# Supplementary material for: Automatic generation of gene finders for eukaryotic species
Source: BMC Bioinformatics. 2006 May 21;7:263. doi: 10.1186/1471-2105-7-263 (PMC1522026; doi:10.1186/1471-2105-7-263)
Supplement: Additional File 1 — The sequence part of the training set for A. gambiae. The file is in Fasta format and packed using bzip2. [file 1471-2105-7-263-S1.bz2 › 1471-2105-7-263-S1]

>RG3Y40005 Genomic segment corresponding to mRNA: XM_322067 Anopheles gambiae ENSANGP00000020497 (ENSANGG00000018008) mRNA, partial cds.
AAATAATTAAATAACTGCAACCATTCACAAAACTGTTTAGCTAAAAATACTCAATAAATG
TTTGAAAAACTCCAGGAGGTCAATTTGTGGGAAATGTTCACAGTTTATCATTAAACCGAT
GCCGCCTTTAAAAAAGGATGAAACAATTGGTTGAGGAAGTATTTTTAATAATAACACAAT
AAAGCAAAGCAAGTGTCTGTCAAGCATTAAAAAATCATTTTAGTGGTAAACACTTTTTTT
AAATAATCAAATGTATTGTATGTGTTAAATGTATTTTTTTGGTCATTTGATTGTACAATT
CAAGCCGGCAAGTTGCCAAACGACTACATTTCGTTTTACTCTAGGGATATTTATCACAAA
TACAATAACAAACTCCAAAAATAAAATCTAGTTTTGCAAGGTCATCTTTTTGTGATAAAT
TGATATTTGAAAACCGGTTCGCGGTACCTAAAAACAAAACATCTTCTACAACAGAAATAT
TCGTTATAATATTATCTCGAATATGTACTCGTTGTTTAAACTAAAAGTATTGAAATAATG
AAAATATTTGCTCACGCATTTTTCGACATGGTTTCGTTGGATGGCTTGATGATTAGGGAG
ATTATTCACAGATCAATTTGTGTCGCAGTCTAAACGTGGTTCACCATGATGTCCGAGCTT
CCACCTCCAAAACTAGTTTCAACACCTGTTTGCTAAACATGTTTGACTGGTGTAAGAGTG
ATCTGTATAAAGCTCTAAAGTATATCTTTTTTACTTCAGTCAGTTATGAGAGCTGTGCGT
AACAGTTGAATGTACATTGTTGAGCTTGTGTTAGGTGTATTGTAGGTGATCAATGTAATA
TTATTGTACCGATTCTGTATTGTGAACTATACAATTGGTTGCTTGATGATATTTCATCGA
CTTCAACTACCAAGTGGTTATGATTATATGGATAAGTGATAGTTTCAAAAGTGTCTGTTT
TATGATATTGAGCTAGAGTTTATTTCACTGTTAAAAAGCCATGTGTTTCAGCTTCGCGTT
GCAAAAATGGACGAATGTCGAGCTAATATTGTTCATCGTCATTATCACTTCCATTACAAC
TGATGGGCGAACTTCAGATAAATTAAAAATCACTTTACCTCATGGTGGTAGACTCATTGG
AAGATATTTGAACACATTTAGTGGTCAAGGCATTCTCGCCTTTTTAGGCATACCGTATGC
AAAACCACCAATTGAAGATTTACGTTTTAGAGTGAGTATGATCATAAATTATATAATAAT
AATAATAATAATAATAATAATAATAATAATAATAATAATCATAATTATTATTGTTATTAT
TATTATTTTTATTATTATAAATAATAAAATGTATTTATTCATAATAAATTTAAATAATTG
CAAGGTATGAGACTGCGAGATTTAGCATCCTCGCTTTTCATAGACCAATATTAATACTAG
ATTTACGGGCGTCTCTAATATACCTATCTCTACGAACACTCGTCAATTTGATAAAACACC
CCGGTGGATAAAAATACGTATTTATAATGTTTTTTTTTTTTTTCAATAAAAAAAGGCATT
TTTATTACAATGGTGAATTTTTTTACAAATTTTGGTTACTATATAAATACTGCACAATGC
TAATTTCTTCTAATAATCGTTATTGTTCACAAACACGAGGACCGACATCTTTTCGATGCC
ACATTTTGACCGATGTCGGCGGGAGTTTCGAAAAACATGTTGGTAACATAAGTTGGTTAC
CAATTTCGTTTGGGGACAATTTAGTTATTTGATTTATCTAAACATAATTAAATGTAATTA
TCCCACCCCGTCAATTTGTTTCGTGGAGATTGGTATACCACATATGTATCTGAAAATCTA
TTAAATTTAATAAAGTAATACTTATGCTACAAGCCCATATTCTGTACAGTTAAATTTACA
AAACGTAAAAATCGAAATTAAACTAAAGATATTTTTAATATTTCACTTCAAAGTTTTAAT
TCAGTCAAATTGACGGGTTCCGTAAACCTAGTGTTAACATTGCTAATAAACAGTTTAACG
TTTTAATATTGCAAGATTACTTTAGATATTAATATTGTGAGGCTTTTACCGTTTGCTTGA
AATCTAAAATGAGTCTTATAATCTACATCTGTGTTTAACAATGTATCGTTTTTATGTTAC
TTTAAAATGCATAGCTATAAAACGCATTTAATATTAAGTTAAACAAATTAATTAATACAT
TAACTTTATTCAAAAAAATTAACACTAAAGTTGAACAAAATGTAAACTTGTGTTAGAATT
TTGTTACAGGGCAATATGGATTTGCACTAGCTATACATTTCTAGAGAGCACCGTTCGCTA
TTCATATTTTTATGTTATCCGATTAAATCCCTGATCCAAAAAATCAATTGTAATGATACA
ACTTTTATTGTATGAATATGTAGAGCTTTTACGTCAATTTTCTGGACACGACGGTATTTT
AAAGGAAATAATATATTATACATACGTTTCTGTTATTTTAAAAGCCGTTCCAGATTCGGC
TTTTCTAGAACATATTTTTGACAGTTTCAATGGTTGTAAATCGTTTTTATAATTTTAATG
ATTTGATGAAAAATCATACAGCATTGCTGTAAAAATGGTAATAATGCGTATAATGAGCAA
CAATATATAATCTTTTCTATTTAACAAGTAGTGTGTTAAATTTTTATTTGATTGCGCCGT
AACAAAGCCATATGATTGTTTCGAATGCGCCTTAACAAAGCTGAAAATGAATTTGTAATT
TTAGCTATCAACTGACAGCAGCTGTTTACCATCGCGTATGCAATCGCGACCAATGTTGAA
CGGATATTCAGTTTTTGCTCTTTAGATTATATCATGAGTGCAATCAAGTTATAATGAGGT
ATCAGCCGCAAACGTATGGAGACGCCCAGTGTTATCCATTTTATTCGTTTTGTATGTTTG
AGCTGGGTGTCCAAAATATTGAAAAATAACCAGAACAATTACCAACTAGCTTTTACATAA
CGTTTTTCAAAACCATTAACCTTGATTTATAGCATTTTTCTGATATTCTAAAATTTCCGC
AGCTCAATGAGTTGCGGATTTTTCGCCATATAAAGCGGAACGATCGAATTTTTGTAGCAT
AGTTCATTTTGCTCGTGAGTGTCATGGTATACCAGTTTTCAAAAAGACTAGTAAAATGAA
CACCTTGGCGGAGAAATGAGTGTCAAATGACACCAAAATGACAGCCGGATCGATTGAATT
TTTTCGATCGAAAAATTGTGCTAAGGCCGATTATTACAATGCACGTAATTACGACTTTCC
TAATCTATTACATTTAAATAGTGATAAGAAAGCATTTTAAATAATTTAAATTTATGAAGT
ATCTGTAATACGACCAAATAGGCCGTTCTTGAGAGAAATAAAATCTATTAAAAAAATAAA
ACTTTTTATGTAATTAAAACGCGATTATCAAACGTTTTACGAGGAATATTTTTGCTGTAG
TTTTTTCTAATTTTATTTTTCTCTTTATTTCGATCTATTTCATGACATTTTGTAGGCCCC
TGTACCTTACGGACCTTGGTCAGGTGATCTAATGGCAACTACTGATTCACCATTATGTAC
ACAACGAGATCCCTATCGCAGAGACGAATCCATTTCCGGTGTTGAGGATTGCTTACATCT
AAACGTATATGTGCCTGAGCGGCCAAGATCGCTGTCGGTGGATGCAAATATGACACATCC
AGTTTTATTTCCTGTGATGGTTTTCTTTCATGGTGGTGGTTGGCAATGTGGCTCTGGAAC
TCGTTCTTTCTATGGTCCCGATTTCTTGCTCGAACATGATGTTATCTACATTGGAGCAAA
CTTTCGTCTCGGGCCACTCGGATTTCTAAGCACTGAACAAGTGGATTGTCCAGGAAATAA
TGGTTTAAAGGATCAAAGTTTAGTCCTACGATGGATTAATGAGAACATAGCCTCTTTTGG
AGGGGATCCGAAATCGGTTACTATATTTGGAGAAAGTGCGGGAGGAGCAAGTGGAACATA
TCACATGATGTCACCTTTATCGAAAGGTTTATTTCATCGAGTTATTTCTCAGTCAGGAGT
GAATTTGGATGCCTGGGCTCAGCCAGCACATCCAGGAGTAGCAAGATCCCGATCTATTCA
GCTTGGTAAAATGTTGAAATGTACAAAAACCAATGATGGAAGTTATATTGAGATGCTGGA
TTGTCTCCGAAGAGTCCCTGCGGAAGAAATCACAAGAAAATTCTATGATTTTTATGTAAT
TATTATTTTATATATATAGATATATATATAAATATAAGCATCAAAACTAATTCACAAAAT
CCGTTGCAGCTTTGGGACACGGATCCAATGATCCCATTTCCGCCTGTTATAGAACCTGAC
ATTCCGGGAGCTTTTATAACAAAACATCCTAGAGATGAATATGAGCCACATGCTATTGAA
CTTCCATGGATGACTGGATTAACGTTTGATGAGGGAGCTCTAAAAAGTGCATGTGAGTAT
TTTTTTCAGGCGCGACGCATGTTTAGCGACGCAGTAGACATGTTAATTGATTTATACGTT
CTTATAATGTAGCGCTGATAAATATCCCCGAGCTTCGTAAGAGTTTGAATGATCACTGGG
ATCGTGCGTTACCTATTTCATTATATTACGATCATCATGAACCTGAGATGCAGCGACAAA
TTACACAGAAAATAAATAGTTTCTACTTTAAAAACCAGAAACTCGTAACTGCAACCGAGA
GAAATTTAACAAATGTAAGTACTATATTTTTCGAGGCTGTAACTATTTAATTAATCTTGC
ACAGTACTAAATTACTCTATAATGCAATATGTAATCATCTTTATTTAACAAAAAAAACAG
TTGTATTCGGATGCATGGTTTTTAGCAGGCATGGATGAGTACTTGCGGATTCGTTTGTTA
GGACATAATAAGCGAAACTCGACATTAAAAGTAGGAGAAACATATGTTTATCTCTTCGCT
CAGAAAGCTTCTGCTAGTTTCACGGAAATATTTAAAGGAGGAGCAGAAAATTACTATGGT
AAGATAATCTGCATTGATAAATACGACTTTAATTATTTTATTATCTAATTTTCATAATTA
GGTGTTTGTCATGCGGAGGAACTTCAATATATTTTCCCGATTGCAAAGGAAATTCCAAAC
TTTCAGACAGCTATTCCTACGGAAGATGAGCTAGAGATACGGCGCGTTATTTTAAAGCTT
TGGATTAATTTTGCTCGCACCGGCAATCCAACTCCAGGGGATGAAAAGGACAATACTTCC
GCTCAAAATCAGTTGCTGCCTCAGTGGCGTCCAGCTGACAGTTTTCCTCTAAGGTATCTT
CGAATAGGAAGATTAGATTCTTCTAAGGAACCGATTGTAGCTTTAGAAACAGGGCTTTTT
GAAGAACGTGCAGCTTTCTGGCGAAAACTTAGAGCACATCATTATACAAATTCTTTCGCT
ATTGGTAGCAATTCTAAGTTGCGAGATGAGCTTTAAAAGCATGATTAACTGAAAAATATT
AAAAACAAAGTAAAAAATTTCAATCGTTCTCTTGTTACTTCATGTAAGAATGTCAGTATT
ACATTCGTGATATTGAGCATTAAAAAGGAAATAGAATGATATTACAAAGGGATTTTTCTT
TAGACTAACCCTGCAACCATTACACCTAGTAATAGAGTAAAAAACATTCATCTGTAAATA
AATTTTTAGCACATCTCAAACATCAGTACGAATATAGGGTAAATGTACCAGTATCGGGCA
GGTTAATGCAGCAGTTTCACAAAAACTGCACGTACACTTACAATTTTTATTTTATCTCAT
GAAAGTGACGATATTTTGAATGATTAACTATTGTTTTCTGTTGTGATATTTTTTATTTGC
CGAAATGAATTTTTTAGAAATATTCGTGAAAATGGAAACACTGTTTTTGTTCCTATTTTC
GGCAGTTTGCTCCTATTTTCGGCAGGCTGTGCTTCTATTTTCGGCAACGCGAATACGGGT
CGGAAAATATTATTATTAATGCAAATAGGTTGACAACAATATTTAAAACTGATTTACACT
CTCATTTTCCTAAGATGTATAGAAAAGTATTTAAATTATTAATTTTATGTTGCCCATTTT
GGTCATTTAGCTGGCAGTTTTTACAGTCTCTTTGATGTGAGTTACAAATAAAGGAGGCAT
TGCAGAAAAGAGACATATGTCGAGTATAGACAACGACTCTGACTGACTCATAAATTATTA
TTTTTCTCTGAAATCATTGAATTTTTTATAATAAATTCTGCATACTTTCATTGGTTTATT
GCTTCGGTTCTCTTAATAACGAAACCTGCCGAACTATTGGCTGACAGCAAATCTGACGAA
AAATGCTGAGCTCTGCACATTTTGTTTGATATTTTGAAAAGTATACTAAGAAATGTTGTG
AAACTTCGTAAATGAATAACAAATGAGCATATCTTTATGTTCAGACAATTTTCAACGCGT
TTTTTGCATGATTTCA
>RG3Y40015 Genomic segment corresponding to mRNA: XM_322053 Anopheles gambiae ENSANGP00000012061 (ENSANGG00000009572) mRNA, partial cds.
TTATGTTTTGAGTTATCTAAATCTGCTAAACAAGCGAATGAAACGTTTGCACTTGTTGGT
TCGTCGTTCAACGATTGACCAGCTTTATCTAGCTCTTCCATAGAAGCTTCGGCCTTTCCT
TTTAAACCGATCATTGCTGATTTGTAAATGAACTTGTCCGAAAACCTAGCAATACGTTTG
TTCTACCAACCCACTACTGCCACTCTGGGCGACCATATCTAGTCTGATCGCTGAGAAGCA
TCTATCAGGGTGCAGGCTCCTGAGAGACGTATTCAATATTGATATACATTATTATCTTCT
TTTTATCATCTCAATTCCCGGCCCCCGTCATCCGTAGCACGTTTTCACACATTTTTGGCC
AACATATGTGATGCTGAGTCGCACCACACCACACCACTGTTTCCTCTCCATTCTAGGGCA
ACCGTTACTATGAGTTACCGGCACGTCGGACACATCAAACAATCGCAAAGCAATACAAAC
TGGGAAACATTTCGTATTGGTCGTTCGCGAACATCAAACGTTTCCTAGGCTACTGGCTGT
AGGATCGGCGCTGTTTATTACTTTCACTACGCGACGGTTTAGGGTACACCTGGAAACCTA
AGTAAACATTTCATTTTATTAGCGCATTGGTATCGGGTTGCATCGACGTTGCAAGAGAGT
AGTGCAAAGTGTTTCCAGAACAATTTTTAAAACTCGATCTAAATAATTGCAAACAATTTA
TTGAACGATTTTCAATATGCCAATGCAATCGAAACATTCCAAAAACTTTGTAAAAGCTCA
AGCCAAATCTAACTACAGCAACGATTTGCCAGCGAAACAACATCGCCCGGGAGTTTACAA
TCGCCATCAGTAAGCTTGCTAATTATGTTAAGGATCCTTCGTACAGTTATTGAGTGTTTG
CTTCGTTTTCAGCCCACAGGAATGCGATCTCATGCTTCGATGGAGACCCATTCATCTTCA
AAGAGATGATCCGTACGAAGGGAAAAATGTCGTTCAAATCATGAACAAAGACAATGTGCG
AAATTTGCTTATCCCCAGCAAAGAATCGTCCGTGTATCCTGCTTTCTGGTCTAAGGAGGA
CTATGAACGCATGCAGGACAAGGCTAAACTAAAGACGCTCGAGGATCGATTGGCCCAATT
TAAAGCAAATGAGACAGAGAAGAAGAATATGCTGGAAGAGTCTGAACGGCGCAAGAAACG
ACTGCAAGAAATTGATCGCGAGCGTCAACAAAAAGGTGGAAAAGTGGGCAACATACTGGA
AGATGGAGAAGGTGACCGAGACTCCGATACGAGCCCGAGGAAAATCATCGACCGAGCGTT
CCTCGCCAAACAGGAGCAAGAGGAAGAGGTCAAACGGGCCAACCGCATCATTCTGGCCGC
CAAATGTCACATTATACGGGATGCACAGATAGCGGAAAAGCAGGAGATCGAGCGGGAACT
ACGCACGGAGGAGCTGCGCCTCGAGAAAATGATGTTGCAGGAAAATGAAAAGGCACTCAA
AGAAGAGGAAAAGAAAAGGGAAGTGAACAAAGTGCTCACCACACAACACTCGGAGGAAAT
ACGTAACCAACTGTTGGAACGCGAAAAGATGCGCCTCAAGGAAGCGGAACGGATCGAGGA
AGAAGCGCGCGTTCTGAAACAGGCACAAATGGCAATTGCGGAAGAGGAAAAGCGGAAGGA
AAAGGAACGCCACGATCGTGTCAATCAGGTCCGCGAGGGATTAAAGAAGGCATACGAGCT
ATCCGCTCACTACAAGCAGGTCGAGTTCGAGGAGCAACGCATAGCCGAGCTTAAAATTCA
AGAGTATATGCGCCAGAGAATGGAACGGCAGAAGAAAATAGAATTTGAGCGCAAAATTGC
TGCCGAAGTGCGGGAAAAGGAGCACGACCGAATGCTCAAGATTCAGCAAAAACTACTCGA
CACCAAATCGGAGAAGAATGATATGGACCTTCGGCGGGGCCAGGAGCACATCGAGCGGGA
ATTTCGACGCCGTGAGAAAGAAGCCGCCATCAAGAAGAAAGAGCTCGAACAACAGTTGGC
AGTGGCGCGGGCCGCCCAATTAGAGGCCGTGGTAAGTCAATGTCCAAGCTTGCATAAACT
CGCATATGCAACACCACATTCAGTAAAGCATTTTGTTTGCCCATTTTAGAAAACGGAACG
TGCCATGCAGCTAGCTCGCGATGAGCAAGAGCATAAAAAAGCGATTGAAAAGCTAAAAGT
TGAAGAAGCCAAGGAGATGGAACAGAAACGGAAGCAGCTTAAACTGCGTGAAAGATACCG
CGAAGAGATCATCCAACAAATGAACCTCAAAGAGCAAGAGCGCCGCGAAAAGGAACGTAT
TGCTAAGAACGAACAGCAAGCCCTACTGGAAGCGGAAAAGAAACGTGACAGGTATGTAAC
ATATACGAACGCTTTTAGCCAATAGTATATACATACACTTCACTTTACACTACATTCTCT
TCCATTAGGAACATCAAAACTATTATTGCCAACAAAATAAAAATGATGAAAGAGAGCCAG
GTCCCGGAACGTTTCATCAAGGATGTGGAGCGTCAACTCAATCTCGGAAAGTGAGCGTGA
GTGGAGAGCGCGAGGAGGGCAGGAGGGGGCTCACTGCATGCGTTTCGCAAGTACGTCTGG
TTTCAATATCGTGTTTCCTCACTTCATATGAATCTATCCTAATAAATTCGTGTGTGATTC
TTTATGTTCTTATCTTTCAAACATGTCGCCTTCACAATCACAAATTGTTGATCAAACTTT
CACAAATAGCACTTGCAACCTGATTTAAGCTTGGCTTGGTGCCGTGATGACCTTGTAATA
TTAATCATCTCGTTTTACACGGGAAACAATGCTCAAGTGTACACAGTTTGCGGTTTTCTC
ATTCGTTTCTCATTCATTCAGCCGTCTCAGTGATCAGCCAGTTTGTATCTATTACTTTCG
TGCTGAAAAGATGCAAGTCAATGTGCAAAGTCGTTGCAAATCATTTTCTTATCGCTGGAT
ATAAATCATACAGAATACTATGGGATCTATTTTGCGAACACGTAAAACGATCAGAACATA
AAGCCAGCACCAATATCCCCCTAGTCGTGATCGTTTCGTTACACTGGATACACTGTACTC
GCTACCAACGACCGCGGTAATTTTCTAATTTGGCTCACTTAACCCCATTCTCAACGGCGT
CTTTTGTCGCCTTAAGCACATGTCAGCCTTAAGCAAGACCTGGCGACGCCTGCCGTGCGC
TGTAGATCACCAAAGCAAATGATACACAGCCCGACACAGCCCGTTGGAACCGGTTGGAAC
TGAAACAAAACTTCCCGCAAAACATGAACCACCCGCCCCCGATGACGCACGTTTTAACAC
AGGGATTCCCAAAAACCTGGATTAATTTTACCTTTTTGCTTCTTCAATTCTTAACAGCTC
ATTGCAAAAGCTTACCTGCATTTTTTCCTTCAGCAAGCTGGCCAATGAGTTTACGCTGGT
GATCGAAGCCTGATTGCTTAGCACGCTGTGCGTATCGAAGTCGTTCGACATCATCTCCTT
GTCGTTTAATCTCAAGGCGGGCAGTGGTGCAATC
>RG3Y40017 Genomic segment corresponding to mRNA: XM_322049 Anopheles gambiae ENSANGP00000022749 (ENSANGG00000021322) mRNA, partial cds.
TTGGATTACAGGACTAGGTGCACCACTCCGGTAACCGCATCTAGATCTCCGCATTTAATA
CATCAGACGTCCTTTTATCACAGGATTTCTCTACGGAAATATTGACTGTTCGGCGCTGCT
GTCTTCCGTTAATTTATATTGGCCTCGAGGAACCCTATGTGCTCGGGCATTATTGGCCCA
CATGGAGAATTGGACACCTTTAGCGCACAGGATTCATGATTACGCATGTGCCAATCCCTA
AACACTAGTCTCATGGTACAGTCGTCAACTCGTACGACATAACAACATGCCCGTTGTAAA
ATGGATTCAATCCCCGTATGGACCGTGCCTTCATACGTCCCTCCAGGACTGAGTATACTG
CTATGGGTAATCAATAAGTCACTTAAAGGACAGCCCCGCTAGTGGTACAGGTAGCCCATG
ATCGACAACGGTTGTAGTGCCGAAGAAGAAGTATTCCTGAACACGGTATCTGAATCTTTT
TGAACCTGGATTCTGAGCGACAGAAATTTTATCTCAAGGTGCTGTGTCCTGATAATGCAT
GTTTTTAAAATGTGTTAAAAGAGAGTGTTTTTGATGATATTGATTTCAAATTTGTGAGAT
GTGACTTTGAAAATGAAACGTCTGTCATTAAGACAAGGATAACAAACGAAAGTATGGGAC
CGCAATGCGTTGGTAACGCCGGATCTATCTATAATCCATCAATTTCGTGATATATCATAA
CTACAGCTGCTGGTCGTGCATATTCCAATGACAATTAATTACGCAGGAAGAAAGAACCAT
CAATTGATTACTACATCGCATGAATAAAGCTGTCCAAATTCTTAAATGCTCTTAGCGTGA
TGAAGTGCAACCAATTTATTGTCATTTTCTGTCGCAATGTTAACACGAATAAAGCCTTCG
GTAAATATTCGTTGTGTCTTAGTTCTATGTGAGCTGTGCATACACCTGAGTAGAACATCT
GGAAAGTCGCTAAGTGTTTTTTTTTTTGGAGCGCAACTAAATGAAGGCGAAGAGTGGTAA
TCGGGAGCTTTTTGAATCGCTGTTGCGTTTTCCGAAGCGAGATGTGTTTGACTGTGTGCC
ATTGCATTATCTCGTTCTCAAGATGAGTGGCATGGGATGTATCACCCCCCGTGCTGGTGT
CCGTAACGGTTCCACTATGACGACGTTGATAGATATTGGGTTGTTTGTGACGAATCTAAT
ATTAGCTGTGACCATGATGATTTACGGCATGTTCATCACCCAGCGGCACATGCAGTCACC
GATCATGTTCATCGGATTGAAAATGGTGAACTTCACCTGTTACGCCTCAACTATTTATGG
ATTGATCAGCTGCTTCATCAATCGGCATGATATCTGGAAATTCTACAACGAGGCATACGC
CGTTGATAACATGCTGGAAGAGCTAGGCGAACGTACAAATTTCACGCGCAGCTTTGCACT
GTTCGTTGCCTACTATGGTACTGCCATAGGGATGTGCGTTCTAGTGATCGCAGTAATGTA
CAGCGAAAACCTACCATGGATGCTGCTGCTGAACCTTGGCTACTCTTACTTTAGCCTCAC
AACATTTCACATCCTCAGTTTAACATGCCTCGATGTCGTACGGGCGCGTAACGTACGTTT
AAATAAAGTTTTTCGGAAGCAGTTTTCGCTCGAGGGAGACGTTGCAGATCCACCAGCGCT
AACAGTCTACGACCCGAAGCAAACGTTGATATTGCGCCAGATAATGCAAATATTTGATAA
AATTAGTGACCTAGCTGATAAGGGGAGCTACTATTACGGTATACAGGTAGAGCGGTACTA
CATGAAACCACATAATGAAGGATGCTATGCCATAATGATACGCGTTTCTTGATCTATCAT
TTTCCAGATTATGGTCAGCATTGCGGGCTCTTTTGTTTATTTAATGTTTTACACCTTTGC
CTTCACACTCGTCATCCGTTCCGTGTTACCTGCCGAGATTGTGTTCAATGCTGGGCCAAT
AATTTCATACTCAATGTTCGCGTACAATGTATTTATTGTGGCTTTTTACGGAAATGCACT
GAAGCAGCAGGTAACGTGGAGGAAGTCACGATTTAATCAAATTAATATGGCAAAAATAAA
TACCCTGAGTTTTTCTATTTTACTTTTCAGGGTAAAATTACCGGGCAGCTGATAGACAAG
GCCATCAATTCCACAAATAATGCTGAATTAATTGAAATGGTATCTAGGCCACTGTCCCGC
TCGTAACTCGATGTCGTGTAATGTGACCAGAATATTTTCCTACTCAGCACATTCACCTCA
TCTCTGTTGTGGCTTAGTTGTTTAGTAGTTATTGTTTTAGTTTAACGCTCTCTCATGATA
ATGCTTTTCCCAATGAACTTTGTTTTTGTCATTAGTGTGCACAGCTATGTTTCGCAAGCA
CGTTTGATTTTGTGCTTGTGTTTGGGCTTATAAGCACGTTGTGTGAAAGCGTTAAGCTAA
CGTTAGTTTGATTTGCTATCGTTTGGTACATTTGAATGGCTTAGCAACGCGTAGAGCTTT
TTGTTGCCTGTTCATTCAATTCTCAAACGAATTGTATCCTATATAGTCGTGCAATATTTT
GCAGTTTGAGTAGAGTTCATGTTGCCTTTATGTTGGGTGTTTGGGCGTTCAATATCTGTT
CCAGATTCTTTGCACCGACACTTGACCATACTGTCAATGTTTTAGCCCTATTGAATCGGT
CGATTTGGTTTTTGGCACATTGGGAAATTGGAAAGCTGGTTGAAAGTCTGTCACACAACA
CACACAAACACACTCTTTGAATGGGAGTAACCGGATGGCGTCGCAGTAAAATTGACCCTT
GATTGCTTATCCAATGCCATCTAGCACTATTCAAGTGATGCTCAGTGCGATGCTATGAAC
TTTACATTGATTTTGTTTTGCTGTTGCACCATTGCTTTTTGTCTTGTAAGAAGTTATGTC
CTTTTTTGCTGATACCATGTATCTGGAATTGGGTTCTTTTCATGCTTCATTGGTGATGAT
TGTTTGCTGTAGTTGTGATTTGACGCATGTCTATGGTATTACGTCGATGTACATTTTCGG
ATGAGTGCTCCTGGAAACTGCTAAAACAAATACACCCTCTCTCGTTTGACCTTATCGTGT
GCGACATGGCGGATGCTTCTGGCGATTGCAATCATGCGGGTGCGCTGCTGATATGTGGCA
GTTGCGTATGTTTTTGATGCAACTGGGCCATCGATCACCGATGATAACATGCGGACTTTT
TCCGTTCGACTGGACACTGATTTTTTCGGTATGTTTCATGCACGATGCCTTGTTATTGCT
CCTCAAACACGTTTTAACTCAATTTCACCCACGCTCTAATAAAAAATGGTTCTTCCGTCA
AAGCCACCGTCATGCTGGTAGATTTTCATGGGTTTAATAGGACAAAAACCATAAAGTGTA
GCATTTGACATCAAAACATAAACACTCGATCGATCGTTTCAATCAACTGAAGCTCAAAAC
AGAGCAAGAAAATGAATATAGAAATCTTGACAAAACGCTATTGTATATGTTGTACCACCA
ACATCAGACGATTATTTTTTATTGAAAACAAAAAACGGCCAAAAAGGCCATGATTTTATG
TGGACAAATGTGTCGTTAGCTACAAAAAATCCAAATAATAACAGGCTTTTAGGATGGGAA
GGGTATATTGTTTTCATGCAGTGAAATTTTAAACTGGCACAAGACACAAAAAAACTACTC
TAGCCTTAAAGCTCCATTATCAGCTCAACTCTATGAGCATATTTTTATGGTTTGATAAAC
TGAAACACGGGTTTTTTGTCACACAATAATGATTAACTAGGATAAAAAATGCTAATATTA
AGAGACGTATTTACCCAAAAGTATATTTATATATCATTTTATATTAGTTTGATAAGCAAT
AGAATATTTACACAATTTATTGTTTCAGATCCTTTCTACCGCTGCAACATACATCATCAT
TTTACTTCAATTTGAAAGCGCTGGAAGCTCATCAGGCTAAAACACGAAAGCGCATCGGAT
TGGATTTAATTAGAAAAGACACATCCTCGTATGTTATACGGGGTCTCAAACATGAGTATA
TGTATAGTTTTATGTTTCGTATGGTTTGAAAACAATAAATCGAACATATTTTTGTATTTT
CTCAAAAACCTAACGATAAACAAAATTCGAACGGTAGGACGAGCAAGTGCAAATCGTGAT
GAAACTTGCGTACCGTCTGTATAGCATGTACAGCCGGAAGGAATATTTCACGCAGCTTGC
GAAACGCAACACATGTCCCGTCTTTCTGTCTTGGAGTCATGTTCAGAATTCGTTTCAACT
TGACGTCGACGTACGATACTTCGCAACGACGTCGTGTCGTTGTTGTCGTTAGTTGCAATA
AGGGTGGCGCCATTAGCACCGCAGGGAAGATGAAAATTCTATTGTGAAAGTCTCGTGTGG
TTCTTTTGTGTACGCTCTTTGGAAGAGTCACGCTTTTCAGAGTGCGGTAGTGCGGTGATA
GTACGTACGGGGATAAGCTGGTAGGGGTCTAACAATTGCAGGGTGTGATGATTCCAAAGA
TGCATCTACGGCTCAGTGAATTCTCGTCTACCGCACACTCCAAGTAGAAAGGAAACTGCT
ACATTGCAAGAGAAGAAAAACATCAAACTATGTGCGGCATTAGTATTGTTGCAGAGTAAT
TATAATTCTGATGGTGTGAAGACAGTTCGATATTTTGGTATAGGAGCTTTTGCAATCTTC
TAAAAACTAGCGCTCTGAAAGCATGTGGGATTTTGCCTTTGATCGATGCATTGTTTGCCT
GCTGCATGTGCTGTTAAATAGAAAACCCAGAACCGGTTTGGTATTTTCTACGTTACGTGA
CATTTCGCATCGGTTAGTTTTTGCTCAGTTCTGTTCAGTGACGTTACGTCAACGTTTTTT
TATTTATTGTTTTATTTTATTCAAAGCCAAATAAAAGTTCATTCTAGCACAAATCGCATA
CGCTAGGAGCATCAGTTTCT
>RG3Y40022 Genomic segment corresponding to mRNA: XM_322044 Anopheles gambiae ENSANGP00000022543 (ENSANGG00000021094) mRNA, partial cds.
GTGGCGTACGAGACATTCAGTGTGCTGTTGAAGTATCTCGGTGTTAACCCTCCCATATCA
TGCGATCGCAAACGGACACGTCTACCCTATCGATGCGTCAACATTTTGTCATTCGTACTT
TCGACTCTGTTCTACGGGTATCTACTGTTTAGCATCTCATTGGATTCTGGTGTATTAAAG
GCCGGCATAAAGTCGCTTATTGTTACCCGCATGCACGATCTGTACTTTGTGCTACGCTAC
ATCACCGTTATCGTGGTGCAAGTGCACGTTCTGAACAATGGAGGCGAAATAAATCGAATG
CTTCGGGCGCTGAACAGCATCTCAAACGCAGTGACACTACTTGCCAATCGCAAAGGTGTA
TCCAGCAAACTACGATTCTTCGGAACGGTCCGGTTTGCGAAAGGGTTACGCGTATTTTCC
CTGTCGTATCCATTTGTTTGTCTCGCCATAACGTTCACGATACTAAAATGGTTAAATTGG
AACCAGCTTATTGGCCATGTGTTTCAGTTTGTGCGCTTACTGTACTTCACAACATACGTT
CATCTCTGGCTACAAGCGACTTTGGCGGCGATGTTGGTCCTGTCGCGATATGAAGCTCTG
AAGGACCTGTTCGGGTAAGAAATACCATACACAGTATGAACGTTTCTGCGTATCACAACA
GGAAAAATCGTAAAGGAAAAATGCGCAGCATAATAATTAATTGCCTTTTGCCGTAATGCA
GCATAACCTGTGAGTGAAAGCAGGCTGTTAATTCTCATCCACGAATACCTCTTATTTTTG
TTTTTTTATTCTTGCGCATCGTTTTCTGCGCATGGTAAAATCATTGTTTACCATTCTATA
GTGCTATTGTTTATTTTGGATCAAGTGATCTAATGGGAATGTGGATATTTCGGTGGTAAA
GGCAAAGGCATTTCGGTTCAGTTTGATTGAAGGTGGATAACACGCAGTGTGTACCACGAG
GCGATGATCCATAATTTAGCTAGCAAGCAAATGTAGCAATATGCGTTGGTTTTCGGTGAC
CAGTGTATACGAAACGGTGCAACCGTTTATGTTCCTGCTTGGGTGTGTAGGATTGGCACC
TTTCGGGTACAGATTAGGAATGAAACCGGTGAATCGTTACCTGGAGTTTTGCTATGTGCT
AGTGTATGGTGGAATGTATACCTACGCCCTGTACTCGTTCCTGTTCGTAGCTAATGTGAC
CGATTTTCACCTATCGCTGATCATTGGTACCATAGAGTGCATCAATCTTAGCTGTCAGTA
TCTAACGATGGTATTTGCCATTGTGTTTGCGTGGATTGTAAAACACCGAATATCTTTTAT
TTTACAAACCCTGCATGAATGTGATGTACAGTTGAGTAAAATTAGTTCACCGATCGACCA
TCGAAAACTCCATCTGAAAGTGTCAATGCTGGCGGTTGGTATAGTGACATCGTACATGTT
ACTACTAGCTATACACCTGCCATTGATTTTGGAGCTTGTACCTCACATCGAACCATCGCT
GAAGGAAATTCTCCCTTCAGCCATGTTTGGGTTGTGTTTTTTGTTACAAATTTGTCAATT
TCTCTTATTTTTGCTGGTACTGCACGATCGATATTGCGCCATCAATCAAGCATTCAGGTA
GGTGAAATTTGATCAACCGTTCCAAATAATTAATTACTGCTTAAGCCGGACATTGTCAAT
AAAGGTTTTGTTTACAGTGAAAAAACATTTCGGGGAAAGCTGCTGTTGGGGTTGAAGATC
CTATTGAGAGTTTGCATAGCGCCGTCAGTGAAATGTTGACTTCGAACGAGGACGCACTAA
AGGCCTTCGAGTGCTTTACTTTGGTGGTAAAGTGTCTTGGACTGTATCCACCGGTGACAT
GTAGTAGGAAACGAACATTACTGGGCTACAAGTTGTGTAATTTGTTGGCCATAGCGTTCT
CGGCCACTTTTTACGGATTTCTGCTACTATTTCATTCTCTCGATTTGGAAACGATCAAGC
TCGGTTCGGGATCTCTCATAACGTCGCGAATGCACGATGTTTACTTCGTGTCGCGCTACT
TGACGGTGCTGGCCGTTCTATTGCATTCTTACATCAACCAGAATAGTGTGGATCAATTGT
TCGGCTCTCTTAACGAAGTGTCAAGTGCATTAGTAACTCTCAACACAAATCATGCTTCCG
AGGGCTCGATTGGTTACTTTGGAACGCAAAGGTTTGCACGGCATCTGCGCTGGCTCATGC
TGGTGTATCCACTCATGTTTGTGTCAATGACGGGGTTCGTAGAACGCTGGTTACCGCTGT
TTGGAGTACAGGTGCATGCGTTCAATCTAGTCCGGTTTCTGTACTTTTACTCGTACGTTC
ATCTCTGGGCTCAGGCGATTTTGACACTGTTTTTGGTACTATCACGATATATTGCCCTAA
ACAATTTGTTCAGGTAAGATATAGAGTTATAAATTGCTCCCAACCTTCATTCGCGACTTC
GCTTTCACTCTACTTCATTTTCACGGCAACCGAGAACTAAGAAGAATTGTAGCCACCCCT
TACCATTGGGCAAACAAAATAAATTGACTCGTTTGAGGAACAGAACGAGCAATCCATCCT
GAGAAAGGAGTGGCGCCGTTTGGTAAAAGTAAATAGGGAATACTAATATAACTGATACAA
TTAATTGATACACATGCTACGAGACAGGTAACATAATCAACCACACCTTAGTTTGTTCCG
GCCATGGTTGATGGTGTCGTTCGTTCCCAAATCTACCGGTCCTGCATACATGTCAGTGAA
CGTTGTGTGAGCCCAACGAACGGAACAGTATCGCTTTTCAAGACTGTGCTACAAAATGGT
GTATAAAGTGCTGCAAAAATTCAATACCTCTAGCTCCATCGAAGCTTTCCAGCCATTTCT
GCTGTTGCTGAAGTGTCTGGGGTTGACACCATTCTTTTCGAATGCCTCCAACAGGCGTTT
GCTTTCGGTGCTCAACGTCATCATTCTGCTGCTCATTGGCACGCTTTACATTAACGGGCC
CTGTCGGCAAATTCGTAAGGACATGCTCCGCTTCCAGTCATCTCCGCTGGCTGTGAACAG
TCGCATCTTCACGTACCTGATGGGGACGCTAGTGTATCATCTGACCATGCTTATAAACTT
TCTCCATCGTCATCGGCTGCGGGACCTGTTCCAGGCGTTCGTCAACATTGATCGCGAGCT
GCAACAGGTCGGAGTGAGGATCAACTACCGGATGCATCGTTTTCTTATCACTGCCGGCAT
GGTGTGCTTTCTGAGCGGCATCTTCGTAACGTCCGCACTGGTCTATGCGTACAAAATTAC
CGTCCTGAATAATCAGCCCAACTTCGACGGTCGATGGTATTACAACATGTTCTCCTTCGT
CTACTACAATGCCGCCTTTCCCACCATCACGAGCTATTTCGCCATCGTGCTTTGGTTCTT
GCTGGTGCGCTTTCAACGATTGGCCATGGCAATTAGGTTGGCAAGTTCAACTACCACCCT
TCCTCTCATCATCAAACCGAAAATCCATTACAGATGCATTGAACAGCGCGCGTGTCGGTA
AGAAAAGCATTCCGCAACGTGACTGAATCGTTCTCGCTGTTTGGTTTCTCTTTACAGAAT
GTACTTTCCAACGAGTCCGTCGGCCGTGGGAAATCCGAGCGAGTTTGCAATATGCAGCGA
AAAGGAACAGATTAATGTGCTGAAGCAAATCAAGATCCTTCACGACAAACTGAACGACGT
GGTCGAGCTCGTTAATTATTGCTTTTCAGTGCAGGTAAGACTGCCCTCTTGGCAATTTTG
TCCCATTTCTTTGGCGACCCGAACGAGGTCTTCCCTGCTGAGTGCCTAGATGAAGAAAAT
CCGTAACAAAGCATAAGGACACGTTTCGGCAGGTCTGAAAGAATGCTTACCGAAGCGTAG
CGTGTCCGAACGCTTGAGCATAACAGTACATGAACACACCGACGACACAACAGTGTAGGT
CACGAATTTGCTAACTTTTGCCACTTTAACTGTGTTGTTTCTTTATTTTCATCTGTGTAC
GTCGTGCGTCTGCTGCTTCCTTCGATGTCGTCGTGTGCATTGTTATTCATCAGATCACAT
TTTGCGTTGGATTGTGCTTCGTCATCGGAGTCGTCTGTTCGTTCGGACTGTTCCGGGCGT
TCATCTATCGTAACGAGCTGTTCTACATGGGAGTGCTGAACTTCATCTGGTACATGTACT
ATCTTTTCTTTGTCCTGTTTTTCATTGCCGTCGGTAGCAAAATAACACGCGAGGTAAGAC
ATCTCCAATGCCCAGGACTTTCGTTACTATAGCAACTTGCGAAGGTTTTTGTTTCGTTTC
TCAAGCGGTGAAGGCACAAAGGTGATTAATTTGTCTTAAGCAGAGCGTTGAGTGTGGAAT
TTGACTCGGAGGAACATGAGCTAGTTCCAATGATTCCTAATTTATCCGAATTAATAACTA
ATTGCCAGTACACCATGTCTGTTTAGTTTTTGCTGTTTTTGTACAAGACTTTTTTTGTTG
TTCTTACATAAATGCACTCCTTTTTCAGGGCAAACGAATCGGTATCCTAGTACATAAAGC
CATCAACTGTTCGTCCTCCTCGGCAGTGATAAATGAGGTACAATGTTGTGAGGGTGCAAA
CATGATGCTGCCAGTATGCAATGTACCGTGTGCGTGGATAATATTAATTCTTTATCTTTC
TCGTCAGTTGAACCTATTTTCACAGCAGCTGCTACATCGAAGCCCGGTCATAACGTGCGG
GCTGTTTGTTTACGATTGGACACTCTGGTACACGGTACGTAAGCGTGTTTGCCCTTCATA
ATGGACTCCCGTTAGTCTTAATCTACAGACCTAAACTAAAGTAAGCGCTATTTTTGCAGA
TGATTGGCGCCACAGCAACGTACCTCATCATCTTAATTCAATTCGATGTCTCGTTTCCGA
ACTTGGTCAATGTCAACGCCACGGCAGTGTACCGAGGCAGCACCTAAGGCTGGCCGTATC
GACACCAACGCTAAAAGACGAGCAACTTGATCATCATCTCTGAATCTAGTGGGTAGCAAA
CTTTTCTAGGACAAGTGATTCTGGTCGTAGAAGGAAACATTCTTGCTAAAGCTCTTCGAC
GAAGCGTTCATAGAATCTCTGATTTAACGTGCATGTGCGTGTATTTGTGTGTGTGTGTTT
ACTTTGATGCTGAAATGAAACAAAAAATAAAACAGGGCTAATCTGAAGAGCCAGTTTGGT
GAACTTGGTGTAGTATATTGTGTGGCACTTTTCTTTCCTCACAACCGCCTCCCTTTAGTC
TACAATCTAGACACGCAACCACCAGCCATTAGGCGTCTCCATCGTTGTTTTCTTCTGCGT
TGCACCTACTCACAATTGCCGGCAAGCATAAAACGGTCATTGTTTGTGCTCTCAGTAACG
TGTTTGAGTGCTACTTGTTAGCAAAACCACTTCATGTCCCAAGTTCTAGCACAGGAGCAT
GGTAGGTGCAGGCGGTTGATGGCGCCATGGTAGTAATTTGAATTAACCATCAACAACAGC
TAGGTTTCAAAGTCAATTGCTGCTTCTTTTGGCAAATATTTACGCACTGTCAAGCTTGAA
AATTTGGCACTGAAACCATTAAGCACTACTCGAAGCACACAAAAGCAACATAGTGACATC
ATGGTGACGAAAAACGTGTCCTATTGGAACTGTTGGAAGGGTTTATCGTAGCATCCTATT
AAAGTATCTAACTTTCAGTTGGTACAAGAATCTTTAAGAAGTAGACATCGATATTAATGT
TCTATCTTCACAAACCCACACAGACACACACTGTTTTATGGAAAATTTCTGCTAAATTAG
TGTACTCAAACTTCTTCAATTATAGGAGAATACGAAAATCGACTGATTCTGACCGACTGT
CCTGTACTTCGGTGAAAAAATAAAATAAAACATATCGATTTCAGTACTGTAAACGATTTG
AGGACTCCTTGATGCTTAAACAATACG
>RG3Y40028 Genomic segment corresponding to mRNA: XM_322038 Anopheles gambiae ENSANGP00000024257 (ENSANGG00000021044) mRNA, partial cds.
CGGCGTTTGTTGCATTAAATTGGCCACGCTACCTGACGGGTAGTGCAGCCTGGCACCGTC
TGTTACGAAGCCTTTAGAAAACAGCCGCAAGGATATGGGAACACGACATAATTTATTTCA
ATCACTGTCGGGTGGTTAATAACGCTTGGCTTCCACATTCCAATTTTTTTTAGTACGTTG
AAGCTAACTCAATGGACTGCATTTCCAACCCATTTCCCATGCATGTTGTGTGCCTTGTTA
CAATGCAACAACAGCAAATCGTTGGAAATGGAACAGACGCTATGCTAAAGCTGAACTAGT
GGAAATGGTGCTTGTCTGTCAAAAATGAAGGCTGAATCCTGAATGATCAATTTTTATTAG
CCCAACCGTGTGCACGCTATATGAACATACCATTAAAACACGATCCATTACCAATTATTT
TCCCTATCACTTACTAACTACCTTAAAATTACAATAAACCCTTTTAAATTGTGTGTTTTG
TTAATCTGCCACTCACTGCATACGACACAACTTTCAAACGCTTATTTAAACTAAACAAAC
GCCTGTGTCAAGCGTTCGTGTAGGTATTATCCTGTTAAAATTAGACCGCACGGGTTGGCA
TGGTATGTCTCATAATGGCTTTATTTTTGGTCGCTCGTTTCAATGGCCTCTCTTGTAAGC
AAAAAAAAAGAACGAAAAATATCCCTGTGATAAACCTGTGAGCGGTCCCGATTGTCCTAA
CGGCTGTGCGCTCCCGTAACTTCTACCAGCCAACCGAACCAACAGCTCCAATCATCAATT
ATCGTTTACACCCACGATTCATCCATTAATCATTTCCACCACCGATGTTATCGGCGGTTT
AATGTGACCCTTTTTGAATAATTAATTCTACCCATCGATTTCATCTGGTTCCGGACGGGC
GAGCATGGTCCCAGATCATTCAATGGTGACCAACTGACTGAGAAGTAGTTGCACCTTTTT
TCCCCCCAGTGAACGTAAAGTGTGGAGCGTTTCAAGCGTGATGAGCCGATTATTTGAAGC
AAAAAGCTTCGTACAAACTCTTCGAATCTTGTACTACATCGCCAAAACCTTCGGACTTAT
TTCGTTCACTACAACATTTGATACAGTTGGTATTCGGCGCAGCTTCAAGGATGTGCTCGT
TTTTGTCGGGTTCATGTTTTTCAATTGCTACATTGTGTTCAAAACGGGCATCCCACCAAA
ATCAGACAGTCCCTCGTACTTTGACTCTTCGTTGATCCAATTCATCCTCGGTCTATTTCT
TACGCTGCAGTTAATTGCCTTGATCGGTATCCCAATCACCAACTATGTGCAGGCGTACAA
GTACGATCGTCTCATCTACTGCATCGCGGAAGTGGACAAGGGGTTAGAGGAACTGGGCTT
CAAACATGATTACAGTGTCGAGTACTTCTATAGCACAGTGTACTTAAGCGTAACGCTCGG
GCTACAGCTTAGCTGCCTTACGGGGACCGCCTTCACCAATCCTTTTCTAGTTGATTATGA
TACATGGTGCAATTTCACAGCTCTCGTAGGCTTCATCATGTGTAACTTGGTGTACATCAT
GACCAGCTGCTTTTGCTGCGTTACACTTTGGGCAATTGTTTACCGATATCACAACATTAA
TGCGACTTTTTGGTACGTATCACTCCACCAACCAGTGTGTTTGACCGGCGGCCGTAACCA
TGTTTTGCTTAATTCCTTTGCCAGCATGTACTTTCATACCGAGTCTGGGTCTAACAAGCA
GCTGTATCCATTATCCGAGAACGAAACTATCAAAACAATCGCAATGATTTACATGAAACT
AGGAACGGCTGTTCAAGTGTACAATCGGTGCTTTTTTATTCACATATTCTACATAATTGC
AAGCGCTTTTGGTCTTAATTTGGTATCATGTTTCACTATCATACACGTGTACTTGGCTAG
CAGTAGCTACAGCATCGTTGATCCTATTATGATCTCTCAACTGTTTCTCAGTCTGTTCTT
CATTTTAATCATCATGCAAGTCATGTTTGCTGGAAACTTACTTCACAAAAAGGTGAAAAT
ATATTAATTTTACTAAGGTTCTTTTATTCATGACAAAAATGGCAACATTTGCAGGCAAAA
CAAACAGCGATACTCTTACATAAGGCTGCTATCTATAACGATTGTGGTTCGCAAATTATC
GAACAAGTAAGTAGCAATGCTTACTGAACAACACCTGTGCTTATCTACTCTACTTGTTCT
AGCTACGATCATTTTCCGTTCAGCTCTCTCACGGCATACCTAAAGCATCATGCTATTTCT
ATGACATTGACTGGACATTTCTGCTCTCGGTAAGTTAGGAATGCGACTGGGTGACCTTTC
TACACTTTATCCATTCTTCTACTCTATTCTTATAGATGATATCTTCGTTTGCCACTTATC
TAAACATACTTGTACAATTCGACATCATGCAACTCAGAGCATCGGGTGCCAACAACAATG
ATACCTTACTGTCGTTTGAAAGATCTTAAAGCCAAATCCTTTCATTCTTTAAATAAAGTT
ATATGAAGTACAGTCATCTCCCTATCCGAAACAATCCTTAGTATATTAACACTCTGAAAA
AAAACCCTAAACTTCCATCTGTCTATGGTAATCTTTTACAGTGTAATGCGCCTGAATGTC
TGCAATATAATACCGATATCCAAATCGAGCATAGCTCCCTTTTTGTCCGTCGTCAAGGAA
ACGCTCCATTGCATCCATTCATCAGATCCATCGTTTTGCGCTTGCCACTGCGAAAGAGCA
TCCGCATTATCGCCTTCATTGGCGTCATTTGGCATGATTCCAGTAATAGTTTTACAAAGC
CAAGCAGTTATATCAAAGCGGAAGCAATTGCGCTGATTTCGATGCAATTGCATTCCCTTG
GTTTTTGTCCACTATTCGTGACTTCGAGTACAGATTTGTTCCTCCGCTTCTTGTATTTAC
ATTGTTACGAATCAAACATCGTTTGATTCTCCATTTCGGTAGCTTATAGTAAAAAGTATC
AATAACAACAACAACTTAACTTCACCACTCATTTATCATACATTTACATAAAGATAGCAA
GACTATTGTCCCTTTTCCTGCAGCCACATTTTTTGAAATTCATTTAAAGTTGACACTTTT
TAATTATTTAACCATTCAACCTTTGTACAAACGATGAAGCCTACCCATTTAATTAAAGAC
TCCGTTTCAACTGAAATCTTCGTTTCGTGAACGGCAAACGCCTTCTTACAATTCACAGGT
CAACTCAATCAAAAGCGCTCATTAAATATTCATAAACATATTTATTATTAATGCGAATCA
TTTTCATGCCTCTTAAAATGTGGCTGCTTACCACCACACTAAATGTCCCTGTCTTTGGAA
GCAGTAAAAAATTGAAAGATGCTACTCGGTATTCAGGCAGAATCTTATTCATTTTAGAAT
GCTTCTTGTCAACATTTTTAGTTTAGTTTGTGGTTTGATTTTACCGAATTTCATTTAATA
CCCTATGAT
>RG3Y40029 Genomic segment corresponding to mRNA: XM_322037 Anopheles gambiae ENSANGP00000023351 (ENSANGG00000021031) mRNA, partial cds.
CCTTTTCTTTTGTATGTCGTACGTAATGTCGTTTCGGTTTGTGCATTTGAACCAAACACT
GAAGCTTCGATTTGACACATCAAATGGCGACCGGCAGGGGTTTTTGCTGGGTGAAAACAG
TCATCGAGGTGGAAGTGTACAGGAGCGCATAAGAGCAGTGCAGAAAATTGCCAACATATA
CCATCAGCTTACCGAAATCACGTTTCAGTTGAATGGACAGTTTGCAGATGTGCTGGCGCT
TAATATAGTAGTGATGCTAATGTTTAGTGTATTTAATATCTTTGCTCTGCTTAAGGTTTA
CGCCAGCGATGATTCCCGTACACTAATGTTCTCCGTGTTTAACCTATGTGGAGGTATGTT
TTACTCTTTGATGTTCTTGCCAGTCGTTGGACTGTCGCAAATGGTATCCAAAGAGGTGAG
GCGTTTGTGCAAGGCTAAGTGGGTCTGGGTTAATGTTGCGCTGTCTTTACTGATTCTTTC
GAGTGAAAACAATTTCAGAGCAAGCTAACGGGCGTAATACTACACAAGGCTATGAATAAT
GAATCTAATGGCGCATTGATACGATCTATGATGCTATTCTCAAGACAGATCCGTAATAGG
TCAGCTATTATCGCATCAAGAAACATCGTAATAGATTGGCCATTCATATTTCAAGTGCGT
TTAATAAGTTAATTGAAGTATTCATAATTGCTTCCAATTCGATAATATTCTATATCTCCC
ACAGACTATAGCGGTTTTGGTGTCCTATTTGGTGATTCTGTTGCAATTTGATGCGGCTAT
ACGATAGAACTCCTACAAAGGTCGGCAATGCCCTGTTTATCCATTGAAGATCAACAGAGA
AAAATGTTATCCTCTTAAGGCAAACAATTCACGGTTATTTGTTTTAAAATATGCATAGAA
AGCTATCGATACATGCAGAAAAGTACATATATTCGAAGGTTCATGGTATATCGTACACAC
TAAGAAGTTTGGATTCTAGTTCAATTGATAAAAAATAAAAATGAAGTGGTTTTCAGTAGA
TTCAGTATATGACTCTGTCCGACCCGTGTATCGAGCGGGTAAATTGATAGGAATTTTCAC
CCACACAATCGACTTCGAGCGACAAGTGCTGAGTACAAATACACGGGATCAGGTTTTGCT
GGTAGTGGCGATTCTGATGGATGTGTATGCTCTTACAGTGTCAACAAGAGTATCGTACAG
CTTCTCCAATTCGATCCTTTTAAATGTGGGAATCTATTGCTCGGTGAATTTGGGAATTAT
TATTTCTCTTAGCATTTCGCTCTGCAATCGATTCGTTGTGGGACGGATGTTCAGAATGTT
TAAAACACTCGATGGCGTGGATCAAATCCTCAAACGCGATGGTTACCGGTTGAATCATCA
ATTGAATCATCTACTCAGTTGCATTTACATGGCGGTCCCGATACTCGTCAACTTCTTTTT
GATGATATCAACATTCTTTATTGTCCAAGATCAATCATCGCAACAGTTTACTGCAACAGA
AATGGTAGTTTTTCTACGATCATCCCTTGTGTTTACGATCTTCGGATCGTACATTACTGT
AGCTCTGACAACAATTTACATGCGCTTTCGTGCGTTGAATAAAATGATCAGGTAAGAAAG
TATAGTATGATTGTGGTAAGGAGCAGCTGAACATTGTTTCTTTGCAGTGAGAAGTTCCCA
ACGACACGGACGGCAGATCCCTACAAACATAGCAACTCATCAGTGACGGAAGTGGGCGGT
ATCGTGCGTTGTATTGGAGACATCCACGAACGACTCAGCGAAACCATAGTCGACTTTAAC
TACTGCTTTGCTCTACAAATACTTTTGATGATGGCATCTGCCTTTGGCTACACGCTGTTT
TCCATTTTTGGTCTTATTCACGCATTCTCACAAGTAGAAGAAGATGAATCGCATCAAGTA
TCGATGAACAATATGGTGTACGGTTGTATCTATCTATCCTTCATTATTCAGGTTGTTGTT
GCGGGAAGTTTAGTGACAAAAGAGGTAAGCAAAGCCGGGTAAGCTCTCAGTACGTCTTGA
ATGGATAATATGCGCTTATGTTTATTGTTACAGTGCAAAAGAACTGTAATATTTGTTCAC
AAAGCAGTATGCTATGGTTACTACGATATGCCCATACTTCTACAGATTAAATTCCTTTCC
CAGCAGCTACGGAGCGTTGCGCCCCGTGTTTCATGCTTGTTGTTTGATTTTGAGTGGCCA
TTTCTAGTTTCGGTAAGATATTTTAAATTTCCACGAATGACAAACACATTTCACTATGTA
TAAACTCTTCAATTGCAGGTAGCTGCTACACTTGTGATGCATGTCGTTATTCTTGTTCAA
TTTGATCTGTCAATTATTGCCAATAAAGTATGAAACCACAGCACCGCTACGTCATAGTCC
ATTAGGGATGTAACTATGTGTGGCAAATTGGGAATGTGTTTCTACAAAATTTCCTTCACA
TGTTTCTTGGATTAAAGCGTCTGCTTTCCCATGTAGAGAGCTATTAATCAACGGTAACAA
AAACGATGGTGTAGAATTTCTGAAGTTACACAAGATTAATGTTCGTAAGAGCCGATGCAT
CCATCATTTAGCTGTTCGTCAAAGCATTAGTTATGGTGAGTGCATCGCGTTGCAGCAGAG
AGATGCAAGAGCTGAAAATTGAAAAGTTAGCGTTTAAATCCCACAACCCTGGCAGCTAAT
GCTTCTGAAATCCAACTTGCTGCCATCTTTCGACTCAACAAATCAGCTTTGCAGGAAAAG
GCAATCTAAGCTCGAGAAAGATAAGAAGTGGTCGGTGCAGTGAGTGACAGTATCGAATAT
ATCTTTTGCAGAACTTGTGCAGGACGATATGTTGGATATCATGGCTGGGATGAATATTAT
CTAGGGCTCCGGATGCTTCTTTGGGTGTCTAAAGCTGGTTCAAGCTGGTCTCACAGTTTA
GCAGAAATATAACAGAAATAACGCAATCCGCATAAGTTAATAGGAAACTGCCAGGACGAA
TGCGAAACCGACCAAAATGACAGGAAATTTATCACGTAGCAAAAGCCCCAACGCAAGCTC
GGCTGGGTGGATCTATCGCTGGCGGCCACATGCCGTACCATGCGTCGGCGTCCGTGCGTT
TTGCCAATCCCGGCCCTGTCAAACCGCATCCGGTCTTGTTTTCATAGTTCGTCATCTATT
ATTCATGGCTTGGTTGCACTTCCATCCTTCCATCTTACCGTATTTAGTGTGGCTATCAAA
AGGGACAATGCGTTGGCTGGTGCGAGTGGAGGCTGCTTATCGAGGTAATCACACACAAGC
AAATCAAGTGGCATTGTGGACCGCCAAAGGATGTATAGCTATCGACGGTAGAAGGACTGG
CCTGTCCAAAGCA
>RG3Y40030 Genomic segment corresponding to mRNA: XM_322036 Anopheles gambiae ENSANGP00000023707 (ENSANGG00000021019) mRNA, partial cds.
CTTATGCGCTCCTGTACACTTCCACCTCGATGACTGTTTTCACCCAGCAAAAACCCCTGC
CGGTCGCCATTTGATGTGTCAAATCGAAGCTTCAGTGTTTGGTTCAAATGCACAAACCGA
AACGACATTACGTACGACATACAAAAGAAAAGGCATACAATTGAGAAGTACACTATATTG
AAGTAGATCTGTCCAAATATCATTTGCCACGAAACAGTTTGATCTTCAATGTGCTTCGTA
GTGTTAATGTTGTAGAAGAGCAGGATGGATTGATGTAGAAACAAGCTCAGACCGCTGCCT
AGCAGGATGTGCTGTCTATGGGTAGTGAAATCAACTGGATGTTTCATCAACTGAAACTGA
ATCGAAATCATGCATTTTATTGCATTCTAGAAAACAATAACAGACACCAACACAAAACGT
TACCTTCAGATCTATTTGGTGAATTTCTTGCAAAACACGAATGACTGATTTCCAGTTCCA
AGCATGAATCATTAAGACGCCACACGTTCCAAACATGCCTCCAACAAGTAGTGTTCTTAT
ACCGTACGTCACAATTATGGATCCGTTATTTAGAAGATCGTACGGAATGTTTGCATGTAC
AGCGGCAACAGCTACAAGCAGCAGGTTCAATATCACAAAATTTACAACCTTCACAGTACT
AAGCCTGGCTTCTCCGTTCGCCGGATTGCCAACATATTGGTAAATGTTTATTCCAAGTAT
GCTACAGAACAGTTCATGATACTTAAGAACATCAAACAGGTGTCGTGGCTCCGCGTTAAA
CCAATTGCTTACTCGTTGACCCATGTTCGGTGCACTGAAGTCAACTTTTCCCTGTTGCGC
GTGCTTTTATACCTACAATTGAAACGCAAGCCGTTAATGTCTTTTTAATTACCTATTTAA
TCCATCTCTTTTATAATGGGAATGTAAAGCACTGTTACTTAATCCACAACAGTTCCACTG
TGACCAGTGCAACAGTACAGTTTTTACAGTGAAGGTGACAATGGATGTGTTTGGGTTGGA
AAATAGTCGAGAGCTCGTTGTGTCCTGGTGGCCCAAGATCAACGATGTCGTTCACGCGGT
ATCACCCATCTGGAATACTTCTCGTGCATTTGGCATTCATGTGCTTCGTTTTGATACAAC
AACAGATCGACCGACTCTTCTTGAGCTAGTTTTATCATTTGCCATTACCGTTATACGAAT
ATACATGATCTACATCATTTTAGTGACGGATGCTTGGGACTTGATCTTCGTGTCCAGCTC
TCAGCTGGTTGAGAAAGGCTTGGACATTGTACTCAAGATTCCGTTTGCCATGATGCTGTT
TGTTCCATGGATATTTTTGTTTAGGAAAACAAAAATTTTCTACATATCTCGTGATTTGGA
CATTTTTGATGCTTTGGTAAATGAAACATTCCTCTGTTTTGTTCGTACCAGCTGTTTTCT
ATTTTCTGCTATTATATTTCTTTTCCTACAGATTGCCAAGTACAACTATCCTGCAAACTA
CCAATTTTTTCACATGTTTTCAACCTTATTTGCTACTGCTGCCATCAGCATTCCACTTTT
AAGCCTAGCATCTATTCGGGGATTAGAATTTTGGATGGATCACTTCTTCGTGCTGACGTT
TGTTGGATTCTCTTGGTCAGGTGGTTTGCTGTACAATAACATTTGCAATGTGTTACTCTT
CCATATTTTGTATCGCATTGAAGTAATCAACGATTTCCTACGGTAAGTTTGTTAGTTCGT
ATTGCTGTATATCATTTTTCTTATTTATTGTTCATTCATAATATAAAGAAAAAGTATTAC
TAGCGATCGGTTAGAAGATGATTTGGGAAGCGTTTTACAACTCATCAAAACGCTAATGCG
TCTACATGACAAATTGAGCGATATCTCGACCAATTGTTCACAATGTTTTGGATTCTCGGT
AGGAACAAGTGTATGGGTTAAGTCGTGCTTTGCTTACTATACTTCTACATTGTTCCAGGT
TTTCATAACTATGATTCACGTTTTGATTTCGCAGCTGATTACTACCTTTGCCTTTATTCG
CGTCATGTTTTACCATTACAATGAAACAGAGTTGAACGATAGCATAATTTACACGATTGG
TACCACAAGCTACTGCTGTCTTCCAATCATTACGATCTGGATTGCCGGCCATATTAAAAA
GCGAAATGTCATCACATTCAAGTTAGTGCATCGTATCATCAATACCACCAATGTTGTTGA
AATCGAAGATCTTCTTCAACAGTTTTCGGAGCAGATGAACCACCGTTCACCAAGTGTTGA
TTTTCGGTTTTTTGATGTAGATTGGCCACTGCTTGTAAAGGTAAGTTGATAAACAAGGAA
CAAACTGCACTGCATTTTAACCAGACGATTTTTCAGGCATGCAGTGAAGCAGCCACATAT
TTGATTATCATGATACAATTTGAAACAAAAATATAAAATCAACTGCAGATAGTGTAGTTC
CATCTTTAATTCAATACGTACAAACACAAACGAGCATCGCCAATCAGCCATAGAAGCTCC
ATTATGTTACAGTTTCTGGTTTTATTCACAAGGCAATAAATTTATAATTCAGTGTTCAGC
ACAACATTGGTTTGTGTATCATAAAACTGCTACAAACAATAAACTCGGAAACCCATCATA
AAATTTGCGTACCGTCCTGCAACAAATTTTTATGATTTGGTATCGGTATCAGTTTAGTGT
CAAAACTAATCAAATTAATATCAAATTCCCTGCCTTCTTCACCTTTGCGGCGTGAGTTTT
GAACGAAATAGTAGATGACAAATCAAATTAATGCTCCGAAATACATTCAACTGAACGCCC
AAGCTATCCGCAACACGTCGTCCCAAAGGAATACTCAATTTATCAACCATGACGGTAGAT
TGTGACTGCAATCAAATATGTGCCGCCCATATAATCCTGTTACAATGTATGATTTTACGC
TTGCCATGTGCTGCTGAATACACACAGCGAAAGACGGCAAAGATTAATTTGCCAGAAATT
GTCAGTGGTTTTAATTTGCAGATCAGGTGATGGGCTATCGAAATCAGGTTCACACGCAAC
AGATGCCTTTGTGAATTGGCTAACGTCAGGAATAAAGATTTTTATTTATCAATTAGTGAA
GTGTAGCTTTTTTCGCAAACTTTCACACAGCCACACCGTTAATTAATCAGATACAATTAA
GCTGGAGGTAATGGGACGTAGCAATACTGGCGGTTTGATTGGAGAAGAGCCCGATGATAA
ACGGCATAAAAAGTCACAAAAACATTTAAAACTTCATTCACTCAATTAATTTCATCATTT
ACGATGGAATCACATTTTACTCGAACGCGACCTGCCCCTGCTGGTAGACTGCATTCTCAA
TTCTTTGTATCGCTCTCTGCTCTTTCAATCCCATCGCATGGGAATTTGAATATTATCCAA
GTTGTTTCATCTGTTT
>RG3Y40031 Genomic segment corresponding to mRNA: XM_322035 Anopheles gambiae ENSANGP00000022740 (ENSANGG00000021007) mRNA, partial cds.
TCCGAGGAAAGGTGTCTGATTAGTGCTATGCGGGTGGCAGGACCGGAGGCACGGCTATAT
GCCGATCGCACCACATGGCGAAGAATGGAACTTTGCATTCTCGACGGTCTATTGGAATGG
GCGAACGTATCACTTTCACTTGTTATGCACGAATAAAGAGCCTCTCGATCCGTTCCGGCG
AACTGCTTGGTAATCAGTTGGCTCGAAATGCTATCAGTATTTCATATGGGATCAGCATCC
CGGCAATGGCAGAGGTCAGTCTGGCACAAGCGCACCAATACAAAGCAAGACGGATGTAGT
CGTCATAGCAGCAAGTGGTACAACATTGAGCGCGTTATCACCATGGAAGAGTCCCATGGG
GACATCAGAATGGTAGGTTGTTATTGTGTTTGTTGTTTCATCCCATCAGACCTGGGAGAA
CCATTGATGATCCGATAAGGCAACAATTTCATGTTTGATACATGGTGACATAACTACAAG
CTATACACTCAGTAGTATGTATACGCGATGTAATGAAGCGTCTGTTAGAGTGTAGGTTGT
CAAAAGTATTGGAAACTCTATGCAATTGGAAATATGCAAAGCAAATTCAACTGAAATAAT
TAAAGAATCAGTTACAGTTGAAGTATTTTTTTTATTTAAGCTGCTTGGATAATTTAAGGT
CATGGGTTTGATGTGAATAATTTAGAAAAAGGGTCTCTCAACCTTGTACACGACTCTATT
CTAATCTGATTCCAATGTAATGAATGATGGACCAGAAAGATCTTATCTTATCTTTATCTT
ATCAGCTTCAATTATCTATACCATTGGGAGGACCAAAAGTAAACTTGCTGTGAATAGCCG
AACTGAACTAATGTTTGGCTTATGGCTGTTGGGAAGTTCGCTTAATGATGAATAGCCGTT
TATTAATTATTCGGCTGTTCATTGCACTAAGCTCCAACACCAATTGTAGTCATATTTTTG
GAGCCAATAGCTAGTACTTTGTCGGCAGTCATAAGAAAACATGGGTTGCTCGTATAAAAA
TCCACGCCACGTTTATGACGTGTTACGGCCTTTACTGGCATTTTCGAAGTATTTCGGCCT
AACTGCATTCTCCATAGTGGGTGAACCGCCGTACGTACAGGTTAAAGTAACTGGTGTTGA
ATACGTGGCATTATTGATGAATTTTGTGGCGAATTTGTATTGTGTGTATATAAATGTCAC
CAACAACCGGTTGTCCCGGTGGACAGGTTCCGCGGTGATGAATTTGGGGCTTGGTTTTCT
GTTTCCTCTGGGAGCTATCGTTATGATCGTGCTGGCGATTGATAACTTCATGCGTCGGGA
TGCAACCTGTCAAATCATAGGAGAGTTGTTTAAAGTAGATCGATATTTGCAACGTATTGG
CCATCAACTTGACCACAGGCGACAATACGTGACACTTGTTAGGATACTGTTCGTGGTACT
AATGCTCATCGCGACGGGGACCGTGTTTGCACTTGGTATGAGTACAATTTCTGAGTTTTC
TATTCGTAATCACTTGATCAACTCATTTTCCTATGCTTTAACTGGGATCCAGTTTATGAT
AGTGAACTTTCATTTTGTCGCCGCTGCTCGGCTTGTTTCGTTTCGGTTGGACGCAATTAA
GTGCAGTCTCAAGAAACACTTGGACACAGGGTCATGGTACATTGAGCAGAAACAACGCTG
GGGACGCAGAGTAGACCCAGTGGATGTAGTATCAGAACTTGCAGAGGACTTCGCAGCCCT
GGTCGATGTAGTCGATCGAGTCAATCGGATCTACTCCAACCAAATCATAGCCTTAATTAC
TGGAGTAGGAATGTTTAGTATTTTCGTGATATATGCTACCTCGTTCAGCTATTATGTTGG
AAGGTCGAGAGAAACTCGTTTGACTTTAATTTTACTGACCGCTTGTGTGGTTTACATCAT
CATGATTGGATTGATTTTCTTCACCGGGGTGGATGTAGAAAACACTAGCAACGACATTGT
GGGTTTACTGCACGAGGCTATCCAGCGAGTGGTAGACTCTTCGACGAAGAGAAAGCTGAT
CTGGTTCTCTCAGCAAATACTCTTTCGACGGCCAAAGCTGCGCTGCATTTTTTACGCCTA
CGACTGGAAAACGATTTATAATGTAAGTAAAAATATCTCAATCGAAGATTGGTTCTAGGA
TTCATGTTGAAACTTTTACAGATGTTTGGGTTTGTTGTTACCTATCTCATCATATTGCTG
CAGTTTGATAAGTTCTCAGACGACGCATCAAAAAAGAATTTTCTGACATCATAAAAGCAA
CCACAACAACAAGCAACAAACAGATGAAACAACTTGGATAATATTCAAATTCCCATGCGA
TGGGATTGAAAGAGCAGAGAGCGATACAAAGAATTGAGAATGCAGTCTACCAGCAGGGGC
AGGTCGCGTTCGAGTAAAATGTGATTCCATCGTAAATGATGAAATTAATTGAGTGAATGA
AGTTTTAAATGTTTTTGTGACTTTTTATGCCGTTTATCATCGGGCTCTTCTCCAATCAAA
CCGCCAGTATTGCTACGTCCCATTACCTCCAGCTTAATTGTATCTGATTAATTAACGGTG
TGGCTGTGTGAAAGTTTGCGAAAAAAGCTACACTTCACTAATTGATAAATAAAAATCTTT
ATTCCTGACGTTAGCCAATTCACAAAGGCATCTGTTGCGTGTGAACCTGATTTCGATAGC
CCATCACCTGATCTGCAAATTAAAACCACTGACAATTTCTGGCAAATTAATCTTTGCCGT
CTTTCGCTGTGTGTATTCAGCAGCACATGGCAAGCGTAAAATCATACATTGTAACAGGAT
TATATGGGCGGCACATATTTGATTGCAGTCACAATCTACCGTCATGGTTGATAAATTGAG
TATTCCTTTGGGACGACGTGTTGCGGATAGCTTGGGCGTTCAGTTGAATGTATTTCGGAG
CATTAATTTGATTTGTCATCTACTATTTCGTTCAAAACTCACGCCGCAAAGGTGAAGAAG
GCAGGGAATTTGATATTAATTTGATTAGTTTTGACACTAAACTGATACCGATACCAAATC
ATAAAAATTTGTTGCAGGACGGTACGCAAATTTTATGATGGGTTTCCGAGTTTATTGTTT
GTAGCAGTTTTATGATACACAAACCAATGTTGTGCTGAACACTGAATTATAAATTTATTG
CCTTGTGAATAAAACCAGAAACTGTAACATAATGGAGCTTCTATGGCTGATTGGCGATGC
TCGTTTGTGTTTGTACGTATTGAATTAAAGATGG
>RG3Y40056 Genomic segment corresponding to mRNA: XM_322006 Anopheles gambiae ENSANGP00000012094 (ENSANGG00000009605) mRNA, complete cds.
GAGCACTTTTCCCGAAAACAGACTACAGAGTGCAATTGGCGAAAATTAATAAAAACTTTA
TCACTATCACACAATTGCACACACAATTTTCCTTTCCCAACACAACACAACCAATGAAAT
CCGGGATGTCAAATGTACATTTGACGTTTGGTCTGTACAACAAATTACTGCAGTTCGCGA
GCTCGCCAACGCTCCAAATCGGTGCAATGTTTCCTCGCTGGCGAGCGTTTTTGAAAGGCG
TTTTGAGGGGTTTTGACGTTTCGAGTGAGGGTTTTTGAGCGTTCAAAATAGCCACCAAAA
AGCTAGCGCTGGTGTGCGACCGTGTTGGTGGACAAAATTAAATGACCAAAAAAGAAATAC
ACTCCACCTGACGGAGGCAAGGTCAGAAGGATACGATAAGTGGAACATGTTAAACAGCGG
CAGCGTGCCGCGCCAAGAAGGTGCTTGAGCGCTCTGTGCATCGATCTGCCGCACAGGGAG
CTAGATAGCTGAAGCTAGTGGAGGAGCAACTATCGCAGATCGGGAACAGACGAACATGAA
TGAATGCATGCCTGGGCCGAGTGACCTGGTGAATGATTGGCATCCTGACCGGATGTTTTA
TCTGTGTGATTTCGTCTGACGTTATCTGTCAAATCCCATATAAATCTCATCCGATAAAAT
CGCATCCGATGAGCGTTGCCACCGCTCTAAGCAAGTGTCGATACGTACACATGCGCGAAA
GAGATGACATAACACAACGAGCTAGAACATACACACCTCGGAAAAAGGTGCACGTAAATC
CTCACCAATACAACGAAAGGCATATGCACAAAAGTGGGCGAATCGTTTGAAGTGAAGTAG
GAGAGGGAAGGATAAAACTTCGGAACGAGCATTGTAGACAAGAAAAGGAAGGGTAGAGAA
AATGGGTGAGATGCAGCAATTTTTCAACGTCAAAAACCCTCGCCATGTTGTACGGGTCTG
TGGAACGCTCGAACAGCGGCTTGTTGTGTTTGGAGAAACTGAACTAACAATTTGGACGAA
TTTCCGATCTTGGAATAGTGTTTCACAATGGCATTAAAAACATACGGCGATAAACCGATA
AGTTTTCAGGTAGAAGAAAATGGCGAATATTATTGCGTCGGTTCGGAGGTAAGTGGCGTT
GCGCGGGATGGATCTACAAATCGTCAGCAACTAACGCGAGATGCATTTTGCAGGTTGGAA
ACTACTTGCGCCTCTTCAGGGGCAGCCTGTACAAAAAGTATCCGGGAATGTCCCGGCGCT
TACTGACGAACGAGGAGCGCAAACGGCTACTGGACTCTGGCATTAGCAACCATCTGCTGT
CGAGCTCTGTCTCGCTGTTAAAAGCGACCGAAGTACAGGATGTGCTCGATGGCAACGATG
AAAAGTACAAGGCCGTGTCGGTACACACTTCCGAGCCACCGGCTCCGCGGGAAAGCAAAT
CAAGCAAGAAGCAACCGCCATGGGTCCCGACGATGCCCAATTCGAGCCACCTGGACGCGG
TGCCGCAAGCGACACCGATCAATCGGAACCGTGTGTACAACAAAAAGGTGCGCACCTTTC
CGATGTGCTTCGACGATACCGATCCCACACTGAACGTGGAGAATGCATCTCAGTCGGAAA
TATTGGTACCGATTCGTTTGGACATGGAGATCGAAGGCCAAAAGCTGCGCGACACCTTCA
CGTGGAATCGCAACGAATCTATGATCACACCGGAACAGTTTGCCGAGGTGCTGTGCGATG
ATTTGGACCTTAATCCGACACCCTTTGTGCCGGCAATCGCGGCCGCCATTCGGCAACAGA
TCGAGGCGTACCCAAACGAGCCGGTTGTACTTGAGGAGGGTTCGGATCAGCGAGTGTTGG
TAAAGCTTAACATCCACGTCGGAAATACGTCCCTAGTTGACCAGGTGGAGTGGGATATGG
CGGAGAAGGAAAATAATCCGGAGGAGTTTGCCATAAAGCTGTGCGCCGAACTGGGTCTGG
GCGGGGAGTTCGTGACGGCCATTTCCTATTCCATCCGAGGGCAGCTGTCGTGGCACCAGC
GCACCTATGCGTACAGCGAAACACCGCTGGCCACGGTGGAGGTACCTTTCCGCACGCCGA
GCGAGGCAGACCAGTGGGCACCTTTCCTGGAGACGCTTACCGATGCCGAAATGGAGAAGA
AGATCCGCGACCAAGATCGAAACACGCGGCGTATGCGTCGTTTGGCCAACACATTTACAT
AGACTCGTCACCCCATACCACGTATTTCGCAGATTGTTTTAATAAGACATCTCCTAATCA
TCTACTCGACTACGGTAATCTTCTTTCCATCATTCTATATGTGTATGTGCGTGTAAGATT
AAATAAAAATCCAGGAACACAACAACATACCTATCTCGATGAAAACAGGTAGCTTTACTA
TCTATACGATGATCAGCCGGTACATCCGGCTGCATCATTCGGTACATCATCCTCGAGTTC
GGTATCTTCATCACTGTCTTCATCATCATCATCATCTTCGTCATGTCGTGTGCGTAGCAT
TCTAATGATATCAACGGCTGTGACCTGTCCGCCGTCGATATCGTTCAATAGCTCCAAATT
GAAGCTGGGCTTTGTATCCACCGTTTCCGTCGTTTCATCTTTCGGCACTGTTTCCGTAGG
AGTGACGGTACTACCTTCTTCCCCCCGATAAGCGGCATTTGGTTCTTCACTGTCTTTCAC
TACCGTTTTGGCATCATCCTCTGAGCTGTTTAGTGTTTGATGCCAACTGACCGATTCGCA
AGGAACTGCTGCTGTGTTTTCCAACGGTGTATGTTTGTCTTTGTAGGCAGCTAACATCTC
TTGAGTTTCCGGGTTATGCTCATCTGAAATTAGGCAACCGAAATTAGTCGTGGCCATGTT
CTACCATCTGCGTATATTGAGCGCGTACCAGTGAAGCAGTATGAAATAAAGTTTCCCTCA
AATGCAATCTGGCCCGATGGTACCTGTATTTCACGCTCCGTTACGATTAAACGCTCCAGC
TCTTGATTACCATCACCTGAAAAGGTAAAAGCAATGTCCTTAAGATTCAAACAACAAATC
GTCACCAAGGAATATTACATTTGTACATACGTGTGTTTGAAATGATGGTCATTGCGCCAA
TGTCTGGTAGATAGTGATTTTTGTCTACGATTACCATATCGTCACAGGCTGCTGGTACAG
GACGACATGGAACTTCTGTGACTTCGGGAAAGGAATTACCCG
>RG3Y40067 Genomic segment corresponding to mRNA: XM_321991 Anopheles gambiae ENSANGP00000024055 (ENSANGG00000020093) mRNA, partial cds.
GGGCATTAGTATGGTGGTTCACAATGTCGCACGATGTCGCCATTACGAAAGCGGTGCTGG
TGCTTATCAAGTGCTTTGGGCAGTTGTATGGGATTTTACCACTCGCCTCCAACGCGTTTA
CGTTCGAACGATCCCGCCCAGTGCTCTGGTACAGTCGAACGATCGCGCTGCTACTGATGG
TGATCTATCCTTGCGCCTATATCGTACTGCTCACGGATCACGAATTTCCGATCCTTGCGC
TCAGCTACTATATCATTATGCTTCAGTTCACGCTCAACTACATCATCGTGGGTGTGCTGT
ATCTGCACGTACTGTTCGATCCTGCGCCACTGTTGCACGTGCTCAATGAGCTGATCGAAC
GGACGCGTGCTCTGCTCCGGCACATCGACCCCCCGGCCGGAGAGTCCCCGGTGGGGCGTC
GGCTTTTTTTCAAAACCGTCGCAATTGATTTGCTGCAATCCTTCACGTGGTATGGAACAT
TTCTCTGGCTGCAGCGCAAGTTCGGTGCCACCTATATACTCGCCTTTTGGTTAAATTCGA
TCGCCGTGATGCAGATTGTAGCCGCGCTTAACATACTCCTAGCGACCCTCCTCTGGGGAG
CGTTTCTCTATCGGCTAATCAACGAACGGGTACGAACCGTCATCGGCAGTCTGCTGCAGC
TGGATGACACCGACCGACAGGTCCGAGACAGTGCCACCGGCCGCGAAAGGCGATTCATTT
GCAACCACATCTACTTGCAACTCACCATTCTGCGCACTCATCACAGTGCGCTTACCAAGT
GTATTCAAAACATTGTCGAGTTCTACAACACGCCACTAGCACTAATAATGCTGTATCAAT
TTTTGATTATTATTTCTGAGGTAAGCAGAAGCGCGCCTATTTCCACTTCCGGTTTACTTA
TTCATCCTTCGGCTGTAATTCGGCTAGCGAATAATTCATTGCGGGGAAATGCAACGCACA
CGACCAGTCACCCAAACGCACGCCTTCGGAACGGTTCACCATGTTGTACGGATACTTAAC
GCTGCTTGTACTACGCCTTCACTTCCACACCGCACAGTGCATTGGATTCGTACCGCTACA
TTTCAATAAACAATTGCAAACATTTCAAATCAGCAGATGGCTTACCGTATGGTCACATGC
ACTTGCTCTAACGCTGCTCTGTGTCTATCCGTATGTGTACGTTATCCTGTTAACGGGTAT
TCGCTATCCAAAGCTTACACTCGTCAACTATCTCGTGTGGATGCAGTGTTCCCTTCACTA
TGTGAATCTTGCACTCATTTATTACCATCTGCTGCCGGCCAGACCAGTGATTCGTAACAT
TTTTAACGGCTTCGTGCAACTCTTCCGCACCCTCAACGGTGCCGGCTGCCATCGGTGGAA
AGGGAAGAGCACGAAAAAGAACGTCCTCAAACTTGCGCTCAAAATGATCCTTTGCGATAC
GCTGCTTTGTGCGCTGTTTGTATTATATTTTGGACAGTTTTTCATACAAGACGGCGACAT
TCAATCACAAATACTGTGGACGCTGAACATATTCTCGGTGTGGCAGAGTGCAATCTTTAC
CAACTTGATCGTAGTTACGCTGATCATTGGTGTACATTTTTTGGAAATTCTAAACCATCG
CTTAACGCTGTACATTCGGCAAATGCGTGCCCCTGCTTGCCATCTGAAACAGCTGCGTCG
CCAAATATCAACGTACGAAGCATTAAAATCCGTCCAACGGAATCATCACCTAGTCAGTAG
CAATGTCAAATCGTTCATCCATCTGTTGAGGCTACCGATGGCGTGCCTATTGCTCGTTCA
ATTTGCTTTAATTGTATCGGAAGTATGCATTGGATCAGCATTCGAGGCAGCGGTCAACGG
ACACTGTATCTAATAAGCTTATTGTGATATCGTTTCGTTACAACGCACCAACACAGATAT
TCTACGCGTATACGTCGATCGTGCAGGACATCAAAAATGACGTCGATGTGCCGCTGGGAA
CGTACATGAGCTCTATACTGTTTGCCGTGTTTGAAGCTGTCCAATTTTACTACATCGTAT
CAGCCAGTTCTGAAATTACCGAAGAGGTTCGCAAGCACGTATTGGCGCCGCTCTGCAAGA
CGCTGCTGTAGTACTGGCTTCTGTTTTTTTTTTTTTTTGCTTTCCAGGCAGAAAAAACCG
GCGTGCTGCTAAACGAGTTTCTACCAACCGATCCAAACCCAAGAGTGGAACGATGCGTGA
GTATTTTTAAGCACAAATCTATCTATAACCATTGCTGTATCTGTACCAAAAAGAGCCGTC
TGTGCATGCGGTTTCTTTTAGATTGAATCGTTCGCTATCGAACTGTTACACGAAGACTTC
AAAATCAATAACTGTGGCATGTATGATGTTGACTACACGTTGATGTTTTCGGTTAGTATC
GACCCATCGACCCCCTCTACATGCACTGGTGTACTTACGATTAGTTTGACCCACCTTCCA
GATGATCGCGACGATAACTAGCTACCTTATCATGTTGGTACAGTTCCAGCTGGCCGAGAT
TTGAAGCGTTGCGCCAGTCCCACGGTTTCGGACATGTTTCACCAACAAAAGCTTCGTGTG
CGTTCTATTATTATGTAGCCAAGTTCTTCTGTTCTGTTTATTGCGCAGTTGCAATTCACC
AATTGAGCTATAAATTGTGATGAAAATCAGATCGTTATTTCTATTGAACGCTCTCGCGTG
TAGCATACCGTACATAACTGCCAATAAAACACGATTTGTCTTACTAATTGCTGAAGTTCC
AACACCGTCGTTGTTCGGTGTATGAAAACCGAAAAAAACACACACACAAACATACAAAAC
ATATTATGCGACACACCTTGCTCGACACACCTGCAATAATGATCGATTAGTATGCGTGTG
CACAATGTTTCCTAGTTTCCTTCCACTCACATTCAACGGGGAAATCCCAAATCAGTCCAT
TGAAGCTCCCCCTACATCTCACTTACTACATTCAGCGTAACTGAAAGGTCCGTCCTCCTA
GGACTGTTTCTTCACCCTCTCGATGTACTTCGTTTGCGTAAGCGCGCTGGATCCTTCGGA
CGGGTCCATCATGCGCCTCCAGTCCGTGACGCCGACCACGAATCCTAGCTGACGCATCTT
TTCCTGCGCTTTGCGCTCCTCGACATCGGCCCATCGTACGCGTTTCTTCTTCCCGCCGGA
CTTTGAGAAGCCGTCCTGGCATTCGTCCTCCTGCTGCTCGTCGGCATTCCCGTCGTCCAG
CTGCAGATAGTCCTCCAGTGTGGGTGGTCGCTTCAAGGGTTTGCTGGTACCATCCAGCCT
CGCTAAACAAAACAAAGAGCAAAACATTCAAAGCAAAACAAAAGCGCACATTAATGAACT
CGTTTACGCAAGGAACTAACGCAACCAATGCTAATATTTCGAGGACAGGAAAAAAAAAAC
AATAGTACGCGTATCAAATTATTCGTTTAAAGGCAAACATCGATTAGCGTTAAATACAAT
AAATAGTAAACAATTAATACCAACCTAAATTCTGCTCACTGGCG
>RG3Y40071 Genomic segment corresponding to mRNA: XM_321987 Anopheles gambiae ENSANGP00000025155 (ENSANGG00000020053) mRNA, partial cds.
CCTTCTTCTACTCCAGTACGATTGTTGCGTCTCGAAACTAGCTAGCCGGTGGACGGTTCG
ATCTAACTGTTTGTTAATTTGCCCATACACGTAGGACCCAAACAGAAGCATCAGCAGCAG
CAGGTTCGTGAACTGTGAGCTCATCATAACGACGTAGATGTTAACGGTGCGATACACGTG
TGCACTAGTTTCGTGGCGTTTAATTCCACTATTCATCGCGAACAGTGTGCACAGGCCAAC
GTCTGCAATGAGCATCTTGGCCACCAGGGCGTACACCATGCGCTGTACACTGGCGTACGA
TCGACTGTTGCACCGCACGATGACACTCTTGCCGATCACGACGAACCGTTGCACGTAGCG
GTGCAAGCTAACCTCGTGTCTGAGTAGCTGATAGAAGCACAGGACCACGGTACCGTAGCG
GATGGTAAACTCCACCAGCACCAGCGAACGAATCAGCAGGGCATCGACAAAGGTAGCGAA
AGATAAGGTATCCTGCAGCCAAACGGTACAGAAGCTGAAGCCAACCAAAACCACCGTAGT
ACATCCGATCGTGAGCGTCCATTGGCGTTTGCATTTGCTGCGCCGCAGTCCATTTTGGTT
GTTGAGTTCGTACGGAACAAGTCCAAGAATCGAATGAAAGTAGTAAAGCGCTCTCAAACC
GTACCGAACCATCATGCTCTAACACAGCAACAGTGGCTGTAAGTGTACGAGTGTACTACG
GCTCACTTGCGCCACTGCACGAAAGCCGGTGAATGGTGACCATCTGGTGCTGGTGATAAA
TTATGCCACAATTGCTCATTGCAAATTGTGACAATCATATAACTTAACTGTATGGTACGA
ACTGCATTAATTATTGAACTTTCCCCCCATTTGCCCTTTTCCTTTAGCAAACAATTTAGC
AAAGTGCTTTGTGGTGAACGAATTGAGGAATCGAGTACATTGTAGGGCGTGATCGTTTTG
TAACATTATTCGCGAATCCGCATACGCTGCAAACACAACCATGGCGCGGAAAGGTGTGCT
GACCATTGGGGAACGGTTTTGTATCTGGTTGCTGATGGTGGGCGGAGTGTTGCCGTTTCA
GTACGTCGTTTCGACGAATCGCTTTGTACAGAGCACTTTCCACTACAGGGGCTGCATTGT
GGGAACAGTGCTGTACGCCATGGTGGGACCGTGGTTGTATTGGATCTCAGTAACGAGAAT
ATTGCATCCCGATTCACAGCTCAACCAATACATGATTGTGGTGCAGTTTATCTGCATGTA
CGTCGTAACACTAACGTCACGGTTGAAAACGCTGGCGAACCGTGAAAGACTGTGCCAGCT
GCTAAACGCGCTGCTGGTGCTGCGAGAGCAGGTACTGCAAGGATCCACGAAGGCGGCTAC
CTTTCAGCAGGGTTTGGCACGAAGCCTGCTCACGAAACTGATCGTATTCGATCTCGGCAT
GATGGTGCTAAGTGCAGCGTTCTTTCGCACATTTATAGAGCTGAAACAATCGTTGATTTA
TTCGATTTTAGGAGTTTGCAATCTGCTGCAAATCAGCAGCATGAACGTTGCCGTTAATTT
GCTTATGTTTGTGCTGTACAGTGGCATTAACATCTATGCACGAATCAATGCACACTGTAA
CGATCTAGTGTACGGTTCGAAGGCTCCGAATGAGATCGTTCGGCTGTATCTGATGCACAC
GGAGGCGTCGCTCGTTGTGCAGAGTATCGTCGAGGTCATCAGCATACCGATACTGCTGTT
AAGCGTGTGGTACTTTTTCATCATCGTATTCTCGGTAAGTCGGTGTCGTTGGCGGGTCTG
CGCCCTATACGGTATACTAACCACTGTGCTCTACCGTTCTGTACAGATTTTCTACACCTA
CACCAGCCTTGTGCAGGATCTGGAAGCTGGCTCGACGAATGCACTGCGCAATATAATCAA
CCCACTGGCGTTCTTTATAAGTGAAGTGGGACAGGTGTACTTTATGGTATCGAGCTCGGC
TACGTTTAGTCGCCAGGCGCGTCAAATCATACCGTGTCTCAGCATGTACACTGGCCGAAT
TACGGATGTGCCGGGCGATCGTGCGGTAGAGCAATTCTGTTCCTCAACCGACTGTCTCTC
TTGGTAATGAAGCTTGTTTTCCTACATTCCTACAGATCGAGCTACTGACGATCGAGTACT
TAAACCGAGACTATGCGATACGCATTAAAGGACTGTTTACCATCGACAACACGATGCTGT
TTGGTGTAAGTATGCCTAAGCTTCAGCGCCGTGGGCAATGGATGTCGGTTTAAGGGTGTG
GGCTTGTGTCTTTACAGATCGTTGCCAGTACTACCAGCTACATGATTATTTTAGTACAAT
ACTACCTGCAGGAATGAGCGGCAACATAAGATATTCATGTCCATTTGCTAATAGTGACGG
TTATGTGTGTCTGTGTGTGTGTGTGTGTGTGGGCTGTTTCCCCGGTCCGTTGGTCCGTCC
GTCGCTTCAGTTGCTGTACGATGCAGGTCCCACGCTGGTTGATCGTTCTGCAGAGCGTTG
TGCTGAAGTTTCTGTTCGCCATTTTGCCGCTCAGTTTCGACCGTCATCGTGAACGGTTTC
GAAATCGAACGAAAGATGTGATCCTATCCACCGTGCTGCTGGTGCTGTATGCCATCGTCG
GACCGATCGTCTGTGTCGAGCTGTACGTAATGAACATAAGCGTGGAAAATCAAATAACAA
ACGCGCTAAGCGCATTCCAGTTCGCTTTCGTGTATTTCTTCATACTGATTGTGCAAATAA
TATTCATCAGAAAGAAAGCATGTCTGCACGTGCTGCTGAATGAAATGTTTCAGCTGAAGC
ACGTGCTGGAGCGTATGGTCGCCCGCTCGATGCTGGAGTTTAGGCTGTACAGGTTGTTTT
TGGTTAAAGTTACGGCCGTAGACATCCTGATGCAGCTACTGGCGTTGTACACGTTCGAGG
ACAGCACGTACACGGGGCGGGTGGACAGCGTGGGGCTCGCGAGTTGGCTAACGTTTTACG
CCATGATGTACTTTATTGCGGTGATCGAGAACTTCATCCTAGCTGGGGTGTTGATCGGCG
CGGTGATGCAGGCAATGGTGAACATCGGCCTGAAACGATTAGCCCGTTCACGGCAAGGAT
CGGCGGCCGGCCGGCAGCCATCGGTGCTGCAGCTGTACATGCTGCACTGCAAAAACGAGG
ACATGGTGAAGCAATTTATGGAAACGCTCAACTTTCCCACCCTGATGCTTACTGGGTGGT
ACTTTTTCATGATCGTCTACTCGGTAAGACCGCCTGCCTCACCGGTCGGCAACGGAATGT
GAGTGATATTTGTCACGTGTCTCGTATTGTCGTCTTGTTCCTGCAGGTCTACTACAT
>RG3Y40072 Genomic segment corresponding to mRNA: XM_321986 Anopheles gambiae ENSANGP00000023329 (ENSANGG00000020045) mRNA, partial cds.
AGCCTGCTCACGAAACTGATCGTATTCGATCTCGGCATGATGGTGCTAAGTGCAGCGTTC
TTTCGCACATTTATAGAGCTGAAACAATCGTTGATTTATTCGATTTTAGGAGTTTGCAAT
CTGCTGCAAATCAGCAGCATGAACGTTGCCGTTAATTTGCTTATGTTTGTGCTGTACAGT
GGCATTAACATCTATGCACGAATCAATGCACACTGTAACGATCTAGTGTACGGTTCGAAG
GCTCCGAATGAGATCGTTCGGCTGTATCTGATGCACACGGAGGCGTCGCTCGTTGTGCAG
AGTATCGTCGAGGTCATCAGCATACCGATACTGCTGTTAAGCGTGTGGTACTTTTTCATC
ATCGTATTCTCGGTAAGTCGGTGTCGTTGGCGGGTCTGCGCCCTATACGGTATACTAACC
ACTGTGCTCTACCGTTCTGTACAGATTTTCTACACCTACACCAGCCTTGTGCAGGATCTG
GAAGCTGGCTCGACGAATGCACTGCGCAATATAATCAACCCACTGGCGTTCTTTATAAGT
GAAGTGGGACAGGTGTACTTTATGGTATCGAGCTCGGCTACGTTTAGTCGCCAGGCGCGT
CAAATCATACCGTGTCTCAGCATGTACACTGGCCGAATTACGGATGTGCCGGGCGATCGT
GCGGTAGAGCAATTCTGTTCCTCAACCGACTGTCTCTCTTGGTAATGAAGCTTGTTTTCC
TACATTCCTACAGATCGAGCTACTGACGATCGAGTACTTAAACCGAGACTATGCGATACG
CATTAAAGGACTGTTTACCATCGACAACACGATGCTGTTTGGTGTAAGTATGCCTAAGCT
TCAGCGCCGTGGGCAATGGATGTCGGTTTAAGGGTGTGGGCTTGTGTCTTTACAGATCGT
TGCCAGTACTACCAGCTACATGATTATTTTAGTACAATACTACCTGCAGGAATGAGCGGC
AACATAAGATATTCATGTCCATTTGCTAATAGTGACGGTTATGTGTGTCTGTGTGTGTGT
GTGTGTGTGGGCTGTTTCCCCGGTCCGTTGGTCCGTCCGTCGCTTCAGTTGCTGTACGAT
GCAGGTCCCACGCTGGTTGATCGTTCTGCAGAGCGTTGTGCTGAAGTTTCTGTTCGCCAT
TTTGCCGCTCAGTTTCGACCGTCATCGTGAACGGTTTCGAAATCGAACGAAAGATGTGAT
CCTATCCACCGTGCTGCTGGTGCTGTATGCCATCGTCGGACCGATCGTCTGTGTCGAGCT
GTACGTAATGAACATAAGCGTGGAAAATCAAATAACAAACGCGCTAAGCGCATTCCAGTT
CGCTTTCGTGTATTTCTTCATACTGATTGTGCAAATAATATTCATCAGAAAGAAAGCATG
TCTGCACGTGCTGCTGAATGAAATGTTTCAGCTGAAGCACGTGCTGGAGCGTATGGTCGC
CCGCTCGATGCTGGAGTTTAGGCTGTACAGGTTGTTTTTGGTTAAAGTTACGGCCGTAGA
CATCCTGATGCAGCTACTGGCGTTGTACACGTTCGAGGACAGCACGTACACGGGGCGGGT
GGACAGCGTGGGGCTCGCGAGTTGGCTAACGTTTTACGCCATGATGTACTTTATTGCGGT
GATCGAGAACTTCATCCTAGCTGGGGTGTTGATCGGCGCGGTGATGCAGGCAATGGTGAA
CATCGGCCTGAAACGATTAGCCCGTTCACGGCAAGGATCGGCGGCCGGCCGGCAGCCATC
GGTGCTGCAGCTGTACATGCTGCACTGCAAAAACGAGGACATGGTGAAGCAATTTATGGA
AACGCTCAACTTTCCCACCCTGATGCTTACTGGGTGGTACTTTTTCATGATCGTCTACTC
GGTAAGACCGCCTGCCTCACCGGTCGGCAACGGAATGTGAGTGATATTTGTCACGTGTCT
CGTATTGTCGTCTTGTTCCTGCAGGTCTACTACATGTACGTGTACGCCTTGGAATCATCC
TTCCGCGGCGTGAGAGCGGACGATTTTAAAGCATACATCAACCCGTTGATTTTCTTCCTG
TACCAGTGCGTACAGCTGTATCTGCTCGTGTTGATTCCTTCGGTGTACACGGATCATGCA
AAGAAAATGATGCGCTTACTAAACTACGTCAGCGTCAACCAGCACCACCATCGACCGGGT
CAGGAGCGTCTGGTAGGGAGGGAGGGAGGGGTTGTTGCAAACTAGAGGACTACTATTGGT
GATTGATTGCTTTTGTTTCGTCGTTTCAGATCGAGGTGCTAATGGTGGACTGTATGCAGC
GGAATAATGCAATCAACAACTACGGAATGTATGCCATGAATCGGGCCCTTCTATTTGGGG
TAAGGCACAGCAGCTGTCATAAAACACGTTGTCATAGCACGTTGTCGTTGTCGTTACAGA
TGATAGCAACGATGACAAGCTACTTGATCATCCTCATTCAGTTTCACATTCAGGCGTATG
AATAAGAGTCATCGGGGCGTAGAATATCATACATAATTACTACCAATTCGCGCAAAGGAA
GCATTAAACATGGATCACGGAGCAGCAAGCATAAATAGACCGTGCACAGAAATAACAACT
AAATAAATAATCAAGCAATGGACTATACCGACAAATCGTGTGTCCCATCGCGGGATGCCA
CATTGAGTGTTGCAATGAACGTGAGCAAGTGGTCCGAACGGTTGGAAAGGTGTGTGTGGT
CCTTTCTACTAGCATGCGGTACATTTCCATTGCGATTTGATGCCGTCGGACCGGGACGAT
TCTTCACCAGCCGCAAATGTGCGCTGTACTGCAGCGGAATAACCGTGGTGTATGCCGTCC
TTAGTCCCGCCCTAATGTATCTCATTTACGAGCATGAACGGGTGGCAAACGTTTACCTGG
TAAGCATGCTGAACGCGGCGCAGCTAAGCTTTATCTATCTGTTCATGATCGTGGTCAATG
TGAGGATGTTAAGCAAAGCGCAGCGTCTCGCCTCAACGCTGAATGCATTGCTCGCGATAC
GCAATACCATCCTGCAGCAGTGGAACTGTCGTGTCCTGAGCCGGGAGTACGGCCAACTGC
TTCTTTACAAAGTTCTTGCGATCGATATGGCACTGTTGCTCTTTTCGCTGATCATGTACT
ACGTCACGCAGGATGAAGTTCCCACCGGAGCGGAAGTGGTGGTGGGTGTAACCTTTTCCG
TGTTTCGGTACGTTTTCACGGCGCTGGTAAACCTATACTTGGTGGGGCTGATGATCGTGA
GCTTCAATCAAGGATCGATCAACTCTAAGCTGACGAGCTTGGTCGATCGGTCGGGGGAAG
AAAAGCCATCAACGATACGCGAGGTGTACATGGTGCACTGTGAAAACGCACAGCTGGAGA
AACAGTTTATGGCGATCATGGATCTGCCGGTGCTGCTTCTCAACGGTTGGTACTTCTACA
TGATCGTGGTGTCGGTAAGCGGGAAAGCGTGGAAATGCTACCAGG
>RG3Y40073 Genomic segment corresponding to mRNA: XM_321985 Anopheles gambiae ENSANGP00000022400 (ENSANGG00000020024) mRNA, partial cds.
GCCATGATGTACTTTATTGCGGTGATCGAGAACTTCATCCTAGCTGGGGTGTTGATCGGC
GCGGTGATGCAGGCAATGGTGAACATCGGCCTGAAACGATTAGCCCGTTCACGGCAAGGA
TCGGCGGCCGGCCGGCAGCCATCGGTGCTGCAGCTGTACATGCTGCACTGCAAAAACGAG
GACATGGTGAAGCAATTTATGGAAACGCTCAACTTTCCCACCCTGATGCTTACTGGGTGG
TACTTTTTCATGATCGTCTACTCGGTAAGACCGCCTGCCTCACCGGTCGGCAACGGAATG
TGAGTGATATTTGTCACGTGTCTCGTATTGTCGTCTTGTTCCTGCAGGTCTACTACATGT
ACGTGTACGCCTTGGAATCATCCTTCCGCGGCGTGAGAGCGGACGATTTTAAAGCATACA
TCAACCCGTTGATTTTCTTCCTGTACCAGTGCGTACAGCTGTATCTGCTCGTGTTGATTC
CTTCGGTGTACACGGATCATGCAAAGAAAATGATGCGCTTACTAAACTACGTCAGCGTCA
ACCAGCACCACCATCGACCGGGTCAGGAGCGTCTGGTAGGGAGGGAGGGAGGGGTTGTTG
CAAACTAGAGGACTACTATTGGTGATTGATTGCTTTTGTTTCGTCGTTTCAGATCGAGGT
GCTAATGGTGGACTGTATGCAGCGGAATAATGCAATCAACAACTACGGAATGTATGCCAT
GAATCGGGCCCTTCTATTTGGGGTAAGGCACAGCAGCTGTCATAAAACACGTTGTCATAG
CACGTTGTCGTTGTCGTTACAGATGATAGCAACGATGACAAGCTACTTGATCATCCTCAT
TCAGTTTCACATTCAGGCGTATGAATAAGAGTCATCGGGGCGTAGAATATCATACATAAT
TACTACCAATTCGCGCAAAGGAAGCATTAAACATGGATCACGGAGCAGCAAGCATAAATA
GACCGTGCACAGAAATAACAACTAAATAAATAATCAAGCAATGGACTATACCGACAAATC
GTGTGTCCCATCGCGGGATGCCACATTGAGTGTTGCAATGAACGTGAGCAAGTGGTCCGA
ACGGTTGGAAAGGTGTGTGTGGTCCTTTCTACTAGCATGCGGTACATTTCCATTGCGATT
TGATGCCGTCGGACCGGGACGATTCTTCACCAGCCGCAAATGTGCGCTGTACTGCAGCGG
AATAACCGTGGTGTATGCCGTCCTTAGTCCCGCCCTAATGTATCTCATTTACGAGCATGA
ACGGGTGGCAAACGTTTACCTGGTAAGCATGCTGAACGCGGCGCAGCTAAGCTTTATCTA
TCTGTTCATGATCGTGGTCAATGTGAGGATGTTAAGCAAAGCGCAGCGTCTCGCCTCAAC
GCTGAATGCATTGCTCGCGATACGCAATACCATCCTGCAGCAGTGGAACTGTCGTGTCCT
GAGCCGGGAGTACGGCCAACTGCTTCTTTACAAAGTTCTTGCGATCGATATGGCACTGTT
GCTCTTTTCGCTGATCATGTACTACGTCACGCAGGATGAAGTTCCCACCGGAGCGGAAGT
GGTGGTGGGTGTAACCTTTTCCGTGTTTCGGTACGTTTTCACGGCGCTGGTAAACCTATA
CTTGGTGGGGCTGATGATCGTGAGCTTCAATCAAGGATCGATCAACTCTAAGCTGACGAG
CTTGGTCGATCGGTCGGGGGAAGAAAAGCCATCAACGATACGCGAGGTGTACATGGTGCA
CTGTGAAAACGCACAGCTGGAGAAACAGTTTATGGCGATCATGGATCTGCCGGTGCTGCT
TCTCAACGGTTGGTACTTCTACATGATCGTGGTGTCGGTAAGCGGGAAAGCGTGGAAATG
CTACCAGGAGACTAAGAATCTTTCAACGAGCAGCATTCGATTCATTCGCAGGTTTATTAC
ATGTACACCTCAACGATGGTGGAAGTGAGGCGCGGCTTTGGCGTAGAGGACGTTACGAAG
TACTTCAACTCGGTGACATTTTTCCTCTATCTGGCCGTTCAGCTGTACTACATGATGTCG
ATACCGTCACAGTATACGGAACGATCGAAGAAAATGCTGTCCATTCTGGGTGCCATAAAT
CACCGCTCCAGAGGACGTCGAATGGAGCGTATGGTAAGTTGTTGCTAATACACCGCGTGT
ACGTACATGCAAACGAACGCCTAATCGATCTTTACAGCTCGACTTTATAACGCTGGACTA
CATGCAGCGGGACTACGATGTCCGGAACTACGGACTGTATGACATTAACCGAGCTCTACT
GTTTGGGGTAAGAAGCCGCCGGGATTGAAATGGCGAAGGAATATTGTTGTTGACGCATGA
CGCTTCCTGTTCTAGACAATAGCAACCGTGACGAGTTACGTGATCATACTGGTACAGTTC
CACATGCAGCAGTATGGGTAGGGGCGAAGGGCCGCACCATGGAAATCCATTAGTCACCGA
CGACAGCACGCCGTTACAGATGCGCATGAACGCAAAAGAATCGCAAACGAAATGGAAAGG
GAAGAGAAGCGAACAGCATAACACTTTCTTACACAGACCGCACTGCTGCCCCTTAACGAC
CATTATCAACGGGCATGGACGCAAAATCATGCGCGTTTGTTTGTTTCGGATGATGTCATG
GCCCTCGGCTTCCCCACGCCCTCGACAGTGGTTCCACACTCACACACGCGTACCCATTTA
GCAGACAGACGCGGGTGGCATGCTAATGATAGCAAAGTTGTTATTTTATTGTTTCTTTGA
TCACGCTCTAAGATGCTTTGGGTAATGCAAGTGTATGTGAGAAAAAAACGAGATAACCGC
AAATAAGCAGGCGCCAATAACACAATTTTTCAAGCATTTCAAGCACAACTGCACTCGAAA
CAACAGCGGCCCCTTGTAAACAGGAGTCGCTGTATGTATGAATGAGAATGTTTGTATAAG
ACTGCAACATGTTTTAAAACACTCTACAAGAAAATATGCTGCAAAAACACACACGCACAC
GCGCTACCGAATTACCTGAACGGTACATTCGAACGTTCTACTCTACTGAAGAAAGCGCTT
GAGATTTAGGAATTCAGATCGTTTTCGTTCATCTCCACTGTAAGGCATTTATCCCGGCCG
TGGGTGTTGGTTCTCTATCATCACCAATCTACATAGTTGCTGTGTCCTGGGAACAGTTAG
TCGGTTCTCAGCGTCCTTCGGCGTACGCACACACACACACACTAACTGAACGCTCACGGA
AGGCATGCGTGTTATCCTGAGAAAGTGTTGGAGACGGCGAAGAGCCCCATCCAGCTACAC
ACAGAACGGGTTTTTTTCTTCTTCTGCCGTTCGCGTGACGGTAGTAGTAGTAGTAAGCTT
ACACACTAGTGGGGAAAAATGTAAAATATTCGGTTCGATTTTGGCGTAAATGGAAGGGGT
G
>RG3Y40082 Genomic segment corresponding to mRNA: XM_321973 Anopheles gambiae ENSANGP00000011955 (ENSANGG00000009466) mRNA, partial cds.
TGCAAGACCGGCGACGATGTGACTGCCTGCCACCTCCGTTCCAGCTAATAAACGGTGGTT
TTTGCATCTTATTAAATTAGCACTCTCTCGCAGCGCTCTTGGCGTGCTCTTGGCGTGCTC
TCCTGCGTTCTGCTTCTGGGTCAATCTTTATCCTTTTGCTGCGAAAAGGGGAAAATGTCT
TGCTCCCCGTGCCGAACGGAAAAATCCGTTTCACTAAATCTCGTTTGCTCGCGCTAGCAA
AAGCTCGCGCTAGCTGTCCTGTTTCTGCGGCAGCGACAGCTTGGAGCAAGCTTCAACCAC
GCCTCCTCACAAGATGCTTCATTTCAAACGTTAATTGCGAAGGAGAAAGTTCATCCATTT
GCCACCCAGCAGCAGCTCTTTCTTTTTGCGTATCAATAATCGTAAGTTTGATCGTTCGAA
GCAGCTTCAGCGACACAGATGCAAATGCACCGCACCCCGCACGATCGGTCTATTTTTACA
CAGCAATCCTGCCAAACGACCATGTGCTGTAAAATTGAATAAACGATCAAACGGGCAAAT
TGCTTCAAAAATTGCACACGCGTTGCCTGCGCGATCTGACTCACGATCAATAGTTCGCTC
TCCGGTCTCGAACAAAGTCCACAAACTGCCCTTAACGAGCCGTAATTTGACCGCTTCTTC
GCTGCGACAAGATCGCCACAGCACTTATTTAGGATTATCGTCGATCTGTACTGGTTAGTT
TCGCGGCTAAGATCGTACCGGTCACATCGTCTTTGACTCGCTCTACCGTGCGTGGTTGTG
CATCTTGGAGAGACAGAGCGACACAGTGTTTTGCAAATAGTTCGCTTCCACCTCTCTCTC
TCTCTGTGATCCTCGCTGTACTGTGAGCTCCAGATGCGCACCATGAGCGATCATTGCGTT
GTGTAGAACAGATCTTCCCGGGTGGGTAGTAAGCAGTGGAGTGAAGCCCTTCAGTGGCCT
TGTATTATCCTTTGCCAGAGCTTCGAAAAGAGCCCACAAAATGGCCGGACTTAACGTCGA
CGACGTTAAGGTGTCGCTGCAAAAGTTTGGCCTGTACGATTACGTGGTGTTTGTGTTGAT
GCTGTTGAGTTGTGTTATGATTGGAGTTTACTTTGGCTTTCTCAAGAAGAAGGCGAAGAA
AGGTGAAGCCGAAGCGGACTATCTGGTCGGCAATCGACAGATGAAAATCATTCCCGTCTC
ACTGTCCTTGATTGCAAGGTATCATTAAACGTGTGTCATGATGTCCTGCAAGTGTTTACT
TACTTCGTTACGCTTTTCTGTTTTAGTTTCATCTCGGGTATCTCGTTACTGGGTACTCCA
ACGGAAATTTATCTCTATGGCGTGCAGTACATGTACATTGTTGGTGGAGTGATAAGCATG
GGTTTCATCATGATGTATTTCTACCTGCCCGTTTTCCACAACCTCAAGCTCACGTCCACC
TATCAAGTACGTAGCATTACACAAAAGAAAACTTCCTTGAACTACTCATAATGCTAATGA
TAATATCCTTTTTACTTTCAAGTACCTACAAACTCGATTCGATCGACGAATGCGTCTGTT
TGGTTCAATTCTTTTTACCTTAGCCACGGTAAGTACACTCCACACAGCTGTTGCTCGAAC
GGGCTTATTCGCGCACCACTCGACAAGGTCAGTTGTAAATCAAATTCAAACCTAAAAACC
AAAACAACAATAGAACGCACGAAAGTGTTGTGGTCGGAAAAGGGTAATCTTCCAATTTAC
GCCAATTGAGCACAGAGCGTCGAAAGCAGTGCCACTGCGCTGTCAAAGGCTTCTTCTGCC
TCCAAAACGTCAACAACAATGGACGGTGTGTGTGTGCACGCGTGGCTTAAACGGAACGTA
TCGCTAAACAACGCGTTCATCGCTTGCTGAGATTGACGGCCTGGACGGCTGCCTGACAGC
GTTGGATGTTGTGTTTGACATGACTTTGTTTTGGTTTGCTTGCCTGCTTTCTTCCCGTTA
GATGGCGTGGCTACCCATAGTAATCTACGTGCCGGCGCTCGCATTCAACCAGGTGACCGG
CATCAATGTGCATCTCATCACACCCATCGTGTGTGTCATCTGCATCTTCTACACCTGCGT
CGGAGGCCTGAAGGCCGTCGTGTGGACCGATGTGGTGCAGACAATCCTCATGTTCGGGGC
AATGCTGCTGATCATCATCAAGGGAACGCTCGATGTCGGCGGCCTGTCGGTGGTGATCGA
ACGTGCCAAGGCGAGTGGTCGCATCGAGGGTCCCGATCTACGCTTTGACATGACCACGCG
TCACAACATCTATTCGTGTGTGATCGGCGGTGTGGTGTACTGGCTGAAAACGAACGCCGT
CAGTCAAAACATGATACAGCGGTACCTGTCTCTGCCCACGTTGGCCTCGGCAAAGAAAGC
GCTCTGGACGTTCATCTTCGGAACGCTGGTCCTGCTGGCACTGTGCTGTTACAGTGGATT
GCTAATCTACGCCAAGTACTATGACTGTGATCCTCTCACTACAAAACTGGCCAAAGCCAA
GGATCAGCTGCTCCCGCTGCTCGTCATGGACACGTTGGGGGACTTTCCAGGGTTGCCGGG
ACTGTTCGTGGCGGGTGTGTTCTCCGCTGCGTTAAGCTCGCTCTCCACTGGTCTAAACTC
CATGTCCGCGGTGGTGCTGGAAGACTTTTTCAAACCCTTTTCCAATCGTCCACTTTCCGA
GAAACAAACGTCGTAAGTTGTGCTTCCAGTCCCATTGAAGTTTTCCCATTCATTTCGTGT
TTCGTGCATCTCTTTCAGCATAATCATGCGAGCAGTGGTGGCTATCTTTGGTGCAATCTG
CGTTGGGTTAGTGTTGGTAGTTGAGAAGCTTGGCTCTGTGCTTCAGCTGTCCATGAGCCT
TGGCAGCGTAAGCAATGGTCCACTTTTGGGAATATTCACTCTCGGTGTGCTGATTCCATG
GGCCAATGGAACGGTAAGTATCTGGGCGAGTTTGTCCACCAACATCTCTGATCGTTCAAT
GGGAAACACTTGTCTTGGTTTTTTTTTTTTTCAGGGAGCCATTGTTGGTGGTACCATTGG
TCTCTTGGTGATGATTTGGGTTTGCCTTAAAGCACAGTTAGCCATAGCTACTGGGGAGCT
TGCGTTCGACCTAAAGCCAGTCGACACTCAGGGTTGCAGCTATCACTTTATTGCCAGTGA
ACCGATGAGCATGCTTGCGATAAACACCACAAGCCTCTCGATAGACGCAACGCCAGTGTA
AGTTCTTCGCAAGAAAGCCATACTCAGCCATGACAGCTTACCTAACGTTGAACTCGTTTT
CACCGACAGCGAACCCGAGTTTGCACTCTACCACATATCCTACCTGTGGTACACGACGAT
GGGAGCTCTAATCACCATCATCATCGCCGTCATTGTATCGTTCATCGTTGGGCCAAACAA
ACCGGACGAGATGAATCCCAACCTCTTCTCGCCATTCATCCAACGCATCCTTGTCCGGCG
TAGGATAGCGGCGCACAACCAGCTCGAAATGGCAACCGGTGGCATCAAAGAGATTATCCA
ATGATTGATTCGCCATTGCCATGCCCAAACAAAAAAACAACCGACAAATGGTGATGAATT
TTTCATCTTTTCACTCTAGCTTAAAATTGAAATTAAAGAACTTTCAAAATACAACGAGTC
TTTTTTTTAGGTTTTTGGTTTTGCCTCTCAATACTCCCAAGAGGATGAAAGAATGCAAAG
ACTGTGGCTAGATGAGGGAGAGCGAAAAAAATCACACCGAATCCAGATACCCTCGAGATA
TCAAAAACCCTTTTTTCCCCGTGCTGCCTCATTTCTTATCCACTCGCCAAACAACTGGCC
AAGCGTGGCTGACGTCCCCGTCCGCTCCCTAAACCAGATGACGGTCCCGTCAACCCTGCG
CCACCACTGCCGGTTGGTTGGTGTTGGCCAAAAGTTTGGCAGAAAGTGACAGAAATAACT
GAGGCGAGCAACAACCTTAGAAAACACCGGAAAGGAAAAGCAAAAAAAAAACGCGGGCTA
AATTATTGAAAGATTTACTGCCATGGCTCCTCTATCCGTTGGCCAGCGGAGCGGGACAAG
AAGTGAAGGGTAGGCCACCAAACCGAATGGCAAAAAGAAAGAAAAAAAAGCCGCGACAAC
GTCCCTACCCCGACCCCCCAGACTGTACTTGAATCGTTTTGCTCGATGCCACCGGCGGAA
AATTGCTTCCTGTATAACTCTGCATACACTCCTTTCGCCCGGTTGTTCCTTTAGCCCGTT
TTTTTCTCTCCATTTCCCGCATCTGCGTCTCGCGCGTTTCTTTTTTGACGCCAAAAAGTA
CAAGCGAAACAAGCAAAAAAAAAATTACCCCGTGCCCAAACCAAAAAAAAACCCGTCCTA
TACCGCATTGCAACGAAACGCAACGGAAAATCAAGGAAATCTGACGAGTTCTAAGGTAGT
GGGCAAGGAAAAACGAGCGAGCTGGGCGAGGAAGAGACAAAGAGCCCATACACACAAAAA
AAGAAGTTCGTTCGCGTGTCGTGAAAGGCAAAAAAGAATGATCC
>RG3Y40084 Genomic segment corresponding to mRNA: XM_321971 Anopheles gambiae ENSANGP00000011975 (ENSANGG00000009486) mRNA, partial cds.
CTCCTGTGAGATTGGATAAAATTTTTGAAGAAAATGTAGAAAACTGAAACTGAGATAATG
AGCCCATGCAGCGAGGTCCCCCCATGGTGCTGCCACACGACAACGGGCCCACAAAAGTAC
GGTGTGGCGCGTGCATTTCCTGGTGCAATTGCGCCCACCATCCTCCGAAAGGTGGGTGTC
CAAAATTTTACCACCACGAGGTCCCCAAAAATACGAACTTTTTGGCAAACTTCTTCCCGC
CTTGCCATGCCCCAGCGAAAAAACACTCCCACGGTAATCATCCCCCCATCGAGTGGGTCG
TCGGTTGGCCCCCTTTTTGCGTTCGCAGTGACGCAGCGACGATGCGCGCTCCCCAGCTGT
GTTGGGGCCGCAGCTCGCGAGATTTCGTAAATCCCCCAGTAGCAGAACAGCAGGTTGATG
TGGAGGAATGCTTTCGATTCCCCTTTTGCGCCCGGTCGATGACCACACCCGCGGCCGGCC
GGTTCGGCGTGTTTATCGTAAGGTGAGGGCACCTTCCCCTTACAGTCGAAGCGTCGGGGC
TTGCTCTCCGCGGTGCTGCGAACTGGTTTTCAGTTTTCGACCCGATCCGTTAGCAGTATG
GTATGCGAAGCGAAAGGTGTACACTTCGGGTTCGTCTGCCTTCCAATCCCCCAAGAGGCG
GTTTGGTTTCTTTGACTTTTCTTGGACCCAATGTGAGGTGTTTTAGACAAATAAGGCAAC
ACACAATTTGAATTCAAATTCGAGTTCTTTTCAGGGGATTCATTTAAGACAACTGAAATG
TTATTTTGAAATCGGGTAATTTAGATTTCTTTCGATGGAATGATGCCAACAGTTACTTTA
GACGACGTAACGGTAGATTAGCGACAAGAGCTAGATCTCAGCCTAATCCAGTGGGTTAGT
TGGCCACTTCATGCTGATATAAATAGCAAAATAGCGCAATTGAACCGCACCAGTCCGTTG
CCGGTCGTGCTGTGCAGCGCAGAGTGTGTTCATTTTTGCCATGAATCTTCCCTTTCTGTG
CACTTTTGCCTTCGTGTGGTCATCCGTACTAGCTGCAACAGGTAATCTAACATTAAACAA
GCATCTTCCACCAACTCACCGACCGTTTCTTCAGTGAATAGAATCATCGGTGGAGAGGAA
ACGGCACCCCACGAGCTCCCTTATCAGGTGTCGCTGCAGTGGAATTACAGCAATGATACC
ATACCGCCGATGCACTTCTGCGGTGGTGCCGTACTGACCGACAGCTGGATACTGACGGCG
GCACACTGTAAGACGTCCTACACGGCGGACGGATACATAGAGGTAGTGGCCGGAGCGCAT
GACATTCTGAACCGGGGGGAGGTAAACCAGCGGCGGAAGATTGAGCGCATTATCACACAC
GAACGGTACTGTGGGACGGTGTGTCCGTACGACATTGCGCTGATTCGTGTCTCCGAACCG
TTCGTGCTGGGAGATACCGTTAAAGCAATCCGATTGCCCGCGCTGAACGAGACATTCCAG
GGAAGCGCTCTGGTCAGTGGTTGGGGATCGACGACCCCCGCCATAGTGCCAGAATATCCG
GACAAACTACGAGTAAGAACTTGTCACCCCATCCCGTACGTCCAAACAGCGTCTCATAGC
AATCGTTTTTGTCTTGTAGAAAGTGGTACTACCTCTGGTGGACTACGACGAATGTCGGCA
GCTGTGGTACGACGTGAGCCATCTAGCGGATACGAACGTGTGTGCCGGGCCGGAGGATGG
ATCTAAGTCATCCTGCTCCGCCGACTCCGGTGGCCCGTTAGTCACGATGAACGGTACGCG
TGCCAGCGAGGAACCCGTTCTGATCGGACTAGTTTCCTGGGGACCGTACCCGTGCGCATC
TCCCTGGCGGCCCAACATCTTCACCGGCGTTGCCTACTTCGTCGACTGGATTGAGCAGCA
TTTGAAGATGGGGCCACGGGAGGAGGAGAAGGAGGAGCAGCCTCAATAAAGCATGTTTTC
GGCCCCAATACCACGTGCAATTCGGTCATTTCTATCCGGACCACAGGATTCGCTCGAAAG
CACCCACCGCGCGGAATGCAACACGTTTCCACTGCTGCGCTTAAGAACGGTAAGGGAATG
ACGCGTAGCCGGAGATGGTTGTGCGCATGCGCAGTGCCGTGTTGGCGTAGATGGCCACCT
ACACCTTGCCATGCCAGCCGGGTATGATTTGTGAAATTTTTCGTACTTATTCGACTCGAT
CCGAATCGATTCCGAAAAGCGAGCGACGACCGCCACCATCGCCGCCACACTCGCACCCAC
CCGCAGGCCGATTCGAGTAATGGCCGCCGTTCGGCAGAGCGCCCGGGCGCGGGCACACGA
GTTGTCCAAAAACTATTGTCTTCATGGGGTACCGCTACCAGGGCACTAGGACGCCAGCAT
CGGACCGTGGAGGCCGCACACAGGACGCGCGCGCTTCTTGCCAGATACAGGGCAGGTGCC
GTGGGCGCGAGCGCGACAGTGCCCAGTGCCGATGTGTGGTGTTCTTTTATCGAGTCGAAG
CGCAACCAGGAGTCGTGTGGTGCGAAGAGTCTCTGGGCAGCTGGCAGCTGGGAAGCAACT
CGATTCGGGATTCGAGAAAGGGACGGGAAGAATCCACGCCCTGTCCAGCCAGTGCGGTAC
TACGCGAGCGGATCGAATCCGGAAAGATTTAGTCGAATCCGGTCGAAAAAGAGCGAATCT
TGGCACAACAGCGCAGACCCTGGAGAAGGTTGCATGCGAGCGAGTGGACGGCTGCCTGGG
GACGTGGGGCAGGGCGACAGAGGGTGGTGGTGCCGCACTCGTCGGTTCGAGCCAGCAGAT
TGACATCTCGGAGTCCCAGTTCTGCTGGCTACGCCGAGGGGATGGACCCATTTTTCCAGC
AAAAATATGAACCGAAGTAACAAGAGAGTAGGCCCCGAGGAGGAGAGTGTCCGCGCAATC
GTTTGTGTGTGTGTGTCTAGTTCTAACTA
>RG3Y40099 Genomic segment corresponding to mRNA: XM_321954 Anopheles gambiae ENSANGP00000013892 (ENSANGG00000011403) mRNA, partial cds.
AGAAAAAAAGCAACCCCACCAGAAGCCGTTTTTCTCCTGCGATGGGAAGAATTACGTACG
CCAGACCGGATAGCGTCCTTTCCATTTCTGAAGAAGGTCATAAAATGGCTGTGGAGAAGG
TGACCAACACTTCATCAGATCGGAGGCCTTTTCCGCTCGATACGCAGTCGAGCGCGTTGC
TTTTACGAGCTCGCCGTTTGTTTATTGAACTTTCCAACAACTTCGGCTTCGTCTAGTGCG
GCTCGGTTGAGCTCGCATGCGCTACACGTACACGAGCACTTGAGCAATCCACAAGCAGAG
CGATGTTAATCAAACCTTGCAATCATATTCATAAAATAGAATCAGCTCGATATTGGACAG
TATTAGTCGCCTTCCACAAAAAAGGTCTGATAGCATTACGCCCAGGCCGTATCGTACGCG
TGTCTTCTCTTTGCTCGCTTCCTGCAAGTCATGCCAGAAGGTCAGACATCTCGCGGTTGC
CGACCGTCTGAATGGGGTGTTGACTGTGCCGCAGATAAACTTATCTACCGTGCGACACCG
CCCAGCATTTGTCTCGCTCAACATTGTGTCGACGCGTTAGAGGGAATACCTTCCTTCTAC
AAGGTATTCTCACCAGGCTTACAGAGACCATCCATCCACGAGCGCGTTTTCGATAGCTAA
GCGGAAGCAGCTGCACACATGTGCGTGCCATGTTTGTGTGTGCGAGTGTTGGTGAAGGTT
GACGGCGATCAGCATCAGCGTGGTGTGTTGTTGTGCGTCGGCGCATTGACACGATCATAA
CAACAACAACAGCTGATAAGTCAACGACACGCGGAATAGTAAACCATGCGGCCGCGAGCC
GTCTTGGATGTCTGCGTGACCGCGTGTACATCGTACGACATCGGGCGAAGATTTATCAGG
TGTTTCTCGGCTAGTTTTGTGTTGGCGGCTGCGTATCTGGTGCGCCCGATTGCCCGATTA
GTTCTAGCCTGTGCCGTGAGCCGAGCAGTAGCCGCGCACGATGTCAAAGTCACCGGCATC
GGCGCCGGACCGCGTCGAGCTGGACGATTTGCTCGAGGAAGTGGGTCACTTCGGACCGTT
TCAGCTGTGGCAGTGCACGCTGCTGCTGCTGCCCGTCATCTTTACCGCTTTTTCGAACCT
TTGCTACGTCTTTACCGCCGGCGACTTGCACTATCGGTAAGAAATGGGGGCACTTTCAAG
GGTCGTCCAGGCAGCATCCGTAACTCCGCTACAACCTTCAATTCTTCATAGCTGCCACAT
TCCTGCGTGTGAAAATGCATCCACTACGGCGCTGTACACGCCGGACTGGCTACGGGACGC
GGTGCCGTTTCACGGGAAGCCAGAGCTGCCCGCGAAATGTGACCGCTATCACGTGATACC
GGCAAGTGACGATTTCGGGTGCGATGCTGCTCGCTTCAATCAAAGTGCCATGGAACGGTG
CTCAGAGTTCGTGTACGCCGATCCCACCGAAAGGACTATCGTGAACGACGTGAGGAAATA
CGCGCAGATACCAATTGACTCTCCATAACTATCAGATGAACTGAATCGTGTTTTTTTTTC
CTATTTCATTCCAGTTCAATCTAACGTGCGAAGAGAACCTCTGGAAGGTAACGCTCGTCG
GCACCGTGCACAGCATCGGCCAGTTTGTGTCGCTCGCCATGTCGGGCATCATTTCCGATC
GATTCGGGCGCCGCTGGACGCTGCTGCTGTGCGTTGGGGTCGGAGCGGTACTCGCGATCA
TACGCTCCTTTGCCGCCAGCTACGGTGCCTTCATCACGCTCGAGTTTGTCGAGGCAATGT
TTGGCTCCACCAGCTACACGACCGCGTTCATCCTCAGCCTCGAGCTCGTCGAGCCGAGGT
TGCGTGTCATTGTGAAGAGCGTCATACTGGTCGCGTATGCGCTGGCCGAAGCCGTGCTCG
GATTGCTGGCGATGACGTTCCGCGACTGGCGGACGCTTTCGATCGTGCTGTTCGTGCCGG
GCGTACTGTCGATTCCGCTGCTTTACACCACGGTCGAAAGCGTCCGATGGCTGCTCACCA
AGGATCGGCAATCGGATGTGGTAAACATCCTGCAACGGGTGGCCAAAGCGAACGGCCGTC
CTCCACTGCCCAACAGCACGCTGGACGAGTTTTACCTGCAGCAGCGGGCCAAGCTCGACG
CCGAGCAGGCGACTGACGGTGGGAAGCGCAAAAGCTTTCTCCAGCTGGTCGGCGAAACCT
GCCAGCACCGGCGATTGCTGCTGCGGATCGCCAACTGTGCCTTCTGCTGGTTCACCAACG
CCATGGTGTACTACGGGCTCACACTCAACTCGGTCACGCTGGCCGGGGACAAGTACAGTA
ATTTTATCTTCATCACGCTGGCCGAGATACCCCCATCGTTGGCTATCAATTTCATACTGA
ATCGATTCGGCCGCCGGAAAACGCAATGCGGCTCGCTGCTACTGTCCGGCCTGTTCTGCC
TGCTGGCGCTGACAGCTCTCAAAGGTAGGCAGAGGGCGTTGAAATGCTCATCCCGTCCGT
CCCATCCCAACAAACACATCCCCCGTCCTCAGTCCTGTGCCGAGTCTATTCGCGCACCAC
TCATCGAACGGTTTCCGATTTCAGACATCACCTGGCTGAATGTGAGCCTGTTTTTAATGA
GCAAAATGGCCATCTCGCTGTCCTTCTCCACGCTCTACATCTACACGGCGGAAATCTTCC
CCACCAACCTGCGCCAGAGCTTCATTTCCTTCTGCTCGATGGTGGGCCGGTTCGGGTCCA
TGCTGGCCCCCCAGATGCCGCTGCTTCAGACCCTCTGGGCACCGCTGCCGATGGTGCTGT
TCGGCTCGGTGGCCGTCCTGTCGGGCATTTTGATACTGGAGTTTCCCGAAACGACCGGCG
TCACGCTGCCCAACACACTCGAGGAGGCTATCGAGCTGCACAGTCGACGCCAGCGGTCTG
CCGACGGTGCCGAAAAGGGATCCTATTCTAGTCCGGGATGAGTATGACGTTCCAGTGGAA
AGCTTACCCTGAAATACATATCAAATGATTTTCATTAGTTATTTACACCTGAATAGAACT
CATTCAAACATAACAGATATTGGTTTGGTTGTTGTGTTCAAATTAAATTGGGAAATGTAA
TTATTTCAATGAAATACAAGGAAATGAATTTTCTGAGGTATCTCATTGACCAAACTATAT
AAAACATTTATTCCAAGATTAGTTGGTTTTGCTAGTTGCTGCCGATAAAATCTCATTTTC
AGATTTGGATCCTTTCATTTACTGAAGTCTTTTCAGTCAGAAACGTCTATTGGACAAACG
TTTTTGTATACCAATGTCTTTTTCTGTCCGGCAAACATCGCACTGCGACTAAAAAAAGCT
CCCACATCCCTCCAAGCAATTCCATTTTTTATCCAATACAATCACATTTCCTTCTCTGCG
GTCACATGGTATAGTGCTGGGACGCTAAAATTTGCCTTGCTGGTTACCAAACAATCAGCG
TGACCCAACTCTACTCAAGCTTTCATTTCAAACCGTCCTGATGTGAGATAGTTTTTATTT
GAAGTTGTTTTTTCTTGCCCAATTCCCGTCGCCTCATTGGGCGACTTTCGCATTCTAGCT
TTTTTCCCCTTCAGTTTGCTTAGGTTGCGCTTTCATTTCTCCACCTCGATTTGATCGACT
TCCGCAGGGGAATTTGGAGTGAAATTCTGGCAAAATTTGGGTCATCACTTCTGGGTCGAT
CAGTCCCAGATCTCCACTTTGGTTCTTTCATCGTACACACTCACGGGTATGGGGAGGTGA
AAAATGAAATTATTTCCCGAGGGCAACCGGGAGCAGCAAAACTAAAATCAAAACTCGGTT
GGCCCACCCCGGGCCGGCAAGCAAATGTTTCGATTCCAGCATTGTTCGATTCATCCAGCA
GACGGAACACGGAAGCCCTCGCCGAGTAAGGGAAATGAAGAGTATGAGACCTTAAAGTCT
CTCAAAATGATTCGAGCAAGT
>RG3Y40100 Genomic segment corresponding to mRNA: XM_321953 Anopheles gambiae ENSANGP00000013986 (ENSANGG00000011497) mRNA, partial cds.
GGCGCAGTTCAACTGTGGAACAAGATTCACTTTACTACTACATCATAAATTCAAATTTTA
TTTCCAACACCAGCCCGACCGCAGCGAAGCATCCGACTATGATCTAAGTATCTCCCGGGC
CACAATGCACCCGATTGCGAAAAGATGTCGGAGATGTACTTTGCTCAAAGAGCATTCAAG
GTCCCCGTGCTTGGTCCCGGAAAGGGGGATAGGGCGAGACGGGAGTGCTTCTACCAGCCG
GCCGGACGGTACACCATTCGCATTCACTTCATTCCACTCTGCTCGATCGTAAATAATTTG
ACATTTTGCGTTAGAAGCGCAATAAAACCAAGCACCACTGCAACGGTCTGGGCGTTCATC
GTCTTGCGGCCGGAGATCGTTTGACAGAGCGCTGCGCACAAATGCGACCCAAAGCCACCA
TCACCACCGTCACGTGTTCGGGGCTTGAAAGCACGCACGCAGCCTCGAAACCGGGGGAGG
AGGGTGGGGGGGGGCAAACGTACGAAACCGTGGCCCTACCAGCCGTCGCTACCGAGCGAT
TGCATTCCCTATGATTGATCTGATTTTCGTGTTGCCTTCACGGCGATCACAAAACCCGGT
CACTGCCCAACCGGTCTGCCAGGTCGGGGCGTTGGTTCGGGTCGGGTCCGGGCGGCGGTA
ATTGCGTAATATCGGAAACCAACGCCGAGGTCTGGTGCCACATGCAAACCGGTTCTGAAG
TGACTCCACCGACACCGGAGGCTCGGAGGCTGTGCACGCTGAATGAACTTTCAAATTCGG
TCAGCTGGTCCGCTTTTTGTGTCGCCTTCGCTACGGCAGCGTGTTTTCTGCTCGTTCATC
TCTTTTTGCGCCTGAATGTAGTCTATTAAGCATTGCCAGTGGGAACGGCGGCAAAGAAGC
ACAGGCCTTTGTGCGTCGTGGTACATTATCTCATCGCCCCGTTTTCTCTCTTTCTCTCCC
CTCGCACAACCATCCACAACAGATAACCGACGTCGACAAGATGCTAAAGTTCGTCGCCAT
TGCCACCGTGGGGCTGCTGTTCTGTGCCGTCCAGTGCGTCAAAGTGGACTACTACGGTTC
GCTGTACAATCCAAAGGACGAGCTGCACGCGCCATACCACGAGAAGGAGGACAAGCAGGA
CTTTAGCAAAATTCCCGGCGTGCCCGGTGTCGACTATCCGATCTACCACGAGGTGCCGCA
CACCAGCTTCCACTGTGGCAACGTGCCCGCCATCCCCGGCATGTACGCGAACGTCGAAAC
CGGCTGCCAGGCCTACCACACCTGCCACGATGGGCGCGAGGGACACCAGGGCGCGTCCTT
CCTCTGCACCAACGGTACGCTGTTCAATCAGAAGGAATTCGCCTGCGACTGGTGGTACAA
TGTCAAGTGCGAGGAAGCGCCCAGCTACTACCATCTGAATGCCGACCCCGAGCACAACCC
CTTCACGCCCAAGCACAAGCCGGAGGAAGAGCACCAGCACCATAAGAAATTCCTCATCCA
CGTCTAGGCTGGTGATGCTTGTTTTCCCCTTCTGCCGTTGTTGTTGAGATTCACATTCTC
TCACTCTATTCATCTAGCCGTTACGGCCGTCTTGTTACTGTTGTAAATATTTTTTCGGAA
ATATATATGAACTGTTTTTAACCTTTTTCATCACAATCATCCATAGCGTGTGAGTCGTTA
GTTTAAAGACTGTTTATGGCCCTTTTGAATAGCACATGCTATAGCTCTGCGGCGTAAAAC
AATCGCCACCAACGCAACCACACCACATCTCTATTCAATTTGTTTAAAGCGCTTCGTGTT
GTTGCCACCGACCACCGTCTGTCCCGATCCGGAAGCCTCCGGAACTTCAATCGAAATCAT
GCCTGTCGACAACGTAACGAAGCAATTCCGCGCGCACAAACCCAAAACTAACACACAAAA
ACGCTTCATATGAATGAAATATTTATACAACCCAAACAGCAACTAGTCCCAGCTGGCTCA
ACTAACCTAACGCTAAACCACCGTTCGCCATTACTGTTTCGCTAGCACTGTAACGAAGGC
AAAGCGGCGGGCGACCTGGGCTGCAAATGAAAGCGCACGTGGGCCCGAAACCCACACCGA
CCCAGTCCGAAAAACAATAGCTCAATGGCGCCAAAGTGTTACATCAAAGGATTGTACTTT
CAAAGCGGCCGTTAGGGTCGTTGCATTATTTTTTCCCCCGCTCTTTGTTGGTGTTGTTGC
TGCATCCATTTTCCCTTCGCTTTTGTACAACATTTTAATTTTGATTTATGTTTCACGCTG
CATAGTCCGCTGCTGCTGCTGTTTGTGCGCTCTGCTGCGGCCTCGTGTAGACTATTTGCC
TTCTGCCTGTGTGCAAACAGGGAAAAGTTCTTCTGTCCAAATCGCGCCACCGAATACGGC
GCACAATTGTACTGCCTCTTATCAATTGTCGGGATGCAAAGAGCTACGGGGCGGGGTAAA
AAACACATCACACGGTGGCGGACACGATTACGACCCACAATAAACGA
>RG3Y40102 Genomic segment corresponding to mRNA: XM_321951 Anopheles gambiae ENSANGP00000013854 (ENSANGG00000011365) mRNA, partial cds.
ACCTGTGTGTTTTGTTTGCACTCCACTTTGGAATGTTTAAAGCCTTCTGTTTGCTGACCA
TCCTGTATGTTGTGCTGGAATGCACACGAGCATAACGATTGTTTGGCTTCCAACTTGGCA
TGAAAGGCATGAAGGAATGCATAATAACTGCCGAGCGACTTCCCTGTTTGGTGGAAAATT
ATTCCCCACTAATGAAACCCTATTTAATTATTACCAATTGGCATACGCTTTTTTCACCGG
TTTGTTTGCGTTCTACCTTACAAAAAAACCCCAATGCAATCAACCGCATTTACCAGCGAG
CAGACAGCGACGAGACGCAAGCCTGCCAGAAGCACGTGGCACAGGGGAAGCCGTATCAAA
CAGCATTCAAAACTTCCACAACTTTGAACGTGAAACAAAACTTTACTTCAATTTGATGTA
CCACAATTATCCTCCCCTTTTTCGACCGTTGTGTGTTTTTCTTTTTGCACTGTTACCGAT
TTCCATTTTCCAAACAAGCGCGCAGCAATGCGGAGTGGCAATCACATTAATTGGTTGAAC
GAGTACTTTACATCCGCAAAGCGGATGAAATCACTCATCCACTCCCTCCACAGCGTGGTA
TGGTTTGCACCGTGAACCGATTGGCGAGCAGATTAAATTAAATTATTTGCTCACTGGCAG
TCGGGAATGCCCCGTTGGCGCCCATTTACTGTACGAATTTACTTGGAGCATTCAAAGCGG
CCCGGGGGTAGCGAACATACATGAATGCATATGCCACTCTCCACTTCAAAGCTTCAACGG
GCGTGTCTCAGTCCAATGTGTTCACACAAAAAACAGTCTTGCAAAACGTACAAACACCAC
ACCAACCTAACCTACACCATAATCATCCCGACCCGGTTGTGTCGAAGTAATAAAACGATT
CCATTCATTAATTCATACCGTTTAATTGGCATTAAATTGAACAATCAACCCACGCATTTG
GTAACTCCCCGCCTTTTCCCCCTCGTGTTTTTCCTCCCAGATGGAAGCCGTGTTGAACGA
AAAGTTTCCCGACCTCTCGTCCATCACGTCCGATCTGGAGGAACACGAAATTTTCCCCAC
CAGCAACGCCATCATCTGGACCACGGTCACACATATCCTGTGTGCGTATCTGTGCTACAT
CTTCAGCAAATTTGCGTGCAAAATCCAGATTCAAAGTTTCTCCATGGCGTTCCCGATCAA
TCTCGCGGTACCGGTCACAGTTACTCTGCTGCTGGTGTTCTGTGGTCTGCGAGAGGCGGA
TGTCTGTGCGTTCGACAATATCCTGCCTGACTACATCTTCTTCCGTATGCCTCCGATCTA
CTACCTCTTCGATTACGTTGTCAACGAGTTTTCTTGGCTCTGGTTGCTATGGCTGCTCTC
GCAAACCTGGATCACCCGCCATCTGTGGATGGCAAAGAGCGATCGAAACGCATCGACCGA
GAAACTTTTCGTAACACCTATGTACAACAGCCTACTGATAGACCAGAGCGTTGCCATGAA
TCGCCGACGGGAGGATCAGGAAGATTTCGTTAAGAAAATTGTAAGTACAGCGGAGCATTC
ATTTAAGTCTACCTTGCTAATGTTTCCCGTGTTCCAATCTGTAGGATATGGTTAAAGTGA
AAGATACAGAAAAGGCGAACGAAATTGATGCCAAGGCACACGAGGGAAAGGATGACAAGA
TCAAACCGTACGATCGCATCCCGCAGATATTCATTTGTGCAACCATGTGGCACGAAAACA
AGGAGGAACTGATGGAGTTCTTGAAATCCATCCTACGACTGGATGAAGATCAGTGTGCCA
GGCGGATGGCGATGAAACACATACAAGCAAACAAGGATGATATTGATCCTGACTATTACG
ATCTCGAAAGTGAGTAAAGCGACGTACCTTACATTAAAGCATGCAACCTCAAACTTCCAT
CTCTTCAATTTAGCTCACATTTTCTTCGACGACGCGTTCGTAAATGATAAATCCAAGTGC
GAGAGTGCCGATGCCTCACCGCTCAATTCCTACGTAAAGACGCTAATCAACCACATCGAA
GAGGCGGCCCTGGAAGTGTACAAAACCAAGATGCGCGTATATCCGCCCACCAAGATCGTC
ACTCCATACGGTGGCCGATTGATCTGGACACTGCCGGGAAGGACGAAAATGATTGCACAC
CTCAAGGACAAAAACAAGATCCGACACAAGAAGCGCTGGTCACAGGTTATGTACATGTAC
TACCTGCTCGGCTACCGAATCATGCAGCTGAACACATCGCCCGAGCGAAAGATGGTCATC
GCCCAAAACACCTACCTGTTGGCACTGGACGGGGACATTGATTTCCAACCGAACGCCGTC
TCCCTGCTTGTCGGACGAATGAAGGTCGATCCGGACCTGGGTGCTGCCTGTGGACGCATT
CATCCGGTCGGCACGGGACCGATGGTTTGGTATCAGATCTTCGAGTACGCCATCGGACAT
TGGCTGCAGAAGGCTACCGAGCACGTGATTGGCTGCGTGCTGTGTTCGCCCGGTTGTTTC
TCGCTCTTCCGCGGTCGTGCCCTGATGGAAAACTCCGTCATGAAGAAGTACACTACCAAG
TCGGACCAGGCACGCCACTACGTCCAGTACGATCAGGGTGAGGATCGATGGCTGTGCACC
CTGTTGTTGAAGCAAAAGTTCCGCGTCGAGTATTCGGCCGCCTCGGACGCTTATACGCAC
GCCCCGGAAGGGTTTAACGAGTTCTACAACCAGCGCCGTCGCTGGGTTCCGTCCACCATT
GCCAACATCTTCGATCTGCTGGCGGATGCGAAACGGGTCGTCAAGACGAACAACAGCATC
TCCATGCCGTACATCATCTACCAGTGCATGCTCATGTTCGGCACAATCCTCGGCCCGGGC
ACGATCTTTCTCATGATGGTGGGTGCCCTGGTGGCCGTGTTTCGTATCGACATTTGGACC
TCCTTCCTGTGGAACGGCGTTCCGCTCGCCGGGTTTATGGCCATCTGCTACTGGATGAAG
CAAAAGTATCAACTGATAGCGGCCTTCTTCATCTCGGCCATCTATTCGCTCGTCATGATG
GCCGTGCTGGTCGGTATCGTGGTGCAGGTGATGGAGGACGGTATACTTGCGCCGTCGTCC
GTGTTCTTTCTCGCCGTCGCGCTGCAGATCGTCATCACCGGTGTGCTGCATCCACAGGAA
ATGGAAGCGCTGCCGGCCGGCCTGGTGTACTACATCACCATTCCCTCCATGTACATGTTG
CTCGTGATCTACTCCGTATTCAACATGAACGATGTGTCCTGGGGAACGCGTGAAAACCCC
GTTGATGCAGCGAAAAAGGCACCACCGCCGGTAGCGGCCCCGGCAGGAAAGATGCAAAAA
ATATTGGGCTATCTCCGCTCGCCCGATAAGGAGGAGGACGGTTCCATTGACATCTCCATC
AATGGCCTGTTCCGATGTCTGCTCTGTACGCACCCAAAGGCCAGCGCCGAAAAGGAGCAA
ATCGCACAAATTGCGGCATCGCTCAGCGAAATAAGTGTAAAAATGAAGGCACTGGAAATG
TAAGTATGAACATCGAAATTTGTACATTCCCACGTTTGCCATTAATTTGCTCCCAGCTCC
ATCTCACATTTGCTTGCGGTTGGCCCTCGGGCAAATGAGTTTCAATTAAATTAAAACACA
ATTTATATTCCGTTTTCACAATCCTCCAAGGCATGCGGTGGGCACACTTTATGCTCTCAC
CGTATTTCACTTCTACTCTCGCACCCTTCACACTCACACACACCGGGCGCTGAATGTGAG
GTTAAGAGCTTGTGCATATTTGCATTTATTTACCGGCAGCTCTGTAAAAATACAAACCGA
ATAAGGGGAAAACGCTCACAATGTTTACACAATCGTTGTCACTGAGGAAAAATTTCTTCC
CCATGCTCGGGCTTCGCGACCGGTGACGACGGCTGGTGGTGACGTCTGTTGTTGCATCAC
TGCACGCTTATTTTCCGCTCCTAACGACTCGCTCTTCGGGCCTGCCGTATCCATCACAAC
CCCTGCTCTTTGAGCTGAAGTGCCCGGGGAGTGACTGGCAAAAGAAAGCCGGAACACAAG
AACGCGCCCGAGCTAGCACGCTGGTCGGTGATGATTTTGCCAAGCTCGCGTTTACAATTT
TGCACATAATTTTAAGTAGTTTCCCCCCAACGCTTCCTCAATGGTCCTGCAAACACTGCG
ATAATAACATCAGCGACATGCTCATGCACACCCTTCGAGGCCACTACAAGGGAAAAGGAC
AAACTCTACCTAAATGCAATTCCCGTGTCGTCGCGCATCACTAAACACGGCGCACGGTCG
TTGCCGTTGCGTTTATCACCCACCGGATGTCCTTTCCCGGTTGCCAGGTCTCCTCCACCC
CTCCTGCACTCTCCATCGTACCTCTTGCACCTTCTCTCCTATTTATATATATTTGCAGCC
CAACCGCTGGAACAGTGGTGCGGTAAACTTCTCTCTCTCTCTCTCTCTCTACATCTTTTT
CAACAGCAAAACGGCAGCTTCAATCCAGCGTAACGTGCTTCCTATTGCTTCGCTAAGTCT
TTAAAATCCCATCCCATCGGTTCTTCCACGGACAACCTCCCCACCACCGACGACACCGGT
TGTACATGATCCTATTCACCCGTGCACCATCCCCGTACAGTCCCCCAAGTGAGCTCCTGA
AGAGCCATTTGCCGTGAAGCGAATCTTACCTTATGCTTCCCGGAGCGCATCAGCAGAGTT
GCGATTTTCCGCATCCCTTAACCCCTCGCGGTGTTATTGCTTGCCACCGCTACGCGCTCC
ATCCGTCCGTGTTCCAAGAGCTCGCCCTCCCCATGTGCCATACAGGAACGTGAATTTGTG
TTTATTTTTTCAGGAAATTAACCGGCAACGTCAGCGTAATGAGATCAGACGACGAAGATG
ATGACATCGGTAGTCTCGATATGCATCGTCCGGAAGGTAACCGTGGCCCATCCTCGCCAT
CCTCCACCTCGGGCGCCGCCTCCCCGATCCAGACGGTGAAAAATGATTCCCTCGAAGAGG
TACACGTTGACTACAGCACGCACACCAGTCAACCGGATGAATGTAACTTATCATATTCCA
TTTTTTTTGTGCACTCCCACAGCCCGAGAAGCAGATTAACTATCTGCCGGATTGGTTGTA
CGACGTGGATTTGAAAAACGGCGACACTGAGACGATCTCCGCCTCGGAGGAGCAATTCTG
GATTGAGCTGATCGAGAAGTATCTGAAGCCGCTCGATCTGTCGGAAAAGCAGAAGGAAGA
GATGAAGTCACAGCTCAAAGGTCTACGCGATCTGGCCGTGTTTGCCTTCGTCATGGCGAA
CGCACTGTTTGTGCTGGTAATCTTTCTGCTGCAGCTGAAAAAACAGGAGCTACACATCGA
GTGGTGGTTCAACGTGAAGAACAAGATCAGCTTTGACGAAAGCACGGTCGAGATCATGAT
CCGGCGCGAGTACCTGGAGCTCGAACCGATCGGTTTGGTGTTTGTGATGTTCTTCGGTTT
GATTCTCATCATTCAGTTTGTGGCCATGCTGATGCATCGGTTCGGTACCATCTCCCAGAT
TCTTGCCTCCACCGAGCTGAACTGGTACTGTTCGAAGAAGGCTAAGGATATGTCACTCGA
TGCGGAACTGCGCGAGAATGCGGTCGAAATTGCACGTCGACTGCAGCGCCCCAAACCGCA
GTGGGACGAGGAAGATCTAGAGGACGAGCAGAAAGCTATTGGACGTCGCGACACGATCCA
TCGCATTCTCTACCAGCACAAAAACAAGCAGGACTGGAGCAACCTGGAGGCTAACTTCAA
GCGCAACTACTACAAGGAGGGCGAACTGGACCTTGGCCATCGGCTTACGCTCAGCCGGAA
AACACTCAACGTGCTCGATACACGCCGTAAATCGATGGCCGAACAGCGCAAGATCCGCAA
ATCGATCATCCGGGGCCAGAATCCGTACGATTCGGCCGGAGATCTTTGGTATCCGGACGA
ACCGCCCGGCCAGCAACCATCTCCCGGCTCGCGGTCCTACAACGGCCAGATGGGCGGTGG
AGGCGCCAATCGGAAGCGCAGCAGTGCCACCAACAATGGCGGTGGACGCCAATCATCCAA
CAACGGGCTCGGCGCCGGAGGTCGCACCAACTTTGCCTACCAAGTGGACGACGATTTCGA
CGACAACTACTCCGATGATGATGCCCGCGAGGAAATGCAGTACCGTCGACCGACGGTCGA
GCTCGAGATGGCCGAACGAGCGAACCGGCCACCCAAAAATCGCAAGAGCCGTGTTGCCTT
CGCCTGACCATGATGGCGATCCACAGGCCACACAACTGTGGCGAAAGCGGGGCACGAGAC
ACCGAATGTAACAAATTACTGCTCATGAGGTTCCTGTTGAGTTGACGCCAAACTTCCGAC
ACTGACTGTGGGATGTGGTTTTCGATGGTCCGCGCAACCACTTGCGCGCTCCAGCTTGGT
TCTTGGGTGGAAGCTAAAGGAGTGGCCCCAACATCGAAGAACAAAAACACTCAACCGTTC
AGCGCACAAAAAAGACACTCCCAAAACGAAACTTTCCTTCGCTGCAAGATGAGCTGGCAT
GGTTGAAGCAACACCAGAACAACAAAAAGCCCCGGTAGCTTCTCGGCGAGAGATGATGAA
GGAACCGGAAGATTATAGCTCAGCGCGAGTGGAACGAGTGCTTTCGGTTAAGCGTACCCG
GCGTACCAGAAGCGTCGAGCAGTTTCTCATTTTCACAAACTATTTGACTGCGGGCCAACA
CCGAGACACCATAGTCATACACACACACACACACACATCCACACCCACAACACGTCCTCG
TCCTGGTGCACCACCGTTTACCAACACCACTCTCGGAACGATTTTTCACTGTACGATCCA
AGGAAGGAAATTTAATCACTTCTACAAATGATTATCATAATAAACTTTTCTTCTAGTGCA
ACTGGCTGCAAATTTTGCTTTACAACAGGGAAGGGCGTCGAGGATAGCGGCCAACGGGGG
CGGAACACTTTGTTTCTGTTGTTGCTTTTTTCGGTTCACTTAAAACTTACCCAGCGCTGA
CTTTTCGAGCAAACTGTTACCCAAACTCCCGGGGGAGTTCCTGCCGGCTGCGGAAGGAAC
TTTGCCGACTTCACTGACGGAATCACTCGTTCGTGGTAAAGTAATTCCCGTCCTGCCGTT
ACTGATAACCAGCGCACTTGCTTTGTCCACTGTGCTGTGTAACCTTTGGACAACACGGGG
TTTGGTGGTTGGTCGGTGGTTTCTACTCCAGCAGCAAAAAATAAATC
>RG3Y40108 Genomic segment corresponding to mRNA: XM_321944 Anopheles gambiae ENSANGP00000022756 (ENSANGG00000011459) mRNA, partial cds.
CTGAAATTGGTAACGCAGCTCGTGTTGTATTTAACGCCAGCCGGTCGCTTTCGTCCGCCA
CAGTATCATTTCAACCTGCGCCGGAGCCATCCGCGATAATAAGTGCGCGTACTTGAGTGC
GTACCACCGACCAGTTGTGCGCCATCCCGTGCCGAACAAAAACAATACGTTTCGCGTTTC
CACGCTATCAACAATCGCGTCGAGACCACGCGCGACACTGCTCTCTGTACGCAAATAATT
CGATCGAGTGGGGCTGCTCTTTGGGTTGCGTTGTCAAGCTCACGCGCAGGCTACTAGATA
CCGCACCTGCAGACAGACATGAAAGTGCAATCGGTAACCTTCCCGTGGTTCTTATCCCGA
CAGTAGTGACAGTGATTTATTTGCTGAACGCACCAACGCACACAACACCGTACAACAAAT
TCCTCACGAAAATACTGCTTATAAAAAAACTCCAGTGGCGGTGAGGAGAAAGATTGTCCA
AGAAGCGATTTCGGAACGGTTTAACGCAGAAGTTAGTGCACTAAATTATTGCAACAAAAT
GGACTTTGTGAAAGACTTTTGTTACTACTTCGGCGTCATAGCATTTACCCTATTTTACGT
TGCGGTTGATAGTAAAGCATGTGGTAAGTGTGTGTTTTTTTTGTTTTGTTTGTGTGTACG
AATCAAATTTACCTTAATGGACAGCAAAAAACAAGCTTTGGCCACACACTGTGTCATTGT
GTTTGCGGCTTGCTAAGTGGAAGGCCAGTACGAACGGTCATCATCTCTACGTCACCTGTG
CGTGTACAAGTTTTAAAAATCCCCTGCACTGAAGAGCCCTGGCTGGTGGGTTCATTTTAC
CACGAAGAATGCAGTATTAAGTGGTTGAGGAATTTGTCATTTTTTAACTCCTGCTTAGCA
GACTCACTAGTTTTGTTTTTGCCCTCTTACATTTTTGTTTCTTTTCAATGACCTTTGCAT
ACTATCGATGACGTCCAACGATCGACCGACTGAATTGTAAATGAATTTCTTATCACTGAA
ATACCATTTACGTTGGCAAACAGCTGACCAAACATTAGATTACAAATTGGCAGTACGTTG
TTGTGTTTACTTCCAGCTACTGCCCCCGGTAGTTTACTCAAATGCCCGCATATTAAGAGC
CTACTGCCAGTTGGACAGTTTAATCATGATCGTGTACGTGATCGTGATCATTGCTTCCGT
CATTCAGCTGCATGCTGCAGTCATTCGTGATGCGGTAATGGAACTTTTCCCCTTTTCCGA
CGATTCCGATACTACTACTGCACCAACAATGACGTACGGTGCAAGTACAAATTACATCCA
CGCTTAACCTCATCTATTGTTTTGCAGACCCGGTGCCCTACGTGACGCGAGACTTTTGGA
GTGCTCTGCCACCGAAACGGATCGAACACTTCGCCGGTCCCATCCCGTACGTCATCATAC
ATCATTCGTACCGGCCGGCGGCATGCTACAACGGGCTGCAGTGCATCGCGGCAATGCAAT
CGATGCAGAAGATGCACCAGGACGAGCGCCAGTGGAACGACATCGGGTACAGCTTTGCGG
TCGGTGGCGACGGGCACGTGTACCAGGGCCGGGGATTCAATGTGATTGGCGCTCATGCGC
CCCGATACAACAACCGCAGCGTTGGGATCTGTCTGATCGGTGATTGGGTTGGTAAGTGAG
AAATAAAAAAAAATGTGCCAGAATACCGGGCAGCAGGGCAGGACACTAACGATTTCGATC
TCTTTGCAGCGGATTTGCCACCGAAGAACATGCTCACGGCCGCCCAAAACCTCATCGAGT
ATGGTGTCCGGAATGGGCTGATTGCACAGAACTACACCTTGCTGGGGCATCGGCAGGTAC
GCACGACCGAATGTCCGGGCGATCGGCTGTTCGAGGAGATCAAAACCTGGCCCCATTTCG
ATCCGATGACGGACATTGTCGATCAGAACAGTGTTTGACAGTGGCGAACGGAACCGGCCC
CTACATGCTACAAGTATTGAAGAAACTCTTAAATAGCTTATTAACGTGCGCTACCTCTCC
TTTGCATACGGTAACCATCATGTTCCTAAAGTGTGTGTTTTTTTTTTTTGTAATAAAACC
ATTCAAAACATATTCAACGAATAATGACAAAAAAGGATCACTTTTACCATCTGTTCCCGC
TGGCATGCCCTTGCACGAATCAGAGACCCTAATAACAACAACCACCAAGGTCTTACACAC
AGCGTATGTTAGGTGCTGTATCACGTAATTTATGTGCCAGCTTCTCGCCATCTTGCTCTT
GGCCTCATTGCCGCAACCGGAATCGAACTGAGGCATCCCTTTTTAATTTTAACTTGACAC
GGTGGCCACTGCGTACAAAGGCACCAAATCAGCTGAGTTTGGGGTGCTGCGGCCCGCGGT
TCTGTCGATGCGTAACAAAAACAAAGCAGCAAAACAACTACAACAAAAAACAGCCCCAGC
CTAATGTACGGTGGCGCTCGTGCATGCCACAATCGACGATCGGTAAACAAAGCAAATCCT
AATGATCTTCCTAAACGATGTTTCGTGACGTGTGCCGGGAGGCCTGTTGGTGTTGTGAAT
TCAACCACATAAGAACGAGAGAGAATGGAGAGAGTGGAAAGAGTTAGAGAGAGAAAGAAA
CCCCACAGAAAGGGAGCCACGATCACGATCGTGCGAAAGAAAATGGACATAATTTCTCAT
TTTTTTTGCCCCGCTTTTCCGACACGTCCCGTCCTCCTCGCACACCACCGAAAATGATCA
CCACACTAAGCGACCAAAGTAAGCAAGAAGAATTTTAATTTTAGCTTTGCGCGTGCATTT
CTTGCGCACAACAGCAACCACAACTCGATCGGTACGTGTGTGTGTGTGTGTGTGTGTGGG
CAGCAGAGACAAGCAGGCAAGGGGGAAAACTGTGTTCGGGAAAAACCACCTTATAACCGT
CGTTCGTGTGCGCCAAAA
>RG3Y40111 Genomic segment corresponding to mRNA: XM_321941 Anopheles gambiae ENSANGP00000013904 (ENSANGG00000011415) mRNA, partial cds.
ATAATAAACTTACCTTTAATGTACGATAGCTGATGGTGGTGTGTTTGCACTCACTGAACT
ACCTGTAAAAATTAGAGAAACAGTTGCACATTTCTAACAAAAAACTAAAAAGCGAACTAA
ACTGCACGCGAATCACCGACCGTTTGTTTGTTGATGTGTTTTTTTTCTCTTGTTTTGGCA
CGGTAAACAAACTGCTCCGCTGTCAAAAACGACCGAACCCGAAGTGTGCCGAACGGTACC
GAAATTTGAACTCCTTTTTCGAACGTTTTCGAACACGCACGGGTATCCTTTGGGAATGTT
TTAATTTCTCTTCTAGCTCGACGACATCCCAAAAGCGAGTTGTGGAATGAATCATTCATT
TTACACAAATCACTCATCAGTGAAAAGGTTGATAAAGTTGCTTTCTCTGCTTTCCAACCG
TTCCGCTGCGTGCGTTCTACGGTCAACGGTCGAAGTACCAAAACGTCAGTTGTGTTGTTG
ATGTGTGAGTGTGAAAAAGGACTGTGAACGTACCTCCGCTTCCGTGCACGGTGATCGATT
CCAGAATCCTTAAATGCTTTCACACAGTGAGGAGACACTTTTCCGACTAGGCTTTAGTTG
CAAAAGTAGTGAAAGCGTGTTTTAGTAAAACACACACGCAGAGAATGTGAATGTGCCGAC
TGTGTGCCCCCGCCTTCGCCAAGCAACAAACAGTGCGTTCCGAATTCAACATGGTTTAAT
GGTGCGTCGGATTCTTCCGCTACTCGGTTCCGTCCTGTGCTAGAGCGCCGTGGCAGAAAA
ATATGCGACCGAAACGAAGGTTTGTTTATCGTGTCGCACCCACCGAGGATACGCCTTTGT
AAACTGGAGCCTTCTTTTTGTAGTGCCGCGTCGAGGAAGGTTGTAGCTAATTGCAAGTAG
AATTGTTAGAACGCTCAGCAGCTCAAAACCCCAAACCGGACGGACGGACGTGCGGAACGA
CACCAGCAGCCCGCGTGGGAAGCAACAGCAACACGACAAAATGCCCGAACATCTTGAACT
GCAGCAGCTGGTGGACGGGGTGTTACAGGGCACCACAGGCCACCGGTCACTGTCCTGGCT
GCAATGCTCCTGCCCCTATCTGGGCATCATCCTTGCTACGGTTTCGTCATTTTTCTTCTC
ACTCTGCTCCGTCATTGTGAAAGGACTTGTTGATGTAAACCCCATCGAGCTGGCCACCTT
CAGGTTCGTATGCGTATTCTCCATTTTGCTCTACCTAGCAGCCAATCATATCGCCTTTCG
TTTCCATGGTTGCAGATTCATTGGCGTGTTGCTACCCTCGATACCAATCGCAATCTATCG
GGAGGAAACGTTCTTCCCGGAGGGAAAGCGAATCATACTCATGCTGCGGTGTTTCGTCGG
AACCACAGGACTCATGCTTAGCTTTTACGCTTTTCGCCACATGCCGCTGGCGGACGCGTC
CGTGATTATTTTCTCGACGCCCGTGTTTGTGGCCATTTTTGCACGGCTTTTCCTGCGCGA
GGCTTGCGGTATGTTCAATGTTATCACCATTATCCTAACGCTGATCGGCGTGGTGCTCAT
CACCAAGCCACCGTTTCTGTTCGGGGACAATCTGGTATCGATAGTGGACGAACAGATCAT
GGAAAACAGCTACGACATTTGGGGCCCGGTTGCGGCCCTTTCGTCGACCTTGTTCGGTGC
GAACGCGTACGTACTGCTGCGCGCCCTGAAGGGGTTGCACTTTTCCGTCATCATGTCCAA
CTTTGGCGCCTTTGCCTTGCTGTACACGCTTTTGGTGTGCTACTACATTGGAGCGCTCTG
TTGGCCACTGTGCGGTACGGATCGGTTTCTCGTCATAGCCCTGGCGCTGTTCAGCTTCGG
CGGCCAGATACTGCTTACGCTTGCGCTGCAATACGAACAGGCCGGTCCTGTAGCGATTGC
CCGTTCGGCCGACATCGTGTTTGCCTTCATCTGGCAGATTATGTTTTTCAAGGAAACTCC
TAGCCTTTACTCGGTGCTCGGGGCGCTGCTAGTGGTCAGCTCGGTCGTTTTATCCGGCCT
GCGCAAATGGGCCCTCGCGCTGCCCAGAGACTCGGAAACGAGGAAAAAGTTACATTTCCT
CTACCTGGAATAGATACACTTAGTAGGCGTGTAGGAATGTATGGGAGACGCTGATACGCG
TTCCATATTCCATTTTGGCTCAACCACTTGCAACAATGCATCTTTTTTTATCTGTGTACA
TTCCAAACCTCGTTTTGTAAGTAGAGAAGATAAAAAACACACACATTTCCCAGAAGAAGG
AAATTTCCAAAAGCAAATCAAATACTTTGCACGATTTATCCAACAGAATTGAGCAAAAAT
ATCCTTACCAAATCATTCAATTTTAAACTCCAGATAACAAACAACTCTCTTAACAGTAAA
ACACACACTCGCATCCATTTTATCATCGCTTGATCGTTCGATGCCAGGCAGCAGAGAGCA
GAGAGAAAGAACATCAAGGAAAAATGTTTGACAAAAAAAAAAACCAACAAAATGATAAAC
TGTAAGACTTTATGACGACCAAAATCAGAACGTAGGTGGATAAGAGATATTTTTAAACGA
TACACATTACTCAACTATGGAATTGCTTTCCATTGCTGTTAAACCACCATCCAATGGAAC
TAAACGCTAAATACAAATGCACACCCTCGGCCTTTTCAAAACTTCACACTCAATCGTGAT
GCAAATGGTGGAAGGATAAGCAAAAGCTCTCCTTCTGCCGCTATTTTCACTTATTGACAC
TAATCCTAATAGGATCAGTTTTCCAAAGGGCGAGGGTACCAAAGAGGCAGAGAGAAAGAA
AGAGCGAGAGAGAGAGAGAGAGAGAGAGAGAGAAGCAAGAAGTTAGCATGTTACGATTCT
AGTCAAACAAACGTTTTCCGTCACGTTCAAAGGACATCAGCAAAGTAGTAATAACAGCAA
ATCAGCATCACGGATTACTAGGAAAACTCAAACGCTTGTCAAACAAAAAGAACAGGAGCG
AAAACGGGTTTCCCTGTCCCTGTTTCTTGTGTAATATGAAATATTAAATAGTTTAATAAA
ACTGCATTGTGATTTAAAGTGGTCTCAGTGATTCATGCCGCCAAAGAATGTAA
>RG3Y40112 Genomic segment corresponding to mRNA: XM_321940 Anopheles gambiae ENSANGP00000013925 (ENSANGG00000011436) mRNA, partial cds.
ACGGCCAACTAGATAGCGTTTCAGGTAGTCCAGCTCCTGCTGGCGTTCTTCCAGTTCCTC
CGCTACCAAGCGTGCCTCTTCAAGCTCTTCACTTTCTTCCGATTCTTCGGACTCGGATTC
ATCCGCCTCCTCCTCGTCTGCCTCTGCCTCCTCCTCTGGGTGGTCCTCGTCGGGTGATCC
ATCCTCCGGGACAGGCTCTGGAGCATCTTCGGGCAGTTCATCGCCACTTGGGGGAAGAGG
TTGTTCGGCGTCATCCAGAGGAGCTTCTGGTTTATCGGCCAGCTGCAGCTCGTCCAGTTG
CTGCTGCAGGTCCGATGGCACTTCCGGTACACTATCAACCTCGGCCCCTACGGCCAGACC
GACGCATAGCACGAGAGCAAAGGCGTATAACTTCATGATGCTGTAGTAGACACGTATCAC
GTACTGTACTTTCCACCTACAGATGGTCCCGCTTTTTATAGGAGAAGTTATTGTTGTCTT
AAGGTAGAATAGTTACACTACTTGAAGCATCATTAGATCGAACATCGAACACACACACAA
ACACAGTTTGTACACAGTAGATAAAATTGAATCGTCGATGAAGTTGACATCTTGTCCTTA
TGAAGTGCTTTTACCGGTAAAACCCCACCATCATTGCATTACTCACGCAGTCAACGTGTT
TCATTATCATAATTTAAACAGAAAGCAGCAACGTGTCTCATTCGCAAGAAGAGTGAGTTG
AATTTTTCATCAGACCGATTTCTTTTAGCATTGATTGAGGCTGATTGCACCGTGTAGTGT
GTGCTCAATAATTCAATCCAATTTTCTTTTTCAGCATTGTCCTCATCCGAAAAGGCTTAG
TTTGCATATCAAAGCATGGTTTGTTGGCTCTGGTGGGGGATGGTGATATAATTTCATGCA
AAATTAAGCACAACGCACAACACAGAATAACACAGATTTGCCGACGCACATTCTGCTCGT
CTCTTTGCAGAACGCCGTGATATCGTGGGAAACGGAAAAGATGAACGAAGCCCAGACGCG
CCTACGCGAACTCGAGAAGCAGTGTGCGGGCGACGTTGGCTGGCTGAAATCGGTTCGATC
GAAGCTGTTCGGCTCCAGTGAGCCTCGCAAATCGCTCACCGAGACGCTGGAGGAGCAGAT
AATTTTGGCCGACAGTCAGCTGTGCCTAGCCATACTGGTGTCGCTGGGCCAGGATATTGG
AGGATTCGTCAAGGGCGGCTGGCTGTTGCGCAAGGCGTGGAAAGTGTACCAGCACACGTA
TCAACAGATTTATCAGCTGTATTCCGAACAGCTGCAATCGGATGGCGACGCGTCCTTTCC
GCAGGCACCGCTGCGGCTACAGCAACAGTCGAAGGACGGTGATGCTGGGATGAGGGTTTC
GCTTGACTTGGGCACTCCTTGTTCGGCCGATTGGACGGTACCAAATTCGACGCTGCAATC
TCCGGACGATTCCAGCAAGTGGTATGCGTTGTTAGGTGATCTGCCGATATCTGCCGATTT
TGTAAATATATACTATCTGTTTTTCATTTCTAACACAGGTCATCGCACCTTGAAGCTCTG
CGCAAATCGAAAACTACAACCTTTGAATTGACAGACTCTGTCCGTGGAGAAGGGTCGTCA
TTTAGCGAGCTGACGTCGAGCGAGTCCGATCCGAGTGGCAGTGGTGGAAGCGTGAAAAAA
AGCTACACCACAGACTTTGTCGGCATTACGAGTCCCTCGCGTGCTGGGAGCAGTACAGAA
TCTCTGGACCACAACGATACGAACGGACTGGAGAACGTTACCGTTGCCCGGGATCGTTTA
GTGTTGGATCTGGGCCAGGGAAGTGCACGTCGTGTTAACGGGCTCAATGGCATGCAGCCA
CCACCAAAAGCAAGCCCAAACTGGCGGTCGTTTAATACTCCTGCTGGCGAGTCCCATGCC
CCTGACGAAATACTGCCCGAAGACATTCATCGCCTGATGGGGGCAATCAGCTTCGGATAT
GGCGTGTTCCAGCTGAGTATATCGCTGTTGCCGCCGAGCTTGCTAAAACTGATCAGCTTT
CTCGGGTTCGAAGGGGACCGGGCAATGGGAATAGCGTGCTTGAGCTTTTCCCGCCAAAGT
ACCGACATGCGCGCCCCGTTGGCCACGCTGGCCCTGCTATGGTACTACACGATTGTGACA
CCGTTTTTCGCACTGGATGGGTCAAACTTGAGCATGGAAATTAGCGCAGCACAGGAGCTG
ATTGATGAAGCGAACGAGCAGTTTGCAAAATCTTCACTTTTCCTGTTCTTCCGGGGTCGT
GTCGAGCGGTTGAAGGTAAGCCATAAGGGTAGGGAACACAATGTCAGAGAAGTGACACAT
CTGTTTTCCGTTGTAGTCCCACATTCAGGATGCAATACGTGCCTACGAGCTGGCCTATCG
ATCATCGGCTCAGCGGGAAATCAAGTTGCTCTGTCTGCACGAAATCGGCTGGTGTCGGCT
GATACAGCTGGATTACGGAACTGCGATGAGGAATTTTAAAGAGCTCAAGTAAGAGGCTCC
ATTCATAAGAGAAAGTGTACAAATGCTTACAAAACTGTCTTCTATCTTCCCCCTAGGCTG
TGCAGCCAGTTTTCCAAGAGTTTCTATTCCTATCTGACCGCAATATGTGAAGGTTCGTTT
GGGCAGTTTTCCAACCTTGTGAAATGGCGGGCCGAAATACTGGAATTGATCAATCGCTCG
CCGCAGAAGGTAAGTGTACAGGCACAGGCACAATAAGACAGGGTAGCTCTCATGTAATGT
TAACGGCACTTTGCAGGACTCGCAAATCGAACGGTACATATTTCGACGCTGCTTAAAGCT
GCCGCGGGCGGAAAGTGGAGAGCAGCCCAAGTACAGCAGTTCGCTCTACTGGAAGTATCT
GGTGTTTGAGATGCTGTTTCTCTGGAATGCACTGAGCAGCTGCAACGAGGAGCAACTGGC
AAGCATGGTGGCGGACTGTTCGCATCCGACGGACGCGTTCAGCGAGCCGATGGTTGGAAT
CTCCCGGTTGATTTTAGGTGCCTGTCTGAGCTGTCTGGCCCGCTACGAGGAAGCAATTGG
CGCGTTTCGGGAGTGTATCTTCATGCGGGAAACGATAGAACACCAGGAGCAGCAGGATAT
GCATATTTCAGCCTTTGCATACTACGAACTGGCCGTGCTGCTGCTTCGCCAAGATACTGC
GGGCGAAGATGGCAGAGCAGAAGCACGCCGATTGCTTCTGCACGCGCAGCAACACTTTAA
GAACTACGACTTTGATAATCGCGTCAGCGTACGCATTCACACCGTGCTGAAGAGGCTGGA
TTAAGGGGCTGCATGGTCGTGATAGCGCCTTGCGGGAAGCATTTTATAAGTTTAGACGAT
ATAGTTTGATAGTGCCTTATTTATTGAAACCACACACTAAATGTTAGCTTGCGAGTAATG
GAGGTAATTTAGGCAAGAAAGCAAAAAGCCGTAAGCTATTCCAAAGATAAGAAGTGTGAA
AGGAGCACGCATTTAACGGCGCCTCTTATTACGTACTTGCTGGTCAAGGAAGGTAGATAG
GATGCCACACACAGTGTCACAGTAGATAGATGCGTGTTTTTTTCTTTCTTGGTCACCAGT
GCTGATGCAAAGTAGAAGCAATGTTGTTGATATGTCCCAATAATAATCCCCAAATACAAT
ACAAAGCGCAAAAGGTTCAACAATCGCCAATGGAAAACAAAAAGCGTAAACAGGAAACAA
TAAATTTTATACCAGTACCAAATTTGAAGCAATTGTCCTATTGTTGAAGTCACAGAATCG
CAAACTATCGCAATAAAAATAAAAACCCCTGATTAAGAAGAGCAGTAGTGCCGGTGGTTT
TAGTTTGAGGATTTATTTTAAGTAATAGATAATGCTGTGATTCGTGTTCGTGCTGTGTAC
AACAGAGTTCCCTCAACAGATCGCCTGTGAGCTTTGTTTTTGTCACTATATTAGAGTAAC
TATACCATTTTCATGCACGGTATCCGGTAGTGGTAGTGTCGATTCGGCCTTCGGGAATGT
AAGGAACAATGTGTCTTTGCACTCGTTACATTGTTCTCGCTTAACTAAAGGGGATACCGG
GATACTAAAAGGGGGTTAATGTTGAGGCGAGCTTAAAACAAAACATTATGTATCAAAAAT
CTTTGCATGATCCTTACATTCTTTGGCGGCATGAATCACTGAGACCACTTTAAATCACAA
TGCAGTTTTATTAAACTATTTAATATTTCATATTACACAAGAAACAGGGACAGGGAAACC
CGTTTTCGCTCCTGTTCTTTTTGTTTGACAAGCGTTTGAGTTTT
>RG3Y40117 Genomic segment corresponding to mRNA: XM_321933 Anopheles gambiae ENSANGP00000013989 (ENSANGG00000011500) mRNA, partial cds.
CGTACGACGCTGGCATGGCAGATATGCGAGGATCGTGTTGATTGTCGCCTCAAACCCCAT
GTCGAGCAGGCGGTCCGCCTCGTCCAGTACTAGCAGCTCCAGATTCTTGACCTTTGCAGC
CAAATTTAGATCGCCTTTGCGTTCAAACAGATCCTGCAAACGACCGGGTGTGGCAACGAG
TATATTGGCACCTTGCTTCAGGATCGACATCACGTCTTCCTCTACCGAGTTTCCTCCGAT
GAGCATTTTCTGCCGGAAGCACCTCAACTCATCGTGGGCCAGAAATTCGGACAGCACGTC
GTGAATCTGAGTGGCTAGTTCGCGCGTGGGCGAAACGATCACGGCTCCGATTTCATGCTT
CTTCCATGCCTCGCTTCGCTTCCGTTTGAGCAGCAGCTCCAGCAGGGGGACGAGGAATGC
TAGCGTTTTTCCTGAACCCGTCACCGCCTCTGCTGCCACGTCTTTGTAGGACAAGAGCAG
GGGAATGGTGGCTCCCTGTAAAATACACGCCTCGGTTAGAGAAGAAGCTAGCAATTCGGT
ATTTTCATTGTACTACCTGCACCGGTGTCATCTTATCGAACCCGAGCCGTTTTATCACCT
CGAGCACTGGCGCACTTAGTGGGGTGGACAGCTCGGTCCATTTGCCGCTCGGTCGTGGCA
TCTTTACATGTGGAGCACTTTTTGAATGTTTGAGGACGGATTAAAAAATGTTGAAATTTC
CCCCATAAAATCACAGATCTCTCTGCGGCAGTTCCTCACAACACAAATGCACGTGCCCGC
GTGTTTACCTCAAACACACCGTTTGACAGCGGCAGCTGTTTGTCGTTTGACACATAGCAA
GCCGGCGTAGGCCCCGAGCAGCTACACGCCAAAACAAAGCTGGTGGTGAAAATTGTGTGT
TTATCGACGCTTCACTCACACGACACGCAGAGTTAAATTATCCCACAAAAAGACCGGCAA
AAGATCGCCACAGCAACAGATTAAGATTTCAGCGCACACAATGGCTCAAAAGCGAGCGTC
GAACGGTGCACGGCTGCTGAAGGAGGAAAGCGATTTGATGGTGATACGCCCGCTTGGTGC
GGGCCAGGAAGTGGGCCGATCCTGCATCATGCTGGAGTTCAAGGGGAAAAAGATCATGCT
GGACTGCGGCATCCATCCCGGACTGTCCGGCATGGATGCACTGCCGTTCGTCGATCTGAT
CGATGCGGATCAAATCGATCTGCTGTTCATCTCTCACTTCCATCTGGACCACTGCGGTGC
GCTGCCCTGGTTTCTGCAGAAGACTTCCTTCAAGGGCCGATGCTTTATGACGCACGCTAC
AAAGGCCATCTACCGGTGGATGCTGTCCGATTACATTAAGGTGAGCAACATTTCCACCGA
CCAAATGCTGTACACGGAGGCGGATCTGGAGGCCAGCATGGAGAAGATCGAAACGATCAA
TTTCCACGAGGAGCGTGACATTCTGGGGGTGCGGTTCTGGGCGTACAACGCGGGCCACGT
GCTCGGTGCGGCCATGTTTATGATTGAAATCGCCGGCATTCGCGTGCTGTACACGGGCGA
CTTCTCCCGCCAGGAGGATCGGCATTTGATGGCGGCGGAGATTCCGGCCATGCGCCCGGA
CGTGCTGATCACCGAGTCCACGTACGGAACGCACATACACGAGAAGCGCGAGGATCGTGA
GAATCGATTCACCTCGCTCGTGCAAAAGATTGTCCAGCAGGGTGGCCGGTGCTTGATTCC
GGTGTTCGCGCTTGGCCGAGCGCAGGAGCTGCTGCTCATACTGGACGAATACTGGAGTCA
AAATCCGGATCTGCAGGAAATTCCCATCTATTACGCGTCCTCGCTGGCCAAGAAATGTAT
GGCCGTGTACCAGACGTACATCAACGCGATGAACGATAAGATCCGGCGTCAGATTGCCAT
CAACAATCCGTTTGTGTTTCGATTCATCTCGAACTTGAAGGGCATCGATCACTTCGACGA
TGTCGGACCGTGCGTCGTGATGGCGTCGCCCGGCATGATGCAGAGCGGCCTGTCCCGCGA
GCTGTTCGAGTCGTGGTGTACCGATCCGAAGAACGGTGTCATCATAGCCGGTTACTGTGT
CGAGGGGACGCTAGCCAAGACGATCCTTTTTGAGCCGGAAGAAATCACCAGCATGAACGG
CCAGAAGCTGCCACTCAACATGTCCGTGGACTACATTTCCTTCTCCGCACACACGGACTA
CCAGCAGACGAGCGAATTCATTCGACTGCTGCAACCGACCCACGTGGTGCTGGTGCACGG
AGAACAGAACGAGATGGGCCGTCTGAAGTCGGCCCTGATGCGCGAGTACGAAGCCAACCC
GAAGGTACAAATTACGTTCCACAACCCGCGCAACACGCAACCGGTAGAGTTGTACTTCCG
GGGGGAGAAAACGGCCAAAGTAATGGGAACGCTGGCCGTAGGGGAACCGGCCGATTGTCA
GCGATTGAGCGGGGTGTTGGTAAAGCGTGAGTTCAAGTACCACCTGCTCGCACCGACCGA
TCTGTCCAGGTACACCGACATGAGCATGTCGATCGTGACACAAAAGCAAAGCATTCATTG
GCCCGGGTCGACCGTAGTGCTGAAGCTGCTGCTAGAGCGTGCCGGTGGACCGGGATCGGT
CGTGGAAACCCCCATACCAGAGGGAAGCACAGCGACGGCCCGGCTGCGGGTGTGCGATTG
CATTGATCTTACGGCGGACGGCAAGATCGTTACGCTGGAATGGCAGGCGACACCGGTAAA
CGACATGTATGCGGACATGGTTATGGCCTGCCTGTTGCAGTGCGACATTGCGGGCAGCAG
CGTCATCGGGACGCGTATGTCGAAGGTGGACGAAAAGCACTACCAGGACTGTTTGATCGA
AACGCTGCAGGAACTGTTCGGCGAGCAGTCGATGGAGAAGTTCATCGATTCGGACCGGCT
AACGGTGACCGTGCGGGGAAAGCGCATCGTGATCAACTTGCAGACGCACGAAGTCGAATG
CGACCAGGACGAGCAGCTGTATCAGACGGTGTACATGACCGTGCGCAAGCTCAGGCAAAG
TTTACTACTGTAGAGAGCAGGGAAGGAGGAGAGGCGTAGTTTATCTTACAATTGCAAATA
AAAGAAACTTTAACATATAGAACTATAACAAAAAAACAACACGTTTGAAGTAATTTATAT
AAATATATATATTCACATACGTATTATATACTATATACGGATCGTACAGGGATTGCGTTT
ATAGAATATTTCCAGTTTGCAGTCTGTATAAACTTGGAATTAGAGGTGGATTAGCATTTG
AGGCAAGGTTAAGTTTCTGGATTTTGTTTTGTCTTTGTCCCTGCGCCACACGCCATGATT
ACGAACCCAAAACTGTTGCACAAGGCGTACTAATTTTGATACGGGATTAACTGATGACTT
GAAGAGAAATGCACATTGCGTATTACCTGGCTACCTGATAATACTGAACATATGTATGTA
GCTGCCGCCTGCTTTCCGGGCTGCCTATTGCATCCTACAATCCTACTGTAAGACCTACGC
TACGCTACCCCATTGACTCAGTTGTATTTGAAACTATAATAAATAGCTTAAGGTAATTCA
AAATAATACAAACAAACGTGTGAAACGTTGTCCACACAAACAGCATACCACATTGCTCTC
TAGGGCGCAAGCAAACCACTCACACAATACATGTACAATACCATAATTCTACAGTTTGGT
AATAACGCCTAGATAAAATATCAGCCTAATCTTACTGGATCGATGAGGCTCTGGGTCCTA
TCTGTGCTGTGTGCTCGTGCCCTTTTGCTCATTGCGCCATTGCGAGCCAAACTCCTACAG
CGGTTTACAGGTGCATCAGCGTGTTGTCGCTAACTTGAAAGTACTATTTTTCACTCATCT
TTACGAAGCTTTCCAGTCTCTTGGTTCGGTGCATGTCGCGAGTTCTTCTAAAGAATCGTG
CCCATGCTGTTTTACTTCTAGCGAATTTTTTGATCAATTTTCTCCAAGAGCCAAACGGTC
TGCCAGCCACACCATGCATGCTCTCCGGAGCCGGAGTAGTAGTTGCCATTCCA
>RG3Y40129 Genomic segment corresponding to mRNA: XM_321915 Anopheles gambiae ENSANGP00000013859 (ENSANGG00000011370) mRNA, partial cds.
GCTCTCTCTCTCTCTCTCTCTCTGTGCATTTTCTTTGCCATTTCATCAATCATGGAGCCG
TCGAATTGGCGGTCTGACAGTGGCGGTGGTTTGGCTGGCGGTTGCATTTCATCGACACGT
TCGAACGTGTGCCGCCTGCTTTGCGGCTCGCTTTGCGCCAGCCAGTCTCGCTGACTCCCT
GACTTTGACGTACTGCACACATACACACGCAGACACAGACAGCTCGCACTCACAGTGGCC
TGCAGCAGCAGTGCACCAGCAGATGGTGCATTATGTGAGGGAAGCAGCGAATAAGGTCAA
TCCCATTTCTCTTCCATTGTGCATTCCATCCTGCCCAGGAGATGCAGAGTTTGATTGAAA
GACCGGGTCATTGTGGAGTGCAATCACGTGTCCAAAGATGCAATCTGATCCACATGTGTT
AGAATGTTGAAGCAAACCCACCCAAGAAGCATTCAGAGTTTGCTGCTTTTTATGCTTCAA
AAGAAAACTAAACGGAATGCTCGAAAGGGGGAAAAGATCTGTCGGTTGCTGGCACACTTC
AAAATTCTTGCCAATGCAACACAGAAGCTTAGGAAGTTAATGCGATCACAAACATCTTGC
AGCAAATCTCGGAGCTGAGTGTTTGATTGATTGATATATTGACGATGCGTATGTGTGTAG
AAAAGGTATCAAAAGATTATGCAATCAACTCCTTTGCAAATCTTCATTGCGTTAAACTCA
TGCGTAGTACAAGCGAAATGGTAGTTTGCGTAACATCCTTGCAAATGGTCATCATTCAGC
TGTGTATGTACGATTGTGTTGATTGCTTCAAGACACTAACAGCCAGTTCCGAACAAACAC
ACAAACCAGCTAGATGTAACAGCATTATCAGAAGCCACCACTATTCCGCTGGCTACCGTT
GGCCTTCAGACGCACCGTAACGGATCCGTAATGGATATTAACTAATTATCTTGCCCTAAA
TATCATATATCCGCTTTACTGGCACCCTTTGCTGACCACCATGACCATCACCATTTTCAT
TACCCTTTTTCCAGTGCTCAACATCATCAGCGGCGAGGTGCAATCCTACTGGGAGCAACC
CTTTGCGCAGCCTTACTTCGACAATAGCACAAAGCGGGAGGTCACCGCCACCGTGGGCCA
GTCCGCATTGCTGCACTGCAGGGTCCGGAATCTGGGCGACCGAGCGGTAAGTGTTTGGAC
GACCCAAACCCCGTCGTCACTCTCCTCCCAGCGCGAGAAAGAGAGCGAAAGTCTAACGCA
ACAACGGCACGATTCTCCGCAGGTGTCCTGGATACGGAAACGTGACTTACATATCCTCAC
CGTGGGCATTCTCACCTACACCAACGACCAGCGCTTCCAGTCGCTGCACACCGAGGGCAG
CGACGAGTGGACGTTGCGCATCACGTCGCCCCAGCCCCGGGACTCCGGCACCTACGAGTG
TCAGGTATCGACGGAGCCCAAAATTTCCCAAGCCTTCCGCCTCAACGTAGTGGGTAAGTA
CATTATCTGGCGCCGCGTTCGTCCCACCACCCGTCGGGGCGGGCCTTTTACTTAAATGGC
TAAAGAATGCCCTCCACTGGGCATTCACTGACCATTCGGACACGTGCGCGCTTGTAGCGG
CCTGTGTATCTCTGTGTGTACCACTCGCCAAAAGCAGGCCGCTCCGCCGAAAGGCCGAAA
GGCGCGCGGGCAGGGAAGCGGACATCGGTTTAATTATGTGTCAGCTTTCACTTCATCAAC
TTACCACCGGCCGGCGCCCACTGGGCCGCTCGTTATTGTACGCCCGGCCCCGGCCACTAC
ATGGCCTATCGCTGTTTTTCGCAGCCAGTCGGCGGGCGGTCCAGAGAAGCGATTCCAGAT
TCCGACCCAGGTGGTCCGGCCATTGTAGTGGATGCTGCTGCTGCTGCAGCCGGTACGGCC
CCAGATTCGTACGCCATTGTCCATCGTAAGCCCTTCGTAAGCAAGTGTTTCGTGTGCATG
TGCGTGACACTGTGTATTCGGCCCAATGCCGAATGATAATTTAAACCGTACGCCGTACCA
CTCCAGCGCAGCCCGACCCGGTGGGTGTACACCCATTATTGTGGCATCCCTGCCAACGAC
ACCCATACGCTGGACAAAGCATACCTACACTCACATATACACATTGTACTAGATAAAGAC
TTCCAATTCCCTTTCTCTTTCCCTCTCTTTCCCTCTCACACACACTCACACATTATAATG
CCAACAGAGGTTTCACTAGTCTACAGTCGGACGTACAGCCGAGCGCCTACAATATCCTGC
GACGAAGGGCTTAGTATCATCCCCAACCGGGCTGACTTCTGTTCAGAGCTGAGTTGATAA
TGGGATAATTTAATTAAGATAACTTTTGCGAGAACTTTGCTCAAACAATTACCCACTCAC
CCGCTCTGGGTGACATTTGCTGCACCGTGTACAAGCTGCAGCCGTTTTCAAGGCATTCAA
GCTGCGTTCGTTTGCTTCCTGGTCGAAACGACGACAAGCAACGCATAAACCCGAACAACT
GCATATGCTCTCGATTGCGTGTCTTGTATGCACAAGAACGTGCGCTTATGACTCTATTTA
AATGTCTGTATTATGCCCTTCTTTAGTCAAACAAAACAGCAATGGCGTGCTGCAGTGATT
TAATAAAGACCTTAACGCATAGTGTGCTGGCAAAATTCAATTTCTGTAACCGATACACGA
ACGAGATAATAGAGATAACACCACACCGGCACCAGCACCGTATTGGATCGGGCAGTGCTC
ACACGCCACGATAAGCGTGCCGGCAGGTGCTTGCGGAAATGCGAGCAACTTAACAGTTGC
CCCTTTAACATTCAATTGGATTTCATTCAATTGCAAAATGTGTGCTTGACGTGTGCTTCT
TCCAACACATCCTTCGGCACTTGACGCGATTGTTGAATCAATAACGGGCACAAACGAAAC
CATCGGCACTAGCCATCCGCCATCAGCCAACTAGCGCAATGGTACGTAATAGATCCCACG
CCCTTCTGCTGAAGGCTCCATCCGTGCACAGCCAACACAGCCAGTACCACACAGCGAATA
ATTAGCCGTGGAGTGTTGCTCCGTGGTCCACAATGGGGCGAGCTGCTACTCTTTTCCACC
CTGCAAACTCGGTCCACCATCATCGACACGGACACGGACAATCGTCGGACGTGCAAATCG
TTTGCATAAGTACATGAAGTGTGTAGTAACGTCACCCGGTACCTTGTCCAGCACGACCGA
TGAATGTTGATGCTTTCCGAGGGTCCAGAGTATGCCCTTCGACATCGGGCAACGTTCGCT
TCGCCACAGGAACACTCACAACAACGGGTCGCCCCATTGAACAGTGGTGAATCGCGCATG
AATACCAATTTCTTGACGGACTGTAACGGACGCTGCCAGCAACAATCTCTTTTCCCACTG
GTCCCAATCCGAGATCGACCGGCCGGTTCGTGTTTGAGCCAGGTGTCGGGCTGACCTCAT
CTTTAATTCGAGCATCATGCCCTTCCCAGGACATAAGTGACGATGGCTGGGCACCTTTTC
CTGCTCCACTTTGCATACAATGTTGGACACACCGGGACACAAAACCCCCATGAATAAGGA
GCCGTTTAAATGCAAAGAAAAGCATCAAACGGATCGCTTTCTTCTCGCAAAACTGTGCAC
AATGTTCAACCCGGCACATCGTAAAGCCCGTCTGGCCCCGAGGATGAGTTTAATTGGTTG
ACCTTGGGCACGAACCGACCATTACATTGATCCCGAACAATCACAGCCGCCCGGAACCAG
GGGATCTGGCCGGCAGAATCAATCCAATTGGATCAAGCGTAATGTGATGTATAGATCCCC
GATGTCACTGCCTCTATGTGACCTTTGCCCGATGTGCGCTTTCCGAACGAAGCCGCACCG
AAAAATGAAGCTTATCGGTTTGACTAATGCTGGAAAAGGTCGCTCGCCTATCCAACCCCC
CATCATCTTGCTGTTCTAAATAAAGCAGGCCCAACAACGTCTTCTTCCGGGGAAAAGGCT
TCCTCGGAGAGACGCACCGTTGCGCCTTCGGGGAAAAATGAATAGCGGAGCGAAATCATC
GTACGCATTCTGACATCGCTTGTCCAGATGAGGATCCAATTTGAATTCAATCAGACGCAC
TCCACCGGAACGGAAACATCAAGGATCGTTTTAAAAAGCCGAATCTAAGTCGAAGCACAC
ACACACATTGAGGCACTGGAGCGTACGCACGATGAAGGGTAAAAAGTGTTTCGAGAGGCT
CTTTCCGCTTGCCGTAAAATGATGATGGTGCATTGACAGGCAAATCCGATAATAGACGAA
TCGAAGGCGAACATAAAACGGGCCTTGGCAATGGATATTGGAGTTGGGATCCTCTCCGAA
CGGCACGCGCGATGGGGAAGAAATCCTTTTTCCCATTTTACGAGCCCTTTTTCTTGACTC
AATCACAAATTCTTCCGCTCCGCATACACAATTGTACGGATTGTTTAATGAACAGAACAC
GGGGATACAAAAGCTGGTAGCAAGCGAAATTTGATTCGTCTCGCCATCAGATGACTTGTT
GCCAGGACCTCCACACTCTACCGCCACCCTGCTGCTGCTGCTGCTGCTGGTGCCGCTGCC
GGGCAGTCGTGCGCCGTTCGTGCTCGAGGCGCTGAAAGCACACTAATTTATAACGGAAGC
AATTTCTACACTCGCCACTCCTGCCAGAATGACACGACAAACTGCGCCGCCCAAATCGGG
GACATACCGGCTGCATTCTGTGCGCCCTTTCAACAAGCCTAAACAAGACGCCCAGCGCAC
GGCAACATCGAAGACAAAAAGGGGAAGAAAGAGAGAAAGAGAGAGAGAGAGAGAGAGAGA
GAGAGAGAGAGAGAAGAAGCAGCGTTACGAAACCATAACAAGCTGTTCCCGAGGCCCGTT
TGGTCGTGTCGCTCCGGGGTGCTATTAGCTGCAGCCGCATTGTCATCATCGCAGCGCCAG
TGCCCCGTTTCTGCCTTTGCAGGGCATTTCTTCTCCTTCCGCCCGTTCGCGGTCCACCAA
TACCCGGTAGCGTGAGCTTGCCCTAGCGGTAACGAGATATTGATTTAATAATTTGTCCGC
AATCATCGCCAGTTGCATGCAGTTAATTATCCATCCGAAATGCATTTTGTTCGTCGACAA
GCAACATTAAGCTGGTACAGCGGGCAAGAGTTTTTCTTTCGTTCGTGACCAGTGTTTTTC
TGTTTCCCTCCCATCACCCATAAAAACTATTGAGTCAGCTGTCGAAGAGTTTGATGAAAC
ATCAGGAAACAATTTCCGTCAGGACCAATTTTCCGTCAGAAAGCTTTTCCTGCAGCGTGG
GATATTATTTAATGTCTTATTTATTGTGTTGAAGTTTTGCTGGACTGCAGTGATTTTCAC
TTCCATCTGCCGATACGATCGATCCTTTCACAAACATTGTAAATGGTTTAAATGGCATCT
TTAACTATTTGAAGCATTTGAAACGCAATCGAAAACAGAGGTTATTGTGCAAATTACACC
GGAATGAGCATCAACACACACACACACACACCCCTGTCAGCCAGTCCACGGTAGCTGTCA
CTGCAAATAACCGGTGCGGGAAGAAAAATGGCCACCATACTTTGCGTAATAAATTCTGAC
AGTAATAAAGTTACCATGTGCTGCTGGAGTACGGCGCAACAACCGAAGTAGAGTGCAACG
GGCCGCAATGAAGTGAGTGTGAGCGGGTGTGAGCGGGTGTGTGTGTGTATTTACGGAACT
CTGCCACTTTGTGCCGTCTGACCGTGGCCATACCCCACCGTATCCCCTTCCTCAACCACC
ACGAGTGGGTTTGATGTAGTAAAGTTTTGTGTTCAAGCTGCGGTTGAAATTTAATTCTCC
ACCGTACATTAACTTTACATCAACGTACAACACCGGACCGTTTTGTACGAATACACAAGC
AGCGAGGGACGGGGGGATGGTGTAATGGGAATGGGAGTACGGGGAACGGGGTACACCCCC
CAGTTAGTGCAAAGTCGGTAAACTGCACACCGAGCTAGTTTCACGTGTAGTAATGCTTTC
CATTCCATTTACCGGCTCAAATTGCCCGCAATGTAGAGGAGCTTGGAATTACGTGCCCAA
CATTCAAGCCCAACATTCCGGACCCCTTACGGCCTCTCTCCTTCCCCTTGCTCGGTGCTG
CAGCAATGCACAGCGCAGCGAATTCTTGTCGAATGGCAACGTTCGATAGTGCAGCGCGCA
GCATTCGCATTGTATGACATTTTGGAGAAGCAAACTGGACATAATCTCTTTACCGGATTC
GTGCGCTCGGCTACCACCTAAGGCTCCCGCCCACTGGAAACAAACACATCGCTAAATCCG
ATCCGACACTGAAGCCGGAGATGGAAAAAAACCCAAACGGAAGGATAATTTAGCCCGGAT
TTGCACCCATCGCCCCAACACACACGGTGAGTGTTCTAGGGGTTGTTTTTCTTACTTGCT
TCTGGTACTGCTGTACGTATCCTCAACTTTCCGGACACGTAACCGTCATAAATATAAACA
AGTAATGAAAGTAATCCTCAAGACTGATGCTTCGTCCCACGATGGGACCCGAACCGGTGT
ACCCTTTTTTCAATCCGAGGCAGCAGAATCGGTTTTGTGGGACCGTCGTTGACACGGCAA
CACTTTCACAGCTTGAGCTTTGCTGTGTTTCATGAAAGTGGTCACCGTCGCTCTTTCGCT
CGATGACATTACCTTTCTCCCCTGCAGCTGACACCGATCGGAAACGGCCACCCAGGCTCG
GACGCTGGTGTGGAGTTGTCTGAAGTACTCTTAACAAGTACAATGTGTACCACTGCCGGC
AACAGCCATTTGGAGCGGGTACCTTTCACTTTCTTTTATCTTACGCCTAGTATGTGTGTG
TGAGTGTTTGTCCCGACTGACACGTGCGTGGTTGTCGAAAGGACACGCACGTACATAACA
CTCTTGTTATCTTGGTCGCAGACACACACGCAAAAGCAAGTTGTGGCCAAGCCCGATGTT
TGTCCTTCCTTTCATCGTGTCCTCTGAGGCGCTAGGGCAACACTGGTTGGGTAACAAGCA
AAAGTAATTAGTACAACTTACCCTATCCTGTCCATCCTTCTCCTACACTCTACGTTAAAC
ATCACGAACCAGGAAAAACAGCACTTGCGCTGCAGTTCAACAAGAACTTATCTATCAACT
AGCACTTGCCAGACACCTGATGCCAGATGAAACGTAATGATCAGAGTCCCATTTCCGGGG
CAAAGCGTTTACACGATACCCGTTTACTGATTGCCAATCTCGGAAGTCTGTTCCAAGCTG
GAAAGCCGGAAAGAAAATGAGACTCAGTGGAGATTTCATTTTGCAGCATTTTGTTTTTCA
CAGGTCCCATTAGATGCGTATCACAGTTACTCGTAATATTTACGAGCGAAAACAAAATGA
ATCTTTTTTTATTAGTCATTACAGGTACCAATCATGTCATTCAATAAGGGAAGCAACATG
AAACACATGACACGTTGAGTCCATTGTATTCGACAAAGAAAGGTTTTCGTGCATTTTATC
AAAGATCTGCTATTCTGGTACCTGAGCGTGTGTCACATTTGAAGCATGTTCTTAGAATTG
GCACGAAATTGATCGTCACTCAGCACGACAACAGGCGAAATGGAGGCGCATGGTAGCTCA
AGTCAAGTGACGAATCTTCATGGAGGCGCATGGTAGCTCAAGCCAAATGGCCAATTTTAT
AAATTCCACAACCATGGCAACGATGAATACACCTAAGTGATTCGCTGCCAATTCCTCCGA
AGAAGGCTGTGTTCGCCAGAGTCGTAATTATTTATAACAAGCCCAGCAATCAAGGTGTGT
ACCGCCCCGCTGTGTTTGTGCCGTCTGTGTCGCATCCCTCTACTGCCCTGATGTCGTTCA
TTCGGCTAAGCACAGCGATGCGCACCGGGCAAACGCTATTCCTACGGTGTTCCGGAACCA
CGCGCTGCCTAGAAGCGCCCGAATGGCTTCTCAAGAGATTACGATCAGCACAAATATTAA
TAAATCAGAAGCAACTTAAACTTCACTCCATAACCGTGGTACGACCGCGGCAACTCGCCT
GGCCTCTGCCAGTCAGCAGAGGCCGGCTGTCTGTCTGTGCTGGCTGGCTGGTCGCTAAAT
CTCCGGACTTGGCTCCGGCAACAAACCGCTTGTCTCTACGGAACCGCGGCCGTAAACCAT
TTTATTATTTATTTCACAAAACTCTTCACCCGGCCCTGTACTACAAGGCGAAACGCGTGC
ACATTTTTCGGGAGGTTCTAGAGGGGGGGGGGGGGCAATGAATTCTCGCGGTTGAATTGC
GGCTGCAGAACAGCCGCGTGACCGTGAAGCAGGGAGGATTGAAATTGTCAGTTTTCCGAA
TGGCTGAAGCCATCAAAAAGTTTTCCCTGTGCCTGAGCCGTACACAACCGACCGCAAAGG
CACGAGTTGGAAGCGTAAATAAAAAAAAACGCAGGCCACAACTAATGCACACAAAACTCT
TTGACGAAAAGTGGGCTCTTTGCTAAAGTTTTGCACGGGCAAAATTCAACCCAACGTGCT
TCAACACACAGCAAGGTAGCGAAACCGTTCCGAAAACCTGGAGGCAAAGAATTAGCGAAT
CAAAAACAATCCTTCAGCTCGGGAATGGAATCATAACTTTGAGCAATAATCCATGCCAGC
GGTAGGAGGGCGAGACAAATGCTCCACATTTTGGACGTGATCATGCGGTAAAGATGCGGC
ACCGCAGTCGCACCCCCTTTTTGACCACATCCGAACGTCCCGAAAACCATGTGTACTCAT
TGTGCATGAGTATGATGCCTGTGTGTGCATAGAAAAATCGAACCAAAATTACCCATTTGC
GTGGACCCTCTCCGTGCCCGAGCATCGGATGATTTGCCTGCGGTCACCGGGAACCATCAC
CATGCCATCACCAGCAGCAACATCATGCGACGGACCAATAGACCAAAACTCGTCCCATCA
AACCCCAAAACGGTCAAACCGCCGCACGACTGTCACTAGCACTGAAAAAGCCATTCCAAA
ACTGACCAAATATTGGTCCTCCCAAATTTCGACCCCTATCCCACCGTTCGACAGGTATCG
GGATCGCCCCTCTGCCGTAATTCGGCCGCTTTTCGCTTGTGTATGTGTGCGGTTTCCCTG
CTGGCTTGACCGGCAATCAGTCGTCGACCTTTTTTACCAATTGCACCGGTCGGGGGAAGA
GACGGCGACAGAAAAACCACAAACCTTCAACAAACTAGCAACAGGAATTCATTCGTCATT
CGAATGCATCGCCCTCCGGGACTCCATGGCAAGCTTCATCGCTTTCCCGGTTGCGGTCAG
CGCCGGGTACGCTGTTTGTGACATTTCGACGCACACAAACATTAGGCCACTGGAACTGGA
ACCTCAATTTTCCATTTCTAGCCAAGCTCGGGAAGCCAACCGCGGGTAAAAGAGCTTCAA
AAATAGTTTCATTAAGAGAGGTTTCCTTTAGCCACCAGGTGGCTATTTACGAATGACTCT
AGTTGAGGCAGCGTCGCATGGCTTGGTGACAAAACAGAAGGCAATCAATCGATACATCGT
ACACAATTGAAGGCATGTTTTTTTTCCCACTAAGCGCATCGTCAGTTGTAAAACCAAAAA
TATAATTTCCCCAGAAGGCAAGAAATCGAGACATTTTGAAAGACATTCTTGTCACAAATG
TAACACATACGTAAAAAGCCTCATACAATTTTAATGATCAACCCTTACTAATGAACGTGT
CTGAGCGTGACACGCCATGTCCCTGCAGTTCTATTTGGAGAACCAACTTTTGCGTGACGC
TCGTCTACATTCAATCGCGCGCTGTTCGTGTTGTAATAATATCCCACCAGCACGGGGATG
ATCTTTCATTCTTCTTTCTGCTTTAAATGTGAGTGAAAAATTTTGGTGGTGGTCTTTGCT
ATGCTTCAATTACGTCAGTCTGTTCTATTCTCAACAATATCGATCTTTTTGAGGCATGTT
GTGATGGTTTCGAGTATCGACTGTACCCCAAAAAAAAAACCTCCCGAGACTTTGTGATAG
AACGTAGCATTCGGTCGTCCAAATAAATACTTCTTCCACCTGCACCTCCACCATCAATTA
GCATTGCCTTGCTACAGCCAAAGGCAAACACACAGGCAAATAAATCTCTGATGTCAGCCA
TTTTGGCTTCGCATTACCCGCCCGATCTGGTTGCTCTTTGATCACGACGGCTCGTAGCAA
ATCTGGAACTACGCCAAAGGAGCGTACGGTTTACCGTTGACTTTCGACATTTGATCTTGA
GCAAGCTTTTCGCCCGACAACGTGTTCCCGGTCGTTCTCTTTCCTATGGCGTCCGCCCAA
TCCACTCTGTTTCCCTTACGTACGCTGTGTTTGCCCAAAACGAGGCAAAATGCATCCTGC
ATGCTGTGTACACGCAAATACCGATTTCGGAATGAGTTTATCTGTTTGTCTGGCCATTGC
TCAGTTTGATTCGCGTCTGTCTGCGGGTTTGCCCCGAAACTGAAGAGGAAGGTGAGGGAA
AGGAGTGGCGGTGAGTTTACCCCTCCTCTCTAAAGCTCTATTTACCCTTGATTCTTCGAC
GTACTCAAACAATTCGATCCTCTTCCCAATGGACGCGCAGCTCGACGTGTGCATGGGTAA
TTCGATGTGCCACAGAGGGAAAATCGAATCCTTTCCGCTTCCCCCTTGTCATATGAAGGT
TTGTGTGTGTGTGTGTTTGTGTGTGAGTTTGATGGCCATCGGTGGTCAAAGTTCAGCATG
CTTCCGTTCTGTACGGACAAGTTTTCATGTTTACATTTATCGACTGGAGTGCTCCGATCG
AGCATTCCCGTATCCATATCCATCCGGACAACCTAAAGCGAAACGCTCCGGAGACCGATC
GAAGGAAACTGCAACGAAAATCGACCCGATTGTGTGGGAAAAGTTTTTTACGTGCATGTA
ATTCGGCACACACACAAACTCTCTTTTTCTATTGTCATCCTGGTCTGGAGGAAATTTCCA
TATCAAGGCAACACAGGAAGAGAAGCAACAAAAAAAGCGTAAAGAACAAACACAAAACCA
ACAAAGAGTAACTGTTAACAAGCTTGAAGTTGGAGTAGTGAGGCACGTACAGAAGGAAAC
AAACTCACACACACACTCACACAAAAAAAACAGTCTTTGCAAGCTCGGTCGAGGCGACGT
GCTTTACACCGGATCGGAAAACGACAATAATCATTGTAAAGTGAAAGGGAACATTCAAAG
CGGAGAGTTCCGTCTCCGCTCGAGTGCCCTGTATGGAACGCTCGGAATGCCAATCATAGT
ACGGATTCTCAGCAGAAAAGGCCAAGAACAAAAGCGAGCGGTGGCTTGTTTTCCGGTGCA
CAATGTACGAATTTAAGCTTGGATGGTTACCATTTTGCGTGCTCGTAACAAGTTTTCGCA
ACCATTCGCAACGGTTGACATAATTCTGCATAATAATAAGAGCCTGCAAGCCTGCTTTTG
ACATCCTTTAAGCGTTGGATATAATCTGTTACATTAGAAAATATGGCCCCAATGGTGCGC
TCCGTTCGCTCGCTTTGCACGCGGTATGGCCGTTCCGTGCCAGCAACAAACTCCCCAAAG
AGTAAACGCTGCGCAACCATTGCCCCTTAGTACACCTTTCGTCTGACGTTTACCTAATCC
CAACGCTATTGCCCCGGTTTGCCCGAGCCTCGCTTTCGATCCATTAGCGGTACGACTGCG
AAGCGAGGGAGAGAGCGAGAGAGTTCAATGGTTCGACATAGTGATTGCTATTTACGAGTC
ACAAAACGCTCGTCATCTACCAATCATAAATCCGTTAAATCATCTTGCGCTCGAAGCAAT
GCCATGGACTCGTTGTGCTGAATCAGTACCTGAAGGAAATCAAAACACTGCACGCTGGCA
GTCGCCAACGTGTGTGAAGCTTACTGTACAGTGCAACGACCATCACACGGCACGGCTTAA
AGCGACTCACGTCACATTGAGCGTTCCTAATACGTTCGTTGCACTTACGTGGCGCGCATC
CCGGGATCGATGACATAAGGTGCAGCCGCCGGGTACCGACTCGACTCCCTGTTGGCCACA
AAGAAACAGCAAAACCGATGCTTCTCTGTGGCTGTGGCCCGGGCCCTCACATTTCTAACG
AATCATTGTGTGGGTTGGAATTAAACTTTTCTTCATGGATAGAAATTGAAATTGAATTCG
AGGAAAAACAAACACATTTATCCGCTCACTCGTCCACATACAGTCACACACGCAAAGGGA
GAAATTGTGTTGTGACGTTGCACAAATGTGGCAGTGTTTGGAAGTGAAATGAACTGCTAC
CGGGTAGGATGATTCGTCTCTTCACCAGCAGCGAAGGGTGTTTCATTTTTTGCAACGCAA
CGATAAGCTACACCACCACCACCACCACCACCACCACCACAACTACCACCACTGCATCAT
AAAAGCAACAATCTGAACGTTTTCCGCAAACTCCAATCACGAATGGCACAAAAAACATAC
ATCCCTTCCCATTTCCTTTCCACACACACACACACACACACGTGCAAAACTCTGTCCGAA
TATGAAAAATGATCAACCGAAATCTGGTATGTTGCCTGAACCACGGCAGCCCGGAACCGG
AAACCAGCGCCGGATAACACAGAAGGTCCTTTTCAGTAGTGCCATTTTTATCTTCCCCCC
CCTTACCCATTCCCTTGGCCCACAGGAAATGTCTACATGTGTGAGTGTGTTAGTCAATCT
ATTCATTTGCTCTATCCCCGCCGAGCCGACCCGACTCGTTCCGTTCGGTTCCGACTTGCG
AAATGCCCGTTTTGCACCGGAATTCATCATCCATTCATTTCTTACCCACACGTTTCTCGT
CTGCTCTTCTTCCCGATTGCTTCTCGTTGCAGTTTCGAAGGCGAAAATACTCGGCAACTC
GGAGCTATTTATCAAAAGCGGAAGCGATATCAATCTCACATGTGTTGCACTGCAGTCGCC
GGCGCCACCGTCCTTCATCTACTGGTACAAGGGCGGCCGGGTCGTTAATTACTCGCAGCG
CGGCGGCATCAGCGTCCTGACGGAGCGGCAAACCAAAACCAGTAAATTAGTGATTGCGCG
CGCCATGCCATCGGATTCCGGCAACTACACCTGTTCGCCGAGCAGCTCAGGTGAGTAGTC
ATAAAGCGAACATTTTGATGAATGATAAACGAGCGAACCAAAACCAAAAAAAAAAAAAAA
TAGGATGTTACTGGTCTGCCATTTCAACGCCAAGCTATGAATTATTTTTCAATATCCCTC
TCCTCATCGCTCATTCCGTTTCTGGTGGGTTTCTGTGGGCCCACCGCTGGTGGTGTTTGC
AATTTAATGTCATCAAGGAAAGCGCTCCGAGTAATTTGCTTTCGAGAAGGATTAAGAGAT
TAAACGGCATTAAAAAAAACAAGTATTGGCCGTTTGCGAATGCTCATTTTAATGTCATCA
GCGTTGCTCTGTCCTTTCTCTTCCCAGCTCTACTCATTACCGATTATATAGAAAAATCCC
TGAAACGGTTTCAAAAGCCTTTAGACCCAACTGAAAACTGCACACTTGACATTTATTGAT
GTGTTAAGTCAACGCATGACTAGATGAAAAGTTCTCAATGCAGAGTTAAAATCCAGCAAA
TAAATTCTCAACTACACATTCGGATTCATTTTGTACTTCCATTGCAACTTACGCTCAGAC
TCAGAAAACTGTTAATCACAATCACAATGCAGTTAAGTTACTCAACTTGTTTCGTTTTAC
AAGAAACAAAGAACTAACTTTCCCCACTGCCTTCCTGTTTCAGTTTTTTTTTGTTTTCAC
GGACCCGAAACTAACAAACACCACCCAATAGTCGCTCCACGGCGACCGACCGCAGCCAAC
CAACCCGTAACCTAATTTCAAACCAAAACTCTACAAAACATGCGGTCGGGCCGGATAATT
GGAGAGCAATGTGTAAAGTTAATTAGCATGTTCGACGAAAGTACGGAAGCCGATTGCTTG
CTGGCCCGATTTGTAGCCGCTTGCCGCTCGGGAAGTGTGCTGCGGTCACGGAAAGGTCCT
CCGCTTCAAGGATGTTGTTACCGTGATTCCCAACCAATCTCAGCCACAAACGCACACACA
CACACACAGGCACAGAAACCCACAGAAAAAAAACACTC
>RG3Y40134 Genomic segment corresponding to mRNA: XM_321910 Anopheles gambiae ENSANGP00000022679 (ENSANGG00000021673) mRNA, complete cds.
GCAGCAGCAGCGATGATGAAAGCATCCTTTTCGCCTGCAGACCTGATAAAAAGATAAACA
TGAAAAGAAAACAACACCTGAAGAAACGACCCCGTACCTAAGCGCACTGAATATGACATA
CTGACACTCCGGTTCCGTTGCGTTGTGTCCTTGTTGGTCCTCTGCACCTTTGCGTTGGTA
AAAACTCGCCCGACTTCGCAACATCTTCAAGGACGCCAAAGTCGTCCTTTCAGCGCTGTA
TCTATACTGCCCCCTCGAGCTCCTCGATCACGTACGTACGTACGAGTGTTGTGGCTGTTG
TTTTATCCCGCTCGTAGCCTACTAGGCGGGGATTTGCCCGAGAGAGAAGCGCACCGTATG
CACCATCACCATCGCAAGTTGACACGAATTGCGGGAAGATTTGCTGCCGAGCTTACTACA
CGTTGTGGTGCATGTGTCGCGCAAACGAGACGCATACGCGCGGTACTTTGTATGGGAGCT
TTGCTGATTTCACTCGAGACATTGCCGGTGTGCTGTCGTGTGCCCGTACACTCGACGTGG
TTAAGGATGTTGTGCCCTTTCTATCATTCTTTCTCCCTTACACACACACACACACAGAGA
CGGACAGACGTTGGAGCTCGAGTCGAAAACTTTATCATACACCGTGTATGACGAAAGCTT
TGGGGAGTTCGCCAAATTCGCCGACGACTTCGAAAATCCTTCCTGGAGCGGCACCACGCG
GTGCGGTACGGTGTGAAAGTTTTCCCACCTAATGGGTATTTCGCTTACTCCCCAATCTCG
CTGTGTGTGTGTGTGTGTGTGTGGGTATGAGTATGGCTGCTATTCTGCGGGATAGCTTAA
CATAACATTAACAACACAAATCCTTCTGCCCAACAACCGGGAGCCCAACACCTTGGGGAG
GAAAACGCTTCGAGTGCAGTTTGGTGGGATAAAATTGTACAAAGTTAAAATAAGGATCGA
TAAATTTAAATCAAACCCCCGCTAACTTTTTACATCACTCACACGAGCGAAAGTTGGCCG
TTCGGTACAACCGAGAACGGCGAAAGGCGGGGTGCGTTCTCGCGTGCCCTCCGACTCGCC
CATTCTCTCCCTATCTACAATGAATCAAACCCAGGAGTGCAAATATTGTGCTCCCACATG
TGGGTTTTTTTTTCGCCCAGCTCGCCACCTCGTTGAGAGAGAAAGTGCAGGAAAAATAAG
TAAAATAAATAACATCTTTCCAAATGCTCCCGCTGCCGGCTGGAGGGAAAGCGTTTGAAA
TCGGCTTACCTGAGGGCGCAACAACACACCGCGAATCGGAGAACAGCGCGAATAAATCAT
GGACAATGGGCCGAGCGAGCACCAATTCCCCACCCCCCTCTCCCCGTACTTCAAGCGTAT
GTGTTATTTACCCAACCCGGGTAACGCACCGCGCAAGCAGCTTTCGCGAAAGTCCATAAT
AAAAGTCGTAACAAAAGACGCAATCGCTCGGAAGTTTTCCCTCGGTACCCAGTACTTGGA
GCTAAGCCAAGACCGGCCCAGACCAGGCGCACCTTCGAAAAAAGGGTGCCCGGTGGGTTC
GGAACTTTCATCGAAAAACAGAGGGTCGCTCTACATTCGAATTCAGCGAAATTGGTCGCA
CTGCGGTTGCCGTGAAAAGCGCTTTTCTTCTCCCAACTGGAGAAAGCTCATTGAAAGAAA
GGGTAAGAAAAAAAAGAGAGCGGAAAATCGGTCACAAAAGGCAGTTTGCACGAATTGTTC
TTTCCCTTTCTTTTTGCCATCGAGTAAGGGTCCACATTGAGAGTGACATTGCTCATCATT
CATCAGTTTCCGCCTGTTGTTTGCTGTGGCCAACCTTACCTCCTTTCCCCCCTCTTTATC
CCATCCATTTCCAAAAAACCACTGTAAATAACGATGTAAATATCAAAAAATCCTACACAT
GCCACCACAAGCACCCGGTGACACCCTGGGAAGGCCTACTCTGATCAGAGAAGCAGCAGA
GTAGCAAGAAACACGTGTAGTAAGACAGGGCCGCTCAGTCAGCACAGGGCAAAAACGAAA
CAAAATACAGTCAAACAGGAATGCTATGGCAACCAAAGCGGCCCCCCTCCCCCCTCCACC
CCCTCCGGCTGCGACGGTGGCGTGGCACTTTTATATGGTGAAAAATATGAAACATAATAG
TCAATACTGAGAAAAACGGGGAAAAAGCGGGGAAAAGGAAAGAAGAATTTAACACAGAAG
AAACCCAAAAAAAGCAAATAGCAAATGAGATGGAAGTGTGTAAAGTGGGGAATGTTTTAA
GTACTATTAGGTTGAATAAATGAATAAAATGAGAAAATTGATAAATACCGTAACGATCTG
GAGTCGGTTTTCGGCGTCGGTTTCATTACTTCGGTGCACCTTTGCTGCTGCAAACGCTTG
TTTCGGAGGAGATGCTAACCAGAGAATCCCAGAGAAAAGGAAAGAAAGAAAAGCTCAAGC
CCCCGAGATACGATGACAATGGTGACGTGAAGCGCAGCCTCCTTTTCCGACGATGGAAAC
GATGGAATGTATGTTTATTTATGAAGCTTTATGAATTCTCGTTCTACTCATGCATAAACA
TACAGTTCTGTTTCGTTATTTTTATTTTTTTTATTTTGCGCAATTCCATCCCACTACTTG
GTACATTCTCGACGAGTTTCCCGTGACCTACTACTTCCGCT
>RG3Y40137 Genomic segment corresponding to mRNA: XM_321905 Anopheles gambiae ENSANGP00000013860 (ENSANGG00000011371) mRNA, partial cds.
TTCCTGGAACATCGGCTCTTGGCTTAAACCTAGTGTCGATAGCATCATCAACAATACGAA
TTAATACGACTGGAGGACGGAGTTTGACGTGTCTGTACTGCATATGAGGGAGAATTTGAC
TTGAATTTGGAACGGTGAAAGTACCAGGATCTCACGCAGTTCTCGCAGAATGGGTCTACA
CTGTTAGGAAGAAACTTAGATGTAATGGAGCCAGCGTAAGCCGTACTGACACGTTTCTAT
TGTTTTAAAAACTGTTGCATCTGTTTCGAATCAATTATAGCGTGTCGACATACCCTTATT
GTCCGACGAAGAATGTGCCTTTCCCGGCGGTATGGATTTCTCTCGAGTAAGTTGTGAATG
TATAGAATAGTAAGATTTACTTTCATGTATCTTTTTCCACCTTAAGCCTGATTTGCGCAG
CCGAATATGGAAGGGATGCGTGTAATCGTGGTAGCTGTTGCCCATTGGTTTATACTGGAC
GTCAGGTAGACACAATATGCACATTTTGAAGATGTTTTGGTGTGAAGATGTTAATACCGA
AAGACACTCAAGTAAGAGCGCGCTGCCAAAGGGCTCAGTTCAGTAGCACTAATTCAGTAG
CAGGTCTCTGGTTCAGCCAACTTCTACCCAAACACTGTGGACATTGTGGCTTTATCAACC
CGAAGCCTCCGTAGGTTTGCACTGTAGCATTAAACAGCACAAAGCCATGAGTGAGTGGTT
GTTGCAGGGTGGCGATGTGCGTATAGTTCGCACTCTGATGCTTGTTCCTGGTGACAGGCG
CCTGATTGCAGTACGATAGTGTCAGCGAAAGAAATTGGCAGAAGTCACTGTTGGACAGCG
GACGTACAATGATTGAGTAGACGGGTATGGGTGTCCATGGGCGCTTTCGCCGGTGGCTTC
TGAAACTGCATCCCGTTCATCCGGCATGCACGTGCTATAAATATCCGGCCCGGGGTCGTA
TGTACCACTTATAGCAGCAGTAGGGTCCAGCGGTGCAGTAATGAACGTGTTTGTAGTGAT
TTGTGCAGTGGCGCTGGCCGTAGCAAGTGCGCAGGATGTAGCGAGCACGGTGTACGGGCG
GCGCATGCTGCCGGCAGGTGCACAGCAGGTCGACGACCGTGCACAGCAGTCGATGGGCAG
CGTTGGTTCGCTGAAGAAGATCGTCGGCGGTGAGCCGGTTAGTATTGAGACGCACGTGTA
CCAGCTATCGCTGCGCAGCTACGACTATCACATCTGCGGTGCATCGATCATATCGAGCGT
TTGGGCACTTACTGCGGCCCACTGTCTGTTTCCCGATCCGGATCCGAGGACGGTAAGTGC
CGTAGGGTGAGCAGAGCGGCGAAGAACGGAGCGTGAGTAATGAGTTAAATGGGTCTTGCA
GATCTCGCTACTGGCGGGAACCGGCAGCCAGTCGACCGGTGGCCGTATCTACAATGCGAC
TCGCATCATCATTCACCCGATGTACGCTCCCAGCACGATGGACAATGACGTAGCAGTGAT
CCGGGTCAACACTCACTTCAGTGGTCCCAACACCGGATACATCGGTGTGGTGCCTCTGGG
TTATGAGCCGATGGCTGGAGTGCGCGCCATCGTGACTGGATGGGGACGTCAGGTAGGTCG
CGTGCGAGAGGTACAGAGCTACCTCAAATTGTTGTGTGTTGACTCAAAATCAACCCCTAT
CGCTGTTCACGTCTTTTAGAGCGAAGGTGCGAAGCAATCGATGACACTGGCCGGAGTGGA
AATACCCATCGTAGATAAGGCAGAATGTATGGATCAGTGGAGCGGTGTTCTCGTATCACC
ACAGTGCGTATACATTGCTACTGAAAGACTGAGTCTGAAAACTCAAGATGCTTTAACACA
TACACAATTCTTCTCTTTTTTATTTGCAGGATGATCTGTGCCGGAGAGTTGGGCAAGGAC
TCGTGCAATGGCGACAGCGGTGGCCCACTCGTGTCCGGTGGCCGCCAGATCGGCATCGTG
TCGTGGGGATCGACCAAGTGCGGCGGTCCACTGGCCGCTATCTACACTAACCTGGGCAAC
GCGGCCATCCGCACCTTTATCAGCTCGACGACGGGCGTCTAAACTAACGGTGACGACGGT
GGCGTGGTGGTACGAAATAAAAAAGAAGCAAAATAAATGTGTCTTCACATTGAGTGACCA
TTATCAGTGGTTGATACACAAAAGCCAGAGTTGATATCGTTGGCAATGGGTTGATGGGCA
ACGTTCTTCGACTGGTTTGACTGTTTCCGATGTGGTTTGTTTATTTTTACCGGTATTTCT
GTCTAATTGCAATCAGTCGCCTCTACGGCAGACCGTACATGCATTATTCTTTACAAATAT
TCTCCTTCCAGTTACCTTTTACCGAGTACAATCGGTTGTGGAATTGTGCATTCGGGGAAA
ATGGCTTGAAGCAAGCCTAATCAATGCTTTTACTTTAAACCTTTATCTGACGAAGAATGT
GAAAGCTTTACTCTCGGAACATATGTTATACCATTGAAAGTATTCTTTTGATGTAATGAA
TTGGTTTTATCTGAATTCTTCGCAAATGCCTGATCCAACTCTTCATCTAGTTGTTCTGTA
GTCAGTAGAGTCACATGTTTTATCGAGAAAAGAAAGGAAATTTCTTAGCAAGAAAAGTAA
GAGTTATTGAACGAAAAGGTTACTTAGCTGAACACATTAAATGTGTTTCCTTATCAGTCC
TCTTATCCATTCAATTAGGCCATCTGTTAGATGATGTTCTCTGATATCCATCTTTAAGGT
TCGGGTAACGTCGGGTAACAGTTATTCTTAGGTCGGGGGGGAAAATCCTTCATCACCAAA
ACACGCATATTGAATTCCATCACTCATTGGAGCAGTATGTCTGTCGTGTGCCTGAATTCA
GTGCTTCATTTGTGTATGTGTGTGTGTGCAGAATATGTTGTGGTAATACGGTCAGGAAAA
TGTGATAGAATCAACGGACAAAAGTAGCAGTACGGTCCACTGGCAGATGAATATGGATCA
GTTCGATTTACGGTAGTTTATTTCCTGTTTTATCCTGATGAAGTTAGGAATACAATCGGA
TGGGCTATTCGTTTCTCCTAGT
>RG3Y40138 Genomic segment corresponding to mRNA: XM_321903 Anopheles gambiae ENSANGP00000013853 (ENSANGG00000007370) mRNA, partial cds.
ATCTGATCGCAAGCGCACGGTAAATCGATCGACACGATAACGGGCTACAGAAATCAATAA
AAACCGGGTAATTCCAGGCATTAGGTCTCTTTGCTCGCGCGCACACTGCCATTGGCAGAT
AATGCCTGCCTTCGTGTTGGGTCTTATCGCTGGCAACATACAGTCTTGGCTTAAGGTGCG
TGTGTTTTTTGGGGAAAATCTCACCTCGTCACGGATTTATTGCCCTGCTCCCTGTTGACA
AATTCGACGAAAAGAAGGTCGTAAAAGGAATGGGAGGTAGTCCGTAGGTGCTCTGCAGTA
GCTGCTGCTGCTGCTGCATTCGATAAGCCGAAGTCATCTTGACGTCATATCAGCTAGAGA
CTCCGGGAAATCTTGCCGGTAAATCGGTAAAGTGGCAATCTAAATTTAAAACGCATTATT
CGCACAACTTCTTCTTCTTCTTCTTCTTCTTCTTCTTCTGCTTGTTGTTCGCGACCAGCG
ACAGACCTGGCAATTGATAGGGGAGTGCACGATGTAAGTAAGCATTCGGAACACGGGGAC
ACATTTCCCGTGTTTTAAAGTAAAAAAAAGGCTCGCAATGTAAAGATCGTATCATTCGTC
ATTGTCGCTCTGGGTCTACTAGTTCTACCTCTACCCGCTCTTATCGGGGATGTTTTGACG
GAAGTTTTGTTTTGCAGATCGCTGTGTGTTCTTTGCCTGGCCAGCCAGTCGATCGAGCTG
CCACTGCGCACGAGAGCTACCAGTCGTTTGGCGTACAGCGCGCGGCCGCGCACAACAGTG
AACAGAGACGTTGCGCGTATTGCAATGAACCGCTGGAACACGGCGGACCTTTGCACGCCA
CGCTCTTCCGCGCGTTTACTCAGCTGACGGTGTCGTCTGCTGCGAAACGAAAAAAATGGC
TGCGTTGGAAGGGGTGGGACGAATGCACGAAACGCTTTTCCCTCCCGGCAGAATGTGGTT
CGAAATCAGTTGGATCTGACCGAGATCTTCAGCAAGTAAGATGCGAGCGGTGTTCTTGTC
CTTGGGCTTAGTGTGCCTAGCTGGGTTGGCGGTGGATGGGCAGACGAGAAGCAGGAGCTT
CTTCGATTTCTTCTTCGACGTCGAGAACAGGCTGCAGAATGGGCGTATCGTCGGCGGCTC
GACGGCCACGATCGCCCGATATCCGTTCGTCGCGTCACTGCGACGATTCTCGAACCACAT
CTGCACCGCGTCGATCATTTCGACACTCCACGCTGCTACCGGGGCCCACTGTACCTACTC
GTTCAAATCCTTATCCGGGGTAAGTAAAGAGAAGTGGGCGCAGAAATGTGCACGTGATCA
TCATCGCCATCATCATCGTTTGCCCGGTTTTGCAGGTGACCATCTACGCGGGCAGCACGA
GCCGCACGACCGGTGGCCGAGTGTTCGTTGTGACGGACAATTTCATCCACCCGAAGTATG
ATCCGGACACGTTCGATTTCGATGTGGCCGTGCTGCGCGTCAAGACACCGTTCACGCCGA
ACATGAACATTGCCTCCGTGCCGTTGGTGCCGGCCAACTACGCCGTGCCCGATAAGGTGC
AGCCCACCGTTGCGGGCTGGGGTCGCACATCGACGGGCGGAACTCTCTCGCCGACGCTGC
GTGCCGTAGCGATCCCCGTCATTGGTAACATCCCGTGCCAGGAGCTGTGGATTGATACGG
ATATCACGGATAAGTAAGATCCTTTCCTCCCGACGTGCTGGCCGATTCGGGGGCCCGTTC
GTAATGGTAATGGTAGTAGTAACGTCTGACGTTCTCTTTCCAGTATGCTGTGCGCTGGTG
CCAAGGGCAGAGACGCTTGCACGGGTGACAGTGGTGGGCCGCTGGTGGTGCCGACCACCA
ACTACTTCCAGCTGGTCGGTATCGTGTCCTGGGGATCGGCTGCGTGCGGTAGCGAATATC
CGGGAGTGTACACCCGCATGGCTTCACCCTCCATTCAGAGCTTTTTAGCGCAGTACGTTT
GATGTCGTTGATCGACGCCCGAGCGATCGCCTCCGTTCGATTGAACTAGATTGTACGTAG
ATTGTCGGCTGAACGTATCACAACCGTGGGAATGGCTGAATGACAGAGCAGGGAACAGGG
AATTAGCACACACTGAACCGCCCGGAAATAAACTGAACATTTCAATGATAAAAAAGGAAG
TTATTGTTTGAAAATCACACAAAGCAATCTCCACTGTTTGATGTAACTCATATCCTCCTT
TCTGTCGGTGCTGTGCTATTCGCGTAACTCAAGACCCTTAACGCGGATTGTCTTAACATA
AGCCTTGCGCCATGGCTGCGGATCAAATAACGCTTTGTTTGGCTAGTGCCCGTTAGTTTA
TTACTAAGATCAAAAGGCCATAAGTATTCGTTGAAATCTACTACCTCCCCTCCATTACGG
TTTGCGCGTGTCATGCCCAATCGCTGCCATAGCGTGTGGCGAATCTTTCGCCCCTGGCAC
AAGTTTGCACAGTTGGTTCAATGGTTGAAGTTTTGGGAATCTCGCGCATACTTGTTGCTT
TATTTTTCGTGCCATCCTCAGCCACACGAACACGCACCACCCAGTCCACCCAGTCCTTGG
GTGACAGCCCTTGCCAGCACACAAGCATGGGACTTTTTGCATTGGTTTTGCTCTGGTGCG
TTAGTGACACACTCGCCGCCAGCAAGGAGGTAGAAGCATGGCGCGCGATGCAGGTGCGCC
GACCCACCCCGATCGAGGTGCGCGTGACGGGCCGCATCTTCGGCGGCATGGAGACGAACA
TCAAGGACGCTCCCCATCAGCTATCGCTGCGGCGCTTTGACTCGCACATCTGCGGCGCAT
CCGTGGTGGATGCATCGCTGGCCATCACGGCAGCGCACTGTTTGACGCCAAAACCACCGC
CCGAGTTTGTACGTTCGCAGGCGTGACTGGTGTGTTTGCTTGGTTGGAAGTCTCACCTTA
CACTGTTTGCTCTGTGTTTTCTCCTCTGTTTTAGATCACCCTCATGGGAGGCTCTACGAA
TCGGACGGATTACGACGTGGGCGTGATATTTAATGCGATCGAATTAATCATCCATCCCGG
ATACAATTCCAACACATTCCACAACGATGTAGCCCTGGTTCGCATCGAGGGCACGTTCGG
GGGGTACGAAAATGTGGCCCCGATTCCGCTGCGCACTCGCACGATATTCACCTCCAGCTC
CAATCCCGTCTACTGCACGGTTTCGGGCTGGGGTCTTACCAACATGAACGGCGACGGCCT
TCCCGAGATCCTGCGCATCGTGCGCATTCCGCTGGTGCCGTACACCGAGTGCCGGCGGAA
GTGGAATCCATTTCCGATTACGAGCTCGTAAGTAGTAGTGGCCGTTGTTTTGCGATCGTG
CTGTGATCGAGTGTGCTCATTTGTGCATTGCCTAATGCTTCCAGCATGATCTGTGCCGGA
GAGCTGCGGAAGGACGCGTGCAACGGTGACAGTGGCGGCCCGCTGGTGTGTAATGGGCAG
CTGTACGGCATCGTGTCGTGGGGCTCTAACCAGTGCGGCAGCTCCTACCCGGGGATTTAC
ACCAGCATTCCGGCGGTATTAAGCTTCCTGAGCGAATACATGTCCCCGATGCAGTTCGAC
GCGACTCAATGAGGGAGTGGAGCTTAAAAAAGGGGAGTAAGCGAATGTCGCGGTGTAGAG
ATGTGCGGAACAAAAATAAACGATTAACTCCTACTGAAGGATTGTTGGGACGATCTACTC
CAGGGTTTTGTTTATCCGACAATGGGGTGCGTGGGTTCGAGGGTCTCACACTGTTCAAGA
CTGTGCAATTGTGCTTGTGCATAACTTTATACGATCGAGGCATGATCGAGAGGCAGGAAG
GCATGAAGAAGATGAAAAAGAAGATTGGAAGAATAAAAAGGTAAAGGCACCTCAGTGAAC
CCTACTAGACAATGCTCGTAATTAAATTGTTTATTAGATCTGTTCAACCCCAATTCATCT
GTGGTAGCTCCCTAACACAAAGGGTGAATATCTGCTCTAGCACTGATTCAACGTACCTTA
CACGTGTTGTAAAAAACAGTGTACCAGATAGCGCTTTGTTTGAACAAATGTTCGATGCCA
GAGATACTAGTCAGAGTGTAACCTCCGTTGAACAGGCAACCAGGCTCTTCTTCGACGTTG
CCACAGCAAATTGCCACGTATTGTACGTAGCGTCAGTTCGGATTAAACGAAAACAAGCGC
TGTAATAATAAGATATGATGCTACCGTTTATTGTAACCGATCTACAAGCACCCTTGGGTT
GCCTTTGAGCAGCAACTTACACGCCACTGTTTTCTTCAATAAATTTGCGAATGTTTTTGT
TGCCCACGTACGTGTAAATGCCCGGGTAGTCGCTGCCGCACCGATCAGCACCCCAGGAAA
CGAGCCCAATCTGTACGCCATCCTGCACGAGCGGGCCACCGCTGTCACCGTTGCACGAGT
CGCGTCCCGGATGACCGGCACAGATGGCACTGATGAGCGAGAGAGAGAGAGAGAGAGAGA
GAGAGAGAGAGAGAGAGAGAGAGAGAGAGAGAGAGATGATAAAGAGTCAGATGAAAGCAA
CCCGGCCCCTATCGAGTCATACTACTTACGTCCACACGATCGGTACCGGGCG
>RG3Y40148 Genomic segment corresponding to mRNA: XM_321887 Anopheles gambiae ENSANGP00000013870 (ENSANGG00000011381) mRNA, partial cds.
TCGCTGTTATTTCTTCATCCGAGCACGTCCGCAGCTCATGCCCGCCATGTCCTCGTCCAC
GAAGGGCACTGGGTTGGCTCCACGTGTTGAGCTTAATTTAATCGATTGTAGCTAAAAATT
GCTCAACAAGTCTTGTCTTGTTGGTGGCAATGCCAAGACGACGACCTGAGACGGTTGAAA
GTCTTACACACATACCAAGGAACACACACACACACACACACACACACATGATGATAATGG
AGCAGTGTAATATGGTAACATATTACGCGGCCTTCGCACGAGTTGAAGAACAATGAAGTG
ACACTGCGAAAAGGGCAATTTGTTCGCGATTTCCACCACGGCCCGACCCAACACGGTGGA
GAGGATAAACACGCTGCTCGGCAGCAGCATCGCATCGATCGCACACACTCGGCGGTGGTT
GTTATTTCGACGCGGGTATGATAATGGCATGGTAAATGGTTATCATGCGTCTGACATCAG
CCTAGAGCCCGAAGAGCCCGAAGCTTTTGTGCTATCAACCGTCGTTCAATTTACATCTCG
ACGTACGGGCGCACACACACAACGGCACGCCCGGCACACGCCAGTGACTTCTTCTCCGTT
AAGAAAATGGCAAGAAAGCCACCCCGTGCAACCCAACCAGCTAATGCTACCAGCAGCTGC
CACCAGCAAGCAATCATCGTTTTCGTTCGCCTTATTGCACCCATTTTCCAGCCCATCGAA
CGGTCCTCCCTTCCCCGTTTTCCCTCTCTCTTTCTCCCTGGCTTTTCTTTCGCGCGCTAG
AATTCATAGCAGGCCAGTTTTCTTTCGCGCGCTAGAATTCATAGCAGGCGCTGGTACTGA
TCTCAATTTAATTAGCTGTCCCCATCGAAGTGATCATCGATCAATTGCACGCACGCACAA
CTTATCACCTTCTTTTTGGTCGTTTCTGTTTTCCCCCACAGCTGCCTACCAAACCTGATT
GCTGGTAAGACCGCAGCGCATCCCGCCCGCCAACAACAGGATGAAGTTTTCCATCCCGAT
GCCCGGCGGCGGTACCGGGCTGGCCCTCTTCTCCAAGCTCATCCGCACGAAAGATCTGCA
CAAGCTGCAGGAAGAGGACCCGAACAGTACAAAGCCCAAGCTAACCGTAAGTGTGTTCGT
TGCACTTAATTGCACTCCACAGGAGCGTCGTCTAAACCGTGTTGCTCTGTCTGTTTCATG
TGCCGCAGAAATGTCTCACCACACTCGACCTTACCTCGCTGGGTGTGGGCTCCTGTTGCG
GCACGGGCATGTACCTGGTGGCCGGAATGGTGGCGCGAAACATCGCCGGACCGGGCGTAG
TGCTTAGTTTTTTCATCGCAGCCGTAGCTAGTATATTTTCAGGTGAGTCGTGCCCCCTGA
TGATGCCCCATGACAACCAGGCACGAGTGACTAAATGTTCGCTTTCTTCTCTCACAGGCG
CCTGCTATGCTGAGTTCGGTGTACGAGTGCCACACACGTCCGGATCCGCGTACATGTATT
CTTATGTTTCCGTGGGGGAGTTTGTAGCGTTTGTCATAGGATGGAATATGATATTAGAAT
ATTTAATTGGTAAGTGTGTGTGTGTGTCACCGTCTGTATTTAATCAAGCTCATCGTACCA
AATCACAAGATGGCACATCTTCAAAAGATCCTATTTATAAAGTCGCTCACGCCTTTGGAC
AAACCTTGTTGAATCCTGAGAGACAGACAGAGAGAGCGAAGGCAGAGACAGAATTGGACG
ATTGCGATTGGGTGTGAATATTTTATAATGCACTTCATTTCATAATCAGCCCTCAATGAC
GGAAAGCCACTTGTCAACTGACTTTAGGACTTTCGGAGAGTTGCTGTTTGCGTCTGGCGA
TGCTCGGAGTCGTCTGCCTCGGAAGAGCATAACATTGAACAAAAGATTACTGGTCAACTG
GACAGGAGGACGGTCCAGACCGGCTAGAGATGGGTACAGGAGCGAGTGGTGATAAAATAT
TTACTTTGCCAATTTTCCCAGTGGCCGGCAGTGTGAATAAAGAAGCCTGTAAGGGATACT
CTATCCCCTTGCTGCCAGGCATTGGATAGCGGGACAAGCAACAGTACCAGAGCCCGCAGA
TGGGTGCCGTAATTCACACGAACTTGGTGCCACCGTTTTTACCATGCATAGGGAAGCCCT
CGCCTCGGACTCACCGACCCAAAGCTTCACGACACCCGGTACTACTCTCGACCCCGACCG
ACTTGTTTGCTCAACAGCCCGCGTCAAGTGACCATAACAGTGAACGAGTCCTGCCACCAC
CGAGTGGGACCGGACCAAGTGTGTGTGTTGGGTGGGTTTGTGGGCCATGAATTCGGTAGT
TCCCGCGCAAACCCAGCCATTTCCATAACTGTCAGACCAGCGGGACAACCCCTAGGAGTG
CAAAATTAGCAGCCCATGTGAAGCAAATCTCTCTCGCTCCCTGCTTTCCGACTCCCTGGC
GTATGTCAAGCCGAAACGTGACTAAGTATAATGTGCAACGGCGCTGCAGCTGCAACCTCC
TGACGCTGACTAATTGCTACTGGCGCTGTGGGCGATGGTGCTCATCCCGCACACCGTCCA
TCGTGCATACGGAATGCATGAAAGAGCTTTTAAGCTAATTTTCGTCCACGTTCTGATGTC
GGGAAGCTCATCGCGACATTCCGATCCCGTACTTCCCGTAGTGTCCCCTTAGGGCCCTGG
GTCCTGGGAGGGTTCGGGTTGGACCGATTTTTATAGCACACTTCCATGCTTTTGGCACAC
AAACACGCACACACCTGTGTGTGTGCAAGCGTATAGAAATCTCAATTAAAATTTCTCCCT
TCTCGGTATTCACTCGGGTGACATGACTGCATCGCGCGCTGCCGCTGCAAAGTGCAAAGC
AATTTGGGGACGAAATTAATTCGCTCGATCTGTTTTTATCTTCTTTCTGTTTCACCGCCG
TGTAATGCGCGAAGGTACGAGCGCGTGTGCCTGCGCCCTTAGCGCAAGCTTCGATTCACT
GTCGGGCGGCTTCATAGGCAGAAGCATAGCGGCCTCTGTGGGGACCATATTCGGTACGTA
TGTTGATGGTCATGCACGACAACGCGTGGCGAATGCGAATACATTAGAAACAAAAACACA
TGCGTGCTCTCCATTTTTTTGGTTTTGTTTTTGTTTCATCTATCCTATTCCGCGTTCTCT
CTTTCTCTTTACTGCTTTACTCTTTACTGCGGTTACTTTTGCCTAGCATTTAGTTACCAC
TTTCTCTTACTACTTTTCTTCTTCCATTTTGTTTCCAATTGGTTTGTGTTTTATGGCCTT
TTTGACTCGTTTTATCGTTTTACTATCGTTAATCTTATTTACCGCTCATACTCATAAACA
CACACCACTACGGCTCGGCTACCAAACTGGACTGGGTCAAACCCCATTGTATTTGATTCA
CCTTAAATTTACACAATCATGCTCTCTCTCATGCGCGACCACCACCACCACCACTGGGGG
GACTCGCAGGGCGGCCACCGGATTTCATCGCGTTCGGCATTACGCTCGTGATGACGTTCA
TCCTGGCGCTCGGCGCTAGCAAGTCGGTGCTCTTCAACAACGTCCTCAACACCGTGAACC
TTGCATCGTGGGTATTTATTCTAACCGCAGGCTTGTTTTACGTCGACACCAACACCTGGA
CCGAGCACGAGGGCTTCCTGCCGTTTGGCTGGAGCGGGGTAGGTTTAACATGTTGCCTGT
TTAGCTGTTGTCTGTGTTACAGTTCTGCTCCTTCAGGGTGCATGTCGTGCTTTGTTCCCC
CCTCCTTTTCGGTTTCTCGACGGATGTGTTGTATTCCATTTAGGAGTAGTGGAGCGTTTT
TCCATTTTCTCCTCTCTCTCTCTTGGCTTTGTTTTTCTTTTTTGGGTCGGGAGTGAATCG
ACGACGAGTGGGACGCTTCTCCTGGAGGGCCTTTCAAATTTAACCTTTGCTTCGATACAT
TCAGGTATTTACGGGGGCGGCCACCTGCTTCTACGCCTTCATCGGGTTCGACATCATAGC
AACGACCGGCGAGGAGGCGCACAATCCCCAGAAAAGCATCCCGAAAGCAATCGTGGGCTC
ATTGGTTATCGTCCTCATAGTGTACGTTACCAGCAGCTTCATCCTGACACTAGTTGGTAA
GCCTTTCATCTCCTTCTTTGTAGCTTCGAAGCGTTCCAAAAGAGGGACATGGCAAGATGT
GTTGTATGCCTCTTCCATTCCTCGTCCTATTTTAGTTCCTTACGATCACATCGACTCGGG
CTCGGCGTTAGTGCAGATGTGGACCTACGTGGGGGCGCCCAAATGCCGAGCATTGGTAGC
AATCGGTGCCACGGCCGGGCTGAGTGTGGCGATGTTCGGTTCCATGTTTCCCATGCCCCG
CGTCATCTACGCCATGGCCCAGGACGGACTGGTGTTCCGTCAGCTTTCGCAGCTGTGGGC
CAAAACGGGTGTGCCCGGAATTGCTACGATCGGCAGTGGTATAGCCGCCTCCCTGGTGGC
GCTTACCGTGCAGCTCGAGGTTCTCGTTGAGATGATGTCGATCGGTACGCTGCTCGCTTA
CACGCTCGTATCGACCTGTGTGCTGATCCTGCGCTACCAGCCCCACAGTACCTCGCTGGT
CGATCTACTGCCTGCGCAGCTTCGTACACCGCAGCCGCCAAGCACCCCGGATCCTAGCAC
GCAGCAAAGCGTCAAGGCTAATGTGATGATAAAAAAGATCACCCGTGGATCGCCAGACTC
CGACGATAGCTATGACGAGGATAGTCCGGACGGCTACATGGGCCGTGACGATCAGTTCCT
GGTGACCGACCGCACGGAGAACAAGTTTTACGGTAATGGGAAAGATGAAAGTGGACACTC
CTTTCGGGAGAGCTCTTACTTGAACTCCTTCTTCCAGGTGCAGTACACGGGGGTTCGCAA
GGAAACACGGACACTTGTCCGATATGGATATGCGATTACATTGTAGGTCGAATTCAGCGC
TACTCTTACTTATGTCCAGGATTTTTCCCCTGGATAAGACCCGGCCCGGCAACGCCCGAA
ACAGGTAAAGCGAAGGGACTGGCCACATACGATACGTCGTCGGAATGGCACGAGTAACTC
GTTATGGTTTCTCATTCTTCAGGAATGTTCGTAACAAAGCTGGTCGGACTGATGTATGTG
TGCATATTCCTGCTGGATCTTTTCATGGCCATCGGGCTGACGGGAGCGTTCTACTCCTTA
GCGTACACTGTCCTGGTGTTAAGTATAATTTGGATTCTGCTTGTCATTTCACGACAGCCC
CAGAACCGGTATGTACCGACAGCAAGTCTCACAACGATGGGAATAGGAAGAACTGGTTGA
CGATGCTCAACGTTGTGATTTTTGTTTTGTTTTTCCAGATATGCACTATCGTTCCTCACT
CCTGGACTTCCATTCATTCCAACGATCGCCATTACGGTAAACATCTACCTAATATTCAAG
CTCAGCATTCTCACCCTGGTACGGTTTACCGTCTGGATGACGCTGGGGTTGATCATGTAC
TTCTACTACGGCATCACGCATAGCTCGCTCGAGAATCCGAGCGAGGAGTTTGAGCTGACC
GTCGACAACAACGGTTCGGCGGCACAGAATCTCCAAATAAATGTTCCTTCCACCACCACC
ACCGCTAAGCCAAGCAAACGCCAACGCACCGAACCGACCGCCGTCTGGGACCGGCACGGT
TACGAGAACCGCATGGCCACAAACGACGACGGTGAGTACCAGTGGTCCGGGGCGAACCAG
CAGCAGAACAACACGCACCCGTACAGTTGGAACACCAACGATGCTTGGGGCGATCGAACG
ATCTACGATCGTCCGCCACAGTCAGCCAACATTTTCCAGCCGCCGCCTGCAACGACGACG
TCCGAGGCGAAAAAGGATGGTTTTGGCATGTTCTACAACGAGTCCGCCAGCTACCCGACC
TGGGACGACTAAGGCAGCCCGAGGCACAACCTTCGCAACCTTCCCACTGTACATACATGC
ACGCTGGAACCGTTCGAGGCACTCTGCTCTCCGGTGGACGCTGCTCTTCCCACTATCCTC
CTCCCAAGAAGTTGGAAAACAACACGTCCGCCATACGTTCCTCGGTTCGTTGCGTATGCG
TATTTTTACTGTTAAGTTTTCGCGTTCCCGCAATACTATGGGGTGGTCGGTTCTTGACGA
AAGGGATGTATTTCCTATTTCCATCCATTACCATTACGTGCTATCTATCGTGCTATCTCT
AGTGCACTAACCCAGTGTACATCGTTAAGCTGTTTGAGCAAGTGAAGAATGTGATAAATG
CAAGGACATTGCGGGAAGAAGGGCAACACAAAATGAAAGCATACATACACAAACAGATAC
TTACAACATATCCTTAAGTTAAGTTAGACTCATTAGCAGGGAGCAGAGAGGAGAGGTTTT
TCTTAAGAGGACAGAGTCTTGATTTCTCTCTCGGCAGCTATGGACAATCTTGGGATGTAC
TATTTTTTCGATCACGTAACATTAGGTTACCTGTTTTTAAATTGTACCATGTACTTGTTA
GAGATCCATTTACTGTAGGTCTTTCAATTATATTGTTCATAGCTCGGTGGCGCAGCATTT
CGCAGCAGATTTTACAGTTCAGTTGTGGCCGGAAGCATACTTCAGTTACTTCAGTGGAAG
GAAAAGAAAGTGAAAGAGGTGTTCACACTCAGCACACGCGTGCGACTGGGTTTCTTCTCG
ACGTATTCAACAACAAAACAAAACACAAATATTTACGCGACGATTTAATACGCTACGATC
TTCAGCTAAATCTACCTGAATCTAGGAATGGCAATCAGACCGAACCGTGTGTAGTTTAGT
GTAGTTAAATAGTGGCGACGCTCCCCAAAACGAGCGGATGCGTTCGAGCGCACTGTAAAA
AATGCACGCAAAACAACACACACTAACATTACAGTACGACTCCAAATTATGA
>RG3Y40157 Genomic segment corresponding to mRNA: XM_321876 Anopheles gambiae ENSANGP00000013890 (ENSANGG00000011401) mRNA, partial cds.
CTCGTGCCGCACCCGGAACGTCGATGCCATGGAGTTTACGCGGGAGCGCAAATGCAGATG
ATTGCGGATGTACTCGGGCGGGTACGATTTCTTGGGGTAGAACGGGTAACCCTCGGTCAG
GGGACATTTGCCCACCTCGGTCAGGGTGTCCACGTGCAGCTCAAGCTGGTTCTTTGGCGA
GGCTACGAGCACTCCGCACGCATCGACCGAACAGCCGTACGCAGTGTCGATGGCTTTCTC
CTTGTTGATCACGAGCTGGAAGTTTTGCGGACCCGAACCGTCATTTATGTCCACGAACAG
ATTGCCCTTCATGTTTCGGATCGATTTGACCCATCCCTAAAAGCAGAAGAAACAGTCTTA
GCGCGCCGGCTCTTGTTGCACAACCTCCCCGATGCGGTTGGTTGTTGGTCCATTCGGTCG
ATTTTCTCTTCCCCGTACTTTAACGTTCACTTTATTGCCCGGTTTACAGTTGTCCGGCGA
AAGATCCTTTATTCGGTAATAGTGGTAACTGCGGGACGAGAATCGCAGGATTGCACGGCA
ACACAGCAAAGCCATCGGTGGTGTAGTCTGTGTGCTAACTTTTATTTATTATTTGCTGTT
TTGAATCAAAATCATGTGTTTTCTCGGAAAACGTCAAGCAGGCGCAGAAATGTCAAAGCA
AGTCTTCGGCGAAAATAAATCGTTGCAAAAACCGGTACGCACTGTTCCTGGGCCGGAACT
ATTTTCCACCCCTACATTCAAAATGTGATTTTCCAAAAAAAAATCAACGAAACATACCGC
TGGATAGAGGAGAAGCAGCACCATTGACCATGAGTTTCCAATGTTACCCCCGAAGCTTTT
CTTTCGTTCCCCGCAGCCCTGACGGCCCTGACCGCATTGCCGTTGCCATATCGACACAGT
TGATTGGGGGTTCCATGGAAACCAACGTGTCCCCGCGGGGGTTTGTTTACGCAGAACCTT
AGTCTTGAATTTTCCACCGTCCTAAATAGCCGTTTCGCAAATGCTAACCAAGAAGGAAAA
GCTGCTCATCCGTCCGTGGCAGATGCAGCGCTACATTAACCACCGGATCAAGGTGGTAAC
GGCCATGCCGGCCATCGATTTTCATCCCCCGCCGGAGCGAATCCACATCGCCCAGAAGCT
GAAGAAGCAGCAGAAGGAGCTGGAACGCAAGGAGAAGATCGAGCAGGAAAACATTCGCCT
ACTGCAGCGTCTCGGGGCGATCATGAGCAAGAAGCGGCTGGATAACATCTGGACCTACAC
CCGACCAAAGTAAGCAATGCCCACCCCAATTCGAAATACAATCTTGATACGATGTTTACG
ACAATGTTCCTCCCCCAGCTTTCTTCGGCGTGAAAACATCTACCCCATCCGTCCAAAGAC
TACCCCTTCGGACGCTTCCTCCGGCTATCGTCGAGCATCGTCCGCCAAACCATCGATGGG
TGGTGGAAACCTTTCCTCCAACGCCACCGTGTCACCGCTGACGGGCTGGACCAAATCGAT
CCGCTGCAGTGCCTGCAGTGCGCCGGCCCGTGCGGCCATCCAGCTGAACCAGATCGCCCC
GGAGGGTCGCATCCCGTGGGCTCCGCAGCGCAAAACCACCAACCGGAAGTTGCTGCAGGA
GGCTGAAACGGAACAGCACGAATGTTGTCGATTCTGCTGCTGCTAGAGTTAGTTGTATCG
CATTACTTTCCGAGCACGGACACCACCACCACCACCACCACCCCCTGCGCCCTGTGTGCT
GTTGTGTGACCAAATATGTAGCTGCACCACAAAAAGAAAGCAAGAGCGCGTGGAAGAGAT
TTGTTTACAATCGGGCTTGTATTTTCATCACTCTTTTCCGACGGAAAATAAACACCACAC
CACCACACTCGCACTTCACTTCAGTGGAATAAAACGGGAGCTGTGGGTAGCACCGATACC
GGGGCGACCGTGCTTGACCGGCTTGTAGGTCATCGAGAACTCGCCCAGATAGTGGCCGAT
CATGTCCGGCCGGATTTCCGTCTGGTTGAACGTCTTGCCGTTGTACACACCGACGGTGGA
GCCGACCATCTCCGGCACGATGATCATGTTACGCAGATGCGTCTTCACGCAGGCCGGCTT
CTCGTTCGGGGGCGTGTTCTTCTTGGCCAGGCGCAGCTTCTTGATGAGGGCCTGCGGCTT
CCTGCGCTGTCCGCGCTTGAAGCGCCGCTTGGCCCGGCTGTGCATCAGCTCCACCAGCGC
CTCCTGCTTCATGTCCAGCAGCTGGTCCAGGTCCACGCCGCGGTACGTGAATTTACGGAA
GGTACGCTTCTTCTTGGTTCCATCCTCCGGTGCTTGGTCGGCCATGGTTGCGGTTTTGGG
ATCAATCCACAGATCAGCGGGTCCCAAATTTATCGGAAAATCGCGAGATTTACACGGCGC
TACGTCGTCTTGCGAGCAAGAGCGGGTTGAAAAAGAGCATCTGTCAAACGAGCGGATGCA
GAACTCACTTCCGTGAGCGCCTCCACGCGTTCTGCGCCTCTGCGTTTCTGCTGAGCGACT
GGTGTGCGTTTGTGAACGCGTTTCTTGCTTTTGCTGCATGGGCAGCAAGTAGCTGTTTTG
CACAGCTTGCAGCAGTTTAACTTTTCCGTTAAATTATTATTATTGAAAGAAAATTGGAAC
TACAGTGGAGCGCCGTTTATCCGGGC
>RG3Y40160 Genomic segment corresponding to mRNA: XM_321873 Anopheles gambiae ENSANGP00000013893 (ENSANGG00000011404) mRNA, partial cds.
CAGTGTGAATCCGCTTGCAGCGAGTTAAAAGTGCATCGCAGATAGGAGGAAGGATCTTGG
AAACGAGCAGCAGCCAGCCAGCCGTCCGACAGCCAGAAGACAGTTGCGCGCGCGAGTGTG
TGTGTGCGTGTGCTTTTTTCTCGTTCCCTTCCGTTCGATTGCTAATTGTCGATCGTGGTG
CGCGAGAGAAGGGCAGAGAGAAGGGCGAAACTCTTTGAAAAGGCCTGTAGGGCAGCCGTG
CCTATTACGTATTATTACCAGTCCGGGCCGAAGAGAAATCTGTGCCCTGCTTCCCCACTA
GAGGACACACACACGGTTCCCTTGGAGGGACGAGGGTGCTTCGGCTGGGGAAAATGCCTT
TCTAGTGTGCGTTGCGTGTTAGTGCGTGTTAATCGTATGCAAACTCGATGCAGTCGCGGT
GCATCGGCGGGCGCACACGTTCTCCGCGGGGAAGATGATGATGTGCGCTGTTTGCTGGCA
CTGCTGGTAGGCGTTTTGCTCCAAAGTCCAGTGCACAGTGTGTGTAGGCAGGCGTGAGTG
TGCTGCGCGGTCATTCCCGTTCCCCGGGGACGGGGACGACGGTTCGATACGGGAATCGGG
CGCTGGTTTTGATGAGGGCAGCCCCGAACGCTGCGGACATTGACGGTGTCGGAAGGCATG
GCACGCTGTGACGGTGGGTGCGGAATCTCTTTGTTTGCATACGCCGCTTTTGTTTACGCT
GCAAAGAGTTGAGGGCAGCCGAAGGACGGGGTGCGTGAGAGTGCGTGAGGTTTGTGTCCG
ACAGAGATACAGCACGCAATTCTCGGTCAAGAACGAACCGACACAAAGGTGCGGATCTTA
CAGAGCAAGAGCGAGCCAGTGTGTGTGTGCGTGTGAGCTTGCCACGGCTCAAACATCCCC
AGCGCCTGCTACGCTACGATTGCACCACACGAGAGACACGGTGCAGCAGCAAAGGCGCCC
TTTGCAGAGATCTAGCCAGCCAGCCAGCCAGCACACCATCATGATGGCCGATTTTGACGC
AATCTACGAGGAGCAGGAGCTGTCCGAGGAAAACCTGGAAGAGGCGCACGTGCAGATGGT
TCCGGATCCGATTGTAATCCGTGGGGCTGGCAATATGACAGTGTAAGTACGGGGGGGAGG
AACTGGACTCGGGAATCCAGCACATAGCGCCTGCTAGAACGGCTTCTACCGTCGATATAC
ATATCTCACAGCCAGCTTTGTGCATGTGGCCGTCATCGGTACGGTGCTTACACAATCGAT
CCGCATTTCGGTGCGTTTTCTCTGCCGCTCAATTCGGGTCGCTCCGTTGGGTTTGCGTTT
CGATTTCATTTTGTTGTTGTTTTTGTTGTTGTTGTGTGCCAAGTTACACAATACACGGAG
CGTCGTCGTCGTCGTCGTCTGTTGCTGGCTGCCACCAGCTGAGCGGCAGAGAAAGAGAGA
AAAGCGCAAACAAAAAAAAAAAAAAAAAGATACGCATGACGAGTGCCCGCCACACTACGC
CAAACATGGCCATGCCAGTCTGGTGATGAAAGGCGAAAGTTAAATCGCAGCTGAATTTAT
GGAGAGCGTGCCGGAGCGTGGCACCGAACGGGCAACGGAAGCAACCGGACCGCGAGCGAC
AAAAACAAACACAAGAGCACAGGTGCCGACGAGCGCCCGCTGGCGTTTCGATTGATTTTC
GCCACCGTCCGTTTTTTTTTCCGCTCAGGGTCTGCTGAGATCGCATTTTAATGAAGCGCT
GTTCTTTGCGCTACTTTCACTCCCTTTTCTCAACCCGCCCACGCGCTGAAATTGCCCATC
GTACGTGGCCCCGCTTTCGTTGATATTTCACGGATGCACAAACAGAGGGAGAGGATCGCA
TTGCGCTGTAATTGCGCTAACGCAAATATCGGCCACCGTTTGTTTTTTTTTAACGCGATT
GCTCGGACGGGCGTTTGTATCGGCTACCGCGCGCGCGATGAATTTAGACTTTTCCGAGGG
CATCCCCTGCCGTACGTTGCCCGCTCCCGGCCTCATCCACTGACCACCGAAGTACAAGGC
GATGAAGATCCAATCTAAACAACGGCTAGCGTACGTAAATAAACGATGCTTTTCTTGCTA
ATCGTCCCCTTTCGGCCAAGAGAGAAAACATTGATTCTGCCACGGACGGCTCGGAATGAA
TGAAACAAATTTATCAATAAGTACCCCCCATTCCCCATGTGTCCCCTTGCGAAGGGCAGC
TTTTGAATGATTCAGCATCGAAATAACAACCTCTTGGTTCGTTTGTTTTTTTTTCAGGTT
TGGCTTAAGCAATCGATTCAACGTGCAGTTTCCAGCCGGTCTGGTTTCGCGCGTTGCCCC
GGAAGAGTTCAAAGCGACCGTGCTGCGGATCAACGCGGTGCTGAAAAAGACGCTCCCCGT
CAACGTAAAGTGGCTGTTCTGTGGTTGCGTTTGCTGCTGCTGCACCTTAGGATGTTCTCT
ATGGCCTGTGATATGTTTAAGTAAGAGGGTAAGCATCCGATCGGGACGGCATGACGTCCA
AATCCAAATTGAACCGGCTCCTAACCATGCCATTCTCATCCTTCGTAGACGCAGCACACG
CTAAACAAACTGCTCGAGTGGGAAAACAGCCACCTTTACCACAAGCTCGGATTGCACTGG
CGCCTCAGCAAACAGCAGTGCGACTCCAACTCGATGATGGAGTACGTGCTGTTAATAGAA
TTCATACCGAAAACGCCAATCTATCGGCCGGACTAGGCGGCCCCCAAAATACGGCTTTGC
TTTCGCGTTCAATTTCTCTGGCCCTCTGGGGGGGGAGATCCACGACGGTGTGTGTGATGC
AAGGAACAAAAAACAAGCTACCAGCTGAAGAGTGGATGCGGGTTAGTGTGCGCTGGTGAT
AGTGTATCGCCGCGAACGGCTCGCTGGCTGCTCTGGCTGTATCGTTGATCTAACTATTCG
TAGCATATGGTTTAATAATAGAAGAAAAGTATCATATTTTACATAATCATAAACACATCC
TCCATCCCATCGGTCCCGCGGTACGGACGTTCAGCGCTTCAGGCGAGTGAAGCAGATTTC
GAGACTAACTCCGATAGTCAACCATATCCACTTGTGGGCAAGCGTTAGTATCTGTTTCTG
TTTTGGCCGATTGCAAACAAAGCCGAGTGTGCCCAGGACACTGTAACGTAACCGGGCGCA
ACATGTAAACAGACCTTCTAATTAGCTGGTTCTATTTTATTGTGTTAAAATAACCATTAC
ATTACAAGACAAGCAAAATCAGCAAGCAACCCATCAAAACGGCGCATCAGGTTGGTGCCG
GGCTGTGCTAAGAGAGGCGCCAGGCCAGGCGACAGCGTGTAACAAAACTAAACATGCAGA
CAGCACAGGTCGCAATACTAATATAATTAATAATCGTAAGAACGTTTAGCGTTTGTATAG
TGTATAGTGAGTTTGTGAATAGAGAGGGTTTGTAAGCAGCCGCCGTACGATTAGCGACGA
ATTCGGAAACTGTTTATCATGTCATGTGTGCGCTAGCGAGAATTGGGGGAACACAAACAA
ACAAGAAACTACGAAATCAAAAATCCCAGAAGCAGATGAAGTATTAGCAAAACACGGAGT
GCTTGGGGAGCGTTAAAGCAAACTAAACAATACAGACGGACAGGGCAAGTGTAGGGAGAG
TGTAGATTTCGTTTCGTGTATGACATTATTCAAACCAGGTCCGTCAGGCACCATCTTCCG
TCGGTCGCATGTGCCA
>RG3Y40168 Genomic segment corresponding to mRNA: XM_321859 Anopheles gambiae ENSANGP00000020346 (ENSANGG00000017857) mRNA, partial cds.
AGCAACAACCAGCTCAAGAAGAAGCAGCAGCAGCAGTACTGTGAACCGATGGAAGTCGTG
GAGTGTACATAAGCTTCATAAGCAACACACACTGCTAGAGTCGCCGGATCGGGCGTTATT
ATTCCTCGTCGAGAGCTAATTGAAGAATAAGAAAATCACAACCTATAATAACAGTCACAT
CACTATCAGTCAGTATCAACGAATATTAGTTGCAGTAGCAGCCTTAGATCATACGGTAAG
GGAAGAGGGAATAAGCGAGTACAACACACCAGTGAATCGGAAGGAATCGGAAGGGAAAAG
CGAATTATTAAGATTATGCTCTGTTATTGTACGGGTTATGTTGCATTACGTTGCGCTACG
ACCGCGTAGAACACAAACAAACACGTTGTTTTGCGTGCCCCCGTTTGTTCCATTAAGCTC
GGCGGACTCTGTTTCGTGTCCTGTAAGTTGTTCAAAATTACGAGTTAATTTTAGAAGCAA
TCAGTTTCGTTTCGCTGCGCTACGTGTGCAGTAGCAGTGATGGAATAATCGAATCATCTG
TTGTGTGCGATTGAATGTGCGATAAGTTGTGGGCCGAGAATCACGACCGGTGCTGCGATC
TCTGTTTGTTTTGCTTGTTTGGTTTGTGTAGTTTGTGTCTGAAGTGTGTGTAGCCTGCCC
GGTTACGAACACCATCTCACGACAACGCGCGTAACGACACACGGGCGCTGTGGTGTGTTT
GTTTTCACCTCCCCTCGATCAAGTGCGCCCGCGAGAGATCCAGTGGCGCGCTCGGTTCGA
ATCACCCCGGCTGCCGGCTGATGTTTGTTTTTCATTTCTGTTTGCTCCGTGAAGAATGTC
CGTGAAGCTGCGGAAGTGCGAATGAAATCAGTGCCAAAAATTACCCACGAACGAACTAGA
CAAACAACACAATAATAGCAGCTTGTCAGGCAGAAGCAGTGGAGTAGAGAAGATCAAGTC
GTCGGATTGGTAGTGGTGCGAGTAGCAAGCAACGCTCAAAATGTCGCTGGATTCGATGGG
CCCTTCGGCTGGCGGAGGCAGCTCCGGCGTCGGCACACTGTCCGGCACCAGGATGATCCA
CTCGCTAAGCACACCGTCCGGTGTGGACGGAACAGTGTCGACGTCTCATTCCCGCGGCGG
CAAGAAGCTGGCCGTGCGCATCCAAATGTTGGATGACTCTGTCACCATGTTTCAAGTGCA
GGTAGGTTGATATTTATACCATTTCAGTTAATAATGTTCTAACCATAGAATAAAAGAATG
CGCTATTGTAATGTCAGTTGTTATCAGCTGAACCAAAAAAAAGGAACGATTAGCTACGCT
TTATGTCGTCTAACACGAATAATTGTCACAGGCCCATAAATTACCAAACTTATCTGATGC
ATTGTTGCTTCATTTTGCTTCAGGCTAAAGCCACCGGAAAAGTACTATTCGAACAAGTGT
GCCGACAGTTAAATCTGCTGGAAGCTGATTACTTCGGGCTGGAGTATCAGGAAGCGCCAT
CCGGTACCAAATACTGGCTGGACCTAGAGAAATCGCTTAACCGGCAGGTTGGGCTATCGC
TGGTAGAGCCAGTGCTGCGCTTCTGCGTGAAGTTCTACACGCCCGATCCGCTGCAGCTGG
AAGAAGAATACACGCGCTATTTGTTCTGCCTGCAAGTGAAGCGTGATCTTGCCACTGGCA
GCTTACAATGCAACGACAATACAGCAGCATTGATGGCAAGCTACATTGTGCAAGGTATAG
TAGCGTAATTCATTGCTGTTGTGTTGTTATTTATTCGTCCGGCTGTCTGGAGACGCAGTC
CGCGCACAGCAATAATGGTACTTAATGTGTTCTGTATTTCCATTACAGCTTCCTGTGGAG
ATTATGCGGCGGAGGACTATCCCGATCACACCTATCTGTCGTCGTACCGCTTTGTGCCAC
AGCAAGATCATACGATGCAGAGAAGAATTATGGAGAACCACAAGAAGCATGTGTAAGTAT
GTGGAGGCAACGTGTAATGGAGTCACTACTAACGACGGAACTTTCCCATTCACAGGGGTC
AATCGCCGGCGGAAGCGGATCTAAATCTGCTAGAAACTGCGCGACGATGCGAGCTGTACG
GCATGAAGATGCACCCAGCCAAAGACCACGATGGTGTGCCGTTGAATCTGGCCGTTGCTC
ACATGGGTATTGCCGTCTTTCAAGGCATTACGCGGATCAATACCTTCTCGTGGGCGAAGA
TTCGCAAAATATCATTCAAACGCAAGCGCTTCCTGATCAAATTGCATCCCGAAAATTATG
TGCGTACAGTAGTCGCCCGCCCGCATGTGCCCCAGCAGCTTACTAATTCCTTGGGGTCAT
TGTCATTTGCTCTCGTTTGCAGGTGTACCATAAAGACACGGTTGAATTTTTCTTCGAAGG
TCGCAATGAGTGTAAAAACTTTTGGAAAAAGTGCGTCGAGAATCATGGCTTTTTCCGTTG
CACCGCTGTACAGAATGTGCAACGGCGCAAGGCACGGGTACTGTCGCGAGGTAGCTCATT
CAGGTATGTGTTTTTAGATTGCATTTGATACGAATTAAATAGCATTTCTAACGTTGCAAA
AACTCTTCCATCGTTTGTAGGTATAGCGGCAAAACTCAGAAACAAATCATCGAATTCGTT
CGCGACAATTATGTAAAACGGCAAACATTTCAAAGGTGAGGAATGCTTTTCTTTAAAATA
TTAGTACTGAGTACTGTAAGAGTGTGTTGAGCTACAACGGTACGCCTACAATACATAAAA
TGAATCGTTTTACAATTGACCTTCTGTTTTGGGCAGAAGTGTTTGCATTCATTTAGTGCT
GTTATCGTACAATTGCTCTCAAGATCATGAACAGTTCATGCCTCATTTTCAATCATTTTC
AATTTGAAGCGTATAATTTAGTTCCCATATCATGATGAGTCTTTTAGTTATGATACAGTG
ATCGTTAATTGAAATCATAATTTCTCTGAGCTATACTGTTAAGTAACACAACTGATTATG
TACTCAGATTAATTTAAACATTTCTTACGTTCGTTTTTCGTTGTTTGTGTTCCGATGTTT
GGTATCGAGTAACTTCGTAAGGAGGAGAAGTACATGCTTAAGTAGCATCACAAGTCACGA
GCACAAGAAATGCTACCAAAAGATACTATAGTTCATAGAAAACACTTCTGTGGTGTAACC
AAATTCCGCTTGGTTTAAAAGATCTTTTATGGTGCTTCCGTTCGGGGAAGAAAAAATAAT
GAAAAAATGCTTTACTTAGTTCCCGGTTATCCCAAAAGTCATCTGTAAAAAATCTCATGT
GTAGAAATTAGCGAATGGTGAATTGTTTTCGTTTCTGTTTTGCTTGTTTTCGTTACCTGT
TGATCATAATTTAATGCATTTATTTGTTTTAATTTAGCTTTTGATATGATTCTGTTTAAG
GAAACTGGTTTACGATGGTTTTAAAACTGTTGCGACATTTGGTGGCCACCCAGCTGCAAT
GAATTTGTTTGTCATAGACTCTTAATCTACCTCTGAATGAAGCATTCAGAGGTGTTGTTA
AACTTGCATTGCCGGGGTGTGTTCTTTTCCTTGTTGTACAGTTGTTTTGTACTTGATGAC
CCCAACGAGAGAAGAGAGTTCATGCTGTTTTAATTTGTTGTCAGTTTTTCTCACTCACAC
ACAGACATACGTTTTTACA
>RG3Y40187 Genomic segment corresponding to mRNA: XM_321838 Anopheles gambiae ENSANGP00000020287 (ENSANGG00000017798) mRNA, partial cds.
TCCCTCGCCCGGATCGGAAGTCGTACGGCAAGGCATCTCCATGGCAACGCATAGCACTCC
ATCGATCAAACGGGTGTATCGATGGCATTTCGACCCTGCTTGGGGCACACTTTCCTCATT
CCGGCAGAGAAGAGCTTGTGCGAGCCTTTGATGAAGTCAGTCCGTATTCCAACTGCGACA
TTCTTGGAGGTGTTTTTCATCCGTTTAATCCAGCTCGATTAGCGATCGGGGTGGGAATTT
TCACTCACCCTTTTTCCCCCGATGAAAGTGAAACAGTTCTGAAAAGAAAGGTGATTTGAA
ATAGAAATCAATTGTTTAACCCTGCAGCGGGCGCATAAATAGAATTTCCCCCTTCCGTTC
AATCTCGCTTTTCTTGGAAGTGTCCCCGTTTGTTTTCCAGCTCTCGTTTTGCTCCAACCG
TGGTGGCTGGGGGTGTGTGTGCAAAGATAGAAAGTGTTTTTTTGCTTTGTTTTGGGAGAA
TTGAAGATCGCACAACAATATTCGCACCATTGTTTCACACCCTACCCAACAGTGGGTCGG
GTGCGTCTGGTGGTGTTGGAGATGAGCTTTTTCTTGTTTCCCCTAGTCAGCGCCAGTTTC
CATCGGAATTTTACTTCCGCTTGCACCAACAACAACAACAACAACAAGCTCCATGCACCA
GACGCATTTTACCTGCAAACTTTCCCAAAAACACAAGCGAAACGATTGCACTTCCTATTT
GCGTTTTCTGTGCTTCTCTCCCTCTTTCGCTCTCCCGCATATTCATCTTCAATCAAATCA
TTTATTTATGCTAATTGTTTGCACCAGTTTTGCACGTTGTTCCGCCGTATCTTTCGCCCC
CCAACAAACGGACAATGTTCCGGCGTTGCAAAAGCACACCGTGTGCGCAACTATTTGTGT
TCCTCATTATAGCGTTTGCTGCCATCTTATTGCGTGCTTTTAGAGAGCTACAGGCACGAC
GCGCCCCGCGGTTACTTAGTGCAAACGCAAAACCCCAGCCATGTCCAGCCAACCGAAGAT
GGCGTCGGAGATCGGGGCGGCCGAGCAGTACGAGATGGATCAGCTGGCCGAGGCGGAGAT
ATCGCGGCTGCAGAAGCTGCTCCGGACGCTGCTGAACGAGCGCGCCTCGTTCCTGGACAC
GAAATCGAAAGCGTTGCGCAAGTTCGAGCAAAACATCCGCGTGCTCGAGAAGGAAAAGCA
GCAGCTGCAGCTGCAGCTGAACTGCGAGGAGAACGGTACGCACTCCAAGCGCGAGCAGGA
GCTGGAGGGTGTGCTGGAGCTGGCGTACGATCGGCAGGAAAAGGCACACCAGGCGCTGAA
GGCGAAGAAGGACAGTCTGTGGGAGCTGGAGGGCCACATCAAGAAGATCCACCGCGAGAT
TGCCGAGATACGGAACAACGAGGTGACGGACAATCTGTACAACGAAACCATTGCCAAGGC
GCAACAGTCCGTCAAGAAGCTGGAGAACCGGCTGGACGTGGTGAACAAGCGGGCCGGTGC
GGTGATGGCAGAGAATGCGCAGTTGCGCCAAACCATCGACCACATGCTGACGGAACGGGC
CACCTTCAACATCATGTGGGAGAAGCTGGTGAACAAGCTGAACGAGGGCAAGCGCTACAT
GATCGATCTGATCGAGCAGGCCACCTCGGCGTACGATACGAGGGAGGAGCTCTGCACCAA
GCTGCAGATCCTCAAGGATAAGGGCCAAAGCGACAAGCTGGCCCACATACAGGAGATGCG
CGAGCTGCAGCGCAAGCTCGATCACGACGCCAAGCTGCAAGAGTTCCTGGGCATCAAGGG
GCAGCGGCGCGCCAATGCGGAGCTGGAGGAGCGCGAGGCACAGAAGCGCAAGAAGATGCT
GGAGCATCTCGAGAAGCAGTACCAGGAGTACGAGCAGATCATGACGCGCATCATGAACTT
CTCGGGCGAGGACGACATCGATCGGCTGGTGGCCAAGTTCATCAAAAAGGAGGAGGAAAA
CTTTGCCCTCTTCAACTACGTGAACGAGCTGAGCCACGAGGTGGAAACGCTCACCGAAAG
TGTGCAACTGCTGCAGGATAACATTGGTTCGTAGCTGCCGTTGCGAGGGGCGAAGGAAAG
GAGTTTTTTCAATGTTTTTTGTATGCTTTTCCACAGCGGAACAGATAGCAATCAACGAGT
CGAAGGAACACTCGCAGGACGACAACATCGATGCACTGCGCCTCGCAGAACAGGAGTGTC
GTGAGGCGGCCGAGACGGCCCAGGAAGTTAAGCTGAAGTTGGACGTTAAGCTGGACGAGC
TGCTGAGAATGGCTGAACGAATATACAAGTAAGAAAATGGGATCGACTAGGAGCATCTTT
TACAGCACACGTGACTAATGTCTTTTGGCGAAATTTCCACAGACTTCTTATGTGCGATGA
GGCACCCATACTGAACCTGCTCAACAACGAACGTCGGGTAACGCTGAACAACGCAAAACT
GTTCCTAGGCATCATCGAGCGCCGGGTGCTGAGCATCATCAGCAACGTCACCTACATTGA
GCCGACGACAAAAATCCTGGGCAAGAAGGATCGCGTACCGAACTTTAACGTAAAGGAGTC
GGCCAAGGTGCGCATTGAAAGGAACTAAACCACGCGGAGACGATTTTTTTACGAACAGTT
TTGTATTAGTTTGCACGTTTCTCTAACCATTCTGTGGCACTGGGTTTTGTAAATGGTTCT
TGTTTGTTTTGTAAGAAAACGAAAAATACATGCACTTGTATACATATAAATTAGTACAAC
CATACTAAAGCTATGATTTGTTATCGAAACTATAAATATACACCGCTGTCGGTAGTGCTT
ACTTCTGTCCTTGATTAATGATTAACTGTGCTGTAGCATTCACGAACCGATGCATTTGGT
TCAGTTCTGGAGGGATCAGGGAATTAAAGAGGAAACATTTATCATACCTATGTCTGTTGT
CTGTGCATTTGTTTAGTGATGATAAGCTCACCATGACCTTTCCAGGCTCTAACTATGTAG
CTAAAATGTACGTTATGATTCTAATTTGTCCAAAAAAATGCAACAAAAGAAAATCCCCAT
CCGGAGGGAAATGAACCGAGATACGATTCCTACACCAACGATGATGCATCCTGATCATCA
CAGTTATCGTACGTTCCCGAGTATCTCCGGTTACGACTGTGCTCTATTCCACCACCACTG
CCACCACCGCCGATGCTTCTTCTTCGTTCCACATCCACTTTTGCCATTTCCAGCACGTGT
CGCTCGTTATTGTCCTCGAAGGATCGCCGGACCGTGCCGGTTCCTACGCGCTCATCAGTC
TCATTGCGTTTGTCCGTGTGAAAACTGGTTTGATCCTCGCAGCCGGGATCGTGCTCGAAA
TATCATGGTTCCACGCGGAACCCGCTTATGTACGGCAGGCCGGAGGGAACACGCTCCTGG
TACTGGATGTACTCTTCGCCGAAAAAGTTCAGCAGCGTTATTTCCTCCATCAGTATTCGG
TCGTGGAAAAATTTCCAGCTAGCGATTGCATAAATTACGAAGCACACGGGATTGGCCAGC
GTAATCTAGGGGGATTGAAAGAAAATGGTAATAACGCAACGATGATTTTCGAATTTCGCC
GTGTCATC
>RG3Y40191 Genomic segment corresponding to mRNA: XM_321834 Anopheles gambiae ENSANGP00000020389 (ENSANGG00000017900) mRNA, partial cds.
CGCCAAAGGAAAAAGTTCGCTTGACATAAAAGGCAACAGCAACATCCAACTCCTCCCAGA
CCCAGGACGGCCCTCACCTCTCTCTGCATGCACACACAGTGTGTGTGTCTTCTGGGCTCA
CGTTTAATCACCGGAATGTATCGAAACAGCCGTGCGGGAAGGAAAAGCTCCGGTTTGGTT
GCTTTTTCCTGTGCGAAATTGCCCGTTCATCTTCCACTCTCGCCTTCGCCCGTGTGTTTT
ATGGGAATTTCGAAAACAAAAGTAGCGCCATCACAATCCGGCAATACCGGTAGTGTGGTA
TGGGCGCAACACGTGTGTGCTGCTAATTGCTGCTGGAATTAATTAGCACTCCCCTCCTCT
CAGCTGTGTGGGGGTCTCGGGTCGTTCCTGATGGGAAGTGAAATTCCACAACCACATGTG
TCGATCGATCCGAATTTATCGCACTTGATCTTTTGCTCTGCCCGTCACCCAATTATGCAT
GCAAAACTGGCGGTGGGGTTACTCACGACAATTTGCATAAAAGTGTTGATTGGTTTCGCT
TTCGATTTGCGCTCTATGACGTGTTGTTTTATCTTCTAACTAATCTATTTAACTTAACAA
GAGTGTTGAAAGGGTTGTTGTGTTTGTCAAACAAATTAAAGCTTGCAATGTTGGCAATGT
TTACAATGACATCAGACGCACATGTTGTTCTAATCGGATGCAATGCTGCTCATAATGAGC
TCCAGCGGTTGCCTTGTCAATCATTGCTCGTAAATGTAACAACACACAATCACCCGAGGG
GAGGGGAACGAGGATTACCATACGTGGTGAAACACACACACACACAGGTGCAGGTGTGTC
CTTGGTGGAACAAAAACAAATGCATTGCAAATAAGCGCTGAGTGGCTCGCTCCACTCCGT
TGTCATGGTGATTTGAGGAGGGTCAAGGGTGCGGCGATATGTACACACGCACTCTTCCTA
CCCGTACATGGGCGGCTATTTTGTTGTATCAAAGGAAAAAATGGCAAGCAATAATGGGTG
TCTGTCTCGTTTTCTATTTCCGGTACTCGTTTCGCAGATCAACTCCAAGTACAGCGAGGA
GCTGGCCGCCGAATGTCTGGAATGGATCAAGGAGGTGACCGGCGAACCGATCAACACGTC
CGGCGATATGGACAACTTCTTCGAGGTGCTGAAGGACGGTACCGTGCTGTGCACGCTCGC
GAACGCCATCGAAGCGGGCACGGTGAAGAAGGTCAACACGAGCAAGATGGCGTTCAAGTG
CATGGAGAACATCTCCGCGTTCCTGGAGGCGGCGAAGAAGTTCGGCGTGCCGCCGCAGGA
AACCTTCCAGAGCGTGGACCTGTGGGAGCGGCAGAATCTCAACTCGGTCGTCATCTGCGT
CCAGTCGCTCGGGCGCAAGGCGGGCAAGTACGGCAAGCCCTCGATCGGCCCGAAGGAGGC
GGACAAGAACGAGCGCCAGTTCAGCGACGAGCAGCTGCGGGCCGGCCAGACCGTCATCTC
GCTGCAGTACGGCTCGAACAAGGGCGCCACCCAGAGCGGCATCAACTTTGGCAACACCAG
ACACATGTAAGGTGCTAACGTGTGAGCGTCGTAACAACTCACAAGAACTCTCGGGGGGCG
TGTAGTAGTACGTTAAACCGGCCCGAAAAAGAAAAACCCCTCTTCTTCTGGTGCGCATAC
CGACCTAATAAAACGCGGGGAGGTGAGCGGGAAAAGGTCCAAGACACAGGATGCCAACGA
ATTCCACAATCCACAATTCACATTCCAGAAAGCTGAAAGTGCATTTTGTTACAAAACGTA
GGAACAAACGCAAAAGGGATACAAGTTATAGCAATTACGTACCTCTTTTTTTAACAAAAG
AAAAGTAAACGAAACGATAGCGCCTTAGCAAATGGAGAGACACTCTTTTTCCTCCGCCTT
AGTGTGTAGCTGGTGTAGTAGTGGTAGGACGGGGGATGGCACGGTGCCCGTAGCATTATT
TACTAAACCGTGCTCTTCCGTGAGTCTAATATTATACACACGTTTACCTCTAATCAAAAA
AAGGTATTTTCCAAGCTTCCGTATCGTAGTCAGAGTCGTTAGCATTCCACAAACAAACAA
TATACAAACGAATAAGGATATTCAAACACATAAAGATTAGGCATTGTTAAACACATTCCG
TAGAGCTTGTTGAAAAGAAAGCGAAAACCCATATATGAACGTAGATCACGACATTTTCAC
AGTAGGAGAGGACAAATTAGGTAGCTAGCGTTTAAGGCGCGCCCCACACCACTTGCTAGA
CGAACGGCTAGACAGGCCGGAAACCATTAGGCGCGCAAGTAATTACATATACACTGTTGT
ATCGCGGACACATCCCGCTGCTGTCTGCGACCCGCTCGGGAAGCAAAAAGGATGTGCCGT
TTTCTGCCATGGTTGCTTAGTTTTTCCTTCTCGGTATGACCGAGGTTTTTGTTCATCTTT
TGACACATACACGACACGGGACGAATTAGAAGCGACTGTGCATCTCACTCTGGACTGGGT
GCTTTCGCATATGCACTTTAGCCCTTAAATCGTGCTGTTCAAAATTAAGG
>RG3Y40200 Genomic segment corresponding to mRNA: XM_321825 Anopheles gambiae ENSANGP00000020376 (ENSANGG00000017887) mRNA, partial cds.
TACCTAAAACGAATCCAACCCATGCATTCTTTTCAGCGTCTTTGGGATGGCCTATTTTGG
TGCCCACACCACACCGCACATACGAACCCATCGACGTCGACGATCGTTCCTGCCACCATC
GTTTCATTGCGAAGATCAATGATTGTATTCCTATCGATCAGACACTGTGCTAGCCCAGTC
AAATGGTTAACGGAATTGTACTTTTCCTTGCCCCTCAGATTCATGGTACTTTTTCCAAAC
GCACCAAACCGATACGATTCATGGAGGATGCAAGCCGTTTCGTGCCGCTTGTTGCCGGGT
TTATTTACACAGAATCGTCCCGTGCGATTGCACCGACTGTCAACGCAGCTGTTAACACCG
ACACGGCACGTTCCGTCAACGATCGCTTGGATGACAAACATCGGTGGAAGGTTTCTTGTT
CTAATTTACCTTTGATAAAACATTTCCTAATCCAGCCACTCTTTTAAAAGCTACAAAAAA
GATCCAACATTAATGAACAAAGGAAATGCCAGTGGAAAATGAAAATCGCTTCTCATCTGT
TGCATGCTGGACATTGCATCGCACGGGACAAAAACGCACTACGCGATGCCGCTAGAACTG
TCAATGAACTCGGGATTCTTTTTTCCGCGGAAGAACCACAATCGCAAGCCGCCAGAGGAG
TAAATAAAAATACACACTGCGCTGACACGTCTTCGCATTTCGTGCTCTTGTCCTCAATGG
TTGCGGTCAATTTACGGTAGAAAAAGTGCTCTCCACAATAAAGTGTACAGTATCCCGTAT
CCGGCCCTTCCCACTGGTCTGGAAGAACAAGTGCCGCTTGGTGATGATTATGTGTCGCCG
TGCAGAGGCAGCCATCGTGAACGATTGTCGGAGCTGGTAATTACGCGTACACGGCGGGTG
CACGGGGCGTGTGAATTGGCCCGTTTGTAACACCGGCGGCACCCCCCACCCAACAGCAAC
TGCTGTGGAACTTCAACCGGCAATGCACAAAACAACCAGCATGGGTGCGTGCAGTGCGGT
AACAATTGTTTGGGCGGTGCTCGTCGCTACCCTTGCTGGGCAGTGCCGCGGAGCGGGAGT
CCCCTTGTCCAGTCCGGTGAAGCTGATCGACGAGCCAGCGTGCGCACAGCTGAAAACGCT
CTGCCCGAAGAGTGCCTCGACGGCGGAAGACATTAAAGCGCTGGAGTGCGTCCAGTCGCT
GCATCCGGAGCAGATCGACAGTCTCGAGCCGGAATGCCAACATATGATCTGGCTGCATAC
GACGGCCCTGATGGACGATGCGAACCTGAAGCGCTTGATACAGAAAGGGTGCCCGAAGGA
CTTTCAGCAGTTCCCGTGCTCCCAGAGCGAAGAGCCGGGCCAATACTTGGCCTGCATCAT
CGACCATCGAAGCGCGGCGAAAGGCAACGGTTGCATCAACTACATAAAGCGCCTGGAATG
GGTGGCCTTCTCCGACTACCGGTTCATTAAGCGGTTCCTTGCGCACTGTACGCGCGACAT
TGAAGCGCTGGGCTGTGGCCGGGTGGCCGCTGGCAACGATCGGGAAAAGATGTCCCAGGG
TGAAACGGTTGCCTGCCTGCAAAGCTCGCTGGACAACCTGAACGAGGAGTGCAAGCGCGA
GGTGCTCCATCTGTCCGAAGTTCAGTCGGAAGACATTACGCTCGATCGGCAGCTGGATGT
GGCGTGCGTGAACGATGCCTTCCGCTTCTGCCAGTCACTCGCACCGGGATCACCCCAGCT
GCTCAAGTGTCTCATGAAGCACCGGAACGATCCGGACATGACGAAAAACTGCCAGCAGCA
GCTGCTGCGCCGCGATCGGCTCGTGGTGCACGACTACAAAGTGTCGCGCGGACTTACGCG
CGCGTGCAAGGAAGACATCAAGACGTACCGGTGCAGGCGGGGCGTGTCCGACGATAAGGA
TGTGCGGCTGGCGCAGATCCTGCTCTGCCTCGAGGCGGTACAGAAGAACAGCACCAAGCT
GATGCCGGAGTGCGTGGCCGAAATCAACGACCACCGGAAGATGCTGCTGAACGACTACAA
ACTATCGCCCGAGATATTGACCGGGTGTGAGAATGACATTGAAAAGTTTTGCAGCAACCT
GGACGCGGGAGGAAAAACCATCCACTGTCTGATGGAGCACGCCCGGTTGAAGAAGAAAAA
GGACAGGCGTGTCACGGACATGTGTCTGCGGGCGCTGGAAACGCTGGTGAAGATTACGGA
CGTGGGGGAGGATTGGCGCGTTGATCCCGTGCTGCGAAAGGCTTGCAAGCCGGTGGTGGA
CGTTGCCTGTTCCGACACGGATGGAGGCGATGCCAGGGTAATGTCCTGCTTGATGGAAAA
ACTGGGCACCAACTACATGAACGTGGAGTGCGAATCGGCACTGTTGCAGATACAGTACTT
TGTGGCACGGGACTTTAAGCTAGATCCGCAGCTTTATCGGTAAGTTACATGGTCGCATGG
AATGGCCAACGAATGTGTTGATTGATGTTTCTTTTTGTAGCAACTGCAAGGACGACGCTA
TCAGGTTTTGTAAAGCGAAAAAGACCTGGGCCGATCTCGACACGGCGCAGATGGATCCGG
AACGTGGTCCGCTCATACTGCCCTGTCTGCACCGGTACGCTTACCCGGAGAAGGAAGAGA
TGCGCTTGAAGCCGGAATGCCTGCAAGAGGTGAAGCGCGTCATGCGTCAGCGGGCAAAGT
CCGTCGATCTCATACCGGAGGTGGAGGACGAGTGTTTGGACGATTTGGCCTACTTTTGCT
TCGACAAAACGGCCAAAGGAGAGGAGATGCAGTGCCTGCAGGACAATCTCGAGAAGCTGC
AGGAGGCGTGCAAAGCGGCCGTTTCCCGGTACACCGAAGAGGAAGCCGCTCACATTGAGC
TGAACCCCATCATCATGTCCGTGTGTGGCGATGCGATGGAGAAGCATTGTGCGAACGTGC
TGAAAACCGGGCGTGACGAGGGCGACATGATGGAGTGTCTGATCGGGGCGAAGAATCTGC
CGGACATGCGCGAAGACGTCAAGTGCCGGGCGGCGATCGAACACTTTCAGATCATCTCGC
TCAAAAGCTTCCACTTTACGTACAAGTTCAAGGAGGCGTGCCGGCTGCACGTGTCCCGAT
TTTGCAGCAAATGCACCACCAAGTACGAGGTGGTGGCCTGCCTGAGCGAGGTGATGCGCA
ACGATACGATCAAGGAGGCGAAACATTCCATCCCGAAGGAGTGCCGGCAGCAGGTGCGCG
CCCAGCTGTACCAGCAGCGCGAGAACATCGACTTCGATCCGAAGCTGAAGGCCGCCTGCA
AGGAGGACATTGCACGCCACTGTCCACAGATACCGCACGGTTCGGGACAGGTGAATACGA
ACAATGCAAGTGTGCCCGCTTTTATCCCATTCATTCTTCATTCTGTCGTCTTCTGTTCCC
GATTAATTTTGCATCATTCACTGCCGCTCCGATTGCTTCTATTGGAATGCTTATAACTAT
AACTGTTCTACAGCGCCAGCAGCTATCCGCCGAAAACTAATGCTACTGTCACTTTTCTCC
CATCGTGTACAGGTGCTGGAATGCTTGCAAACCCATCACGGCGATCTGACGGAAGCGTGC
CATCATCAGATATTTTCCATCAAAAAGTCGGAACTCACGGACAGTGCCACGGACTACACG
CTGCTCAACACCTGCAAGGACATGATTCGCCAGTACTGCCACGATACGGAACCCTCCAAG
ATGCTCCACTGCCTGAAGCTGCACAAGGACGAAACACTGTTCGACGATCGCTGCCATCTG
GTGGTGGTGAATCGGATGATCGAGCAGAATCTAGACTACCGGTTTAATCCGGCGTTGCAG
ACGGCGTGCTCGAAGAACATTGCCGAATACTGCACGCCCATCATACGCAACGCCAAGCAG
AACGAGGAGCTGAACGGGAAGGTGATCGATTGTCTGAAGATTCGGTTCCGCGAGGGTAAA
CTGCTGCCGGAGTGTGAAAAGCAGATGACGGAGGTGCTGCACGAACGGGCGCTGAACTAT
AAGCTTAACCCGCTGCTGCAGAGCGTATGCCACGATGAGATACAGGTGCTGTGCAGTGCC
GTTTCCGAGACGGACACGAACGAAGACCATGGAGCAGTTGAGGAGTGTCTGAAGCAGGCG
TTCATCGACAAGAAGTTGATTAACCAGGCGTGCAAGGTGGAGGTCGCTGAGCTGATTCAG
GAGGGCAAGGCGGATATCTATGCCGATCCGTTGCTGCAGCGGGCTTGCTCGGTAGACTTG
CTGAAATACTGCTCCCACATACAAAGCGGCAATGGACGCTGTAAGTCAAGTAGCGTGTGT
GTGGTCCCGATTTTCTGAATGATAAAGTTAATTTTGCAACTTTTCCTTTGCTTTAGTACT
TAAATGTTTGGAAGGAATTCTGCAAGGAGAGAGCAAAGCGTTGGAGGATGATTGCAAGAA
CAAGCTGTTGACCCGCTTGGAAATGTTCCAGAATGCAGCTGCGGTAAGTAATACGGAGGT
GGCCTTGGAAGGCCTTTTCAAACTAAATCGGTTTCTGCTTCCTTCCTCCATTCCCAGTTT
GTTCCACCGGCGGAAAGCCTCCATCAGCTGTACAACCAGGTGGTTGCGTCGCCCTCGAAG
CACTACTTTTTGCTCGTGTTGTTCAGCTTCATCGGCATCATCTTCATCTTTGGGCTGCTG
TGTGGACGCGTGACGCACCGTACAATGGCCCTGAAGAACAAGTAGTCACGCGGCGGGCGT
GAGGCGATGCTTTAGTTTCCATTTCAAACGAATGACTGTGTTATAACTTATATGTTAAAA
GCGAGCAAAACCCATCGTCCTGTAGGGCAAATGCAAGAAAACTCCCTCCGTCTTTACGCT
GGTGTCGCTTATATTTCTTCTTCTGTCCTATGCTTCCTCAAGGCCCCGAGCACTGTGCAG
CTAATCGAAAAGTAGGAATGTATTGAAAACGGGACGATAGTTATCGGTGAAGATCCACGG
TCCCGAACGGAGCAGTGTTGAGGATATGGTGTTGTAAGCAGGCATCTTTGAGGAGACAAT
TTCTACAAAACGGACAACACCGAGGCGGGCCACCATCGCAGCAGGCTAGATGTATTATAT
TAGTTAGCATACTTGTAGAACCCGAGGAAATGTCATATGAAGCGACAGGATTGTGAAACG
GCAGCAGCTCCAAAACTGGGACGCGATTTTGCAGGAGAAATCAAACAAGAAACAGCCCGA
TGGTAAGTGCACATTGGAAGACACATATATAGCGTTAGAGAAATCGTATCAGATAGCACG
TTGTGTAGAAAAAGACTTTTTTATACCTTATACTTACACCGTCGGTGGAAAGTAAAACGA
ACAAGAGCGCTGTTTCGGAGAGAAAAGGCGGTCAAGTTCTTCAAAAAACAAGTAAGCACA
TACACACAAACAGCGATTTGTACATGCATTCGGATGTGTTAATAAAATAGCCAAGCCAGG
CGTACAACACTAAATTCATCTTTATTCAGCAACGGTTTCAAGCTCCTCTATCGAAGCTAC
GAACGGTTCGCAGCTCTGGAACAACTTGTCGTAGTTGTCTTTGTTGGCCTTTTTGCGTGT
TTCTGCTATCTTATTGTTCAGCTCCTGCAGATGCAACCCGGTAAGCATCAGCTCGTTCGA
GATGATATGCAAGGAAGCTGAAATACAAGACCCAAAACATTAGCCACTAGTCGGAAAAGA
ACGACTCCATTCGGACGCGTACCTATTTTATCTTGAAGCACCATTTCAAACTCGTTAAAC
ATACACAATGACTTCACGACCTTGTTAGTTGCCTGCATTACCACTTCCACGGCCTTGGAA
GGGATCGGCTCGTCGTTGGATGGTTCGGTTGCCGCAGGTGCATCATCATCAGGGTCATTT
TCTAGTTCCTTCACAAACTCA
>RG3Y40203 Genomic segment corresponding to mRNA: XM_321821 Anopheles gambiae ENSANGP00000009772 (ENSANGG00000017904) mRNA, partial cds.
TTGGTTTGGTTCGACTTCTTTGTCTCATTGGTATCATTGGTGACCATTATAGGAGGTTTT
TTTTCCTGTTTCAGCAAAAGGTTGTTGGAAATGCTAAAACCTTAAATCTTATTACTCAAT
CACATGTGCTGACTTGCGGGCGTGGTAAGTGGATCTTAACGCCATTTAAATAACATTACG
GAAAGGTGTATCCTCACGCACCCTGCCGGGTGAAGTGTGTTTTTGTCGAGAAGATGGAGA
AGATAATAGGACTACTCTTGAGAAGGTCACACACAGGCACAGGAAGAAAGGAGAATACGA
ACAAGGAGCTAAACGTTAAAATTAGAAATCAATTATTCAGCAAGTTTGTACACGGTTCTG
GCTAAATGTATTGTATTGCCTGAAGCACTTACGAGCCGGACAATGGGTAAGAATAGGATA
ACAGAGGGGTGGAGATGGGGGGGGGGGGGGATTGATAGCCATTCGATTGCACCCATAAAA
TAGGGGTGGGGTGGGGATATTAGAACCCGTGTAGAAGGTAAAAATCGATGTAACAAGCGA
AACCCCACAAACTCTAATTCATTAAAAAGCAACCTCAACGATCCGACGAGCCGATGGAAG
GAAGGTCTGGTGAGGTGTGTGGTTGTGTGTGTGTGTGTCGCTTTCCACTATCGTTGGACG
GTCGTTTAGAGCCGGTGGGTTCCGCATGAAATATGTATTACCCCCTCATTTGCGTTCTAC
GTACAACGGCTGGACGCCCAGAGAGCTAAGGATGGTTGAAGATAATCTTAGTTGGCGAGC
GAAGGGCATATGCCACCGAGAGCGCATAAAGGTGTAGGATTAATGGGTAGATTATTGTTC
GGTGCGGGGCGAAGGACAGTAGCAATCTATATTTCATAAACCACGTCTTCCCAGCACGTT
TCCTTTTTGTGGTGAAATGACCTAATGGCACTGGGTGGGTAAATGGTCCGTGATAAATCG
ATATACATCCAGCCCGCAGCAGGGTTGGCGCGTTTTTCTTATGTTTGCACTGATTTTAGC
CCTGCACTGTGTGTGTTGTATGTTTTGCTGTGAGTGGCAGTGTTTTGCTGTGAGTGCTGT
TGGCATATTTTTAACGTATGTATTTCTTTATCTTTTGCAGGAAGGTGACAAGATTCCCTC
GATCGACCTGTTTGAGGATTCACCCGCCAACAAGGTAAACATGGCGGACCTGTGCGCCGG
CAAGAAGGTGATCCTGTTTGCCGTCCCCGGCGCCTTTACGCCCGGCTGCTCCAAGACGCA
CCTGCCCGGGTACGTCGAGAAGGCGGGCGACCTGAAATCGTCCGGCGCTACCGAGATTGT
GTGCGTGTCCGTGAACGATCCGTTCGTGATGTCGGCCTGGGGTAAGCAGCACAACGCGAC
CGGCAAGGTGCGCATGCTGGCCGACCCGGCCGCCGCCTTCACGAAGGCGCTCGAGCTCGG
GGCCGATCTGCCGCCGCTCGGAGGGCTGCGCTCCAAGCGCTACTCGATGGTGCTGGAGGA
CGGTGTCGTGAAGTCGCTCAACGTCGAGCCGGACGGTACCGGACTGTCCTGTTCGCTGGC
CGACAAGATCAAGCTGTAAAAGGTCGTCCCATGCCGGGTTCGTTCTACTTTTTACCGTCT
TAAGTCACCTGCACACGCGCGCACGCGCCTTCAAGGCGCTTCTTTTTCGCACACCGTTTT
CTCTCGCAGTCTTTAATAGCCATAATAATGTACGCTTGTTACAACAGCAAGTGGTTTAAC
GGTTGTACGTACCTTTGAACTCTCTTTCGCTCGATAATAATTATGAATTAGGACACCTCA
CATGGAAGCACGGGCTAGCTCGACAGGTTTCGGCATCATCACTACTAGATATTCTCTTCT
CCTTAATCATCTGGCTTAAGGATCAATTACCAGTGCATACCGTAGGATAGAAATATGAAT
TGAAATAACGATTGAAATTCTAAAACCTCTTATCGCTGTGGAATGTCTGTTAGTTAGCCT
GTGTTTGGGTTTGATCGCTGCTTTGTGACGATCGATACGATCGAGTGCTTTTTTCGAACC
CAGTTCTGGTCCTTTTTGGAGTTTCCATTGAGTAGTAGAGTAATGGAGAGAAAAATATAT
ATCAAACCTGCATCCCGAGAACAATAACTAGTTGGATACATGATTAGGAATAGGAATTAG
TGCCACACAAACACACTTACACACACACTGGACCCGACACTACTCACCGTTTTGACCGCC
ACACACTCACACACACACATTTGCTAGCAAAATATATTTCTCTACATTGATGTTCCCTCA
AGCACATCCAACCGAACAGCAAGAGACGTATGTTGCCGCTTTACGATGTCAATTCCCGAA
CAAAAATCAATCAGCAAATGCAAATGGCCAAACGTCGATCACACAGGGCCACAGTAGAGT
AGCGTGAAGAACGGAACGAGCGTTGTGGTTGAAGTGAAATTGGTTGGATTTAAAAATGAA
GATGGAATAAACATCAGAATGCATGCAAAGTACTACATATGCTGTGCGTAAAAGTTTCAC
ATGATTGTTGCAATATTGGCAATCTAGATGGCAGTCCGAAAATTGTCTCGTAACCATAGA
TATGCGAAGGTATTTTGATTATTTGCCTGTGCAGCATAAAACAAATCATGACCGGTAAAC
AACAGACGGGCTTGTGCTGGGGAGTGGGGAGGTTGTAAATGTCATCGTGAGCAAACACAC
CCAACATACCGAAACATCAACAAACGCAAACAAGGGCGCCAAAATGACCACAGCTACG
>RG3Y40217 Genomic segment corresponding to mRNA: XM_321803 Anopheles gambiae ENSANGP00000016829 (ENSANGG00000014340) mRNA, partial cds.
GTTTCGAAACAGTTTCAGTTGATGTTGAGTTTAAATTCGCATGCAAATGAAATGAGAAAA
TGCAAGATTTTCTACGAAATATAGCACAAAAAGAGAGTGTAGTATAATCTTAAATTATAA
CTTAACTGAGATATGGAATATTCTGAAATATGTGTACAGTTGTGTTGAATATTGAACATT
TGGCACGGATAATCGAGAGCCAACGGTTTGGAATGTCACACAAATTGCGATGCATATTGG
GGGTGTTGTACGTACCTGGTCTGCCAGTGTCGTTCCGTGCTTGGATGCTGTTGTCTTTCT
TTGTTATGATGCATAACATTTGTGTTTCGTGTTTGTGGGTTGTTTAATTTGTGGTTTTGT
TGAAACGCGCTGTTATGTTCGCTTTCTGAGCAGTCTCATCGAATCGATTAGCCTAATGTG
GGACTGCGCAGTGATTGGCTGCCCGAACAGCAGATTCAATGCACAGAAAACGCGACCCCG
AATCTCGTTCCATGTGTTTCCGCATCCCGTGCGCGAATCGAATCGCTTCCGACGATGGCT
CGCTCTCATCAACAATCCGCGCCTGTTCCGGCTGGACCCGCTGAACGTGTTCAAGAGTGT
GCGAGTGTGCCGTCGCCACTTTGGACCGGATTGCTTCAACGGCGTGTGCCGTAACCTGCT
GCCGACGGCCATTCCCACGCTGAACCTGCCCGAGGTACGGCCCGTAGCCTTGGTGCAGCC
GATGGATGCGATGGGCGACGAGCTGGAACGATTGCTACGCGACGAACGCAGACAGCAGCT
GAAACGTCACGGCGCAGTCGAGCCACCGTTTGGCGGCGAGGAGGACGAGAGTGGCAAACG
GCAAAAGATCGGCATTACGCTGCTCTCCGCAGATTGTGAAGACGTGGAATGCAATCTTGG
CGATCGGTTCATCGATCGGATCATTTCGTTTGATGCAGAGCAAGAGTATGGCGATGGCCC
ACTGGCCGGCGAATCTTACGGACTGACCAGCTTCTCCGGTATGGTTGTAAAGGCGTCCGA
GCTGGAAACGCTAAACCAGGTAGAGATACTCAACGAGCCGCCTGAGACACTGCTGAACGA
CTCACCGTCCGCAAGAGATCATGTGCGAATGTCCAATGAAAAGGGATGCGAACAGCTCGT
ACAGGAATCTACCAGTGAGACTGGTAATGAGGACCAGGAGACTGAACAGCATTCATTGCT
CAAGGAGACAAGTGGTACCAAAACAGAGAGCAAAACGTCCCTAGCAGATGATGCCAACAA
GCGGGCCACTGTGCTGGCGTATCCCAAAGGTATGTATAGCTTTGAAATAGGTCAAAAACG
TACCTCATTACGTACCTACTCAGCCTCCTATCGAAACATCATTAAGCAACATTACTCGAA
ATGATCTAATATAGGTTTGCTATTGGCGGAGCGTGTGTGATCCTCTTCAATCAACCTTCC
GGGTGGCTCGGCACAAAAGAAAAATTATTGGTTTTTGACTATCGCCTTAGTTTTTTTAAA
GAATAGTTCAAAAGACCTGTTCAGAAAAGTTAGCTGACGAGCATACTGTACTTTTCTCGA
GCCGGTCGCCGAACAGGTTGGTTGATAATAGTGTTTAACATAAAGTTAGTATTTTAAAGT
TATTGTCCCACGTAATAATGAAACCCATTGAACACAATTGAGGTACTAGGCTTAAGAAAG
TGCTTTCGTTTTATTATTTTATTTGGAGCAATATTGAGGAAGGTTCGAAAAGAAACAACA
TTCCCCATATAAGTTGTATTGAGGCTTACACAGTTTATTTTTAAGATGCGTAGCACGCAA
ACCACGCTTGTAATGTTATCATTTCCTCCTACCTACAAACAATTCCCTAGCCTTGTTCTT
TGCAATACAACACAAATCTGTTCGTGAGATCAGAAAACATTCTTCCAAGCTATTTTTTTT
TCTATTTGCAAGAAGATCGATCGTGGAGAGAAAAAAACGCTTCATTTTGTTTACACGCAA
ATTGTGCATTAGAAAAAAGGGAACAGCTGTCAAATGGCCAACCATCTTGTTTAACGAAGC
TGTCACTGCACTTAACGAAACGTCAGTCAGAATGTGTAAATACAATCTCATCGTGAAGCG
AATTTAAACCCGATTCTGCAGAGGAGCGGCCAGTTGCTCCGTTTATAGAAATTACACCTC
TGCTCTGCTGCTCACTCCGTACGCCACACAGACCACATTTCTCCAGCACACTTGACAAAA
ACGGCGCACGAAATCCCGTCGTACTCTACGGTGGTTTCTGCGAAAGGATTCCCCCCCCCC
CATAAGGATCGTCGTAACAGGGAGTGCTGTTTGTGTGCACAAGTTGGCATGTGTGTGTGC
GTGTGAGTGAGTGAGTGAGGGACGTTTTTTCTGATACGCGGCACTTGCACTGCTGCTTGA
AAATCGCGGAGAAAGTCGTGGTCGCTAGTTGTGTTTGCGCGAGTGCGTGTCGAGGTTGGC
TAATCGTAGTCACAATCTGCCAGAGCAGGCAAAAAAAGGAAGAGCGAAGAGGTCATACTC
CTCTTTATCGTGGCAAGCGGTTTCCAGAATCCGGCTACGGCCCACTGTTGTAACCAAGGG
GCTGGCGTTTTTCGAGTGAAACGACGGCAGAAGGAACAACGCCTCTTGGCTCCCTCTTTG
CCCCGGAAGCAGCTACGCAATTGCAAGTTCAACCAACACACAATAGGTTGGCGCAAGGCA
GTAACGCGACCCAACAGCAGCGACGCACAGGATTCGGCAGGGCGTTAACGACGGGAAAGC
GAAAAACGGTCCCAGAATGTTGCCATGTAAGCGAGCCGTACCATTTCCCCCTGGGGAGGA
GTGTGTAGAACCCCTTTTTCATGTTATTAATCATCATCACTTTCGCTGCGGAAAAGTGCG
AAAAACGAGTCCCCTTCTGCTGGCTTTTTGGGGTGTTTTGTTTGTCCTCTTGATATGTGC
GTGTGTGTGTGTGTGTGAGTGTACGTGTGCGAATTGATGTTCATTTTATGTGCGGCTTTA
ACAACGTTTAATTATATAATGCTTCATGCAGCCTGCTGGTGTGGTCGAATTTATGCCGCA
TCGTACGTGTTTGCGGTTCTGCTGCATTGATTTTCTGGTGCGGAGATTCTGATGGCGAAG
GAAACGGCCCAAAAAGTTGTTACGGGGATTAGACGTTGCTTGCCTTTCCAAAACGCTAAG
CACACCCTGCCTCGGGGTACCTTGAAGTAGCTTAGAGTAATATGATCTAATTAAAGATTT
TTGGAAGCAGTGGGAAGGAACGACGCACACGACCGTGTAGGCAAGAAGTTGTCCGGAGTT
GGGACTGGTTTGGCTGTACGGAATGGTACAGGAAATAATTTAATACCAGCTCCATCAGAT
TCACAATCCCCCCTGGCAAAGTGAAATATTCAACGTGGCGTACAAATTAAAATGTCCGAT
CGGAATGGAGGTGCTTCAGAGAGGTTGATTTCCGCATTCGATGTTACCACGATGTTAGCG
CCCCAGAGAGATACAGTCTGTAAATTCTTCATGTTACCAATCCAGCTTTAAACCCGTACC
CCCTGCTCCGCTGTATGCTGCCTTTGTGTAGGATGGAGTTGCTACGGGCTCTCCGCTACT
GCAGCGCCTCCCTCCAAGCCGGTTTTAACGGGCACGGAGAGCGGAGAGATGATTTCGCTT
TCACTGGCTCAAAGTAAGCGCGCCCGTATCTAGGTCACCGTTAGTTCAGCCCCGAAGGAA
GAAAAGAGAGAGAGAGCGAGAGTGTCTGGGAAATGATGATGGCTGCTACCGTGTGGGGTG
TGTACGCGTATACAAAACGCACATACAAAAATGGAGAACCGTTCCCAAAACTGTCCAAAG
GGAAGGAGGAACTACGGTGAAGTGCGCAGCCTGGGTAGCTCCATATTGAACAAAGTGTAA
CTGCCGTTACATCTAGCCGGAAAGGGGCGTGCAACGTGGTGTGGTGTGAGTGCGAGCGGC
GAAGGAAGGATAAACATGAAACCCCGCACACCAGCACGGGTCGCCATCTACGCGACGCTT
GGCTAGAAGCGGACAAAGGCACCTTTGCCGTCACTGAAGCGATTAAAGCAGGCATGATTG
GTGTGGGTTTTTAAAAATAATTTTACAACCGTCCCCGTCAACTCGCGCACGCCTCTTTTG
TTTACTTTTGGCGTTGTGATAGCGATGCACTAAAACCGAGCGGCGGGTCTGTTTGCGCGA
CGTGGAGCTACCGGGGAACACAAGAGACAAAGAAAGGGGCAATAATTTACACAAAGTTGG
TACTCTTATTTTTAATTTGGTTGTAAACAACGCTTTTGCGTCGCTTGTAATTTACAGGAT
TTAAGGAGGATTCGAAAATCAATTCACGAACCTTTAACGAAAATGATTGCAGAATTTAAT
ACTTTCCCACATTGCTAACCGATTTACTTTGCCGGGAACTTTACGACTGCCTAGTCATGG
CTGTGCCGTGTGTGTGTGTGTGTGGGTGTGTGCATGTGTATACATATGTCTGTTTCTGTT
TCTTCTTCCACAGCACTGCGTATTTACCATTTGCCAGGGCTTTGGCCCCGGTCACTGTTT
ACTGCCATGGGCCGTCAGGTTAAACGTCCCGGTGAAGTTGATTGTAATGTGAGATTAGGG
GGTGTTGGCACACTAGGTGTCTGAAGTGTCACCCTAACAGCTAAGGGACACTGAAGGTGA
AGAGCTACACACCTTTAAACGATGATAAGCTCGGAACTGTGAAGCAAAGCCATGGCAAAC
GTTCGACATCGGTCAGTTCTATTACATGGAGCGGAACAATATTATGCCGTTCTTGCAACT
ATGCTAGGGCTAATATTCAAACAATACGGAAGCTCATCAGCCACACAGCGATAAAGAGCA
ATGCAAATGGGATTGAGTAATATTTCTTCTTATTTCTTCATTTTCTTACGATCGATGCCC
TGCGCCTCTGTCATCATTAACGGTTTTGCAATAGTTGATAATTGTCTGTTGATAGGCCCA
CCGGCCGCGGGAATGGGGGATTTCTTTTTATTCCTGTACGTCTGTGCACTATTTGTGAAT
GCTTTTAGCTCAGCACTGACCTTGATACAAATTGGGAATATTCTGAATCATTGGTATCAG
CTGAGAGCCACGCAGCACTTTTTTCTTCCCCCTCCGAAGAGACAGATTCCATCGTCTTGC
GGGCTTAATCGTGTGTTGAGTTGTTGAGTTGCGTTAGCATCTTATCAACAACAGGAAGAC
GCTTACCGCCGTTGTGATGCCAATGGTTTGAATGATCGGTACCCCAGGGAAAGTAAAGGT
TGACGAACGCCAGAGGCACAGCCGGGGGAGGGTGAAAGCATTGGGAACTGGAAGGTATTC
GACAAGCTCTTGCGGATGATGTTATTCGATCCAGTAGAACAGTACGAGTTTGGCCACCAT
GCTGTCACTAATCATGAAGATGTGCTGCGCTCGGGGTAGATTGAAAGTGTTGCTGACTTG
TCCATCAAACGTGCTGTATTAGCTCATGTGCATGTTTCACATTATTTGTTTGTTCCTTTG
CAGCTCCGCTCAATGAAGAGTTCTTCCAGAAGTGTCGCAACGACTTCTACGACTGCCCAA
AGAACGTTCTGGCGCAGAATGTATGCACGCGGATAGATCCGTTCGATGCGTGTCTGTCGC
GCAAATCGCTGGAGAATACGCAGCACGTATTTACGTACAAGGTACGGCGCGCGGTAAACG
GTGCTTCGCGGTGCATGAGTTGAATAATCGTTCTTTTTTTTTCGCTTCCGCATCCAGATC
GAGAACGAAGGCAAACCGCTGACGAACCAGAAAAGCTCGGGACGCTGCTGGCTGTTTGCG
GCCCTCAACTGCATTCGCATCCCGTTCATCAAGCAGTACAATCTGGACGAGTTTGAGTTC
TCACAGGCGTACCTGTTCTACTGGGACAAGATCGAGCGTGCGAACTACTTCCTAAACAAT
GTGGTCGACACGGCGAAGCGTGGCGAACCGGTGGACGGTCGGTTGGTGTCCTTTTTGCTG
TCCGATCCGACCTGTGACGGTGGCCAGTGGGACATGCTGGTGAACTTGATCAACAAGCAC
GGCTTGATGCCGAAAAAATGCTTCCCGGAGAGTTACAGCTGCGAGGCAAGCACGCGGATG
AATTCGGTCGTCAAGAGCAAGGTAAGCGCGTGGGTACACAAGTGCGAAAATGGGGAACAA
AAAGCTGTAACCGATTTTTGCTTTCCAACCGTCAATAGCTCCGTGAGTACGCAAAGGATC
TGCGAAAGCTCATCGACAACGGTGCAACGGACGACGAGGTGAAGGAGCGAATGAAGAAGC
AGATGAACGAGGTGTACAACATTGTGGGCATTTGTTTGGGCATTCCGCCGGAGAAGTTCA
CCTGGGAGTACTACGACAAGTCGAAGAAGTACCTTAACATTGGCCCGATCCGTCCGATCG
ATTTCTACGAGAAGTACGTCAAGCCGTACTTCAACGTCGATGACAAGGTGTGCCTGGTGA
CGGACCCGCGCTCGTCGAATCTGTACGGCCGCTCCTACACGGTCGACTGTCTCGGCAATG
TGGTCGGTGGCCGGCCCGTGCTGTACAACAACCAACCGGTGGAGCTGCTGCTCGATCTGG
TCACGAAAGCGCTCAAGTTTGGCGAACCGGTCTGGTTCGGGTGCGAGGTGAACAAGCGCT
TCGCGGGCAAACAAGGCATCGAAGATTTGGACATGTAAGTGAGGGAGGAGTGGAAGACTG
TGGTGGTGTGGTGTAAACTAACGCTGTTTTGTGCCTATTTCTATGCAGCCATGACTTCAA
GCTGGTCTTTGGAGTGGACATTCAGACGACGATGGAAAAGGCTGACCGACTGCTGTACGG
CGAGTCGATGATGACGCACGCCATGGTGTTTACCGGCGTGTCGGTTGATGTGAGTATGCG
TAACAAATCTGCTTAGAAAGGGACGCAAATTCGCTATTTCAATAACCCTTCTCTTACTCT
TACTCCTCCAACAGCCCAACAGCCAAAAGCCGACCAAGTTCCGGGTGGAAAACTCGTGGG
GCGAGGACCGTGGCGAGAAGGGTTACCTAATAATGACGGCCGAGTGGTTCAAGGAGTTTG
TGTTCGAGGTGGTCGTCGATCGCAGCATAGTGAGCCAGGACGTGCTGGACGTGTTTGATC
TCCCGCCAATCGTGCTGCCCGCCTGGGATCCCATGGGCACGCTGGCAAAGTAAGCAGGGT
AACGTTGTGAAGCTGCTACTGCGGCTGACGATCGGGCAAGGGGGTGTTGATACTTTTGGG
GTTGGAATTCAGTCCACTATCATTACTTTAGAAAAACAAAAACATGCACGTGCCCGTCGA
AGGTGTATCACAGCTTTTAGATATACGCAAAGTGCGCAATTACTGCTGCTGACTGCTACT
GCTGTATGCTGAAAAATTTAAGTAAAAAAAAGTCAACCTACCAACAACCCCCTCTTCACA
CCGCACGTGCGTGGCTTTGCCAGGGTTGTGCAGAATACGACCGCTAACAACAAATCGATT
TACTCTAATATACACAATTAACGTATAGGTATAGATCCAAGCTGATTGCGATGCAAAGTG
GAAAAGAAGCGAAAAGGAATATGTGAATAATAACAAGAAATATATCTTTTTTATACAGAA
AAACATGGAAAACTGAATTTGCATTATATTTCCAAAACCCGGCTAGGCTAACAACTGATA
ATCGATGTTTACTATAAATTTATTCTCATAAGGAACGATCAAGGTACAACGTTAAAACGC
GATCTTTACGTTTTCTTGCGTGCCACATTCCTCTGGTGCACATCGTACTCGTAGCGCAGC
TTCGCCCATATGCCCTGGCACATCTTCAGTAGGCGCGTTTCGGGTTCCTTTTGCTTCCGT
GCGCCGCGGTACACGCTCTGGATGAGGTGTTTGGCAGTGGCAAATTCGGCCCTCTGGATG
AGCGATATGGCAAGGTACAGCTGGCAGCGAGCTACGAGCGAAGGATCGCCCAACCGGCAG
GCCAGCTTCATTTGGTGTAGCGATATTTTGCCCGCCGTATCGGCACAGGCCAGCTGGTAG
TCGCCGAGAGCGGAGAAGGCTCCACCGAGCGTCGAAAGCCAAGCCATCAGTTCGGTGAGC
TCGACCAGCTCCCACATCATGTGAACGGCACGTTGTCCCCTGCAGCGGCAATGGTGGATG
TAGCAAGGATTTTAAGCAAAAATGTGTCATAAT
>RG3Y40229 Genomic segment corresponding to mRNA: XM_321790 Anopheles gambiae ENSANGP00000023292 (ENSANGG00000021444) mRNA, complete cds.
ACACGCGACACGCACATTGACACACACACACGCAGACAGACACCTTTCCCTGATGCACAA
TATGTACAAGTACTCCACAAAGCGTGCACAAAGCGCTGCAGGACAGGAACAGAATCAGCA
GCATGCCACAGAGCAGCGGCCAGACCTGAAATGAGGATGGCCCTGCCCCTGACACGCACC
CGACGCTCATCGTGATCGTGATCATCTCTCTCTCTCTCTCTCTCTAGTCTAATCGCGTAA
GTATCGTGTAGCACACAAGTAATCGTATTCGTAGTCCCAAGCAGTGAACAGTGGCCAGCA
GTCCCCAACAAGCTAGACTAAGTTATCCCTCATTCTGTTACTCTGCTTTGTTGCTCACAT
CAGCACACAAGCTCAAGAGCATGTAAAGCTGTTGTTGAGTAGCATCGTTCAGTGCATTTA
GTTTGAAAGTTTGATTAATTAGAGAGCAGCTCAGAATAGCATTGCGTTCGCCTGGTTTGA
GTTTCCGCCAAACACTCGTTTCTCGGTGCACTCGATGAGTAAAACTTCCTTCCCCCCCTG
GCCAATGATTCGCGTTGAAAATGGACCAATTTTCAAATGAAGAAAAATATTAAAAAGAAG
ACGAAAATAATATAAATAGACACGTATAATAAATGGGCAGATAGTGCGCGCACAAACACA
AACACACACATCGAGGACAATGCCCAACTCTGTCTCTAGCAAAGCGGTTGATAGTACACC
ACCATAATACCACATAATACTCCCCCTAACATATGCTCGTATGTGCGTCGAAGTTAGGAA
ATACTGCTGACAGGACCTTCAGTGAATCCTGAATCATGTCGGGACAGTTTTAGACAGTGT
AAGTGAGATCGATTTCTGTTCGAGTATAGCAGTAGCGAGTGGCAGCGCATTGAGCGAATG
AGCGCACTGCGCAATGTGGGTCTGTGGATAAGCCAACAAAAGAACGGTTCTCGTGGGTTT
GGAACTGATAGAATTGTTCTGTGTGTTCCTCCAGGGGAGCAGAAGATATGGTATTACTCG
TAGTATGGTTTGCTTCTTCCCCTATTGAAGCTTTATTGATACGATTTATTTATTTGAGAC
ATTGCCTGCCTTTAAAGCGAAACAAGCAAGAGGTATCTTAAATCAACCAAACTCAGAGCC
AAACCCATGGGAGAGATTGTTTGTGTGAAACATAGCATCAAGAGCAAGCTAAACCAAGAA
ACGGTCAGGAGTGAACGGACGGATAAAAATAATATTCATAATACATATCATTTAAGCTTA
GACTTTATGACCGGTTTTATGAAAAGGTATATTTTTTATTGTGAGATCCACATTGGTGGT
GGAGCGGTGTAAAATGGCAGTTGGCCAGTTGTGTGATGGCCGAATAAATCCAACTCACAG
CAACTGGAAACAGCAAACATGCAAAACCCCCAGTAGCGCAAATACTATTGATGGCATTAA
TAACCGTAAGGAGTAGTAATACCGGGCGTAGCAACGTGGTAGGAACTGCAATTACACACA
TGATATTAGCGAGCACCCTGCGGCCATCTGGCGGTTTAGAGTATGTATCCACTGTATCTT
CTTCATCCCCCCAAGGCTTGCCAAGAACACACCGAGAATTGGTCGTCCGTTAGTAATCAA
GCTTAGTGTGTTTTCAAGCATACCGCGTTCGTTTTTGCTCCGTTTCGTGTGCTAGCCGTT
CACCGTTAATGAGTAGTAGCAAATCAGCAAATCGGGCTTTGCAGAAGCGGACAGTCAGTC
AGTGTAGCAGCTGAAGATAGAAAGAGGGTAAGCTGATCGCTGACGTTTTTAGTGTAAGCA
TTAGGAGCGTGCCACATCCTCGAGCCAACGAGCGCTCCTCTGCTCACGTGATCACGTTGA
TACGTGTTGATAAGAGCGACGGGGAGTGATAGCATTTGTTTTTTCAAACATTATCAATCA
TTAGGAAGCAAAACCCAAGATAAGCTAAACGGACAGACAGACAGACAGCGTAGCAGTAGG
GGTATTTAGTAAGCATGTTCCAAATTTGACTAAGTGATAGTATAATTATGAATTTCGCGT
ACTAAACAGAAAAGCACACAGCCTAACGTTCATCGGTGAAAAGCTCAACGAAACTAGAGG
CAACAATTGACGATCCCAGACACTCAGCACACGCCAGCACACGCTGTTGCTTGCTGCTCC
TGGAGGAAAATGGAAAACACAACCGTGCGCCAAGATCTGCTGCAAAATGCATCAAAACAC
ATCTGTGGTTGCGATTGCTTTTAGCTCTTGCTCTTGGAGTTCATCCTTTAATAACATTCA
CAATTCTTTGACCTGTGTACTAAGAACGAAATATGTACGTGCGGCACACCATTTTAGGCA
TCGCGATCGCTTGCACTTGCAATCCTTCCCCGCGAAACCCCAGTATTTGTAGATCGAACG
CTATGTACGTTGTTGTGTTGGAAGTTAGACCCAGAGCAAACCCATAGCTAAGTAGTAGGC
CTAAATGACGTACGCTAGGAGCGGCAAACCGACCGATGCAACGCTGTCCGATTTCAAAAC
CCGGCAACGGCTTAGGGCATTCGGAAGCGTTCCTTCCCGTTACCGATACGAAACAATCAC
AATTCTTCGTAGCAGCACTTAATGAGAGATGTAGTAGCAGTTAATCAATAACTAGATGCG
GCGGCGAAAGAGAACAAATTGATCCTTTAAGTACACACTCTTTCTAAATACAACCTATGT
TTGTGCGGGGGTTACGCTGAATAACGTTCAGATCCTTTACCTTTAAGCTTCTATTAGCGA
TATATTGTAGCGTAATAAGAGGGTGGCTGATCTTGAGATCTGCACCAAGGAAAACAAACA
ACCAAACAAATGAAACAAAAAACAAAACTACAAACTAAATATTGCATTCCACAGAGCAAA
GGCTGCGCAATGGTCTGGCCTTTCCGCAAGGCTATGTGCACAATGCAACACAAGAGAATA
GTACGGGCTACGATTTTTTCAATCAAATCAAATAGTAACACGCGCGGCAAGACGCAAGGA
ACGAGATGGCAGAGCCGGCACTATGTAAAGCACCATTTAACGGACTAGAAAAGGCAACTT
ACCACTAAACCACAGTTAATCCACATATGTATTGCATTCATTTCCATGCGCGATTGTACG
ACACTGCATTGCTTTTCGATTCGTTCTATTACAAACGAGGTCGGCGATGTGTATGCGTAA
CAAGAGCAAACCTTGCAACGAATTCTACATGTTCATACTAAGTAACGCTTCACACACCAC
AACAACTAAGCAAAAGCTGCAGATAAATAAGAACAATAAAACCAAAATCCAAACCTTTTT
ATCTACCTAACTTAAGTTACACTACGAAACATATTGGTCCTTTAATCTCAACAACAATAC
TGCTGCTCGGTGCCACCGCAAACACCGATACACCACTGTAGAGATGCATGGTTATGGTTT
TCTTCCTCGTATTGCCTACAGCATGAATTAAGGGAGCGAATCTGATAGCGCATTAAATGC
GGAACGTACTCTGTTCGATGGTTAGATTAAATACTCAGTACTAGAGCTAGTAGAAATTGG
CCAATTATGAAACGTTACAGTATGCAAGCGGCGGCAGATTCTAGGGCAGATAGGGCGGAA
GGAGCCACGCGAACAGAAAAGGAGCGCGCCCGAGGGAGAGCTACACAGCTCGCAGGACAA
CAGATGATAAAGTGTCACTATAGCATATATTTAAATTTATTAATTCATTAATTGAATCCT
TCTAAGAATATTACTAATGGAAAGAAAATGAATCAACCAACACTAATTCAATGCCCTTGC
ATACAGCGAGAGGGGGCTTA
>RG3Y40234 Genomic segment corresponding to mRNA: XM_321784 Anopheles gambiae ENSANGP00000009742 (ENSANGG00000007299) mRNA, partial cds.
TCCTCAGCAACCGAGCGCGGTTCCACTGTTGTTGCTCCTTCCGAAGTGTAACAATGAATG
AGGAGAATCAACAATGAATGAAAGCGACATACCCGAACAGGGCCAGCTTAGGCGGTGCTC
TATGAGAATGCCGAACACACAGCGCTTGGTGGGTGGTAGCTAAATCGCAGGAAAGCATTC
AAAAACGCAAAAATTCGTTGATAAAATGGAACAATTATATTGCTGATTTTTCAAAACACC
TCGGAGTTTGTCGAAAAACTCATAATTTCACGTTTTTATTTCTTTTCCAGGGGGTTTGCC
ACGCGTCATCCAAGCTACGCACTGTGCACATCGAAAACGAATGCAAAACGACGTCAAAGC
CGAAGATGTCAAACGGTGGCCAATTGTGGCAAACGTCAAAATAAATCAACAATACAATTT
TATTCCTTGTACAGCGGTGGTAAATTGTGTTTTTGCAGAGAAAATTCCGACGATTGCAAA
AAGTTAAATCATATCTCTGTGGAAAACAGCGCGGCTCTACACACGGCACATTGATATGGC
ATGAAAAGAGGCTTAATTAGATTACAAACAACACTTGTGCGGTTAACAAGGTACCTGGCC
CCCGCGTACGTCGGTGTTTTATCGGGCGATATGTTCCGGATTCCCAGAGCGGAGATTGTA
CGGCTTTCGTTTTCTTTACAGATCAAAAGTATTGGAGGAAACATGTGAAGAGCACACATC
TAGCTGCTGATCGATTGCTGAAACGGAGTGTCGAGCAAGGAAATTTATGAAATCATTACA
GCATTTGTTCTGCACAAAACATCTACTGTGCGTACTGCGCGACGGGCTTCATTCCATCAT
AGTTTATGTGTGGCATCCTTAAACATGTTTGTGCTGCTTTTTTGCAGGTAAACATTTTGG
ATACGTTTCGGTGCGTTTGTTTCTTCCGCTCCGCTGATTAGACAACACCTATTGCCACGC
TCCGGGATCGTTAAAGCTACTACAGAACAGCTGCTTCAAGATGCTAACACACAAGAACAA
TCAAGGTGGACGGAAAAAGATGCAGGTGGCTTTCGTCATAAGGGATGCTGAGGAAAAACG
CCACCGAAATGGGGTAAATGCGCTGCAGCTGGACAGCATCAATGGCCGGTTGTATTCGGC
CGGCAGAGACGGTATTATTCGCCTATGGAACTCGACACAGACTTCCTCCTCCGAGCCGTA
CATCCAGAGCATGGAGCATCACAACGATTGGGTGAACGATATCGTCTTATGCTGCGGGGG
TCGTAACTGTAAGTTTGAGCTGGAGCTTTGAATATCGGTTATGAAGGATCTAATTAGTAT
TTTTTCTCGTTTGTAACAGTGATAAGCGCTAGTTGTGACACCACAGTGAAGGTGTGGAAT
GCACACAAAGGTTTTTGCATGTCGACTTTGCGCACGCACCGGGATTACGTGCAAGCACTT
GCGTACGCAAAGGATCGCGAACAGGTGGCCAGTGCTGGATTGGACAAGGCAATATTTCTG
TGGGACGTTAACACACTTACTGCACTGACTGCCTCCAATAACACAGTTACAAGTAGGTGT
TGATATCATAATTCAGTTACAATTTTCAATTGACGACGTTGTTTTGGGGGCACATTTCAG
CATCCAGCATATCGGGATCGAAGGACTCAATCTACAGCTTAGCGATGAATCCGTCCGGGA
CGATCATTGTGAGTGGATCGACAGAAAATACGCTTCGAATTTGGGACCCGCGAACATGCA
ACAAGATCGCGAAACTGAAGGGACACACGGAAAACGTGAAAGCGCTAATCGTATCCGAGG
ATGGCACGCAGGTCGTGTCCGGCAGCTCGGATGGAAAGATCAAGCTGTGGAGCATCGGGC
AGCAGCGCTGCATTCAAACCATTAGCGTGCACTCGGAAGGTGTTTGGTGTTTGCTGATGA
CGGAAGGCTTCTCACACGTGATCTCCGGTAGCCGGGATCGGAAGATCATTATGACAGAGT
TACGGAATCCCGCGAACAGTGTTTTGATATGTGAAGAGCAGGCTCCCGTTCTGAGCATGT
GCTACAATATTGACCAAACAGGCGTGTGGGCCACGACATGGAACTCTGACATCCGATGCT
GGAAGCTACACAAAACGGAAAAACTGTGCAACTATAGCTACTCCAACAGCAACAGCAGTA
TCAACAACGGCAGCGGTGATGGCACCTCCAGTTCTGTGGCACCAGCACCAGCATCTAACA
GCAGAGCACCGACAGCAGTGCCTACCGGAGCGACCACGGCTAGCTCTGGCAAGGGCTATG
AGGTTGCTTGCATCAAAGGAGGCGCCGCCATTAAACGGTACCACGTGCTAAACGATAAAC
GGTTCATGCTGACGAGGGATACGGACGAAAACGTGGCCATCTACGACGTGCTGAAGATAA
AAAAGGTAGAGGATCTCGGAAAGGTGGACTTTGAGGAGGAAATTAAAAAGCGCAGCCAAC
GAATTTACGTACCGAATTGGTTCATGGTGGATTTAAAAACAGGAGTAAGTGTTTATCATC
CTCTCGTGTGATAATGGTGTGTTCATTTCATATCCTTTGTGTGTCCCCTTTAACAGATGC
CAATGATAGTGCTAGGACAGGATGAAATCGATTGCTTCGCAGCATGGGTTTCGGCGGAAG
CTGGCCTTCCAGAGCATGCGGAACCCGGGTCAGATCCAAAGGTGAACTATGGTAGTCTGC
TGTTACAGGCGCTGCTGGAACATTGGCGACCTGCTCCATCGCACCACCATATCCAGGGCG
GGCCGGTTGAATTGGAAAACGGTTGTGATGGTGACGTTCGGGGCAACGAATACTTCAGCG
TGCCGAAGCATACTCCAATTATTTTTAGCGAAGTCGGTGGAAGGAATGTGTGCCGGCTGC
TGGTAAAGGATGCTGCAGGTGAAACGGAAAGTGCACTGCTAAACGACACCGTCCCGTCGT
GGGTGACCAATGTGGTCATCGATCGGACGCTACCCAAGTTCATAAAGCTTCCGTTTTATC
TGTTGGCCCATCCATCGATGCTGAAGCAGGATCGCAACAAAAAGGTAAGCTCCAAATAAG
ATCCATCCGAGGGTAGAATCTTTGTGCTAAGATAAATGTGCTAACGTTGCGTTTGGTTTG
GTCCTTTCCTCAGGAACGCTTGATAGCGAACGAGTTCATTCAATGTAGGAAAGTGTGTGA
GCACGTGTTGGAGAAAGTACTGGGCTCCGATTTGCCAACGAGCGACAGTAATGGCAACTC
CAACTCTTCGCAAAATAACAGTCAAAGTGATGGTAACTCCGAGAGCAGTCAGATACCTGC
CGAGGAACGAATCGAGCTATTGTGTAATGAGGTGGTGAGTATGAGGAGAATCCATCGTTG
TTGCTCAGCTTTTGTACTTTAATACTTATTTTATCGTATTTTCTCTTTTTTTCTCGTTAC
CACTAGCTGTGTGATCCAAACATGGACCTTCGTACAGTGAGGCATTTTATTTGGAAACAG
TCATCGGATCTAACTTTCCACTACCGGACGAAATTAAACTAAATTTGGCTAATACCATAC
CCTGGATGTTATGTTGCCCGTTTAAAAAAGAACATATATTGTATGTAGAATATTCGTGAA
ATTGTAACGAAAGTTTGTCCAAGTAAACTTCGAAATATGCAATATAGTCGAGCATTTATT
CCTCTAACACACCATCGGTGCATATATTTTAGAACTAAATCGTGCTTAGTCTATGGTTTT
TGTGTTCACCTGCCACAATTTGTGTTTTCGCCAATGCAGAATCTTATTTTTGAATATTTT
TCTTTGGTCGATTTTGTGAAGATAAATTATTTGGTCCGCGCGGCCATTTCGATATTACCC
ATAGTGCATTGTCGAACATCGATTCTACGTAAAAAAAACAAAGAAACGTTTTTTGTATTG
TATACCGATGATTTGTTGTAGAAAGTGGATCATTTAATAAAAACAACATAATTATAATCT
AAATTAAATTAGTTAAAATAAAAATGAATTTACAAAAATCCGACAAACATCGCCAGTTGA
GCGCAAGTGTCACGTACCTGTCATCTATTTGTCGGAACTCTTCGCTGTCATCGCGACGAT
TGTCAAACGCCAGAAAAATGGTTGGCCGCAAAAATCACGCGTAACATTCACCCACTTGCA
AACGAAACAGGAAATATTGTGCGGTTAAAGCACCTGCATTGTAATTAGTTAGGTAAATGT
GTGCACCGAAAAGTCCCACCAACCTTTCTGCATTGTCCGTGGCAGTCTAACGGCAACGGG
GAAGTCAGTTCCGAGTGGCGTTCTTTCCCGTCCAGAGCATCGCTACACCGTCGCACGGTA
CCTTTGGGAGGAGGACGTGCGGGAACTACTATGCTCGAGCCGTAGAGGACGTCTGTTGTC
CGGTGGGAAAGCTAAACGACGCGTTTGATAGCAGCCGGAAGTAGTTCGATCGAACCTATC
GCGGACAGTGTGCTCCTTCCCTGTGATCCCATATCGCATTTCAGTCGCAGAAAAGTGAAG
CCGTGTCGTTTTTTTTTGTTGT
>RG3Y40259 Genomic segment corresponding to mRNA: XM_321755 Anopheles gambiae ENSANGP00000017468 (ENSANGG00000014979) mRNA, partial cds.
AGAAAGGAGCAAAAAATCCAACACAAAATAAAGCCAAACTCTTCTATCGACTTTACAACA
AAAAAAAAAAACATACAAAAAAATCGGTGCGAAAGCATATTTTCCCCCTTTTTCCCCCCA
TTGGGTGTGCTAGCTGCAAAGCTCTCAAAGGCATCATTCCTGCTCGGTGGCCTCTAAAAA
AAGTTGTCGAGATTTAGACACACATTCGTCGCACGAGCTCTCACTCACGTGGTTTTGGGA
TTGCGCAAACACACATTCCGGTACCGTCTTGCCACGGAGGGTTACACGTAGGACATCTTG
CCCACATTGAATGTGTTGCATTTGAGTTACATTTTTGGTTTGCCATTGTAGGCCCAGTGC
CTAGTAGGCTATGACTACCAAACAGCGAAATTCTGCTGAGGCAAAACCCACTGTTTGGTA
GTCATAGCCTACTACAAGAAAAGAATTACATTTATTACATGCCAAGGGGGCGCAATGCAG
CAATACAGGATTTGTTATTAAAACGGCAAAGCAGATAAATTGCAAATAAATTCAAATTTA
ATTACAGCACACATAACCCACCCAAAAGTTATTTGAAACTGTTTTTTTTCCTTTTAAAAC
TCATAATTTAATGTACATTTTCTGTATAATATTACAATTTTGTGACGATTTTCATGGTGA
AGTACCACTGTGGGCGACATAGATGGCGTTGCTATAATTATAGCATCATCTCGAGTAACG
GTCGCAACCGCCCGTTTGCGTAAATTTGAATACGCAAGCATGCTTAAGACTTTTCTAATG
CCAGTTTATGTGTTTTAGCATGTTTTAATCATGTTTAAATGATACAACAAAGCATTTGAG
CTTAACTTCGACTCATTTTCTCTCAAAGTACGCAGAGTTACCGAAGCGTCGTGGGCGTCG
GCCATCGCGTTGACGATCCTGCTGCTGGTTTTCGCCTCTACAATCGACACAACATCCGCC
CTCAGGTAGTAGTTAGCACGATATGGTAGGCGTAACAGAAATGATACTCACGATGCATCA
ACACCTTCTACTGCTCCACAGTTACCGAGGCTACAAACAGGAGATGAAGGAACAGCCCGA
CGATGTACTGATTGATCTCATTGCACGATACGGTCACACGATGCTAAGAGCCAAAGATGA
GCTAGAGAAGTATGTTAAATCTTCAACTCCTTTCTTCAACATTCCCTATAATAAATCATT
TACTCCCTTTTTTTGTCAATCAGCTCCAAACGAACGGTAGACTTCGGACTGTCACGCGGA
TATTCAGGTGAGAATTTGCACCACAAAACCCCCATCACGCAAATGGGGAAGTAACCCGCT
TGCTCTTGCTCTTTACAGGCGCCCAGGAAGCGAAACACCGAATGGCCATGGCGGTCGCCA
ACTTTGCCGGCGGCCCTGGGCGGAAACGAAGGTTCGAAGGAATCATGCTGTAAATTACTG
ACCACCGATGCGAGCCGAACCACCATTCCTGTCATGTTATCATGAATTCACGTGCAATAC
ACGACCACAGTGTGTAACGGGATGCAAAATCGACGAAAATGAGCCTCACAACACAATCAA
TTCGAGCAATACAACCGCTTTTTGTCTTCTGTCTATTGTTGAACGTAGAGTTTAAAATAA
ATTAAAGCCAGTTTTGATAGAAATGTATCAATGATGATGTACGGGAGTGGTTGGATTGTT
TTTTCTTCTTATAAATGTCGTGAGAAAGACGCATTAGCTTATCGCTTTAGGCTCTGAAAT
GCATTTTTAATAGGTCTTTGCGTATCCAACAAGTAAGTAAAGAGCATTGTTGTGTCGGGC
CGGGGAATTATTTCTTCTTCAGCTTCGCTAGTGATGAATGAATGATGCGAACGGAAACTT
GCTGGCAATGGCTGATAACCCACTGCGGCTTATGGAGGGCGATAAGACGAGCTGGCACGC
CAAGATCAGTTGCTTCTTTAGTTTCATCGTACCAAAGAACTACCCCGGCTGGTGGCTGGA
AGACGCTCCGAAATTGTATAAATTCAGTCTAATCATAAGAAATTTGAATGACAACGCAGC
AAAGAGTTGGAGATAGTTTTTTTTTGGTACCTATTTGATTGTACAAAGGTTATCAAGTCA
TGGTGACGTATGCGGATGATGAAGTAATCGTAAAACAATGACACTATTATTAGGCCAGTC
AAAATCCTGCTACCCAAAGACTTGTTCGTGAATTTGTTGGTTTAGTCAGCTTATTTTACC
ATGTATGCTCTTTAATGAATCTACTATACTTAGAGCAATAATACTGAAATACACAAAATT
AAAACCAAAAATTACTAGCACCCTGCTAGACTTCACCTGCCACTCGGTACAGGGAGGAAT
TTGTCTGGCGAAAAAAAAAGTAGAACGCTTTAAACACACCCGGTCTTCGTCGCTATAAGG
GGTTATCGGTTAGAGGGCAATGTTGACTTATGCTGCGGACGCCAACTCCACTAGCCAACT
CCTCTCCGTCTCAACAGCGGCTACAAAGTACGCTCCCCGCGGCAGGCCAGTACGCAACGA
GGCTGATAAGCTGCGATGGCCCAAGAAGAAGGAAGCAGGAAACTTTCTATACGTTCTATT
CACTTTCCGCCGGCTCTCGAGCGTGTGATAAGAAAATTCTGCATGCTGGTGTGGGTTTCT
AGA
>RG3Y40261 Genomic segment corresponding to mRNA: XM_321751 Anopheles gambiae ENSANGP00000016932 (ENSANGG00000014443) mRNA, partial cds.
GTTCCTGCTGCAGCAGCAGCGAGCGGCGGCGGCAGCAGGACGTCCGCTGGATGCGCGTAA
AGATCCGGCGCATCCGGCGGCACACTTGGCTCTGCCGGTCAATCTTGCTTCCTCGTCGGC
GATGCCGCCCCATCCTCCTCATCCCCACGCTTCGGTGCAGAGCAGCCCCATCAAGGCCTT
ACTGAAATCGACCACGGGCATCCCGACGTCCACCATCATGCCGCCGATCGGGTCCGCCCA
CGGTGGCAGCACGATACTGGCCAATGCGCTACAAACGTTGCCCCCGCCACCGCTGCTGAA
GGACGCTCATCCCGGCGGCCGGCCGGAAGTGCTAATGCGCGGCGGACCACCACCTCCACA
TTCGCTACCACCCTCCGGTGGCCCTCACTCACATCACAAGCCGGAACAACTGGCGCACCT
GATGGCGGCGGGACTCGGTGGCGGTCTCCCGTTGTCGCTGGCTAAGGGTGTTCCGTTGCC
ACCGCACCACGCCGGGCACCGGTTGCCACCGGGTGGGTTAGCATTGCCGCCCAGCATGCT
CGGACACGTTCCCCATCCTTCTCACGGGGCGAACTTGGGCTTGCACGCGAAACCGGGAGC
CGGTGGTCCGGGCGGAGTGATTACTAACGCCAGCATTGCAGCGGCCGTTGCTTCCGCCGC
CAGTATCGGTGCTTCCGGGCCACCCAGTATGGCACAGACGCCTCCACCCGCGTCACCGAC
AGCCGCCGCCGGTCCAGTGCCGAGAATGCCGGTCGGTGCAACGCCTCCATCGGCGGCCAC
CAGTGCCGAGCGACGGCCGGGTCGACGAAAGAAAATTACCCCCCTGCGGGAGGACCTGAA
ACGAAAGGGAGCGGCACCGGGAGTGGGTGGTGGGGCGGCCGACCAACCGACGGCGGCCCA
TCAGGAACAGCATCAGCGGCCACCGCCCCAGCATCCCTCGCTACATCACGGGCATATGGC
AAGATTGCCACCAGCACCACTACCACCACCACCAACTTCGATGGCTCCTTCATCGACCGC
CGGACCACCGGTAGGACTAAGGCCCTCAATACCACCGGTTACCACCAGCCATAGCTCAAG
TGAGTCGTTCAAGTCACTCATTCTAGCCAAGAATCAATATTAAATGTTATTTTCCCGTGT
TTCTTGCAGTGCATCAAAACGCCACGGCCATTGCAACGGCTGCCGCGGCCGCGGCCGCAG
CCGCTGCGGCACAGCAGCTGGCACTCAAAGTACATTCCCGAACGCCCGTCGATGGCGGTG
GCAGTACCGGCGCAGGCATGCACGTGAACGAACCTCCGCTGTCCGTACCATCGTCCGTAG
CACACTTGTCGTATTTGTAAGTCGATTTCGAGCCGGGCCAGTTTCAATTCGGCACTAACG
CTTCTTCCCTTCTCGATGCTCCCTCCAGCAGGTCAGAGAATCCGCTCTTTGCGCATCGTC
TCGGGCCCTTGCCAAGCAGTATTCTTTCTTCCGGCAGCAGCAGCCTGCAGCGGATTGCGG
CCATCAGCGGGGCCGCTCCGCCGACAGTGTTTGGCGATCCGGCCGCGTATAACGGCGGCT
GGAAACCGTCGCCGCCTGCCCCGGCGGGTACCAAGCCGAAAGCGTCCGGCGGTCCACCAC
CGCCGCCCGGCATGATGGTGGGTCCACCGTCCGTCGGTTCGTTGGAACATTATCATGGTA
CGCACGCGTTTTTTCGTATATTCTCGGGATCTCGTGTTAATTGCAAATGTCCTCATTGTT
TGCAGAATACAACCCCGGCAATCATCACTACAACCCGTACTACAACGTTCTGGATCGGGC
TGGCCATCTGAGGCCGCCACCCACGATCAGCGAACTGCACCGAACCAGCAATCTGTCGCC
CACCACGTTTACCACACTGCAGCCGCTCGAGTTTCCGCACGTACCGAAGGCGGCCAGCGA
AAACCACCATCACCAGCTGCAGCATCATCATCACCATCACAGCGCCACACCCTCGCCCTC
GGCAGCCTCATCGGCGGGAGGCGACGACGGTCCGAGCAGAGACCCGTCCCATGGTGCCGG
GTCGGCCGGGCCACCACCACCGGCTCACGCATCATCGGCGTCTGCGAGCTCCTCGGTGGC
GGAAAATCACCCAACGCCGGTTGCCGCCGCGGCACCGTCTCCGCCATCACCAGCGAGCGA
TTCGGCGGCGTCGGGAGCGGGAACGGCCGCCTCATCGCTGGTGGCACCCTCAGCAAGCGC
TAGCACACCCGCGGCCTCGTCGTCCAGCACGAGTACCAGCGTGTTTGGTGAGCTAGTGAG
CTACTTCAGTTCGCAGCAGGATGATTTAGACTCGTAATCTATTTAATTGACAGCAAACAA
AATAACGACATATTTGTGCGCGATAATGTAATTTGTAATCTGTCCCTCTCCTGCCTCTCG
CCCACACTCCCTCAAATCCACCCTTTCCCTTCCCACATCCAAAAAGTAATGCTTAACTTA
TAGGTGCACTCCCCTGCCACACCGCCAAAAGAAGGCCACATTTTATTAGAAACCCGCTTT
GTCTACTAGCTCTGTGCACTGCCCTGCCGCAGAGGGTTGTCATCCCGGTTTTTTTACGTT
CCATTTAACGTAGCGTTTTATTTTTTAAAAAATACCTTTTGGCCGATGTTTATATACGGT
GCGGTGCAGGGGAGATTGCTAGATGCAGATATATTTGTTTGTAATAAGAAATAAAAGATA
TACTCACAAGAAGATGCAGTGCAGAGAAGGAGGAGGAAGCTGGCCACATTTAGCGGTGGG
CACATAGTTTGTCAAGCAAAAATGCTAATGAATTAGAGGAAACAATAAGTGTGCTTGTGT
GTTGGGTTTTATTTGAGGTGTTTTATCGAACCTTTCATTCGGGATTGGTCGGATTTAGGT
TCTCCAGGTGCGATGAACGATGGTTTATATTGGTTTCTTCCACCTTCCTGTGCGTTGATT
TCATCTTTTCTAACCAAATTTGTAAACTAATATACACGGGACCGTTTTCCGAATACATAA
TTGGAACGCAAGAGCCGTCTTCCTTGGTATGGTATAGTTTTTCTCTTGGCTTTTTCTCCA
TTTGGTAAAATTTAAAAACACATCTGTAAACTTACGATACTTTTTGGACAGTGTGTTTGA
AAAGCCTGCTCTGCGCTGCATGCCCGAGTTGAATCATTTGAAATGAACCGTCAATTTGAA
AATCCAAATCACCTTTGGTCGCATTTCCAGGTCGCACAATTTGACAGCTGCGGATTCAAA
TGGGAATTAATCGTAGTAAAACAGAATAATAAAAGGAAAAAAAATGTGCTACGCTTTATA
AGCGACTTTAGATTTTA
>RG3Y40268 Genomic segment corresponding to mRNA: XM_321742 Anopheles gambiae ENSANGP00000016880 (ENSANGG00000014391) mRNA, complete cds.
GGCCAGGTCAGACTCCACGAACTGCTGCGTACGGAGGATGCGGATGCGTCCTTACCCATG
CACTTTTCTAGGTGTGGAGCAAATCGCGATGCGGCTACGATGCGATTACAGTTCGGACAG
TGGCAGTCGATGGCTTTCTTGGTGTTGGACGAACCGAACACGTCCGTATCGGGCTGGTCG
ACGATCGTGTACGGTTTGCTGTCCTCTGGCTCACCCTCGACGGCGGCACCGGAACCCGTC
TTGTTTGCGTGGTGCACCTCGTACGCGATGCCCAGGATTGTTTCGTCCACGAGCGATTCG
TACAGATAGTTGGCAGCCTTTTCTCTCGTCTCCGGATCGCTCATAAACCGGCGAAACTCG
CGCTTTAGCTCCTGCTCGTCGACATATTCTATGTGAATTCCGTCGTTTTCGCTCATTCTG
CCGGCGTAAACTGTGCGTAGAGCGATGCCGCTGGAACTTGACTAAAAAGTAAACAACAAA
ACCATCCAGCTGCTGACGGTGGTACAGCCATTGCGGTCATCATCTCTAACTTAACGGTGA
CAAATATTGGAATAAAATTTCAAAAATGCAGCCAAATAAATTTTATATTTTGGATTCTTT
TTCTACTATAAAATTAGTTCTACACCTACTAAAGGATCTGGAGCGAAATGCAATGATGAA
AAACGATTTTAAATGTGATTGAGCTCGACCACTGTGTCAAACAGTAGTCTGCAATACATC
GACCAAAAGCCAGAACTCTACGAAATGAGCGAAACAAAAGTCTCAAAAACCCATAATAAA
GTAGTGTGAAGTAGTGTCATACCTGTTCTGCATCAATTTTTAGCAAATCTGTCTGAAATA
AATCAACATTATTAAAAATTGTTTCGCGACAGCTGCCACACTTTTTAACGAAACATTGCC
GTCGAAGCTTAACGAAGGTGTCAAACCTCCCCCTCCCCACCCCATCCAACGTTCGCCAGC
ACTGACCGAAACGTCATTCCGATAAAGGCAGAAGCAAATTCGTTCCCGGAGTCAAGAGGT
GAAAATTGTGTCTGCGTCAAACTTTTCCAAAACCTCTGTCGATCGCTTTCCGAAGCAGCT
CGTTAACTCTTCAACGCTTTAACTCTCCTCGTAACCACCCCAAACTAAACCAGGTAATTT
GGTGAACAGTTGCCGACCGTAGTGTAGTTTCCGTTTTTCTTTCATGGGGTTGGCTTTCTG
CAACGAAAAATCGATGCAGCAGGGAGGACGAACACCTTTGGGCCTACCCCGTTGGTGGAA
TGTGTGTTGATTCGTGTGATGATTTGTGATCTCCCCCACCCCGACAAGCCCAACGGGTAC
CGTGACTCAGAAACGTATCGTACGGGTTAATTGAAGCGTTCGAGATGAAATCATCATTGG
CTGAGGCTGTGTGCGAAAACTCCTACCGTTCTGTTTGGGCGTGCGTTTTTTTTTTCTTCT
CTTTTGGGCGGTGAAGGTGTGCCCGCTGTGAGAGGAGAGTTTTCCCCAGTACGACGGTGT
TCATGTTGTGCTACGCCCTTTCTTGGCGCACGCACGGAGCGCAGCACTATGCTAGAATTG
GGGTGGCTGGTGTGTTTTGGCACACACATGTCCTTATGCGGGTGGCCGCGCGCTACACAT
ACACGCGCGAATGCAGCAGTGACACCGTTTCAGGGTCAAGTCTAAAGAAACGAGTGCGAA
CCTCGTCATCCGTGTTCCAATCTGGAACGGTCAAGTTCGGTTCATTTTTGGGCAAAAAAA
GGAGCCATCCATTGGCGGAGACGGGGATGGGCTGGTGTAAAGGGAGCTGCTCGAGACAAT
TCCCAGCGCTAATTTATGTCCTTTTTTTCTCTCGTCGAGCGCCCCATCGCATCCTCGAGA
CAGGATGAGAAGACCGCAGTCCGCTGCGTTGCCGAGGATGGGACACATACACACACACAC
GCCGTTTAGTGTGCGGGCGTAAGAGCGGGACCAATGCAACGACGCTACGCCACAGATAAA
GCTGGTGTTTGGCGCATACTCAAATCGGCCCTTCCCGGTTGTTGTTTTTTTGTGCCGTAT
CAAACCTTATGATATCGATTTTTTGGGGAGTACTACGCACACCACACGAAAGACACCCTC
ATCCGAAGGCGCCCATCCAAAGATCCAAAAGATGTGCTGATGATGCTCGATTTTCGTCCT
TTGCCCGTGCTGAAGCAGCAGGAGCTATGGCGCGTTTGATACAAACGGCACCGTAGTAAA
CGGGTTGTTGTTTGCTCGCCAGACGAGATTGCGTATCCTGCGGATGAAGGATAATAACGA
GTGGCCCACGCAGTCGGTATACGCCTACTGCAATTGCCTGCCTTTTGTCTTAACGACGAT
GCGTTAAGGCGCACGGGGTGTAGCATGATGCGAAGGATGTCTTTGTTTGCATATTATGCT
TACAAAGCTATTGAAACTGATCCTTCTTGAACGTCCATCATGGGTCAATCTAAAAGCAAT
CTTAATTTCAACAACAATGGATTATTTCAAACATGCAGCCTAATCCAACCCATTACGCAT
TAGGTGACCGAATGAATAATTAGTGACATAAGTTGACGCATTAGGGAAATTGATTTATCT
GTTGGTGTAGGTAAAGTTCATTTCCTCCCTGCGGGGTAGAATTAAACCAAAACCCACTTC
CTGGCAGTTGCGATGATACCACCGCTGATTGAAACATGATTTTTGTACACTTGCTCATTT
ACAGAATGCCGGCAGCAGCACCCCCCGCAGAGAATGGGGCAGCCGTCCCAAAGACCGAGC
TGCAGGAGCTCCAAATGAAACAGCAGCAGGTGGTCGATGAGGTATGGCAAAAGCGTAAAA
AAAACGCATCCTTCACCTGCAATCGAAGGCATTTCCGGCGAAGCTGGGCTACTGTGAGAT
AAGCTACTGAAACCCGATTTTCTCTCTGTGCATTCTCTGTGCTTTTTCATGTACTGTCGT
CACCTGCCGCCCTTCGTCGATAGTCCCTGGACAGTACCCGCCGTATGCTGGCACTATGTG
AGGAGGTAAGATCAATCTGTTACTTTTGATTGTTAACCACTACCTTGTCTTGTCGCATTA
TCACGTACGTTATGGTTCTGAGACTAGTGGCAGCTCCTTTAGGAACGCGATTATGATGAT
GATGATGGAGGATGAGTAATAATATTTAGGTAGAGGAACGGCATTACCACTCCGCGCTTG
GGGAGGTGTCTACGTAAAGTAAACTAGTGCCGGTTACGGTAGAAGAGCGCCCCAGCTATC
GAGACATGCTCTTCGCTAGCGTTCTAATCGGTCTGCAAGATGCTTAAAACGTCTCCTAAC
AAGTGGTCCGGTAAAATAGTGTTATTTGATGAATCGTTTCGTTTTACAACATCAAAAGCT
AGTAAAATTGTAACTATATTAGTTTGGTTATGCTATGTTTTGCTCTCATGGTAATGCGAC
CGATCGATCGATCGATCAATCGATTCGATCACCTCAGTACTGTGTTATCGATATGAATCC
CGTGAAAGTCATGTCAATTTAAAACGCCCTTTTACCCAAGCCTGCCATATTGTCCATTAA
TTGTTCTTTATTTTGTTCATGAACGTGTTTTTGTTACTCTTCTTAGTTTGATCTTTCGCA
AGACGCTGCGTCAAAATAGTGCGTTAATGTGTTTTTGTAAGAGTAATTGTTGTGTTTTGC
GTTGAGAAAATCCATTATCAATGTTAAACTTCAATTCCCAATGATTAAATATTCAATTTT
GTTTGTATTGCGTCGCAATTTGATAGTTTTTGGAAGACGAAAATCCGTGTTTTTGTTTTT
TGCAAAAAGAAAAGAAAAAAAAAACTTGCTCAAGCTTCAATGCAACCCATTAGTACAACA
CAATTACTTTGTCTAGAGCAAGAATAGCTAAATCCTAAATTATTGGTCTCAATTCTCGCG
AACCGATTATTCCTCCTCCAGTTTCCTTTAAAGTTGTCATGAACAAAAAGAAAGATTGAG
CAGGATTTATTAAACATTTAATTTCTTGTTTGTGTTCGAACTATGTTTTCTGTTGGTGTG
TTTTCTACTTGTAATTTTCTTTACGTCCGTATTTTTCTTTCGTTGAGGCTGCGTGTGTTT
GTATGTCCCGATCTATGTTGCATGCCTAAATGACTAATACTTCGTCAAACATTCGATCGT
ACAAACTCTTTACGCCACATCACAAGTTTGAAGACTTTTCCTCCTCCAGATTGAAAACCA
CGGCTGGATGAACCTGAAAACAGAGAATCACCTTCCAACTCTTCTACTCTCTATTTGCCT
TCTCTAGCTGTGTTTGATTTTACTCTTGTCGGATCGCTCTCTGTACTTTCATCTCTTTTC
TAATAGAGCTGTTTGAACAAATCCTATCACTATTACTGTTGTTCCTATTCTGCTACTTTT
ATAATATACTAACATTCTTATAAAAAAAAACAAATCCAGATGCATGAGTATGACTTGTTT
ACATTACCGTTGTACGCAGGATACGTAAACGAAGCGGTAAACGTTTTAATTCCATACATT
GAAATCTATCAAGCTAAAAGGATGTTCTATTCAATGTGTTATGAAGTTACAAAACTGTTC
CACTTCACGTAGAACATAAATTCAACCATAAACTAAAACACACATTTGTGGCTCTAAATA
CTTCTAAATCTATTATTTATCTATGAACCTTCTTTGTGGACAATATTTAGCAGGTTTGAA
TTATTACTGCCGGTGCTATAGATGTGCTCATTAAAAAAACGAGATTTGTGTTGAAAGTTA
TTTTCTCTATCTGTGTTTGGAGCATATTTATCCTTTGCTCATTTGTAGTTCTTTTATTTT
ATTTTTTTCGTAAAAGACAGCTTACGTTCGTGTTTGGTTAAGTTCATGTGTTTGTATTAT
TATTATTCTACTTTATTGAAATGAATGTATGTATGTATTATTTTCGTATTTAGCATAAAT
TGTACGCAATGTGTTAAATAGTATAAAATATACACATTACCTGTCTTAAACATTAACACT
ATTACAAGCACTCAAATGGAGCAAACTTGTGAAGAAGTTCAAATACATAATATTTACATG
AAATTAGTTGCTAAAAATAATATGTACAAATCAGCATAGTGTATACTTATATATATAATA
TTTACATAAAATGAATTAAATTTAGTTTCTTACCATATATCCTCATTGTTGTTATGAGTT
TAAAAAAGCTCTACTATTTCAATATGATAATTGTTTCCTCTACTCGTTTAATCTGTGTTT
CGAAGCACACTAATAATAATTGTTGACTGTATGAGTTGAATTTATGTTCCGTGTTTTGCC
ACTTTTGTTTGGATTTGTTTTCTGTTATTTTGTCGCGATATTTGCATCGCGTGTTTTATC
GACATGACACCATACGCCGACCGTGGAAACACAACATGCGAAAGTTGTATCATATCGATT
TGAGATTATCCACGAAATAGCCTTAAATAGCCAGCTGTTCGTCAGGCAAGGAACAAAAAA
AACCCAGCAAAAAACTGCCACTACAATTAGGAAAAATAACCAATCCACTAGTATTATAAC
TTTTGTTATTACAAAAATAGTACTTATATACCAAACATGCGTAACAACAGATCGATCGAT
GCAGGAGGAAACGGATGAACGATGCGCCTTCAAAGCGTGTCCACTATCCTCTGCACGCGC
AAATGATCTGTTCGTAACGTTTTGTAACATCAACGGAACAAGCCCTCCTCCCATAACTAT
TCAAACTAAACGCAACGCTCAGCACAGCTACAGTATACGCAGAACAATTAACAAATTACA
CTTATTACTGATTATTCCAAATGCCGCCATACAAAAATAGAGCAAGGAAGCCGGGATTCG
AACCCTGGTGGCCCTTGACGATCAGGGAGGTGAGTCATCATATCATTGGACACATTCTAT
ACATTATCTCTATTATATTGTAATCCTTCGGAATGCAACCAATAAGAAAACAAACCACAA
AAAAATAAAACAATTTGCCAAATATTGATCGTACATTGACAATTTAACAATCCTTCATTT
CGAATCACATCACATCCAAACTTCCACACTCGTTTCTTTTTGTTTTGTTTTGGGTTATTC
ATCCTCGTAAAATAACAGCCCACATTACCTACATTAAACAACACACACACACACACATTA
CATTTCCTTCACATCCGTTTTATCCGTTTCAATGTTGCAGTTTTACTTCCCTCAAATGTA
TTCTCATGATGTGATATTCCCTTTTTTCGTTTATTCGCGTCTTCCGCCGATGGAAGATGC
TGCAAACGTTAACGTCCCGATAGCATTGTTCCTCCCATTCTCCAAAGCACCAACACATTC
CGTAAAATTAAGATTTAAGCTCATTTCAATTTCCAGCTGTACTATTTTGTCAGCGAATAG
CAAATTAGCATCTCTACTACCACCTTTATTAGCACATTCATGGAACTCAGTTTTTTGTAT
AATCTACCCTTTTCTCTTTTTTATTCACTTTTGCTCACACCTAGCGCTCCTTACACGATA
CAGATGCATACGCACCTATATTACCACCCGCTTACTTAGCTGCTTACTGTAATCTCTTAT
CATGATCTGTAGTGCACTTCTCTTGAACTCGTCGCTTACTATCTCGTTTTCGCTCTCTTG
TGGGAGCGCTTGTATATTTGATCTCCACTACTACTACTACTACTTCGTTAATTCATTACC
CATCTTCAATGCTAGTTTTCACTATGTAACAAACTTCCAATTCACTGCTGCCACTTTTTC
GTTGTTATGAGTTCTTACTTGTTTTCGTTTGTGTTACTTCATGTTACAGTTTCATTTAAG
TCTGTTTGCCTCGTGCGTAGGTCCGCTTCTCGTATTCAGTGTATTGTGATTTTTCTTCTC
TATATCTATTCTTATGTTCCATATGTCCTTACTCGACATGAACTGGTTAAGGTTTTATCG
ATTATGATTTATTTTTGACGTCGTGAGTGTTTTCGTGCTGCTGTGTGTTGTGGAAATCCA
ACAAGCAAGTAAAACGCAGGACGCTGCTAGTAGGAGACAGCGTTAGCTATAAATTGTGGT
ACCGTGCTCAATGCTCAAACAAAAAATGGGAACTGGCAGGGGTTGCATAGTAGTAGTGTA
TACGTTTGATGTTGTTTGCAATAAGTATAGCCAGCGTCGGATGGCTTGTCGTTTTGAACT
AGGATAACGATAACGATAAAAAAATGCAACTTTTTAACCACTACGTACGATTTAAAGGCA
CTCTGATTGACATGACTGGGTATCGTAGTTTAATGATCGATCTCTGAGGCGTTTGTTTGA
TACGGAGCATCGTGGCGAAGAAAAAAAGAGCGGCAACAAGCGCACTTGCCCAATGTTACT
AAATAAGCAATAAGTTTAAGATAAAAGCTCTTGTACCACGTAAGAATCGCATTTGCGCGA
CAGATTGTCGCACTATTTAGTAACAAAAAACCCCGAGAAACTGAGATGCTAAGTTGATAT
TTGTGATATTTTCTGATCTAGAGCACTGAGGTGGGAATGCGAACCATCGTAATGCTGGAT
GAACAAGGAGGTAAGCTTTATCCACTGTTGAGTTAGCAAGACCAAATCTCAATATCAATC
TCAATAACTAACAACAACAAAAAACAAAAAAAAAGATATAATATCCAGTACACACTACCG
AAAAACAACCTAATACAGCTAATATTACAGTAACAGAGATATCATACTTTCACGTTGGTA
GAAACTCTAAACTAACCTCTGCTTGCAAAATCTATTTTATTTGTCTGCAAACTTGTGGTA
TGGGCTTGTGGTAATCTAACAAGCCACTCCATTCACAACCTTTGTACAAGCATACCAAAA
CAATCTCACATTTAGCTCTGTATGTTTTATTTCAACGCTTCGAACAACTCAGTAACAGTT
TAGTCAACTCGGCAAACTCGGCAACTCGGCTTGCGCCGCGTGGGCACAAAACGGAAATGA
GAGATGCGCGAACTAACCAAGTAGCAATTCCCCAAAGCCATATTGTATAGGGGGGGCAGC
CAAGAAAATATCACAAAATCCACCAAAGAAACCAACTAACGAAACAAAAAAAAAAACCTC
AGCAACTACTAACGATGATTCACCCACTACTGAAACATACTTACAAGTACTTACCAATCG
GAAACAAACAAACGTACCAATGAGCACAGCACTTATCACTCTCTAAAACTCTGCATCTGC
ATCAATAAAACAACACAACAAACAGGTATTATTATAATGCAAAACATCAAAACCACCCGA
ATCAAGCGGCGACTAGTGTACTTCTAATTGCTATTTTCCGTATCCGTAATCTGTTTTCGT
TTCTTTTTGTTTCGCCGTAAAATTGCGCGAGTACGCGCGTAAAGCGTCCAAGTTTAAGTT
ATTGTTCTTTAGTTTTTGTTGATTTTTGTTTCACGATTGAATTAATACAGCGTTACGTAT
TCACGGTAATAGGTTTCAGTTTTTAGTTTCGTTTGTTTCCCTCTAAAACAAGGGTGCTCG
TTGCTTAGTTCGTTACTTTTCGATTGAAATTAAATCCTTTAGTCCCAAGCGGCACTTTTT
CTGTTTGTTTTCGTTCAAGTTTTGTTATCAACCGATTGGCGTTTTAATGACGGCGAAGCG
TTTAAACACACACATTATTGTGTTTGTAGATTTCATTCACATTTGTTACCGAAAAAAAAG
TATTTACATTGTTATTTTCCTTTAAACGGTTATTAGTTTTGAATGACTTCTTTCTGCTCG
GACTGCCTTAATGAATTATGCTGCCAGATATATGAACCTCATCCCCTTCTCAAAGCTAGC
TTTCAATTGAATTTCGGTTGAAGTATGTTATTTTTTTGTTTAAAAATCCCATTCTCTACT
TCCGTATTTGTTACCGTTTTCCGTTGTGTTTTTTGTTTTATGTTCCGAGAGTGTAGAACG
TTGCATGACATACAACTAATGTTATTTACCTTTTTGAACCTTTCAATACTACTACTTATT
ACCGCTACATAGTACTGTTTTTTTAATATATTCTACCTACTACTAATACTGTTACTATCA
TCACTACTAAACCTCTAACTCTCTCACACACGTTAGTTTATTTCTGCTATCACGTTCAAC
TGTTTTGACGTATTGTTTCATCATTTCATACATCGAGCTCTGTCGATCCTTATTCCCTCT
GTTTTCGTCACGATCGTCAGCAGAGTACTACTTACCGGCTCACCATTCTATTCGAATGCA
CAATATTATTCACCCACTACTCTATACCCCCACAACAAACAGAACCTTCCAAACACACAT
CTCTCTAACCTGTCCGGTTTTCGATCCAACCAAATCACCATCCAAATCTCTCACCTACAG
TCATAGACACTACTTACTGCATTTCATGACTCCCACTCACCACTCTCCAGCAGATCACTT
ATCACTAATCCCCGATAATTCGTTGTGTTACATGAATCGCGTGGTCATGATTGTGTCGTA
CCCATCCATCCGTCGTTTAATCTACAAAATATAATTGGCTCTTTCTCTCTCTCTTTCCCT
CTTTCTCTCTGTGCATCACTGTCTTTCCCACTCCATCCTGTCCTTACCCTCTGTGTGTGT
GTGTGGTTTATGTTTGGTGCTGTCCGCGCACACCGATCTCTCTCTCTCTCTGTATGTTGT
CGAACGAAATGCCAAAACACAAATCCTATCTAAAACACCACAGAACAACTGGACCGAATC
GAGGAGGGCATGGACCAGATCAATGCCGACATGCGTGAGGCTGAAAAGAATCTGAGCGGC
ATGGAAAAATGCTGCGGTATCTGTGTCTTACCGTGCAACAAGTAAGTGAGAGGGGGGATG
GGTGAATATCCTGGAGTCTGGAGGTTGCGGAGTCGTCTGTAAACACCGTTTGTCTGTCCC
GTCTGCAGGAGTGCATCCTTCAAAGAGGACGACGGTACCTGGAAGGGCAACGATGACGGC
AAGGTGGTAAACAACCAGCCCCAGCGAGTGATGGACGATCGCAACGGATTAGGCCCGCAG
GCTGGCTACATCGGAAGGTAAGAAGGGGGGGAGTGTGTCCGTCTACCTGCTGTAATGCGC
CATGTTATAATTTTCATTCCCCGTATTCCCCGCGCAGGATCACGAACGACGCCCGGGAAG
ATGAGATGGAGGAGAACATGGGCCAGGTGAACACGATGATCGGTAATCTGCGAAACATGG
CGCTCGATATGGGCTCCGAGCTGGAGAACCAGAACAGACAGATCGACAGAATCAATCGCA
AGGTAAGTGTCCTGTTTCGCTCCGCTCGTTGGCTTCTTTCTCTCGCCGCGCACGGCCGCC
AGTGGGCGGCGCGGACGGCTACTGCTCCGTCCGATCGTACGTCGCTGCGCTACTGCTCCG
ATCTGCGCACTCAGTGCAGTGAGTGGAGGAGAGAGTACGTGAGAGAAAGTGCAAACGAAA
CGAGAATGAAACGGGGTGGCAAATGCTGCCGCCGCCTCCGCCACACTGTCTGCCCAGACA
TATTCTCCTGCTCCAACCCTTCTACTTATGTATACTACTACTTGCTCTCTACATTAGCCG
AATGGACTTTCTTAGTTTTTTGATCAGATTATTACATCGTTACACACATGCATATTCAGT
TTTGTCCCCATTAGCTCTGGTTCGATTTTTGAGTTTGCGTTTTCCGTTCCGATATGTTCG
TGTTTTGTTTCTGGCCAAACTTAACAACCAAACATCAATACCACCACCACCACTACCACC
ACCATCACTCTACTGCAGTACATTTGCAAATACAGCAATACAGATCCAAAAAAAACATAA
AACATTAAGAAGAAGAAAAAAACCACAACATAACATAATCGAACAGCGGTTCTGCTTGCG
CATTCTTCTAGTGTTGTGTTTTGTCTTTCGACGCAAGAAATGGCGACCGCTGTTTCTTAC
GGGTTTCTTTCCTTTCTTCGTTTAATTCCCTCTTCGTTCACTCTGGATTAGAATCCTTTT
TCGATATTTAATCGTAATTGTTTGTGCCTATGTTGTCTAGTTTTTTTTCCCCCGTTTTTT
TCTATGTTGGTTTTTGTCTCTAGTTTTGTTCGTCTTGCGGTAGCGAAGAAATATCTATGT
TCTGTCGTTGAAACGCGTTGTTGTGGTCTCTGTGTAATACTACTGTTGTGTCCGGTTGTT
GTTTGTTCTAGACACACGCACACACGCACACACGACACCTACAACTACTTCCTGAGCTTT
TGAACAACGAAAAACTCTACTACGAAACAAATCACCCAGAAAAGAAACAGTACAGCCTCT
GCCCCAGCAGCGGGCACTACTGTCCACTGTCTGCTGTGTCTTCCGTTTTACGTTTTGTGT
TTGTCTAGCGTCTTTATCGTGTCTGTTTTTGCCATTTCTCTGTCTATATCTATATATCTT
TCATTTTCTATCCGCCTAATAAACCTCTCACAGTGTGTTAGTAAATGTTTGTGTAGCTTT
CCAAGACGTAGAGCGTACGCGCTATTGTTCACACTCACACACGCAAACCCAGGGGTGCAA
ACCTTTACAGGGTTGTTTAAATGTTAAACGGAAATGAGCTGATTCGATGCTGATGCGTTC
TCTCAATTGGTTGTTGTGGGGTGAAAAACAGAATGGAAGCACATTTTCAAACATTCAAAA
TTCAAAATGCCAAAATTTCTTCTCTGGTCCTTTCCGTTTTCAGTTTAGAATTAAATTTTG
TTGTTTTTTCCTTCTTTAAATTGTGTTTAAAGAATACCTATGGATACTTGACACACACTC
ATACTGAGGCAAAATATACCATAAAACGAACAGCAAACGAATATGGTTCAATGTTTATCT
ACTTGTTAGAAGTAGTAGCTCCCCACACGCTGAACAGGAATACTTTAACCGTATATATAT
ATACATAGATATATCCCCATAAAGGAAGGGCTTAATTTTGTTAGATGCTTTTTATGATTT
TGTACCATATTACGATTTATACATAATCAACCTTCTCTTCTCTAGCGCCTCTAACTAACT
ACCCTCTCGCTATCCCTCGTTCGCTAGCTGATTTGTGTTGTTCTTGTTTTGTTTAATACC
TAACCTGATATACAAAAAAGCGATACGCCAGTGTTTAAATGTTCCATATAAGCCACTCCT
CTGCCACCGAACCCTCACGGACTGTGACGATGGAATGATGTGTTGAATGTATCGGTTTTG
TATCGAACAAAAACCGAAAGCGATCTAATTGTTGCTTGCCGTGGCTCCGTTTAGCCATAC
CGTTTTTTGACGCAAAAGACAACCACCGTAGCATTTGACGTACTTTTGTTTTGCTTTTTT
TTATATCAAACAATTTTTATATTATAGCTTAATCAGTTTTTAGCTAAAAAAAGAATTTAG
CTCCCGCGGACTGGTGTGCTGTTGTCATTGTCAACACCGCTAGGGTGTGCGAAATTGTAG
CCACCAGTACGTCAAACACTACGGTGTGTGTGTGTGTGTCTGATCGTTTCCGCTTCCCGG
CTTCCCCCCCTCCCCCCGCCCCGGCTCTCCCGGGCCCACCAAGATTAGCGTGCCTTCGTA
GCCAAACGGTAGAGTATGGTGCAATTTGTTACCCAACAACAAGTGTCTTATGAAAATGGG
AGTAAGTATCGTTATAAAAGTACCCATTCATATATAATCCGTTTGGTAGGTAGAGCCCAC
ACTTTTATATGTGCCAATGTTGATCATTCTGTTGTTTTCTAACGCTCCGCTCCCTGAGCC
TGTAAATCGAGGACGGCAGCTAAATGTGCAACACGGCCCCCCGTCCCCGACATGGATCGG
ACGGAACAATCCGATATATCCCAAAAACCCAGATGTTGTTAGCGTATATATCTACTTTTG
TCTTTTGTTTTGTGTTTGTCTAACTATATATTTTCCTTATCGTATTCGTTTCGTTTCACG
TGTTACATGTCGTTACGTTTATGCTTTGCAATCGCTTTCCAAGAGCGGTACCTGTAATAA
GAACGCTGATGAACCCCGGGATGCGATCCACAGCTACCATGCTTTTCGCGCGCGTTTTTT
TTTTGTCCACGAACTGAAGAAGCATCCTGTGTCCGAAGTGGCACAGATCACAGGAGGATG
GCTTCGGCGGGGAATGCACATTGCTTTAAATAAATACACTGCTGCTATGCGAAGCGTTTC
GCTGCTTGAGTGGATCGGCTGAGAAATGCTAGGTTGAATGTTGCTGTTAGTAACATTCGC
CGTGTCGTTCCTATAAAATGCTAGAGAATGTAAAAATCAGCTCTCAACGCGTCTTCAAAC
TCGTGTGGTATTTGGTTTCTGTTCCTTGCGTTAACAGTATTCCAAGCATTAGCTTCTTTA
TTTCTTCGCTATGTATTGCGCGCCGTTCGAACACACAGCGTGACTCGTTTCGCTTTATTT
TAAGCTCGTTTTTAGACCCTCGAAAGACGTGGAGAGACAGTCTTATCGTAAAAGCCGTAA
ATAAGATCCCTGTTGCTCCCGCTGCTTGTGTTTGGTTTTTGTCTAGGTTTAGTTTTATGA
TTTCCGTTTGCTCGCGTGCTCCAATCTCACGCCCGCTGCTTTAGAGAGCGTGAGAGGAAC
TGGTATTGTGCGCACCTCAACTCATCATCCCTTCTTACTTAATTCATGCGTTGTGTTGTT
TCCGAGCGTTTCCTTGCGTTAGTTTCAGCGTTCCGTTCCGTCCCTCTTTCACTGCTACTT
GTCCATTCCCCACCCCTTTGCATCGCGCGTACCAGTTGCAATGAAAATAATCTGATTGAG
AATCAATTGCTCTTACTCCTTCTCCTCCTCCACCTCCTCCTCTTACTCTTTCATTCTATA
CTATACTCTATACTATATAAATACCTATGTTTATGTTTATGCATGTGACATGATCGTTAT
TTTAATGCTCTTCCAACAATCTAGGGCGGATCAAATGAGGACAGGATAAAGGCGGCCAAT
GAAAAAGCGCACTCGCTTCTCAAATAAAAAGGGTACCGAGTATATATATAGCAGTGCATA
TATACAATATACACACCTCTATCTATACATATATATACATATACTTGTATGGTTATCGTT
ATTATTTTACCTCCTCCATTTCGGATATCGAAACGAACACAGACGAACAAATGTAAGTTG
GTAGTTTTTCTTACTTCTTTCTCTCTCTCTCTCTCACACTCTTTCTCACTCTCTTTATCT
ATATAATATAAATGTATGTTCAATTATTAGTTTCCGATACTTACTACTTATGCGTGTAAT
GGAATATATTCACTAAGCGTTAAGTTTTCCTTTTATGTCAATTCGTTTTTTTATAATACT
TATTATGTATGTAGGATGTGATATTATTATATACTTATATATGCCACAGAATAGAACAGA
ACAGAACAGAACAGGAAATATGACTCACACAAAGACATTAAAGAATAAAACATTGATTAT
GAAACAGTAAAATAATCTGATCACTGCTTTTATTTAATCTCTCTCTCTACATTGTTTTAC
AATACTCTCTTACTCCTTATTTGGTTCAAAAACATTTGCTGCGTTCCATTTTGTGCGCAA
TTGACCTTTGGTTTTGTACTTTTTGATAGCAGCAAACTGTGCAGGCAATTATTTCGTGTG
ATTCGGAGATCGGTTGTAGATTGGTTTGCGAACAGCTTTGAACAAGAAGAGTTTGCTGCT
TTGCTGATGATCTATTGTTTGGTCACGATGGGATGGAGCAATGAGCAAAACTCGACACAA
ATAATTGCCTGCTGAGTTTTGTTTTTACTTCCTCTAATTCCTTACTCTTTTTAACTTTAC
GGCCTCTTATGCATTTTACTTTTCCAACAAGCGATCCCCAACTTTCCACCGTAACTTTTG
ATTGTGTAGTGTAAGATCTACCGCCAAGCTAGTCGAATATATTGTAAACGAATTGATTTT
TCGAATATACCTCACCTTTATTCCAATTTTTAAACCACACCGAATCAATAATAACACCTC
TATTTGCTACTTACCTACTCCCCAACGACACCGTGTGCGTGACTGATCTGACCCCCCCCA
TAACCCTGTCTGCTATCAACTTCCGTAGGGAGATTCCAACGCCACCAGGATAGCGGCTGC
TAACGAACGGGCTCACGATCTGCTGAAGTAAGCTGTTTACACACAACCCAACTCACTCGA
AGGCGGTGTAACCGTTGCGATGGAGGGATGTTAGACGTCACAGACAACGCGGGCGGGCAG
GAACTGAGCAGTGTAAACTTGGTTGGTTTTTGTTCTCGTTACTGTTGATGTGCAGTTTTG
TTCGCAGCTGGAAAGCGCCAACCGCCAACCCACGGCAGGTGCGCTTGAGAATAACCACGA
AATCCACCTATTGAGTTTGAGTTTTACAGCAAAGCGGGTTCGATCAGTGGACATGAAAAC
ATATACACAATACACATATACACACAAACACACACTGGAGCAATTGTATGGTGGGAAGGA
AAACACTTTCAACCGGACGTTAGACTGCTTCTCGCATTTAAAAGGGGCGTAATATGGCAA
GCGCGGCAAGCGAGAACACAGGCAAGGAATCAAAAATGTGTATGCGTGTGAATCAGCGCC
ACCGGCTTGCTGGATTAGTGTAAGCGAAACGATTTAGGCTTAAGCAAGGATAATTGAGGC
ATCTGGCGTAAACGGAGCAGCGCGTGAATTTACACCGCTACAAACATACACACACGTACC
CCCTCTTACATTACAGCGAAGACACGGCGCAGGACACGAGTATAGCAGGAGGCGCAGCAA
ACAGCGCAAACAGCAGGAGCGAAGAAAGAAAAAGTTACAACGATACTCTTAGGTTTCATT
AGGTTGTGCAGTTTTGCGTTTAGGTTCCTTTAGACATACGCACACTCATACACCCGCGCC
CCCACACAACATACTCACACACACACACATCTCTGTGTATGATTTTATTGATTTTCCATC
TTCTGTAGGCTACCGGGACCAAAGTATCCTGTCCTTGCGTTCCACCACCGTTCTTCATGC
GTGCGTTTTTAACTCGTTGTTGAAGGAGGGAAAGATAGAGAGAGAGAGAGAGAGAGGGTG
CATTGCGAGCGATCACGCAGCAGCACGATCGTTCTCGTTGTTCGCCACTGACGGCGCAAC
GGTGTAGTTAA
>RG3Y40270 Genomic segment corresponding to mRNA: XM_321739 Anopheles gambiae ENSANGP00000016877 (ENSANGG00000014388) mRNA, partial cds.
GGAGCAGCTCGATGGCAAGCGTTATTTTGCGACACGCGTGCTCACTATCGTTGTGCGCAT
CGTTTTCACTGGACTGATAGCGACCGCTGTGTCCTTTGCAGATGATGTAAACGGGGGCCA
CAGTAAACCGTCTCTCCGGAGCTGTGTACACTAAGCGGACACATGTTTGCGTGCTGCAGT
ACTGCACCGTGTACTGATGTTCACCGGGAGAAAGTCTTAACAGAATGCGAAACTTTCGAA
TGACTTGCTTGCTCTCACCTTCACTACCGACGGCTTTCTCTATCGCGACGGAAAATGGGA
CGGATTGGGAATTGTCGGATACGATGCGAAATTTCCCACCGCAACATGGGTTCGCTAGAT
CGCCCTTCAGTAAGATGGTAGAATAATTAAACACTTCACCTTGCTGTACGTTTTTTAATT
GAACATTATGCTCCAAATCGCACATTGCCTGTTTCTGCACCAGTGCTTCGATGGATTTTT
TCTGCACGTGTGAGTCGGGTTTGTTTACACCACTCCACGAATGACGTCATCAGTCAAACA
GCTGATGAAGGCACTCACGGTAGCTAGACAAACGGTGTGCTTTGTGCAATTTTCCCCTCA
AATGTAGCAATTATTTTCCACCCGTTTTAGCATTTCAGCTGTTTGCGATACATTAAGAGC
ATTATATAAAGCATCATCGATGTTTCTGTTTTATTTTTAAAATCCTTTTTTCTCACAAAA
ACACCTTTTCTTTAGGCCGCCCAAGGTTACTGCAACAGATGTCAAAAGTGTCGTCGTCAC
AAAGGCCTTTTGTTTTGAACCTGAAGCGCAGAGCCCCTGGGCCCAGAGCCGAAAGAAAAA
CATACTCGCTCAGTGGATAATTTCGCGCACGGAGAACGTGCCAGCGACACGGACCATTCT
CATTAAACAATGATCCGCTTAACGTACGGATAAGAAGCACGTTTAAAGGATTATCGAGGC
TTTTTTTAGTGACGAGAGTGTGTGTACAGCACCAGCCAACATGAACTTGGGCAGATCGAT
ACGCATCAATAAGTGTGGCGTGGTGATACTGGGCCTGCTGTTTATGTGCATTCTGTACTA
TCTCTGGAGCAGCAACAGTGCGAATGCGGCCAGCTATGCGTTCAGCAAGAATCCGAACGA
GATCAACCTGCGCAAGCTGCTGATCGGTTCGATACAGGCTGCCCAGCACGGTGGCTTCGA
GGTGGTGGCCGTGTCCAAGTCGCGCGATCTGCACGAGCAAAGCAAGGGCAAGACGAAGGA
GGGCGCCAACAACCCGGTGACCGATGCGGACTACCGGTCCAACTGTGTGATGAAGAATGG
GCTGCTGCGAATTTTCCCCAAGCTGAAGGTGATCTCCGAGGAGGACGACCGGCAGGAGCA
GTGCGCGGATGTGCAGCTGTTCGATCTTGACCCCACGGTGCTGCCGGAGAGTGTGACCGT
GCCAGACGAACGTGTCTCCATTGACGAGGTGGATGTGTGGATAGACCCGCTGGACGCGAC
CCAGGAATACACCGGTAAGGGAAAGGATTTCGATTTATGCCCTCCAGGTATGCCTAATGA
TGGAAGAGCTTCCGTTTCCTTTCTAGAGCGACTCCACGAATACGTCACCACGATGGTGTG
CGTGGCGGTGAAGGGCGTTCCAACGATCGGCATCATACACAATCCCTTCTCGATGAAGAC
GACCTGGGCGTGGCGCGGCAAGGCACTGTCCGAGTCGCTCGTCAACCTGAAGCACGATGC
GGACGTGAAGCATCCAACCATCATCGTGTCCCGGTCGCATGCGGGCGCTGTGAAGGAACA
GTCGAAGCAAATATTCGGCGAAAACGCACAAGTCATAACGGCCGGCGGTGCTGGTAAGTG
AGCGGACCGAGTGCTGCTTTTGGAACTTCCATTCCTCCAACGTTCCCATTCTCTCCTTCC
AAGGCTTCAAAGTGCTGCAGGTGATACAGAACAACGCGACGGCGTATCTGCACACGACGC
ACATCAAGAAGTGGGACATTTGTGCCGGCGACGCAATACTCGGCGCGATCGGTGGCAGAA
TGAGCGATTTGCACAATGAAAACATCGCGTACCATCGGGATACGCCGGCGCTCAACCCGA
ACGGGCTGCTGGCGGCGGCCCTTTCCTCGACGCACGAAGCGTACATTAAGCGGATAGTGG
AGAGCAAGCGTTTCGTGCGGTAAGGCACCGCTGAGCGATCTGCCCAAAACATATCCACGA
GGAAACGCGGGATGATGCTGTAGTATGTTTGTTTATGGCAGCAGCAAGCAGTGTGTCCTA
TTTCCATCACTCGGCATCACATCACGATTACGCGATAACTGTACCATTATGATGAAGAGT
GTGTGCGCACAGATACAATGCACAACGGCAGGCAATTTTACCGCTAAAAGACACACCCGT
TCACTTATTTCTAGTATTTGATCTCAATTTCAATCGAATACGCGTCGACCACAGACTAGA
AAGGAGGAGCCGGTGGAGCAGGGGGCTTGACCAAGCTGGATAGCTTATTGTCCTTTCGTT
AGTTAGTTGATTAGATGACAAAGTTCCATACTAAGAAATAAAAGCATCCGTAGCATACCA
ATTTGATATATAGGTAATACGCATGCAATCGGACTCTTTTGACACGCGATGACACACTGC
GATGGTTGCGTTACGTGGCGTTACGCGTAACGCGTCAGTGTTTCTCATGCTACACGTGTT
GGAATCGCTTAACGTTATATTCGCTTGTTGAACATTGGCTTTTATTTTAAATTAATTTAT
TTAAGCATTCTAACAATCTTACAACTATCTTAAACAGCATCATCTTGATAAATGATGAAA
AATGCATTGGCATAAAATTGACTAGATGGGCTGGTTTTGCTTCTACTAGCAAAACCATAA
TACTGCAAAAATATTCGCCTTTACCCGTTCAACGCGACAACCGATCGATCACCGTCACGA
TCCAGCTGGCGTACTCGCTAACGCGCGTGTAAATCCCGGGAAAGCCAGGCCGCGCACAAC
CGATCCCCGTCGAAACGATGCCAATCAGCACGTTGTCGCTCGTCACCAGCGGACCGCCGG
AATCGGCCCAGCACGCATCGACACCGCCCGTGCCCTTGCCCGCGCACAGCTGCGTCCGGG
CAATCGTTCGCGACCGATTGCCCCGCCGGTACATGCTTTCGCACTCCTCGTTCCGAAACA
CAT
>RG3Y40272 Genomic segment corresponding to mRNA: XM_321737 Anopheles gambiae ENSANGP00000025311 (ENSANGG00000014336) mRNA, complete cds.
TCCTGGGTCGCGTCCAGCGGGTCTATCCACACATCCACCTCGTCAATGGAGACACGTTCG
TCTGGCACGGTCACACTCTCCGGCAGCACCGTGGGGTCAAGATCGAACAGCTGCACATCC
GCGCACTGCTCCTGCCGGTCGTCCTCCTCGGAGATCACCTTCAGCTTGGGGAAAATTCGC
AGCAGCCCATTCTTCATCACACAGTTGGACCGGTAGTCCGCATCGGTCACCGGGTTGTTG
GCGCCCTCCTTCGTCTTGCCCTTGCTTTGCTCGTGCAGATCGCGCGACTTGGACACGGCC
ACCACCTCGAAGCCACCGTGCTGGGCAGCCTGTATCGAACCGATCAGCAGCTTGCGCAGG
TTGATCTCGTTCGGATTCTTGCTGAACGCATAGCTGGCCGCATTCGCACTGTTGCTGCTC
CAGAGATAGTACAGAATGCACATAAACAGCAGGCCCAGTATCACCACGCCACACTTATTG
ATGCGTATCGATCTGCCCAAGTTCATGTTGGCTGGTGCTGTACACACACTCTCGTCACTA
AAAAAAGCCTCGATAATCCTTTAAACGTGCTTCTTATCCGTACGTTAAGCGGATCATTGT
TTAATGAGAATGGTCCGTGTCGCTGGCACGTTCTCCGTGCGCGAAATTATCCACTGAGCG
AGTATGTTTTTCTTTCGGCTCTGGGCCCAGGGGCTCTGCGCTTCAGGTTCAAAACAAAAG
GCCTTTGTGACGACGACACTTTTGACATCTGTTGCAGTAACCTTGGGCGGCCTAAAGAAA
AGGTGTTTTTGTGAGAAAAAAGGATTTTAAAAATAAAACAGAAACATCGATGATGCTTTA
TATAATGCTCTTAATGTATCGCAAACAGCTGAAATGCTAAAACGGGTGGAAAATAATTGC
TACATTTGAGGGGAAAATTGCACAAAGCACACCGTTTGTCTAGCTACCGTGAGTGCCTTC
ATCAGCTGTTTGACTGATGACGTCATTCGTGGAGTGGTGTAAACAAACCCGACTCACACG
TGCAGAAAAAATCCATCGAAGCACTGGTGCAGAAACAGGCAATGTGCGATTTGGAGCATA
ATGTTCAATTAAAAAACGTACAGCAAGGTGAAGTGTTTAATTATTCTACCATCTTACTGA
AGGGCGATCTAGCGAACCCATGTTGCGGTGGGAAATTTCGCATCGTATCCGACAATTCCC
AATCCGTCCCATTTTCCGTCGCGATAGAGAAAGCCGTCGGTAGTGAAGGTGAGAGCAAGC
AAGTCATTCGAAAGTTTCGCATTCTGTTAAGACTTTCTCCCGGTGAACATCAGTACACGG
TGCAGTACTGCAGCACGCAAACATGTGTCCGCTTAGTGTACACAGCTCCGGAGAGACGGT
TTACTGTGGCCCCCGTTTACATCATCTGCAAAGGACACAGCGGTCGCTATCAGTCCAGTG
AAAACGATGCGCACAACGATAGTGAGCACGCGTGTCGCAAAATAACGCTTGCCATCGAGC
TGCTCCAGTGTTTGTACGCGGAAAAGCTGCACGAGCATGGTTTCGGTCGCAAAACGTTCG
CGCTCGAGGCACCGTGCCGTCCGTTCTACGCCGAGCTGCAGTGGGCTCAATCTACCACCA
TGACGGAAGATGCCCTTTGGCACCGGTTCGCTGGCGAGCTGGTGCACCGCAAACACTACG
ACATGGAGCGGGTGAAGGTGGTCGGCTTTCTGAGCAGTACGCACTTTGAAGGCATCAGCG
ATGGTGACTATTCGTACGAGAACATCCGGAAGCGCACGACCGGCCATGCGGCACTGGGTG
GCGGCGGGTTGGCCCTGTTCGGTACCGGGTGTCTCTACACGTGGCCCTCGACGCTGGAGA
CGGTTTGCGATGCACTGCTAAGCGAGCAGCCGATCGATTGCGCCAAACTGCTGGACGATA
GCAACTACAGACGCACGTAATAATGGGGTTTTCCTCGCTTTATCGCTCGATGAGTAAGTG
CGAAATGCTTCCTTTTTAGGTATGGCGGATGCTTTGCCACCACCCTCGGCTCGGTTTGCC
ACGAGATGGGCCATACGTTCGATCTCGGTCACACCCCGGACGGGTCCATCATGGGCGATG
GGTTCGATGCCATCGACAACGTGTTTGTTGGGGCAGCTGGAGGCCGTGCGCTGGGTGCGA
ACGGACCGAAACGCCTCATCGCTACCAAACCGGGCGGTCTGGCCGGTAGACTGACGCAGC
TGAAACGCCCAGGCGAGGTGCTACGGCAGCGACTGGAAGCGAAGCAAAACGATGGTGTCT
TTTTTGCGCCCACAAGTGCACTGACGCTCAGCTATCATCGGTGGTTCAACGACGCACGGA
AGGGTGGCGGTGGTGTGTCAATGAATTTTGATAACACCACCAGAACGGTGTCGTGCAACG
GGTCGAGCATCGTTTTGGTGGAATTGCGCTCCACCGACAGTGGAATGATGCAAAAATGTT
GGACGTTCCAGGAGCAGCAGCAGTCTCGACCCATCTCATTTACGCTTCCCAGGCTAGCAA
ACCTGCCAGACCTGACGTTGTTTGCCGTGGACACTGAGGGGAGCATTCTAAAGATAGATC
TTAACAGTATTAACCAAGCATAAATAGACGAAGCACAAACAGAAGCGTGATAAAACAGGA
CTTTTGCTAGCTGCGCTGAAAGGGCAAGCTAAAATAAAACCCTTTCCAGTTGCTTTAGCG
TTTAAATAATTAATTAGAATTGAAACGATGGCTTCAGATTATTATTATTGAATATGATGA
CTGTAAATTGCTTCCAGATTGTAGCTGGTAGCAGCCAGATTTACTGATAACAAAACAATT
TAAAAATATTGCCTCGGACAGCATGGAACTGAGGGTGTTGCTGACGTTGGGTCTATCAGA
CATGCCGCCGTATGGCCTATATTATTTTTCTCGCCTTCGCGGCCACCACGAAATTATATG
AATTAGTCTTATCTCACATGCTACTAAACATTCGATCTCGGTACGGTCTTTTCCCCTTTT
AGATATTCCGATTATCCAAAAGCACCACCACCGCTCACGGTACGGGATTGCAGCCCGGTG
TACAGTCGACGTAAAGTGATAACGTAAGCTTGTGGAAGGGTCCCCTCCTTCCCCCTGATG
TACCGGCCTGATGTACAGATGATAAACATTACCATCGGTCGCGCGTAGATAAGATTACAT
GTTGTGCCATGCACAGAGTCACATTCGATCCGCCACCGTCAGACGGACCCCGAACGCCAA
GATTGGAAGCGCTGAAACCAGAGTTCACTCGTGGTGTGCCATTCGAGCATTGGAGTGCCG
GGGTATTCGTCCACTTTATGCGGTGAAAGCAAATTAGACACCGTTCGACCGTTACCCACC
AAGCATACAGTGTGCGTCTGTCTGCGTGTCGGTGTGACACGATGAGTGAAGAGAGTGCGG
ACAACAGCGCGGCCCAGGCGGTCTGCGAGGCCAAGATCCTGTTTCGTCAGCTGAAGCCAT
TCCCAGTGATTGATGAGAACAATAATTTTAAGATTGAAACCGCACACTTTCTCGAATCGT
CCAACCAAATCATCGATGCCATCGGTATGTATAGCTGTGTAGAATCGTCAAAGGAAAAAG
TCCCTTCTCAAACGATACACATTATCATCCGCAGCATGTTTCGGTAAGCTGTTCTCTCCC
ATCGTGAAAGATATGCGTCAAAACGTTCAGGTATGGTGGTGAAACCGTGAATGAGTTTCG
ATGATCGATTTGTTTAATGGAATTTCCCTCTTTTTTGTGTAGAAAATAACCGACAAATAC
AAACAAAACGAGTCGCTGTTTAAGTACCTGGAGGATTTAATCCTGAAGGACAAGGACGGG
AACGACAACCCGTTCGACACGGTAACGGACGGTTTGCTGTGGCTTAAAAGGTGCGTCCAC
CGGCCATAATGACCGTTCTGTGGAGAGAAAATTAACCTTGTTTTACCTCACCACCACCAC
CATTTTGGCAGGGCATTCGAAATGATGGAACAATTCTTTCGCAACCTGCTCGAAGACGAA
ACGCGCAGCGAACAGGTGAAGCCGCACCTTAAAAAGGCGTACGAGGAGTGTCTGCTGCCA
TATCATGGCTTTCTGGCTCAGAAGGCATTTCAGGTAAGCTCAGCTGTCCATATCACGGAT
TCTTTCTCGCGTTTTACGGAACTGGGGCACAAGCGAAGGAAGCGTATCGTGTTTCAGTTA
GTGTCAGCATCGAACTTGTGGCCGTTCAACTGAAGCCGTATAAATAGTGGCCCGAGTGAG
GGTACCGCATTCACGAAGAGTTAACGTTTCTTACTGGAAAAAATGGTAT
>RG3Y40273 Genomic segment corresponding to mRNA: XM_321736 Anopheles gambiae ENSANGP00000017515 (ENSANGG00000015026) mRNA, partial cds.
GTCGAGCATCGTTTTGGTGGAATTGCGCTCCACCGACAGTGGAATGATGCAAAAATGTTG
GACGTTCCAGGAGCAGCAGCAGTCTCGACCCATCTCATTTACGCTTCCCAGGCTAGCAAA
CCTGCCAGACCTGACGTTGTTTGCCGTGGACACTGAGGGGAGCATTCTAAAGATAGATCT
TAACAGTATTAACCAAGCATAAATAGACGAAGCACAAACAGAAGCGTGATAAAACAGGAC
TTTTGCTAGCTGCGCTGAAAGGGCAAGCTAAAATAAAACCCTTTCCAGTTGCTTTAGCGT
TTAAATAATTAATTAGAATTGAAACGATGGCTTCAGATTATTATTATTGAATATGATGAC
TGTAAATTGCTTCCAGATTGTAGCTGGTAGCAGCCAGATTTACTGATAACAAAACAATTT
AAAAATATTGCCTCGGACAGCATGGAACTGAGGGTGTTGCTGACGTTGGGTCTATCAGAC
ATGCCGCCGTATGGCCTATATTATTTTTCTCGCCTTCGCGGCCACCACGAAATTATATGA
ATTAGTCTTATCTCACATGCTACTAAACATTCGATCTCGGTACGGTCTTTTCCCCTTTTA
GATATTCCGATTATCCAAAAGCACCACCACCGCTCACGGTACGGGATTGCAGCCCGGTGT
ACAGTCGACGTAAAGTGATAACGTAAGCTTGTGGAAGGGTCCCCTCCTTCCCCCTGATGT
ACCGGCCTGATGTACAGATGATAAACATTACCATCGGTCGCGCGTAGATAAGATTACATG
TTGTGCCATGCACAGAGTCACATTCGATCCGCCACCGTCAGACGGACCCCGAACGCCAAG
ATTGGAAGCGCTGAAACCAGAGTTCACTCGTGGTGTGCCATTCGAGCATTGGAGTGCCGG
GGTATTCGTCCACTTTATGCGGTGAAAGCAAATTAGACACCGTTCGACCGTTACCCACCA
AGCATACAGTGTGCGTCTGTCTGCGTGTCGGTGTGACACGATGAGTGAAGAGAGTGCGGA
CAACAGCGCGGCCCAGGCGGTCTGCGAGGCCAAGATCCTGTTTCGTCAGCTGAAGCCATT
CCCAGTGATTGATGAGAACAATAATTTTAAGATTGAAACCGCACACTTTCTCGAATCGTC
CAACCAAATCATCGATGCCATCGGTATGTATAGCTGTGTAGAATCGTCAAAGGAAAAAGT
CCCTTCTCAAACGATACACATTATCATCCGCAGCATGTTTCGGTAAGCTGTTCTCTCCCA
TCGTGAAAGATATGCGTCAAAACGTTCAGGTATGGTGGTGAAACCGTGAATGAGTTTCGA
TGATCGATTTGTTTAATGGAATTTCCCTCTTTTTTGTGTAGAAAATAACCGACAAATACA
AACAAAACGAGTCGCTGTTTAAGTACCTGGAGGATTTAATCCTGAAGGACAAGGACGGGA
ACGACAACCCGTTCGACACGGTAACGGACGGTTTGCTGTGGCTTAAAAGGTGCGTCCACC
GGCCATAATGACCGTTCTGTGGAGAGAAAATTAACCTTGTTTTACCTCACCACCACCACC
ATTTTGGCAGGGCATTCGAAATGATGGAACAATTCTTTCGCAACCTGCTCGAAGACGAAA
CGCGCAGCGAACAGGTGAAGCCGCACCTTAAAAAGGCGTACGAGGAGTGTCTGCTGCCAT
ATCATGGCTTTCTGGCTCAGAAGGCATTTCAGGTAAGCTCAGCTGTCCATATCACGGATT
CTTTCTCGCGTTTTACGGAACTGGGGCACAAGCGAAGGAAGCGTATCGTGTTTCAGTTAG
TGTCAGCATCGAACTTGTGGCCGTTCAACTGAAGCCGTATAAATAGTGGCCCGAGTGAGG
GTACCGCATTCACGAAGAGTTAACGTTTCTTACTGGAAAAAATGGTATTTTAATATAAAA
AATAATAATTTTCATTTTCAGCTACTTCATTCATTTCTACCTTCAAGGTCATCGCTGCTG
GGAGCATCCGATTCCAACATGGACAATTTAAAGGCACTCGAGGAATTTTTAGCACTGTTT
CGTGCCAACTTGACCCATCTGAACGAATTCTACACCAAACATGACTTACACCGAACCTAC
AAAGCGTAGTTCGCGTTTACAATTTAAATAAATGAACTGTTTCTTTTGTACAAAGTAATG
CTATTTAGTGAAAAATTGCTGTTTTTTCCCCGATTTCATTGCTCGTCCTTCGCTTCCTTC
ACCGTGTCGGCTCGCTTGCCCATATATTGCCACCGTTGCATTTGAAACTGTTTCCTGCGA
AAGGCGGATATTTGACGCATTGCCGGCACACCAACTACAATCTGCAGCACCAGCAGACCG
AGCGCGATCGACTGTGTTACGGTTGCTGCTAAATGATTGATCGTGTGCGTTGCTAGCAGC
AGGTAAATCTGCAATGGAAGCTGAATCAGTGTAGACAGTATAAGAAAGCCAGCAAAACTG
GGTATCTGTAGAGGAAAATAAGGAGCATTAGCACAAAGGACAACCTTTTAAAACACACAA
AACAGTGATTTGCTACTTTACCGCACTCATCAGGTTGCCGGTGTGGCCGAGATAGAGCCG
GAAGACTTCCAGCGGAATTGCCACCACCAGCGAAAGGATGGACAACGTTTGCTCGATGCC
GCTAATGTTGAGGAACTGTGATCCAAAGTGTATGGGAAACAAATTATTGCTAGCTAACAT
CACTTAAAACTTAGTTTACTTGCCTCGTAATGTAGAAACACTATTGCAACCAGCAGCCAA
ACGGCGTAAAAATAAACATTGATGTGAATTAACAGCTGCACCCACAGGTGAGCGATCACT
TCTTCCTCTGATGGAACAAAACACCCGGAACGATAATATTACTGATTAGGCAAAAGCCTT
GATAAAACGATGCTTACCAGCGTAATCGGTCACTTTCGGCGTGGAATTTCCATTTCTCTT
CATCGTAGCCCCGTACTAGATAAACTGTGGTTCCTGCACGATAAACGTAAAGCCCATGCC
GCCCCTGTTTTGTTATTGCCTATCACCATGGTTACGAGCAGGCGGTGTAACGTGTACGTG
CACGTATTACGTGTCAGCGGAGTGGCGCAATGTGCCACATGGTATGATT
>RG3Y40279 Genomic segment corresponding to mRNA: XM_321730 Anopheles gambiae ENSANGP00000016819 (ENSANGG00000014330) mRNA, partial cds.
CACGCGATACTTCGTAGGCAGGAAGTAAAAGTTGACGATTTGGGCCGGCGGCCACACGAC
CCACTCGGCCGTGTACAGGCGGATGAACTTGTCCCGTATCTCGCCGCGCATTTCCTCCCA
CGAGGAGCGCTTCAGCACTGCCAGCGTGGCGAAGAACAGGAATATCACAATCGGCGAAGC
GACCGTTTGATCGATCAGCACCTTTTTCAGGACCAGCCCAATCGTGCGGCCGGGGAACCG
GCGATCCATGAAGTTGTACCACCCGTGGCAGAACACACCGACCGTCATGCCGGAGATGGA
CATGAAGCGGGTCCGTCGGCGGTCCCACGCCGCCAGCTCGCCGCTGTAGATCTCATAGTG
CTGCTCGATTATATCACCCACCCCGGAGAGGCTGACCGATATCGCGACATTCGTGAGCAG
TAGGTACTTCTTGCTGAATGCTGTCTTGGTCGCTGTCCGGAACCACTTCGCGAGCGCAAT
CATTCCGTGGGCACACGCGCGTACAATACTGAGCGGGTCAATTCATGGTGATCCTTTGTT
TGGCATTATTATATAAAAATCGTCACTGAGGTGGCCATAAATATCTATCTAATCTAAACG
AAAGCCCCAATCAAAATAAACGCACGCTGCACGTGATTGTGACAGACAGGAAGGGGTGGG
GGGGGGGAAGGCAGTGTCAACAAAGGATTAGCGGAACACGCGCACCACAATCCAACACGG
TTTAGTCAGTGATAAGCTCTTATTTTAGCAATAGTCAACCGTAGAGTGCGTTTTAAATGT
TTTTGAGGATAAAATAAGTCGTTAACATGGATTTATTGATAAAAGCACACCCGTTTTATG
CATCGAATTTGCCAACCCAGCACTGTAAACGAACACGTGCGAAGTGGCTGAAATGTCAAA
CGGCTCAGTTCAGGCGGGAATCCTGGACGGAAAAGAGAGCAGGTCGTTGTGAAATTGTGT
TGTCGAATATGTAGTAAAAACTCAAAAATAAACAAACAAAATGAGCACTAAAACGACTAT
AAATATTAAAAACAAGTTCGACCGGGTGGTAGTGCTGGTAAGTTGTGTGGAGCAGAACAG
TGTAAGAATATGCTCACTCTCATGCTGCTTGTTTTTCAGGTCGATATGGATTGTTTCTAC
TGCCAGGTGGAGGAAAAGCTGAATCCTGCCATCAGGGGAAAACCGATAGCGGTGGTACAG
TACAACCCCTGGCAGGGTGGAGGGTAAGTGGCGCAGTGCGAGTGCAATCGAACGGAGCTA
CATGATGCGGTTTCGTTTTCCCCTTTTGTAGCATCATCGCTGTGAACTATCCCGCCAGAG
CGGAGGGAGTCACTCGCCACATGCGCGGAGATGAAGCGAAGCAGCACTGTCCCGAAATTG
AACTGCCACAGGTGCCGCAGGTTCGTGGGAAGGCAGATCTGACGCGGTACCGGGAAGCGG
GCAAAGAGGTCGCGGATGTGCTGAAAAGCTTCACGCCACTGCTCGAGCGGGCCAGCATCG
ATGAGGCGTACCTCGACATAACGGAACGCGTGCTGACGCGGATACACGAAATGAACGAGG
GCAAATTTCAGCTGCGGCCGGAGAAGCTCGCCAACACGTTTGCGGTCGGGTACGAAAACA
TTGGCGAATTCATCACGAAGCTCTCGAACACGTTCGATCCGGCGGGCGGCACGGCGGAGA
GCAATTCGCAGGAACGGTTGGAGTACAAGAAGAGCGACATCAAGCTGCTGGTCGGGGCGT
CGATTGTGAACGAGATACGGGCGGCGGTGAAGGAGCGGACGGGCTTCGAATGTTCGGCCG
GCATTGCGCACAACAAAATCCTCGCCAAGCTGACGGCCGGCTTCCACAAGCCGAACAAGC
AAACGATCCTGCCGATCAACAGCATCCCGAAACTGTACGAAACGCTGCCGCTGAAAAAGG
TGAAGGGGTTGGGCGGCAAGCTGGGCGATCAGGTGTGTGAGGTGCTGAAGATCAAGTTCA
TGTCGGAGCTGGTACAGTTTCCCGAGAGCGTGCTGCAGCAGCACTTCGAGCAGCGGATGG
GCAGCTGGATGTACCTGATGGCACGCGGCATCGATCTGGAGGCAGTGACGGCCAAGTTTC
ACTCGAAAAGTATCGGCTGCTGTAAGCGGTTTCCCGGGAAGAATGCAATCACCGGGCTGG
CCACGCTCCACCACTGGCTGAACGAGCTGGCCTCGGAAGTGACGGAGCGGCTGGAGAAGG
ATCTGGACGAAAACAATCGCACGGCGAAGCAGCTAACGGTGAGCTACAGTCAGCAGATCG
ATAATGTGGACGTGTCCAGCACGAGAAGCATTGCTTTGGTTGCGTACGATGCGGAGCGCA
TTGCGGCCGACGCGCTGGATGCAATCAAGCGCAACACGGAGCGGTTCTTCGCGTCCAACT
CAACGACGGCACTGCACAATCCCATCAAATTTTTGGGCATAAGTGCGGGAAAGTTTGAAC
CGAACGGGGCGGGTAAAGGTGCAGGCATTAAGCAAATGTTCCAGAGCTACTCATCGAAGG
CGGCCAACGCGGATGAACCGCCGCACGAGACGGAACGTCGTAAAAGTGTGTCGGGGGAAA
CACCGGATGTCGTCACTGAGTTACCGAAGGGAGCAGGAACTTCTAAAGAAGAGCAGCAAC
AGATAGAAAAAGGGAACGATGCATCAAATGGGGAGCCGAGCAAACCGAAAGGGCTTATAC
AGCATTTCCTACAGCGTCAGTCTGCTTTAGCACCCGGCTCTACCAGTAAGAGTGAAGAAA
CAGGGAGCGAAGCAAAGACGGCAAGTGCATCTAGCTCTTCTGAAGAGGTAAATCAGCCGG
AAAGTAAACCGAAGAAAGGTATTGCACAGTTCCTGCAACCGAAAAGTGCCATCAACAAAG
AGTCTTCCCTTGGAAGTGGAGATTTAAGCAAATTTCCTGCTACTGTAGAGTCGATAGAGC
CAGCAGCTAAACCGAAGAAAGGTATTGAACAGTTCCTGAAGCCAAAAAGTGACATCCAGA
AAGAATCGGACACTGGAAATGAGCAAGAGAAAGAGGAGAATAATAATGATGAAGTTGAAC
CCGCTCCTTATCTGGATGATACTGTGGAGCTAGCGGTACCAGAACAGGAAGAGAATCAAC
CAGAACCAGAGTCGGGAATGGAGCGTGATGTTCAGATATCTGCACCTGCCACCATACATG
AATCGGAAGACCCACCAGAAGAGAAACCATCCACTTCCAAAGCATCGTTCGTGGAGCGAA
GCAATGCGAGGACCGATGCGAAGCCAGATTACAAAGAAACGTATGCAGAGTACAGTTTCC
AGGTCCCGGAACCAAACCTCGAATGTCCACAGTGTAAAAAACCGATTCCCGAACATGAAT
TTCAATCACACCAGGACTTTCACTTTGCGCTCTCGCTAAGCCAGCAGCAGAGAGATGAGT
TCCGGAATGATTTGAAAACAAAAATGACCTCCAAATCACCACTTCCCGCCAAACGACCGT
CCAAGGCAGTCGTGTCCGCAGGGCCAACTTCCGGTGGCAATGGCGCACCCTCGGCAAACT
TGTCAATCGCTCGATTTCTGTCGAAAGTTTCTCCCGAATCTGTACGCTCCAGCAGCGCAG
AAGTGGCCACCGGGAGTAACAGTAAAGCGGACGAGGTACCCGAAAACCACACCAAATGCT
CTGACTGTGGTAAGTTCATTCCGCTGGATTCTCTGGACCAGCACAACGATTATCATGTAG
CGAAGCGGTTGCAGCAGGAACTGAACCGTCTCGAGGTGGTGGTCCCTTCACAAGCCACAA
GTAAACCAGCATTAGTCGTGGTGGCCAGTGGGGCCAGTTCCAGCACGAAACGAAAGCGGC
CAGCCAGTTCAAGCGATAAGGTAACGTCACCGGTCAAGCAGAAGCTAAAACCGCTGTCCT
CTTACTTTACTAAGTTGTAAAGCGAACGAAACTCTTACCAACAACGTGTACCTTATTAAA
CATGTAAGCCAAATTATCGTTAATCGTAGAAGCTAATTTTATTGCTTATCGTGTACGTAT
AGAGTGTAAGTATAGCTACCTGTTTAAGCGAACATTTTCTTTACCATTGAGCTGTATTTG
CTGTCCTCTTGCTGGCGCGTTTGAATGATCTGCGCGTGCAACGCGACACACTCCTTGCTG
CTGGCGTAATCGATCCGCTCGAGTGTGGCGAGCGCTTCGGTAAACCGTTTCACCTTAAAC
TGTGCCAACGCCTTCCGATATGTTGCCTTCGGGGAGGGATGTTCCTGCTGATCGGTGTAG
CGAAGCACGTGCAGCACTTCGTCGAAGCGGTTCTGCTTGATCAGGCATGCCGCAATGTTA
AGGTACAGCGTTTCGAGCAGGGACTGCATTTCCTCGATCGTACCGGCACCTTCGATGGCC
GGGTCGAGCTGATCGATCGGTGACCAGGACAGCAAACACTTGACCGCCTGGTTGAAGTAG
GCGTGCGCAAACAACGGGTATTTGGAGAACATTTTCACGCCATTCTCTTTGTACTGTTTG
GCCAGCGCGAGCGTTTCGGGGACGGTGAGTTGGTAGTAATATTTTTGTCCCTCGATGCGC
ACCAGCTTCATGATGAACGTGACGTCACCGCGTTTGGCACTGCTGATCGTACATTTGCTT
TGCTCGTTCGTTAACATTTGCTGCAGCAGAAGCTCCACATAGCAATCGACCGGTGTCAGG
GCAGTCCCCATGGTGATCCAAAGTTCTTCGCTGGATCCTCCGCCAAGGTAGGATGACTCG
TGCGCTTCAACATTGCTCACGTCGCTTATCGTTACCAGGCAACGGCTCAGCTCGGATGGT
TTCTCCATGGAGGTAAAGCGAAATGAAAGCCGTTCCTTCCGCAGCCCCTTGGTGCGATCC
TCGTACAGCGGGGGCACTACACCGTCATCTCCAGCAGATGGTGGCTGCACTGTTGCCGGC
>RG3Y40288 Genomic segment corresponding to mRNA: XM_321720 Anopheles gambiae ENSANGP00000015224 (ENSANGG00000012735) mRNA, complete cds.
CGGTAGATACACGCACACACACACACAGACATAGGCAAAGAACACGCACAAAGCGATAAA
ACTACACACATCCACATACACACAAACACGCAGAGATCCAAAACCGAAGGCAAGCGATCA
AAACGAAAGAAAGAACAGAACAGAAATAAACTCAAACAAAAACATACACACATACACAAA
CAAAGGATGCAACACAACAAATGCAAAGGAAACAGGAGTAACAGGAGAAGCAAACAAACA
AGCAGTGCTAGGAAAGCAAAAGAAAGCTGTAATTTTAAGAATCAATAACGTGAGTTAACG
AAAAATATAAGATAATGATTTAAAGAAGATAGTGTTTTTTCGACAAACAAGTGTTTCTTT
TTATTTCACTGTTCTGGGTCTTTTTTGAGAGTTTTGAAAAAACATCCGAAAATAAGGAGG
GAAAACATCAATTGTTGAGTCGAACCTGTTGAGTCAAGTGCATCCACGCGCAGCATGCTG
ATTGAGTTAACTAATCCAACGGTGTTTTCAAACCCAACGGCCACAGCGCCCTTTGCTATG
TACCTTCTTGAAATGCGATGGAAGCCTCTTTCATCAAGAGTTTTTGTTGGTGTCCGTGTG
TCATAATGAAGCACACAGTACGTTTTAACTGTGATAATCGTTATCATTGTTTCATTTAAT
TGAAGACAAAAATGTTTAAATAATATTAAATAATATTTTGGAAATTTGTCCAGTGGCCAT
AATTGTTATATCTCATGGTGATCTGAGTTTAAACTGTACATTCAGAGAGTTGAAACTGGG
TTGACCTATACTATATGGTATTTTTAACATTTTTGGAAGGATTTTTGTAGCCAAATTTCC
ACAAAATGAGAAAAAGGGTATTTAAAAGATTTCTAATCAGCAACTTCAAATACATAATTC
CTCAGTACCAGTACAGTAGTTTTAAATCGTTTATCAAACACACACGCACACACGCACACA
CACTGACACTGCGCCTGTCAACAAATGCTGTACCAAAACAACGCTCTACGCGACGAAAGC
AAACGATTTCGGACTGCCGCTAGTTTTTTCCTGAATATTCTGCAAAATGTCTATTGAAAT
TGAATCCGCCGAGTAAGTTGCGTGAAGCAGGTGAACAGTGTCGCTGGGTGGTAATTAATT
TGTGCGCTCTTCCTCCTTTTCAGTGTGATCCGTCTCATTCAGCAATACCTGAAGGAGTCC
AACCTACACAAAACGCTGCAAACACTGCAGGAGGAGACGGGTGTTTCGCTCAACACGGTC
GACAGCGTGGAAGGGTTCGTGTCCGACATTCACAATGGCCACTGGGACACGGTGCTGAAG
GCGATCCAGTCGCTCAAGCTGCCCGACAAAAAGCTGATCGATCTGTACGAGCAGATAGTG
CTGGAGCTGATTGAGCTGCGCGAGCTGGGTGCCGCCCGGTCGTTGCTGCGCCAGACGGAT
CCGATGATAATGCTGAAGCAGCAGGAAGCGGAACGGTACATCCATCTCGAGAACATGCTA
CAGCGTGCGTATTTCGATCCGCGGGAAGCTTATCCGGAGGGTTCGAGCAAAGAGAAACGC
CGAGCCGCCATTGCGACGGCACTGGCCGGTGAGGTGTCCGTGGTACCGTCGTCGAGACTG
TTGGCCCTGCTGGGACAGGCGTTGAAATGGCAGCAGCACCAAGGATTGCTACCGCCCGGT
ACAACGATCGATCTGTTCCGCGGTAAGGCAGCCATCAGGGACCAGGAGGACGAATCGTAC
CCGACGCAGCTGGCCCGGCAGATCAAATTCGGCCAAAAGTCGCACGTGGAATGTGCACTG
TTTTCACCCGACGGACAGTATCTGGTCACCGGCAGTGTGGACGGCTTCATCGAGGTGTGG
AACTTTACCACCGGCAAGATACGTAAGGATTTGAAGTACCAGGCCCAGGACAACTTCATG
ATGATGGAGCAAGCCATCCTGTCGATGGCGTTCTCGCGCGACTCGGAAATGCTGGCGACC
GGCTCGCAGGACGGACAGGTGAAGGTGTGGAAGCTGCTTACCGGCCAGTGTTTGCGTCGG
TTCGAGAAAGCTCACTCGAAGGGCGTCACCTGTTTGCACTTTTCGCGCGACAACAGCCAA
ATTCTCACCGCCTCCTTCGACCATCTGATCCGCCTGTACGGGCTGAAGTCGGGCAAAATG
CTGAAAGAGTTTCGCGGCCACACGTCGTTCGTAAATGAGGCCGCCTTTTCGCCCGACGGT
CATCACGTGCTGAGCGCCTCATCGGACGGCACGGTAAAGGTGTGGTCGCTCAAGACGACC
GAATGCATCTCGACGTTCAAAGCGCTCGGTACGCACCTGGCGGTCAACTCCGTGCTGATA
CTGCCAAAGAACCCGGAACACTTTGTGGTGTGCAATCGATCGAACACGGTCGTCATCATG
AACATGCAGGGCCAGATCGTGCGCTCGTTCTCGTCCGGTAAGCGCGAGGGCGGTGCCTTC
ATCTGCGCCACGATATCGCCCCGGGGCGAGTTCATTTACTGCTGCGGTGAGGATTTGGTG
CTGTACTGCTTCTCCGTGACGTCGGGCAAGCTGGAGCGTACGCTGAACGTGCACGAAAAG
GACGTCATCGGGCTGACGCACCATCCGCATCAGAATCTGCTCGCATCGTACGGGTGCGAT
GGGTTGCTGAAGATGTGGAAACCCTAAAGAAGGTAGGGAATAGCTGGCATTAATCCGTTG
GTTTGTGTGAAACAATACGCGATAGCCGCTGCTTGTGTAGTAGCATACCATACAATAAAG
GACAAGCGCCGTGTGACATCAAGGCGAGCGTACGCATTAGACGAAAGAAAACATTTCGTT
CTTAGAAAATGTTTGGGCTACTGCTGCTGCTGCTCCCAAGGCGCAAGGGCATGCATAATA
AATCGCTGCTACATTACGATGCACAGGTCTATCACCCTCTGCTCGGGCGCCATAGTTAAT
GCCGAACAAAAGGGCTGCTAATGATGTTTGCATTTCTTCTTCACCGGTCCCGTCTCCCTC
CGTTCGAGCTGGAAAAATAATTCAGTTAGTGGGAATATTCAGGCCAGTGGCAGCTACTAC
CGAGAAGCCGGGTGACGGCAGAATGGTCAAGCAACTACTAGAGCAAGTGGTTGAAATTGT
CTTCAAAAAATAGTTTTGCTCCCAAACAATGGAATGAAATTGCTTGAGTGAAAGTGAAAA
GGGGGGGTCTTTGTAGAAGTTATTTATTCTGACCCGTTTTACGCACGTGCAGGCGAGCAA
TAGTTAATATGCGCTGGTTTTGCGACCAACGAACTAACGAAATTACCACGACGAGCATGA
ACCAAATCAAGCAAGCAACAGCGGTAACACTGCAAGAGGCAGCAGCCATAAATATACTCA
CGCCATCACGGATCTCGCAACTCGGGGCGCGTGGTTTGCGCGTTTGCGTTACGTACGGAC
GGACGGACGACGTCATTCTTGGCAGCGGATTCTTAGAGACTGAGGGCTGAAAAAGGCTGA
TTGAATCATAACCCATGGCTAATTAATTCTTGTGAGTAAGGTTTTGCCCCTTTTTGCTGC
TGTGATCCTGCGGTGCACATCGCTTGGTGAGGTAACATGCTTTACTGCATATGTGACCTG
CAGGATCTGCGAGGAAATTACACCAAAGCTATTCTAATACAATGTAAAACATAATTTGAT
AACATGT
>RG3Y40290 Genomic segment corresponding to mRNA: XM_321718 Anopheles gambiae ENSANGP00000015755 (ENSANGG00000013266) mRNA, partial cds.
CTGTTTCGTGTGCGGCAGGCGGGATGAAAAACTTTGCATCAACATTTAAACGCCAGCCCG
AGAGGCTTAAAGGTGACACGGTTCGAGGGGTGAGCGTTTGTATGGCGTCTGTCGGGAGAA
GGTGGAGCGAATTCGGACAAATTGCTGCCTGTGGTGCGAGATATAGAGACATTCGAAATT
GCTAGCACGGGTCGGTACGTGTGTGTGTGTGTGTGTGTGTGTGTGTGTTGGGAGAAAGTG
GATGATTTGATGAAAATTTGGGACGCGCCGTAATTATGGAAATGGAATAGACATACTCTC
GAGCCGAAAGGGACGAAGGCGTTCGAGAGGTCGTGCCGGTCATCAAGTGGGAAAAGTTAT
CGTATCGTGAGAGGCACACACACACACACACAGTGAGGTGGACGAGCGTGGTTAGAGAAG
TGAGGGATGGCACTCAGCAAAAAGGGACGATATTAAGAAGGTTAATTCAATTTACCAAAT
AGCAGCAGGTGGCCTTGATGAAGTTGGCGGTGAACGGCACCCGGGCACAGACTCCGAGCT
GCGCTCCAGTACGGGCTGGAGGACAAAGTTTTCCTGTACCTGCGGCTTGCTCCTGCACGA
AAACTCCTGCAAGTACAGCGCCACTCGCACGGGGTGGACAAGGCAGGGAAATTAATATCA
ATTGCATCGTAAAAAATACGAAGCGCTAGTAATAACCGTGCTTCTTCTGAAGATATTTCG
GCGCATCCATCGTTTTCGTTGGTGGTTGGAAAGAGTGGTTAGTGTGTGTGTGGGGAGGGA
GTGTGTTCATTCCGCACCAAAACTTTGCCAGTTCACAGTTCGCTAGAGTACAACTTTTTA
GAAAACACCTGTGTGCCATTTTCTTTGGTAAAAAGATACCTTTCGCGAAGGAGTCTGGTG
ACAGCGTAGTAGGCTGTGCTAGTCATCGCGTTCGTCAACGCTACAAGTTGGGCGTTGGGA
AAGAGGAAGCTTTGCACCCGGGGTGTCGTTCCGGGGGACCATGAATCTAGACGCGACACT
CGACACGGCGGAGGAGATCCGGTTTCTGAGCAAGGTGAGCGGTCTGGTGAAGCGGTTGGC
CCGCTCGACCCACTTCACCCACCAGGAGCTGGAGGTGGTGCTGCTGCTGTACTACAAGAT
ACTGAAGAACGATCCGGACGCGGCCGGAGGGCAAATCTCGCGCCAGCAGCTCACGACCGT
GTTCGATACGGCGTTCGGCATTACGGATATGGCGGTGATACGGCGCATCTACGCCGCGCT
GGACGGGGGAAACAGTGCGCACGTATCGATGGAAACGTGGGCCCGGATGGTGTCGCTGTA
CGTGCGCGGTACGCTCGAGGAGAAGATCCAGTACTGCTACCGGGTGTACGACATCCAGCG
CGAGGGCATGATCCGGCGCGACTTCCTGATGGTGCTGATGAGGGGCTGCGTCCGGCAGGA
GGAAGGCGTCGATGAGGCGGTGAAGGATCTGGTCGACATCTTGATGACGCGGCTGGACCT
GGATCGGGACGGGGCGATTTCGTTCGAGGACTATCGGAAGAGTGTGATGGGCACGCCGCT
GTTGTTGGAATGTCTTGGCCAGGCGCTGCCGGATCGAATTCACGTGGAAGCGTTCGCCAC
GACGTTTCTGGTTATGTAGGGAGAAACGTTAGATTGATGAGTAAACATGCTGGTGAGGAT
TAGTTTGAGCATGGAAATTCCGGAATATTGAACATTAAATCTTTCGAGAGTAGCAAGTGA
AATGAACAAATAAGCATTTATTTTGATGAGGGGATAGGGGGAAGATAAGTTGACGAGGAT
GAAATAAGCTTTGGGTTGTGCGATACATGCCTCGGGAGGATCTTCAATGTCACCTGTTGG
TGTCTTTATTGAAGTCATTCTGCGATAAAATTGCTGAAATGCTTACGATTTGATGCTATG
ATATCCTGGGTAAAGTGAGACCTTGGGATGCCAACAGTTCCACCAACCTGTACAGATAGG
ACATTCCTGCTCTTCTAAGTAACACAATATTTTCGTTTCAAAATGATGCTCTACAGCGAA
ATCTACTTTAATCTTCATAATCTGTCGGATTTGTCTTAAATGTCTGACATGTTCTTCATA
GGCTTACAGCGTTAAGCTCTATCCACACACACACACACCTTACACATCCGTCTTCAATTT
CACACCTCCATTCCCCACGTGCAGAGTAAAACCATCCTACTAAATGTGTCTCTTCCCGAT
TCTCACACGCATTCTCCCGGCTCTCCTCCCCCCCCCCCCCACTTCTTCCAGTGGCCTCCG
ACGACGTAGATGTCGCGCGGCACATTGCCGCCAGTGCGTACACGGACTCGCGGTCCCGCA
TCTCGATGGTGCAGTATTTGGAGCCATTGTCGCGACCCACAAAGGCGCCAAGTATGTGTT
CACTTTCCATTTTCTAATACTACTCTAACCGCTACCACCTTGTTTGCGTTTCTCATTGTT
CTTGGTTGTTGCCGCCAACACACGAGCAAGATCGGGTTATTGGTTTTGTATTGTTCATAC
TCTTTGTCTCTTTGTTTGTTTGTTTTTTCTCATCTCAAACCGTTGTTTCGTACGATCTTG
TCTTGTTTGCATCTCTCACCGATATTCGTTAGTTTTTAATGCCCTGTGTTTTGCCTCAC
>RG3Y40301 Genomic segment corresponding to mRNA: XM_321705 Anopheles gambiae ENSANGP00000015743 (ENSANGG00000013254) mRNA, partial cds.
TGTAAAATGGCTCTATTGATGGTGATCCACTATGGCAGAGCGCAATGTAAGCCGCTGTAA
AGAAAGGTGTTTGAATGGAAACGGCTGCACGACAAGCGGTGCACGTGTTTTCCTAGAATC
GTGCTCATTTTCCTATTAAATTCAATGGTGCTTTACGTTGCGTGATTGATTATTTGCAAA
ACTACACAAGCAAGTGTACTAAATGTAAAATTTTTGTCGATATTTAATACAGTTTCTATT
AGGTAAATCCCCCTGTAGACTTGAAAACGGAATATTGATGTATGCAATTATCAAAATCAT
AAAGATTTTAAAAATCTAATCAATTTTTTTCACAGGAATTTTAGAAACAATTTCCCCACA
CAGCGATTTAGCTATGCGGTGATCTCACACGATCTCAAGTGATCTGAAGTGAACAAAAAA
CAACTTCAGCGAGTTTAACTTTCACTTTCTGACAGTCTGACACAACACCGATCGCGGTTC
TTGCAGTGTAACATTCCATTACATAGTTTATCATACAAATAAAAGAAAAGAAAGGCCTTC
ATTCAACATCACCTTCATCGCATGCCAGATTGCGATTGAAGGAAAATTGCACTGACCATA
GGCGCTGTGGCAACCGACGGCAATTGAAATCCGTCACTGTTAACGTTAAAGCTTGCTGCA
CGAAAACCGCACACACTTCCTCATTATAATATGATGGTTACGAAGCGCCGTTGCCCCTTC
CGGCCGATGCTTGCTTTCGGGTGCGCCACCCGAAGCTGCGGAACTGTGTCAACAAAAAAC
TTTCTCCTACTCAACACAAAACACCTACCCCGACTACGGTCAGCATATTTCGGTAACACG
ACGACTCCAGCCATGCTGATGATGGTGATGGCGTCGATGATTGTTGATTGTTGGTTGCTG
GATCGCTTCGCGCTTCAGTTTCGTTTTCGATCCCATCGTTGGTGGTTGGCTTAGTAGGCT
TTGGAATAGCTTGTGGCCTGTGTAGCGTATCACATCGAAAATGCCGTTCCCATACAGCAT
AGACTTTGTAGAGTCCAAACAAAACGAACAGTTGCTGAAAGATTTTCATGGTTTGTTGGA
ATTGGTTTGTGATTGATTAGTTTATTTAACGGGGCTCGACGCTTTTTTTTAGGAGAACGT
ACCGGATTTGTACAAGTCGGCGAAAAGCGATGGTTTTTCCCGTCCCGCTTCAAGCAGTAT
GCGGAAAGTTTATACTCTTTCGAAGCACGCCCGGACGACACGTGGGTAATGTGCCTTTGC
ATTTTCAATTAAAGCCGTTGCAAGGCCTACTGATGTGTTATGTTTATCCGCAGATCGTCA
CCTATCCACGGTCGGGCACCACATGGTCGCAGGAGATGGTTTGGTTGCTGTGCAACGAGC
TTGACTTTGAAACCGCGAAAAGCATTCCGCTGACGCAGAGATTTCCCTTCCTGGAGTAAG
TACACCAAGCTCAGTGTGTAGTTTAAAATTTAGATGATTTGTGACACTCGTTTCCTACAG
ATTCCACCTGTTTGTGCACGATGAAGTGAAGGCTGAATTTTTGAAGGAAAACGAGCACGA
CGTAGAAAGCATGAAGTTCATCGAACAACTTTCTCAACCGGCCGGTTTCATGTTGGCGGA
AATGAAGACGCCCCGATTCATCAAGACACATCTGCCCATCTCGCTGCTACCGCCGAGCGT
GTTTGAGCAGAAGGCAAAGGTAGGGTGGGAGACGAAGGGATGGCATGCATATGCAAATGT
TATCAGCATGCTCTTCCTCTGTTTCGCAGATCATCTACGTCGCACGGAACCCTTCCGATG
TGGCTGTGTCCTACTACCATCTGAATCGGCTCTACCGAACGCAAGGATACGTTGGAGATT
TTGAAACGTTTTACAACTATTTTGAAAAAGATTTAAGTAAGTAATTTATCTCCGACGGAC
CGGATAAGTGATGTAAATGTAACACACAATTTCCCCCGTCACGTTTAGCTCCCTGGTCGC
CGTACTGGGAACACATCAAGGAAGGTTGGGCTGAGCGAGATCGGGAAAACGTGCTGTTTA
TGTACTACGAGGACATGAAGCGCAATTTGCCGGACACAATACGCAAGACGGCAGCCTTTT
TGGGTAAAAGCTTCTCCGATGATCAGATCGACACCATGTGCACCCATCTGGACATTCGGA
ACTTCCGCCACAACAAATCGGTTACATGCGAGGAGCTGAAAGCCGTGGGCATACTCAACA
GTGGCGAGCAAGGGTTCGTCCGAAATGGTCAGGTTCGGGGCAATGCGGAAGAGATGACGG
ACGATATCAAACGACGGCTCAATGAGTGGACGGAACGGAATTTGAACGGAACCGATATCC
GGTTTCCGGATTGTTAGAAGTGGCCAGTGTGGGTATGGAGAGCTTGCATTGCAGTAGGAT
CGATATAAAAGAGTTTTGTTGATGGATTGGATATGCTAATTTTTAAAATGTTTATTTTTT
TAGTTTTTAATAAACACCCCCAAAAACAACTTTTCTTAGGCTGTGCTCTGATTGGATTGT
CTTTGTGGGAAGCAACACAAGAATCGCGGGAAACCCAAATTTTAAGTATTTGTAATTAAG
ATCTCAATTTCCTATACATTTCTATTAATTCATTTTTAGCTATTTAAACGCAATACCATT
TTGATGATACATAAAAAATCGCGTGTTTAATAAGTAAAGCTATTTCTTTTCACATAAAAC
GATAATTTAAAATTTTTAAACAACAACATTATGGCAATTTTACAAAGTGTATGGTAAACC
AATACGATTTTAACTAAATTAACCTATTTTTTGATGATTAAAACATCTCGATTGCATGTC
TGACGTGTTTTGTTGTCGCACGAGCAAATTGTCAGACGAAGCATTTGCTGCGTCAACCCG
TTGCCAGAGCGCATGGTAAGCTCTCATTCTGATTTGGACCAATCAGCGCTCGCCAAATAT
TCTTCCAAGCACCACGTAAGGAAGACTTCCCATACGAAGCACGGCAAACGCTGTGGCTAC
TGTGACGTCAGCACCACCACCACTTTAGAGTGAGCACAGCAGCATGATTTGAACACGAGA
GCTACACTGTGGGTACGACTCCGGTCGGTGGCTTGGTTGCCCATTTATTTGACAGCGGTC
TTTTGCAGGGCAGAGTGTATTCATTTGTTAACCGTCGAAGGCAGCGGCTTGTCCGTCCAT
TTCTGACCAAACTTACTGACGGCGTTTTTTGTCCCCTTTTCCTGTTGGCCCCCGGTGCAA
ATCGGTTGTAGCTGTGTGCGGTGGTAATTAAATCGACAAAAACATCACTATGAAGTACTT
GCTACTTCTAGTAGTGGGTGTGTTCCTGGTGTCAGGTAAGTGCTGCTGCTCGGCATT
>RG3Y40303 Genomic segment corresponding to mRNA: XM_321702 Anopheles gambiae ENSANGP00000022930 (ENSANGG00000020750) mRNA, complete cds.
ATCGAGCGCAAGCCGGGCAGCGATCCACCGAATCGGGTGAAAAAGGGTGGCTCATACCTG
TGTCACGAATCGTACTGCTATCGCTATCGCTGTGCGGCTCGATCGCAGAACACCGAGGAC
AGTTCGGCGGGCAATCTGGGCTTCCGGTGCGCTGCCGATGCTAACTGAATGGAGCGGATC
CTATTCCTTCTTTGTGATAATCTCAACGGACTCTTCCTGCGGGAAGACTATCTAATAACG
ACGCATTTTTTACTATTTAAAGCATACAAATAAATGGCCCCTTATTCAAACTAAAACTAT
ACACATTTCTCCTGTTCTGTAGAGATCTTCCACGATCGAGCTGGAAGAAATTAGCATTTT
TCGAATTTTGGATCGCAATCTCCGCCCGGTCGGCGCTCGATCCGTGCTCAATCCGACCAG
CGTATAAACGCAGGCTGACGTTCAGCTTCGTTAAATCCGCGGCTGCATGCCGTGACGTTT
TCGTTAAATCTCTCCCGAGCGAGAAGAAAAGCAAAACGAAGATAGTGAAAAAATGGATGT
TAAACACAGAACCGTACCGAAGCAGGAGCAATAATAGTTAGATTAAGTGTGATTCAAAAG
TGACCAAAGGTAAATACGGTCGAGCAGAAAGTGTGGCCCTTTACTGAGCTAGTGTGGAGA
ATGTGGTTATCCGCGCCGTAACACGTATGCCCGGTGCAGAAACGAAGTAAAACTGGGCAG
CAGCAGCAGCAGGTTTTCCCTTCTGGGGTAGTGTGGTGTGTGCTGCTGATCTGGTACATG
TGTGTTGAGCAGTGGCGGGGAAAAGGGTGTACGGTGGTAGGGCGAAAAGGTGGAAAAAAG
GGAACGGGCTCCTCGCGGTCCGGTACAAAGTGCGTGCTCGGTCCGCGCGCGCGTTTGTGT
GTGTGTGGAATAGTTTTTTTGCCGCCCTTTCCCCACTCTGATCAACCTATCGAATGGGCC
CCCCCGTGCGTTGTTCTTTCGAGTGTTCCAAGGGTGGCAACATTGTGTCCCTGCCGGAGA
ATAAGCGTACTCCACATGTTAGGCTGCCCCCGTGTGTGTGTGTGTTTCTGTGTGTGAGCT
GGTGTGCTGTACCTCCCTTGGTCAGTCGGTGGTGGAAATTTTTCCCTGTCACATAACTAT
CGTCGGCGGCGGTGGTGCCCTTTTCTTTCTTTCGACGATGGTAGTGTGCACGGTGTAGTA
GTGTAGTTCAGTGGTGGTGTGCACATGACCGCACAAGGTTCGTTCTAGCGAGAGCGGAGT
GAAAAGAAAAGCCAGTCGGTGAGAACCCGTTTCCCGCACGATGATATCATCCAGTGACGA
CGGCGAAACAATCTCCAACCCCGCCAGCCAGCCAGTCAGCCAGCCAGTCTGTAAAAACGT
GTAGCTCCTAGGTCATAGGCCGACTTCCGTTCGCGACCCCGGATGTACCAGAGGCGGAGG
GGGAGAAAAGGCTCCGAAAACGTGTGCGTGTGTGTTGTCTCCGTTTGGCCGTGCGGAGAA
AAGGGCGAAGAAGAAGCGCCCAGCGGCGAAGAGAAAGACACAGTCGTTTGTTGCGCCCCT
GCCTGCCTGCTTTGATGGCACATTTCGCACACACACGCACCGAGGCCAGCGCATGTACGC
GACACCATTGAGCCCGCCGTACACGCACACGCACTGCTACGCACGTAACATCGCAACACC
CGCTGGAGGTGGCATGATCGGGCCCAAACGGAGAGGAGAGAATGGCTGGCCGTGTTGTGG
ACAAGCCCCATCTACACACGCGTGTGTAGCTGCGTATACGCACGCAGCGAGCGTCGCGAA
TTTCGGAGTTTTACACCCCGCAGGGAAAATGGAAACAGGCACTGTTGAGCGGCAGTTGCT
TATTGTGGTGATGTGTAGTTCAAACTAGATATTCCATTTTCAAAAGAGTGACCTTTTTAT
TTCTTCAATCGTTTCGCAAGTGGTTTGCAAATTGAAGGAAGGGAAGGGAAGCAAAAAAAA
TTCCAACAAAGGCAAAGGGGGCTGCTACTCCGTACGTTCGAGGACAAAGGCGACATTCAC
CCTCCGCCTCCTCCCCCCCATTAGGGTGGGGTGGTGTGGGCGGGTGTGTCCGTGTGCCCT
TTTTGTTCGTAAGTGTGTATGCAAACCTGTTTTGCAGCAGCAGCAGCAGCTGATTGGCAC
ACGGGGCTGGAATTTCCCGAAACACGCTGGCGGCTAAACTTTCTAAATATCGAGCCCGCG
CGTTGTCTGTCCGTTTGGGTCTAAACGATTACGAGTGGCGGTGGCGGGAGTTGCTGCTAA
TTCGCCGTTTGGCCAGATTAAGCATGGTGTGCTCCAGCTAATGATAGTGTCTGGCCAGTC
TGGTCTGCCACTAACAAGCATTGCTTCTAGAAGACTCGCTAGTGTCTGTACTGCGTGTGT
GTGTTAGTGAGTTTTGTCCCTTTTATCCCACATGGTGCAAACACTGATGTGATTAGAAGA
CAAATTACCGTTTTTTTTATCTTTGTTTGTAAATTGCATCATGAAGTGAACTATTTTTCC
AACGCAAGGAACGAACCACACACTCACACGCTTGCACCCAAGAATAATCCATATCTGTAC
CACCTCACATGTGCATATGTACACTTCTCTGTACGTGCAGTATGCATCCGTCAGTGATTG
GAAGCAGTTGGCGTTTGGAGTGTCAATCGAAGTCGGCTGATTACGGGTTGCGTGTTTGTT
TGCCTTCCCCAAAGGAAAGGAGATTACCACCGCTTTTTTCACTCTCTCTTTCTCTCCTGG
AACGCGAGAACTGCTTCTTGCTGTTTTTTTTTACACAAACGATTAGAATGGAATGTGGGA
GGGAAGATGCAAGAGAAGCAAACATTTTCCCATACAGCACGGCCGACGGCATTGGACGGC
TGTGTGCAATTCCCTGCAATCTTTATCATACTCTCACTCTCTTGTTTTGGTGCTCCCTTT
CGCTCTCTCTCTCTCTCTCTCTCTCTCTCTCTCTCTCTCTTTCTCTCTCTCATAAACCCT
CTTCTTGCTCATAATATTTGCGTTAAAAACAAAAACACACCTCATTTATTGCCTCTCACA
CCAGCGGCACACACAAAAAAAGAAGGGCCATTCTCTTTCCCTCAAACGAGACAACTACAC
CCACCCACACACACACATACCCAACCAGCCACCACAACTGGTGCATGTGCATCATGTGCA
AAAGAGAGTCTGATGCACTTCCGCGGAAACTACACACAAACACACACTCACACCCACACA
AACAAGCGATAGCACTTGGGTGATTTAATTTTTTCCTCTCTCTGTACGCTCTCTTTCTCT
CTCGCTATCTCTCTTGTTTTTTTGTTGTTGTTGCAAAAATTGAGAAAGAGATATGGGGAG
GGTTGTCGTGTCGGCCATACATACCATGCACCACGGCGCTGTGTGCAGCTGCAGTTTCAG
TGCATCTCTCGCGCAGGGTGCACGGTGTATCGCGACATCATCCTTCTTCGGCGTGCCTGG
TTCTGCTTTTGTTTTCCATTTGCGCAATCTCTTCTCGCGTCTTTTGTTGTTGTGATCGAT
TCGTGCGTGTGTATGTATGTGTGCAGCTCGATCAAAAACCAGAAGAGGGTAGGTGTGGTA
GGGTTAGAGGCGGCAGAGGACATCCTCGGCCGGGCCAATCGCCAATCCGAAACGGTCATT
TTGTCTGGCGTAATTTGAAATCCGACGTCCTGGGGGAGGGGGGGGGGGGTTGTCCAACAA
ATGCCAATCAGTTCCAAAGTCCAGCAAGGAGCACAACCAGGAGCACCGCTCACACACATA
ACCTTTCACTGCCATCTTTCACCCTCCGTTGCCCCGTTGCTTACAACGGGAGACGAGCAT
CGACCGTCATCAACTCAACCGACGGTGAGACGTCTCTCTCTCCCTCTCTCTCTCTTGTCT
CTTCGCGCCGACAAAGTGTCCGAGAGTTGGTTCTAAATCGAAGATCGCGGGATTGGGTTC
GATCTAGTGCGTTCAGAAGGTGGCCAAAAGACCATATTGTCACTTAAGGTCGACCGACAC
TCAAGGTAGATTAGGGGCAGGGTTAGCTGCTTACCCCCATTGTGTGTGTGTGTGTTTTCG
ATTCTTGTGTCAGTTTGCCTCCCAAACGCCCACGATAATGGGCCTGGCCTGTAACAATCT
GGCCGGCACTCGGGGTCTCTCCCTGAAGGTCTGTGGGGTTTCGTCAGTACACTCATACGC
AAAACAGCCCCGAAGCGCACAGCACACCGCGCGAGCCTAGAGAGCTTACTGTGTTTGTTG
GGTGGTTGGCTTTGCTGGCTGGCGAATGTGAAACAAAGTGTGATATAATCGGTTGCAATT
GCAGTTCGCGTGTTCGCGCGCTCGCCCGTCCGCCCGGTTCTTCGTTCGTTTTGTTCGTGC
AGCGTCGAACCCCCTGCCGCCGGGGGTGGGGGAGTGCTAGTGTGGTAGTGCGTTCGTCGC
TCTCTTTTCTGCACGGCACACGGATGCAGCGGCAAAGCTGCAGCTGCATTTAATCACACA
TGTGCACACACACACACACACACACACAAACAGAAGAAAAAATAAGGTACAGTGCAGTAC
GGCCAGCTTCTCGAGCGCGCACTGGTCCGGTGTGCGCAGGAGAGGGAAGGCAGCGAGTGA
GTAGAGGAAATCGCGTTGGTGTGGCAACAACTACTACCACCACCACTATCAGCACGTGTG
TTTGTGCGGTGGCAGGGCAAGGGCTACTGTGATGAATTTATGATTAGATGGGAGATGAGT
GTGTGGCACCAGCGGGACGGGGGAGCTGTGTGTGATGCCGCGACAAGATGACACGAGTGA
ACTGTGAATCGATGAGTGGTGAGCAGTGAAAAAAGACAGCTGTGACGTGTCGATGTTTTT
AGGTCCATCCCCTAAATATTCGTCCTAGAAGTACGTTCTAGCCAGTAAGTCTGGCGTTCT
TTTGCAAAAGAAGAATTTCACATCCGAATCACAACACACACCACGCCGTGTCAAAAAGTC
ATCATCGGCTAATCACTCCCGACTGACACCAGCAGTGAGTGGCGCGAGAGGAAAATTACC
AGCAGCAACCTACCTACACACAGGCAGAATAGAGGAATGCTGCGCTGCTACTGTAATGTC
CCGGTAGTGAGCGCACGTGCACGAACGCAGGGGCTAGAGAGCGGCGGTTCGGTCGTTCGT
TCGTTCGTGAGTACGCGGCCAGATAATGACCACAGTTCGGGGCACACAGAGATAGAGAAC
AACGCAAGCGGACACACGCGTGTCGATGGCGATCTGGTTCTGCTGTTGTGTGTGAGGCGT
TTTTGTGCGTATACGACGAAGCACACACACCTGCATACACACTTCTAACTAACCTGTCGA
TTTAATTGACCGACAAAAAGAAGAGGGTGGCCGATGAGTGAGTGACACGCGCGCGACACT
TCCATCATTTCAGCACGATTGCACACAGTTAATCGATTAATCGGAGGAGGGGTGTACGCT
GATCGTGGCTGTTTTACAGTTGCAGTTGACACTTGCTCCCGGGGAAGTAGGACAATCGTG
ACGTGGGTTCGCTTTCGTACAACTTCTTTTCTAAAACGGTTCTAAAGCTCTGATTACATT
AAATTAAGCCAGAATCTTGCACATCGATTACTTTCAGATCTCGACTACCTGCACCTAGAT
TTGCGAGTAATGTAAAGCCTTTGTAATGATCATTTTCTTCTTTTTTTGGCACTGCAATGC
TATCGTATCGTGATGAGCGTTTAACAAAGATAATGGCAAACACTTGATACAAACTCGATA
AAAACGACCAAGTGTATCGTAAATCGATTAAGATAATGAGGCTACCCAGAGAAGAAGCGA
AGACAGGAACGCATGGAAACAACCAGCTGCTTGATCCTTTTCACATTGTTAGCAACCTTG
AGAGCAACGGGGGGTGGCATGAACCCTCTAGAGCGGGTCAAAGGGTTTTAATGGACTCAA
GCGCAATGTTTTGTCGACACTATCCCTTGTTTTGTTGTACCACAAACACGAAGAACCATA
AATCTTCCGTTCCCAGTGTGGCCCGAAAGGTTTGTGACCTGTTTTGGTGTAAGGGTCCGT
TTCCAGTCCTTCGTGTCCGGGGCAGGTAACCCTGAGATAAAGAGTTTTCTTTAGCTTTGT
TATTGTTTATTTATCTTCGATGAGGCTTTCACTCGATGAGTGCTGGGTTCCTTTGCCTTT
TTTTGTGAAGATTTGCCCAAACCGACCGCAATTGCAGCATAACTTCAATGGTGTTATCTA
CGCTGACTTTTTAGACAAGACAGGTTTCGAGTCTAGACTTTTTAGTCTAGAGTCTAGACT
TTTTAGCGGCTCTGTACAGCACTAAATTACCGCAAATTGTCATCTGCTGACACGTGAGTT
TGCAGTATTTGGGCAGTATTTCAAAAATCTATAATTTGAAGGCATTGTGGGCCACCATGT
GATGTTCCTAGACGATATTTGTGACGTTAGGGGCTTCTGTTTGAAGTAGAATATTGATAG
TAGAATCGATTTGTGCTGTACAAGTGAGCAAATAGCAATCAAGAAAAGTAAAAGCTACAT
TCACATTCCATCACATTCACTCCAAATAGTCCAGGTGTAGTTAATCCGTAGTAATTGACG
TTCATTCGAGACTTTAATGAATTGAAGCTGAAAGCGAAAATATAATTCAAAATTCATTAG
GATGTTGTTAATGCCATGGCATGGTTAAATGGCTAGAGAAAGAGAGAGAGAGAGAGAGAG
AGAGAGAGAGAGAGAGAGAGAGAGAAAAAGAGAGAGAGAGAGAGAGAGAGAGAGAGAGAG
AGAGAGAGAGAGAGTGAAAGGAAAAGGCAAAACGACGCTCGTGAGATGAAGAAAAAGATG
AAGAGCGTGAGGAAATGCATAACATCACAGCAACCCGTGAGGGAAAGGCCTGTGCGTATG
TGCGTGTGTGCGTATGCGGCTGGAGAGAGAGAAAAGGATAACATCCCTGCCACCGGAATG
AAAAGGAGCGCCGTACAAAACAAAAACAAAAAGCCCTTCCCCTCAAACTATCGGTGTCCT
TGGGCCCAATGCCCTGCGTCATCCTTGCTTCATTCAACAAAAACGCCTGCTCAGTACGGT
TTACGCTCCGTAGTACGCGGCCTGGACTCGCGTATTACATCCTACGTGTCATGTTCTACG
CACAGCCTGCCTCAATTCCAGTAGGAAAGAAAGAGCGAAAGAAAGAGTGAGTGAGAGAGC
CCGTGTGTGTGTGCGTATTTGCGCGCGCGTGTGTTTATGTTATTGTTGTTTGCGCACGCA
AGGTGCTTGCCCTCTGTTGGTGGTGGCGTACTGTTTCGCGTTGGTCCCGCAGCCAGTACG
CTAGCAGCAGCTCCATGGTGTGTTCTTGGTTTTGTTTGCATATCGAACCATTTTCGGGAA
GGCCAAAATGGTGCATTATGGGTTTTTTCGCGTTTTTATTTTATTTTCATTTTTACGTCG
TTTGGTTCTTTGGTGCAGGAGGTGGTAGCACGTGGCACGAGCAAATGTTGCATTCCGCAT
GTGGCGGATGGTGTGCGCGCTGGCGTCAATAAAATGCATTTAAACGGAGGGTACAAGAAT
GTGCTGACGATGAAATTCCTTTCAAAAAGACGCAGTTAGTAGTAGAAACACGTTTGATTT
GAGGAAAGAAAAGACAAAATGCGTAGCAGTGAATTCGCTTCACTGTTTAAACTCATTTGT
GTCATTTGCAATATCTTCAGCTATATCGTTTAGCAATGTTCCAAATAGAGACTTTTGTAA
AGCCACAACCAAGAAAACATTGCACAACATTTGTACACGATTGTATTGAAAATGGGTTGT
GAGCCCCTGAGATTGATATTCGGAATAATCGATTGCAACAAACGAACTGACATCACATTT
TCCTACACGCGCTTTAAAATGTCAAAATGCTAAATAAGTTGGAAATTTAATCCACCCAAA
CTCGTGCCGATGGTAAGGTAATGGATCCGGAACCAAAGTAAAAAGGGCAGCAAAAGTTAA
CCGCAAACACCGATTGGTCAAAACCTTGAAACCAATGCCAGATCGGAATCATTCTGCTGT
GCAGTGAGTGTAGTTCAAGTACAAAATGCTTTTTATCTTTTTTTTATTTTCCCTCTTTAT
CCATCATAGTTGAATTACATGAAAAAATGCAACCCTAAACCACCAGCCTTGGAAACCCCA
CTACAGGGACGACGCTGGTAGACGAAGCAAAAAATCATCAACCATCAACTATCGAAAATG
TCTCCCGCACAGAAACAAAGCCGAACGCCGAACTTTGTACGGCAAGCTAAAGTCCCTTCC
CCGAAGGTTGGCTGTGATCGATGACCTGTCTGGGTGTGTGTGTGTGTGTGCATTGCCGCC
TTGTAGTGTTTGGCAGGAGAAGGAAACCTTCCGGTTATGAAACATCGGCCACAATCTACC
GGCAACAAGAAAGAGCTATAAAGCTGCACACCGAAAGGACGTGGCTGCAATTAGTGGCAT
GCAATGCGTTTCTGCTTGTCACAGAACAAAGATACACACAAAGTGTGTGTGTGTTTGGGT
GTTGTGGAGCTGCATTAGTGGTAGAAGAATTAACCGTATAAAGAAGGTTGACACTTGGTG
CCGATTTTTATGTCCATGATGCGATTGTAAACCACATATCGTGATTATTTGGGACGCTTT
TTCCCGCCCCAGACATGCAATTGCCTTACTTCCTCGGCCTTGCTTGTTGCATATTTTCTT
ACTTGCTGTGTTCTAATTTTGTCGTCCTCCATTACGTCGTTTTTTTTACTTTCAAGTGGG
CTGCCAGAGTGTACGGTATACCCTTTTGGACGGTGGCGTTACGTACGCTTGACCATCACA
AACTGCTCATTATTGGATCGATAACGATAGTGGCGAACGTATACCCCCCTCTCATTGAAA
GGGGGAAGTAGGTGCGGTGGAGGGTGCTTGCTAGACACAGTTAGTAAGCGGTTTTTAAGC
CACTGGTCACGGCACACGAAACTTCCCCATAACGTGACAACACAACACGCCACCACACAC
GGGCTGAGGAAAGACCACCGGCCACCGGGAGGAGGTTGGCCGGAGGTGGTTGTACCTCGT
CGGTTGATGGTGAGCGAGACACTTTATCATTGCGATTACTGTTTGCTATTTGCGGGCAAT
ATATATACACAGCCCCACACACACGCAAATACACAGCCCCACACAGAGTAGGTGGGTTTC
TTCGCTCCTGTCACGAGTGAGCTTATTATGATGGAGAATGACGGGAAGATAATTTAGTTT
AAATAGTTCATGATGTAATGGTGTGTGCCCGTTTCGTGCCTTTGTAAGATGCTAGACTTC
CGTCTGTAAGGGAGACGTTCAAGACGTTGAAAAAAAAAAACGGAAGATGCATGCTTTCAT
TTGTTTTAATTTAGCGGCTGCATTCTTTTAATCCTTGTTGTAACAACTGCACGTACAACT
GAACGTTGTTTGTTTGTTGATTTAATTGCCGTATAGCTCATCAACGGAATGCGCAGCAGC
TGCTCTAAGCAGCATTTGAAGCATTTGTGTTTGCATTTGTGTTGGCTAAAAACTGCTCAG
GAAAGCAATTTTACGACATTCGTAGAACAGAACGATCGTTTTATTCGATATTCGACGAAA
TCGGATATGAATGAGATCACAATTTACCATCGCAACTGGTTGTAGCGCCCACGGTGCTGT
GGTTAAGTGTCCCGACTATGGTGCCGCAGCGCATGAGTTCGAATCTAATCTGACCTACTT
TTCAACGGTGAGTTTGTTGGAAGAATTTATACTATTTGATGTTATAAAAAACTTTTCCAA
TAAGGAATTGCTTACTTAAGAATGCTCCTCTAATAAAACAATGATTACATCTTCTGGATG
AAGCTCTCTGAGCCGCCACGTTGCATTACATCATCATCCGTTCTTGCTTGTTTAAGACAC
AACCAATCTGCACTCAATTCCTTTAAGGCGCGATCGATCCATCGCTTGACTCAAGCGTAG
GGGTGAGATCACTCTTCTTGAACTAAAGAAAATTTTGATGCATTTTGTGTGTTCCGTGTG
TTTGTGCTATCTGTGCCTTGAAAACCAAGACCCTACCCCCAGGAGAGTCCCTTAAATTCT
GCCAAGTTTGCGTCCCGAACCATGGGCTGCGATGCAAAATTATTCTTAGAATGACGTAAT
CCACTGGCCGCGACCGCTCTTGACATTGCCCAGACCCCGATAAGTGTGTACCACCACTAC
TGCACACACACTCTCTCTCTCTCTCTCTCTCTCTTTCGCTCTCTATTTGACGCTTCTGTG
GTTGAGCCCTCATAAAACAACGAACGACGAACGCGCGATCCCTTCCCGCCAAGCCAACCC
TACCCAGACACACGTTGTAAAGCGCATTCAATCCGGGCCCCACACAGCTGTGCGATGAGC
TCATGGTGGGAGATGGTGTAAGCGATGTGTAAAACAAGAACATAGAAAACAGAACCATGA
TGATGCGAAGAAGAGCCAAAGTCGGTGTCGGCAGCAGTGATTGTTATAAGAAAGAGTCCC
GCGACCGCCTTCTGTGTGCATTTCTCGCAGTGACCGACTGTCACACTCATTCAAAGTAGA
GGATTGGGGCGATTGTGGGTGATCGCAGTAGCAGTTGCTGCAGTAGCAGCCCCAGCAACG
CCGCTCTACCCTCGCAGCTGTTACTACTGCGTCTCTCTGTGTCATCATCATCATCATCAT
CATCATCATCATCGTTGTCGTCTTCTCTTGACCTAGGAAACTGTGAGCGGCACGCATTCG
CATATGTGCGGCGAACGAATCAGGCGGAGAAACAGGTTTAAAGCTTCCACGCCGTAACTG
GCCTTCCCACTTCATTCAAATCGCTCGAATCGCTCTGCCACCGGCGACGAAGAAGAATAA
AAAGAAGCAGCAGCATCGCGCTCACTGGTGCGTGCGGTTCCCTCTCGCGCACACCAGCCG
TACGCAATCATATGTTTGCGCGCGCTCGCAGGGATGCTGCAACCTGTTTCTTGTGGCGTT
GTACTTTTTTTTTTCTTCTCTCGTTTGTGCAGCTGTTGCTATTGATTTTGCGAACGAGAA
GGTCTATGTTTGGCAGTGCCTGTAGTAAAGCGAAGGAGGAATGCTGCATCACACAATCAG
CTGGCTGAAATTGGTGGTGAGAGGGTACACAGCAACGTCTTGCGTCTTCCGTACGGTTTC
GTACTACTATCGCGATCGAGAACGGATGGGGAAGCGTATGAAGCAAAACGATTTGTGTGC
CGCATGTGTGTGTGTGTGGGGGGTGTACTGGAAGCGGCATATTGTTGATGAGATTTGTTG
ATTGGATGAGGGCTTTATTTAACGACGCTTACATACACGCGCGCTCCCGCGCGCAAAACG
ATGATCTAGCGCGACTCTAGCGCGACTGTTCGTGCGGCACCACTTAACACGTACGGGAAA
ATCGGAACCGGACGGAACCGGATCGTTTGTTGTTGCATTAGATCAGCCGAAGCTGCAGCT
TTTCGCAGCTTTTTTGCGATAAAGAGCGTACACGCCGCAACGGAAGTATTGTGTTTCATG
TCACAGATGATCTTTGCTGTTTTGTTATCGCTCTTAAAGACAGTTTAATGAATTGCGTGT
CGTTTTTCTTATCTGCACTCTGTTTTATGCTTATTGTTTTTGTTGTATCTTTTGTAGGAA
AAGGCTAGTGGATGCAAGCCAATACACGAAGGAGGTGCATGCAAGAGGAATAAACACAAA
ACACGGAACAATAGCAGCAGCAGCAAAACAGTAGAAGAATATCAACTATAAACCAAAAGT
GTGCGTGCGTGCATGTGTGGTTGTTGTGTGAAGTACAACACGTGAAAGACAAAAGCAGCA
CGCACAGAGAGGAGCAAAGTGTGTCATATACAAAAGAGGAAGAGAAGAGAGACCCTTAGA
GCGAAAATGGCGAAGGAGTGATAGAATCAAGATTGGGGCAAACAGAGAACAGAAGCCGCA
ACGGAACAAAGGATTGTCCAATGTAAAGGATTCGCGCGCACACACACACAACCCTTACCC
TACCGAACGACGAACGTCCAGCGTGTGTGTGTGTGTGTGTGTGTGACGGTTATGCTGATA
GCTGGACAGGCGAGCGACCGGGTACATATCGGCGCGAAGAGCGAGGACCGGCGGCAGGGT
TGTTCCCCCTCCCCACCCGGCTCGGCGTAGGTCCGCGACGTGGGACAAACCCGAACCGCC
GCGTGCGTACGTGCAGTTTACTACGGCACACTAAGAGTAAAGGAACGGGTAGCAGCAGCG
AACAACAGAAGAAGAACAAGGGGCAAAGCGAGAGTACTTGAACAAATCAGCAAACGCGAA
CAAATTACTTATAGGCGGCCGTGTATCGTCGGCGTCGGTGTGTCTGTTAAGTGAGCAGTA
GCAGCAGCAGCAACAGCAACAGTGTGAGAGCGTACCCTCAGCGTAACCTAATAGTGTTGG
CGGTCCCTTTTAAAATTACGTGTAGCCAGAGATCCGCCAGACCAGCAAAACAGGGGGAAG
CGAGAAGCAGCAACACCGGCGACAACGAGGGGGCAACAGCGTCAACCCCCAAACGAGATC
TACATGCGCGTCTCTCTGTACTTAGGGAATAATATTCCGCCAGCTAAGGGAGCACCAGCA
GCAGCAGAACAACGTTTTCTTGGCGTGGCGAACAACAGTAAAGACTTACACGATTGCGGA
CAGTGTTACAATTAGTAGGAGAAGGAGCACTTAAAAAAACAATACTAATAATAAGGCAGG
CCAAGTACAACGTCCTCTCCGCTGTCGTTTTTACAGGTGT
>RG3Y40312 Genomic segment corresponding to mRNA: XM_321690 Anopheles gambiae ENSANGP00000015752 (ENSANGG00000013263) mRNA, partial cds.
ACACACCGGTAACATGATCAGCTGTCAAACGGGCTGGCGTAAACAAAACACACAGCAGCA
ACAGCCCCCCACCTCCCAGCAATTGAGGGAAGGGCTGTAGAGCGCATAAGGGTGCGCAAA
GAGGGGTTGATCGCTGTTTTTTGCTTTTCCTTCGCTCTTGTGGTTCGATGTGTCACTCAC
AATATTGACGCGATTGATTCGAAGGTAGGAGAAAACGCGCACACCACAAGGTTGTTCTGG
TGCGGAAAGAGAGTGTTTAAAGCATTGTGTCAACAAACACACAGAGGCCCTGTTTTGTGT
TTCACCCTCCCCGGACACGCTGCATAAAGAAATCGAGAACGCAGAACAAAGTGCTTTGCA
TCCGAAACGAGATACACACACGGCGCACACACACACACGCACTATGCATGATAGTGGGTT
GTCGTATCGTGCCGTCATCGTCACCACCATCCCTTGTGACCGTCGATAAGAGAAAGAAAG
ACGCACCGGCGGACGACGAGAAAGCCCCGAGAGTCCAGAGGCAAAGCAAGTTTGGCGCAC
ATCCTCTTGTGGGCAGCTTCCCTTGCTCCAATGCACTTCCGCCACAGACGACGACGACGC
TCGGTGCAATATTCCGTGACACGCTGCTATCACAACGCCGCCCTGGATCAACGTGAAAGT
GTTCTACCCCACAGCAGCACCAACGACGCCACCACCATCGCCTAGCTGTGCTTTTCTCCC
ATACCAAAGGAGGGTAAGTGTATGCCAGCGTTGGGTTAATTAGCATTGCCCTTTTAAATC
CATTGTTGACTAATATGGTACCCCTTTTTCATTATTTTGCAGTCCACGACGACGACTCGA
CACCAAGAAACCCCGCGTAAAGCTCCATTGTTCGACTCGGTGAAGGCAAGCGAGAAACCG
GAACACACCGCAAGATGAGTTCGGCGGACGATGTACTAACCCTGAGCAATGAGACTGTGG
GCAATTCTACCTTTTTCGCGTACCTCGGTAAGCGACCAAAATGCTCCACACAGCAACATT
CCACCATCAAAGTAACGATCGATCTCCTCCTCAGGACAATACATTGACTTGGACTACTCG
ATATGGCTGTCGCGGTTGCTAACGCCGGTGCTGGTTACATTCCTACTGCCTTGCGCATTT
GTGCTGTTGATTTACTGTACCATATCATTTCTCTACATTTACAAGCTGCACAGGTAAGCC
GGAAACCCCCAGCACAACTCGAATCAGCAGCGGAATCACTAATGCATTCCCCCACCCCCT
CCCATGGCGCGACACAGTCGTTTTATATTGCAGGTCTACAATGAGGGCGACTTTGACTTC
TGGGACGTGGCCCGCACCCTAGTCGCCGTTGTGTGGGATGCCCATGGTTGGATATTTCAT
GGTAAGAACTCGCCTTTCGCTTAGCAATTCCTCTCTCCAATACAATCGAAATCCTTCCCC
TTTCCCGCAGGATACGAAGTATGCGGGATGGAAAACCTGCCCGAAACGGGCCCAGCCCTT
ATCATCTACTATCACGGTGCAATACCGATCGATATGTACTACTTTACCGCACGCATTTAC
CTGAAGCGGCAGCGTCTGATTTACACCGTCGGCGATCGGTTTCTGAACAAGGTGCCCGGC
TGGAAGCTGCTGGCCCGCGTCATGAAGATCAGCCCGGGCACGGTACAGTCGTGCGCGAGC
GTACTGCGCGACGGCAACATGCTGTCTATTGCGCCGGGCGGTGTGTACGAGGCCCAGTTC
GGCGACAGCAACTACGAGCTGCTCTGGCGGCAACGGGTCGGGTTCGCGAAGGTTGCCATC
GAATCGAAAGCGGTAAGCGTTCGCGTGCTGTCGCACAACAGGACGGAGCTATTAACGAAG
TGGTCTGCTTTTCCTCTCCCTCCCCGCACAGCCCATCATTCCCATGTTTACGGAGAATCT
GCGCGAAGGTTTCCGCTCCGTCGGGCTAGCGAAGCGACTGTTCATCCGGCTGTACAATGC
GGTACGGTTTCCGGTGCGCCCGATCTACGGTGGCTTTCCGGTAAAGTTCCGCACGCATCT
CGGCACCCCGATACCGTACGACCCGGCGCTGTCGCCCGAGGATCTGCAGGAAAAGGTCGC
GTACGCGATCGAGGAGCTGATCAACAAGCATCAGCGAATACCGGGCAGCATCTTCCATGC
GCTGCTGGACCGTTTCATCTCCCCAAAGCCAAAGGCCGGCTGAACCCGCCCGGTGGTGGT
GGTGGCAAGCGTTTAATACGTGCGGTTTCCATCCCTTTCCCCTTCCCCTTTCCGTTCCTT
TTGGTTCAGTGGGGTATGTGGTCCCCCCCACCCCGGGTAGGTGCTAAATCTAAGTCCTAT
ATAAGCTGTTCAACAAAAACCCACGTAAACAAACGATCAACTAACTACAAGATGTATTTA
ATATATCTGTACTTAATAGATGTGTACATTACTGATGAGATTGAACCACTTCCAGGCGCT
TACTATCGCCCCTTTGTCGCCATTTGCTTAACGTTACCTCCGAAACGTAGTAGTAGCGGG
TCGCCAAAACGCGCCAACAAACAAACTCTGCTGCTCTGCTACTCCTGGCCAGGGCACTAG
CACTGCCACTTGGCCGCGTACCAATTGAATCGCTCGGTAGCAAACGTAATTCACCAACGA
ATTACGCGCGCGCGCAGCACTCCCTCCCAAAAAACTGCCGCTCCTCTAAGCGTGGTGGTC
GGGTGCAGAGCATCAACGCAGTAGGCCAGGGTTGCTGTTTGCGGTTGCAAATTAGATTAA
CGGTTGTTTGGGCCTTTTCACTCCCTCTTCCCATCATTTCTCATCGTACGCGCGCAGAAA
GAAACAACAACGCTGCTGGGAGAGAGAGGCTGTGTTGGCAGATGTTTTCTTCGAAACAAT
TCACAAGCGTGAAAGAGGTAGCTTTTGCCACTCACTTTTGAAACCGTTCCAACCGTTTAT
TATAAACCAAAAAAAATCATTTAAATATCACAATGAATTGTTTGACGAACCCTTTTTGCT
ATTTTCATTCACAGCCAAAGCCATCCGATTTGCCCGCAAATTCAACAGGTGCATTGCAAC
AGCACAACTAAACCACCCGTATGGTGTGTGTCTGTGTCTGGTAAATTGGTATCGATTTTC
CTTCCCCGGCTGCATATCTTTGACGCATTGGCCAGAGCGCAGTGGCAGAAGCAGCAGGCG
ATGCAATAGCAACAATAGCAACA
>RG3Y40321 Genomic segment corresponding to mRNA: XM_321677 Anopheles gambiae ENSANGP00000011488 (ENSANGG00000008999) mRNA, partial cds.
AATGACGGGGTCGCTGAATGTAACTACGAACCCCGGCAGGAGCCTAGGAGTATCCTAGGG
ACTGTGTTGATCGTCATCGCGCCGTGCTTGTCGTCGACACGCTGGATCAACACAGTTGCA
CCACCGGAACCCGCCCCGGTTTCCCAGTTGCCCCGTGGAACTTAATTGCATTTGAATCGA
AGGGTGCTAAAATCCTCTCGGGGCGTATTAACTGTGGCGGTCCTGTGGTGGTCTAAAAAA
TGGAAAAATAGGGTAACGGGGTTTAAGGGACTGTGTGCGTTTGGGTGTGCCTTTGAAGTA
GTGTAAATTTTAATAAAACCACCAATTGAGATTAATATCACCACTTCAGGGGAGGAAAGG
TTGATCTGGTTTTTTTTCCTTCTGCCGTTGTGTGTTATTCAACCTTACAATCATAGAAGA
GTTGGTAGAAGAGGTTTTGCCACATCGCGATAAATTAAATCCATTGCTTTTGTTGTGACG
TTTGATTATGTTCGTCTGCATTTTTTTTTATACTTTATCTTTTTTTTTTATAAACCTAAA
TCAAAATTTCAAACCAAAACTGTGCGATTTGTACGGAGATAGTGAGCATACCGTGCCTAT
TAAACGGTCAGCTGTAATTCAAGTAACAACCACTGAGCTCATTAGAAACTTTAGCGCATT
AAAGTAAATATCGTTGCGCACGCAACGTGGATCACAATGTTGTCGAGTAATTTGTTTGTT
GACAGACTTCCAACAAACCAATGCATTTGTAACGACCCATCATTGATAGCTACGAGAGAG
AGAGCGAGAGCGCGCGAGGTCGTCATAGCGACGAGCGAGAAATCTCATCAGGCGCAAAAA
AATTGGCTCAGCTGACCAGAAGCTGTTCAGGCTAGGTCCGGTCACTTCAGTTACGGCTCA
ACTGTTATCTCCAGCGCACGCACGCAACGCGGGCATAGATTATCGCATCGCGCCAAATTT
CACGCCAACCACATTCATCATCATCAACACACTTCAAGATATGGCTACGGGCAAGTCTAC
CCCCGCGATCGAAATCCTACGCTACGATGCGCGCTACCGGGACCAATCGATGGAGGTACT
GCGGAAATCATTCTTCCAGCAGGAAATAGTGTGCATCGGATCGGAGGTAAACCTTACCCC
ACAGGCACAGAAAGACCTGGAACAGCTGTGTCTCGATGTCGCCGACGGTGGTGTTTCGTT
GATAGCGCGGGACACCGACACCGATACGATCGTTGGTGTTTCGTTCAATGTGCTGCAGGT
TCGTTGATAGTTCTCCTCCAAAAAAAATGCGGAAGTAAAACGCAGCCGCTTTCCCATTCC
TTTGCAGACCCCGAGCAGCCCGGAAGATGGCAACTATTTTGAGCAGTTCCGGGACACCAA
GTGTACGACCGACAGCTCCCGTGCGCTGATGCAGTACATGATCACGATGGACGCGAAGGT
GAACCTGTTCGAGCGGTTCCGTGTGGACTGTCTGCTGGAGATTATGTTTCTCGCCACCTT
GCCGAGCTACGCCGGCCATGGCATTGCAACCCGGCTTGTCGAGGAATCGGTCCAGCTGGC
GAAACAACTCAAGTGTGGGCAGGTAGCGCCAACGGGCGGCGATGAGCGGTCGGGTACGGT
CGTCGCCAAGCAGCCTCAGCTAGTGTCGGCCCTCTTTACATCCCGAATCTCGCAACGTGT
CGGCGAAAAGGTTGGCTTTACGGTGATCAATCAGGTGCCACACGCGGAGTTTGTTTACCG
GGGCCAAACGTTCAGCGATCGGGCCGGTCCCGAGCATCCATTTTCAACGCTCGTCGTGAA
GCACATATGATGCAAGAGAGAAAGAAAGAAAGAGAGAGTGTGTGTGAGGAAAGTGAAAGT
GCTAAGACGTGAGGAGTGTGTTCAATGTTTTAGCACTGTGTTGGCCAACTTGTGTGCCCC
TATAGGGACTTGTTTGTGTATGTGATTTCAGTATTGAAGCTGTTTGATTAAATTTGAAGT
GAAAAAAAGTCGTTAAATAAATTGAGCCCTCCATGCTGTGAAACGTTGCCGTACTTCAAC
CAAACACGTGATTGGGAATGAGAAAGCAAAAAGAACAGGGGTTTGTTTGAATGCATCGCG
CACAGTTTTGTTGGGTGGGTCATCCTACCCACACAATCATGGTCGTTGATTAGCAGTCCC
TACGTCCGTCCTATCTCCATTCATGATCGTCAATTACATTCTATCGCATGTCAGTTCATT
CTGTCGCATCGGCCGTGGCGGTGTGTCCTTCGTTGCTGTAACAGCTAAACTTGCTTGCCG
TTACGAGAACGCATCAAAATGACATCAGCAGTATCATCGAAAGATATCGAGATTTTGCGT
TATGAAGATCGTTACCAACTGCAATCGCTGGCAGTATTGCGCCAATCGTTCTTCCTACAC
GAATCGGTGTGCATCGGATCGGAAGTGAACGTTACGCCCCAAGCACAGGATGACCTTGAG
CAGCTCTGTGCGGAAGTTCTAGCCGGTGGCGTAACGATGATCGCACGTCACACTCCTACG
GACAAGATCCTGGGTGTTGCCTTCAATATACTACAGGTCTGCTACCCTTGTCTGCTTGTG
TGCATTCTTTTGCATTTAGTAACGTTGTAGATGTTAATTTTTTCCAGACACCCAAGCATC
AGGAAGGTGCCAGCTACTTTGAGCAGTTCCGGGACACCAAATGTACTAACGATAGTTCAC
GATCGGTACTCAACTACATGATCGCGATGGACGCGAAGGTGGACCTGTTCGAGCAGTACG
GTGTGAGTTGCTTCATGGATATCATGTATCTTGCAACGCTTCCGACCTAC
>RG3Y40322 Genomic segment corresponding to mRNA: XM_321676 Anopheles gambiae ENSANGP00000011527 (ENSANGG00000009038) mRNA, partial cds.
CAACGCTTCCGACCTACTCCGGACATGGAATTGCAACGAGGCTTGTGGAACAATCCGTAC
AGCTTGCTCGGGATTTGAAGAATGGGACCATCGTGCTAGAATCGAACGACCAATCGCCGC
CAGAACTCATTTCAGCCCTATTCTCATCGAACATTTCGCAACGTGTTGGAGATAAGGTGG
GCTTTACATTCATCAAAGAAGTGCCTCACTCAGAGTTTATTTTTCGTGGTAAGACGTTTG
CCGATAGAATAGGACCCGAACATCCATCATCTCAAATAGCTGTGATAGTGATTTGATTCA
GAATAGCTAAATGCAATCGGTATGAGATAAATAAATAAGTTAAAGCATTCTTGCATGCGG
AAAAGTGAAGAAAAGGAGCAGCTTCTTGTGTTCTATTAGGCGCTAATTGAACGATTATCC
ACTCTCCAACCGCCTTTCAACCGCATTGTGTTGGATTGAAATGTTTCCATTCAAACCCTG
AAATGTTTCATGAAACTTTCACATTCCGCTTGTCAAAGCAGCACAGCTGTCACAAATTTG
CAACGGGGTGGGGATTGTTTTCCTGCCGTTCCTTTTCGGGAATTTATTCGTAAACATTGC
ACGGTGCACTCGACGGTACGATCACGGTATGTAGGTCGTCTCTTTAACGCATTTAATTTC
CTCTAATATTCCGCTTTTTGTGCTGCGTTTCGTTTCCATCGCACAGAACGTACGCAACAC
GCCGCGAGCATGCGCTGATGTTCCTGTGGCAACCTGTTTGGACCGTGGACGAGTTTGCAA
CAAGAAATCATCACCCAAAGCGCCATGGATTGTAGAGTGTAGAAAGCTGTAGTGTATCAC
GAATCTAGAAGAAGCGCTCGCGACAGCAAGCACCCATCCACACAACAATCCGTTCCGTTC
GGAAACAATCACAGCACAGCATCGAACTGCCAGCCTCCCTTTTACCCAACACTTGCCCCC
CACAAAAACAATGCTACCTCCAGCAACAACCGAGCCGAAGATGATATTCCGCGTGTTTAG
CTTTTTCTACTTTCTTTCCCGTCCACTGCTCAAGTGGTTCCTGCACCGGTTCACCAATCT
GTGCGAGCTGCAGCGCATCTGCTACGGTTGCCCGCCGGGCGCAACGCGCACGAAAAAGGT
CCAAATGTCGCTGGAGCTGTCCCGCCGGCTGCCGATCAAGAAGCTGCTCCACATCCTGAA
CGAGCTGGTCGCCAACGATGTGGAGGACACGTTTCTGCGGCGCGAAATCCAAACGCGCGC
CGTCGGGACGGTGCTGCAGGTGAAGAAGATCAACCCGAAGGTGCACATCGACTTCCCGCG
CTCGTTCGGTACGTGCGCGGAGCGGATATGGGGCTACAAGCGGCTGTACTTTATGGTGGA
GAAGCTGCGCGCCACCCAGTACGACAGCGAGGAGCCGGAGCACGAGGCCAAGCTGATGAT
GCTGTGGAAGTTGCTGGTGGGCGATGAGATGCAGCTAACCGGCCGCATCACCGACCAGTG
GCAGCACATTGGCTTTCAGGTGGGTACTTACCGTGTGCGGAAGCGAAGCTGAACTCTCCA
ATTAAATGGCCTTCGATTTTAGGGAGACGATCCTTCGACCGACTTTCGTGGCATGGGTGT
GCTCGGACTGGACAATCTACTCTTTCTCGCACAGAACTACAACGGCACCGCCCGCCACCT
GCTGTCCCACTCGCACCATCCAAAGCACGGGTACTTTTTCGCGATCGTCGGTATCAATCT
TACCTCGATGGCGTACCACCTGCTAAAGGCCGGTTCTGCCCGCACACACTTTTACAACCA
TCCGCAGCAGCACCTGACGGTGGACACGTTTCACCAGTTCTACTGCTATCTGTTCTACGA
GTTCGACCGGTACTGGGTCGAGTGTAAGCCAAAGAACATTATGGACTTTAACCACATCCA
GCGACGGTTCGAGGAGAACATTGTGAAGCTGCTTGCCAACGATGGGTGCTACTTTAAGAT
GAACCTTTCGGTAGAGGACGTTTAACGTCGTCTCCTCCTTGTCTCTATACACAATCACAC
ACAAACACACACACACAACCATTTTCCCGTATTCCGCTTCCGCGCAATTGAAATGCCTCT
TTACCTTTTCCCCCGGAGTTACCCTTTGGTCACCCGGTATCACAGTGCTATTATTAGTGT
AACTTTTTTCCGGGGTCCTCTTACACGGTTTGTTGTGTGGTAGTATTAGTTTTGTTTTTT
TCGGTTTTTCCTCAATTGTGATACACAAGTGTTTGCGCACAACACACACACACACAATAT
AGACACCCATGCATACGGACACGCAAACGCTAACCAGCTGACGACAAAGTAGGCGAAGAA
GAAGAAATTGGTAAAGAATTGTGGAGTAATGAGAAGAAACACATACAGACACACACACAC
ATACACCGCAAGTGCAATCTAGTGAGAGAATAAAGTAAAGCTTTTTTAGAATTAATTAAT
ATAACAAACATACTGTTCCTAAAACGGCATAAAGAAAGAAACGATACAGATAAAAGGTAA
TAAGAACTCCACAACACACGCACCTGTAATTAGGAATATTATTCCCACGGGAAACACCGG
GCAGCTGAATTTGTCAAATATTTATTAAATCGATTACTTTTACATTATGTCCTTTTGTTC
AATTCTTCCCGTCCTTCCCACCTTCCAGATCGATCGGTTGCTGTTCTTCCTACCTTTTGT
TATGTCCTCTCTGCAGAACGCTTTTTCTGTGCCACTACTTTCACGGTTTCCCACTTTCTT
TAAGCTTTACAGCACCTACCGGGACAAAAGCCGCTGGAGCAAACTCTACTGATTGGATTA
CTCTGCATTGTGTTAAGAGGTTTTATTTCGCTCAGTAGGCGTGGGAATCATTTCCCTCCC
TCTTTGACACCCCACCGTTTGTTTCCTACGTGCGTCCTTGTCGACTACAGTGTACTCTAT
TGTATTGTTTATGAGATTTGGTTTTAAATATCGTAGCTTAAACTTGCAGGTCTCGAAATT
TATTT
>RG3Y40347 Genomic segment corresponding to mRNA: XM_321646 Anopheles gambiae ENSANGP00000011536 (ENSANGG00000009047) mRNA, partial cds.
GCATGACCCAAGGGACACGTAGTAGGCTGGATTTAGCACCCTGTATTAAAGTTAATCCCT
CTCTTCCCTACCCTCCCCCCCCCCCCCCCCCTTCACTCCTACAACCACGCGCGTGCAATT
CATTTCAGCAACAGCCGTTTGAACAGTGATGCTGCACAGTTAAATGAAAACTGCCCAAGC
GTACGTCCAGCAGTTTCCGGTAATAAAATGTTTTATGGCATCTCGAATGTAAATAACTTT
CGTCCTCTCGTTGGTGCGCTGCTTCGCACAACTGGGAAGGACTCGCGCGCCCATATCCAC
ACTCTCTTTCTCTAGCTTTCTCGCTCTCTCTCTCTCTCTTGCTCTCGTTAGTATTCGCGT
CCTTCAATCAATCAGCTGTTGTTAGGATTGGGTACCGTTTCGTCCGTCCTGTCATGCGCA
GTGTGGCCGCGCTCGGAAACGGAACTCCTAACGCCCTTCTAGCACGCTGGTTGCTGGTTT
GGTGCTTTTTTTTTGGGGCCAGGAGGACATGGTACTGCTGGCAGCGCTGTGCTGCTGTAC
GCCGTTTTTTGACAGCTCGCTGCTCCCATAGTGGTGGAAAAATGTGGCAAAGTTCAGCAT
TTTCGCACAGCACACTACGACCCAGCAGGATGGTGTGAAGGAATTGCGCAAGAATAAGGT
GTGCTACTATCGCCATCGCGCGCCCGTGTGTGTGTGTGTGTGTGCGAAGTGTGGAAAGTT
TGGAAAATTGTGCGTTTTACAGTAGCAGCAGCAGCAGCAGCAGTAGTAGTAGTAGTACCA
GCAGCAGCAAGTTCCCAGCAGTAGCAGCAGCAGCAGCACCACGAACGACCTCTCGCGAAA
GGACATCCTCTCGAAAGGGTGTGTGCGCGTGTGTGAGTGTGTGTGTGCGTGCGTGCATGT
GTGTGCATGTATGTGCCAAGTGGAAGAAGCAACCAAGTGACTATGCATTAAGGATTGGGG
ACGGTCCCCGCTAGGACGGAGTACCCGCGTACGCCTGAAAATGAAGTTAACACGAATGCT
GCCCGCGTCCTGCATGCTGCTGAGCCTGATGATACCGCAGGCCCTGCTCGCCCAGAAGCC
CACCGGCAGCGAAAGTCCTTCCTACTACAACATTGGCGGTGTGCTGAGCAATAATGAGAG
TGAATCACACTTCGCGACCGTGATTGCGGTAAGTGTTATCTAACCAATTTCCTTCATCTC
CTCGCAACCATCCATCCGTCCATCCATCCATCATCCTTCATCCTGGCGAATGGGGCGGAC
AAGCGCAGGAGGCGCCGCGTCGCCGTTGTGCCGTTGTGTTTATCAACGCTCTGCGTGTGG
GTGTGTGTGTGTTTGTATGTATGTAGTGCATTCTTTCGTCCTTTCTTTCCCATGTTTTTG
CAGCATCTGAACTTTGACCAACAGTATGTGCCACGAGGTACCACCTACTACGATAAGACG
ATCCGGATCGATAAAAATCCCATCAAAACAGCGCTCAATGTTTGTAAACACCTGATATCC
CGAAGGGTAGGTATTGTTCCGAGATGGGCGGCAACTCCCTTTTTCTTCTTGAAGAATTGT
AGTTCTGTTTCTCTCTCTCTCTCTTGATTATTCGATACTGTCTATTGTTTTCTGCTAAAT
TATAATTAATATTTGATTCTCTTTCTTTCTCGTTCGCTTTGATGTGTTCCTCTCATTCTC
TCTCTCTTGCTCTCTCTCTCTCGCTTGATTAGGTTTACGCGGTAGTGGTATCGCACGAAC
CGACGGGTGATCTGTCCCCGGCGGCCGTTAGCTATACCAGCGGATTCTACCAAATTCCCG
TCATCGGGATCTCGTCCCGCGAGGCTGCCTTCTCCGATAAGAACATTCACGTGTCGTTCC
TACGCACGGTGCCTCCGTACTACCACCAGGCGGACGTTTGGTTGGAAATTTTAAGCCATT
TCGGCTACACTAAGGTAGGACACGATGAAGATGACGGACCTTGGGTCGAGCCGTCTAATA
TATATGCTCTGCTTTCTTTCTTTCGAACCCAAATGAAAAAAAAACTAGGTTATCATCATA
CACAGCTCCGATACGGATGGTCGTGCCGTGTTGGGTCGCTTTCAGACGACGTCCCAGACA
AACTATGACGATATCGATGTGCGGGCGACGGTGGAATCGATCGTGGAGTTTGAACCGAAG
CTGGACAGCTTCAGCTCCTACCTGATGGACATGAAAACGGCCCAATCACGTGTCTATCTA
CTTTATGCGAGGTAAGTAGGGGGGTTTTGTTGGAGCTTCATTGCCAGACGGGTTTGATAT
TATATCTTTCACTTTCTGCATTTATCTAAAGCCAAGAGGATGCGTACGTAATATTCCGTG
ACGCGGCCATCCACAACATGACCGAGTACGGACACATTTGGATCGTGACGGAGCAAGCGC
TCAGCGCGAACAACACTCCGACGGGCATCATCGGGTTGAAGCTGAACAATGCGGAAAATG
AGACGGATCACATCAAGGTAAGCAATCTCGGAGAAACGAACTCTTTCGCAACTTGTTAAA
CAATTCCCTTGTTTTTTTTTAAGGATGCGATCTACATTCTGGCATCGGCGATCAAGGAGA
TGACGGTGAACGAAACCATAACCGAGGCGCCGAAAGATTGTGACGACTCTGGTGTCATCT
GGGAGTCGGGTAAGTGCTGGCAACGCTCTCCTCTAGTGCACTGAAACGCTGGGTATTAAT
GGCCTTTCTGGGCTTTCTTCAACAGGCAAGCGACTGTTTGGGTACTTGAAGACGAGAAAC
ATTCGTGGCGAAACGGGCCAGGTTGCGTTTGACGATAACGGGGATCGCATGTACGCCGAG
TACGATGTTATCAATGTGCACGAGAAGCACTCGTTTGTAAAAGTCGGAAGCTTCCATTAC
GATTCGGTGAGTGCGTGTGTTTGTGTGTGCGTGTGTGCTTCTAATCCATTGTGATAGTGT
TGATTAAAAAGCGCAAGGCAACCTTTTTAATCACGTCACGTACTTTCGATACGATCTATC
GCCTGCCAGTGAGCAATAAATCTCAGATCCTTGTCTAGACCCATTGCGATAGATTTACAA
CCTTGCCTCTGATCTGTTGCTTTGCGATCTATCTTACTAATTGCCTAATGCTAATGCTAA
TTACTAATGCTGTTTTGTTTTGCTTCTTTTTTGTGTGCAGGAAAAGCGTAAGATGCGCCT
CAAGATAAACGACAGCAGCATAACGTGGCCGGGCAATACGGGCAAAAAGCCGGAAGGTAT
CATGATCCCGACGCACCTGAAGGTACTGACGATCGAGGAGAAACCGTTCGTGTACGCGCG
CAAGCTGCTGGACGATGAGATTGACTGTGCGGACGATGAGGTGGTGTGTCCGCATTTTAA
CATTACCAATGGAAATGGTAAGGAACGACCGTTGCCTGTGACATCCTCACATACGAACCG
TGCTGACTTGGTTCTTTTCACCTCTCCTGTCCACCCCCTTCCAGAGCAAGAATATTGCTG
CAAAGGATATTGTATCGATCTGCTGAAGGCGCTTGCCCAGCGGATCAACTTTACGTACGA
TCTGGCCCTGTCGCCCGATGGCCAGTTTGGCCACTACCAGCTGAAGAACCACACCACCGG
CATCGGCACAACGGTGAAGAAGGAGTGGAACGGGCTGATCGGGGAGCTGGTGGCCGAGCG
GGCCGATCTGATCGTGGCGCCGCTCACGATCAACCCCGAGCGGGCGGAGTTTATCGAGTT
TTCCAAACCGTTCAAGTACCAGGGCATTACCATCCTGGAGAAGAAACCGTCCCGGTCCAG
TACGCTCGTGTCCTTCCTGCAGCCGTTCAGCAACACGCTCTGGATACTGGTGATGGTGTC
GGTGCACGTGGTCGCGCTCGTTCTGTACCTGTTGGATCGGTTCTCGCCGTTCGGCCGCTT
CAAGCTGTCGACCACCGACGGCACGGAGGAGGACGCACTTAACCTCAGCTCCGCGATATG
GTTCGCTTGGGGCGTTCTGTTAAACAGTGGCATTGGGGAGGGGACGCCCCGCAGCTTCTC
GGCGCGCGTGTTGGGTAAGACCGACCGACTGACCGACTGCCGGCGGAACGGACCGGAATT
GGTGACTAATTGGAGTTCCTTTTTTCCTGCAGGTATGGTGTGGGCCGGCTTTGCCATGAT
CATCGTCGCGTCGTACACCGCCAACCTGGCCGCTTTCCTCGTGCTGGAGCGACCGAAAAC
CAAGCTGACCGGCATCAACGATGCGCGGTTGCGCAACACGATGGAAAACCTTACCTGCGC
CACGGTGAAGGGTTCCTCGGTGGACATGTACTTCCGACGGCAGGTCGAGCTGTCCAACAT
GTACCGTACGATGGAGGCGAACAATTACGATACCGCCGAACAAGCAATTCAAGACGTGAA
GGATGGGTAAGTAGCACCACTTTCAATGTGGTCCCAGTGGCGGGTCTAACGGAGGGCGGA
ATGGGCGGCCGCATGGGGCCCCTCGAGTTAAAGGGGCTCCGTCGAAAAACCGGTCTAGTA
TGAGTTTTGATGTACATTTTCGTTGTGGTACAGTGGCAATAGGCCTCTGGTGGTTAACGC
AATGCGACGAAATCGTACGACAAACATTACCGGTTTCAGTTATGGAGCCCCTGGACTATT
TGCTCATTGTACAAACCGTATCGAATCCCTTTTTTGTTTGTGGTCTTTTTTTACCTAGAA
AATTGATGGCATTTATTTGGGACTCGTCGCGGCTCGAGTACGAAGCATCGAAGGACTGCG
AGCTCGTGACGGCGGGCGAGCTGTTCGGTCGCAGCGGGTACGGCGTGGGGCTGCAGAAGG
GCTCACCCTGGACGGATGCGGTAACATTAGCAATATTAGACTTCCACGAGAGCGGGTTCA
TGGAATCGCTCGACAAGGAATGGATCTTCCACGGGAACGTACAGCAATGCGAGCAGTTCG
AGAAGACGCCCAACACGCTCGGGCTGAAGAATATGGCCGGCGTGTTCATCCTGGTCGGGG
CGGGTATCGTCGGCGGCATCGGGCTCATCATCATCGAGGTGGTCTACAAGAAGCACCAGA
TAAAGAAGCAGAAAAAGATGGAGATTGCCCGCCACGCCGCCGACAAGTGGCGTGGCACAA
TAGAGGTAAGGGATGGTGGTACATTGCCAACAATTGTTGATTTGCAACATTACTAATCGC
ATTTTTTTTTAAATTTTGTTGCGACAGAAACGAAAAACATTACGTGCTTCCCTGGCCATG
CAGCGGCAGTATAATGTCGGGCTGAACTCGGTGTCCAAATCGGTCCAAAGCCAGAATGCG
GAGAAATCGCGCTACCCGATACTGCCGCCGCTGCCCCGCACACCGGAACGGGCCTGGCCG
AAGGACAAGGAGTACATCGTGAACCGGAAGAACAACAGTAGCGGGGCCGGGAAGCCGCCG
CCGCGCTACATGCCCACTTACGCTACCGATGTGTCTCACTTGATAGTTTAAATGGTAAAC
AAATTATCGGAGGGAAATTAAAAAAAAAAAGGGTCGGAACCGTATCCATCCACCCCACCG
GTCTCCAAATTGCGCCTAATGAATGAGTGTAGCCAAAACACTTTAACTACCGTTAAGTAT
CGTTGACTAGGGATGGGGGGAACGGGGAGAGAAGCTAGGGGAAGAAGTGGCGGGAAAAGG
GGAAGGGAAGGAATGCGAGGACAGATAACCGAAGAAAACTCCAATTCCGTGTGCGTGTTG
TTCAATACAGGTAATTGTTTACATTCGTTAGATAAGTATACACTTTTAAAACACAAACTG
CAAACGACGAATCAATCCGCCATGCTGAGCCGACGAGGTGAAGGATTCGCGCCCACATTT
CGCGTGCGTGTGGTGTGAGTGAGTGTGTGTGTGTGTACAATCATTTTATGGTTTCCATGT
TAAACACGCGTTCTAAAGCCATATGTTTCTCGGTACCGTTGCACCGGTTTCCGGTGCGTG
CGGCCACCCAAACCACCTAATAGCCAAAAAGAGCAGAAGAAGAAGAAGAAGAAGAAGACG
GAGAAGAGAAAAAAAACAGCGTGCGCGCGCGTAATAATAGTGCATTTGTATCAGGTGCTA
GTTGTGAGTTAACTATTGTGTACACTAACAAAACTAAACTGCTTGCGTTTGCTTTGTTCG
GTCCTCCAAGAGGGCCCCCCGCCCCCCACACACCACGGGAGATCGTTTGAAAGCCGATCA
GAGCGCGTGCGGGAATGTGTTGAACCTATTAAACTGCCATTTGTTTTCCATTGTTGTGTC
GGGTTTGAGATATATTTTTGTGAACCAAAGAAAGGGCAAAGAATTAAAGGACGAATGACG
ATGAAGAAGAGAAGAAGAAGAAGAAGAAAAACAAATAGAAAAAGATGGGCGGGGTTTGCA
CCGTATGATGTCCTGCATTAACAGTAGTTGATAGCCTAACGTCTCCCAAAAACAAAAAGA
AAAAAACAAACAGTACTAGCCAAGGAAAAGA
>RG3Y40350 Genomic segment corresponding to mRNA: XM_321640 Anopheles gambiae ENSANGP00000011525 (ENSANGG00000009036) mRNA, partial cds.
GTTGTGTAGTGTCCGATCGTTTCCTTGTGTCCGTCCGTCCGATCGATTGATACATGTGTG
TCTGTGTGCTTTGCTTCTTTTCCCACCTTCTCACTCACGCGTGCAGGTGACGACGGGGTG
ACGGAACTCGATTCTCCCGATGCTTCGGCTGGTGCCAACGTGTCCTCCTGTGTGTGGTAT
CTTCCCGACCAGCGCGGCTGTCTGGTGTACCCGGTGCGACGGATAACGCTTGCCGATTGG
TACACCATCCCGGAGATAGCAGCACCAGTCCTTGTTCCTGGCCCGCAACCGATCAGCGAT
GAGCTCGTTCAGCTGATCGTAACGCTGGAAGCACAGGAACGGTCAAGCGACCAGAATCCT
ATTGGCGTGAAGGAGCAAGGGGAAGAAGACTCCGTCATGTTGAGCCGATTTGGACGGGTT
TTGGCGTGGCGAAATCGCAGGAGCCGTAGCTTGGACCTGCTGCTAGAAACCGATGCCACA
CGCACATTCCAGCTGATCGTAGCAACCTTCGGAAGTGGACGATTCGGATTGGATGGTGGC
CGCTTGAAACTGGTGCAACTGGAGAGTAAGTATCTTACACGTGACTACAAGAGCTGCTAT
TGATTCGGTATTCGGTTTTGTAGGTGTTGAAACGCTCGGCGAGTCGATGCCTTTGCATGA
GCCAGACGACGCACTGTTGAAGGCACAGGAACGAAATCTTGGTACGGATGCATGGCTGAC
GGATTTGCTGACAGTTGCTGAACGAATTGAGAACGAACGTTGCTCCACTAACTATTCGGG
CGTTGGAATTCAACCGGACATAATCGCATCCAACGACATTAAGGTAAGTTGTGGTGAATA
ACCAACCTTCAATCGTCCTTCACTAAACGGTTTCTGTTTGTTTCAGATTTCTTTAGAACT
CTTGGATGGCACTGTAGTTTCTAGTCAAAGTCGGGCCGATTTGCTTTCCAGTGGAAGTAA
TTCACGCAATCGATCGCAATTGGATCTAACTGATGGGTTAATGTCGACGAATGGGCCGAA
CCATTCCTGCCCGTTCGAAGAGCCCGAACCGGACGGTACGGTGTCACGAAGCACAACTGA
CGAATTGATCGGAGAGACTGAACAGAAAGCCTCATCACCTTGCCCCACCGCCGTTGCTAA
GGGCGACGAGGAAGAAAAGAAGCATGACGCTGTAGCCGAACCACCGATGACGGTAGTAGA
GGACGTAGTTGCCAATGCCAAAGAACTGAAACCCACAACACCACCAATCGTAGAACCGTC
CGAACCAGAAGCAAAAGATGCAGTAATATCGAACGGAACGGTGAAGCATCATCCCGTTCG
CGAACCATTACAGCCAGCCAAATCGAATCCACCGCTACCCGTACCGGCTAGTCCGTCGAC
TGCCAAACCGAATGAACCGATCGCGGTGCCAGCTAAACCTAAACCCACGCGTTCGTTGCG
CAAAAGCTCGTTCCCATCCAGTCGGCTACGGCTGGGCACGGATCAGTCGGGCGTCGTTAC
CAAACCACCGAACATTTTGGTCCACTCCGACAGCAGCTCGACGATGGAGTACGTTATTGC
GACGCTGAACAATCTGCTCGAACCGAACACGTACACCATTTATCCGATTACGGCGGGACA
AGCGATTGCGGCCAGCTGGCTACAGAGTACGGTGCTGATAATCGTGGCCGGATCGCTCGA
TATGGAGGTGCGGAAGATACTGCTGGACTATTTCCTACACGGCGGGACGGTGTTTAGCTT
GTGCTCGGATCTGCTCGACATTATACTGCCCGATTCGAAGACGGCGGAAGTAAGTATTGG
AGAACTTTTTGGCGACTAGGCCTTGTTGGAGATCATTTATATTAATGGACAATTTATTCT
CTTTCTCCTTCCGTTAGATCCGTGAGCGGGAACTGGTTAGCTTTTCGTACCGCAAATGGA
AGCAAATCAAGATGCTGCATCACATATTCTGCTACCAGCTGTCGCCGGCCAAGAAGCAAT
TTTCACTAGAATCGGAGGAAACTTCGACCCTGTTGCCAGTTTCGTAAGTATAAAAAGGAG
CGATCAGTATAGAAACCTGTGTTAACCTCAACAATGTCTTGCAGATATGTGGACGTGTCC
GATCGCCAAGGAAAGCCCCACTCGCTAGCGGTGGAGATACTGGCGCAGGAGGAAACGTGG
AACACACCCAGCATTCTGGAAGCGCACAACCGTAAAACGGGTGGAAGGGCCATCTTTTCG
CAGGTAAGCAATGGCACGAGGGAAACTAATTTTAAGGAGTTTGAAAAAACGTTCGCCTTC
AAATTTCAGATACATCTCGAGCTGGACCCGTCCCAGTTCCAATCCAACATCGACGGGGCG
GACAATTCGCTTCACAGCTCGAACCAGCTGCGTTACGAAATCTTAAGCGACCTGCTGGGA
AGCCGCATTGGGCTGAAGCTGAAGGAGAAAGATGGTGGCAGTGCGGACGAGCAGTCGATT
GTGTACAAAAATGCGTACTTCTTGGGCAAGCATGAGGTAAGAGATAGTGCAGCACGGAGA
TGTAGCTCTTATAACCCCTTTTGCGCTCGTTTAGGCAAAGGTCCAGATGCTGGAGTCACT
GAAGAGCACCATGAGCCGTCCGAACGTGATTCAGATGAGTGAGCTTGCGCTACAGTTTTG
TGGCAAAAGCGATGCTGCACCGCATCCAGCAACCGATTCGCATCTGCCGGTGATGATCTT
TCACTGTCCCGAAGATTTCTCCACCGTGGAGTATTTTGAGGTATTGCAGGATCGTGTGGT
TGGTAAAAGGCACAACGAACTAAACGACAGCTTTTATGTGTACTCCTTCTCGTGTAGAAC
TTAACCACCAGCAAGATAGGCCGCATCGGCATTTACGCACCTATTATGACCAGCTCCATG
CAGATCGTGTCCAACTTAACGCTCACGCATGGCTTCATGGTGATCGCACGCTATCAAACC
AAAGGCAAGGGCCGCAACAACAATCAGGTAAGGAAAAATGGGGGAGGCGTCAAACCGAAA
ATGGAATGGGAAATTAACCAATTCTTTCGATTCTGTGCTCGCTTTGCAGTGGCTCAGTCC
TCCTGGGTGTGCCATGTTTTCGCTGCAGCTTCACATCCCGATGAGTAGCATGCTGGGACA
ACGGTTGCCGATCGTGCAGCATCTCGTAGCGATTGCCGTCGTTTCCGCCATCCTGTCGCT
GCCTGGGTATGAGGTGAGTGTTTCACAAACATTACTGTGTAGTGCTGGGAATACGTAGGG
CTGACTATCCCGCTATGAGGGGAATTCAATAAGTCACTGAAAGCCAAGCCCACAAGTGGT
ACAGGCAGGCCTTGACCGACAACGGTTGTCGAGCCAAAGAAGAAGAAGATTGGGCGGGAA
AATGGCTCCAACTGTGTTCAAGTTTGGTGGCAATTTGTCTTACCCATTTCCACGTCTGTT
TGTCTTACCCATTTCCGCCCCAGTCGCGTTGTGTTTCTTTCAGTAGTCAAAAGTCGTAAA
CGCAGTTCGTTTCGTAGTATTTTTGTCACACTTTATTCAACTTTGAAGCTATTTTAGATT
ACAACTCTGATCCAATGATGTGATTAATTTGTTCTTATGTTGTCACTGTTCACGTCCAAT
TTCTCTATCTCTCTCTCTTTCTCTGGCTCGTCCTCTAGTACATTTCATTTGCTCTAACTG
CGTTGTCTCACCTGTTATTCTACTATCATCTTTCGCCTCTTTCGACAGTCTCGAACCGTT
TGCGATTTTCCTACTGTAATGCATCTGCTCCGCCTCCTCCTCTCACTCTCTCGATCTGTG
TCTTTCGCTCTCTGCGTGGCTCTATATTTATTTAGTTTTGTCTGTATTATAATCTGCGAC
ACATTCCGGTCGTCCCTTTGCGTAACCGTTTTGATACAATTCTAACCAAATCAAAGGAAG
CAGCGACCAGCGAACGTGGCGTGACGTTCACTGGCCTGAGATGTTGCCGCACGCGTGTTT
GGGCACACATCGCGTGGCCTTCGTGCCTTTGTACCGGCTGCGTCCGATCTAGAATACCGA
TTCCGCCGACCGGGACAGCTGCACCGGATGGGAGGGCGAGCGGGCGAGCCGCTTCTTCGG
CAGCCGCTCGAGCTGTGTCAGCAGCTTGGCAAAGTCGGGCCTGTCCTCGGAATTGTGGCT
CCAGCACTGGATCAGTATGTCCTTCACGTCCCTCGAGGCCTGCAGGTTGGCCAGCGTTTG
CTTCATGCCCCGTCCGACCTGCCAGATGATCGATTCGGCCGGCTGCGACTTGAACGGGAA
CTCACCGCACAGCAGCTCGTACCAGACGGTGCCGAACGCGTAGATGTCGGACGTTTTCGA
GAACGGCAGGTCGCCCTCGATCGGCCGGTACGGCGTCAGGTTGCGCATCAGCTCCGGCGC
CAGATAGCACAGCCAGCCGCCGGGGATGCCGAGGCCGAGATCGCAGTACAGCAGCTTGGT
GGCGCTGAACAGACCGAAGTCGGTGATGATCACCTTGCCGTTCTCCAGGAAGATGTTCTT
CGTCTTCAGGTCCTTGTGGACGATGCCGCGCGCGTGCAGATAGCCCATGCCCTGCGAGAT
CTGTTGCGCCACCAGCGTGGTGCGGTTCAAGTTGAACTTGTCCTTGCGCAGATGGATGTG
CGTGAAGAGCGTGTTGCCCTTGCAGAGCGACGTGACGATCGCGAGCCGGGGCGGCTTCAT
GCAGGCGCCCATGAACAGCACCACGTTTTCGTGGCGCGTCTTCTTGAACGTGGCCACCTC
GAGCTTGAACGCTTCCAGCGTCCGCTCGTCCGCCACGTAGTCCTCCTTCAGCAGCTTCAC
GGCCACGTCACCGTGCCAGAGCGCCCGATGCACGGTGCCGAAGCGCCCGTTGCCGATCTT
CTCCTTCAGGTGCAGATCGTCGTACGGGATGTCCCACTCCTTCAGCGAGAGCGAGTTCTG
CCGCGGCCAGCTGCTCTCGTGGTCACGCTCCTCGGTCGAGTCGAGCCGTATCGGGGTGCG
GTCGGACGACGAGTCGGTGCTGGTCGCGCTGGCCGAACCGGTCTTGTCCTCGCCTCCGCC
CGGCACGCTATGATCGTCCGAGAACTGCAGCTTCGGTATCTCGACGCTCGTGTCCATCGT
GTAGACGCCGCTGCTGCCGAGGCTTCCGCCCAGTCCGCCCGCACCACCCGTCCCACCCCC
GATCGGGTGCGTTTCGATCGTTATTCCGCCACTGCTGCTACCGCCGCCCATCGAGCTGGC
GTAGTTCATCATCATCAGCGAACCGCCATTGCCGCCTCCACCGCTGCCGCCGATGCTGTT
CGACACCTCGGGGAAGTTGAACTGCGAGTACTTGGATGTGGCGGGTGTTTGCGGTGGCAA
CGAAAGCAGCGCCGGGCTGGAGGGAGACGAGCTGTTGCAGCTGGAGCCGGCCGAACTGCT
GTCCGGGCCGCCGCCGCACGCATGGATGGCATGCATCGGACCCCGACCAATGCCTCCACT
CAGCTTGCCAGCGTCACCGCGACCCCCACCGTACATGATGCCGCCGCCGCCGCCTCCACC
GCCAGCCGAGCCGCCTCCGCGGCCAATGTTGGGCGAAACGCTCGTCGGTAGCAGCGTGTC
CGACTGGAGCGACTTCTTGAACTCGTCCACAAACTCCTGCGGCAGCCCGCACGACGGCGG
CACGTTCGACTTGCAGTCCTTGTGGCAGCGGTACTTGCACTCGGTACACTTGAAGCCGAA
GAACATCTGCTTGTTGCACAGGTCGCAGGTGCTCTTGGTGACCTTGAACTTCTTCGTAAA
CCGATGCTGTATCATGTGGCCCATGCCGCGCGTGATGATGGGCGTGCAGGGCGACTTGGG
AGGGACGGCCGAGTAGCCGGTCGGGTGCGGCGGCACGCCCGGATCACCGCCGTACTCGCC
GCCCGTTTCCGACAGCATGCCGGCGCTGGTCGCTGAGCCTCCTCCCTGCTGTTGCTGCTG
CTGCTGCTGCAGGTGATGATGGTAATGGTGATGATGGTACTGGGGTGGCTGATGGTGATG
ATGATGCTGCTGCTGCTGGTGATGATGGTGGTGATGGTGGTCACCACCGGTGCTGAGGAC
GTTGCTGGTTCCACCGCCACCACCACCACCACCACCACTGCTGCCGGTCAGCGTTGGCTC
CGTGTGGAGCCGACTGCGAGGAAACGTCCCCATGCGGTTCGCGCTCCCATTGCCCATCAA
CCGTTGCTGCTGCTGGGACACGAAGGTACCTCCGTTGTTAGTGCCGGAGCCACCGCCACT
GCCGATCAGCATGCCCGCACTGGTGGTGGTGGTCAGTGAACTCTCGCCAAGCGACACCAC
CGTCGATGGAATGTTGTTGTTGATGTGGTTAATGCTATTGTTGTTGTTCGCGTGGCTGCT
GTTGTTGTTGTTGTTCGGTCCACTGGCCACACTGTTGCCCGCCAGTCCATTGCCCTGCCC
CTGGCCGTTGCCGAACTGCGATTCGTGGGACTTTGACTTTGTCAGCGCCGTGTTCGCGTC
GGTCGCCGATCCTCCGGCCGTGCCGGAACTGGCGCCCGAACTTGCCGTCACGGTGGTGCT
GTTCGTGCTGGCCACAGTCGATGAAACCGTCGCCGTTGCCGGGGAGCAGACGGAGGAAGC
GGACGAGGAGGCGCCACCGCCCCCACCGGAAGCGAAGGAGAGCAGCGCCGTCTGGTGTTT
CTTCCTCGGCGGCGGTGTCGTGGGAAAGCCTCGTCGATTCTGCCTGTTGTGCAGCTGCAC
GTTGGAGGGTGAGTTCGGTGGCGATGGCGAGGGAGTACAGCCGCTGGTCGAGGCTTCGTC
GGGCGAGATGGCGTGTTGTGGGTTTAGCAGCGCCGCGCCCTCCACGTGCTGGGTTGTGGC
GAGCGATAGTGAGCCGCCGCCATCGTCCGTCTGTGGGCTGGTGTTGCTGGTGGAGCCCAT
CGCTTCGCCCGGCATCCCCGGTCCATTGCTGTGGCGCTGCTGCGAACTGTGGTGATAGCT
TGAGGCGGCGGCAGCGGCGAGAGCGACGGCACTCTGCTTGCTGCACTTGCCCAGCGAGCG
GTTCACGCGCGGCGACGTCCGGTGGCAGGCCGGCTGGCGGTCCCAGGAGTCCCAAAAGAG
ATCGTGCGGTTCGGTGCCCTTGCGGCTCACGCTACCGTCGGTGGCGGGAAGTTCGAGATG
CTCTCGGCACCGCCGCAGGTTGCCGCAGGCGCGCGTCAGCCGCTTCATTTCCTCCTCCCG
GACGTACACGTTGTTGCCCATGATTGTCCGCAGCTCCTTCTCGTCCTTCTCCAGCAGTCC
CTCCAGCGTGCTGACCTGTTGTATCACAGCATTAAGTGATGCACAGCTCAGACCTGCGCG
TGGACAAAAGCAAAAGAAAGGGAAAAAGATGACGGGTGAGCGAGGGGTTTGGACACGGGT
TTCGGCCTGTGTCTCGCGCTCTGAACTTACCAACAACTCTGAGCCATTGCTTGAGTTCGT
TCCCGGTGGCGGGAAGGCCCTGGGCGGGCAGCCGCTCCGGAAGCTTCGATTTCGTAATCA
ACAGATCGGAAAATAGCTTCACCAGCTTCGTCTCGAGCGTGCGGATTTCCTGCTGGGTCA
GCTCAGCGCTCGTCGCGCACTGCGTCCGCAAGCCCTCGAGCCGATCCGCCGATATATCGA
TCATGCTCTGTATCACATCCAGCCCGCGCCGGATATTCACCTCACTGTTGTCTCCCCCGG
CACTGTCACTACCACCACTGCCGCCACCGCCAGGGCCACCACCACCGCCACCACCTCCTC
CTCCATCATCACCACCACCACCACCGTCACCCGGTGCAGTTTTCACATCACTGGAATTAT
TGTTGGCCATCATCATCGCCGTCAGCGGGTTGTTGCTGCTGCTGCTGCTGCGGCGGTCGA
AGCGAAATCTTGCCCCCGCCGCCCGGGCGACCAAATTCGTCCAGTGAAATGCAATCGTCG
TCCGTGCGGATCCAGCGCCAACACACTGGACATCCGTACGCTCCCGTCGTTTCCTCCCCT
ACCCCCACCGACAACCCGTGCAGGCCGTGCTTGGCTGTTGCTGCTACCGGGCAAACACTT
CATCTCTTCAACACACACATTTTCGCTACTGCTGCTGCTTCTGCTGCTGCGGCTAGTGTT
TGTGTCTCAACAAGGAAGGTCGCCTTCGGTCGCAACTTATCGATCATTGTACACGAGGGA
GCATCGGTTTAGCAACGGGCAGGGGACAGAAAGGATTCACAATGGAACAGACGCACACAC
ACACACACACGAATACTGATACACGGAGGGGGCAGCAGCGGCAGTCCACAGCAGTGTCGG
CCGCAGGTGGAAGAAGTTTGCAAGTTGCGCCTTGGCCTGGCCTATCTCTACCACCGCCGG
CCACGGAACGAACAGGGGCTTTCTTTGTTGGGGCTACCACTGTTTGCCAGCCTCAAACAG
AGTGCCGGGAGTGGGGTGATGGTGGGAACTCCCCGGAACCGCAGCGCACTTCACCGTTGG
CCGTGAAAGTGGAACTTTTTTTCGCAAATTTGTTTGCGTCGTCGTCGTCGTCGCAGTCGT
TTGTTCGTTCCTGGGGACACTTTTGGTTTCCGAAAAAATCAATGAATTTTTTCGCTGTCA
AACTTGTGTCCCGTACGTCAGGCAACTGTCAGCGGGCGCTGGGAGTCAGTGTGGCCAGAT
TATTTTGGCAGATTTCGGCAGGAGCACCAACATTTTATCTGTAGTTTTCGGTAGGAGTTT
CAATTTGAATCGGTAGTTTTGGGTATGGTTTGAAGTGTTAAGCGGGGGGTGGAGGGGTGC
TTATCTGCACGAAAAAATAAACTCAGTCCAAAAAGTATTCGTCTAGGGCCGCAAATACAC
GACGCGCGTTTCCGCCCCCGCGGAAACGCGTATAACAATCCAGCCATAGAAATGAGATGT
CATTCGAACGCGGCCTATTATTTTTTATTTATCATTTCAAAGCCCTTTTTACAAATATTC
GTAAAAATGCAAACATTGGTTTTGCTCCTATTTTTGGCAGTTTGTTCCTATTTTCGGCAG
GCTGTGTTCCTGTTTTCGGCATCGCGAACACGGGTCAGAAAATGTTTTTATCGATGTGAA
TAGGTAGAAAAACATGTTTTAAGCATTTTGACACTCTTCCTTTGCTAAGATTGGTGTTAA
AAAGCAATTAAATTATTAATTTATGTTGCTTATTTTGACAACTTTTTTGATGTGACATAC
AAAAAATCGGTAGGAATACAGATAAATCGGTATTTCTGGTCACTTTGTTCGGGATTGCGT
GTGTTCAGTGCGGCGGATCGAAGAGTTGATGCCGGTATGACAGTAGCACAGTTTTGAATT
TCAGTTGCAGCAATCTGTACAAATAGCGAACAATTATTTTTCTTTATCGTTTATTTCATC
GTTTTCATTCATATTTCATTTCGAATATTTCAGAAGCTTGATTTGGGACTGAAGTGGCCG
AACGATATCTACGCGTACGGCGCATCCAAGCTTGGCGGCAGCATCTTCAACACGCAGGTC
GACTCCATCGAGGCGATCGTGAATCTGGGCGTTGGATTCAATCTAAGCAACAGCAAGCCA
ACGCTCTGCCTGAACGACGTTATCGCACAGTACAATGCAAAGCACTCGACCACGCTGCCG
GCGCTGTCGTACGAAAAAACGTTTGCCCTTATCTTCAACAAGCTGGAGCAGCTGTACGAT
CGAGTGCAGCGCGACGGTATAGAGGTGCTGCAGCACGAATACTACCGCTACTGGCTGCAT
CAGGATGCGGAAATCAGCATGGTTGGTACGGAAGGTGAGTCGTTGCAGGGCACGATCGTC
GGAATCGACGAGTACGGGTTTCTGCTGGTGAAGAAACAACCGTCCGGCGAAACCGTGTCC
GTGCATCCGGATGGAAATAGCTTCGACATGATGCAGGGATTGATTGTTCCCAAGTTCAAT
TAGGCACAGATGTCCACAGATCATCAAACACAAAATGTTACACCATTCCTATTTAGCTGA
TGCGTTGCATTGGATCCAGTGTAGATAACATAGAACACGTGGGATTGCAGAACGAACTAG
AAAGTTAACTGTTGCATATGCTGGACAATGTTTGTGGGCTTAGATAGCTGTTAGAGTATT
TAATGTGAGGGTTGGAATTGAATGGGTACTAGTTGTTGTAAGTGTAAGAGCCACCAAGAG
ATATGTATACTGCCGCCGTAGTTTGATGTTAATGTTATTAGAGCGTGTGTGTGTGTGTGT
GTTTTTACAACATCTACATGTGTCTTTCGGATGTTTCCGCTCATCTCCGTTGTCCTCTTG
TTCACGATGAAAGATTTACTTACCTCCAGTTAAAGAGATTTGCTTCCCCGAGTGGAATTG
TACGCTTTATTGCTACTCGAAGCATAACACAACACATCTGAATGTGCTTATATAGCTGTA
ATTATTAAAAGTCTTTCACACATCAAGGTTTTAGATAGTATGATAAACGATCAAATTGTT
TTTAAAAATGGAGAAGAAATCGATGAGAGATTGTTGCATTTAGCGCTTAAAATCGTGGTG
TTGTTTAGCAGCTGCGGTGCTGCCTACGTTTGATTCCTTTTATTTAGTTCCTATGGTCGT
TTCAGTGTCATCTTGTTACAAGCAATTGTTATAGCTTTACTGTTTACCAAATATTATAAG
TGTAGTGGAGGGAATATTAAACTGATCATGGTCAGGGGGAAAAAAAAGGAAAGATTTCAC
GGTTAAACTTTAAAATAACGAAATTAATCGTTCATATCATTGAAGGCACCAATTTCAAAA
TTTCTCGACGTAATCTAAACATTGAAATGTTCGTAAGAAAAACAAAAAATTCCATTCCTT
AAAGATGTGCATTCAAAAAGCTTAGCTAGTTACTGTGAATATTAAAAAGAAACTGTTAAA
TAACATAAAACCATGCAAATAATCCTATTATAGCGAAGTATGT
>RG3Y40355 Genomic segment corresponding to mRNA: XM_321635 Anopheles gambiae ENSANGP00000011556 (ENSANGG00000009067) mRNA, partial cds.
TTGTCTCGTTTTTGGTTCTTTACATCTTCGCAAGGTACAGACGGGATCGAAGCAAGCTTC
CAGCCCTTTTTTTGTAGCCCCGTAATAGCAGTGCCACGTGTTGTTTGGGAAAAGCGTCCC
ATTAGCGAGCGCAGTAGTAGTGTAGTGCCACCGTGTAGAAACCGTGCTTCCGATCGAAAG
TGTTGTTCGTAGTGCCAAAAACCCGCTGGACGTGAGGACGCGTAACGTATTGTTTTGCCA
ACGGAAAGATCAACCGCCACATGGAAGTAACGGACTGCGGAAGGAACGACGGTGCCTTAG
CAACAGTAGCTGCCAATGACGACACTTCCGTGGCGAGACTCGTGTGCTCCGACGCGCCCA
AGCGCCGATCCTCTGCTCGTACGCTGGCCAGTGCTCAAAGCGGGCAACAATAATGGTGGT
GACCTGCGGTGCCACTAGAACATTGGGCCGAACGAGTTTTCCGTACCACTGTCACCGCTG
CCATACCGCCGCCCGTTGCCATTTGATGGACAAACTGCCGCTGCTACAGTCGGGCACTAC
AGGCGACACCGTGCAGCAACTGCAGCAACTCCCCAGTGCCACCCGACAAGCGGACGGATC
GTGGCAGAAGGTGACCAACGAGATCGCAACCGTGAAGAAACATTACCGCTGCTGCCGCTG
AGGCACTGAAGACGCAAACGGGGTCCAAACAACGTTTACAACATATCACACTTTCTTAAG
CTGGTAGCATTTAAGCATGCCTTCGCGCGGCCGCCACATTTGTGCCTAAAGCGTGTGGGG
GAGTTTTTCTCGAGATACGTGCGTGTGTGTGTCTGTGTGTGAGTGTGAGTGCGAGTGTGT
GTAGTGTCCCTTCGTTTGTGTTCGTTTCGATGCGTCCCGTGTTAGCGACAGTAGCAGTAG
AATCAACCGAAACGCCGGCGAAAGTTCCAGCCTAGTCACTGCCACCCTAACCCCCTCCTC
CCAAACACACCCCAACATTGCCACAGCATAGGCAGGAAAGATGTTGGATATCTTCCGTGG
CCTGAAGAGTCTCGTCAAGATCAGCCATGTAAATACCGACTCGCCCGTGTTCCGCCTGCA
CTACTCGATCACCGTGATCATACTGATGTCGTTCTCGCTGATCGTCACCACGCGCCAATA
CGTCGGCAACCCGATCGACTGTGTGCACACGAAGGACATACCGGCGGACGTGCTCAATAC
GTACTGCTGGATCCACTCGACCTTCGCCCTCAAGAGCCTGTTCCTGAAGGAGGTCGGCAA
GGATGTGCCGTACCCGGGCGTCGGCAACTCGGCCGAGGCTACCGCGGCGGACAAGAAAAT
TTACAAATACTATCAGTGGGTCTGTTTCTGTCTCTTCTTCCAGGTGAGTGGTTGCGGGTG
GGCGGGGGAAGGTGTCCCCCCTCCCCGTGCGTGTGTGCCGTTTGCGTGTGTGTGTTTTTA
CGTGTGCGTGTTCAATGTGTTGTTACCATGTCACTCTCTTGTTTAAATATACTCCACGAC
GATACGGCGAAGCGACGTTTCAGCTCAGCAGTTTTCAGCAGCTTTGCAGCAGGCCGCTGC
TCTCGCACAGTGTTGTTTTGGCTTGCCTGTCACACATCGTCGTAACGCGGCGCGTAAAGC
GCCGGGACATTATTAGCGCCGTGTCGCAGGAGTTCTCCTCTGCTTTATGGGTCGTTTGAT
CGGGTAATTGAAGTGTACGACATCGAAAAAACAACTGTTCAAATATTTAACGCCGATTGA
GTCTCAAACGAATGGGTGGCATTGGGGAGGGGGGCTTCACCCCCTTCTGCGCTCCGCGCT
TTGCTGTCTCAAGATTGGATTCTCCCTGGGGAGGGCATTCCACCCCCTCTTAACAACACG
TTGATGAATTGGCTAACCATTATTTCAATCGCTGCTCCGTCTCAATCACTTCCGTGTAAT
CTCATGTACTCATGTGCTTGTCTCGCCCACACACAAGTACAAACACACATTGGTACGCAC
ATAAACGGTACGGGAATTCTTCGGCTGTGTTCTGTGTTTCGTTTGCGCTAGAAATGTCGC
AATTACCACGTCGTCAAATGGCAGGCAATAAACTTCTGCCCGGCTGCCTGCTGCCATCGC
CTTCGCTACAACCATTTCCCCCCCTTCCACACGCGTCCTTGAAAACGCACTCTTGCTACT
GCTTGCTTGTCTGCTTCTCCCGCTCCCAGGGCTCCTCCCCCGCTCATCGGCTGCCAACTG
CCATTTGTTGTTTGTAATATTTTCGTTGTGTTCGGAATGCCGCTCCACACGCGGACAGTC
CGACACAGAGAGAGAGAGAGAGAGAGAGAGAGAGCAGTCCGAGCAGTTGAAGCAGCAGCA
GCCGAGTCGGCGTAACAGCAATTTTAATTGGCTTTGGCTTCGATCTGAGTACATCCTGGG
ATGAAGTCGACATCCGTACTGTCTCACCCCAACCCCTCCCAACAGATCCTCTCCTTCCCC
GTGTCTGCAGACGAACCTGTCAGACAGAAGCTGAGATGCCCAAAGCATGCGCTACCGCAC
CGTACAGACGAAATTAGTGCACTCGTTTATGAGTGTGTGTGTGTTTGCGCATGTTGGTGA
GGGAGAAAGAGGCCTTGAGGGATTTGTAGAAAAAGAAGAAAAGAAAACCCTTTTTGCATT
GTGCTGCAAGACATGCGATTCCGAGTATCCTGCTCGCTAAATCAATCACCCACAAACGAT
TATTTTCCAACAATTCCCGATGAATCACGCCACAATTTGGTTGAAAAGTAGTATGATTCA
ACCATTTTCCCCCATAAATACCGATCGGAACGTTCTATCGAGCTTAAAATCCTGCAAAAT
CCCACGGCCATATCCGTGCCACGGTTAGTGCCCTCGCCGTGGCAGTCGAAAGTCAACTCG
AAAGCAGCACACCGACGACGACAGTGTCGTCGCACACTCGGTGTGTTGTGATGTATATTT
ATTTACCTTATCACTTTTAAAAGCACGTAAATCTCTACTAAAGTGTCGGTACACTCTTCC
CTCTCCCCTCTCCCTTTGTGCTTCCCTTCCCCTCCCCCCCCCCCTTCCCGAAACCCAAAC
GGCTGCTTCTTATTAGCATTCCGCGGCACCAACTGACTGACTTTAGGATTACGATCCCCG
ATTTCAATGCGTGCCCGATTGCAGTGCGATTTCAAAATGTGAGGGGAGGGGGAGGGGGGG
TGTTTTAAATAAATATCATTCAAAGAGACGCCACCGTCCTGTCACGGCCCCCTGCCAGCC
CATTTAGAGCATGTTTCGAGCATGAAATGGAGGCGCCTGGTCGTTGTCGACGCACGGGCA
TGGTTTTTTTTCTGTTGTTTGTTGGGTTCGTTCCTTTCGCTCGCTCGCTTTTTTATTATA
TCTATATTACTTCCTGACCCGCAGTGGATTCAGCGCAACTCCCCACGGGGTATCTCCCGC
TCTGCCGCACTCGATCAGCCCTCTTATCTGTTTCCCTTCATCTGTCTCCCTCCCCCCTCC
AAAAACCCGCCATCAAAACAACAAAAGTGCACAAGTGTGTACACTGTTTTGAATTTATTG
TCGAATATAAATTTGAGAAGCGATTCATTTTTCGCGGCAGTAGAAGCAGCAGCACCACCA
ACACCTCTACCAGCAGGGACGACACACAGAGTGCTGTAAATCTACCCAATGCGTCTCGTT
TTTGTTCTTTTTTTTTACTAAACATCCGCGCCATCAGCAGCATTTGACGTTTTGTTTGGT
CTAAAGGGAGCCCATTCTGCTCCTCTTGCTCCTTTTGCCCACCCACAGAGACATCCCGCT
GGTGTGGCATTCTTTCATTGGGGGGAGGGTTGATCATCCCCTCCCTTCCTCTTCCCCCAT
GGGAGGCAGACCTGTTTATTGTTGTGCGCTTACAGTGTTTAACTTTGTTCGATCGTTTTA
AATCTGACTTAAATCTGAACTCGATAGAACTTTGTCGCGGCAATGCTAGGCTAATGATGA
ACCATCATTCGTTCACTGTGGGCCCACCTCCCCGGGTGTGGTGTGTCTTTCTTTTCGTGA
CATTTTGTTGCTAAAGCGAGAGCAAGTGATATTGAATTCGGCCCGCCACCAGTACCCAGC
GTTCGGTGGGGGAGCACTTGTCCGCGTGTTGGTATTTGCCCTCGCCCTCACTAAGCTCCG
CTGCCTGGGGTCCTCATCTCCTCTTTTTTTCTGGGTGGGGTAAGTGACCAGGAATGAATA
ACAATGCCTGTACACGGGCACTGAACGCACGCGGCGTGTGTGTGCGTTGTTTATTGTTTG
CAAAGGGATGTCCGAACGTATATATTCATCGATAATTTATCGCGTTTCGCGATTGCCCCA
ATCCGTGTGTGTGTGTGTAGTGTTGTTGTATGTGCCCGTTCCATTTATAGAGAGAGAGAG
AGCTGGCACGTTGTCTTGTGTTTGAGGGAAACGTTGCAAATGAAATTTATTACTACCAAA
TACCTTCTAAAGTACATAAAATTAACGTTTCATTCAATTCCCCGTGCATGATCTGTGCGT
ACCGTATCGCTCTGTGTAGCTTTGCCCTCTCTCTCTCTCTCTCTCTCTCTCTCTCATATC
CCCCTCCCCCTTGAAAACATCCCATTGTTTATATGGTGCCCAGAGGTGGGACAAAAAATA
GCTATGACATCACAGTGCTCGGCATGAGCCATTATGCCCGCCGCTAGCTACCCGCGGCCA
AGCTCGGCCAAGCATGACGGACAAATGGCTAGTCCGCGAACTAAAACAGACCAAAAAAAA
AGTTAAATAAAACCCACCCCACCCCACACTCCCTCAGCAGCTGCACCCACCACCACCACC
TGAGCACGGCAGGGTTGTGCAAAACGGCGGTGACCAATTTAAAACCATTTCACTCCTATC
GTTTCGTCTCCCGGCGGCAGCACTAGCAGCAGCAGCTCCGAAAGCGCGGGGTTTTGAATT
TATTTTGCATGAAATCGACTCCAATTTTAATTTTATTTCTTGCAACCTTTCTCTCCTTTC
TCTCCTTTTTTCTATTTCCACCGTGTGTGTGTTTGCCCCGTTGTCTGTCGCTTGCCTTCC
CCCTGGTCCTTTCAAATTTGTGAGTCAAAAGTCAACCTCCCGGGGTAGGGTAGGCACACA
AATGAACACACAGACAGACACAAGCAAGAAAAAAAGAGGACACAAAGCGGTTGCAATTGA
AATGATTCACCTCAATTGTCCCCGGCGAGAAAGTGAATCGCTCGAAGCACCACCACTACC
ACCATGAATGCACCAGATGTGACCGAATTTTAGAGGCAATCTTGGTCGGTCAAACAAGTC
GCCGCAGGAGTAAGGAGAAACAGAGAAAGACAGAGAGAGAGGGAGAGAGAGAGAGAGCCC
GACTCGGTTGCAAAATAAAGCAAAATTTGTTGGCACACCCAGGCACGGCAGCGGAGAAGA
AAGGAGGAAAAACAGGCCAATGAAAGCAATGCTCCCAATAAGCGGTCTAGCGATCCTTTG
TGTGATTGTGTGTGTGNNNNNNNNNNNNNNNNNNNNNNNNNNNNNNNNNNNNNNNNNNNN
NNNNNNNNNNNNNNNNNNNNNNNNNNNNNNNNNNNNNNNNNNNNNNNNNNNNNNNNNNNN
NNNNNNNNNNNNNNNNNNNNNNNNNNNNNNNNNNNNNNNNNNNNNNNNNNNNNNNNNNNN
NNNNNNNNNNNNNNNNNNNNNNNNNNNNNNNNNNNNNNNNNNNNNNNNNNNNNNNNNNNN
NNNNNNNNNNNNNNNNNNNNNNNNNNNNNNNNNNNNNNNNNNNNNNNNNNNNNNNNNNNN
NNNNNNNNNNNNNNNNNNNNNNNNNNNNNNNNNNNNNNNNNNNNNNNNNNGACACGTTGC
ACTGTGTGCACTGCAGTGGTACATGGTACGCCACACACAAACAGGCACACTCGTGTACGG
GAGGATGGGTTGCACACGTACGAAAGTCCACTCAATCACACCGCATCCTTTCCCTCTCTT
GTGTGTGCTCTCTTTCTCGCTCGCTCGCTCTCTCTCTCTCTCCCGTTGCAGTGGGCAGCA
TGCTGTGTGCAGCTACTGTAATGAGACAATACGATGCGCAATGATAACTTTGTTAAATAG
CTTTTTATCATGTTAACTTGGCCTCCCCGCTGCCAGCACAGCGCGGCAACTGCTGCTGCT
TTCCCACCATCATCGACCTACATTACTCGATCAAGGGCGACATGGGGCGATAAGAAAGGC
GGGATGGGAATGCGAAGAAAAGGAAGAAGAAATGCACGGAATCGGCACACAGAGGACAAA
GGGCGGTTCTACCAAAGGCCACCGTTGTGTGTCTGTGTATGTCTGTGTGTGTGTGCATGC
TCAATCAAAAGTTATTGATGGTCAATATTGCCGAAAAAAAAAAAGAAGTTGTACACCGTG
GCCGCAAAACCGCCAAAAGTTTGCGGTTGGCCTGTTTAACTTTTAGCTCATTCCCATCGC
TCCAACAAGAAAAGGGCTCCAACAAAAAGGGCACAGGGAGCTGTGTTTTAAGATTAGGGG
CTTCTTTTGGGAAAGGTCGATTAAAGTGCATCGATTCCATTAGCCATTCAATTGATGGGG
CAAATTTAATTTTGACTTTCGGCGAGCGAGCAAAACTCAACCCCACACAATACCAACCCC
TCGGGTGAGATTAAAAGTAAGTAAGCACACAACGCGTTTGTTGACGCAATACCTATGTGT
GTGTGTGTCTGTCCCGGACGTAAATGTCTCACGCACGACGACCGGGTTTGTTTATCTGGC
TTTCTGGCTAGTACAAGTCGTTTTCAATCACCCAAAAATGTAAACCAAAATCACGCAACA
ACAAAAAAACAGGTTTCATCATATTTCCGATCGATACATTAACCAGGCGGGAAAAGGGGG
GGGGGGGAGAGAAATTTAGAGTGTGCGTAGAAAGGAAAACACACACACACAGACACATCG
ATACAAAGAATTCGATCATCGATCAAAGCGGCACAGAGCGGAGTTCACAAAAATGAAGTC
CCGCAAAAGAACACTCGCTCGCTAACACTCTTAAGCAAACAAGAAAATATTGTTCCTCTC
GAGAGCGGTTGACTGGCGGTTCAAAGCCAGTGACAGGAACGACTTTATTTTGCATTGAAA
CAACAACAACAACATCAACAACAATAGTAACGGTGAAGGAAAAACTTCAAACACTGCTTT
CCAGACTGCTTTGGAGCGCGGCGATCGCGCTGGTTGGTGTTTGTTGTTTTGGGGCTAATG
TTTTCCTTCGGACGCACAGCACAGAACAGAACACAATCTCTGGTGCAGAAGATGAATCGA
ACCGTTGTACACTGAGAGGAGTAGCTAATACGTGTCTGTGTGTGCCGGTGTTGTGTGTTC
CACTACTGCGAGGAGTTGGTGTTTATTAAAGCAGAAAGAAACATTCCAGCTCTACCCTCT
GCTGCGTTCGATGCGAGTACTCGTTCTGCCCAGGTTCGTTACATCGGTACAGTGGATGTG
GATGATTGCGTCCCATCAGTATCAGTAGGGGTTTGAAAAATGTAACAATTAAAACACACG
TGTGTACATTTACCTTTCACAGTGCAGTTCTGTTGTCAAACCAAATACCAAGCAACACTC
ACCCATACATTCACGTTGTTCATTTGTTTTCCTTTCATTTCGTTTTTTTTCTCGTTCTTG
TCACTCAGCAACCTGTGCGCAAACCCTATCCACCACTAATTATCTTTGTGTCTCTTTTCG
CTCCCCTCGATTTATGTCACCCTGGCGACGGATTGCTCAACGGATCGCCACCCTTGCAGG
CCATACTTTTTTACACACCAAGATGGCTCTGGAAATCGTGGGAAGGAGGAAAAATACATG
CGCTTATGATGGACCTAGACATAGGCATCTGTTCCGAAATCGAAAAAAAGCAAAAGAAAA
AGCTACTTCTTGACTACCTATGGGATAACCTAAGGTAAGTGACAACGAACAAGGTTCCCT
CTGGCGCTGTCTCGCTCTCTTTCTCATTACTAATGCTTCTCTTTCTACTCGCTCTCTCCG
ACAGATATCACAATTGGTGGGCTTACAGATACTATGTTTGCGAATTTTTATCACTGTGCA
ATGTGATAGGTAAGTAAGATGGCATACGCGAGCGCGAACGCGAGCCAAAGAAAGAGAGAG
AGCATAAATCATCAACTCTGTTCTCTTGCTCCTGCTCTCCCCTCACATTAGGCCAAATGT
TTCTAATGAATCGATTCTTCGACGGAGAGTTCATGACGTTTGGGCTCGATGTAATAACGC
ACATGGAGGCTGACCAGGAAGATAGGATGGATCCGATGATCTACATTTTCCCCAGAATGA
CCAAATGTACATTCTACAAATATGGTGTCAGCGGAGAAGTATGATCATTTTCGTCCTTTT
TCCATTCCCTTTTGTATCACTTTCTAATCGCTACTCTCTCACACCCACTCTTTGCTACAG
GTTGAACGACACGATGCCATATGTATTCTGCCACTGAATGTTGTAAACGAAAAGATTTAC
ATCTTTCTATGGTTTTGGTTCATCATTTTAACGATACTAACCACGTTAACGATATTTTAT
CGAATTATTATAATTTTTTCTCCACGAATGCGAGTCTATTTATTGCGATTAAGGTTTAGG
TAAGTGTTTCGCCATACGAGACTTGTCCCTTAGTCTCAACGTTGTTATAAACCTTCTTTT
TTTTTTCTTTCTCTCTTTCTCTTTCCCTCTCTTCCCCTCTCTCTCTCTCTCTCTTCTTTC
TTCCACTTTCAGGTTAGTTCGTCGAGATGCTATTGAAATCATAGTAAGACGTTCTAAAAT
GGGCGATTGGTTTTTATTATATAGATTAGGAGAAAATTTAGATAGTATTATATTTCGTGA
TGTTATGCAAGATTTAGCGAATCGTCTACATAATAACCAACACCATCGTGTACCTGGTAT
GAAAGGTGAAATACAGGATGCATGATAATAACTATCGTAGATGTAAACTTTTTATTTGTC
CTCTATTTCAGTTGATTATATTCACAGTATATATATATCTCTCTCTCGTCTCTCTATCTC
TCTTTCTCTTTGTATTTCTCTGTCTGTTTTTTGTCTCCTACCTTCTCTCTCTTTTTCACT
ACTTCTCTGTGTGTGTATTTTGTTTTGTTATTATTTTTCTTTCCTCCTCAACTCTCGCTC
CCCCTTCTACTCCCCTCTACACTTCGATGTTCGCTCGTGAGTTTGTACAATTTTCTGTTT
ATTTGAGGCCATCGCCAATCTTTTGCACTCTGCACACACACACGCACTCCGCGCGCCTCT
CTTCGCGATCCAACTCTTATGCTAGCTTCCATACCTCCGATAGAAGGAGGAAGCTGTGCT
ACAAATATAGCGAGCTAAAATGGTACACGTAAAATGTAGAAAAATAACGAGAAAATACCA
GAATAAGAATGTCATTAAAAAAACAAAAAAGGAATAAGATTCAAGAAAGGTGTGTGTGTA
CTAAAAACTGTGATTCAGACATTCATCTTCCCGAACCGTACCAGATCGTACTCCAATTGA
AGCACCAAAGCAAAACGAAACGAAAACAAAGTAAAAGAGGCTCCTCCAACGCGCAAGCAT
TTTGGTTTGGTTTCTGATCTTTTTCTTCTTCTTCTTCTTCTTCTGTTCGATCATCGGCCA
ATTTATGTGTGATCTTTGTGTTGCATGCTTTTTCGTCTTTTGTTTGTTTTTTTTTTTCAT
TTCATTTACCAGTCTCTGCCCCCTCCTCCTCATCGTATCCATGCTCTCATCCTTGCGCTT
CTTGCGCCTAAAACAATAATCCAACCAAGCGGAAACGGTACTAACTTACTCACACGCAAC
AAGCGCTGACCAAAATTCTGCTTTCACACCATTTTCCCCGGCCACGGGTGGAGACGCATG
GTGGCTCAAGTCTCGGAGCACGTGGCACACGCGTGGTTGAAACAATCACAATGAAAAACA
CTGCCACAT
>RG3Y40357 Genomic segment corresponding to mRNA: XM_321631 Anopheles gambiae ENSANGP00000011530 (ENSANGG00000009041) mRNA, partial cds.
ATTACTTTCATACAGAGAATATGATGATCATGCATGAAACATGTTCCATTTTTTATTTAT
TTGAGTTCCTCCTACACCAACGCTTCGTAACGATCAATTGGCGAATGGCCTCGTCAGAAC
CGGCACGAAATAATTACCGGCTTTCCGGCAGAACAGGTCGCCAGCAAATTTCATTTCCAA
AAGCCACCGATCAGCTGATGAAAATTACCGTGGGATTAACGAGAGGAATGGAGGATGCGG
ATGTTTTTGGCCACCAACACACACGCACACCAGGCGAGCTTTTTCCTTCGCAAAACCGTC
GCAACACGTTAAAAAACCCGTCTCAAGTACTTAAAAAAGACGTCTCCGGCAAGGGAAATT
CGCACCGATTTGGAGGCGCTGGCGACGGTCATGAAACGTCAAACGCGATGCCATGCGAAC
TGTCAAAAAGGGATGCGCTACTGTCAGATGGCTTCAAGTGGCAGTGCGTCAGGCGGCGAT
GAATTGCCCTACCTGCCCGACTGGCACATTTTGCCTTTGAATCGTCACTGTGGGATGACA
ACAAAAAAACTTGCTCCGGCTCAAATCAGAATTCACGGAATTTGCAACGTACAGAACACA
ATTTACTGCAGCAATCATGGACGTTAGCCAGCTGGAACATTTGATGCGTAATTTAGCGAT
TAAGGAGACGCGCACCAACAGCCTGGATCTGCTGGAAAGCAAGCTATCCGATGTAAATCA
GGACATCTACGAGACAATGCTCTGCTCGGAGAGCCTCTTCAAGTTCCTGGCCGAGGCAGA
TGCGTAAGTTTGATCACCGTGAAATAATTCCACAAAGAATAACACATTCTTTTCCTACCT
CGGCAGTGACCAGCACACAACAGCATCCCGTATCATCTACGACAAAGCGCTAGAGTTCTT
CCCCAACGGGTCGGCCTCGGTCATCGATCGGTTTTTTGAGCGCTGCCTGACCCATCCAAA
GAACTCGGTGAAGCAGTTTGGGTTACGCGGTGCGGCCGCCATGGTTTACCATTCGGCCAC
CATCACACCGAACACGGTGGAGCTCATCATTCAACACTGTCTCCCGATGAAAGAGGTGTA
CGTGGACACGCTGCTGAACGTGCTGGTAAAATGCTTGCCACCGATCTTCACGGAACCGAC
CGTGCAGAACAAGCTGGTGTCGGTGTTGCAGTTCGACGAAACGGTTCGATGCCGCGTGTA
CGAGGTCGTGTGCACAGTGCTTGAGCAGCATCCGGCTTACATGCAGATCGCCAGTCCGGT
CCTCGAGAGTGCACTGGCCGATCTGGACAAGGATGACGTGCTGCTGCAGTCGAGCGTGCT
GCAGATTCTGACGCAGCTGCTGACCACCAAGGAAGGGTTTGACTATATCGAGGGGATCGA
TCTGTTCCGGAAGGTGTACGTGAACTTCGTTTCGGTTAAGGTCACCCCGTTCGTGCGCTT
CGTGCTGCCAAATGCGCTCAAGTTTTACGCCAGTGCGGCACTCATCCAGCCGTCACTGTT
TCTGCAGCGCCACCCGGCCACGGTGGACTTTATTTTCGATCAAATCACGCCGGAAGATCC
AATGCTGATGGCAATCGCGTACGACTGTTTGGGTAGGTTACGCTGGCCTGCTGCGATGCT
TTTTGCAACATTTGTAACACTTCGCTTCGTTTCCAGGCATGGTTGGCTCTACAAACGAGG
GGAAAATATTCCTCAGCGATAATCAGAAGCTAAAGATGGAGCAGTTCTTGAAAGAGTTCC
CGGGCATACTGCACTCAACGACCGACGTGTACAAGGTTCGCTTCATCGAGTGCATCACGT
GTCTAATGTCGGGTGGGGGCAGCGAATCGATCGACAATCGAGTCACGTAAGTAGTCAACC
TGACTGCTAAGTGTTTCCGCTCATGAATTTACCCTCCAATTTCCAATCCATTTGCAGTTG
CATTACCCAGGAGTGGTACGAAACCATGACGGAGAGCAAAGATCTGGAAATGGTGCAGAC
GCTGTTCAAGAATCCCTTCCCGGACATAAAGATGGCTTCGCTGAAGCTACTGTCCGCCAT
AGTGGATCATCGTTGGGGTCAGCAGTTTTTCCAGAACACCGCTTGCTTCACGGAACAGCT
GCTGAGCCGCCGGCTTGACACGCTGAACGTGAACGTGGCCCAGTTTAAGTATGATGTGAT
AAAGAAGCTCTCCCTCTGCCCGACCCTGGAGCCCTTCGTGACCGATGCGCTGAAGCAGTA
CGTAACGGCGGGCGCCTTCCACCGTGAAGCGCACGTGGAGGTCGTCATCGAAGGCGGTCA
GTGATGGGGTGACTACTTCTTCTATATTTACATGTCTCATTAATTTTTGTTTTGCATTTT
ACACTTTTCCTATCGTTTCCTGCTGAAGAATATACGTATGAATTACATGGACTGGAATTG
CCAGGGTTTGGGTAGTGTTTTCCTTCCCGAAAGCAACGCGTACACGATCTTTCGATGCTT
TAAAACGTACAATTTATTTCAAAATATGCAAACGATAACAAAATATTGGTTTTAGTTCCG
GCTATCCGCGCAGCACGCCAACCATGTCTTAGCGACTAAATAGATCTATCAACACAAGCG
ATGTGGTTGTACACGTACACTGCATTGTCGTTGCCTGCCTTTCGATAAAAAGATGCGTGA
TAGATGGGTGATAGGGGGTTTTCGAATAAAGTTACATCCAAACACGTGTGCCACAGGGCC
TGTAAACTGCCTCGCCAAATTGGGATTGAGTCTCCGGTGGGAGCGAAGGAATCGTCTAGG
AAATCTTTTTCCTCACCGCCGTGTACCGTTCCATGTACGCGTCGTATCCCTGCACCTCGG
TGAACTGTTTCGAGTTGAACAGATTCCCATCCACGCACAGATTGCACACCTTCGACTCGA
TAAAAATCCTCGGATGTATGGCCGCTATCTGGAGACAGTTCTCCTCCAGCCGGAGCGTCT
TGAGCTTCCCACAGTCGGCAATCTCTTCCGCGACGATGGTGATTTGGTTTTGGTTCAAGT
TTAGCTCGGTAACCTGCAACGATTTCACCTCCGGCGGAACCTCCGTGATTTTGTTCCGCG
ATAGGTCCAGCAGGTCTAGCTGCTTCAGCTCACAGAACACTACCGGGAACGCGGTGATCT
GGTTGTTGCTAAGTATCACCTGCTTCAGATGGGTGCAGCTGGCCAAACTGCGCGGCACGG
ACGTGAGCAGATTGTTCATCATGTTGAGCGTTTCCAGCTTGACCAGCACGCCGATACACT
CGGGTACGGTGGCGATTTTGTTTCCACTCGCGTTCAGATGCTTGAGGAGCGTAAATTTGG
CTATGTCTTCGGGCAGCACCGTGAATCGATTTTCCGATATGTCCAGCGTTTTCAGCACGT
TGGGGAATGTTTTCAGCGCGGAGGGAAACTCGTCCAGCCGGAGGAGGGAGATCTTCAGCA
CGCC
>RG3Y40361 Genomic segment corresponding to mRNA: XM_321626 Anopheles gambiae ENSANGP00000012266 (ENSANGG00000009777) mRNA, partial cds.
CGGCGGCGGTGGCAACAGTACGACAAACAATAACATTACACCACCCTCCTCCAGTAGTAC
GCCGACGCCACCGACGGGTTCGGCGGCCCACTGTAGCCTTAGTAAAAGAGCAGCTAACAC
TAGCAACAACGATATGCCTAGTACTACTACTAATGGAACACCCCTACTACCACTACTACT
AACGCCTGGCGGTGCTGGAGATAAAACGAACCACCACCCGCCACCGCCGCCGCTGGAACT
GGGCGCCGGAGAGGGTGGTGACGGTAGCTCACACACACGCGGGCTGGCGGTGCCTTCCAC
CGGTACCTGGCGCCACAGTGCACCGTATCGCTGTGGCCATTGTCATCAGGTTTCTAACTG
GAAACATGTGATTCAGGTACACACGCGCGCACACACACACACAGGGAGTTGGGTTACGGT
GACTAATCCGTGGTGATTGTGACGTATTTGCATGCTTACTCCTGTCATCTTGTGCTTCTT
TTCCCGCTTTAACCCATTCTCTATATGCTTCTCTCACGCTCCACAGAGACACTGTCGTCT
GAAGCACAACGGACACGTTTTCATTGAGCACGTGAACGCGGAAAGGGAGGATCCCGCGGC
GCTCGCCGACGGTGCCGACGGTCAGCAGCTGCCACGGAATAGCAAACAGAACCAACCACA
TTCCGTGTACGTGATCGAGGACGTGGTGCATCCGCCGACCGTCTCCACCGGCAACGGCAC
CGGCACATCGATCGATGCCCTCGTCAGCTCGTCCATTCCACCGCCCCTGGCACCGTTCAG
CCTGGACGAGGTAAACACGCTGGAACCGATCGTGGAAATCCTCGACAAGGACCCGGCGGC
CACGGAGCTGATTCACTTCAACGGTGCCCTCATGCCTTCGACCGTCCTGGTGGACAGTGG
GACGGTGGCGCCGGCCGTCCCAAGCGAGCAGCTGGAATGCATTTCCTGCCAGTTTCGGGC
TGCAACGGTCGAGCAACTGACCGAGCATCTGGAGCAGCACATGAGCAACAGCCCGGCGGC
GGGGACGGGCACAGCGTTCGACACGGCCGGACTGCTCGACCCCGGGCCCACCACCATGTA
CTACTGTGCCCGCTGTCCGGCCCGCTTCCTGCAGCACGCTCACATGCTGGAGCACGAGTC
GAAGCATGGGGCGCCCGTGGGCCGTTCGTGCTCGTTCTGCACGTACCGCACCGCGGACGA
CGATGAGCGCAGCCGGCACGAGGAGGTCCACTCGGCCGCGTACAACATCAACACGGACAA
TTTGCAAATCTTTCTCGCGGAAAGCAAAGAGTACCCGAAGCCACCGCTCACGCTCAAGGA
GACTGGTGGCAGGCAGCTGTTTTACGTCGAGCCGGTGGAAGTCCATGACTCCCCGGAAGG
TGAGGTCTCGGCGACGCGCAAGATGCCGAGGAAATCGAAGCATCGCGTCCGTTCGCCCGA
CTCAGCAGCTACTGGGACCGAATCCGACCGACCACTGGCTCCTGGGGGCTCCTCCATCTT
TCTGTGCGAATACTGTGATCAAACGTTCGACGCGGAGGCCGACCTGAACGCGCACGTACG
GAACCACTTTTCGTCGATCCTGGCGCCGCAGGAGGTGCCCTACTACACGTCGCTCAGCAG
CACGCTGGACAAGGAGCGCAAGTTGGAGCTGATCGTGTCCGGGGCGGCACCCGGGTCGGC
CGCGATGGCCCTGCGCTACGTGTATGACAATGCGCGCCGCAAGGATTGGAGCGTTTACTC
CAAGACGGAAAGCGTTTTGTTGAAGTTTTGAGGACGCGGGAGAACTTTCGTTGCATGTGG
GGATACATGGAGGTGTATAAGCTTTTTTGTTAGATTAGTTGTTTAGTTGTCAGCGTCAGA
TCATTTCACGCTTACACGTTCCAAGAACCAACCACCCCAAAGGTTTGTGTTGTTTTGCCA
TTCAATTCAAAGTGACCATAGGTTATGAAATAGAAAGCGGAAAGCATTAGCTTTTAGAGT
GTACTGTGCGATACTGTGCGAAATAAAATGTAATCAATTGTTATGACACCATTGGCGTAC
CATGGCGATCTTTCTCCCCTTCGATCGCCACCACCAGGATATCCTGCGCCGTAGTAAAAA
CCAACTCCGCGCCTCAACGAAACCGAAGGACCATTTTTTTACTGTGTCTTTCTTATTCTA
CACCAAAAAAGGGTCAAAAGACAACAGTGCCATAAAATAACAAGAGCATTTTCTCTCTGT
GCACCAGCAATGGCACACGCTTTTTCAACCCCCACTCGTTGGAAAGAAAAAAACGGGGTA
TAAAACCGGCGCTACACCACAAACCACAGTGGTGTGGACGTGGATTCGTCACCTGGAGCC
AGCTGGCCAGTGTACCACCAACCAATACCTCTACCTGCCCACCGGTGACCAAACGAGGGG
CAATAAATTCTCCGGTACGGGATTGTTGTTTATGTTTTGAAAAGCGCTAATGCGACCACA
GGAAAAACGAACAGGACGTCGAAGGCGTACCGTGGCAGCTTGCCCGTACCCGACGTGAAA
GTCGTTGAATGGGATGGGGAGGGGGGCAGAATTTATCAATGAACGGGAAATACCCTGCCC
GTGTTCATTGATTCGTTTGCACGTTGGCTGTTTTTTAATGGGTTTCTACCCCCGGGGTGT
ACCCTCGGCGCCGTCTTCCCCATGGCTTGGGAAGGTATTCGCACTACCCGCGACTACGAG
ATGTGGTCATCTCGGTAACGAACGCTTCGGAACAACTCACGCTGCCAGACAGTGGTCAGT
AGACGTTCATC
>RG3Y40362 Genomic segment corresponding to mRNA: XM_321623 Anopheles gambiae ENSANGP00000011477 (ENSANGG00000008988) mRNA, partial cds.
TTCTCCGGAGCAGCTTACGGTTGGAAAATTTTATTTCATCCCACCGTATCGAACGTTTCA
GACCACCACCCCACCCCACCCACTCCCCCATTTGGCGTTGTCTTTTGAACGTGCGTTTTT
GTGTGTAGTAAAATCGAAACAAGCAAAAAAATAATCAACCCACCGATTCGAACAAAAAAA
AACAAATACACATACACACACACAGAGGCAGTAGAAGAAAACATAAACCGCTCTGTAACC
AACCGTCCGGTCCGGCCGTCGGTTGTTGTGGTGCGCATAAATTGATTCTATTTTTATATG
CATACTGTTTGGCTATTTGTTGCTGTTGTTGCCGTTTTTCTCACAAACTCACCACCATCC
CCCCCTCCCTCTTCGTTCGGCCCGGTCGACAATTCCCTTCCAGTGCGGGAAAACCCAGCA
GCCCGTCAAGTAGCCCGTGCTGACCCCCGTGCCGATGGGCATGGTCCAGTCAGTGGAAGG
CAGTAGGCGGCGCATGTGTCGACGCTCGTAGCGGCTAAACGGTACGGGTTTTGGTTAATT
TCTTCGCGGACGCTCTCGTCCAGGTTCAATCTTGCTCGCACCCCGGTCAGTGGAGGGGTG
GTTTTCGGGTTGGCAGGAGGAGATTGTTGTTAAGAATTCTGTGCCGCAGCTCGAGTAACA
ATCAACATCATCATCATCATCGTCAGCATCAGCAGCATCATCAACAACAATCTCTAGTGG
CGGCGGCTGCTGCCGATTTTGAAGTGGCCTAGAATCTTCACAATTTCACCGAGCGATAGA
GACAGACGCGTGCCGAAATCAGTGTTGCGAACCATGTTGGAGCAAGTGGACGTATAATCT
GGAAGGAAGACATCTGTTCTGTGTGTGTGTGTGTCTTTGCTGCCTGCTTGAATTTTCGGG
AAAAAAGGTTTGCGGCACGCAATCCGCGATGAGTGATATCTGTAACGAGTGCGAGTGAGG
TACGTGTGCGTACTATACGTGCAGGTCAATCAGGGTAGCCATGGATCTGTTCGATACTGG
TCATCCGGAGCACAGCAACTTCACCAACAACGGTAAACAACGGTGCATGACGCATCCGTG
GGGTGGAACAGGGCTGGCCTGGAAGTGATGTGAAACCAAAATATCGCCTCCTTTCTTCTC
CCCCCTCCCTCTCGCGCACAGGATCCAGCGATGCGATACCGCTCTACACCGGATATCCAC
GGGTGCTGCTCAACATCGCAACGGTGACGTGCATCGCGTACATGGTCGTCGGCGTGCCGG
GCAATCTGCTGACAATAGTGGCCTTGGTCAAGAGTAAGAAGGTGCGTATCGAATGGCGGG
AATGGCACGGCCGCCATTAAAAACAGGTGCCGTGAGTCAAGCAGATTAATGGGGCTTCTG
CCCCCTTGGTTCGCTGTCCAAACAGCAGAAGTCGAATTCCGGGGAGAGAATTCGACATTG
GCCAAGCCATAAATAGTGCATTGGCAGGGAGTGTTGGCAACTTGCTGGTACAGCTGATGC
CGGTACTACTACATGCTCCCGTTTTCCTCCCTTTAGACGCGGAACGCAACGGCCGTCTTC
ATTATGAATTTATCGTTCTCCGATTTGCTGTTCTGCTGCTTCAACCTGCCGCTGGCCGCG
AGCACCTTCTGGCACCAGGCCTGGCTGTATGGGGATTTGTTCTGCCGGCTGCTTCCGATG
ATGCGGTACGGGCTGCTGGCGGTCTCGCTGTTTACCATACTGGCCATCACAATTAATCGC
TACATTATGATCGGCCATCAGCGGCTGTATCAAAGGTGAGCGCCAACGATGTGTGTGGGT
CTCTGAGTTGCAGCAGCAACTTCAAACGCTAATTAATTTCCATTTTTTTTTTGGTAAACT
GAAACATTGAAGAATCTATCGTACGAAAAATCTCTGTCTGATGGTGGCGTTTACCTGGAT
ACTTGGCTTCGGTTCGCTGCTGCCCACGTGGCACGAAAAGTGGGGCAAGTTTGGACTCGA
CATTAACATTCACTCCTGCTCGATACTGCCTGATAGTCAGAGTAAGGCACCATTTTCGTG
TGCATCAGAGCTTCCAGCCCTTCAATCTTCTCCATTTTCCCCATTTACAGACAACTCGCC
GAAACAGTTCCTGTTTTTCATCGCGTTCGCCCTGCCCTGTTTGGCGATCATTGTTTGTTA
CGCACGAATATTCTACATTGTACGATCGACCGCGCTGCGAACCAAAGATCTGCCTGGCGA
CAATCTGGACGAAAACAGCGTGGAGGACGTGTCCAGTGCAGTGAGCAACCAGCAGCAACA
ACCAGCCCCGCATCCGGGCCAATACGCCGGCTCGTCAGCAACGATCACTCCGGAGAAGGA
TCTGCCAGCACCGCCGCCCTTGTCGTACATCAACTTTAGTCAACACGACGCCGACTGGCA
CTACATCGATTCAAGCACGGAGAATGAAATATTCTGCAGCACCACCTCGTCGACGGAGGA
TGTCTCACACCGAGCAGTGGATGTGAAGCCGACCCACAACCACCACACGGTCGTCGATCG
CTGCGATTGTAGTGGCAATAGGGTGATAATTGATTAGCTTATTTCCTGCGTGTGTGTTTT
GGAGTAGCTCTCGGTCCGGAGTTTAACGTCTGGATTTGCTTCTAATTTTAGAGTCCGCCA
GACCAAACCGAGGAAGAAGGATATCTGGAGAATAGCAACGTGAAGTCGCGCAATCAGCCT
CGGTACGCAAACGCATCCGGGCCGGGGGTAAGGCGCAACGCGAGCAATGTAAATGCGCGA
AAGCGCAAGAAGCATCTGAACACATCCGGCGCCTCGATCATGAGCGCGGGCAAGATGTCC
GCCAAGGACAAGAAGCTGCTGCAGATGATACTGGTGATCTTTCTGGCGTTTCTCGTGTGC
TATCTACCGATCACGGTGGTGAAGCTGTTCCGTCCCAGCGTGCAGGTGCTGAACGTGGTG
TCGTATCTGCTGATCTACCTGACCACCTGCATCAATCCCATCATCTACGTGGTAATGTCG
CGCGAGTACCGGCAGGCGTACTCCGACCTGGTGCTCTGCCGTACGTACGAGATCGCTAAA
AGCAAATGCAAGCAGCATAAAGCGGCCAACGTGCTTCGCTTTGCGTCGAAGTGTTAACAT
AGGGGGCACGAGGAGTGCGATTAGACGAAAAAGAAGAAAGAAAGAAAAGTTCACCCAAAG
CTAGTCCTTTGTATCTGTGTTCTAGGTGTAGTATCGTAATCGTATCGTAAGTAGTTCAAC
CATTGTACGAAGATCAGGAATCATGCGCATTTAGTAACGGCTTGCGAAACAGTCGACCCA
TCTAGCTTACATTTTCTGTTTGGGAACGAGGTGACATTGGTGTTCATGTTTTTGTTAGGG
TGTTTTCGGTTGCTACGACGGGGATAAGCCATAAGCCATTTAGTATCTTCGGTGTCTCGT
TAGAAAAGAAGAGCGGAATTCAGCAGCAGCCTACATGTGGTAAACGTTAGATGGTGTATT
TGAGGTCTTGTCTTGTTCATGTTTTCATTCGTTTTCGCATAAAGATTCATTTTACAGACA
AAACTTGCTTCTTCTTTTAATGTTTTGATGCCGAAATACCATTTAAAAGATGAGGAAGGA
CTTTTGAATTGAAAAAAATTGAAACCATAAAAAGCCGTTTAAAACTGTTTTGAAAAGTTT
GGCCATTTGAGAAGAAACGTCACCCACTGTGCCAAAGTGTCGCGCCACTAGGCACTCGTT
GAATGCGATTCGCTGTTTTGAATTTGAAACACAGTATCGAATTTACATAATTTGAAGTGC
ATCACAACAATCGATGGGAAAACAATGCTACAATTTGTCGGAAGAACAGCCGCGTTTGAA
AAATAACAGGAAAAAAATATTATCCAATTTGCATCGGGGCGAAACGCGGCGCCGCCACCA
ACTGTCCCGAAACGTCAGAATCAAATTTTGACATCCGCGCGACTGCGAGTGTGTGCAGTC
AGGTTTGTTTGTGTGTGCAATCACAATACCGTTGATTCCAGTTTGGTTGTGTACAGCAGG
CAGAGGCAGCAGCAGACGCAGCAAGTTAGTTAGTTTGTAGCGAAAGTGTGTGTAAATGTT
TTAACAAGTGACCCTTTTTCGAGCCTCCCCCGTGCCC
>RG3Y40377 Genomic segment corresponding to mRNA: XM_321605 Anopheles gambiae ENSANGP00000009625 (ENSANGG00000007204) mRNA, partial cds.
GAATACGTTGAAGAATCGATGCAATCGAACGACAACTACGAGCAACCCGCTTCGGAGGAA
CCGTGTGATGCAGAAGAGGAGGAGGAGGAGCAGGAGGTGGAGGAGGTGGTGTATTCGAAT
GAAAACTTCGAACAAATGGGATCCGACGAGAATGGTGCAGCGCAGGAGCAACAGTACGAA
CAAGGTGGGCCGATGCAGTCGACCCAATCCTTGCTGGACAGTATGATGGCCGCTGCCATG
GGCGACTACATAGAAGAGGAGGTGACCGAAGACCAGTCGCAAGATTAGTAGTAGCGCATG
TTATGATAGCATTCACACACACACAATAGGAAAGCAAATGTTGAACAGCATCAACTTGAA
TTGTTTATACACCTTTTCAGTCAATTTTAAACTTTGATTTTGCACATGCAGCTGCATACG
GTGTACATGGGACAAATGGTAAATTTAATAAAAATACTGCTTACCAAATGCGCATGAGTT
TTTTTAATTGTTGTGAATTTTATTTTTTTTATTTTTTATTTCTTTTTTTTATTTCGTCCG
CCATTAAGGCCGGGATAACGGACTGGCAGACGAAGGCGCGAGACCGTGAGCGGTTTCGGA
CACTCCTGAGGCAGGCCAAGACCGCAAAGCGGTTGTAGCGCCGGATAAGTAAGTAAGTAA
GAATTTTATTTTAGTTTACGAAATGTTTGTTTTCTGCAACAGAATGGTTGAATATTAACC
AAGGTATATACATGAAGCACCCTTTCCTGTAAGTACCTTGACTCGACACTTGCTTGCGAC
ACCAATACTACTGCATTCTCCATTAAACGTCAAAACAATCCACAAGCCGAAAGCGCTTGT
TTCGTGTGAAAGAGATTGTGAAGAATTTAGTGAAATTGTGCGTAATTACTAATAGTAAAC
CAATCACACAGCGCATAGGACTAGTGTACATTCGTTTTAGAGTCGTTTGAGACCGGAGTT
TGTAAGGAATTAAGTTTAGCAGTATCACAACAACAGCAGCATGGCTGACGCAGCAGCACG
ACAGCTACAGTACGAGTACAAGGCGGTAAGTTGTGAAATGGGTCGAGTTATTTGGATGCT
TCGTCCCAAAATGCCTACAACATCTGGATTCTCCATCGTTCGCAGAACTCAAACCTTGTC
CTGCAAGCGGATGTGCGCCTCATTGAGCGTCCCCGGCGTGATGAGGCAACGGGCGAGGTA
ATTTCGCTCGTTGGCAAGCTCGACGGTACCCGGATGGGGGACCGGGCGCAGCGCAGCAAG
CCGGAGAAAACGGAAGAGCGTAAAGCGAAGCGGCAGAAGCGCGACGAGGCGCAGTACGAC
TTTAACAGTATGAAGGGCGCAACGCTGCTTTCCGAAGGTATCGACGAGATGGTCGGCATC
GTGTATCGGCCAAAGACGCAGGAAACGCGCCAAACGTACGAGGTGCTGCTCAGCTTCATC
CAGGAAGCGATCGGCGACCAGCCGCGCGACATTTTGCGCGGTGCGGCGGATGAAATTTTG
GCCGTGCTGAAGAACGATCGCATGAAGGAGCGCGAAAAGAAGCGCGAAATCGACGGTTTG
CTGGGCAGTGTGGCGGATGAGCGGTTCGCGTTGCTGGTGAATCTGGGCAAGAAGATTACG
GACTTTGGTTCGGATGCGGCCACCGCCATCGGTGGTGCGGGACAGGCCGGCCCGGGAGGG
GACGAACCGATCGATGAAACGTACGGCATTAACGTGCGGTTCGAAGAGTCGGAGGAAGAG
TCGGACGAGGATAAGTATGGAGAGGTGCGCGAAGACGATGGGCAGGATGAGGGTGAGGAG
GCCCGGGACGATGGTATTCTGCATGCGGAAAACCTAGGCGGCGGAGAGGATATGAACAAG
AAGGAGAAAGCGCTTGATCCGCGCGATATCGATGCGCACTGGCTGCAGCGTTGCTTGCGC
AAGTACTACAACGATTCAATGATGTCCCAGGCGAAAGCGCTCGAGGTGTTGAGCGTGCTG
AAGGAGTCGGGCGACGATCGGGAGTGTGAGAACCAGCTGGTGCTGCTGCTGGGCTACGAT
TGTTTCGATTTTATCAAACAGTTGAAGAAGAACCGACAAATGATCCTGTACTGTACGATG
CTGGCGCAGTCGCAGAGCGAGAGCGATCGGGCGAAGCTGCGCGATCGTATGAAGTCGGAT
GCGGCACTGGCGAAGATCTTGCGCCAGCTCGATACAGGCAAGCAGGAAGCGCAAGAAGCG
CGCGACTATGCCAACGGTGGTGGAGCGGATGGATCGGATACAAAAACTTCGCTTCGATCG
CGTCGCGAGCGGGCCATGGACGAAGGCGCCATGGACGACATGGACGTACACGTGGGCGGT
GCTGCCGAACGGACGGCCCCGGTAGGGGGGACCATTTTGGGCAACCGAACCGTGCTGGAG
CTGGACGAGCTAGCATTCACCCAAGGCTCGCATCTGATGGCCAACAAACGCTGCCAGCTG
CCGGACGGATCGTTCCGCAAGCAACGCAAGGGCTACGAAGAGGTGCACGTGCCCGCCCTT
AAACCGCGCCCGTTCGACGAAGATGAGGAGCTGATCGCCATCGAGAAGCTGCCGAAGTAT
GTGCAGCCAGTGTTTAGCGGGTTCAAGACACTGAACCGCATACAGAGCCGGCTGTACAAG
AGCGCACTGGAGAGCGACGAAAATCTGCTGCTCTGCGCACCCACCGGCGCTGGTAAGACG
AACGTGGCCCTGCTCACGATGATGCGCGAGATCGGCAAGCACATCAACGACGACGGTACG
ATCAATGTGGACGAGTTTAAGATCATCTACATTGCGCCGATGCGATCGCTGGTACAGGAA
ATGGTGGGCAACTTTGGCCGGCGGCTGGCGACGTACAATCTCACGGTGGCGGAGTTGACG
GGCGACCATCAGCTGAGCCGGGAGCAGATTGCGGCGACACAGGTCATCGTGTGCACGCCG
GAAAAGTGGGACATTATCACGCGCAAAGGAGGCGAGAAGACGTACACGCAGTTTGTGCGC
TTGGTGATTATTGATGAAATCCATCTGCTGCACGATGAGCGTGGTCCCGTGCTGGAGGCG
CTCGTCGCCCGCACGATCCGGAACATCGAAACGACGCAGGAAGATGTGCGCCTGGTCGGT
CTTTCGGCCACACTGCCCAACTACCAGGATGTGTCGACGTTCTTGCGCGTTCGCCCGGAA
ACGGGATTGTTCTACTTTGACAACAGCTACCGACCGGTCGCCCTCGAGCAGCAGTACATC
GGTGTGACGGAGAAGAAGGCACTGAAGCGGTTCCAGGTGATGAACGACATCGTGTACGAG
AAGGTGATGGAGCATGCGGGCCGCAACCAGGTGCTGGTGTTTGTGCATTCGCGCAAAGAA
ACTGGCAAGACGGCACGCGCCATCCGCGACATGTGCCTCGAGAAGGACACGCTCGGGACG
TTTCTGCGCGACGGGTCGGCCAGCATGGAGGTGTTACGGTCCGAGGCGGAGCAGGTGAAA
AACCAAGAGCTGAAGGATCTGCTGCCGTACGGCTTTGCTATTCATCACGCCGGCATGACG
CGCGTTGACCGTACGCTGGTGGAGGATCTGTTTGCCGATCGACACATCCAGGTGCTGGTG
TCGACTGCGACCCTTGCGTGGGGTGTGAATCTGCCGGCCCACACCGTCATCATCAAGGGC
ACCCAGGTGTACAATCCGGAGAAGGGCCGCTGGGTCGAGCTGGGCGCACTGGACGTGCTG
CAGATGCTGGGTCGTGCCGGTCGGCCCCAGTACGACACGAAGGGTGAAGGTATTCTCATC
ACCAACCACAGCGAGCTGCAGTACTACCTCTCGCTGCTGAACCAGCAGCTGCCGATCGAA
TCGCAGCTCATCTCCAAGCTGCCGGACATGCTGAACGCCGAGATTGTGCTCGGTACGGTG
CAGAACGTCAAGGATGCCGTCACTTGGCTCGGCTACACCTATCTCTACATCCGGATGCTG
CGCCAACCGACCCTGTACGGCGTGTCGATCGATGCGGTGAAGGAGGATCCGCTGCTCGAG
CAGTTCCGCGCGGATCTCATCCACACGGCAGCACTGCACCTGGAGCGCAGCGGTCTGATC
AAGTACGATCGCAAGAGCGGCCACCTGCAGGTGACGGAAGTCGGTCGCATTGCGTCGCAC
TACTACTGCACGCACGATACGATGCTCACGTACCACCAGCTGCTGAAGCCCACGCTCAGC
GAGATCGAGCTGTTCCGCGTGTTCTCCCTGTCCGGGGAGTTCCGCAACATTACCGTGCGC
GAGGAGGAAAAGCTCGAGCTGCAGAAGCTGATGGAACGGGTGCCGATCCCGATCAAGGAA
AGCATGGAAGAGCCGAGCGCCAAGGTGAACGTGCTGCTGCAAGCGTACATCTCGCAGCTG
AAGCTGGAAGGATTCGCCCTGATGGCCGACATGGTGTACGTTACGCAGTCGGCGTCGCGG
CTTTTGCGCGCCATCTTCGAAATCGTGCTACACCGCGGCTGGGCCCAGCTGGCCGACAAG
TGTCTGACGCTCTGCAAGATGATTGACCGGCGCATGTGGCAAAGCATGTCCCCGCTGCGA
CAGTTCCGCAAAATGCCCGAGGAGATTGTGAAGAAGATCGAGAAGAAAAACTTCCCCTGG
GAGCGGCTGTACGATCTGGAGGCGAACGAAATCGGCGAGCTGATCCGCGTGCCCAAGCTG
GGCAAAACGATCTACCGCTACATTCACCAGTTTCCCAAGCTGGAACTCTCGACCCACATC
CAGCCGATCACGCGGTCAACGCTGCGGGTCGAGCTGACCATCACGCCCGACTTCCAGTGG
GACGAAAAGGTGCACGGCCAGTCGGAAGCGTTCTGGATTCTGGTGGAGGATGTCGACTCG
GAGGTGATCCTGCACCATGAGTACTTCCTGCTGAAGGCAAAATACTGCACCGATGATCAT
CTGGTGAAGTTCTTCGTGCCGGTGTTTGAACCCTTGCCGCCGCAATACTTCCTGCGCATC
GTGTCCGATCGCTGGATCGGTGCCGAAACGCAGCTGCCCGTCTCGTTCCGGCATTTGATT
CTGCCGGAGAAAAACCTTCCCCCGACGGAGCTGCTCGATCTGCAGCCGCTGCCGATCACC
GCGCTGCGTGATCCCTCGTTCGAGGCACTGTACGCCGACCGGTTCCCCCAGTTTAACCCA
ATTCAGACGCAAGTGTTTAACGCGGTTTACAACAGCGAAGATAACGTGTTCGTTGGGGCT
CCGACCGGGTCGGGCAAAACGACCATCGCGGAGTTCGCCGTGCTTCGGCTGCTCTCGCAG
AATCCGGCCGGCCGCGTGGTGTATCTGGTGGCGCGCGATCCGCTGGCCGATCTTGTGTTT
CACGAGTGGCATCAACGGTTCAGCCAGTCCTCGCTCGGCTGCAAGGTGGTGAAGCTGACC
GGCGAAACCGGAACCGATCTGAAGCTCATCGCTAAGGGACAAATCATCGTAACAACCGCG
GACAAGTGGGACGTGCTTTCGCGCCGCTGGAAGCAGCGCAAGAACGTCCAGAACGTGCAG
CTGTTCATCGTGGACGAGCTGCAGCTGATCGGTGGTGAGGACGGCCCGGTACTCGAAGTC
GCTTGCTCCCGTATGCGCTACATTTCATCGCAAACCGAACAACCGATACGTATCATCGCA
CTGTCTGCCTCGCTGGCCGATGCGCGCGATATCGCACAATGGTTGGGCTGTGGTACGAAC
GCCACCTTTAACTTCCATCCCTCCGTTCGTCCCATTCCGCTGGAGCTGCACGTGCAAGGG
CTGAACATAACGCACAATGCGTCGCGTGTTGCCGCCATGTCGAAACCGGTGTACAATGCG
ATCACCAAGTTCAGCCCGCACAAGCCCGTGATCGTGTTCGTGACGTCGCGCAAGCTGGCC
CGGCTAACGGCGATCGATGTGCTGACGTACTGTGCGGCAGAGCTGCAGCCCAACCGTTTC
TTCCACGCCGAGGAGGAAGACATCAAACCATTCCTGGACCGCATGACGGACAAAACGCTG
AAGGAAACGCTCTCCCAAGGTGTGGCGTACATGCACGAAGGGTTGACGGCGGCCGATCAG
CGCATAGTGGAGCAGCTGTTCGACTCGGGCGCGGTACAGATCGCCATCTGCACGCGCGAT
CTCTGCTGGGCGCTGAACATTAGCGCCCATCTGGTGATCATTATGGACACGCAGTTCTAC
AACGGCCGGAACCATACGTACGATGACTACCCGATTACCGATGTGCTGCAAATGATCGGT
CGTGCCAATCGACCGCTGGAAGATGACGACGCGAAGGCAGTGCTGATGTGTCAAAGCTCG
AAGAAGGATTTCTACAAGAAGTTCCTCAACGAACCGCTGCCGGTGGAGAGCCATCTCGAT
CACCGGCTGCACGATCACTTCAATGCGGAGATCGTGACGAAGACGATCGAAAACAAGCAG
GACGCCGTCGACTACCTCACGTGGACGTTCCTGTACCGGCGCTTGACACAGAATCCCAAC
TACTACAACCTGCAGGGTGTTACCCACCGGCACCTCTCCGATCACCTGTCGGAGCTGGTC
GAATCGACACTCTCCGATCTGGAGCAATCGAAGTGCATCGGCGTGGAGGATGAGATGGAC
GCACTGCCGCTCAATCTGGGCATGATTGCGGCGTACTACTACATCAACTACACGACGATT
GAGCTGTTCAGTCTGTCGCTGAACAGCAAGACCAAGATCCGAGGTTTGCTTGAAATCATT
TCCTCCGCCGCCGAGTACGAGGATCTGATCGTGCGCCATCACGAGGATAACATACTGCGC
AGCCTGGCGGGACGGTTGCCGAACAAGCTGACCGGCCCGAACGGAACCGCCCCCAAGTAT
AATGATCCACACATCAAGACGAACTTGCTGCTGCAGGCCCACCTCTCCCGTCTGCAGCTC
GGTGCCGAGCTGCAGGGCGACACGGAGCAAATCCTCGGCAAAGCCATCCGCCTGGTGCAG
GCGTGCGTCGACGTACTGTCGTCCAACGGGTGGCTATCGCCCGCCGTCGCTGCGATGGAA
CTGGCCCAGATGGTAACGCAGGCAATGTGGAGCAAAGATTCGTACCTGAAGCAGCTGCCC
CACTTCACCACGGACATCATCAAGCGCTGCCAGGAGAAGGGCATCGAGACGGTGTTCGAC
ATCATGGAGCTGGACGATGATGATCGGACCCGGTTGCTCCAGATGACCGATCAGCAGATG
TCGGACGTGGCACGGTTCTGCAACCGCTATCCGAACATTGAGCTCACCTTCTCGGTGCTT
GACAAGGATCGCATTCATTCTGGATCGTCCGTCGATGTGGAGGTGGCATTGGAGCGCGAG
GATGACGTGACGGGTCCTGTGATTGCTCCGTTCTTCCCCCAGGTAAGCACTGAGCTATTT
ATAACGATCGTAGAGGTTGTAAATCGATCGAATATGTTTTTCAAGCGATAAGAACGCTTG
CTGCTTGTTTTGTTCCAATGGCTCAGTGAGCGTTTAATTGCAAAATCAAGCTGCAGGAAT
GAGCAGCCAATCGATGAAATGGGGTAATCTGTACTACTTGATCTTTAAACAGGATGTTCC
TGGGAATTGTGTAGCTTGTGCGAGAAGTGTATTGATAGATCGACAATTCGATTGTTGATG
ATGAGAGTGCATTAGATTGTAAAGATTGGAACCGGAACTATGGCACGATGTCCAAGGTTT
CGGTAATGCCTCATGAACTTCATGAAATTTATGAACTATGTAACCTTTGATGCATAGTTT
AGAGATTGAAAGGAGACAAGTGAGTAAAGATCAAAATTTGCATTTCAGCCACTTGACACA
CACGTAGGTTTGTAGGTTTAGTGGTGCACTCATGAAAACTGATCCCACTTCCTACGTCCT
GCGCTTCGTAGTTGCAGTAATCGGAGCTGTAATAGGATCGAAAACAAAACTCGAATAGTA
TAGTGTGTGTATAGAAGCAATGCGAACGAGCAGAGCAGAGGCGCCCAATAAATCAGCCCG
AAGATTAAATAGCACTCTGCTGGCGGCATCCAATAATCGATCATTATTAATCGCCCCTAT
GCGCGCGCGCCCAGCTCTGATCTGATTACCTTACCGAGGGACTATGGGGGAGGGCGTATT
GCTTTTGGTTTCGGTTGACGGTTCGTTCCTTGACCACACAGATCACACAAGAAACCACAA
ACCAAACCGAACCGAAACCTCCACCGAACAAGTTCTCATCATGAATGGACTTGGAAGAAG
TAGTTAGCCTCAGATCTTGACCTTTTATGCTGTTAATGTGAACATGATGAATGAAGCAAA
AACAAAACAACAACACTTTGTTGCTCATTGCTCTTCTCTCTGCATTTGGGGCCGTTTTGC
CAATCCTTTAATCTATGACAGCTTTCTTCTTAATTACTTCAACCTCAGAGTATTATGTTA
CATATTTTGTTTACACCTTTCTCTTTCTTTCTCTTTCTCTCCTCTCAATAGAAACGCGAA
GAAGGTTGGTGGGTCGTTATCGGTGATCCAAAAACGAACTCGCTCCTGTCCATCAAACGG
CTCACGCTGCAGCAGAAGGCAAAGGTGAAGCTGAACTTTGTCGCGCCGAGTCCGGGCCAC
CACGAGTACACGCTCTACTACATGAGCGATTCGTATCTGGGCTGCGATCAGGAGTACAAA
TTTTCCATCAACGTAGGCGATTTCCAGTCGGAGAGCGAAAGCGAATCGGACTAAGGGCGT
TATGTTGTGCTGTGCAGGGGGAGCAGTGCACAACCGTTTCGGGGTTTGTATTATCACTGC
ATACATTTGAATGGTCGTATAGTTTTAAAACAAAAGTGCGTGTGTGTTTCACTTTACCTT
AAACCACTGAAAAAAAACAATGTATTTCTTACAAGACAGCATACATAAATAGAACATCTA
AACTATCCGTAGATTAAAAACAAAAATAGTAAACCATTCGCTTCCGAAAAAAAGGCCCAA
AAATCCTTCGTGCTCAAATGAATACACACATTGTCCATCTTCTTCAGTTTGCCCTTTCCC
CTCCTCCCATCCCATCCCATGGACACTGGTCGTGTCGGTCCTTCCGGTTTTTCTTTACCT
GTTCCGCTTCCGACTCAAATTTCAAGGCATCAATTCTCCTGCAGCGCGAAACCTTATCCC
AAAACGTGTCTAATATTTCTTTACGGTCTGCGCGTGTGCGTGCGATTCCACGAAAAAGCG
CAAAAAGTCGTGTACAGTGTACATGTACATTACCCCAACTTGGTAGACGCCTCCCTCCCA
CCGATGGGTAGAGATAGAGGCGCAGAATACCAACTAATCGATCGAATTACAAGTGAAGAA
CAATGGACCAAAAGGCCGTCCTTTTGAAAATTAGTGCCGAAATACGAACCGCTCGCGGCC
GTTGCGCGTTCGAAAAGCGCGCCCAGCGTGGGAGATTGAAGGGCGGCGGGAAGGTTCGGT
ATCGATTTCGAAACGATGCACCGTGTGCCCGTCCACTAGTGGCTAGAGGTGTTGTAATTT
TCGGCTTTTCAGATGTTTGTGTGTGTCGATCGGATCGGGTAAGGAAGGATACCAAGTGTG
TGATCGTCTTCTCCGACACACCCCACGCGTGTTGGGGGTGTGTTCGCGATGTGCTGCTTC
CTCATCCGCTTACAGTTCCGGCCCGGAATGGTGTCACGTGTGTGTGCGCGCGCGTGTATG
TGCATGTGTGTGATCTTTTGTTTCCGCACGCTTG
>RG3Y40378 Genomic segment corresponding to mRNA: XM_321604 Anopheles gambiae ENSANGP00000011750 (ENSANGG00000009261) mRNA, partial cds.
GAATTGGAAGCGTCATCCGGCCATGCAGCTTGGGCCTATCTTAACCAAACAATTTACCCC
AGACCGAGCTGTTGTGCTGTGCACTGAAGCTTGTTGGGTAGGACGAGGAGAAGGAGCCAG
TCGGGAGATGCACTTCCGGAGGGACAATTAATGGGGGCGATGCTTCATTCACTTGTCGTT
GTCGTATGACGCCGTACGCAGAGGCAGCATGCATGCGTGATTCCTATTGGAAATGGATGT
CATTCATTCGGGACGCCCTACGCCGGCTGGTTTCGCTCTTATCGTTCTGGAAAGAAGCTG
TCAAAGCCTCCGCATATTGTTGAAACGATGCACATCCCTCCATACCTTGGAGAATCGTAC
CGGACCTTGAATCGTACTTGATCATCTCACCCCCGGGTAGTTCTTCCACGCTGTGACCGT
GCCCTACTTTACGCTGCTCCATCGCCATCGCCGTTTGAAATTCATTTTGCTCCCATCGGC
TCGAACGATTCAGCCGCATCCATTCAACGGAGGTTGGTGGGTGGTGGTTGTTGCAGTTTA
AAAATAGATCTTTGCTCCACCTCCGCACTGCACGTCCTTTAGTTGACTTTTGTGTGTTTT
TTGTTTGTTTGGAAAGATCGTATTTGCCAAGATTTTGTCCTTTTTTTGCGTGACTCATCA
ACTCTGCCGAACGGATGCATCTTTGTAGTGACACAAGTGGCAATGGCGTAGCGTTTTACA
TACTTCTTACCTTGAACATCCATTATCCAAAATGCTCCCTTGAGGATGTCAATAGTCTCT
CTCTCTCTCCAACTGCCTTAAATCCAAGCTGCCTAAACTCATAAATAGATTGCTGATCGT
AATTGATTCTATAAATAGGTCTCCTATTTTGTTTTCCCATCACAAGCTGTCGGCAAATCG
TCCTAATAACATATCGTTTCTCTACTCCCTACTTCGCAGACCTTCAAATCCGTTACCGTC
CTTCCGCAAGCGTTACTTGGCCGCTTTCCCGCTCGTCTGAATGCCAGCGTTTGCCGAAAT
GTTAGTCTCGCAAAGCCCGCCGGTGTACAACCACTCGCTACAGACACCGGACTACAAGCC
GGGGGGCGGTGGTTCATCACCCGGCTCCGACGGTAACACCAACGGCGGCGGTGGCGGTGG
TGGCTACTACTACCGACCCACGTCACTGCAGCTGACCCAAACACAGATGAACGGGGGGCC
ACCGCCCTTCCAGCGGCAGCTGACGCCACCCTGCCTCAGTCCAACGGGCAAGCTGCCAAC
GTCACCCCGTCGCTCCTGTCTGGTGGTACGGCCCGGGGACGACGCAACCACGCCGGAAGA
GTCGGAACCACCGCACGCGGCCATGAAGCTGCTCACGATCGGCGAAGAAGACACGGGCTG
CGCGCCCGGGGCCGGTCGGCACAAGAAGAAGGTCGTGTTTGCGGACGACCATGGCGGCCA
GCTGACGCAGGTGCGCGTCATGCGCGAACCCTCCTACATGCCGCCGATCTGGAGCCTGCA
GTTTTTGGCCCACGTCACCCAGGGCATGATCAGCCCGGTGCCGCAGGAGCAGTGGGTCGT
CGACTTTGTCCAGCCGGCGAGCGATTACGTGCGCTTCCGGCAGAAGCTGGACGAGCGGAA
CGTGTCGCTCGAGAACGTGATCATCAAGGAGACGGAGCAGCTGATCGTCGGTACGGTGAA
GGTGAAAAACCTCTCCTACCACAAGGAGGTCATCATTCGGTCGTCCTGCGACAGCTGGAA
AACGCACGAGGACACCTTCTGCACGTACAGTGTGGTAAGTGGGAGGGAAATGAAAATCCC
GACAAACACGTAACTAATCGATCACTCTCTCTCTCTCTCTCTCATACTCGTTCCAGGTTG
GCAATGGGGCAGCCTCGGCTTATCTGATATTCGATACCTTCTCCTTCAAGCTAACTCTTC
CACCTAAGTCCAGACGGATTGAGTTTTGTGCCGCGTACAAGTGCGACGGTGTCGAGTACT
GGGACAACAATGATGTAAGTGGGGTGCGCCCTTGACATTCTCCCTATGTGACTCAATCAT
ACTAATCGATTACGTGACCAAAATCTTCTCCTCTTCCAGGGCCGCAACTACTCGCTCACC
AACCGTATCGCGCCCCGGGAAAACTCGGGCGCCTTCCTATCGTCCTCCTCTGCCAGCGCC
TTCAACAGTGCCGCCCCGAACGGGCGCAACGGGCTGGCGGCGGCGGCGGCGGCTTCGGAC
GGCTTCATCTCCCCGTACGTCGACCCTGGCGCGGTGCTCGACACCTGGAGCGACATGAGC
GTGGAAACGCAATCGGGGCCATACTGGTAAATGCAAAAATGCCATCTCTCGGGCACAACT
CGGGCCACCAAACAGCAAAAATAGACAGCAACCAAAAGAAAACCGCTCCGCGCGCGCACA
CACAAACCATCCACCACTCACCACCACTACCACTCCATCCACCCAGTACCATCCACATCC
CGGCTGGGACAATTGCGTCTTCAGCCGCGGGACTAAGGGGAACACAGGTTTGCACACCAT
GCCATGCGCACGCCATTCAGTAGAGTGTTGTTGTCAGCCGCCTCGGAAGTCCCGCCAGGA
TAAAGGAAAGCCCGTAACCGACTGTGTGTGTGTGTGTAGACGACGACGTTCGCGTAATCC
TTTTAGCAGGATCGTCAACAAACTGATCAGACCACTGTTGCTGCTGCTGCTGCTGCTGCT
GCTGCTGCTTTGCAAGAGAAACATTCCGCCATTCCGATGGCAATTTCCAAACATTTGCAA
AAGCGAGATTATCGAACTAGGAGAGCTAGCTGTGGGCAGCGGTGTGGCAGCGATACGCGT
GACTTTCTTGAAAAAAAAGGTGGACAAATGGTTCTCTTCCAAAAACGGGCAAACAGAGCA
ACAGCGCGGGGTGGAGGATGGTTCGAGTATGAGTAATCCAATTGGCAGATAAGATAGCAA
AACAGTGCGCGATCACAATTCAAACCTCCTGCATTAGTCACAGGGCATTAAGGTCTCTTA
AGTTAAGCGGCAGAAATTGGCAAGGCTAGTTGCAAAAATCTAAGTGTATCCACACTCTCC
ATATCTCTCACCTCTCCGGGCGGGAAAGGACGGTATCGTTTTGCGTGACAAGTGCACTTG
CCCCCTAACCAAACCCATAGTGTGTAACCGGACAACGCGAAAGGACTCGCAGGATACAAA
AGGCTGCATCGTGAGACCGAGAAAGAGAGAGAGAGACAGAAAACGGGAGAGAGGGAGAGC
AAAACATTTAAACGGTTTCTAGCATAGTGTGCCGGCTTAGTAACCGCTTCAGTGTGTACT
TGGTTGGAGCGTTTATTCTTCATCGTAATTGTGTGTGTATGTGTGACCGGACAACAAAAA
AGAAGGAAAAACATCAGTGTGTGTGTGTGTGTGTGCGATTGTGGATAAAAAAAAACAGAG
CGAGAGAGAGAGAGAGAGCAAGGTGGAGAGAACGAGGAGCGGGAGACTAACGCATACTAC
ACACAAACCACGCTCACACATTCGTACGCAATCGAAAGTGAAAGTGATTTTGCTCTGTTT
GAAAAAGGTAATTTTTCAACATCCAATAATATTACCACCACCACCACCACCACTACCATC
CTGCCATAATACATAGGCTTAGTCACACTTCCTGCTCCCCGCTCCTCGTCCACGCTCCAC
GTCGTTGTTTCACTGCTTGTTTGGTGGCCATCAATTCACCAAATACACATACAACCCGAC
TCTCACATACACACACACACGCTTAAGTATTGGGACAAAACATTTCAAAGGGGTAGAGTA
AAGATTGAAGAAGTAGGGGGTAGAAGATCACTTGCGTGTAGCTTAATGTCGTAACAGTTG
GTAGCTTAAGATACTCTTAAGAACGCTTAACGAGACCTAATGGATAGAATGACGGTTAGT
TATGTAGCAGTTAAAGCGTCTGGAAGGGGCGACACATTTCCCAAGCGGGGGTTCCCTCAC
TAACGTTACACATTACCTAATATGCATGCGCAACCGCGATCACACACTAGGTCAAGAGGT
CGTATTCGTGTTCGTACGCAACGCCACTCAGTACGATCGTCGTGTGAGCATCGGAGCAGC
TCAAAACCGGTTCTCCAACGTCCTTGGCGTCGGTCGAGCGGCCCATTCGAGCTCTCCGAG
ATCTCCATAGCAACTTGCAAGGGTTGAATGATCTCGTGTCATTTTTTGCACTACTACTTC
CGTTTTGGAGCAATCGGCTTCACTTCCGCCTGCAACTCACCTTGACAATCGAAGTGAAGT
GAGTGAGCGAAATGGAGTGATGTTGTAGTTTGCGAGCACCACTCGATAGCGAGGGATTTG
AGGAGGAGACACACTCCAAATGTTTGTGTAATCGTGTGACTAACAGCACCACGGCGCCGA
CGCTCCCATACAGAGCAGAGCATGATCACGTGATCACTCTCCAGCAGGAACCACTCGCCA
CTCGAACAGTCACTGCCCATATCCCATCCTTTTGTCCCATTTTTTTTCCTGTGTTTTGGC
CGATTAGCTGCCATCTTGTTCCCTTTCCTTCCTCCCGTTCCTGATCTCCCGCCCTTCCCC
CCCTCCCTCTTTTTCCACAGTCGCTTCCGGTGTTACTGGAGCAGTGTGCAGTCGGCGTTC
AAGTGCTGGGTGCCTCCCACCCAGGGAAAGGTCAAGGAACCGAAAGCTAACCCTTCACGT
AGACGCTAGTAGAGAGTCGCGAGCAGTAAGTGACGCTAAGTGCCACCCTCCACCGCTCCC
TGGTGGGTTCTCAGTCGAATTATCTCATCGCCCGGGGAAGGAGGCCGGCAATGCATAAAC
CTCACTGGCTCATTTTCACCTGACAATCCCATGTTGCTGTTTGTGTGTCGTGTGTGGATT
TGGGTTGTGCCGTGAATGATCACACCCATCCAAAATGATCACTTTATACCGGGGTTAATA
TTGTTCATATTTGTGTTTGTGTTTGAGTGCCTTTTTCCCTTCTTTTCCCTTTCCCTTGCG
ATGCACAGCTCCACCAAACAAAACACCTCTTCCCCAACAACCCCCGTCCAGTGTGTAGCG
AGGCGAAATTTATGTTTTTTTGGTTGTGTTTTTCTCTTCTCTCTGCATCTTCTCTCTGCA
GTAGTAGTACGTTTGACTGCTCGCTGAACCGTTGCTCCAACAACCGTGACACGGCGGCGA
TGCAGGACGAGCCGACGACGACGACTACCGGTCCCCTTCCGCAGATGAAGCCGATCAGTC
TGAACATGCCCCCGTATCCACCGGAAGGGCCGCTGGATCTGCAGGCGTCCGGTGCCGGCG
AACGGCGGGCCAGCACGGGAGAGTTTGCGGTGAAGCAGGGCTGCAACCACCATCACTACC
ACCACCAGCAGCATGCTGCTGGCACGAAACCGATCACGCCGCTGGGACGCACCGCCAGCA
ATGGCAAGCTGTTCTACATACGCGAACGGCACGAGGGTGAAGATTTGCTTGCCAATTTGC
TCCGCTTGCGCAAGCTGATGATGGCGGGCGGGAACGAGAAGGCCGGACTAAACTGATAAG
GAGGAGGAGGAGGAGGTGGTATATGGTCCTCGGTTCCTAGTGGTGTTGGATGAAAACAGT
CCTTGTGTGGCCGTTCAGTGTGGAGCAACAAACCCATTTGCTAAGGCCACTGGGAAGAAG
TGAGCAAGGCCAGGCGGCGAGCAGCAACGTTTTTCCTTTTTGTTTTGTTTTGTTTTGGGG
TAATTGGGATGATCGATCGTCCACGATCGTGTGAACTTTAATGTCGCAGCATTAGCTTCA
TTCCTCTTCCACCATACAACAAACAACCCATATTGTACATATATACATTATCTCTCGTCC
GTCTATTCTTAAACGATAACGATCGAATCGAGAGAATGCACCCAAAACACTTACTGAAGA
ATACTCACAAAATTGACATTTTCAATCGGGACCTGGATACTGACCGTATGTATGAGCACG
CGCGTGTCTGTGTGTGTCTGAGGTGGTGCGCGTCCTTAACCGTACCAGGAAAAAAAACAG
GTTTAGGTTTACAATTTTCTGTTCCGTTTCGATTCATCAAGGGAAAATTGCAATAGAATT
TAGAGCCGATGCTTCCGACATCCGCGTTTGACAGAAGGCAGAAGTATGCAGCTGAGTGAG
AAAGAGAGTGATCCCGTCTGGGGGGATACTGCAACATGGATGAACGAATTTGGAAGAGGA
CAAATACGCTAGAGTGATAATACGCTTGTCAGACGGGCAAGCGGGTGATAAGAGCCAGGA
GAACGAAGAGAGGAAAGGGAGAACAGATACGTAGGAACCTTATTTGTCGAATAGCTGGAA
TACGGAGAGACGAAGAACCATCGATCGGGGACGAAGGGTTTTGGGCGAGACAAACCAGGC
AACGGCAGAGAAGAAGAAGAAGAAGAAAACACGAGATAACAATACTAGTAATTTAATGTT
CATATTTACATACGGAAACTAAAAGACTGAACGTGTCCACAAAGTAAATTAAATCTGGAA
CAAACAAACAAAAACAAGGATGTGTACGAGTGTTTAACAAAAATGGCAAAAGCGAACCAG
CGCGCGGTGGAGCGAAGGCTGGAGAGGCTGGGCTGGGGTTCGAGGCGCGTAGAGCGTTCC
GCCCCAAATCGGGAGACAGATCAGAAAGGCATGCAACCGAGTGAAATTAGTACGATTCGA
TTCGATATTATATGTGTAGGATGCGAAGCACAAATCATCCCCATCTTTTGTACAACCATG
TAGCGTTGCAGTAGGAACGGGGACAAACAAACTCGTGTCAAAAGACGGAACGAACGGAGA
ACTTAATAAAAGTTTTCAACATTGCGGTGGTTGTGTGTGTGTGTGGCCGTAACTTCGGCT
GCCAGACACCAGAGTGGACCTAGTGAAAAGCTTCGTTTAGTGGCTTCGTTAATTTATGTA
TACAAACAGTAGTGTTAGACTCTATCCTCTACAACAACCAAGGACGGGGGAGTTGATTTT
TATGTTTTATGTGTTAGTAAGTTAGTAGGTTAGTGTACATTTTCTGCGCCCGTCTTGTAC
CGGCTTGCGGTGTAGTACCGTGGAGGGGGGACGGCCGTCGCCTTTCGTTGCTTGTTAGAG
TTTTTGTAAGGCACAAACAGTGATTGTAGAATAACCAATTTATCGTTTAAGCAGGATGAA
ATGGAGGTAGAAAAATGGAAAGATCAAAGACAAGAAAGATCGCAGGAGAGGGGAGCGCTG
TTGAAGCTAACGATCGCCATACCCGAGACGCAAGGCCGCGACTCATTTCAATCCAGCGCT
GCGATTTGAACAACATACTAGTTTTTGTAAAGCTGATCCTACGTAGAATATGTTTAGAGA
ACGTGTATACTCCCCACTAATCGGATAAGATTTCACATGCTGCTACTTTACCTTAGAGTG
TAAACCCGTGCTTTACTAGAACTGTACGCAACTTGAACGAATCCTATCGGTGGTCCTGGA
CGAAGGGGGACACTACGTAATTGATGAGATTGGTAGAGCATGTGTTAGTATCTCTGCGTT
TGGCTAGTGTAAGTGTTAGTTCGCGTATCCTTCGGCACAGCTAGTCTGTCGCGAAGATCT
TGTGTATATAGATAAACATATTGTGAGGCACACACACACCCACTCCCCAAAACCCCCAGG
GAAGGGGGGGGGGGGGGGGGGAGTGTGTTATCTGATCGTACATTATTAGTTTCGTAGTGC
GTAGAGCCAGTAGAGTACATCGTTAACCCACTGTTTCATATGAATAGATCACCTCGATCG
CAAATAAACTGAATAAGAATTTAAGAAAATGTGTGTGAGTCCAGGAATAGAAAGAAACAT
GAGAATATGAACCTGATCATTGTAGAAAAGACACTTGGAGTGGTAAGTATTTGTTGGTGC
TTTTCTAGGAATCCATTATACCGATCCGATCCGACTATGTGTG
>RG3Y40382 Genomic segment corresponding to mRNA: XM_321597 Anopheles gambiae ENSANGP00000011667 (ENSANGG00000009178) mRNA, partial cds.
TGCCACTCGAAAGAGCTGCGGAAAGCTGACGAAACACAGGATTCATTTCACGGCACCGTA
CGTTCAAACAAACTCTCGGGGGAAGGAACCTAGCTGGCCACACTGGACAGATTATGCCCA
CTGAGCTCGATGCGATCGTATCGTGATCGTCAATCGATGTTTGTTTGTCTATATGACTCT
CTCTCTCGCTTCACGCAGTGCCTTATGTAAGGTTTGTGTACACTTGCCCCACACCAAGCT
ACTGCGCCTACGGTTGCAAAACGGCCCTTTCAGGAAAAGGGCCGAACCCCGTTGAACAGT
TTGCGAAATGACACACGGAAAACAAATCGTCTAGGTGGCTTCTATTAGCTGCATCGCGAC
TGATAATTGTAGCTACACTTTATCACACAATGGTTCCTAATTCCTAGTCGAGCACCGTAA
AACTCCTGCCACAAGTAAATGGAAATGGTACTTTGAGCGTGTGGTTCTGATGGTCCTCGC
TCAAGCCAATCGATGGTGCGCACTTTCTGTAACTCCTTGATAATGTCTTGAATGACGAAT
GAGGTCAGCCCGCAACAAAGCAACCCCCAATCAATGTCATGGTGATGCCAGGCCAACCAT
TTCCCCCGCCCCGAACATATATGGGCACTTTCACTTTGATAAGGTGTATTTATGGTGTTT
TGTAAACATACTTACATCGATCTACGCTTTTAAATTCCAAAAATACCCTGCCGTAACTGT
CGGCTAGCTTGTAAGGCAGAAGAATTTATGGAAATTGATTAAAATATTTAACATCAACAG
AACAGTGAAAGTTTCCAACCCCTTTTCACCGGCCCAATCGGAACCGCTAAGCATCTCCTC
ACTTCTAAGAAACGTCAAAATCAGCTGTTTGTAAACAAAATACGTGTACATGTACCATCT
GCCCGCGTGAATGCTCCAGTACCAGCGCCTGAAAGCAATCTTCGGTAATCCGTCGAATTA
CGCACGCCAGTGGACGGAACCAGCGGCCAGTGTTAGCAGTATGTCCAAGAAGCCGGGCAA
AGGTGGTGGTACCGGCAAAAATTCAAAAGCAAGTAAAGATGAGGTCAAACCGGCCCCAGC
AGCCGGTCCTGTGCTGGTAGACGGAAAGACGGGCAACTTGATCGTTAAGATACTGGCCAA
ACCGGGCGCCAAGACGAGCGGTATCACGGATGTGAGTGAGGAAGGCATCGGTTGTCAGAT
AGGTAGGTGTAACGCTTGTTGACCGTGGCCCTCGTTGAAGCACAGTATCCTTTCCACCGT
TTTCAGCCGCTCCCCCGATCGATGGTGAAGCAAACACGGAACTGATCAAGTATCTGTCGA
AACTGCTCGACCTACGGAAAAGCGATATCAGTCTCGATCGAGGATCCAAATCTCGCCAGA
AGACGATAGTGCTCGATAAGGCCGGTTGTCGGCACAGCCCGGAACAGCTGTTGGTGATTT
TTCGCAACGAAGCATCCGCCGGTGTGTAACTGCTAAGGTTCAGGGTACCTTTTGAACGTC
AATAAATAAAGAGACACATGTTTTTTACTATAATAATTGTAATATATTTATTTCTTAAAG
TTTGATCTCATTTTGCTATTGAACCATCTTGTTACAAACTGCTTAGGGACGTGTGCACGT
GCGCGCGTAACCTCGTTAGAAATGGTGGAATAGGTTGTGTAGTTAGGATTAAAAAACATA
TACCAGAGCTTGGCTAAATAAGGCTCCTGCATTCTACGCACCCTCTGCTCCCCTATTGCG
AATAATATGGTGCTTTTCTCCCGGTTCTCCGCTATAACATTACAATAAAAGAAGGAGAAT
TTGGAACGAACAATAAAGTAGCAAAACCTAGAACAAACAAACAGTGGAATTAAAATTGAA
CAACAATCATACAGCTTAGCCTTTACAACACTCCTCCTTCCTTCCCGCTCTAGAATGGGC
CGCGCAGGCTGGTTAGCGTTATAAACGATTCGACTTTAAATGCTAGTGTTTAACAGACAG
AGAACGAGGACCAAGGGGGGGGGGGGGGTTGGAAGTTTCAAAACTACACCGAATAAATAC
CTTGTGTTGAGACGTAGTGAAGCTTTCTGCTGGAAGGAAGGTGTAGCAAAGCGCTTTCTT
AAAACGTTGTGGAAAGCAACCGCTAGCGCTTAGCCTAGTACCGGAGAGCCCGTATGTATG
TCTCACTCAATTGCCAGATGCCTTCCAGATAATCAATACAGCTCTCCACGAGTGGAGTAA
AAGGTAAATTTTTGCTAAAAGTTGCCACTTGTCGTGCCTAACCGGGCAACCTGGGTCGGG
TAGGAATGTTCGATAGAAATAATAGAACATCGGTACACGGTAGTACAACCCGTCTGGCGT
GTTTACGGTTCCCCGAAAAGCATCTCCGAGCCGGGCGGTATGTGGCCACTGGCCGGGAAG
CTAAAGTATTGCGCCGACTGAAACACGTTCGCCAGCTGGGCAGACGGCGTCGCTGTCACT
GTCGTCGAG
>RG3Y40385 Genomic segment corresponding to mRNA: XM_321594 Anopheles gambiae ENSANGP00000011753 (ENSANGG00000009264) mRNA, partial cds.
GGCATCTAACAAGGTGGGAAGATAACGAAAATCCAACAATTAAACGACATAAACTCGTCG
AGGGATGAAAGTGCTTCATTCAAACCTGTTCCTCTTCGGCCATTTTAATGCTGGAATAGA
GTTGGAGAAGCAAAACTGTACGATAATGCAATGAAATGCCGCTATTAGCCTCTGCAAATT
TGTCTTCTTTTCGACTGAGACGCCGATTCGACGATTGGCAATGAAGTTTGAAGCGTAAAC
AAATCCCCCGTACACCCGTACAACATGGCGAGGGTTTTTGACGTTCGAATATTGCTGCAT
CTCGCTCATTATCTCTACCCTTTCTTTACTTGCCCACAGTGCTCGTTTCAAAGTAAGTTT
TTGTACCATGTTCTCCCACTTCACTTCAAACGATTTATCCACCTTTGTCTATATGCCTTT
CGATGTGTTGGTGACAATTTAGGCAGCGGTCTAATGTTGTTGCGCGCAACATTGTTGCTC
AAAAACATATCGCTGAGGTGATCTATGAATGTCGCTGGCAACATTTTGATACGACCCAGT
GTCGTGGTACAGTCGTCAACTCATACGACTTAACAACATGCCCGTCATGGGTTTAAGCCC
CGAATAGACCGTGCCGCCATACGTAGGACTGACTATCCTGCTATGGAGGGAAATCAACAA
GTCACTGAAAGCCAAGCCACAAGGCCTTGACCGAAAACGGTTGTTGAGCCAAAAAGAAGA
AGAAATGAGCGATATTCGAACGTCAAAAACCCTCGCCATGTTGTACGGGGGTGTTGGCCT
AATCGTGACAGTTGGCACATGTGCGTTTGACATTCGGCGTCGATGTAAACATGTGGTTCG
TTGTTTAGAAAAGGACAACGTGCCATGAAAGTGCGAGCATCGTAATTTACAGAGCAGCAG
AATTTCCAACAAAATTGAATACAATTGACTCAAGAAGGATCGTGTGTTTGGTAATTGGTA
AGTATTGAATGTGGGCAGGCTTCGTTGTTTCGTTGAAATTATGGAAGTTTTCCCAAAGCC
GGCCTCAATCGACGCTTTGGTATGTTGTTGTCAGCGCTTGGGGTGTCCTTAGATTACACG
TAATATGTTGACTTTCTGGTCAAATTGTAAGTGCTTAAGGATATTTTCAGTAGCACTGGC
TTGAAGGTAGCAATAGCACATCCCAACATTCAAAGCGAAGCCAGTTTTCGTATAAGAACA
AGCTCGAAAGCAATCGCTTCACTGCGCTTAACCTCACTTTATTGATTCGCTTGTTTACCT
GTCCGTCGTTACAGTTTGTTCACTATGAGCTTCCGTGGCCGTGGTGGTGGTGGTGGCGGT
GGACGAGGCGGTGGCGGCAGCTGGGGTGGTCGTGGCGGCCGAGGAGGTGGCGGAGGAGGC
CGTGGCGGGTTCAACAATCGCGGCAGCTTTGGCCAGCGGGACGACGGTCCGAAGAATATC
ATTCCCCTCGGGTACTACGACTACCCCTGCCAGGAGGATCTCGTCGCCAAGGTGGAGGTG
GAAAATGTACCCTTCTTCAATGCGCCCATCTACATGGAGGGCGAGAAGCAGATCGGCAAG
GTGGACGAAATCTTTGGCAATCTGAAGGACTTTTACGTGTCGATCAAGCTGAACGACAAC
ATGAAGCCGGACGGATTCCAGCAGAAGCAGAAGCTGTTTATCGATTCGGCGAAACTGCTG
CCGCTGGCGCGCTTCCTGCCGGGCAATCAGACCCGCCGACCGGCTGGCAGGGTCGGTAAG
CCCGGTGGTCGCGGAGGCCGTGGTGGTAGAGGTGGTGGCGGCGGCTTCGGTGGTGGCCGT
GGCGGTGGTGGTTTTGGTGGGGGCCGTGGCGGTGGCGGTGGTGGTTTCCGTGGCCGAGGC
GGCGGCGGCGGTGGTGGCCGTGGCGGTGGAGGTGGATTCCGTGGCAATCGTGGAGGAGGC
GGTGGAGGTGGAGGCAATCGGTGGTAATCGGTACGAGCGCTTCATCTGTTTACTGCATAG
AGTCCCCCCAAACCCTAAGTGTATCATCATCTCGCATGGTACCACTGTCTTCGTAAGAAA
TTTTTGTATAAGTGCTTAACGTTTAAGGCCGTGGAAATATATGTGTTTCTTCCGGATTGT
GAAGAAGTATCCTGAAAGATGCGACGGCAAGATTGATTGTATTGATTCTTATCTTTACTC
CCTTTCGGACCATCCGTCCGCCTGATCAGGAACAATCACACCTACAGACAGGGCAGCACT
TCTTCTCCTCCAGCCACCGGTCGATACACGGGCTGTGGAACTGATGTGCACACAGCGCTA
AGCTTTTGCCTGATGCTGCATCGATATGCTCCAGACAGATGGGACACAGCACCGTCGGCG
GCATTTGTTTTGCTGTGCTGAGGAGACGATCGTCATCGTTCCCATATCGCGCTACAACGT
CCGAGCTGATGATGGCGGGCGGTAAAAACGTGGCCATAAATCGGATCAGCTCATACTCGC
CGTCGCAACAGAAGTCACTGCGAAGCTTCAGCTCGTCCCGATACTGATGCGTGCTGGCAA
AGCAATGCCTACTGAGCATGTGCTCCGATAGGCTGCCGGTGGTGTACGGTGGTCCCAGCA
GGGCGGGCGACTTTTCCAACCGAAAGCACACACAAACGGGACAGTGTACGGCAGGGACAT
GCTCGACCCTCGCCGGAGGATGAGAATCGCGCGAATGCTCGTACAGTGCATCCACGGTCA
GCCGGTCCAGAGCGCAGTAGGGACAGGTGTAGATACCGATCGGATCGTACTGATCTCTGT
TCACCTTGCGGGCATACTTGGCGAGCAGCTCGTCGTACGAGATCAACCGCTGCAAAGGGT
GGTGCTGCACCGTGCAGGAGGGGCTGGACTTTGGACACACCAAACAGCTGTAGGTGCGTC
CGTTCAGGAAAACTGGAACCGAAACCAGAAGGACACGAAACGCTGGTTGAATGGTGGGTG
TTTTCGG
>RG3Y40392 Genomic segment corresponding to mRNA: XM_321587 Anopheles gambiae ENSANGP00000012233 (ENSANGG00000009744) mRNA, partial cds.
CTGCGCTCTCACGTGCTCACGCGTCTTTTCATTCGCTTTTTGTTGTTGCTGTCGTTGCCT
GCTACTACTGTTTTTGTTGCTGTCGCTGTTGTTGGCACGATCGCCCGCGCGCGAAATCTC
CGGTACCGATTTCACTATCAAACGGTGCGCTAGCTTCGAAGGTGGTGGACGACACCGCAC
ACAACAACCCCGGACACACCGGCGTGGCTGGCACCGCGCCCCCTCAGCCACTCAGCCAAA
CGCACACGACGGAACGCGTATGAATATATATGCAAAAAAAAAAGGTAAGCGGCATGCTTC
CAACACAGCACAACAAATGCCGGTAACAGGGGCCGCGATCGGCCAATCAGCGGCGAGTAT
GACGTTTTGGTCCACCAATGCCGCCGTGCCGATGATGACAACTGGTTGGGGTGCTATTTT
TAGCCCCAATCGCACCGGCACTCACCATTTGTCGTGGGGGTTGCGCTGAGCGACCGGGGG
GAGCTATCAACGTGGAGTAAAGCATTGCAGGGTTCGTGAGGGAATTTACCGATGAGTTAC
CCGAGGCACAAAGTTACACTGCAGACGTGTTGGAGGAGCCACAATGTGGGGCTTTTCACT
GTTTTATATTGTAAAACTTCTCTCTTCCCATTACAATTGCCTCTTTAAATACGAAATGAG
AGTTAGAAAGACACATATCATAAAGCCAGACACCATGAACGGTCGCCTGCAGTCGAGGGT
TAGATACATCACAAAAATATCTGTTCTATTTCAAATTCAAATCGAATACACAACAAATAA
CCCTGCACCACGCGCTGAGTGGCGGCCAACATTGCACGCATTCGAAGTCCCCCGCAAGCG
CCCTAAACAGCAACGCCACATTCACGCGCTCACTCCGTCACTACGAGAGAGAGAGAGAGC
AGCACGACACAAAACCCGAGCCGTCCGCTCTCTCGCGGCAGGCGCAAGAAGGCGCGCGCG
TGGTCGTGTGTGTCGCTTTGGCCGCGCACCGACCGACCGAATGGAGGCGAAACTCAGCGG
CTGCCCGCCAGTTTACAATCGCACACGAAACGGACCGCACATGACGGCAGTGACCGGATC
GCGAGCTTTGTCGCGCAAAACCCCAAAACCCGTACGCAAACCCGTGTCCCTGTTGTTGTC
GTTTGCAGCTCGATGCACCAAGCGCGTGACGCGACGGAAAAGCGCCGGGAAACTGTTAGC
AGCCACGTTCAGTGTCGCGACCGTCAGCATCGACCGGGCGGACCGTCGGCCGCAGTACCG
GACGCTTCAGGTTGGGGCGGGGGAGAGAGGACACCGATTCGAAAATCATGTTGATGATGA
TGTGGGAAAGGAAAACACACACCGAACACACATTAGCGAAGGAGTAAAACAATCTTACCA
CGGAAATAAACCGCAAACGAACAAACACGGTGTTGTGGTGCAAAATTGGGAAGGAGCTTG
CCTGGCCACGTCGAGTCGAATTTCCTCACGCACGGATGCACGGGGGCGAGTGTGTGAACG
AAAACAAATGAATTTATTTGAGCACAAACATACACACACACGCACCAATGTGTAGGAAAA
TCGAATCCTTCTCGGCGAAGCTGTGTGTGCATCGCGAGGAAAACATTCGCAAAGAAGATT
AACAGTCTGTGCTTCTTGAGTTGTTGTTTTTTTGTGTACAAATTCTTTAATAAGTCTACG
AAAATGTCTTATCGATGTGTTGGTGACTAGTGAGCAGCTTGTTTAAAACGCTAATAATAG
GAAGTTGATATTTGTTTACGATAAAAACAGGATTATCGGCGTTCAAGTGTCAACAAATGT
GATTCCGAGTGCAAACAACACATTTTGAAAAGTTCTACTTTTATGTCTGCTTGAATTAAT
TTGAAATAATTTCAAAAAAAAGGATTAGATTTTAGTAAAATTTAGCTTTTTGTTTCCAAA
TTATCCCAAAAGCAGCCCAATACATGCTGCCGTCGGTCAATAATATTCCCAAAAAGGATC
ATCTAGTAGGATCATAATTAATCAATCAATTTTTAGTTAAACAATTTTGTTACAAAAAGG
GATTCAGTGTGCGTTTAAGTGTGTGTGTGTGTGTGAGAGAGAAAAATAAGGAAAAAATCG
AACAGCGCACCAGCACATACCAATAACAGCTTCATCGGTATTGAATTTTCCACTCGAAAA
GCGAGAAAGTGTTACCCCGATCGTGGTGGTGCAGCAGCAGCAGTAGTAATAGTAGTAGTA
ACAAGTAGTAACAAAGAAAGAAATCCCCCCCAGAGGAACAATCCCTCCCCCAGAAATGGA
AGGAGCGAGGATTGAGTTTTCGAGTGGCGGTGCCAAAAAAGAAAAGCTGGAAACCCTTCC
CTCAGTCTCCCATCCCGGCGTGACACCGTGACATGCTAATTCTGGCACTCAGCGGGCAAA
AACAACTGTACAAAAACGGCTGTTTCGTGCCGGTGAAGTAAAAACGGAAAAGCAAGGAAA
AACACACACACACACACTCACATACACACTCACACACACACACAGGGAGTGGAAAAATCG
ACTGACCGCCGGCAGCGCCGGCTCTCATGCGTTCGGCTCTGGACTGACCGGCGCCAATCG
AGAAACACACTGCCGGCAACACTTCCCTACATCTCCCTCCTCTCCCTTAACTCCTTTCCT
GCTTGCTGTGGAAAATCGGCTTCGGAAAATCGGTTTTCGTGGAACTTTGCCCCTCTCGGC
GGTCGGTGCAGTGAGAGCGCAGTGTGGCCAAAGCGTTGCGTGTGTTTGTGTTTTTCTTTT
AGATGTGTGTGTGTGTGTGTGTTTTTGGCATTAGCGGTTGATTGTTCTTATTCCTTATCT
CTTCTCCAGCGAGTTGCAGCACTCAGTGAAAAACGGCACTGCCGCCGGCCAGCAGAATTA
CCACCCGGCTAGTGCGAACCACCACCACCCCCTGGGAGGGAAAAAGAGAAGTGCAAACCG
TAAAGCGAAAGGTGAATACAAAATGTCACCCAGTGAATGGGGAGGGTTGTGTGTGTGTGT
GTCAGGTGCTAAATGTTAAGTGTTTTAGTGTTAGTGTTTATTTGCTAGCAGCAACAACAG
AAAAAATAACGTAAAGTGTATAAAATACATACAGAAAAAAGAGAGGCAAAAGTGCAAAAC
AACACACAGTGATACTCGAGTGAGTGAGTAAGTGAGAGAGAGTGTGTGCAGCAGCATCGA
ATGAACCGAATCGGGCAGACGAAGTAGAGGATTAACACTGTGCCCGAAGGAAGTTATGAC
AGCTCGGTTTTAGTGTTTTTTCATCCAAGCAGGCCGCGTTCGTTCTGTTGTGAACCGAGT
GATCGCAGGATATCAACACACACCGGAAGTGCAAACACACAAACTGCTGCAAACGAGGAC
AACGGAGCAGCGGTGACGACAGTGTCCAACAGGTGGTTTTTCCTTCTTTTTTGTTTGTTG
GCTCCTTCCTTATCCACTCCTAGAGCATTATTATTATCATCATTATTGCCACACCACACC
GAGGAGAAGGAGGAGGTGCTCATAATTCACGATTAGAGCATTTGCAGTAAATGAAGCGAG
CGAGCAAGCTTTGCCAATTTTGCACACCGAAGGAAAAGTAGCCAAACGTTTATTTTTTTC
GTTTTTCCTCTCCCAAACATTTGTTGCATGTTTTTGGCAATGTGGCGTGACGTTCGGCGG
AGCAAAAAAGCGGGGTGAAAAGGACACTGAAACCCACCCTCCTACTTGGCCCACTGCCCG
GACCAGTTTTCCGGTTTTCCGCCCGCGAGTCTGTGTTTGTGTGAAGAAAATAAATACAAA
AAATTACAGCGGACCATTGGAGATGGTCCAATTGCGTGTCGGTGCATGGTCCATAAGCAC
CGAGGGGCCTCACACTCCGCGCCATGCACTGTAAAGAGAGTTTGAGTGTGCTACAAAAAC
ATACAGCATTTTGGCAACACTTGGCCACACAGCCTGCAAAACGAAGCTTCTGCGCAACTC
AAAAGGGAACCACCGCGCGTTTGGGGCGATGTGGTCGACGTTCCATGTTGTGGGCGTCGA
ACGGATCGTTACGAACTGTCTTGACAACTAGCTTGCGCTTGGCCGCCACCACTTTTTGTT
CGTTCATTCATTTTTGGAGGTGCAAAAAAAAACGCGCCCCTTTCGTAGCCAAACTAGCCG
GTTTTGTTTTCTTTCTTGTGTTCCTTGAAACCATGAAAAAGCTCAGTTATCCGCACCTTC
TTTCGTCCACGATGGTTCGAGAGTG
>RG3Y40396 Genomic segment corresponding to mRNA: XM_321582 Anopheles gambiae ENSANGP00000012278 (ENSANGG00000009789) mRNA, partial cds.
GCGATATACAGGGCTACCAGAAGTTTATCCGCGTGCGGAGGCTGCTCGAGGAGGGCTATC
TGAACGCGGAGGGCTCGATTCTGATTCGCCTCTCGATCCGACCGGCCAACCTTGCGCTGC
GCTGCCAGTATCAGGAGGAGTACCAAACGCTTAAGGAGGACAAACTGCGCACCCAGTTCA
ATGCGTACGTGTAACGTTGAAGTGGGCGGGTCTTTCATACTCCGGTTCCGACAACTGATG
GTTCTGCACTGTGCTTTCGATCTTTCCAGCCAGCTGAACCAAAACCTAACCAGGATAAAG
AGCCTGCGCGACGACAATGCGTCCCTGCAGGCGCTAGTCTATCCGGAGTACGCGTCCAAC
ATCTTCGTGGTGCGCAACTTCAGTGCCCTGCGGGAGGCCCAGGAGGACATCTGCTCGGAC
AATGCGTACGACGATCTGGGGTGCTGCTGGCGGCTGATCGTGTACGCGAACGGTGATAAG
GAGGGACGCGATGAGTGGCTAAGCGTGTACCTGAGACTGCTAGAAGGCATTCCGGGAAGG
TAAGTTAGTTGCTCGGAGTTGGTCGTTTTATCGTTGGTTGGTAATGTAATCATCTGCTTG
CCAGCTACGAGTACTGCGTGGAGCTGTTGCACAACGACGCTGCCAAGACGGTCAAAATGG
AGGGGACACAGTCGTTCGACATACAGGAGCGCTTTGGCTGGACGCGCTTCGCCCGGCTGG
ACTGGATCTGTGCGAATGGGTTCGTCAGCGAGGAGCAGGACGCGCTGTACTTTCGATTTT
CCCTCCGGCCACCGAACTACAAGGCAAAGTGCGAATATCACCATCTGCTGCGGCTGGAAG
CGAAGCGGGAATGTGAACTACTGAAACGGTAATTTGTCCAAGTTCTAGGTTACGTCCACA
CTTTGCTGACTGGAACAACACGCTGCGCTCTTTTCTTTGCCACAGTGAACTGATACCGTC
GTACAGCACGAAGACTTACACGTTACGCAACTTTTCGGAGATGCAGCGCAAGGACAGCTT
CATCTATTCGGACCCACTGGTGGACGATTTAGGATTCACCTGGAGACTGCTAATCTACGC
CAACGGACACAATGAGGCGCGTGGCAATCATCTCAGCATCTATCTGATACTGTTCGAAGG
TGTATCTGCCAGGTAAGGCACTCGTCCGTTCGAACGTTAATGTCCACTTGGCTACATCTA
AACCGACAGCTGATCGAGTCCACTCTCAAACGTTGTTCTTGTCTTGCCAACTTGTATTCC
CCCCCTCTCAACTTTTCGTGCAGCAGGTTCGAGTACCGGGTGGAGCTGCTACATCCCCAA
AATCCGACCGCCAACATCAAGATGGAGGGCGTGAACGTGTTCAAGCTGAAGAAGATCTGG
GGCTGGCCACAGTTTATGGATCACGAGCGGCTGCAGGAGGAGGGCTACCTCGACCAGTCG
GCGGACACGCTCGAGTTCCGCCTGTCCATGTGCCCGCCGGACATTAAGCTGAAGTGTGAA
TATCAGCAGCAGTTTATACGCAAGCTTAAGGAAAATCAGAAATAGTGGATTAGCGTCGAG
AAACAAACCAAAAAAAAAACTACAACGGTCAGCCTTAAAACTGCCAGTGCCGGGGTGGCT
TGTCGGGTAAGGGCAGTGTGTAAATGGTGGGGAGTTTCGAAGAGAATGTGTCGTGTTTAG
ATGTACACTGGGCCACTGGGGAACATGAACACTCGAACGAATCGAACAAGCCGGACAAAA
CCCGTGGCGTCCTCGGAAGTCCTCCACCATGTTTGGTGGATAGGAGCAGCGTGCACGCGC
GATGAAGCTGAAAACACGCGCGCCGAGCTTATCGCGTACAACGAGTTTACGCAACCGAGT
GTGTGTGTGTGTGCGTGCGGATGGATGGGATGCGCACAGAAGAGAGTGTGTTTGAGTGCG
CGCGGGAATGAAAATGAAATGAACACGTTCCTAGTGTGTCGTTGCATCGTTTTTGGACAC
CTTCGTTATGGGGTAGGGTGGGTGGGGGAGGAGTTTCGGTGTACTGTGCGGATTTTTTTG
TTAGTATAAATTTTCTTTCCGACACCGCGCGCCATGCACGGCCCCGAGCGTTGATATATA
AATCAAAGCTAATGTTCGAACAAACCCAAACGCATGAGCATGAGCGAAGAACATGGTAGC
GGTGGTTGATAGCTCTCGCAAAAGAAAGCAATGGGAGGGGGGGGGGGGGGAGAAGAGAAG
GGTTTTGAAATGTGGGTTGGGGGCTGGTAGCCGGTTTTTATATTTTTAGCATAAAAGTGT
AAGGAATTCGATACGCGACACCGGCGATCATGATGATGATCATGCTGATGATGGTGATGA
TGCTGCTGCGGTTAGCGCAAGATCACCGGCGAGATGGGGCGAAATGATTTGAAATCAGCA
GCGACGACGGGTCAGCCACACACATATACACTCACTCATGGATGTAGAGGCGTTCTAGTG
TGCCATCGACGAACTGACCAAAGATACAAACCGGAAGCGCAAGTGTACGCGCGCTTGGAA
ACGGAACGAACGAAGCGAGCGAGAG
>RG3Y40403 Genomic segment corresponding to mRNA: XM_321574 Anopheles gambiae ENSANGP00000025348 (ENSANGG00000009255) mRNA, complete cds.
AGTATTGGGAGAGAACCATCGAAGCAGCAAGAAGTTAATTTCCCTGTCATCATGGGATAT
GATGGTTTTAATTCGCTCATTTCGAGCTGTTGAATGTAGACAAGTAAAGCAATAATTGCC
AATACAAAACATTATCGACGGTTTATGAGTACGTAGGCAGATCAATCCATGAGCTGAAGT
TGCATCTTTGTTGATATGGTGCGCCCGGTTCGTTTGTTTACAAGTCGCACTCTCCGTTGG
ATTCTTTGCGTTCTTGCTAGTTGCGTAGACGAAGCAGTTGCTTATTTTATGGGGATGTGA
GTATACATTTTTACTAGCGGTTCTTGAGTTTGATACGCTTCCCGACTTCTTCATATCCTC
ATCCCATATCATACATAAGCTAGAGTTTACGGCGAAGCTTCTTGTACGATAAGTTTTTAT
ATTTGAGTTTGTCTATGGAAACGGTTCTCTTCATCTATAAGTAGCATATTGGGCATAACA
TACTTATGTTTAAAGTCTGAATTGCTGAAACAGAAGGCATTTTATCGTAGAGGACATTGT
AGTTTTGTTGTTATGGAGCTATTCTGCTACGTTCCAATAAAACCAATTGGTAATTCTGGC
CAAATAAATAAACAAAACTCCCACTGTATCGATTATCTTGAAAACCCAAATAGTGTACAT
TATTTACTTGACTATCACGGTGTATGAGGCAAACCAAGGTGTATCGAATAAAAGTCGTTT
GTCATGTGAATTTGCTTCCTTTTATGAAAAGAAATAAAATCGTTATTGAGCTATTGCTTC
AGTATGAAATATTTAAAATTTCCTTACGGATTTCAATTTGCCTTCAATATCCCGATGCTA
GCATAAATACGCGTAAAATCCCCAGAAACACAATTGTCAACTTCATGCAGACCCGATGCC
AATCCCACTGTCCACAGGGACTACGTGTCATGGTGTGTGTATTTTCTTCGTCGCCACGTC
GCATTTGCTTGTTTCATTTTCGGCATTTTCACAACGAACACAAGAGCGTAGACCAAATAA
ATCAGGACCGTCTATTTATCGCGCAAGTGTTTCCAGCATCCAGTCAGTTGCAGTAAGTGC
TCTTCCTCGGCAAGCAAACAACTCCAGTCGTACGTACTCACGTTAGTGTTACCGATTATT
GTGTGCTGTAAGCAAACGTGAACAGTTTACTTCTCATGCCCCCATCAAACACGTAGTAGG
CCCACTTTCGCCCCCGTTCGGCTGCATTGCCATTCCCTTTCGCAAACATTCACTTCTGTT
CCGTGGACTTTCCATTTATTTGTATGGTGCACATTTAATACCATCGTGTCTAGCGCGCCA
CGTCGTTGCTGTGTTTGTCCTACAACAAGAAAACAGATCGAACAAAAAAAAAGTGCGTTG
TAGTAAACCAAGGGTGTCTGATGAACGCGGGTGAAAGTGGGAGCGATAGAATCATCTGGA
TGCGTGTGGCGTGTTTCCCTCCCCATCAGCATTGATACGTTAGAGTTTTCCATTTTTGCA
ACGTTTACTGATGTGTGCTTGTATCGTTTTTTCCATACAGTAACAATCCATAGCCTACCT
GGTTGCTGCTGCTGAAACTGAAGCGCCTCAGCAACGCACAAAACATTTCCTGATTTAGGT
AAGTGGTCATCCCTCATTGCATATACCATCCCGACCATGCTAATGTTGTACCGTCCTCCT
TTTCCCCGTGCAGTGTTCACAGCCGAAAAAACCTCACAGCAAAAAACAGAAAGATGGCCC
CGCAGCAGCGAATCCGCATTGCCAACGAGAAGGCCAGCAAGAACATCACGATGCGTGGCA
ACGTGCCCAAATCGTCCAAGAACACCGAGGAAAAGTACCCGGTCGGACCGTGGCTGTTGG
CCCTGTTCATCTTTGTCGTGTGCGGCTCGGCGATATTCCAGATCATTCAGTCGATTCGCA
TAGCATAAGAGGAGGTGGAGAAGGAGAAGGGCTAACGAGATCTGCTGCCAGACGCTAACA
ACAACTACAACAACAACAACACAACCATCGTCTTGATCACAAAGGGAACCAATCGCCGCC
CGCCTCCGTTCGTGTACTGTCCCGGAAAATTTTGTTTTCTTTTTTTTTGTGGTGGAGAAA
AGCGCATATTGCCTTTCCCACTGTTGTAGTCTTTTTCTTTTGCATTCGTTTCGATTTTCC
GCTCCCTCAAGTGTGCTACACAACCCCCTTCCCTCTCTCCTTAATTGTAGCTAAATCGCG
GGACAAATCGGATCGAATGAGGTGTAAATGTAACGTTTTTTGCTTTTAAGTGTACGTGTC
TCTACGAGGCGTCATTTCCAAGACCGCTTGATATATAATGTTTCTTTTTTTGTGTGCGTG
TGTACGCTTTTCCCAGCCTGTGTTTGTAAAATATTGTGATCGTGACTTTATATGTTTTGG
AAGTAAATCTTCCACGCACTGACTGAAACTGTTTGGTTTGCTTTTGCCACCTTTTGTTTT
GCGGGTTTGGATGACGTGTAGTTGGCCTTGAGGCGGCACGAGGCGTGAGTCGCAAAACCA
CGCGAAATGTCGTCCCGCCCCTAGCGTACACACCATAGTAAATTACATCGAAAGTAGGAC
GGGGTGGTAGGCACCTTACAATTCCAGCTATGCTTTTATGATTCTACCCTGTCTAAAACT
GTCGGGAGGACTATGTTTCATGATCTTTCGCACAATACAACACCCCGTACGGTCGGTCGG
GTGGCGCGTATCCGTCAGACGCCACACTCAGTAGACGACGATGCAGTTTTTCCAATCTCT
AGAACCTTCTGTTTGCACACGTGTTAAGAAAAAAGTGGGAGATAACAGGTGAGAAACACA
TGTGTATGTGTGTGTGTCTGTGAGTGTGTGGGAAGCGTGCAATCAATGAGTGTGTAAACA
ACGCAAATGCCTCAACCGATCTGCGCGATCCTCTCTAGCCTAAGCCGAATCTAATCGAAT
GCGCATCGAAGCAGCTTACAAGATACTTGCGATACAAGGAGAGAAAGGTGCAGGGAAAGG
AGACAGAAAACCACGCTCTAGACACAAGGGGGAGGAGGAGACAGCTGTTTCCGAACCTTC
TAAAGACCAAACAAGAAATGTGTTGCTTTTCTTGACCAACGTGTTAAAACGTTTACGGCC
GGCGCGGAGCAAACCCATGTATGTTGGGGGGGGGTGGATAGAGCATAAATAATGAAGAAA
ATACTTTAACAAAAAAATAGTAAAAAAGAAACACTCA
>RG3Y40409 Genomic segment corresponding to mRNA: XM_321568 Anopheles gambiae ENSANGP00000011533 (ENSANGG00000009044) mRNA, partial cds.
AATGAATTGTGTATGCCGAAAATTGTTTGCTACTTCCCAAAGACCACCCACCTCCCCTTG
CGCCACAACACACACTTCCCAACAGAGGTGCGTATGCAATCTAAAAGCAACAATAGACCG
GCGTCCATGCCCACACCGATAAGATAATGTGCATCGACGTGCGACAGTCTCGTTGCCAAA
TGGGGTATCCGCTTCCATTCCCATTCCCATATAAGGGTGGCAGTCGTGTGGCGCAAAATT
CGCTGCGATTAGAAAAAAAATCATTCAGTCATCGTGAGTGTACGGCGCACTTTTTTAATG
ACCCTACGGCCCTACGGCCAAACGGGGCCACCAAGAGGACCCCTAGCAGCGCCGCCAATG
CTCAGTTTTACAATGAGAGGAACGCGTTCCGATGACTCAAACTTCCGGTCGGTGGAGGTG
GTGGTGGTAGCCGGTCGGGGAATCAAGGACTCTCGGGTAATCTTGGAATTTGAGCTTATG
CTCTTCCGAACGCTTCATAACGATGGGGAGTAGATTGGTGATGTGTTATCGTTACCGTAC
CGTTTTGCCACAGCTCGAGGTCTTTAGAGGGGCTGCAAAGACAAAGTCAGTGTTCGCGGT
AGCGCTATGAAGATAGACCTCCTTTTGATGGACGTGATAAGCTATCGAAGTAGTGGCGTC
TAGGGTCCAGGGAGGGAAAAACACTACAGCGTATGTGGTGGTGGAGAGGGGGGGGGGGTG
TGATTAGATAAATCACATATTCCGTTGCTGGGAAATGCGATTCTAGCTACGGTTACGTAC
GACGACGGTACGCTGTTATCGGTTCTTCTCCTCGGCCAGAGTACCGTGACAGGAACCTCG
CATCTCGGTTGGGGATCTAAATATAACAGCTCGTCAATTGGTCGTCGCGATTCAGTTGAT
CGGTCACGGTGTACCCACTCTGGTAGCGCGAAGCTACTGACGCAGAGAGCTCCAGTTTCG
CTAAGCACAGCCGTATAGGTGTGAGAAAGTATATCGCAAGATGGCAGGGGAACACAATAC
GGAATCCGGTGCGGAACAGCCCGTAGTTTCCGAGCGAGCAACAGCAACTACACCGACGGA
GGCATCAGTTGAAAAGTCGTCCGATGCTGTTGATACTGTCGTGGAAATAGTTGAGGAAAA
GAAGGTTGATCAGCAGCAGGAAACAGTGCAGCAGGAGTTAATTGCTGACGTAGTTGAGGA
GGAGAAGCCTGAACAGCAGCAGGAAACAGTGCAAGATCATGTACGGGAAGAAAATGTTGC
TGAGGTAGTTGAGGAGAAGCAGCCTGAACAACAACAGGAAACAGTGCAGGATGCAGTACG
GGAAGCATCGGTGGAAAAAGTGCTGGTGGATGGTGAAATGATGGAGGAAACCAGTGCAGC
AGTGCAACAAATAGTGGAAGAACCGCACCACGAAGACTCGTCGGACGTATCCGTAAAGGA
GGAAGCGGTAGCTGATGTATCTGCAGTTACGGAACAGACAGAGGCAGTGGAAAACAACGT
GACGTCCGAGCAAGCAAACAGTGAACTGGAGAAAACTGCTTTATTAAATGGTGAAACAAA
CGCTGCCGAGCATCCTGTTGCTAGTGAGGAAAGCTCTACCGCTCCACCAGTAGTCGCTGA
TGCTGCCACTAGCTCTGGTGAGCTTCCCCAGTATCTGTACAATGCCATGGAACAGGTGGC
AATCGAGCAGGGCTTTACGGCGGGCAAGTTCAAGATTGAGTTTGACGTCGGATCCAACAA
GGGCGATGGTTTCGTGGGACAAATGTTCAAAGCTTTCCTGCAAGAGGGCGAACGACGGGA
GGTGTATCTGTGCAAGATTCCACCGCTGAACGAGGCACGCCGTCAGCAGTTCCAATCGAT
GACTATCTTTAGCCGCGAAACGCTTGCTTACAAGAGTCTGCTACCGCTGATATTCACCTA
CCAGGAGGAGAAGGGCATCAGTCGGGAGGATGGGTTCTTCAACGTGCCGAAATGTTACTA
TGCCGAGTGTGACGAAACCACCGAACAGTCGGTCATCATCATGGAGGATCTGCGGCTGAA
GGACTATCGCATGTGGAATAAGCTGGTGCCCGTGAACTACGAACACGCGCGGCTAACTAT
GCAGCAGTTGGGTCGACTGCATGCCGTTTCGCTTGCGATGAAGCGTGACCGGCCGGCTGA
TTTCGAGCAGTTCAAGGTGCCGGACCCGCTGGAGGTGATGATGCCGGAAGGTAGTCCGTT
CGAGGCGATGATGATTAAAATGCTCACCGATGCAAAGGAAACGCTTGAACCGCACGAAAC
CAAAGAGCGGACAAAGATGCAGAAGCTGATTGACAATATGCGGCAGGAGATGAAAACCTG
TACGGATGGTGCGCTGGCGGAGCCGTATGCCGTGCTCGGTCACGGTGACTGTTGGGTGAA
CAACTTTATGTTTCACTATAAGGTAGGTTAGGAGGCACACGCACACACACGATTCCTATG
CTATATCTTCGTTTTTCTATGCAGAACGGCGCCCCAGAGCATGTAATTCTGCTCGACTGG
CAGATCACGCGGTACGTCTCGCCGGTGACGGACCTGTCGTACTTCATCTTCTGCTGCACG
GACGGAGAGTTCCGGCGGCGGCACTACGACGAGATGATGAGCATCTACTACAACTCGCTG
GAAGCACTGCTCGAAAAGCTTGGCCACAACCCGCAGGAAGTGTTCCCGCGGACGGCCCTG
ATGCGTCAGCTGCGCCGCTTCGGCCGGTTCGGCATACTGATGGCCATCTTCCTGGTGCCC
ATGCTGTGCACGCGCAACGAAGATCTGCCCGATATGGACGAGGCGGCCGAAAAGTATCGC
GAAACGAATGAGATGGATTTGAACGCGATGACGCTGAATGCGAACCAGAGGGCGTACCGG
GAGCGCATGAGCTCGGCGATACGGGACATGGTGCAATATGGCTACCTGTAAGCTCTCGGG
GGCATCGACGCATCTGGCCACCTCCAATGGAATTTGCGATAACATTGCGATATGTGTACG
CGTGACGTGTTCATCGCACAAGGTGTACAGGCAATGGTGGGAAGTGTGCACGAGCTTAGC
AAGAGTCGGTGTACTTTTAGATTTAGGAAAACCCCCTCGCTGGAAAGCTTTCTGAGAGAC
ACATGCAGAGGATGCAAATACAGTTGTTTGCTGTACGCAAATAAAAACACACCAGTAGAT
CATTTATGGAGACAAACGGAGAATGAAAACGAAAATAATTGTAAATTTATTCCCACCTGC
CCGTGTATATGACGCTTAACGTCGATAAAACGTACCGTGCCGATAAGCCTCCTGTTATCG
TGTGTGTGGAGTTATCTTATCTTAAATTGTTTTTAAATAAACTTGACACCTGTACCCACC
TGTGTACATCCCGTAGCTTCATTCAGCAGTCAGTCAGTCACAGTGAGAATGAAAAGCTCC
TTAAACGTTCCCGAGTACGTGCGAGATGCGCTGGCCGGTGTGGCCCACCGGTTAGGCTTC
ACCAGCAATCAGCACTCGGTGGATTACGATTTCCGCGTGTTTGAAAACAACCGCTCGGTA
GTGTCGGTGCTGTACCGGGTGACATTTCGCGAAGAGCCACGGGAAGCGACCGTGCTGTGT
AAAGTGCCACCGCCCGATGCCGACGATACGCTGCTGGCGCTGTTCGAGCGTGAGGTGTTT
GTGTATGGTAAGCTTTTGCCTGCGCTGGAGCAATTCCAGCACACCCGGCAGGACGGAACG
GCCGCTACACCGACCACGGCCGCCGACCGGGAGGAGTCGTCGGTGCCCTTTGCCCCGTCC
TGCTACCATGCGCACTGTGATGCGAAAAAGGGCGAAGGCATCATTATACTGGAGGATGTG
CAGCGGCGGGGTTTTTCCAACCGTCACAAATTTGAACCGATGGATTACGACCATGCCCGG
TTGGCGATGATACAGCTGGGGCGCTTCCATG
>RG3Y40416 Genomic segment corresponding to mRNA: XM_321561 Anopheles gambiae ENSANGP00000011564 (ENSANGG00000009075) mRNA, partial cds.
GATGACGAGCCTGGATGCGAACGTGAAGACGCTGCAGGAAAAGTCTCAAGTTTGGGACGT
CTTCCAGCACCACATAGGGGCGTGGAGCGAGCATATCAAGTCCGTGGACAACAAGCTCGA
AATATTGAGGAAGTAAGTGTGATGACTGTGGTTACTGGACGTTACCAGTCTTGCCAATCT
TTTGTCCTTTCTTCACCACCCCAGGACGCACGAAACACCTTCCCCGACGCTCGAGACGCG
TCTCTCCAGTCTGGACTTTAAGGTCCAGCACATCTTCGAGAAGGTCGACGTGATCAACGA
AAAGCTGCACGATATCACCAAAACCGTCTACGCGCTGTCGAGCAGCAGCGCAAACAATCG
AGGACGGCGCAACGACCGGTTGGAGTCTGCTGCTGCCGCCGAGCAGGCCGCAATCCTTAC
CAAAATCGGCCACCTTCAAAAGCAAATCAACCGCATCGAGAGCAACGGGAATGGTTGCCA
GAGCAAAGCGAACGGACAGCAGCAGCAGCAGCAGCAGGGAAACGGTCGCACAGGCGCGAC
GACCAAGTTTCGAAAGGACACCTCCGACTCGGACGAAGAGATGGATGACTTTCTCGACAA
GCTGACGACGAAAAAGTTGCGCGAAATGGTGTCCAACCGCAAGCAGTGCCGTTCGTTGGA
CGTGCTCACGAGCTTGGTGCGATCGGTCGAGGATCGCACGGTACGCATCTACGACCTGGA
GGCGAACCAGTTCGAGCAGATACTGTCCTGCTGCCAGCGGACGAACAACGAGGTAACGAC
CTTCACCAACAGTGCGGACATTCTGCTGAAACGCATCGAGCACCTGGTGCTGGACGTTGA
CCGGAAGGTGGAGAAGCGCAACAATCTGTACTGTGACAGGCAGGCGCATGTGGAGCAAGG
GAAGCCTCCCGAACAGCCTGCCAGTAAAGCGAATGCAACACGGAAGGAGAGTTTCGACAG
CTTGCCCGAGGTCGATATTGGAAGTGGTAGCGAGGAATCGATGGCCGATGCCACCGTCAT
AAGCTCGGGCGCGATCGATCAGCACGAGGAGATCAGCTTCCACCATCCGGACAAGGATGG
GTGTCATCAGCTGCTGAAGCGTTTCAGCGGTGTGTACACCTTCGCGGAGGTTGAGCTGAA
CGAGGCGCGGCGAGATTTCAACCGCCGGTACTGTGAGTTTGCAACGGGCGGGCCCGCGTG
GACAGTGGTGCAGCGGCGCAATTGGTACGACTTGCAGGAGAACTTTAACCGCTCCTGGAA
CGAGTACAAGTACGGGTTTGGTGATCTTGGGTACGAGTTTTGGTTGGGAAATGATTTCAT
CCACAGGTGAGAACGACGTCGATAACAGTCCAAGTACAATATCTTCCTAACACGCTGGTC
GTTTGCTTACAGATTGAGCTACGACGACAATGTGGAGCTGCGGATCGAGTTGGAGGACTT
TGAAGGACAGCGAGCGTATGCCGGCTATGGCACGTTCCGCATGGAGTCGGAAAAGTTTAA
CTACAATCTGATGGTGGCGGACTACCACGGCAATGCGTCGGACGCGTTAGCCTATCATAA
CGATCACGATTTCAGCACGTACGATCGTGCGAACGATAAATCGAATGGCGGTTTCCCGTG
TGCTCTTACGTTTGGCAGTGGCTGGTGGTTTAACAGGTAGGTGGAATATCTAGGCAAATG
TTCATAATTTTCTCACAATTTTATCCTCTTTTTGCCCACAGCTGTGCAGAGTCCAACCTG
AACGGGAAGTACTATCTGGAGCATCCACGCAGCCACAAGTCCACCGGCATTCTGTGGGAG
TCATGGCTGGGAGATTATTCGCTCAAGGCGGCAAAGATGATGATACGCCCGAAGGACGCG
TGGACTAGGGATGAGGACCAATCGGAGAACGACACTCCCGTGGATCCGTAAAATGAGTGG
AACCACTAGCAACGGCTGCCGGTGAGTAGCATAGGTTGCACATACAATATGCTATTATAA
TGTTTATACTATGTTTTACCAAAATTGAGCGAATAATCAAGATATAACAAATATAATCTG
TATCCCAAAAGGCTTCATTGTCCTAACGACATAAGGAAACATGAGTGAGGACTCTTAGTT
TATTAGAATTTTTACAAAAGCAAGGATAATATCACAACCTGGAGATCAATGTATAGAAAC
ATTACATTATATTCAGCGTATTCCTTTTTTCTTGTGATCAATCTCATGAACTAGCGAGTG
CTCTATCAACTTAACAAAATATAAGCAATTCCTAACTCTTTTGGATATTTCTTCCAAACG
ATCTTCCTACTCTAAACATCCATTCTCCATCATATAGTTTGCTATCTGTAAACGAATGTT
CGCTAACCTGGAGGCAGGTTTGATCGGTTTGCTTTGCAATCTAGGCAAAATGTATGACGA
ATCAGGCACACCCTTCCCACAGCCCAACGTCTCCTCGGTTGTGTTTTTCCTCCTTAAAAA
ATTAAACAAATACACTGCTGCCATCACAACCTTACCGGCCTTGTCCGGCTGCAAATTAAT
AATTGTGCCAAAAATTTTAAACCTACTACACAAACCATCAAACGCCACCGCTGCCGGTGT
GCGGGCTTGCGACATACGGTAATTAAAAGTACTTTCCGGACTGTCCGGTTTAAGATGACC
TCCAAACGGCCGTATACAGTACTCTGTGAATAGGAACGATTTATCACCTAACAGCATGTA
GGGAATTTTTACCGCGTGCCGTTCATCTAACACCGCTGGCGGTGGAACGTTCAGCTCGTG
GTGTTCAAATTTCGAATGGTAGCTAGCATTTCTTAACATTCCTCCATCCGCAATGCTGCC
CTTTCCTCCCACGCAAACGTACATAAAGTTAGCACTGGCATCTACTATGGCAAGCAGCAC
TATGCTGTAGAAGCCCTTGTAGTTGAGGTAG
>RG3Y40424 Genomic segment corresponding to mRNA: XM_321551 Anopheles gambiae ENSANGP00000024963 (ENSANGG00000014921) mRNA, partial cds.
TGCGCTCACTCGGACCACACCCCCTATAGCTTCTTTCCCTTTACAGAAAACAAGAAGCTA
ACGAAAGAGAAGCTACGTACAAATGCTTCTGCATTCCCGGCGTGCCGCGCTCCAGTAACA
ACACCATCAATGGGCACGATTTCCGTTTTCAGCTCGCGGACCACGCGTCGCCAAAACACT
CCCCTCCTGCTAGCGTGTGACTTGTGGGACAAATTGTGCACCAATTTGCACGAAGTACTT
ACTCCCACCACCAACCACCCACCCACCTAAACTGCTCACGTCCACCGACATGGATCGATT
TTGCATTCTTATCTTCTACGAAGAGGTGCGTCTCGGTCAGTGTCGCTCGATAATGCATTC
GGGTATGGAATTATGGAGAGCAACAACAACAACAACAACAAAAAACGCTGTAAAACAATA
AGCAATGAGAAAGGGGGCGAAATGGATGAAGCGAGGTAAAAAGGTATCGCATTTCAATTT
AATTTAAATACAAACGATCAATAAAGCTAGTTCACACGATCATTCTCCTTCTGCCCATCG
GCATCATCGGCAACAGTCGGCGTGGTTCTGTCCTGTGTGTTTGCGGTAAACTTCCAGAAG
GCATGTGCCCATCCTTGCCACATTAAGTGGTTGTGCCGGGCTAGGAGTAGCTTCTGCCAC
CTCCCAAAGACTCCCAGCACAAGGGCGATCCATTCGGTGTCCAGCTTACGCGGCTGCAAC
GCCGAAGAGACGCGCTCAGTAACGCTTCGGGTTTGATGCCGTGCGGTTGCACGAGCTAAC
GCGAGCTGAATCATCCCCAAAGGGGTATTTGATAGACAAAGTTGAAGACGGTGTAGTCTT
TAAGTTGTCTCGAGTGTGTGTGTGTTACTGCAAACAAATCAGCATCATGAACTTTCCCGT
GGAATAATAATCAGTCGAATATACGAAGTACCAACAAGTGAAGTGTACTCCGCCAACGAT
CAAACGTGCGAATACTTCCCTGGACGTAAAGGCATTGGTCATGGCATCGCACAGTTTCCT
TCCTGGAGTGTCCGTGAACGGGACGGTTCTGACCAACTATACACAGCTTGCTGCTGCTGC
CGGCGCCCTGCTCACCACCATCAGCAATGGTACGGAGGCCGGCGAGCTGGCGGCCGGGAA
TCGGACGCAACCAAAGCCTGCACCCTCGCTGATGACGCCCTGCATGGTGATAGTGATGCT
TTCGTACATTTTCGGCTGCGTTGGGAACCTGATGGCCCTCATCCATCTGTGGCGCAACGT
GCGGAACACGAAACATGCGCTAATGCTGAAGTAAGTTCTGCGAAACGGAACGCGGATTAG
TTAGTTAATCCACCAAAAGCCAAACGGGAATTAGTAGCACTTTACATGCCGGGCACGTTT
GCTACGGGAACTGGTTTGCTGCTGTTGCTATCCCCGAGACGGGGCAGACTGAGATCTTAG
CAGCAAGCTAAGAAATGAGAATGCTTCCAAATGCCCGGTTGGAATTCTGGTTTTATTCTC
CTTGGTTTTCAAACTCCAAACAGATAACAGATAACGTTTGCGAAGGAAGCATCTCGCTTG
CCCATGACGCCATACACCAGTAGGACACCCCCCGTAGCGATAGCCAATCAAATGTGTGGC
GTCTTAACACGTCCAATATCGATGATGGATAGACTCATCAAGCAATGCAAGCAGCAGTGT
GTGTTGGGTGCCGCTTTGGCGAGGAGAAAATCAATATCACTGAAGCGATAAACGATTTTA
TAGCCAATGGCGTTAATGACTCCCATGAAAGAGGGAGTAAAAACACACACACATCCAGCG
GAATGTCCGTAGGAATGTTCCGACCCATTTGGTTGTGTTTGGTAATTAAGGATCACGTTA
CGCCCCGTTAAGCGTAATCGGTTTCATTTCGGATAAAGCTATTATTATTACAGGATGTGG
AAAAATTGTTTACACTAGCAATCAAATGTTTGGTGAAAAATGTGATTTTGATCGTGTAAA
GAAGCGATGTGATACCATTTTCGGCTATTTAAGGCGCATTACTGTAGCTTTCTTTGATAG
TGTTGCAACGTAGTTGCTTTCAAGCGCTATTACAGTCGCACTGAGCTGATAGCCGTACAC
GTAGAGACGAGTGTGTAGTAACTAGTGACAATGCTCGCATGAGGTTCGAATCTCGGATTT
GATCGGAGGAAATTAATCGTTTCATTCTGTAATTTCTCTCACTGTTATTATATCTTTCTA
ATTAACTCAATTTGCCTTCGCGCACGCTTGCTTTTGCTCTCATTTTCATTCCCTTTTCCT
GTGCTCCTCCCTCCAATGTGTGCACTTTTACTCTTGCGCTTTTCAGATGTTTACTCACGA
ACGATCTCATCGGCTTGAGCGGCATGTTTGTCCAGATGTGTTTGCATCTTTACCTTTCGC
CCGACGTGGTGCAGGCGAACATTCACAACCTTTGCGTCCTGCGCGTAATTTGGCGTGTAT
TCGGCATCAGTTCCGGCTGCGTCGCGTTCGTCATGGCCCTGGAACGCTACATAGCGCTGG
CGAAACCGTTCTTTTATCATAAGGTAAGAAAGTGAGAGAGAGAGAGAAAGTGAATTCCTT
AAATCCTCTAACGGTGTTTGTTGCTGCTGCTCTTTCTTACGGGCCCCCACAGTACGTGAC
GGATAAGCTGATCCGCAAATCGATCTTTATCCTGTGGGGCATCGGAGCGTTCATAACGTT
TCTGCCCCTGTTTGGGTTCGGTGTGTACTTTGACGAACGGAAGCAAACGTGTGTCCGGTA
CCGGAGCGCCACCGAACCGATCGACGTGGCGTACGCATATTTGTTCTTCGCTGTTGGTAA
GCTTCCATCGTGTTCCTGTTGGGTTGTTCGGATTCCAATTGGCAAAACCTATTCTTTGTG
TACCAATTCCTTCCCATTAGGAACGTTGCTGTGCGTGGGGATCGTGATCTGTAATCTTAG
CGTAAGGAAGGTGCTGTACCAATCGCACCGCAAGATGTGCCGCCAGTTTGGTTCGATCAA
ACCGACCCCCATGCTGAACCGCTCCATGAGCCAAACGCCCAAATCGTCTAGCTTTACCGA
CTCCAACATCATACGCATGTTTAACGAGCCCACGACGGAGGAAATACGCTTCGCCAAGCT
GATGACCGTTCTCAGTGTGTTCTTCATCATCTGCTGGCTTCCACAGATGGTCAGTAAAGG
GGTGGATCTACCCAAAAACAGAAGTCCTGCTATTGAAGTCTACCCTTCCCTTTTGGTCTA
TCTTCCCCAGATCTCAATCATCTTGTTGCAACAGCTCAGCGCTGCCATGAAGCTGAAGCT
ATCCTGGGTGTTCCGCGTGTCGGACATACTGATACTGGTGCACTTTATGCTCGATCCGTA
CATCTACGTGCTGCTGAAGAAGAGCCGCCGCAGCGATCTGCGCACCATGATACGCTACAT
GTTTAGTCGCAACCAGCGGTTCAACATGGTGGATGCCGCCCTATCACCGATGCAGAAATC
GACCAACTCATCGCCACTTCCGTAGCCGGTTTTGACAGCAAGGGAAGGAGAGTTTGTGGA
TTTTTGTCTATGCACAGTTACGAAGCGACGATGTGTCTGTTTGCGACACAAAAACCCCGA
GCGGTGACTGACATTTGGGAAACATTTCGATTTTAAGAGTTGCGTTAAAGACATTGAAAA
TAAATCACTTACTAGAACAGTTCAGTGTGGACCTTTAGTAAATGTGAAATATCTTGCCGA
TCGTTTGATGATGAAACCCTAAAAACAAAAGGAAGGAAAACCAAGCTCAGCATTGTTTGC
TACACTCGTCTAATATCTTTATTTCAATGTAAATATTATCACTAGGATACTTCACCTTTG
GAGAAATAGTTCGTCACTACGTTTTTGTTTTGCTTCAATAAACCGGAACCACGACCATAA
TGGAGTTGGAAATCTGTTTGTTTGTTTTCTATGCCAGGTAAGGTGGTAGGTAGCCTTTGC
CAGAAAACACAAACAAAATCGTTAACCCAAACCCCATAACCTGACGATTTCGATAGTGCA
ATTTGCATAACTCCGAAACGACCACACTAAAGCGCCCGAAGTTATGCAACACGCAACACA
AAAGTCGTCTTTTATGGCTTGGAGAACGATTTTGTTTGTATGACCTGTTTTTCTGAACAC
TCAAACCATCCTATTCGAACGTGTTTAAGGGATATGGGAACGAACAGTTCAACACGTTTC
ACTTGTCACACACGCACCATGGCCTGGCTGGCAGCAAACAGTATATCCTAAAGTACGGTG
TAACGGTATCCTGCTACAAATTGGTTCAAACTGGAGAAACAAGTTATAGGAGTACAAAGT
CTGAATATGTTTGTGTGTGTGTGTGTGTGTGTGTGTGTGGTTGTGTGTGGGTGTGAGTTT
TAGTTTTGCTTCACAAAGGTGCGTATTTGAGAGATTCGCTAAGTACAACATTACGCTCTA
TGATTAGGACTGCTGAAATGGATTACGTGAAACGGTGGCGCTGGCTGACTGAGCCTCTCC
AGTGC
>RG3Y40425 Genomic segment corresponding to mRNA: XM_321550 Anopheles gambiae ENSANGP00000018168 (ENSANGG00000015679) mRNA, partial cds.
ATCCTTTACACCACTACAAGAGCGCACCTCACATTGGTTGTGTGCGAACGGAAAACCGGA
AGTATGTTCGGTTAGTCAGCAAAAGCAAAAGCACTGGGAGGGAACTCATCGTCGGTCCCG
AACGGAGCAGAAGAACAGTCGGCAATCGTACGGGTAGCGAAGCGGTCGCTCGCGTTAACG
TCGGTGCAAAACGTTTTGTGGGACGGTCGGGCCCATTCCTTTGGTGTTGCCTGCCGTGTG
TGAGTGAGAGTGAAGGATAACGATGAAAAAGCACACACTTGAAGAGGAACGGCAACGCGG
TGCACAAGGATAAGATGAAAATTTATCACCACCCCGTGTGGACGACGGCTTTAGTGCACT
AGTCGGAGCTGTGGTTTGTGAGGCGTGCTAATGTGATAAACGCTTTATTGTTGTTGTTGG
GAGCATCCTAACCCCCAGGATTCCCAGACCCAGGGCCCTTGCCAGAACCTGCCTGCCAGT
ATCGATTATGCGTATCGCGTGCGGGAAAATGACCTAGCCTGGTGGAGGCACTCTCGGGGC
ACTGTTTTGTTGTATCGATGGACCGGGGAGAGTCTGATGACCTGAAAACCTGCTTGCCCA
AAACCTGAAGAACAGCAGGCGGTGAGGACGCGCGCGCGGTGTCGTCTGCCGTATTTCTGG
TCCTGGTCTTCCAAGTAGCAGGCGCAGTAGTGTGTTCACTAGTTGATGTGTTTACTATAG
GATAAAGCGAGTGTTTAGCGTGTCTCTGTGTATGCGTATGCGTGTGTGGCTGTTCTATCG
AGTAGTACGTTGATGAAGCCGAGAGTGATTGTGAGATGTGAACCGACTGATAGCTGGTGT
TTTTAATTGAATCCTACTCGCAGGGTGGAAGAACTCTGCGACTTCCTATCCTATCCCGCA
CCACATCTAATCTAGCGTTCCTGTGTGTAAGCGTACACCTTCATCCGGGATCTGGGCTCT
ACCTACGGCAGACATCAGCCTCAGCATCATCATCATCACCATGTTGTCAAGGATTCTGTT
TCCGGTGCTGCTGTTGCTGGTGGTTCAATTTTCCGGCCGACTACGTGAGTACAGTAGGGC
CAAGGCACGAGATTGTAATCATTGGAGGTGTTGGTGGAGGTGCTGAAATCAACTGGATTC
AATTTGCATGCATAAGTAACAACCGCTGCCGCCGCCACAGCGGCTCTCCACAGCCAGGCA
CGAACCGAACCGAACCGAATGCTCTTGTTGCTTCCTTTCTGGTTCCGTCGTCTTGGGCTG
TCTGTGAGCTGTCATCACGATTCGCGCTATCACCCACCACAGCCTGCTAGATGTGTCATA
GCTTTACGGGGCAACAAAACACTTAACCGTTTTTGACTTGTGAGGGGGGGGGGGGGGGGG
TATGAGTGCCAACCCGGGGGCCTGAGGGGTTTAATGGTGTCTACGCAATAAACGGCATCT
CCTCCGGAAAATCCCCCACACGGGTCCGTGTGCTTCAACTTTGCGCCAGTCATTTCGTGT
AGTTCGCGGTTGCGGAAAGCGCCACTCAGAAAAAAAATCAATTTCCCGTTTTTGGGGTGT
AATATATAAAACATACAAAATTAGAATTTACAAGCCAACTCGAACTGACCGGCAACGGCA
ACGGTGGTTATGCGCGGGTTGCGCCGTGTTTGATCAATTTTCGCACGAGCGCGTTTTGGT
GGTTTGCTTGCGTCCTCTTCTTCCCACTAAAGTGGGTCAGGCTCAAGTGGGTCGTCGCCT
TTCTGCGGCAGGCTGAAAGTGGACGCAACGATGGACTCACACGACAAATATGTTTTTCCG
GTTTGAATGTCGTTTTAACGCAATCCTTACTGCAGTGTAGCAGGTGTGCTGTATGGAAAA
CACCTGCAAAACCACCCAATATCCTTGGGGCATACTACCACAAACTCTGGGTACGTGACA
AGTGTTACACATTAACTGAGCGGCACTCGAAACGCTCTTGTAGCCCTGGGAACCATCGTT
GGGTTTCGATTGTCCCCTACTGTACAGGAGTATGCTCCACAACGCCGCGCCACAACTGGT
CCTTTGACAGCCTGCGTCAATGGAGCGGCAGGAGAGCATCCTTTGAAGCAGAATGCGCTT
ACGCTGCTAAAGCCCCCGCAGGAGTGAAAAAAGAAGGATGCGACGCGCGCCAAGACACTT
GCCAATGTCGCAGCACTTCCAGGCCCCGCAGGAAATGTCGTCCTTCGTCCTAGTGAAACA
TGAATGAATGCATGAATGAAGGGTACGAAGAAAGAGAGTCCTCCAGCAAGAAGCGAGGAC
AATTGGGTGGGAGGGAAGAACAATTGTGTCACAGTCGAGAACAGAGCCACCGAACGTAGC
CTCGAGAATAGGAAGCACATTTGCGTTTTTGTGTTCCTTTCCTTTGCCCAGTTGCTTCTG
GCGGCCCCGTTCTTTGTGGGATATTTTTGGAATGCACTCAACAATAATGCACTTTATCGG
GAGTATAATTGCAATGAGTAGCCAGAAGCATGTTGGAGGGAGAAAGGCTGCCTAGTCCTC
CGAACGTGGGCGAGATTGCAATGCAATTTATATCCGTGGCTTGTGCTGTGCTGTACGGGA
GCATTGTCACGCCAGAGGATATTCAATAATAAATGAAGCAAGATAAAGGCGGTCGAGACC
CGGCTGTGGATGACACCGTTGGAATGCAGCAGTTTTTTTTAAATTCCTTTTTGTGGATGA
TTCAGACAGAATAGGTTGAAGCTTCCTACTCTTTTCTTACAAATTATGCACGCTCGATGT
TCCTACCGAATTCCCACATGGCTCATGACGTCATTTAGGAGCTTTTGAAGAGCTGTTACC
GAACCGACGCTGCTTAACAACCCGTGAAGAGGAGGTCCTCTTTATGCTTTCTATAATCTT
GATCTTGTGTATGTGTGTGCATTCGCTCAAATCATGTTTTCCTTCCCATTCCCAGAATGT
GAAGGCATACGGGCCAAGTTCGCCAACTACGAGACGAAGTTTATCAACGACTTTATCAAC
TTTACCCGCCCGGCCGGTGATATCATGGAGCCGATCTACTACGACTACGACGGTGGCACC
AAAACGGCCGACTACGAGACGGGCATGACGCTCGGTGGGCTACCGATACCGGAGGAAACG
GCCGGCAATCCGGTCCGGGCCGCAGCGGCTGGGGAGGTAACGCGCCCCCCGGACATCTTT
CCCGATCCGGACAAAATCTACGCCTCCTTCATCAACAAGAGCACGATGAAGCGGAACCAC
TATCCCGGGGAGGAGAATGTGATCAAAGTGTGTAAGTATGAAGTATCTTCTGAGTGGAGG
AGGAGATTTGGGGTGAATTCCAGGGATGTAATAGGAACTGCTTCTTGCCCCGTTCCATTT
GCTAGATTCCTCGAAGTCGTTGCGCAAATCGCCCCAAGCACACACGACGGACGACGAGAG
CTCGTTCGACAACCTGAACAACGACATGAAGGGGCACGACTTTATCGACAACATCATGTA
CATCTACTACGGCACCAATGGCAATCTGCGCAAGGATCTCGGCGGCAACGTGATCGTGAT
CGGGGCAGTGTTTGCCCTGGCGCCCCAGATACTGACCATCATCATACTGTTTCTGCGCAA
TCGCCGGCTGCGCCACTTCAACGCGTTCTATCCGATCTGTTTGAATCTGCTGCTGGCGCT
GATCGCGTCCAATCTGTCCTTCATTTTGGGCGTGCAGGCGACCCGGAACGTGATCCGCTG
CGAGCTGATCGCGCTGCTGCTGCACTATCTGCACCTGAGCACGAGCATCTGGTGCTTCAT
CTACATCTACGTGATCTACGATCTGATCGCGAACGAGTGTACGCCGAAGCTGAAGTACCA
CTACCTGATGGGGTACGGCATTCCGGCGGTGTACGTGCTGGTAGGTTCGGTTAAAGGTGC
GTCCTCTTGCGAAGGTTCTAACTGTCTTCTTCTCAATCCAGTTCTCGTACGCTTCCTCGA
TTGATCGGTTCGAGGTGCACCGGTACTGCTGGATGTCGATCCAGAAGGGCATGATCGTGA
GCTTCATGGTGCCGATCTCGTTTCTGATCATACTGACCACCGTGCTGGGGACGCTCAGTC
TGAAGCGCATCTCCACCAAGCAGACGGAGCTGCTGTGCGAAAGCATCGAGAGCATCATCG
AAACGACGTCCAAGTGCAACGACATCATCTATCCGCGGTTGCCGTCGCTGGCCGGCGTCA
ATATGGCGATGGTGTGTCGCAGCAACAGCTACCCGCAGCTCGAGCAGGTGAAGCAGGATC
GTCCCATCTGCTGCCAGGAGTATGCCGACTGTGCCAATCGCCATTCGGTGGTGACGCTGC
CCCAGCCCGTCACGGCGGCGGGCGGTGGTGTGGTGGTGCCGTTCACGCCGGGTCTTCAGT
GCGGCACCGGCGCCGTCAGTCAGTACGCGATGAATGCGGCGAAACGGTCGTTCGACTGCT
CGTACGATACGCGCATCGATCTCGGGCAGCTGTCGCTGGCCGAGCTGACCACGCCGAGCA
TGGCGTCGGACGTGCAGGACTTTACCGAGTTCAAGCGGGCGATCAAGTTCGGGCTGTTCT
TCCAGCCAATCTTCTCGGTGTGCTGGTTCCTGGAGGTGATTGCGCTCGAGAACGTGCATT
CCTGCGTGATGCCGGTGATATTTGCCATCTGCTTCAACATACTGGTGAGTGCCGGGATGG
ACGCACGGAGTGCTAGCCCGTGGCCGATTCTTATCGAATGGTTCTTTTTCTCTGGCAGAA
CTGGTGCATGCTGGTACGTTCCTCCAACGTGTGCCCGTACGTGAGCTCCACGATGGAGAA
AACGCTCGACAGCCAGCAGGCAGGATCGTGCGGCGAATCGCTCAACGGTACCGTCGGCCC
CGGTGGAGATAATGACGCGTCCCAGGCGAATCTGTGCACTGATACGATACCGTTGCTTTG
TGCTTCCAACAGTGGGTCCACTGTCATCAGCCCGAACGCTACCGTCTGCCCTATGAGTAA
GGGTGCGACGGTGGCCACCCTGCCACGCAAGTTCTCCACCGCTTCCATCACCGAGGAGCA
GCAGCAGCAGCAGCAGCAGCCCCTCTTTTACAGTAACTTTATCGGCACCACCAACATGCC
CATGTCGTGGGAATCGAGCATCGATCTCGGCGCGTACCATCTGCACGAAACGAAGAACGC
GGACTGCATCAGCACGATCAGCAACTGAAACTTTGGCCGAGCATTTCTGTTTTTATTGGA
ATTGTCGCAACTCGATCGCAGGAGACTAAGGAAATTGGAAACAAAGGAACCATATCAAGC
ACGATATTCCTCGTAGTTTTGACAGGGCGATATGCTTTTTAGCCGCCGGCGGGGTTTTGA
TCTTAGATCATTGCAGATAGATAGGCCGGCGGCTCTTTGTTTGTGATAAAAAAAAAGTTG
TAGTAGCGTAGTTCGTTTTGCCGATCGTTATCAAATGGTCGCTTCGCTAGCAAATTGCAT
TTGCAAATATGCGCCAGAGCTAATGTCCTTTTTCAGCACTAAGCGGGAACCATTTAAACA
TATTCAAATTGATGCGCAAGAGAGTGCAAGTATTTAGAGCAAGGGGATGTGGAGTTAGCA
CAAACTCTTTTGGGCCTGCAGAAAAGTCAAGTGAAATTGGATTCTTTAAAGCTGAAAATT
TGGAACTTAAGCTAAACATTTTTTAAACAGTTTGCTTTTGTTTTTTTCCCCATAGTTTGA
TTGAACCATAGCGTCTGTTTTAAACTGTACATAGTTTCGAACAACCTTTTCTCTAACATC
TCCTCTTGGGACACGTATTAAGGAAAGAGCAATGTGATTTCTCCATCACCTATCAGTGCA
AGCACACTTCACCCACGTTCGGTGACGGGTTTTAAGCAATATTATACCAGAAAAGGGGAA
GGAACATGTTTGGACACACCTTTAGTAGTGAACGAGTCTCTGTAAAGAGCGCACACTGTC
TAGTAGAGCAGTTTTTATCCACATCCATTACTGTGAGGCTAAGGCTGGCGGGAGTAGAGC
GCCGAACGATCTGACACCTTCCAACAACACTCCACACAGAATCGCAGGTCCTCCAGTGAA
ACCTTTTGATCAGGTAGCTGCTACTGGCAGCATGTCGGAGTTGCAGCGGATAACACAAAA
CCAGTAAAGTGGCAAAGTTTTCTTTTATTGGTGCGTTGCCACTGATAGTACAAACGATAT
TCTAACAC
>RG3Y40426 Genomic segment corresponding to mRNA: XM_321549 Anopheles gambiae ENSANGP00000018137 (ENSANGG00000015648) mRNA, partial cds.
TTCCACAATTTAAAAATACAATCCAATGATTTAACGCACCATACAAACACGGGCCCTTGG
CCCGTTGTGTTGGCCCGTACTTGACATGCGTGCGTCAGTGAGTGTGATGTATGTGCGTGT
TTTTCTTCGGGCTTTTCCACGGCTTTCTCAACGTGGCTGTCAACGTGCGTGGTGCGATTC
TGGTGGAACCCGAACCAATTTGCCCGGAACCGAGATCCGGCGCCCGCTCTCTGCCTGCCT
GCCTGCTTGTCTGGCCGTCGGCATTATTGCGGCAAAAACCGGAACCGGCGACGGCGGCTG
CTGCGATAATCGGTGATGTCGGTGGTGGTCAACACGTCATAGGAGTGTGCCTGTACCGCC
GCACCGCCAAAAGTGTGTGTGTGTGTGTGTTTGTGTCTGCTTAGAGAAGGGAGGAAAGGT
GATAAAACCGTCACGATCATCGGTTGAGCGCGCCAAGCCGGTTTGGGATTTGGGTTGCCG
CTAGTGCGACGGCCGATCAGTGCAGACAGTGTAGAGGGGAAGGGACGGGTGACATGTGTT
TGTTTCGATTACGCGGCCGGTTTTTGCACTGAAGGAATGTCGTTTTCGCGAGCAAGCTGA
CTCAGCTCAGTCTAGCGCGGACATGCGGCACGGTCGCCTCGGTTGAGCAGTGCGGTGCAT
CATCATGATAACGTGGACGAGGTGATGATAAGTTTCCTACACTCGACAGACACACCTTCT
TGGCAGGGTTCTTCGGCACAACACGGCACGTGCAGCACGCGGAGGAGCAACGTCGTCGTC
GTCGTCGTCGGAGAGTGACATTATGCAACGTGCGCACAGACGAGCAGAAGCGGTGGTCGA
TACATAACGCGTTTGTGTGTGCTAGAACTGCCGATACGGTGTGCGAGGTGACCGACCGGA
CGAGACACAGCTCTACCGAGAGAAAGAAAGAGAGACAGAGAGTAGGCGAAAGAAGCGGCA
CACTAGACAGTAGTGATTCGGACACAACCACGACGACGGCATGGCCTCCTTGGAGCGCAG
CAAGTTGATCGGTGTGATCGATGCGGGCACCAACAGTGTGCGATTTGTGGTAAGCAGAAG
AGCGCCGAACCTCAATCCATTCAACATCTCTTGAGACACGTTCTGCGATTACATTTGCTT
TCCCTCCTTCCGCAGATCTTCAAATTGCCCGAGTTTGAGGAGATTGCATCGCACCAGATC
CGCATTACGCAGATAGTGCCGCGCGATGGCTGGACGGAGCACAACCCGGTGGAGGTGCTG
GAAGCGGTACGGCTCTGCGCGGTCGAAGCGTGCCATCAGGTGGAAAAGCTCGGCTTTCTC
GTGAAGGATATCGCTGCCATCGGTATCACGAACCAGCGCGAGACGACCGTCGTGTGGGAC
AAGAACACGGGCGAACCGCTTTACAATGCCATCGGTAAGAGGCGAAGGAAGGCGCCGCAA
TAGAGCAAATGATTTCATTTCAACTCCCCCTCTTCGTTGCAGTATGGAACGATATACGCA
CGGACAAAACGGTGGACCGGGTGTTGGCCCGCCTGCCCGAGCAAAACCATAACCACTTCC
GTGCGCTGTCCGGGCTGCCGATCTCGCCGTACTTCTCCGCCCTCAAGCTAAACTGGCTGA
AGGACAACGTGGTGGCGGTGCGGAAGGCGTGCCGGGAGCGGCGCTGCTATGCCGGCACGA
TCGACACGTGGCTGGTGTGGAATCTGACCGGTGGGCCGCAGGGCGGCGCGTTCGTGACGG
ACGTAACGAACGCGTCGCGCACGCTGCTGATGAACATCGAGACGCTGCACTGGGATCCGC
TGCTGACGAAAACGTTCTCGGTGCATCCGGACATGCTGCCGGAGATACGCAGCTCGTCCG
AAATTTACGGCAAGGTGAAGGATAGCAGCGTGCTGGACGGCATACCGATCAGCGCGATCC
TGGGCAACCAGCAGGCGAGCTTGGTCGGGCAGCGGTGCTTGAAGGAGGGCCAGGCGAAGA
ACACGTACCGCAAGGGATGCTTTCTGCTGTACAACACGGGCACTAGGGTAGGTTGCGATG
GCTGGTCCCACGGTTGAGGTGTGGCTGATAATGTGATAACGTTGGTTTCGTTCCCTTTTT
TCTTCTGTAGTGCGTGCAATCCACCCACGGCCTGGTGACGACGGTGGCGTACCAGATGGG
ACGAAACGCGCCACCGATCTACGCGCTGGAAGGTTCGGTAGCGGTCGCCGGCGTGGCCAT
GAACTGGCTGCGCGACAACCTGAAAATCATCAAGGACATTAAAGACTCCGAAGAGGTAAG
TGTGTGCCGCGCGAGTGATGTTGGTGCAGTAACAGTAGGCGACGCTTCTGTGAGTGGTGT
ACTGGTGATGATGGTGGTGATGGTGTTCGTCCAACGATCGTACTTTATTAGTGTGACAAA
GAGAATTTAACGATGGATGAAGCGAGCGCTTATTAGACCATGTTAATTTAGTGCAAACTG
ATTACAGCACCAAGATCAAAAGACGTTGGTAAAGTAATTTGTGGCGTGCCTTTGATGTCG
TTCTATCGGGGAGTTATCAGTGCGATTACAGCTTTACAATGTGCATTAGGTCGTATAGCA
AACCAGTGCGCGGTTTTGCATTTTCCCCATTATTTGTAAAACAATTGTGTACGTGTGTTA
GCAAAATGTTTGATGGACTCCTCGTGCTCTAATAATTACGACTTGCGTCGTGTGTGTGAT
TTCTAACGACTTTGCCCTTTTTTTGCAGATCGCTGGCAGCGTGTCATCGACGGGCGATGT
CTACTTTGTACCTGCATTCACCGGCCTGTACGCCCCCTACTGGCGAAAGGACGCGCGAGG
GTAGGTGTCGTCGTGTGTCGTTTTGTTTGTTTATTTTTTTGTTTTTCCGTTCGTTCGTTC
TCACCCCACGTTCCACTCATAAATTCACGTTCCCCGTTATCAAGCGCGTTAAAGGTTGAG
TTAGATTAAAAGCGAATGATGAGCGCCAGAAGAAGAAGAAGGGAGGGTGATGTTGAGCTT
GGTAAATTGACGCCGTCAAGTGCCAATCGCACGAACCATCAATATATTGCCCACAGTGTT
AGGTTGTAAATGCGGTACCACTCTCTTATTAAGATAGCAGCACCAGCAATACCGCGGGCA
AGACACGCGGGAGATAATAATTACCGTTGGGAAAAGCGCAAGATGTTAGACCGTTTTTTT
GGGGATTTTTTTGGTTTTGTGTGTATTAAAATATGTGACGCATGAAGAAGCAAGAATTTC
GTTACAATTTAATGTATGTTAGCGACAGACTGTAACGATCGCGCACACAAAACCTTGCGC
TAACGATGTAGTCGCGCACGTCCGATGAGGGTGAGATGACGCTAGCGCAGGATTGCGTGA
TGTTTTCCCCGTTTCGTGATTGACTATTTTTATTCCTGCTTAAGGTTAAAGCGATCTTAA
AGCGAACGTTGGTGACAGCGCCGGAGGCGCAACAGGGGAGGGCGGTTGGCTACTAAAGGT
TGCGCTCGGTGCTTCGAAGCCAAGCCCCAGACACGTTTCGTGCTTCCGTAAACGAAACCG
TCACGAGACCAAACCACACCAAACCAACCCCGATCGATTAGCACAGGGCCCCACAGCCCC
TATGTATGTGTGGTTCCCCCCACGGGTGTTGAGTCGTGGGTTTTTCTACACGACTTGATC
GTGGTGTGTGCCCTTTGTCGGGTTGTAGTGGGGGATTTTTGTTTTTGCTCTTCTTAAGTC
AGCTTAATGATAGCTTTCGTGTACACAGTCGCTCCTGCTTCCTCTCTCGTACTCGTTCAC
TATCACACACGATCACGATTCGCTCAATATCTGATGGTTGCTTTGGTCGGTGTTTCCCAT
TTGCAGCATATTTTGTGGTTTGACCAGTTTCACTACCAAGCATCATTTCGTGCGGGCCGC
CTTGGAGGCGGTCTGCTTCCAGACGCGCGACATTATCGAGGCGATGAAGAAGGACTGCGG
GTAAGTGTGTGCGCGCTTGGGCAGCAAAGTGCTGCATTACCACCGGTCTTATGAATGTTC
CTTTCGTTCCCTATTTTACAGCATAAACCTTAACAAGCTCCACACGGACGGTATCATGGC
GAGCAACAGCCTTCTAATGCAGCTGCAGGCGGATCTGAGCGGCATTCCTGTGTGTAAGTA
GACGAGCGAGCAAGCTCTCGCGGGACACGACGGGTTGTTACGTATTATCTGTCGTGTGCC
GCCGCCCTCCACAAACGATCGGCGCTCTACCATCGCTCAACGCTCTATCATTTTGTTTGT
AACCGGCAGTGAGGACGGAGGTGCACGAACCGGCTGCTCTCGGGACGGCGATGGCCGCTG
CACAGGCGAACGGGGTGGATCTGTACAAGCTGGAGGCGGAAATCCGGTAAGTGAATGACT
GCGTGTGTGTGCGTTTATCTACGTAAAGCGGAATAATTATTTTCCCACCATCACTGCCTA
CTGCTCGATAAAGATAAGACCTTAGTGATGGAATTGTTATTGGGTTTCCCGATAGTTGCG
TGCTTTGTTGCTGCTGTTTTCCCTCTTTCTTTCTTTTTTGGCAACAACACTTGAGCTAGA
TAATGAGCGGCATTATGCGCGTGTGTTTTTTTGTGTTCTTTTGGCAGTGGCTACGCAGGT
GTTCAATCGCACCATGAAACATTCCTTCCGACCACCACCGAGGAGGAACGGAACGCTCGG
TACACCAAGTGGAAAATGGCAGTGCAGCGCAGTTTGGGCTGGGCAGTTTCGAAGAAGAGT
GAAGCAATGACGGGTAAGTGGACAATTGGCGGGCAGTTTTCGGCATCAATGGTGGTCACT
AATTTGTGGATTCTTACTTTTAAATTTGCAGACGAACGCTACAGCTTGCTTGCCTCGATA
CCGGCCGGTCTGTTCCTGGCCACGACCTTCCTGATGTTGGTTCACTCGCAACGGCGGTGA
TTAGGTGCATCGACCGACACAAAGGCGACATACAACGAGCAGGCGTATGTCGACCTGCTT
TCAACTAGTCTGTTAAACCCGTTAACAATCCAGTTTCGGATACGTTCCGTACACATTCGT
CGCGATAAAAGACAGGGCCACAATGGCCAAAGCGCGTGCCCAGGTGCTATAGTTAGCTTA
GATGCTGCAACGAACTTGCAAATCGTTGCTGCTGTTGTTGAAAGCTACTCAGGAAAAAGT
TTATATGGCAAAACAAAGCCCGTTCTCAAAAGGTGCTACTTTTGACATCCCTTTTGTTCC
GTAGAAGGTACTTTTGCGTGTACCCACTCACTCAGTGGGTAAGAAAGTAACAGAGAGACA
CAGTAGGTTGCTGTGACAAATGATTCGCTCAACAATCGACACATATATATTCCAAAACGT
GTGCTTAATGTGGGAGGGAGGGGTAGCAGGGACGCGCGATCTTTAGATATTAATAGTGAT
AACCGCAAACCAGTCAGAGGCAGACGTACATTATTAGCTAGAAACGAGCTAGATTCCAAT
GTGGCAGCAAAATTAGCGTAGATTTGTTTGTTACGGAAACGATGTTGTTTTTGGAGTAGC
GGAAGGTTGTTTTTTTTTTAAATTGTTATTTATGGGTTGTTTAGATAGTGCTTTTTTCCT
CCTCTTCGAGGTACTTTACGAAACAAAACACACAAACAAAGTGTGTTGAGAGGCCTATTG
TATTATATAAAAAAATGTTTTCAAAGTTAATAAATCAAATAGCATAAATGAAGATTTTAC
GTCCGTTAGTGATATATGCGACAATGGACAATACACACACGAACATAAATACAGTTATAA
ACTTAACGGATGCTTTATTGCTAAGTTGTGTACGCCGCGCTGCCCCGATGCGAAGTGTCT
TCTGCTCTTCGCGCAGCAGCCGAACGATCCACCCCGACCGATCGCTCTCAGGCGCTCACG
GCTCGTCAACTGCAGTAAGAGCGGCTTACTGCAGAGAGAGCACGCGAGCAGCTGGCTGCA
TTCTTTCATCTAACAGAAGAACAGTTTGCTCTTTTGATATTGCGCTGTAATTAAGATTCG
AAATAAATATTGGAGGAATATTATAAGTCCACCCCTGTGGATGGTTTTGCATCACGCACT
GTAACTCTTATCGGACGCGGTACCGGTCTGTGAGTGTCGCTGTGTGTGGGTCGCTCAGCA
CCGCCCGCTGCTCGCACTCCGTGGGGGAAGAGTGCTCACGCGCGCCCGATTGGCACTGGT
CGCGGTTGCGATGGAGACGCATGGTTTCTGGCTGGTGGCAGCCTGCTCCAGTGAGTACCG
AGTGTG
>RG3Y40427 Genomic segment corresponding to mRNA: XM_321546 Anopheles gambiae ENSANGP00000018140 (ENSANGG00000015651) mRNA, complete cds.
CACCACCACCCCTGCTGCAGCCACACACATACACGCACGCACACACACACGCGAAGAAGA
ATCGACTAACGACAAAAAAGGAATACAATTGCGAAAATTTTCTCACCTCCACCCGCAGCT
TCACCCTCTCTCTTTGCACCACTTCGCGAAATCACTAACACACACCCTCACACGCACTCC
GTTCCGCTTATAAAGTCCCGCTCTGATTGTCTAATGTTAGAAATATCAGGTGGTAAAGAT
TCGGCCACACAGTGGGGTGTAGAAGAAGAAAAAAAAACCCACCGAATCCCCCGTTCCCAA
AATCCGAACTTTTCTCTTCTTCTGTGTTGCCTTCTGACACACACACAGCGGGTCGGCTCT
TTCCTTCCTGAAGTCTCCTCTCGCGGGTACACACGCTTGGCAGCCGTACCAGGCTGCTGT
GAACTATTATTTCACACACGCCAGCCCAGCCGGAAACGCCAACAAAAGGGGATGGCCCTG
CCGAATAACAGCCGCCGCCACCGCCGCCGATAGTATGCTTTTATCACGCCAGCCCAACCG
CACACGGTGCCCGTTTTTTCCTGCTGGTATTTTATCACAAATTCGGTGCTACTTTGCGAA
ATGGTTTTACCATGCGACCCGATGGAAGGCGAAAAAATATGGCATGGCAGACGGGCACTT
TCCTCAGAATGCGAGATCAAGGTTGCTGTGGGCAGGGATGACAAGGGAGCGCAGGTTTTG
AAGGGCAGGGCTCGTGGGCAGTTTTAATGCTGCGCATAACAAATGGAATATTATTGTGAG
TGAAGATTATGGTGCAAGCAGATCCATTTTTAAAGTTCAGAAATCATAATTTGCATTTAA
ATTTCAATTTATCCCAGCTTTTTGGCAAGCCAAACAGAAACGTTCTATTTGTTTGTCAGT
TCCCCAGCCGGGCATAGCTGTCATGCAGCAACCTTGGCAACACGGAACGCCTTGCTAATG
TCAAACCGAAGGTTTGGGCGGATTGTTTACAAAGAGAAAAGTTGTTTACGGAACCAGGCA
AGCGGCATAAGCTTTACTTCTAACTTTTAGCAGCAAATACAGCCATTACCCTAACTAGCC
TGTGCCGAATGGCTGCCACACGGGAACGCCGCTCAAATGCCGGCCGACGGATGGCCACCC
TGCTGAACGAGGAGGAAGAGGACGAATTTTACAAAACTTCCTACGGCGGCTTCAGCGAGA
CGGCGGACGATGGCGACTACGTGTAGGTGAAGCCAAACGGCCAAAGCCAGTGTACAATGT
TTCTCATTTGTCTTCATGCCCCCCCTCTGTTTTTGCGCAGTCAAAAGAATGACGACGAGG
AAGATATCGTCGATTCCGACTTCAGTATTGACGAAAACGATGAGCCCATTTCCGACGCGG
AGGAGGAACCGGCGAAAGGTAGCAAACGCCGGAAGGTGGGCACGGTGACGAAGGCATATC
GGGAACCGGCCCCCAAGAAGCAGGCCCCCGCCAAAGCGAAGGAACCGAAGGCAAAAGCCG
AACGACAGTCGACGCTGCGCAAGCGGCCCAAGTTTACCGTGATCGACTCGGGGCGCAAAT
CGTTCCGCAAGTCGACGGCGGCCAAAACGGCCGCCACGCAGAGCCGGCTCAAGCAGCGGT
TCGAGGCGGAACGGAAGCGGACGCGCGTCATCCGAACGGAGGAGTACATCCCGACGCAGG
AGGAGCTGCTGGAGGAGGCGGAAATTACCGAGCGGGAAAATATTAAATCTTTGGGTAGGT
TCAAAGAGCGGGTTTTCCGGTTCATTTTTTGTATAAAACTCTAAGCCTGGTGGCATGCTA
TTTTTAGAACGCTTCCGAAGGATGGAGCTAGAAAAGCAGAAAATTAGACCGACGAATAAG
AAGTTCACCGGACCGACGATTCGCTACTTCTCCACCGCCATGCCCATCATCGAGGAGGTG
TACGATAGCAACACCGAGGTGGACCCACTCAGCATAAGCGACCCGAAGGAGGCGGAGGAT
ACGAACGACAAAACGTAAGCTAGTTGGATCATCCCATCCCAAAAAATCACAAAATAATCC
CGTTTTGCTCCCCCGCTGCAGCGCGAGAGAAAAGACTGTAAAACGAAGCAGAAGCAAGAA
AACCACCCTGATGGAGGTAACCGGCCAGTACGAGCGCACGTTCATCACGTTCGAGAACGA
CATAGACAACAAGCTGTTCGAGTCGTACTTCCCCACGCCGGACGCGGCCCGCAAGCACCG
GCAGATCTGTGCCGTCACGCGGCTACCGGCCCGCTACTACGACCCGATCACGCAGCTACC
CTACCGCAACATGCAGGCGTTTAAAATCCTGCGCGAAGCGTACTACCAGCAGCTGGAGGA
GCGCGGCAACACGGACAATCCGGACGTGGCGCGATGGTTGGAGTGGCGCAAAAAGATCAA
GGAGTATCGGATGACCGCAATGAAGAAGCTGCAGCCTCCGAAACCTCCGACGACGGTGGC
GGCGGCAGCGGCAACGACGGCGGTAAGTGCAACCGGGAGTGTGGGAAAATGAATCTTTTT
TCCTTGTTTTTTTTTTTATTTTATAGATAATTTTTAAGAACGAAAAACACCCGATGCGAT
AGTATAATAAAGTGGCTGTAACGAGAGAGAAACTGTACGCTTCACATTCACTAAGCTAAA
TTGGCAATTTATTTGTTTAAATATGTGTGTGTGTGCGGTGTGTTCCCCATTTTTTCAAGG
GGCCACTTACGATCGACGATATTAAAAAGCCACACAAAACCGAAAAACAAAACACACAAT
GCAACTATCACATTCACATCAGACTATCTCCTTTTGCCTAGGGTGCTGGCTGGTTGGCTG
GCGTTCACTCTCTAGTGCGAATGGAGGGAGGGGTGAAACACCCACTCTTTCTACCCTCCA
CGAACCCTAGCCCTAGCCCTATCTCAACACTATCTATCTATTAATCAACGACACATCAAC
GGCAACAAGTTACACACAGGATAGGCGGTGTTTATATTGGTTGTTTTTGCTAGACAAAAG
TGCTGCATGGGCTGTGTGCTGGATGCAGCTGCCCCTTTGGCGGCTTTAGCATTAAAATGT
GCAAATATGTTTCTATGTTTTTTAAATATGGTTTCATCATAGAGTCGGTCTGTGACAATC
ATTTCCAAAGTTGATAGTTTGTTTTTACTTTTCATCAACAGCGCTAATAATACAATTCTT
TTGGTTATGGCACATCTAAAACACATCTTCCTCCATCATGGCATTTTAAAACACGTAAAA
CACGGTAATCATACAATGTGTAACACTTGTCCATTTGGTATATATAGTAATATATATAAA
AAAAACAACACGAAAATTATTTCCCCATTATTCTACCCACAAAGTTAACTATTTGCTTCT
GTTCTATTCCGGTGGCTGGGTGTAGTAGCTAGCTAGCTGCTAATCGATGTATGATTTCCT
TTTATTTCTTGTTTTGGACTAAAAACTGGTGCCGTCTGGTGCAGTTTGAAAAGTCGTTTA
GATGGATTTGTTTTTTTCTGTTCTATTAAAAC
>RG3Y40428 Genomic segment corresponding to mRNA: XM_321544 Anopheles gambiae ENSANGP00000008615 (ENSANGG00000006494) mRNA, partial cds.
CCGTGCCACAGTAACCAATACCAACGGCCAGCAACTACTTTTCAATGCAATTGTCAGTGC
CAGTTTTGTCCGAGATGAATAAAACGCTACGATCTGGAGGGGAGGAGGGGGGGGGTGAGA
GAGAAGAAAACCATAAACCAGGGATGTACGGGGGACATAATCGATAAAAATCGAATCAGA
TAATCCCTCGCATTTCATTACCCCCGGAACGAGCGCGAGCGCATAAACGATGCGGCCCCA
TCTGTTGCTGTGCGGGTATTGGTGGTGGTGGGCAATTTGCTCATAGAAAAAAAATGAAAA
AAACGAGACACACAAAAATGAAGCTTTATGTTGGGTGCCAAAATTTCTGAGTGTCTTTTG
CTTTTTGCTTGTTTTGTAAAATACCCCACCATTCGGTTGGAGTTGTACGACCGCTAGCTC
AACAGGTTCAAGTGTATACAGGGTCGGGTGGGGGGGTGGTGTGAAAAAAATGTATATGCA
TGTGTGTCAACTAGCGGCTGGACATTTCAACTACTTGATGAATGCGGTTTCGGTCGCAGC
GCGGTACGGCGCATGTTTGGCCTGGGAAACTTGGCACCGGATGAGAGCATGCCCGAATGC
AATTACCGCGGTTGGTGGCGGCTTCATGATTGAAGATAAATTAATTTGTTGTTCTTTGAG
CTCCGGTGGCACGGTGGCGTTGTGGCGCACGATGGCACCGAAACACCGTCCGTGTTTATT
TGCGCAAGTTGAAACTTGATGCCAATCATCGAGTCCGGGGAACCGAGAAGTTAATTATCT
CGTTATTGGAGGCTGCTTTAGTGGGCACAATGTTTGCGTACTTTATTGGAGCTCTATTAA
AGGGGGAGGAGGGTGTGAAATTTAATCCGATTTTAAGTGTGCAAGAACATTACTATCGAG
AGTTGTTTGAGGGCTTTCGATTTGAGCTACATAACATATGTCCTTTTCCTCGTTCGACAG
AACTCTTCGTCATCCCCGTTATCTACGCATACGCTAAACCATGGCGAACGCTTCGTCCAC
CAATCCCATCGACGAGGGCCTGCAGGACCTGGGCGTCCCGGTGCCGGTGCAGACGTTCCT
GTGGCAACAGATAGCGCCCTTCATCCGGCCGAAGCTGGGCAAACTGCACGAGGCTAGCTG
CATGGTACGTAACACGTAGCCGAACACGGTCCAACACAGTTCTTCCTATCTGGCAAAAAA
GGGAAGGCCATTCCCACAGTGAATTATTATCACTAACTATCATCACCACCTGCGTCCGGT
GTGGAAGAATGCAAATTGTAAATAATCATACGAGATAGAGAGTGACAGAGAGACGACATA
GAGCGAGCTCTCGTGTTTCATGTGGCAACGAGCGTCACTTTTTCAGTTCAGCTCTTGTTT
TGAGCTTTAACTTTATAAAACAAAGCGATCAACCATAGTAAAAAAAATGCTTTAACATTC
CATTCTGTTCTATGTCAATTATTTATGTTTCGACGTATTTGTTTCTTTACCAACAAACAA
ACATAAACAAATAGCGCTCTCAAGCTCTCTAATTGTTTCCATATGTGTGTTAACAGTGTG
ACAAATCGGTGTAAATAATATGGAAAAAAACGAAGCGGTGGTGACGGACAGGACAGGTTC
AAAATTGCATTACAAATATACATTAAAAAAAACGCATTTTTCATGCTCATATTACAACAA
AAACATACCCCTCAAACATATTGAACATATAGCCGTGTGAATTGATGTTGGTTTTATTGC
TTCTTTTTTCTTTTTTCCTTTCCGCCAAAACCAAAACACAAAAAACGAAAACAAAAAAAC
ACCACCATATCCTTATCTCTTTCTCTCTTTCTGTGTGTGTGTGTGCGTGTCGCTATTGTC
ATCATGTGTGCCAAAAACCCCTAAACAACAACAAACAACATCAACAACTGAAACCGACAC
TTAAAACAAATACAAAAACATCAACCACCTTGCGTCCTTCCAAAATAAAACAAACAATCA
CTCCTTGTGCTCATGGTGTAATCCAACAAACAACTACACAACCAAAATAACATAAAAAAA
AAACAAAAAAAACAAATGCTAAATACTCAATTCGAACGATGCAATACAAAATTTTGTGTA
CGATAGTTCTGTCAACACGCACCAGGACACCATGTAAGTGTAAATAAGTACATGTCAGAT
AATGTGCTGCAAGAAGCTTATGCTTTGTACATCTTCGTTTTGTAGTTTTTTTCTTCTTAG
CTTTCTGGTACTAGGAAATAGATAGTGCTGGATTTTGTTTGTCGATTGCCATTAAACATC
CACCTAGTAGGGCCCGGTAGAGCCACAGCGTTGACGAGTGTACAAGTAGTTGCTATCTTG
AGTTTATCATTACCACATTTGTTTGTGTTTGTCTCTCTCGTCCATTAGAGCAGTTGGATT
TTTCTTCCAATACGTCCAGTAATTTGAAGCTTTCATCCTGTGTCAGTAAAGCACATATCT
AAATGAGCGTTTCATACCATCACCATCATCACCTTCATCAGTAGATAAGAGCGTTGTTGT
TAGACAGCACAATAGAAGTAACGATATTTGCAGTATTTCTTTCCCACACTTCATAGCTCC
ATACACATTAGACATCTACGTACACGGTCTGTTTTCCAATTCCCATTTCTTTAAACATCA
CGCCACATAAACTTCATGGTAGCGATTAGTAAGCGTAGTGCAGTGCTTTACAAGTAAATC
TGCTTCATTTTTCCTATTAAAATTATTCATACCGCATGATATATTCTCAATAAAGCCGTA
AAACCGTAACCTTGTGCTGGAGATTGCATACTTTGAGGGGCACATACAAAAGGAGCCATC
AAAGTATGCACTCCGTGTCACAAAGCGCCTGTCGTTATGCAATCCTTGCTTGTGCATTCT
AGCCTTTAAAATATGTGAAGCGCATTCGTTGCTTTAAGTAGAATTGAATATTAGAAATAA
TTTTAGCATTATCGTGTTGTAAACTGCTTGAACTATCGCCAGCGTCAGTACCATTCTATC
CTGTAGCGACGCATGCATGTGTACGTTACCCTGTTACGTCTTGCAAGCGTACAATAGAGC
CCCGGTAAAACGATATGTATATCGATAACTTCGATCCCAACGCCTCCCCCCGTCCCAAAC
AACCAACAACACTGGTCCAAAGCCATGTTTACTAATTCAAGCTTTCATCCACAGGAGCTG
AAGGAAGCGTGCAAGGTAAGCGTGACCTGTGAGCGACGCCTCACATCAACTCACTGAACC
CTTTTCGGTTTTCTCTTTCACAGTCTTTCGAGAAAGTGCTTGTGCAGAACATTCAGTTCG
GACTGTCACCCTCGCTAACGTCCGCGCTGGAGTCGATCCCAAGATGGCGCATCGTGCAGG
CTGCCTTACCGCATGTCATACACTGTGCCGGGGCGCTGATGCACAATCGGTAAGAGGAAA
ACCTACCAATGCTACACTATAGGATGTCACTTAACCTTGGCACTTCTCTTTGGTCTTCCC
AAGTGTGAAAGATCTCCAGGCGCTTGGGTCGGCGGAAACCAAAATACTCTACACGCTGCA
CTGGATACTGCTGTTTGCCGCCGAGGAGTGTGCCGATGCCGATACGGACAAGGATAACAC
GACGAACAATTACCTCTTCTCGATACCAACCATATCGGTACGATATCCTCGACCATCCTC
CGATTGATCCGTTTGATAAATGATTCCGCTTTCCCATGTTTGTCACAGCTGTTCGTCTTT
CTGTTCGCTCCCATCGCACACATGCTGAAGGAGTCCGATTTCCAAAACTTTCGTCTCGAG
AACGGGTTGAAGATGTGGCAGGGTATGTGGGAGTATCGGGCCCCGAATGCGCCCTGCTTT
ACCGCACCGGTCAAACCGAAGGCACGCAATCTGCTGAGCTCCGTTAGCACCACTCCATCG
CCGGAGGTGTTCTCGCCCAGTACGTTGAACTGATGCAGTGATCGCTTGTAGTAATCAGCA
GCTTGTAAACCACTATTTACCATTCTACCATTCTGCTCCATTTATAGAGAAAATGGAAAA
CATTGAATCTCCGCCAAGCATCTACTCCGGCATCATCAAGCACGACGACGAGCTGTCGTT
TGTGTCGTCGCCGAAGGATTCCGTCTTTCCGGAAACCATCCCGGAGGAGGCGTCCAGTGT
TGAGGAGGAGCGTGTCGTCATATTTCGCCTGCCGATGGATGGTGGCGTACCAGATCCGTC
GTACTATACGGCCGACGCTAGTCTGCTGCATCATGGTGCCAAGTTTAACAAACCCGCACA
CCAAACGCCGACCAGCAGTGGGATCGGCTCGAGGACGCATCCACTATACCAACCGGATCA
TCGCGCAGAACCTACCAGCTTTGATTTCGATAGGATCGACACGTACAGTGTAAGTGTATT
GGTGACATTGAAGCTAAAGAAATTCGTTCTGAGATCATTGTTTCCCTTGGATAGCAAAAG
GACTCTAAGCCAAAGACCAGCTCCTCGACGGAGCGTGAGTCCTTCGACACGGATCCCAAG
CTGTCCCAAGGTCACAAGTGTGATGTGGTCGCTGCCACCTTTCTCGACGTTGCCGTACTG
CGTTGTCTGTTCATCTCACACTGGCAGGAGGAAGGTGTCTACTGGAGTCTACACTATCTC
TACAATCGGTAAGAAAGTTAAGGACGACGTCATCTCGACACAGCTATTTTGAGAAGAGTT
TGTTATTTCCCCACCCTACAGCTTGCGTGACATTAGCGAAGAAACTTCAGCCCTTCCATC
GCACCCGAGACGACGCTCCAACTCGTTGCCCATACCGCAGATTGAGATATCGCTCTATCA
AGGTCCTACCAGCAGCCGCGACAGTCCCAGCATCGGGTCGGCCAACAAGGACTACATCGA
GATACCGGACCCACCCATCCCTGCCCTGCTGGCCGATGCACCGTACTACGTTTCGAAACT
GCCCTCGGATGAGTCCTCTCTGGGGCCGTTGAGCGAACGGAAGGGTAGCGAGAAGAAGCG
TCGTGTCAAGATGGCCGACCTTCGGACACTGATCGAGACGCGCATCCTGTCCAAGTCGGA
CCGGGGGCTGGAAAAGATTGGCCTCGATGCTAACACCAACGGAAAGCGGCTACAGCAGAT
GGTATGGTTTTGGGAAAGGGGGAAGAAATAAGTTAAGCTTGAGGTACACTAACGTGACGT
TGCTTTGACAGGAGTGCCACCGTAGCTTGGACACGGGCGAGCGACAGCTATCCCGCTCAG
CGTCAATGATATCGCGGGCTCCATCAACGAACCTGGTGAAGGGCAAAAGTATGCCTAGCT
TAAGGTATGTATTGTAATGTGATAGGCGATATCATTGCTTCACCATCATTATCATCATCG
GAGCATGTATGAGTGGTTGGTGGAACATTGGTTAACACTACTCAATGGGTAATCTACTAG
ATCTGTGGTTAGTTAGTATCTGTCTAGCCGAGTCAAGTTGTGAGTTGTGAAGTTCATCTA
TTGATCATCTGAAGTGTGTGTGTGTAGCAAGATCACAACATATAAAACCATTTTCTATCT
CTACTTTACGCCTTCTATCTGTCGTATCTATTCCTTTAACCATCTGTAAATCTATCCCAG
CTGTCTCATTGATAGCGGGTAAGTTTCTTTACGAACTCGAACCGAGAACGAATCCTCCAA
AAATCAAACCTTAACCCCCTGTTTGTGTAACGTTCCCGTTCATTGATTGTGCACATCCTT
CATCGGGATAGCTGACGTTTTCAGTTTGTGTCCACGTTTTAATTGGAATATCCCCACAAC
CTGCTTGTTGACACATTGGAAATGACCCCGGTTTTGGAATGTTTGATATGCATTTTCGAA
ATTCATACTTGTTTCTTTCTGGCCGTTATTCCTTTATACATAGTTGGTTTGTGTTGTGTT
CCCTTCCCCTTGATCCTTTAGCGATAGTACGTGGCGTATAGTAGTTGTCAGGTTAACAAA
GTTTCGCTCCGTTCCACAGATGCCATCGAAACATCGAACCACCGCCGAAGGTTATACGCA
ACGTCCAGTCAACTATGCCGTCGAGACAATCGAGCACAACGCCCAAGTATCCGATCATTA
CCGTCACAGAGCATACGCCGACACCGTCACCGGACTACATGAAACGTCAGGTAAGTAGCC
TACTTACCTCTAAAATACGTTCCAAAGACTAATCCCAGGACGGTTCTTAGGGTTCCATCG
ATTCTCAGCTAGATGCATTGAGTGCTGGTGGTAGTACTGGGATGTTCAAGTCGCAGATGT
TACGCTCCCACACAGACTCTCACATCGGTAGGTTAGCGTTGAGCGATGACGTGATCACGG
CTAACCATTCGCGCGCTTTCCCGCTTAGGTTACACTTGCATCTCGGATGAAACGGAAGCA
CCCGGGTCGTGTTTCTACATCACCAAGGAAGGTACGATTGACTACGAAGTTGTTCTGCTT
GCCGTACACTGCGTGTTCAAGCGCGACTCGAGCGTCTGCACTCTGCGCGTCCTGGAAGCG
GGCCTGAACATCTGCGAGATCTTGCTAGATTTGGGCGTGCTGAAGTTTGGCGATCATGCA
CACTCGCTTGCGATCGGTATCGTGAAGCGTGCCTTCATGCATCTGGGCTGTCCGCATGGG
TGTAACGATGGTAGGCAAGCTGAACTAAACCCAAACAATTCCCGGAACAATTCCACGGCT
AATATTGCACACCCATGCCATTCCAGCAAACCGTGGCCCACCGGCCGAAGTGTTGCGAAC
CACCTGCAACTCGATCCTCTCGCGGCTGCTGCGCCAGAATGGCAAAATTCTGAAAGCGAA
CCTGCGCGCCTTCATCAAGGAGTCGCCGATGCACGAAATCACCGACTTCTTCCACGCGTA
TCTGGGCTTTTGCGTGGATCCCAGCTCGCTGCTGTCACCGTTGAGTAAGTAGAGCAAGTA
GTGTGAGCACCTGTGATTAACTGTGTTGAACACGTGCGCAAGAGGTGCCTTTGGAACTCT
TGGCGCCACGCCAGCCTTTGCTTCTTTCCTGCTCGATGTCGTACACACTTCTTGCCGTTA
TAAGAAGGTTGAGAAAGTTGTACCGTGTGTGGTTTTTTTTCCATACCGTTTGCTGCATTG
CTAAAGTATTCGTTCGTAATTTTGTACACACACACCCATTCTCCACTGTCGCCTCCACTG
TACCATTTTTTTTATTATCTAGGTGTGTTACTTTACTTGTTTTATAGCTCGAGTTCCATA
AAATGTCATCTGCTTTTTACGAAATTCACCCTTAAAAAACGTCGCAAACGAATGCTTATG
CCGTATGTAAACGCTCCACCATTAAAACCTCTGTTGCTTCCTGTGCGTGCTGCAGTAGCA
TTTGGAGCGAAATACGTGCTGCCTGTAAGAGTGTAGCCACTTGATCTGGTCTGTATTGAT
TTGGTATCATCCATTTGGCAGTTTCTGTTGTTTCTTCAAGCGCGAAACTATCGCATTTCG
TTAGTCCTTAATTCACAGACACAACATACACAGACACACACCAGTCATACTCATCGTTGT
ATTTGATCGTATATTTGATCTGCCTAACACACACACACACACACACACGCTCACTAAAAT
GTTAACACACACACATATATACCACTGTTTCCTGTTGCTTGGTCCGAAGTAGAAAAGCTT
GCACGTATATGTGTTTCATCTTCACCTGATTCAGACCATAAGAGATCATCTGGCATAAAA
TCGTTCAACGCTGACTTTGGCGGTATATCAGGCGGCCAGGGCGGGTACGCGACCAACTTC
GGCAGCGGGCTGACCGGCGGCACCGAGAGCCAGCTGATCGGGGCCATCTTCAAGACGCTC
GCCACCCGGCTGGTGCAGTCGCTCAAGGAGCTCAAGTCCCAGGACAACCTCTCGCTCTAC
TGCGACGTTCGGCAGCTGATCACGTACGTCAAGGGAGCTCACGGCGGTCCGTTCCGCGTG
GTAGCGCTGAGCGGCATCTTGGCTGTAACTCCCCGTCCGCACAAGCAAGCGCCTAACATG
CAGACGACGCGGGTGATACGGTAAGACGATGAGTCTTGGACGAGTCTTCATAACGCAACA
GCTCTTGCTCTATCTCTAATTTCCTCCGCGATTCTTCCCACAGTCACCTGCCGACCAACG
ACATCCAGCTGATACAGCAGGATGAGAAGGCGCAGCGCAAGCTGCTGTTCAAGAAGAAGA
GCACCTCCTCGACGTGTGTCGTAAGTAGAGCTAAATGTCCTCTTGGTGTACGTGACTCTC
AATAAGTAAATTGCTTAAACACGTAGATCGTTCCTTTCCTGTTGCAGCTGTTAGAGACGG
AAGGGTTTGAGGAGCCGAGTCGGGCCAGCCAGAGCCCGTTAAGCAATCTGCGCCGTAAGG
GGCCGCAAGTGCGGCCCACCCTTACCCCTCGCCACAGCGAGCGGGCTTTACTTTCTGACT
CTACTTCCAGCTCGGAGCGCAACTCGGTCGGTCGGCTGACGGGGATCGTGCGATGGTTCC
GCCGCTCGAAGGACCGCGAGTCCGTGGACCTGGAGTCGGGCATACTGGCGGCGAGCGGGT
CGGAGTCGATGGCAAACTTCATGCGCAAGGGTTCACTTAACTTTCAGACGCGCAACCGGG
CGACGGAAGGCATCGGGCGGTCGATACAGAAGGCAAAGCGACGGCTCAACCGGTTGGGGC
TCGGCAAGGGCAAGAAGAAAACGGGCGGCACCGAGGATGTTGGCGGTAGTTGTAAGTTGT
GGTTTGAGTGGTGTAAGTCTGGGGGAAGAGTGCGAACATCATTGGTACGTTTTTCACAGA
TTTTAGCAGAAGAAGTTCGCTTGACGTCAGTGATGGACCACGCGAGTCGGAGGTGGTGGT
GCTGAAGGAGCGTCGTCTCATTCCGATAACACCGGTACGGGAAGGAATGGCTCGGTTTGC
ATTGCTGCTGGAAGTGTGCGCTCCTGGTTCCGTTCCCGATCCTGCACTGATCACTGCACT
TCTTGATCTGGTAAGTAATGTTGCAGAAGTTTGCGATCGAAGAAGTCGTCAACTGCAACA
CAAATTCACCTCTTCCACAGCCTCAAGCTCCGATCGTTGCCCGGGCGGCATTCCTGATCG
AGTGTGCCCACTTTGTGCATCTGTGCAATCGGGGCCAGTGGCCGTCGTGGATGAAGCAAA
ACCTACCAACCTTTCGTCCTTCGGGGCCGGCAATGGGCCCCAGGACGGCAATGGCAGCCG
GGACGCGTCGTGCACACGTGCTGCAACGGTCAGCCGGCAAAATGTTCCACCAGTGGGGTG
AAGCATTGGGCGCTCGGCTGAACGAGATGGTCAACAACGATAAGTTAACCTCGGAGCAGA
TGGCGGCCACTTTATCCGATCCCGAAAAGCAGAAGCAGCTGCTGCAGCAGGATGAAGAGG
AAGACTTTCTTGACGAGAGTAAGTGTTGGGAGTGGAGCATGTCAGCAACAAACAAGTCAT
TTCATGCGGGACTTTCGATTGCAGCAAGTGTAAATCCCCACGGAAATGATTGTCCGCCGG
CACTGAAACTGATTGCCTGTGTGCTGTTGCTCGAGATCACTGCGTTCTTGAGGGAAACAT
ACCAAACGCTGCCGAAAGCATCGCGACTGTCCACCAAAGAGAAGCACACACCGTGGGATA
AAGTGTGCCGGTAAGGAAATGCAACCTGAATAGAAGCTTCAATTTGTTTTTGTTTACTTA
CCTGACGTGCTTGTCCTTGCAGTGGAGAAACCAATCGCCGTTGGTCTATGGCACTCAGCT
CGATGGGCGGCCATTCGCAGACGTCTGCTCAGAGCCTGCAGTCGATAGCGGGCCAGACGG
AGCGTAAGATCTCCTTCGTACTGCAGGAACCGGACAACGAGTCCGAGAACAGTAGCAACA
CCACACTTACCATTCAGGGCGAGGAAAATGTTCAGCGTATGTGGTTGGCAACGGTCGTTC
CGTGTGATAGATGGTTAACTGGGAGTCCGTTTTTTTGTTCCGTTCGTCTCATTGCAGAAG
GTCAGAAGCGTACGTTGGCTACATCGCGAAACTTTCTGTTGCGCCGTGGAACTTCCGCTA
CACCGGCCGGTGGTTCGTTCAAGCGACGCTCGCTGAAGCTACGCCGCGGTGCCAAAGATC
TGAAGGAAGTGGAGAATGAATGTAAGAATTACAGTGGCAGTGTTTGGTATGGTTTGGGAT
GATCATTTTTCATTTTTTTTCCCCGCTTTTCTAGACCCGGTAAGACGTACTGACTCCATA
CAATCGAAACGCAAGGTGTCTTCACTCTCCGACAGAAGCGACAACTCCGAACCGGGACAA
ATCAGTGGCGGAGAAGAGTCGCCAGGCATTCTGAGGTGGGTTGAGCCATTTGTCCCCTTT
TCACTTGGGGCAATGTAATGCAATGTAATACTGTGATGTATTTCACACACTCTCCACAGT
GACGATCAACCGCCGGAGTCTCCATGCGATTCAAACGATTCGGATGAAACGACCAAGAAC
TTGCCGTGGCTAAAGTCGGTGTCGAACTTCCTCGGCTCGTTCAACTATTACTGCGACCAT
CAGAACTTTTGCCACCCGTACTGCTACCGACGGCATATGCGTGCTGCAACCAAGCTGATC
CGAGCAATTCGCAAGGTAACTTATTTTTATTTTAAAACAATTTACTGCTATGTATATTTT
GCACGTAAAAAGAGTTTTCGTAAAGCTACAAATTATTTAGTTTTTAGCATAAGAAGCGCA
TTTTATACTTTTAAAAATATATTGTCCACCGCAATCCCACTGTGGTTGCTTTTCCCCTTC
TCTTTCCTATATTTGCCGAAATGTTTACAGTGGTCGGGTACCGCTGTAAACAAAGCGCAG
GGGAAGAAACAGAAACAGACCCAAAGTATGCAAGCGTGAATGACGCATGCGCTCACGTAG
CTGTGTTTATATAGCGTAATGAGTGTGCCTCTCTCATCGGGCCTCTTTAGCTCAGTGGTA
GAGCGCTGGTCTCGTAAACCAGCGGTCGTGAGTTCAATCCTCACAGGAGGCAGCTCTGAA
ATACTTTTTTAGCAATTCCATTTTTGTCAGGACTCCCTGTACTCTCTACTGAACGTGTGT
TTTCATTACTTTTTGCAGATCTATGGCGACGAGTTTGGTGTCACACCGGTTACTTACGCC
CAGCCAAGCGAGTCCGCCAAGGGAACAACACGTCGCGAACGGTCCAAGCAGGGCCGCAAA
GTGTCGGACCAAAGTTCGTCCCAAACTTCACCCTCCAAGCGCAAGGACAGCGTAACGAAG
CGTGACAGGTAAGTTTGATGCTCCACAAAACTCCCAGTCTTACCTCCCATCTAACACACA
CTCTCTCTTACCTTCTCAAAATATAGAATCATACTTCAAGACGAGTCCGAACCAAACACC
TCCCAGTACTCCACGTTCATCCACGAGCCGAAACATCACCAGGAGGATCCACCGGTACTG
AAGTACATCAAAAACCAGGTCCGGGATGTTTTTCACGCTCCCATCGCTTCGCTTGTCAAG
GGTGCGGCCGTGCTGACCGAGGAACAGTTCGTAGAGGTCATTCCGATTGCCTGGGAACTG
CTGCTCGAAACCGACCAGGAAGTGTCGGCAGCTTCCGCCGCCCTCTTCATACTGGCCTCG
GTGAAGGCACCCAACACTGCCACCGACATTATGCAGCGTTCGCTCAAGAACAAGTGTCCC
AACACTCGCATTCAGGCGATTCTGCGCTACCAGGTGCTGTGGAAGAACCGCTTCCAGGTG
TGGCCACGTATGGAGGAGGGCGCACACCTCTCATTCAAGGTGCCACCGCCCGGTATCGAG
TTTACGCTGCCGTCACCGAAGATCGGCATCGAAAGTCTGCCCGTTGTTGATCCACCCTGG
ATGCCTCGTCAGCAGAACAAGGACATGGAGGTTACACTGAACCAGGAGCGGCACGTAAGT
AAACGCGAAACCTGTTTTTTAGAAGTGGAAGATCTTCATGATCGTCTTTTCCTTTCAATA
TAGCGTTCGTTGGTAACAGCAACCAAAACACGCAAGAAGCAGCAAACGGAAGCAATACGC
CACGCTATGCTGCAGCAGGAGGACAAGCAACGCTCGGAGCGTCAAAGTTTCTTGATCACC
ACGATTCCCATCACGCAGCAGGCTGCTCACGAGCCGGGTCTCGATCATGGTCCAGCGGAA
GATCACGTCGAGGAGGAAGAGGACGGTACCCGGTCGGCCATTCACATGCATGCGGCCCAT
TCGCTCTTCCCCTCCTGTCTGTGTTCGTCCGTGATGCAGATCGTGGCCTGCTTGGATGAT
GCTGCAGTCAACTCGGACGGTTGCGCCGTGTACGAGGTGGCGTACCAGGTCATCTGGATC
TGTTTGGTAGAGGATTCGGCGCTGTTTCTGCGCTACGTGCTCGAGCGGTTGACGCGCGAT
CATCAGGATCAGATGTTTAAGCTGCTGCGGCACCTGATACGGTTCGTGCCGCGGTTGCCC
CAGCAGGCAGCGTTCGCCCTGTACAACTACATCATCGGGTACGTGATGTTTTACGTACGC
TCGACGCATGAATGCAGCCAGCAGGTAAGTGTTTCAGGGGGAGTGGTTTTGAACGAAGAA
ACACACTAAATACAAACATTTCCTTTCTAGCTGGTAGGATCTGCACTGTCGGTGCTGTGG
ATGGTAGTGCACAGTGTGCACGGCATTATGTTTAAGGATTTGAAGCAGATCCTGCGCAAA
GAGCAGTGTGATGCATCGATCCTGCTGACAGCCAACGTTCCTTCGGCGAAGAAAATCATC
GTACATGGACCAGAAGGTAGGACGCTCCATCCACAATAAAAGGTTATCTTTACCCTTCAT
CCTCCATCGGCTTGCCTCTGTTCCCACAGATGAGGGCGGCATACCGTCCCAGTTCCCGGT
GCAGGAAGACACGCAGTTCTCGCAGCTGCTCAGCGAGTCGCTCGATTTCTTCGGCATCGA
CGAGAAAAAGCACGCCCAGCACGTGCTGGTCGACTACAAGAGCCACCAGATACTGAACCC
CAACTGGTACGTGCGCGATTTGTACTTCTTCAAGCGTTCCCAGTACCCCCAGCTGCGGCT
GGTGGAGATGAAACCGGAGGAGTCGTTCAATGCGCTCCAGCGCCAGGAGCTGTGCAAGAA
GTTTGTCGAGATCGGTAAGGTCCACCTGACTTGGGCTATCCTGAAGAACGTGGACATGGT
CGTCCAGCGGGTCGTGTTCCTGCACGAAGAGCTCATGAAGCTGCCCTCCTTTCCGCGCAA
AGCGCTGGAGGTGGATCTCGATCTGCACCAGGGCGGCGAGCTGGGCAAGGAGCTGCTCGG
GCTGGACGTGCTGCACAAGTTCATGTGGGTACGGTTGATAGCGCGCATGTTCGAAGCGAT
GGCCGGCAACTTTGCCTACTCCGCCGACATTCAGCTCTTCCTGAACGTGCTGTCCGGGGC
GGCATTGCTCCACTCGGAAGACTCGTGCATCATGCGCTACGTGACGGCCACGTTCATTAA
CGCGGCGTCCAACTTTAAGAACATTTTCTCCACCAACGGATACTTCATGATCATGCCGGC
GATGCTGCAGGTGTACTCGCTGCACCAAACGAACAAGCTGGTCACCACCACGATCGAGTA
TGCGGTGAAACAGTTCTATCTGCTCAACCGGAAGCCTTTCATACTGCAAATGTTCGGCTC
GGTATCGGCCATTCTCGATACGGATGAGAATGGGACGTACGGCGAGGCGCACAAGGTGCA
GTCGAGCTGTTTGTTCAATTTGCTGCTCAGTCTGGAGACGCCATCGCCGGATCCACTGAA
CATAGCGGAGTTGGTAAAAGAGCCGAAGCCACTGAAAGCGATCGATTTTTGCTACCACGA
TGAGGACGAGATGGTGACGGTGCTGGATTGCATTACGCTTTGCGTGATGGTAGTGTCGTA
TTCGGCGGAGAGTACCCGGGGATATCAGATGCTGGTAAGTGAAGATGCGTTAAGGGGATC
AGTCGAATGAATCTTTAAAAAATGAATGAATCCTGAAAAAGTTTAATGAATCACAACATT
ACTTATAAGCCATCGCCTTACCCACCTTACCACCGATCATTTGCAGATCATTTTGGAAGC
CATTTTGCCATGCTACATGCAACAGATCCAATCCTCGTCCTACATTCCGCTGGAGGGAAA
GTGCGAGCGGGATATCATACTGCAGCTGGCCGTAACGATTCGCACCATGGTGCACAACTG
TGAAGGATTGTCCAAGTATGTATCTTACGGCTTGCTTAAGCTTCTTGATATTAATCCTCA
CTCTTCACTCTTCAGGAGCTACAATGGACCGTTCCGTAACAGCCCGGAGCATAAAGGATC
CAGCCAGCGCAACTGTTCCCGCGGTCCGCCCTGCTCGCCGGGGCTCGATTATGACGACGA
GTCACACGCCAAGTACGTCAGCGACATAGGCCGCTCGAAGATGCTGAACGAATCGGTCGA
TGATTCGGAAACGATCCGCGAATATCGCCGCCCGCGCGATGTGCTGCTCTCGGTGGTTGG
GGAGTTTATCATCCAGGCCTCGACCCGACTAGCGGAGCTGGCGCGCAAGCAGGGCGAACC
GAAACCGATGGAACTGCTCGACGTCAAGTGTCACGTGCGGTTGGCAGAGATTGCCCACTC
CCTGCTGAAAGTGTCCCCGTACGACCGTGAATCGATGGCCTGCCGCGGCCTGCAGCGGTA
CATGCAGTGCATCTTCCCACGTGCCGAGTGGGCCGACGATCACGGCATGAAGCCGACGCT
CGTAACCATCCTGCGCCGGCTCGACAAGGTGTTTCTGAAGATCTCGAAAAAGTCGTCTGT
CCGGCGGAACACCAACTGGGAGGCAGCGGCCGGTTTGTTGAAGGGCGTATCGGAAGCCAT
CATCCGCTACCCGCACATACTGCACTGGCGCGAAATGAAGGCCCTGCTCACGAACGTGCA
GAACCTGATCGTGAACGAGCCGGGCAACTTCCCGGAAGGTGTGTCCGGTGCGGGTGCCGC
CCTGATGTCCAAAAGTCCGCCCGCCTTTTTCTGCTCCAACGTGGTGCGGCTGGTCGCGCT
GCAGGTGGTCAGCCCGATCGATTCCATCTCCCACGGGTTGGAGCAAATCTGTGGCGGAAG
TGCCGATTTCCCGTCGCAGGAGAAGGCGGAAAACTTCCTGATGCATCTGCTGATGCCGCT
CTGTCTGAAGGTGTGCAGTGGGCGCGGTATCTTTGACGTGGGAGAGCTGAAACAGTCGGA
CATTTCGTTCCTCGTGACGGCTGTGCTGAACGCCATGAGCCCCGTCGCTGGACGGACCAC
ACAGATGGGCATGCAGACAAACCGTACCGGGGCGGACTTGCGGGCCGGTTCCTTAACGTT
CACTGGAAGCAGAGATGCGAAGCGACCGTCGAAGATTTCCAGCTCCCTGTATCAGGCCAC
ATTTTTGGCGCTGCGTGTACTTTGCATCTGCTTCGAGACGCGACTGTCCAACGAGTGGCC
ACGGATTGCGCGGGTAATGCGCGATCTGGGCCGCCGGAATGAGGCTGCGCCGGAGCTGTG
GAGTTTCCTGGAGTTTGTCGTCACGCAGCGCACTCCGTTGTACATCGTGCTGATGCCGTT
CATTATGCATAAGGTAGTGGGAGCTTCCTGGTCCTGTTTCTTTTTGGGAGTCATCTTTCA
TGCCATTCGCATCTTTTCAGATCTCACAACCACCGATTGGAGATCACGAGCGTCACATGC
AGTTCCTGATACGCGAGCGAATGCGCGGAACTCAACCCATCGGAGGGACTAAGTCACGCG
GTGCCATCCTGTTGGAACTGTCGCGGGAGTTGCGTGAGCTCCGGGAAGAGCTTGAAGCAA
GACGATATGGTATGATTGCCCCATTATCCAGATGACCACATGTGTCTCACCTGCTTTTTC
GGTCCTCCCTTCCACAGATCGCGACATGTCCACGGAAACGTCCAAACGAGACATTCCCAA
TATCCCACCGGCACCCGAGCAACAGCCCGTACGTCATCAGCAGCGCCCATCGCTGATATC
GATGCTGACCGGTGTCCAGCCGCCGGGTGGATTCCCCGGCTCGCTGCAGCAGCAGCAGCA
ACAGCAAGATGCCCGCAGCAGCACCGGTATCTGCACCTCCAGCGACACCCTGTCCCAGCA
GACACTCCAAGCGCCGAAGGGTGAGTCTCTGTCCAGCTCCACCACAACCACTACCAACAA
CCGGGACGGCGGCCTGATTGCTGACTCGCAAAGTGCCGACCTGACGCTAACCTCCTGCAC
GCTGGCCGACGCAGGCTCGGTCGATCTGCAACCGCCGGCAACGCCAGTAGGTCGCGAAGG
TTCCGGCATCGGTGGTAGCATTCCCCACCTATCCCACTCCGTCTCGCTGCAAGCGTCCGT
CAAAACGCAACCACCCCGACTGCGCTTCGTCTCCTCGGTCGAGTTTAAAACGTCGTCTGG
GGAAACGTCCACCACGCCCCTGTCCCCCGACAGCCTGGCGGACGACAGTTCGGGCGAAAA
CCACAACAAGCACCGGCTGCAACGGTCACGCGCCCAGAGCCGCAAAACGTTCCGCAATCG
GCGTGGCATGCGGTCGAACAACTTCAGCGAACCGAGCTACGCCATTCCCACCGTTGCCGG
TGGCGCTGGGCTGGCGATGGTTGGCGCCGGTGGTTCAACGGCGCCGGGGGCGGGAGGAGT
GCCAGGAGTTGCTGTTGTGCCAGGATCGGGCCTACCGGCCGCCGCTGCCAGCGGTGGTGC
CCCTTCGGCAATGCCACCGATCGTTAATGAGCCGCCGTACGTGGAGCCACTGAACCGTGC
GATCGCCACGCTGGGCGATCTGAGCTGGGATTCGGTATCGCAAACGTCTTCCACGTCCGG
CTACCGGGACAATTACAGCCTGCAGACGGGGCTGCTCTCGCCGGACGGTTCCCTTTCCGG
CAATGCGATGGGAGGTCGCTCCTCGTCCCAGCATTCGCTGCTGATGCTGTTCGAAACGCA
GGACGAAGATACACTGATTTAAGCGATTCGTCAACCCCATTTTGAACCCACCACAGTAGT
ACGAGGGATGTGGACCCTGTCATTTGATGTGGACAGCCCAATTGTTTTGGTTTTACTATG
GGCACTCTTTCACTCTCTACTTAACGATCGATATCTTCGGAATTTTATCCAGCCAAGCAG
AGGAGTAAGTGGCGACACACCGAATAGTGGACAGAGATTGATAATGAACACACAAGCGTT
AACAAAGTGAAACGAATAACTTTTTAATAATCAATGCACTTACAGACTCCACCAATACTA
CTACTTACAACACGACACATTTTGTGCGACGAAAGTGTACGTCCAGATAGGGTTAGTAGT
GGTAGGCGTCTGTCCACTTAGAACAACGCCACACCGTTCAATGACACGACGTTAACGTTT
TTTGTAGTTTTGGGAGAAAAGCGTTGTTTGTTTGAAGAATTTGGACACACTGGACACTGG
ATTTTTGTGGTGTAGGAAATATTAGTAAAAGTAGGAAAAAGAGAACAAATGTGTGTGTGT
GTGTGTGTGTGTGCGTTTGTGTAAAAGCGTCGTTGTTTAGTGTATGGATGTCGCCGGAAG
TATTGAATTCAGTATTAAAAACGCCTGACTAAGTGGTTAGTGTAGTGTAACGAAAAACAT
ATTTCATGTTGATAGCCAGATGTTTAGAAAAGTGTTACACACACACACACACACACACAC
ACACACACACACACACACACACACACACACACACACACACACACACACACACACACACAC
ACACACACAGTAGTACACACTCAATCAGTATTTTAAACAACTGCAAAATGGGAAAACGAA
TGATAACCGACATGATAAAATAGCAAAAAAAACCTTGTCCACCATCGCGCCATTTGGCGC
GACTATAGAGCGAATGAGGAACGAACGAAGGTTTTACTTAGTTACATTTTAGAACCGGTG
CTGGATTTCCGCCGGGTTTTTATAGGGACGAGCGAGGGTTAGATTTTAACGAAACTAACA
AC
>RG3Y40436 Genomic segment corresponding to mRNA: XM_321524 Anopheles gambiae ENSANGP00000017367 (ENSANGG00000014878) mRNA, complete cds.
AGCTGCAGTCAGTTGGGTAAGAAGTTGTTGATCTGCATGACCTTCCTCCATGTGCTTCGG
ATTGTTCTGGTCTGCGGGTGTAGCTAAATTCGATGTGTAGAGTAGCCGCGTGTTGTGTTA
ATTGGAAATTTGCCTAAATTTATCCCTTGTAGTTACTGTGGCAGGCGCATTGGCAGTTAA
CCGCGCAATAGTGAGCTGAATAGGGCGAGATTGGGCCGTCTGTGCACACAGTATTGTGAC
GAAACAATTGGCTGCTCATGAGAAAGTTGTACCAGGTGAAACTTATGCTAACATTATTAA
TATGAATAGTTAATGTTGTATGTTGAGCAGCATTGCTGCCACCTTTGTTAAGCGACTTGT
ATTGTTGTTCTGTTGTATTTTCCGTCCATATCATAATTTCTCTAAAAATTACATCATTTT
ACAAACATTCAATCGTACAAAGATGAACGATCGAAAGGGTTAATCCTATTGTGGCCCACA
TATACTCTGCTTGTTTGCTGGTGGGAAAATAAATCACTTTCTATCTAGAAGATACATTTT
TCCGAACAATTACAAAGAAAATCGATTTGTTTACATTTCATGCTAGACAAACCTTGAAAA
TATCTTCACTTCTCTCTACCTTGGGCAGCTAGCTGCACTGTGGCGAATCGAGCCGTCCCA
TGTAAACGTGGTAATATTTGTAAACAACAAATTTTACAAACAAATAGCCCACATTTCGTT
ACATTCAACAGTTTCTGCAACTCAGCGTTTTTTAATTGAACAAAAATCGTCCCATACCCT
CATATCATCAAAGAAGTGCGCTGTTGGGCAGAATAAAACAGCAGCCCTGCACTGCGCAAC
GTAATTAGCTTTCCCCTGGCCGGATTACGCATGTGACATTGCTTTTGGCGCGGTTCTCGC
AGCTGCCGCGCGCACACTTTGACACACGCCACCCTGTGGGGTCGGGATTTTCGCGCTCAA
AAGTCGATTTTCTTCTCATTTACGGTTTTCTGCTGCCTGCGTGTCGACGCGTTTCGTATC
GTTTGTCCGTGGCGTGTGTGTGTCCCCCGTTTTTACCTTTGTTTGACTTAGCCTACTTGT
AAAGTGTGGTGCTTGTAAAGAGTGTATTTGTTTCAGTTTCACTTGTACCATTGGTTTGGT
ACAATTTCATTTCATTCACCAAATTTGTAAGTGAAGAAGCGAACGTGTAATAGCGCGTGT
GTGTTTGCCCTATTGCGTGGAAAATTCTAACGTGTTTGTGTGTGCATGTGTGTGTTTTTT
TCTCTCTCCTCCCTCTTCCGGTCGCACGATGTTCACGTAGGACGACGCAACATTCACAAC
ATGCCTCCGATAGCGAGCGAAAAGTTAGGCGCCAGCGGCAAGAAGCCGTTCACCGTGTTC
GTCGAGGGCAACATCGGCAGTGGCAAGACGACGTTCCTGAACCACTTCCAGAAGTTTAAC
GACATCTGTCTGCTGACGGAGCCGGTGGAGAAGTGGCGCAACTGTGGCGGTGTCAATCTG
CTCGATCTAATGTACAAGGAGTCGCACCGATGGGCGATGCCATTTCAGACCTACGTTACG
CTCACGATGCTCGACATGCACACCTGCCAGACGGACAAATCGGTCAAGCTGATGGAACGG
TCGCTGTTCAGTGCAAGGTGAGTGCCGGAAGTGGTACGGGTTGATTATGTTCAATTGTGT
GTAAATGGCTCAATTTGCTACCAACAGAAACTGCTTCGTGGAGAGTATGCTGGCCTCCGG
GTCGCTGCATCAAGGCATGTACAATGTGCTGCAGGAATGGTACGACTTCATCTGCTGCAA
CATTCACATACAGGCGGACCTAATCGGTAAGCATTGCGTGGAGGAGAGCGTCGAAAATAG
ATAAACTGTAAATAACCGGTGTTGCTTCTGCAGTGTACCTTCAAACGAGCCCCGAAGTGG
TGTACGAACGGATGAAGCAGCGGGCCCGCTCGGAAGAGAGTTGCGTTCCGCTCGAGTACC
TCAAGGAGCTGCATGAGCTGCACGAAAACTGGCTCATTCATGGCGCCTCACCTCGTCCCG
CTCCGGTAAGCACAGCATGTCGATCACCCTTTATTCTTTCTTTCTCTATTATCATACTAA
CCCGCACACACGTAATGCCATCTACCCCTCCTTCTGCACATCCCAGGTGTTGGTGTTGAA
TGCAGACCTGGACCTGAACACGATCGGGGCGGAGTACGAACGATCGGAGACGAGTATATT
AAAGCCGATCCTGATAGAAAACACCAACCAGCATGCGATACTTACGTCCCCAGCGAAGCG
AGCCAAGACGGACTTCTGAAACATTTCCGCTCGCGTCAGGGCCATTAGCTTGTACGGTTT
TCCCTTTATATATATATTATTATTATCATTATTACCATTCGAATTGGACATACATTAACA
AAAACATAACCGAGGGCCAACACAACACAACTGTGTTTTTTTCCTGGCAGCAAGGAGGAG
CTGTGTGGGGAAGGAAATCACGTAAATTAAGAGACGACGATCCTAGTGACGAACAAAGCA
TGCCGTGATTCGATGCAGCAATGTTGGTATGTTGGCCTTCCCGCTAGCTTAGTGTAGTAG
AGATTGAACGTTATAATACTGCTACCGTGTTTGTGTTTTTACAACATTATATTTAGTGTA
CGAATAATGGAAAAGGAATAAATGTTTGTGTCTGAAACTTGTAACCTTTTAACCATTTCT
GGAGTGATAAGTATTAATAATACTGTGGGAATCGAACGAACATGGTGGAGAACGCCGCTT
AGATGATAATGTGTTGGTTTTACTTCATCATTACAATTTGTAAGATACTTCAGAATTCGC
AAAATCACGTCATCAACAAGTCATTAATTGGTTCTAAACTGTATAAATCAATTAGAAACC
CAAATGCCGCGCACAAAGCAAAACAATCGCCACGCTCCAACGGTTCAATGGTACAACAAC
AAATCTGCTCGAAATCGAGTCGATTGAAAACGCCTGCTCGACGTCTGACAGCGCCCGGCC
GCACACACACACACACTCACACATGCGCACACAGCCCAGCTGTCAACGGGCGCTTTTCCA
CCAGCTGGCTGGGAGCACTGGCTTTGTTTGGATGTTTGGGATTAACAAAAAATAACAAAT
CTGCAGAATCTGCTGTCCACCTCCCCTCTGTTGAAATCTGGTTCTGGAAATATCGGTGAA
TTCTGGTCCGCATTAGTGTGTAATTAGGCGTGTAATTGTCCGCTTGCGTAGTCAATTTTC
CAACCACAGTGTTTGTGCGATCAGTTCGACCAAATCTCAAACAACAAAACATAACCGGG
>RG3Y40439 Genomic segment corresponding to mRNA: XM_321518 Anopheles gambiae ENSANGP00000023010 (ENSANGG00000014922) mRNA, complete cds.
ATGCGCATACGCATATTGTGAGCGTATGGTTTTTGTTTTTTTGTTTTTCGTTTTGGGCTG
GTGCTCCGTTTGCTGCTCTAGCTGCTGCTGCTGCTGCTTCCGAGGCTACGGAGAGTTTGT
CGAACCGTCGATGCCTGACGCGCCGAGGACGCGTAGGAAGTGTAGGCAGTACAGCCCTTT
GCGCGTCTGGAGCGCATGTGGCTTATCCGCTGCAGGCGAAAGGGAAGGAGTGCTGGGAAA
AAGGGACACATAAGGCACGGTACGGTCGATCCTCTACACGTTGCGCATCCCTGATGGATG
ATTGTGGCTCCGTGCCGTTTGGGCTTGGGAAGGTGGAAGGGGGGGGGGGGGGGCGGTCGT
GAGTATGCTTAAGCGCGGAGGGATGGTTTTATCGCAGTTGGAAGAATTAAATCGTTCAAT
ATTCACACCACGCACTGTTGTGGAGATTGTGGACCGGAAGTGTAGCACCCTTCTTTATTT
CTGTTTGTGTTTATGCAAGATAACGATCGGTCGGAAGGGACAACTAAAAGGTTTACGTGA
TACCCTGCTTAGCGTGTCGTTCCTTTTGAACGGATCAACGGCGCTTTGTAGCTGGGGAAG
GGTTTGAATCAAAGTCGTTATGCTGCAGCGATAGCATGCAAGTTGTATTGTGGAGAGGTT
GATTGTATACAACACTTTGTGCAAGAAGATATTTGATAACATGATAAAAGAGAAGTTAAT
TTCATTTGATATAGGATGATTACTATGGGTGAAATGTAAATATAAGAACACCCTTTTACT
TGTTTTACATTTTATAGCATTTTTTCACCCCTATTACAATAATTACAAAATATTTGCCAG
TGCTCCGTTGCGACTGGTTGGGAGCCACTGCATCAGCTGTCAAATCGCCGAACGTCAAAA
ATGCCGCGCGTTAATGTAAACAAACACTCGTGATAAGAGCGCCTACGTTCCGCTCGTGTC
TGTGCTTGCATTCCATTTTACGGAAAAGTTTCCCCCAGTTGTAGCAAAATGACCCTAGAA
GCAATCAAGTACAAATCTGGCCAGCTGCAAATACTGGACCAGCTGCTGCTGCCGGCAGAA
TCGAAGTACATTCCCGTCGCCGGTGTTAAGGATGGCTGGAGTGCGATACACAAGATGCAG
GTAGGCTGTGGACGTCGACTGCCAACTTTGGGGCTGTGCATTAAATGCCACCACAATCCT
TTTTTTCAGGTGAGAGGTGCGCCAGCAATTGCCATCGTTGGATGTTTATCGCTCGTGGTG
GAGATCTACGACAAGCAGTACGAGACGAAAGCGGCCCTGGCGAACGAAATCGGCGAGCAT
CTGCAGTATCTCGTCACCTCCCGACCGACGGCTGTGAATCTGAAGCTGGCTGCGGATGAC
GTGAAGGGTCAGGTGGAGAGTCTTTTGGCCAACGAGACCGTTACCGTCGACGGGATGAAG
CAAGAGTGAGTTACAGGGGCAATGATTTACATAAACAACAGCTTTTGCAATATTTATTCA
TTTCTTTCAGGGTGATTAAGGCGATAGAATATATGCTGGAGAAGGATATTAGCGACAATC
GTGCCATAGGTGACAATGGTGCCAATGTTTTGGTGAAGGGAGTTGATCGACCGTTGAAAT
TGCTAACCCACTGCAACACTGGATCCCTTGCCACAGCGGGGTAAGCGGGTAGCTCTTTCA
AATTCAAAGAATTTCGATTAATATTCCGAATATTGCAGGTACGGGACTGCTCTGGGAGTG
ATACGCAGCGTTAATGAAAGGAATCTCTTAGGTTTGTACAGAGAAATAGCCAGAAATATC
CATTCGATTTGTAACCCTCACATTCTCACCATTCCAGAGCACGTGTACTGCACGGAAACG
CGCCCATACAATCAAGGCGCACGCCTGACCGCGTACGAGCTCGTGCACGACAAGCTGCCG
GCCACGCTGGTCACCGACAGCATGGTAGCGGCCCTCCTAAACAGCCGCAAAATCGATGCC
ATCATCGTGGGTGCGGACCGTGTGGCGGCGAACGGTGATACGGCCAACAAAATCGGCACC
TACCAGATGGCCGTCGTGGCAAAGCATCACGGTGTGCCGTTTTACGTAGCCGCCCCGTTC
ACCTCGATCGACGTGGCGATCGAGGATGGTTCGCACATCAAAATCGAGGAACGGCCCGAA
CACGAGCTGACGCACATCGGCGGGCAAAGGATTGCGGCGCCGGGCATTGGCTGCTGGAAT
CCGGCCTTTGACGTTACGCCGGCCGAGCTGATAACGGGCATTATCACCGAGCGCGGTGTG
CTGAAGCCGTGCGAGCTGGCCGAAAAGGTCAGACAGAAGTGAATTCGGAGGCGAAATGGA
TTGTGAGGCGAACGAGTAAAGCATGATGCGCTGAAACTGTGTAATGTTTCAAAATGGTAT
GTGTTGTCACTTCTAATCTGATGGAAGAAAGAATTGATTCGAGTAGAGCGACTGTAGCGA
GTAGTGGGGAACCGAAGAACAAAATAGAATAGAAAGTGGCACAAAATAGACTTTCTATAG
AACTGTTTTATGCAAATAAGCTCTTTAAATCAACATTAAAACAACTCACAGAACTTTTCT
GTAGCTACGCGAATCAATCAAATCAAACCACGTGCCAGCACGCGGTGCTTAAAAAGTGGC
TGCGTGCTTCGAATGACTGCGTATTCAAACTGACGGTTATTTTTGAAAAGTACAGAGTGC
ATAGAGCTGGCGTTACAGGGTCTTAAATTGTTTATTTTTTTATGTATTGTTTTAGATTTT
TCTTTTATTTGTTATCTGCGTATTGCGATATTGGAAAATCTTCAAAAATGTACGATAATT
GATCCACGATACATTCCAAAGACACTCCTTTATCGTCATCCGTTTGATAAAATACTGAAG
ATGTTGGTCACTACTGAATACTGAATAATACTGAAGATCATATATTGCTTATAACTTAAC
TCACCCACTTTGTGACCATGCAAACGCACTGCTATAAATATCCTTCTCAAACCCCACCCA
CCCCGATAATGCTAATTGTGGCAAGATAGCACCATCGTTTGCAAATACTACACTGTTTAG
CCCTTTCGCCCGATGTTAGACACGGTTGTTTTCCAATTATCATAACAACCCCCGGGTAAA
GGCTTCTGTGCAGGGACAGTTGCTGCAGGGCAGATAAACTTGTCTGTGTGTGTTTAATTA
CCACGGCAATTGGCAATGTCTGTGCGCGTCAGCGTGTGACGGCGTACCGCGTTGTGGAGG
TTGTTTCCTTCTTATCGCACAATCGTTATCGCAGCCCGCTGGAGTCACCTGGAGCGTTCC
GAAAAAGCCCTTCAACAACCCT
>RG3Y40445 Genomic segment corresponding to mRNA: XM_321480 Anopheles gambiae ENSANGP00000018132 (ENSANGG00000015643) mRNA, partial cds.
GCTAATGACACTGTTTTATGGTGTGCAGGACGGACGGTGTTGGTTTTGGCAGCCACCCCT
GGTTGCCGTAGCAACGCACGNNNNNNNNNNNNNNNNNNNNGGGGGGGGGGGGGTTCAATC
GCATGTTCGATTGTTTGCGTGAGCTAACGAGCAACGCGCAACAACGGCACAGCCGTTATT
ATTGGGGGCTGCCGGTGTAGCAAAGGAGCCGCATTTTTATTATGTGTTGAGCGTTCGTGG
AATATGGAGCGCCACATTCGTGCGTGCGTGCGTGCGAGTGAAAAAGAGAGTGTGTTGTGA
GTGTGTGTGTGTGTGTGAGAGAGAGAGGAAAATAGAGAGAGAGAGAGAGCGAGAGCATTA
AAATCATCCTTTTACTATGGATTGAAGGATTGAAGATACAGATGCTGATGAGGTTATAAT
GGTTCGAATTTCGAACGTAACTGCGCTCTCTCACAGTAATGGCAAGTAGTGGCCAGGCGT
TTTTGTGGTTTTTGCTGTTCTAGTGCCTGCGCTGGTAGGCGCACTATCGGCAAGTAAAAG
CCCTCATCCCCCTCCGCCTTCTCCCACAAGCCATAAAGACGCGCGAATGGTCGCGGTTCG
TTGCGGGCCCCGTGGCTAGAGCGTGGCCGTGTGGAAATGTAATGTTTAAAGTGAATTCAT
GGACACTGGAATGTGGCATTGTTCATTTGCATCCAGCTGGGGCACACGGGGAGCGTTTAT
GAGTGTGTGTCGAATCCCTGTGGAACGTTTGCATAATGAGTTTCGGGTGTAGTTTGTGAG
TTGCGTCGATACAGTGCTCTGTATCGACATAATACAGTGTTTTGGCAGCAGTTTAGTATG
GTGTAGTGAAACATTTAGGAACACAAAAACATGGCGCGATAGTTGAACATGTAATCTTCA
AGTGATAGCAATAAGTTTGAAAGTGTGTTACAGTTTTAGGACAGCCGCAGACAGTATTGA
GAGTGCTCCAAGAAGGCGTTGACACTGCACGGGTACACCTATGGCAGCGGCACTCATAAT
GGCGCTGCCCACACATAAGCCTCGCATCGGTTTCAGCATCGAGTCGATCGTCGGAAGCCA
GAAGCGGCTGTCACAATCGCCTCCACCGCCATCGCACTGTTCGCCGCGCAGCGAGTCGTC
CGAGCGGCCCCTGAGTCCACCCGGCGATGGCAGTCACTTGCCACCGGAAGCGCATCCCGC
GCTGTTCCGAGCGTATCCGGCGGGATGTCATCAGCCTTTACCTCACCAGCGGGCCTATCT
GTTGCAGCGGCAGCAGGAGCAGCAGGCCCGTGAGCTGTTTGCACTGAGGGAAAGAATAGC
GCAAGGATCGACCGGAACACCACCGCTGGAGTTCCGCGGCGAGCCGGACCGCGCGCGTTG
CCAGGACTCCCCGTCAAGCCTTCCCGGCGAGGGAACTCCGAATCGGTCCGGCTCGTTGCG
AATGATTGATTTGAGCAGCAATTCTAGTCGCAGTTCACCACCACCCGCTACACGGTTGTC
TCCCGAGTGTGAAGCGAGGAATGCTCATCCACGATCACCTCACCACTCTCCAGCGCCCTG
CGCTGGGAGTCCGGCGACGAACAAAGGCCCCATCATGGTGCCGGGCATACCGGCCGGCTT
GGTACGCCCGTTTCCGATGGCACCGAACGGTGACCCGTTGAAGCCGCTGCCCCCGTTTAT
GGGCGGAAACAGTGCGGCCGAGCTGGCAGTTCAGGCGGCTCACAACCAGCAGTTTCTGGC
CGCCCAGTTCCAGGCGGCGTTGGCCCACGTGCACGGCCAGCACGGTGGGTTCGGCGGTCA
TCCGGCCCATCTGCACAACCATCCTGCCAACATGCCGCGCGAAAGTTACCCACTGTATCC
GTGGCTGCTAAGCCGGCACGGTAGAAATGTGTTTCCACCCCGGTTTCCAGGCAGTAAGTA
TGAAGTTTGGTGTCTAAAACTATTGATTCTGAACATTAAACGTGGAACTAAATGAATGGT
CGCCGTACGTGGTGTGAGATTAAAAATAAATATTATTCTTATTTCGCACCCGATACGATC
AGCTTAAAGTCACGCGAAACAACAGAAACGGGGAAAACCTCGTCCGTCAAAATCTCAGTG
GGTCGTTTCCGTTTTTGATCGTTGTTGCCAGATAGGGCGTTAAACTCACACCGAAGCGGG
GAAAACAGAGCCCAAACGCGGAGGTTTGTTTATTAACAAGGATTAACACGGAGCGGGCGC
AGAGTTTATGGCATCAAGTCAGTGTACCCGACTTTAAAGTGTGCTCGATTTTAATTGAGT
GATAGATTCGAATGCACTCCCAACTCGTGAGGGGTTTGCAGGGGTAGGGACAAACAACAG
CGACAACAGCGTGATCGCGTTCCACTGCAGCAGATCGTTAGAGTCCCGGGCAACTACCGC
GTACTTCGGCGTTTAATGTGAGAACCTTCAACAGGGGCCGAGTCAGAGGCTAGCGGACTG
AAGTTCCCGGGACAGATGTCGCGATTGGTGGAACTGGAGAGGGAACCCAGGGACACACAT
CCGCACAGGACCGAATGCGGCATCTGATGGTCTCATTTTGATTGACACCATGGGCACATT
GTTTGTCATACGGCTGTGTGTTGTGCAGGCAGTTGACAGTACGAACGATTGCGTGCGCTG
CCGGGTTTGCTAGTGCTAGGGCAGACACCAAGGGGAGGCGAAGGTTTTGTAACGAAAGAG
AGAAACGGATAAAGTAGCTGCGGGTATAATGATGCGCTATTGTTGAATGCGGCTGATTGA
GCATTGAGGGGTAGGTTGCTGAGAGTACCTCAATGAATGGTTTTAGAATTTAATTAGCTG
AAAAATGAACCATTCTTGCGCGAGTATATGAGAGTTGCTCCATTTCTGGAGTCAAAATTG
GCATTTAAATGGTTTCAATAGTTCATTTGGCCATTTGTGCCGATCCTTTGTGCTAAGCTG
CGTACGGATATGGCTCACCTTCTTAGAGAATAATTGTGTGTTATATAGCCTCATGGGAAA
TATAGCTATTTCTATTCACAGCAGTTTGTTTTCAACTTTTCTACACATGATATTGGTATT
GATAAAGAAACTTCACAAAGACTTTTTTGAAACTTCACAAAGACTTTAGAATGTATGAGC
AACAGTTGAAAATCTTAAGCAACACCAATACTCCTTTGTAATAAGACTCGAATTGCGCAA
CCGGAAGTGCTCAGGGCTCTGATTAGTCATGCCCGAACCGAAAAGGCAACAATTTCGTTC
CACTTTTTCCTTCGCCAGACATCCGGACGCCCGGGCGAAAAGCGCAAGGTTCTTTCTTTC
TTTTTTGTATCATTCCAATTTGACGCCATTTAGCCTCGTCTCGTTGCGAGAGGGCTCAAG
TGGCGAGGACACCGAAAACAAACCCTGATCGCTGATGGTGGTCGCCACGGGCCAGTTTTT
TTGGCGGTGACCGTGTAGTTTGGCGGTCCATATCAAAGAAAACCGTTCCGGTAGCACCGA
AAGAAAGCCGAAAGAAAGGGACGAAAAACCCGACTGATGAAACGTTTAATATTGCAGGGA
TCATCTGCAAGGGGGCTGGTGGGAAGAATTGCGCCACACGCGAAGAAGGTTTGCGGAGAA
GGTTTGAATAACTCATTGGTATAACAAGGAAGTATTTTCAAGTGACAGTGAAAAAACCAA
ACGCAAGAACACTGATACATATTTAGACCCATCGGAACATCTGCAGACGGACCACCGTGT
GATAGCGGCCAAAGAAAGTGTACGAAGTGTACGTGCGTGTGTACGAAATGAAGAAGAAAA
AAGGGACATTCTTCACTTTAAACAAATGCTGACACGGTCGACGCAGGCGTAAGTAGAGCA
GCGAGGCCGTTGGCTCACACGCAACATTGCCTGCAATGGGACATAATTTACTGTTTCAGT
GGGGAACAATGTCAACCGTCGGTGGCGTCGGCTGTCGACGCAGTCCCAAACAAGCTAACG
CACCGGTGAAGGCGATGGTGAAAGATGAAGATGGTTCGGGCAACAGATAGTGAAGGGTCG
TTGGTATTGGCCGAGGGATGCAGATTTTGAGGCCGCTCAAAAGTTCAATAATTGAGCGTG
TAACGAGTCACCGAGCCGGGGCAGACGGTTTGTACTCATTTCGTCCCATTTAAAATTCCA
TAAATCTTGCCCGGAACATTACGAACAGAACAGGGGGCGTTGATGACAGGGCCGGGAGTC
GCATTACCCATTGGAGGGTCGCACCAAATGAAGTGGCTAGCAGAACAGTGGAGTGAATAT
AGGATGGGAATCAGACTGTCTAAGCTGACTGACACATTGGGATATAATCTTTAGGTTCAT
TTTTTTCTGTTTTTTTTGGAAAATAATAATGCTACTGTGTAAGAGTGATTGATTTTTTGT
GTGCGCATTGAATCACTTTCACATTGTTAAAATCAACTCGACATAATCGCAAACACTGCT
GCAAAGTTGGTCGCTAGCGATGAACCTGACCTGTTCGATGGTTTGTTTGTTGTGCGCTGC
TCGGTGTCGATATGGTGATGACATTGGTTAAATACAATATTGGCGCATTTCGGTGTCCCA
TTTTTTTGTTTCGCATGCCAAAGTGTCGGCGAACGGTGGCAGGGTTCGCAAAAATAATAA
ATCAATATTTATGGCTCAACGGAATCGAGCAGGCGAGTCTGGGTAGGAATGCCAATAGAA
GTGTGAAGTAGGATAGTTTGCATGTTCTGCTTTGTAGTGCCTTGAAGTTGTAGAATTAGG
CAGTTTTAGTGAACGAGGTATGTAGAAGTACGTTAATGATTGAAGTAATTTGAGTGCTGA
AGAAGGTGGGTTTGTACTTTCTGGAACAGTTCTTTTTGTCTTTAAACTGTATAAATTGGT
ATACTTAATAATTTTGGAGATTCTTTCTTAGGAGTAAATTCTTCCTAGAGGACGCTTCTC
AATTGACTTTTGACATTAAGTTGTGGTAATTACCTCCACAAATTGTTCCTCCAAAAATCT
CAACAACTTTACATAAAACCGGACCGGAACCTTGACTTCTCGCCAGCTTAAAAAGTCATT
TCCTTAGCCGCATTAGTCGGGCACCCGCGCACCAGTGCGAGCGAAGGTGTTGTCGACACG
TCTCTACCATCACCAAGCCTATTATTGTGCACAAAACCAGTGTCCACCGAGCCGGGATTC
CTGGGATGAGGGGAAGCATGGAAAGCTAACGAATTAGCAAACCGCTCAGCCTTTCGCCCG
GGCTAAACGCTCCCTGTTCCGCCCCGAAAGAGTGTTGTAAGGCGAAAGCGCGCGGTGCGT
ATGAGAATTCCAATTAGTCGACCATCAACTCCCGGGCGGTGAGACGCTGGCGGTAAAGTT
AAGATCACCGTCCCAACTTTTGCATGTTTTGATGTCGTCTGCCACCATCGACACACAGGC
ACACACACACGGTCAGTCTCGGCACAGCCCAATGAAGCAATGGACGCGTACCAAGAGGGC
TAAAAGACGATGTCGTCTTCGCCGACCATGTAGGAGGTGTTCGGTGTGCGTGCGTGCGTG
TGTGTGTGTGTGTGCGACATGCATAATTGACAGTAGCTATTAACGCGCGACGAAATGCTG
CTGTCCTGGCTGGCGTGTCTTAAGGTGGCGCACAGGGTTGGCGAGCCAGGACCGGAGCGG
AGCGCGCACGAGCGTGTGTAAAGGCCAGCGTAAACGAAGCAATTTGCCTTCCGGGCGAGG
GTGCAGAAGAAAAAATGATGCATTTTTCGCCAGATTTAACAAGGTAGGGTGTGGCAGGGA
GTCGGCAATAGTAGTAGTAGTAGTTTCAGTAGAAGCTTGGCCCCGAAACCTTCAACAAGC
TAATTACTCATCGAAAAGTGAGAAATATAAATTTTCTGTTCTGTGGCCACACTCCTTGGG
GAAGCATCGTTCTTTGCGGGCGGAGTGTCGGTGGAAAGCAAAGGCAGACAGGGGAGAGAA
GGCCTACTGGCCTGCCCGAGAGCATAGAGAGCATAAAGGCAAAAAAAAAAACAATAAAAG
AAACACAGCCACACAAACGAGCGGCGATGAACGACCAAACGGACAATAATTAATTAGTTT
ACATCGGTACGGTGAGGCACGCCTGGGACGACGACACGACGACAAATGGGAACTGAGGGA
GAGTGGGGGACGGGCAGCCCGCGAAAAGGTGTTTTCATATATCAGTGCGTATATAAATAA
AGATAATCTACACGCCACACGTTCCGTTGTGGACAACTGCACCGCGAACTGGCTGCGAGC
ATCTTTGGACCATCGCTTTCGACTATTTACGTCGCTCCGTCGTTCGTTGTTGTTTTTCTT
TGCCTGTTCAGTTTACCACCTCGTTAGGCTTCGGGATGGGTCCAGAAGATCGGACAGGCT
GTTGGACGGAGCATGTTCCCTTTCATTTCTCTTTGTCGCTCTCTCCTCACCAGAGAGAGA
GCAAAAAAAAGGTGAACGTTCCCTCCCCTTACTTAAGCGGGGGCGTTTAAAATCCATAAC
ACATTTATCGCGCGCTCACCCTGCTCATAATAAAAATGATTAGTGAGATCTTATTTTGCT
GAGGACTCGGAAGCCATCGGGAGAAGGCCTATGCATTGCGTGCCGAGGCTGAGGTGTTGT
TGCCGAGGTTGCTGAGCATGAAGGCCAGGAGGGCCTGGAGTCGGTTGACGTTGGCAGCTG
GAGCTGGACCCAAGGAGTTTCATCCGAAAAAAACAGACGGCAGAAAAGAGTACCGAGTGA
ACACGCAATGCTTATGTCCACCTTGCTTCCCCACCCCCTTCCGTCGACCGTATAATGCAC
CGAACTTGTTGCCGGTCCGGTTGCTCGCTTGTCGGAGATTTGTTTTGTGATGCGTTCGTG
TTTTGCGTGCATCTTCCAGCGCGCGTTGAAAGATGACTTCTCCTCCTCCCTGCCGGACGG
TTTGGCGTGTGAAGACACCCCGAACACGTGTCATTTGAGGAAACGAGGTTCGATCCGTGA
ACGCCCGCGAGTGTGGACTGCAAGGTGATCGTCTAGCGGATCCTGGGTAAATAAAACAAA
TTTATGGAGCGCGATTAATGTGGGTAAAGTTTTATTATTTGCCTTTTAATCCACCTCCAA
CTCTGCCAGCTGGTAACAGTTATGGTCATTAGATAGGGATAGAGATGCTGTGCAAGTGTG
CGCGGTTTCCTAGGATCAATCGAAGTACGGGCAGATGAGGAACAGTTTGTGTTTTTATGT
CGGCAGTACAATAACAGTCGAGCCTTTCTAATCGTTAGCTTGTTTGTTTGCTTCTTCGGG
GCTTTTTTTCGATCTCTCGCTCTCATGTGTTACTTCATCGTTCCATACCTTAATACGATA
TCCGTATCGTTTGATTGGTAATTTATGACGTTTGATTGCATCGATCTCTCGATGCTCTCT
GTGCAGGTCTGGAGCGGGCAGACCATTTCAGCAATCAGTCGTGCCAACGTCCCGACCTTT
TTCGGTACGATCGTAATTGATCCGCATCTGACTGGCTGGCTGACCGGCCGGTATCTTGAT
ATCGTAATTAGGAAATCAGGTCGAACCAGTTCAGTACGATACGTATCATTGAGCTAACAC
TGATCTCGGATCGCGGATAAGAACAATAAACATTAATAAAGTGCCTCGTTGGATGCACTT
GCGTCGCTAATTAGGGATTGCACGAACGATCTCGAGCGAGCAACTGCTGCAGTACTGCTT
GTTAGCTCTTTTTTGCTTGAGCGTTTCTGTGTGTGTCTTTGCGCATGCTGTAAGGCACAC
AGCATGATGATTGCACAACTTTGCACTGGCGGGGACGGTGTGCCGGACCGAAATCAGCAA
GACACACACACACACCGGCTGCCAACGGGTGCCCGGTAATGACGCGTTCCCTTCCGCGCA
GCTAATCAAATCAATTTGCAACCCAAACGAGCCACGAGCGTCGTTTGTGCGGCCAAAGCC
GCGCGCGTTTGGGGGGGAGTTTGTTTGCTTTAGATGCAGTGTGAAAAACGCAAATCTCCC
GAAATGGGGTTGGACAAGTAGCGCAAGTGTGCTGCTGCTGCTGCTCTAAGCCGCCAACAA
TCCAAGCATTCCCCCGATGTGCGGGGAGCGTCACGAGGGGCCCGTTCCAAACCGGCGAAA
GGGAAAACGGTCCCTCATTGGAACACGGCCGGCCGTGCCGTGATCGTGACGCACTCGAAT
GGGGTCAACGATTGTGTGCATATTATTATTAAATCAATTTTCTGCGAAATTCTACCGGCA
GCAAATGGTCGCCCGCGTGGTCCTGGGCTAGCGGGTGTGCAACTGGTGATGTTGTTGAGC
AAAGCCAGCAACCACACGCGCAATTGCAAACGGCGGGGGTACAGGGAACAGTGAGACAAC
AAATTCATTAGTATCATAATTAAGCCGGAGCTGGTCAGCCACGGCCAGTCGGCGGGCATG
ATTGCGCGAGCCTGGGCTGGGGTTAGGGGCGATTTTCGCGAGCAATTGATCGTGATCTGG
TCGTGATCGGAGACGAGATTCCATCGTGGTGCTGCGGCCGGCATGGCGCGACGTGGTTGC
TGCCGCGTCTGCTCAAGCGAACTCATGTGGGCACAATTATTTCCTCTTATCTTCATTGCT
CTTAATTGCTACCAAATTAGAGATAATTTAATTAAACGCTGGCCGTTTTGCGATATCGTG
CGGATTGCAACTGCTGCGTGCGGCGATTACTTGAGCGTTCGATTACGTGCGAGTTGGGGC
TAGGCGTAGGAAGGGTTTTGTTATTTTCCACTAGGACTCAATGAAGGCTGATAGAATATT
AAGAAAATTCAAATGAAATTGTAGGGGTTTTTCTACACTCAACGTTATGAAATACTTTTT
GCCTTGCGTGAGAATAATATTTCTATTGAAAGGATGTTCTAAGACATCATGAATCGATCT
CTTCATCCCATAGAATGATATATAATTCTGCTCGATTGTTATATTTTCAATCATCAAATC
TTGATTGGAAAAATGCAATCCCTGCTGCCCGCTCGGCACACATGTATATTGCACTATTTA
CACTAACCCATTCGCGGGTTGATAAGATAATAAAAAATACAACAACCCTGTTACAAATCT
ATTAACCCACCGCAAGAGGCAAGCAGCACGCGGGTTAAACGAAATGAGCAGGCAAGCGAA
ACAAAGGCCCGCGGAACAGTAGAATGAAAATGGAAATTATCATGTTTGCACTTACCGCGT
ACCGCGCACCGCGGTTGCACTGGCTGCATACCGGGCCGGCAAGGTTGGCAGTTAATTTAA
GCGTTGCGTTATTTGAGGCTCCACTCTTTTCGGTCCCTGCACCAAGGAATCGGGGAGGGA
AGATGAAAGAGAAAACACACGACACGTAAAGGCAAAGCACGTCGTTCGCGTCCTGCGTCC
AGTGTCCTGTGTGTGTGTGTGTGTGTGTGTGTGTACGTGCATGTAATGTGCATCACGATT
AGTGCACATTATGCACCGAAATCAATCAAATTAAGCATCGTTAAGCGAGCTCCGGTACCC
ACCATGGGCACCTGAACGTCGCTGTGTGTGTGTGTGTGTGTGTGTGCGGGATCGATCGAT
GCCCTTGCTCGCCCTCCTTGCCTTACCACGGGGCCTTTACCAAGCAGAACACGCACCGCA
CTCATTAAAATCGGGCCCTTGCGCGAAGAGCGCTCGCTCGCAAACCCCGTCCGTACCCGC
TTCAAGGGCTGTAAAGGGAGAGAGAGACGGGTGGTGCGGGTGGAGGACCGGCAACGGACC
GGCCGAAGTAACGCACGTCAGCGCGCCGTGGAAAGGAAACACCATTATCAAAATGATGGA
CAATCGAAGTAAAATGATCGCCTTCGGGTCGGCACGGATGTTGATGGGCCGGTACCTCAC
ATGCTATAATTACACCGCCATTAATGCGATGCGATCGAGTCGCCATTTCGCTCTGTCGTG
CTGCTCTCTCTCTCTCTCTTTCTCTCTCTCGGTCCGTTTCTCCTTCATCCTCTGCCACCC
CTTTGGCGGTCAATTTGAAGCCTTTGCAGTGAAACGACAAAAAGGGTTGCTTGTTAAAAC
GGTGGGCAAATGGGGTGCGAAAAGGGGGGGGGGGGGAGAACAGGGGAAACATACCGACCC
GGGCCAGGTTGTTTGCACTAGCTGGAATTGCAGTTGTTGTTGGTAATTTCTTGAGCACTC
TTCCTGCACACACACACACACCCGGCGACCAGACTCACATTCCATTTTCGCGCGCTGCTT
TGTGCTTGTTCAATTTGTGCGAATATTTGCGAATTAATTCCTTCGCCGTGGTGGCAAGGT
CTCGCCCTCTGGTACACTCCAGTGTTTTCTGCAAAAAAAAAGGGAGTTTCTGTTTTCGCA
GCTTTTAACCGCGGCGCTGCGAAACAGGCGCGGTGAGCGGCAGATTTTCGTCGTTCCCTT
ATTTTGTGCGGTGGTAGAAGGAAATAATTGGAATCAATTGCTGAACACTTTACACCGACC
TCGGGTAGAGAGAGAGAGAGAGAGAGAGAGAGAGAGAGAGAGAGAGAAAAAAACAGAGAG
AGGGAGAGCTGCAAATGATGGGAATAATCAACCGCAATGTCCTGTTGTTGCGTCCGGTGT
CATGCACTTGCAAACACACTCACTCAGTCATTTGCGATCGATTATTATGCACCCAGGGTT
TTGCAGACGCTGGTTATGTGTGATGTGACGATCAGCTAATGCGATATTAATCACTGAGAG
GTTCGCTTTGTTTCGGGCGCACGGGACGGATCGAGACAGCATCTCACCCGACGGCTGCGA
TGTGTCGGTCGAGCGCGCCAAGCAGACAATGTTGCGACCTCGCCAATGGCTCATTAGAGC
GTTGCGGCAGCGGGGACAGCTGTCAGGATGACATTTACGTGCGCATCATCCATCAACATC
TGGCACCCTAGGAATGGCCGTTGCAGATTTTAGGAACCGGCCGTCCGGCAGACGGTTCAG
GGCAGCGGAAATTAGCATCAATTGAACGGTTAACCTCGATCTGTCACAGAGCCGTCGGCG
ATCGATCGAGCGGTGTCCTGTTTTTGTACTTCGCCAAAACGAAAACACAAAAAAAGTATT
TCCAGTGCACTATGGAGTGGCGCACGGTTTGCAATACGGGGTCATGGATAAAGTGAAGAG
GCCCTCGAACGAACAAACAACGGCCAAAACGCCTTCCATTTGGCCTTTTAGTGTTCAATT
ATAAAGCCATTAATCAAAAGCTAGTGAAGTTCTGTCAGGTTCGAATTTGTTTGCGCTTCG
CCCGGGGGGGTCGGGAAGGGTGCCCCAAGACTTCCTGCAATCCTGCAAATAGCTTCCAGT
GGGGCAGGATTTGTTTTGCTGCAGTTTTTGTGCCTGGTTTTTTTTGTTGTGTGTGGAATG
ATTCAAACATTTGTTTGGAAACGGGCTGAAACGATGGAACGTACAACCCGATTTGGCATT
TCAATTGGAATGTTTCGTAGGACCCTCCTGTGCGAACAGGCGGTGACAGGCTGCATGGTT
TGAGCCACGGGCAATTGAAGCACTCTTGCAGTGCTTGAATTTTGGGTTGGAGGTGGCGTT
TTGCGTGCTCGATTTGTGTACATTTATGTCGGAATTATGGATTTTTGCTAATGCGCCTGC
TGGCATAGTTTGATCGGGGGTTTTCGGGGGTCGCAAGCTATCCCGATACACAATGTTTTT
GCAGGCGACGACTTTGAGTCTCACGTTGTTTTCAAGACGACTTTGATCTTTTGTTTGAGA
CAAAAGATGCTTCAGAATGTTGATAGTTTCCAACTTTAGGTCCAAATATCGAGGAAGTGT
GACAACTGTACTCTTCACACTGGCAAGCAGTAGATCTCACAGTTCGATAAAAATAAAATC
ACCCCTCTTCGGTAACCCCACCATTCCAAAACCCACAATTACGCTTCGCGCAAGCCGATA
GCATCTTGCGATTGAATGACTTCATTAAATAACGTACTTAATCCGATGCCATGCAAATTG
TGTGTTTGCATCGCCGGACTCAACATCTGCAAACACCGATCGTCTCGCACTTTCCCATCA
CGAAACGTGCGCAATCGGTACGGGACGACGGTTTTGCTTGCGCTTATCGTTCGTTTGATC
GTACCCCGCTCGGAGTCCTGCTCGGAGTGATCGATCGATGGGAAACCGGTTGCCTTGGGT
TGCCGTCGCAGCAGTGCCACTTGCCATTGATTAGGGGCGTGCGTAATCAGCCACCGGTTG
CGGGTTTGCTTATATTAACCCAACAGCGTAACACAAACACTCACACACACACACGCGGAC
ACACTCAGACGCTCAGATCGATTTTTCCTTAACGCTTGCGTTTAGTGCCAATTAGTAGAT
TAACTATTTATTAAAACTCATTAGGCATGACAAGCAAAGTGACAAGTTTATAAAATATTG
CACATAAAACGCAGCATGTGATTGCCATGTGTATGTATGTGTGCGTGTGTGTGTGTGCAA
GGAGGTATGGGTACGGTGTGTAATGATACCACTACACCCAGAGCGATCACAATCATCCTT
GACTGGTGGCTGTGGCGTCAGCGTGCCGGCTCCCGATGATGGCCCGATGGTCGCTCGGTA
ATGTGCCGCACGTATGGAGTCGCTCCGGGTGACACATCGGACGATTGGCTGCCGTTTTCT
GCCCGGCCCGGCGAGATGCAACGTGCAGCAGCCATATAATGGCGGGCAAGGAGGGAAACT
GCACCCGGGCCCGAGCCCGAGTCGGTCTGCTGCGATCATTAACGGTTTTGCGATAAATTA
GTCCCCTCGCACTTCTCTCCTTCCCTTTCGCCCGCGCTGTGATAGGAAACCGATTAAGAA
ACTGTTTATTAAAGACCAATTCTTTTCTCGTTTTCATCATCTCACTGTACCGCCCCACCA
TTGGGGACCGTGGGCAGAGCTCCGAAGCGTAAACCGGACGAACGAGCGGCGGTGCGCGCA
TGATGGCCCGCGATGGTCAGCTCACGGCGCTGCACGTGGTGGAGCCTTGGTTGCATGGGC
TGCATTGGGTGAGCGACGTGGTAGCCTCGTTTAAAGATACGTTTTTTTTTACCGTGCTGC
ATCTCATTCGTCTCCCCCTTTCAGTCTCCCCCCCTCCCTTCCCCTTATCGATGCAAATGT
ATGCATCATAATGATGTGTAATTATTTAATTATATTGTATTTTATAGAGAACAACCGATG
GGGTAGCTTTGGTTGCGCACTCGGCCGCGGACCGGTGGCAGCATTGTTGAGCGGCTTTTG
TGCACAGGGAGCGAAGGGAGCGGAAGGTAGCGGCGTGACGAGGGACAGGAAAACCCAAAT
ACCAAACATGGAGCGAAACCGCAGATGCAAATCGAGCCTGTTGGGCTGTTGATTGCCTTC
CGATTGATGCTGATGTAGGTGGGGCTTGGATTTAGATTGGTTGTGTACGCTCTAGTGATT
GAAGGGTAGCATTGAAAGCATTTCAATATCTGCTTTAAGCGCAAAAAGAGAAATAGCGTT
TCCAATAAGCACTCTCTCCGGAGTTTGGAAGCTTTAAAAACACATATGCCTATCAACTAT
TTAGCCATCCATTTAGCCGCACGATTGGCACGCATTCAATTGGTTTTGTCAGAAATTAGA
TCATCAAACAAATCAACTAGACACGTTTTGGGGGCATTGGTAGGCAGGTTCGCTTCAAAT
GCAGTTTTTTTTGTTTCGTTTTCCTTTATTTTCTTCAAACCTCGTGCTAGCCTCAAAATT
ACGGCGTACACTTTCTGGGATTGCTTTCTTCGCTGCTCGCCGGAATCACCTTTAGGCGAG
CACGAACCGCTTTTTCCGCTACTCGAAATCAAATCTTGCACGCAACTCGCCACCACAGCA
GAACCCCTAAACGGAATAGGCTAAGCAGCCGATACACACACACACATACAAACACGTACA
CACCAGCTCGTCCACACAGTTCTCGTCCTGACGTCCATCAAATCGGCATGTTAGTAAATT
ATCACATCGCAGCCAAAGTAAACTCCTCATAAACATTAGGACATAATGGAGGCAAGCGTA
GAAAATCGTGAAAACGTTATTATCGTGGCACGCAGTTTTTTCCACCCCTTTCTTTTCTTC
TGTTTGTGCCAGTTTGTGCCCCAACGCTCACGTGACGCAGCCAGAACGAGGGATAAACGG
GGGTTGAAAGAGAAGCGTTTCGAATTTCGATGCTCAGCTCGCATTCCCCGGGACAGCTGA
CAGTGCCCTCCGGGCGTCGTCGCTTGGTTCGTTCGGTCCGGTCCGGTCGGTGGGAATTAT
CAGGCAAATTACCTTCCTGTCAGTTTTCGTCCCGTTCGTGGCCGCGGTTTGCGCCCGGTT
GGCGACGCAGTGCCCTGCTGGTGTATTTGGAGTTCTGGTTGAAGGTTCTGGTCAGCAAGG
GTAAGTCTTCTAACGAGAATGGCCTCCCATTGGAATGCCATCATCGCAGAATGCCCTCGA
GAAGATGGAGCCTCTTTTGGTGGGGTTTGGGACTCTTAGGAAGCTGATTGAAAGTTGCCT
TTTTTGGAGCAGAGAGAAAGAAAGATTAGCTTAAGAGGTAGAATTGAAACTATGAGTAAT
GCGTCCATGTAACTACCGAGTCTGAAGATGTCTAATGTCCAGCTCTGCTCTGTTTCTTCC
CTTTCCTCGGCAGGCTATTTGCTACCATTTCGCAAACCCAAGCGAGTCCGGACGGCCTTC
TCGCCATCGCAGCTACTGAAGCTGGAGCATGCCTTCGAGAACAACCACTACGTGGTTGGA
GCGGAACGGAAATCGTTGGCGCAGTCTTTAAGCCTCACGGAAACCCAGGTAAGCTAAGCG
GCATGATTTGAAAGATTGCATATAAAAGAGTTATTTCTAATATTCCATTTTATGGAAGAG
AGTAAGAATACTGCGACGAAGACATGATTATTTTGGTTTTAAACATAGAGTTGCCTTCCA
AAATAGGGTTAAAGTAGATGTCTGCAAATGTTAACCCAGAAATGAGTTCTTCTCACTTAC
AGCCTAACAGAACAGGAGTAACTTAATACAGAACATCTTTCCGTTACGTCTATTGTCATT
TATTACGTTTTTATCCCTTGCTGCAAAATGAACTGCCACAGTTGTCACTGCCACAAAACA
GATTACCCCCTAGCCGAAACTTGGAACGTGCACCGCTTTGCGAAACGAGCGTGCTAAAGG
GCAGAGCTAGGAAGCCCGTTGCGCGACCTCGCTCCCTGCAGCCAAGCAGCCGAGGATGAT
GATGGCAATTTTCCCTCCATTTTATTGGATTGGTTCAAAATTTGATCACGTCCCGGTGAC
GACTTCCTTCCCTGTTCGCCCTCGTTTTTCCCCTGTTTTTGTGTCCCCCTTTTTTCCCAT
CCCTGCTGCACGCAGAGATAAAATAAATTGTTAGCACTTTGTTGAACAAATATTCGCAAT
CTGCCAGCCATGGGGTATCACGCTTAGGGGCAAAAGTGTGCCAGTAAATAAGGACGATTT
GCTGCCGGGGTCGGCGGAAAGGCGAATCGTTACTTTATCTTTCACTCGCTCTGCCGCTCT
CACTCTCCTGCTCTGGTACTAGTTCGCTTTCTCACTCTTTCTCTAGAGAATTACCGAGCC
ACTTGCGGGAGGAAAATATGAAAAACCGCGTCAAACTCCCCCATAATAAACGGCGATGGC
GGTGAACGGCATGGAACGGTTGGCGGTGCCGAAAAGGGATGCTGAAATAACATTGAGTTT
GGCAAGTTGTTGTCGGTTCCACTTTCCTCTGCGCATTTATCGTTTGTGGTTGGTTGATTA
TGAACCGTCCCGTCCTTCCGGCATGGTATATCCTGCGCTGGGAGGGTTGCCATAATTGGA
GTAGTAATAAAATGGAGGATAAGGTAGTTAGCAGTTAATGAAATGCGTATCAATTCCCCT
AGTGGCGTAGGATCGGTGTTTTGTTGCGAAGGGTGAAAGCGATAATTTCCAGCAGGGAGA
GGAGAAGCTAAGGATTCGCTTAAAGGTTTGATTGAGGAGAGAGTTGCTAAAACAGAGTTT
TAGTTTACTTTTTGAACGCTGGTGGTGTATTTACCCAACGTAGTCCTAAAACAGCAATAA
TATGTAAAACATAAGAATACAATATCAATTCTTATATTGTGAGATAAATGCTTTCAACGC
GTCCAATTCCTCCCTCCAAACTACTACTGATAATTGTTTACGGACACGTGGCACACATAC
AAATTTAATGATCCATGCAGGAAATGAAGTGATTTATCGAGTTTAAGCATCCATTTCTCG
GGTAGTCGCTCAAGTTCTGATCAGGAGCTCTGGTTTACTCTTCCTTTTTTGTTTGTAGGT
CAAAGTATGGTTCCAGAACAGACGCACCAAACACAAAAGGATGCAGCAGGAAGAGGACGC
CAAATCGAACGGAGGCAGCGGTGAGGGTGGCCGAGATGGGCGCCACAGCCCGGGCTATGA
GGAGGACGATGAAGACGAGCTTATCGATATGGAAATGGACGATGAGTGTGGCAGTGATGA
GGACGAGCAGGAGCACGGATGATGGAGTGGAGTATAGTGAAGCAAATATTACTGCGTGTT
GACAATTAATAGAGCCCGTTCAGCCGAAGATGGCTGCTGCTGATAACTGTGTGAGAGTGA
GTGCTCTTGGTGAGCACGCTTGTACGTCAGGATAATCAACTAATCCGATTGTCGAAATGA
CTGGTGGTCACAGTTGTAATGAAAGTTCCTCCCTGTTGTATTTCGTTGGTAGCTTAGCTT
AATGGATTTAATTGAATTGACTCGTATGCAGAAGACAAAGGACCTGTAGCGCGTGTCCTA
CTCAAGGAGTAAATGTAAACCGATTTCATTTGGAACAGTAAATGGAAGTCTAACAATAAG
TTTGTGTGTAATTTAGCTGTCATCGGCAACATGTTCGTTGAATCACACAACAAGTATGTG
CCAAACGATAGGATTTTTGTAAAGTTAACTAACGAATCGTGTAGCGATTTAAGATGAGGT
AGATAGATAACAAAGTAACGTAAATAAAATATTATTTATTACCATGATCTGTTTCGTTGC
TCTGCATGTTTGTTTGTTGTACTACACTGTGTTCTCATAATTAAACAAAAGTTCGTCCAT
TTCAAACAAATACTCTGTACAAACTGTAACATAAATAAAACACATTCCTGATAGTGAATT
GGAAGGATATAAGTTTCAGCATAAAATGGCTTCAAATATCACAAACGGCATTGTGTGAGT
GTATTTATTCTTACCCGTTTGCAATGAACTGAACCACAAGGCTCACTCAAACTATCATAC
AAACTACAGACTCCAGCGAGGGTCCAGGTTTCGCAGTTACAAACAACAACTGAAGGTGGC
GTTTAATGGCAAAGAAACATGAAAAGAAGTGTAGATAGATGTATGGCTCAAACACCTATA
ATTAGCCCTGCACCGGACGACGCTTTTCAAAGTCAAAACACTCGAATTAGTGCAGAATAT
GCTCAACACTCGGTGTTTTTGGGGCAGGATAGTCTTGTTTCTGTTATTACCGTTTGGCAT
GA
>RG3Y40446 Genomic segment corresponding to mRNA: XM_321479 Anopheles gambiae ENSANGP00000017390 (ENSANGG00000014901) mRNA, partial cds.
CTTTGACGCGATCGTTGCTTCCGAGATGGTATGCAAGCGTAGCACATTGGTCAATTCAGA
ATACGCATGTGGCCAATACCAACGATTATGCGAAAGAAATTTAATATAATTTTAAGTAAT
TTCCCGAAATCTAGATTATTTGTACTCTTTCCACTATGTGTTAGCCATATTTGTACGAAA
AAAAATATAAAATGTCCACACTCCGCTCCTTTCACCACAATCATCCACTCTACAGTAATC
GCTACTTTGTAATCATTTTGTGTACGCGTGACCTTCTCCCAGCCACATGTAATGCTTTCG
CTACATTCTACAACTTCCGGGAGTTATGGTTTTCCTTCCCGTTTCTTCGAAACATCCAGA
ATGTGCTCTACTTACCGCCAATCGTTTGTTGTACGTTTCCTCGATTTTCTGCAACGTCTG
CCGAATGCCCAGTTTTACGTCTACCTCCGCCATCACTTTGCGTATCATTGAACCGCCGTG
CGTGACGGCAATATCACATGCACTTTCTAGATTTGCTGCAAAGAAGGACAATCGCTATAC
AATGTTGCGACCGCTATCTCGACGGAATTATTGTGCTATATTTACTCTTTTACCGCACGG
CCGATGGAAACTGTGTTTTGTTATCAGCTGGGAAGCCAATTTGTAAACAAACAACAACAA
TACCAACAACCTGAAACTGACAAGTGGCGACAAGTTTATATAACCTCATTGAAGAGTTCA
TTTTATGAAAAGATTCGGCAACTTTTCACGGATTCTTTTTTTATGAAACATTTCAGCTGG
ATTTGAAATTACCGTTTAATGAATTTGTAATTTTCACTAACTTGCATTAAAATACCATAT
CCAGGTAGCTCCGTAACCACGCTGAGTGAATCAATCGCAGCAACCATCCCAAAAACAATT
TCCACGCCAGTTCTAAATTGGCTACGAACGTGTAAGGTCGCTAAATTGCAAGTGTTAAAT
TTTTAAGTTTATATATTCAGCAAAACCGTCCCAAAAAAATATGAGTGCCAAGAACAAAGG
TCCTGGACCGGCGGCTTACGGTCTGCCGCCTGAAATCGGCTTCAACCAACACGATCCTCG
GAAAGACCGAAAACCAATGTACACGATGCGGCCGGCGTTCAAAACCCGCTTCGACACGCT
CGGTCCCGGCCCGGCCGTGTACGATCTGAAGAAGATAACGCGCGTTGGAGGACCCCGGGA
ACCGAAGTATTCGCTCGCAAGCCGACTCAACGAGCGCAAGCCGGATCTCGTTCCCGGCCC
GGGTGCGCACAACAATCATCTGGTGCCGACGATGAAATGTAAACGTCCGCCCTTGTACAG
CTTCGGCCAGCGTATCGATGTGCCCAACCGGGAGATCATACCGGCGCCGAATCGATACGA
TGGGCTGATTTACATGACTCGTACCAAAGCTCCGTGCTACTCGATGTAAGTAATGGGTGT
GGTGACGTATTTTATTTCCCAATATTAAAACAATCGAATCTTCCTCAGGAGACCGCATAC
GAAGCAGATTCACGGCCTGGAGGGACCTGGTCCGGCTAGGTACGGTCCTACCTCGCGCGA
CGTCACCCACAAACGGGCACCGAACTATACGCTGCGTGCTGGCCATAAGCATCTTACGGA
GCGGACGCCTCATCCCGGACCGAATCGCTACGGTTTGATGAACCTGCGCATGGACACCAC
GGCACCGAGCTACAGCTTTGGCATCAGATATCCAGACTGGAAGGATCCAATGATTATACC
GGGTGACAATTGTTAGGTTCCTGAGTAAACCGGCTTGAGGGTTATGTCTTCAAGGAGACG
ATACAAATATTGAAAGGATCTTTTAGGGAATTCAACCAGTTTCAAATGAGTTCAGCATTC
AATGAGACTACTTTATCCACATTCCAAGGCTCGTTCCCTTCCTATGTTAATGATGGTCAA
TAAAAAATCGTTATAAAAATCTCCCATCTGAAACTTGACCGTTAAAAGTTCAAATTTATC
TTATTCCATTGATATTTGTTCCCATTTATTACACAGCTGCACCCCACTCGACAAGCACAC
CCCCAGGGCTAAGCGGATGCACAAATGTCATCAGCTCAAGTTACCTGCTGCAAGCAACTG
CGAAAAGAAGCCAATAGTGCTACGATTGCGCAGTGTAATGATCAGCCGATTAACATGCTC
CCCATGGCACGTCCCCGACCTGGAGCGCTGAAATGGCACTGGGCTCGCCTTTTAAATGTC
TTCCCGAAGGAAGGAGCTTACACACCTTTCGTTCCGTTTCCAAAAACATAACCGAACTGC
CCCGCAGGTTCACTTCTCGATTAGATCACACCCGTTCGTCCCACGGGGCCCACACACTCA
ACCGTCAGCGTTGCGCGTAAAATGGCCCCCTTCGCGACGGAAACGGCCGTGAGGCCTCCG
AAAAAGAAGAAAGGAAAAAAAAACGAACCGTCTCCAAAACCAAAGCCCACGGGCCAGAGA
ACCATTTTCACGGGGGAAGACGCGAAAAGAGAAGACCTACACCAATTAACCGGCATAACG
AGGATCAAATTACTCACCCAAAAGCCACACTCATTTGTTATTCACTGAATCGATCTTGTC
GCACCGGATGAAAAATGTCATGAGCATATCAATAAAGCAATAAAATCTCGGCTCGTCTCT
TGCGCGTTCGCTTTCTCTCTCTTTCTCTCTCTCTCTCTTGGGGTTTGGCTGCGAAGCAGA
AGAAGAAGAAGAAAACAAACGCACACGGACAGGAAAGACAGGTTAGGAATTGAAAG
>RG3Y40452 Genomic segment corresponding to mRNA: XM_321472 Anopheles gambiae ENSANGP00000018164 (ENSANGG00000015675) mRNA, partial cds.
GTCGATCGGACGACTTCAACGTAACTAATCTCTCATGACCCAATTTTCCTTACCTCAACC
TATTATTAACAATTGAGCTGCACTGCAGTTTCTGCCCAGTCTGTTAGCGAACTATTTTGT
CCAACCACGCCTACCCGACCTCCCCGCTAGTGCAACCAAGCTGAAATCTAAACCATTTTC
CAACCATTTCCTCATCTATCTTTCCAGGCGAACGACGAAAGTGTGGCGATTGTGGACCAC
CACGGCGACACAACTAATACCTTAAAACAACAGACACAACCGAATCGATTTTCTGCGCCA
CTATTCCACTGGTGTAAAAGCTGGTGAACGCTGAAGCTGGACCGACAAATTTGTCCGCCT
GATGACATGTTGGCGCACGAGCATCACTGCCGCAGCCGAGGGCCGATGCCGTTACCGTAA
CGTGCCGCGCTTGATCCGTGCGCGATTGTTTCGCTCGCCGGTGGTTGGGTGGAGCTGTGA
AAATTTCCACCGCGGTGGAAAGGCCTTCGTGAAAAGGCAGCGAGCGAGAGAGGACGTGAA
ACGTGCAGTGATGCAATAACTGTCCGCAAACTCGGTGTGTGTGTTAGCATAACAGCGAAG
GGGTCTTCTGCGAACCGTGAATTTTCCCGTCCGTGAGAACCTTGGTGCGGAAAGTTTGCA
GGAAAGGTGGCCCGAGAGGATGTCGTTTAGTTTTTTGAACGGTGTGATATGCGTGATCCA
GTGAACGGTGTAACGGTGCAGAAACAGCTCATAAGATTTGAGTTTTATTGACATCAATGA
GTGAGTGCGTTCGGTGTTAACCTTCACCCGATTGCAAGTCTAAACGGTGCGTCACAAACA
CACACTCTTTCGGATACGCCATTCGGATGTAACGCATCGCGAGCGTTCCAGCTGAACGAC
ACCCCGGGGACCGGAATTCGAGTGAACAAAGTGCGAAAAAGAAAGAGCCGCGACATCGAG
TGACGGTTGCTGCGAGCAAAGAAACCATTCCCATCCGCTAATGGCGGACAGTCGCGAAAG
AATCCGGGCCCCACCACGGGACGGGCGCGAAGGGTTCACCAGCCCGCGGCAGGTGCTCCG
GCGGCTGATGCTGCTGTCGGAGGGCAGACAGTACCGGGAGGCTGCCACCGTCGTCGGACG
CCTCGGACCGTCCGTGTTGCGCTCGGTTGTGGCCGAGCTGCCGATGGACATCCTGATCGA
GGCGCTGCCTCACAGTACCTACCTGCTCGAGTCCTTCTTCAACCGGTAAGTTCGTGTGCA
CTGGTAGTCCTTTCGAAATGCCGTGAACCTGTTTGGCCGTTTGGGTTGAAGTGGAAGTTC
AATGGTAGGTTCGATGGTACTACACTACTACTTTCACCATCGCCTCTCGCACAAACGAGT
CATTGCTCATTCGCGATGATATATTTTGCATTCCCTTTCGGAGTTAGCAGCAACACGCCC
CTAAGGGCAGCTTCTCGGCCGGGCTAGAAACCAAAACAATAGGGCTAAAACGATCCAGTG
ATCTTCGGCAGGGTCACAGCTTCCTTCACACCGGCCGCCATAGAATGGCCAAATTTCGCC
AATTTATTATCGATCGGACATTTGATTAACGGGAAGGTGAAATGAAAAGTTGTTTCACCA
CCGTGCGTAGAGAGGTGGAGATGGAGGCAGCCAGGCGGGTCTGGTTGGCTCGGGACAGTG
TGTTAAGGTCAAACCAGTTCTGTGCTACAGGGTTTGGAGATGGGATGGAAATAAATTAAG
CAGAAAGAAAGTGTCCGTTCGCAAGTCAAGGGTGTGTGTGTGCGGTTGTTTCGCAGCGTT
CGGTGAAGATTTTATGATTTTTGTCAGTCGAAAGGATTCAACCAAATGACAGCAGCATTG
GTGGTTTCGCAGCGGGAGTCGTTTTGTTGATGTTGTTGTTGTTGTTGCTGTTACTCCCAA
GTGTGGTTGTTGTTTGTTGTTGGTGTCGAGAGGCTGAGTGGCAATTTCTCCATCAGTCGC
GTTGCCGAAAGGAAACACAAACGAAGCAAAAAAAAGCAAGCTTAAAAACGCTTTACATGT
CTCGATCGAGCTGCTTTCACTTGTCACGATCTGGGCAGCACTCATTTAAACGAACCCCTG
GGAGGGGTAAAATTCCAACGGAGGAGGCGGTAATGATTATTTAGCAAATTTTGGCACCTG
ATTTTATTGAACGGACTCCTCGGAGCGGTCGATGGTCTGGTGACAACAATTCAAACGAGC
GGCAGGGCTGGAAGGGGGAGGGAAACAACATAAACATAAATCGAAATGCTAACGGTATGC
GTTTGGGATATTGGGATTGAATAGTGGTTGGCAGCTACTTCGGAGCCATACGGAATCATT
TCGAACACAGTGCTGAATCGATCGTTAAGCAGAGCATCAGCATATTGAAATGATCACCGA
TTGAAATGTTTCTTTTTGGAGCGTGTTTTTTTTTCTTTCCTCTTCCGCAAGGGAAATTGT
GATTGGACTAACAAATGCATTGAGAAGCGGGTACGTCTTGCGGGAATGACCTGTATTCCA
ACCGAAAGTGATGGGTAGCCGATGCATTTTCTTTGAAGAGAAAATAACTAGGCTACAACC
TAAAGTAGATGCACAATGGCGCTGAGATTGCTCTGGTATGTACGTACAATTTGAATTACG
CTAGCCTGTTGGAATTCGAGTAGGAATTAGCTCACTGGTCGGGTTGCCTCATCCATGGCC
TTAATTACTAATCGAGTGGAGAGCTTTTTTTTTTTGGTTGAGGCCAAAGTTTAACGCCGA
ATTTGATACGCTCTAACTAAAAGATCCAACGGGATATGTTATCAGTTGAAGAATGAAGGA
ACTCCACTACCAACTCGGCGAAAAACGATTCACACACACGCACCAGCGCGGTACAGTTAA
TTGACCTGCGTAGGAAAACAAAAACTTCTTGCTCGCGTTTCGATCATTAATCATTTCGTG
CCTTCAATAATGCGTGCATGGCGTTGAAGGTACGGCAGCTCCATCATATGTAGATCGTAT
GCGTGGGACGTAGATGAGAACGCTCATTTCCAATAGCCCTCTTTATCCTGTTTACTCCAA
AATCTGCTAATCATTCCAAACTACCTTTCGTTTAATGTTTCACGCACTCTTTCTCTCTCC
ACCAGACTAAATGCCGTTGTGGCCACCCCACGTCCGGACGTCCCGTGCGAGGCGATCATG
TGGCATCTGGTGAAGCTGTTCAGCAATCCGCACGAGACGGGCCTGCGGCAGCGATGCATG
AAGCTCGCCCAAGCCATCGGTATCTGGCAGCCGTCCCTCAGGGAGTCGCTGCTCGCCCGC
CGCAAACAGCTCGACCAAGCCATCCAAGGGCTGGGTGTGCACGGACTCACGGCAGATCAA
ACCGGCAGCCTCATCTCGCTGCACGTGGCGCTCAAGAATGAGCTCCAGCGGCACATCGAC
ACGTACAAGGCGGCCATCCACAAGCTGGAGGAGCTGAGCCCGGTTACCGCCCATCAGGAT
CCTGCTCAATCGTCCCATCAGCGCCTGCTGGCGATCGGGTACGGGGACATTCAGCAGCGC
CTGATCGACAACAAAACGTTGCTAACGATGCTAGACAAACCGGCGCTCAAGCAGCTGGCC
CAGCTGGTTGAGAACCTGTCGCAGCGGGTACAGAACGACAAGGAGGTACTGTTTTGTGTG
GGACAGATCCGTCGCACTGATGCGACGGCTAATACCGAGGAACGACCGGCGGCCGGGTTG
CTGATGAACTACTCGCGAGGATGTGACACGGTACTGGGACTGATGGGACCGATCGCCACA
CTGCCTCCGAGTAGCCCTACCAGCAATGGATGCAGCAGCGGTGGCAGTGATGGCTACCAT
TCCGATTCTGACATTGATGAGACGAAGTAAGTTGGGGCGCTTGTTGGATGGATGGGTCCA
GGGGAATCGCTTCTTATGACGTCTTCTTCTTTCTTTCGCTTTCCTTTCCAGTTCCGAGTT
GGTACGACAGTACAGCGTGATGTACAGCAAAAATCGTATCGACACACTGGACTCGCTGAA
CGCACTACCGCAACTCAAGCACGCCCATCAGCTCAAGGCAAAGATACTGTTCTCCATCAT
AGTGGTAAGTTGCCCCGTGGTTGATCTTTTCTACCCAGTCAGATTCTTGAATAATCGCGA
ATGTGTCTTCCTGTTCCGCAGCTTGCCTTCCGTGCCTGCCACGGGCTGAAAGAGCGCAAG
GTGCTCGAGGTACGCCGCACACTGTTCGTGCTGGACGCAAACGACGATTCGACGGCCACG
CTCGATCGAGCAGTGCGGCAGCAGCTGAAGGAGACGGCCGACCGGTTCCCGATGGGTGAC
GTCGAGCGACAGGTCGCCAACCAGGTGCTGTCCACGCTGCACGAGTACCCCTGCCTGGAG
GCTTGCATACCGCTCATCCACTACATCAGCGACTGCGTGCGATTAGCGTGGCGCATGGTG
AACCAAACCAACCCGTACTATCTGGATACGGACTTTACTCTCGGTAAGTGAGGAACTCCA
CGTTCAAGACACCTCGACCATCGCTCATGCTACTCCTCCTTCCAATTCCCACAGGTCTTC
TGCAACCGGAGAAGCACGAACGATACCCGATATCCGAGAAGCGGTCCGACATTATCCGTG
CGTTCTTGTGGCCAGCACTGATGCAGAATGGACACTGCGTGTACAAGGCGGTCGTCGCTA
CTTAACATGCGCACACACACTATGACCTTTAGGATCAAGCACCAATACCAACACACCGGC
ACGGACGCACACCTGTACATAAAGAGAGCGAGAGAGAGTCCTTTTCTGGGTGTATTTTTA
CTGTGGAAATAAAATTTTATTTGTATACTTTTTAAGTCGTCTTTGCTGGAGCGTTGGGTC
GTCGCGCCTCGAGCACGTCCGAAATCGGTAGCGGCTGAAGCTGCAGCTTCGTGCACACCC
GGCTAGCCCGGCTACACTCGAGCAGGTGGGCCTGGTAGTAGCGCACGATGTCGGTGGGAA
ACTTGAACCGCTTTTCCTGCTCCTTTTCCAACCCGAGGGCGTACATGCCATTCTTGCCGG
CGTGTCGAATAAACAGGTGGAAGTAAGTGTCCGGCGCACGGATCGAAAGGATGTAGCGAA
TCGTTTCGTGCTGCGTTTGGAGATCATAATAAAAGAAGATAAATAAAGATTTGACCACAA
ATCGGCACTGAGTAATGACCTTACTTTCAGCTTGAACGGTCTCACTATACACGTCCCGGC
GGGACGATCCCGCAAAAGTAGCTCACAGTATCGTCGATCGATGTCGTAGTAAAAGGGTTC
TAGCTCAACCGTATCATTGATCACCACGTAGCGTGGTTTGTTTGTCAACACACCGGCCGA
AGACAGCTGGACCGTCGGCTCCACGGAATCGCCCGCCGTCACTTCACAGTCATCAAACTG
CTCTGCCCGTCGACAACGGCAGTACACGAGATCGCGCAACACCTCCGAAAAACGGTCCAC
TAAATTGACGATCAAATGGTAGGAAACGACCAAACAGCAGCAACTCATCGCACCGAGCGT
GTACATCCAGCGTGCACCGTCTACCAGCAGGAACTGTGCGTTGGAGAGAAGCAAACAATC
TGCATCTACACATCCAGCCCAGGTCGAGCAACCGAAGTATCACAACTACTGTGTCGGTTT
GGCCATTGTTAGCGCAGATCAGTTACGAGGCGCAGGATCAGGGGA
>RG3Y40456 Genomic segment corresponding to mRNA: XM_321466 Anopheles gambiae ENSANGP00000018149 (ENSANGG00000015660) mRNA, partial cds.
TACGTCACCCGGGAAACCCCACGACTTTTGGGTCGCCGGTGGACGCCTCTGGGAGTCGTC
GGACGATTTGCAAACGCTGCGTGTACCTGTTCGCGCCGAATGGATGCCAATGTGTGCAGC
ACGGGAAATCGATCAATTCCAGTAAAAGAAGGAAAGCAGAAGGGGGCGATGGTGCATATG
AAATGAAGCGAATGCAAACTGCCTGAGTGTGTTTTTTTCCTTCTTCTCATCGAAATGCAC
TATTGATATTGCTCCATCCATTCATTCCATCCATCGATCCAGCGATTCGAATGCCAAAAT
CTCATACCCCCTGTGAGGCTGCATTCGCCCTCTCGCCAGGGTTTGCAGTTCGGACGGCCG
GTTTTAGTGCAGCTCGAAATGGAATTTATATTGATTCGAGCACAAACGGTCCAGGTGGTG
AATTGAGAAGGGCTTTTGGAGTTGTTTTTTTTTTTGCTGGCGAGAGCAACAGCACATCAT
CACCATAACATAATGGTTGGTTTCGTCACCTTTCGAACCCTTTTGCAAATGAATAGAAAT
TAAGGGATGGCTCTCTGCGTGTGCGTCTGTGTGTGTGTGTGGGGTTTGAGGGTTAAAATC
CGTCGTGTCGATGGGGGTGTTTTTAATGGTTTGAGAATTTCGCTGTAATTATGAGCGTGG
GTTATTGCTGTTTGCTGAGGCAGATCTCCCCTAACGAGAAGAAAACTGAGATATTCGAGT
GCTGCTGCTGATACTGCGTGTGTGTGTATATGAAGATGTTTGAACAACTGTCAATAAAAA
AGCGAGCGGGACACGTCGGTCTCGGTCTTCTCGGTACTTCACCCCATGGCTCATTCGCTC
ACGTTTCGGCCTAACTGAAGTATTAAGAATGAATCAGAAAATCCAGTGCCTGTTGGTGAT
AGTGGTTGCCGTCGCCGGCATCGGTGCAAAAGACTCAGCGACCCAGGATGGCGTAGCCAA
CGAGACCAACGGCGGCGAGGAACGGGTGGTTACGATCCGGATGGATCCGTACATGGACCT
GTGCCGGGGGGTGTACGTACCGCCGCCGTCACTGACCAGCTCCCTGTACTGCTGGTACGA
TGTGCGCAACGCGCACAGTGTCATCTCCCCGTCCAAGGTAGAGGCGCTCAGCAACGATCC
GTTCGTGGCACTGTTCCACGAGTTTGTGCACGATGGCGAGATCGCCCAGCTGCAGGCGCT
GGGCAGTATGCACATTAAGCAGTCGGGCCCGAGCAACGATAGCTGGCTGCCGGTGTTTTA
CGAGAACCATCAGACGTACACGCTGCACGATCGGGACCACCCGGTGGTGGAGCGGCTCAC
GAAGCGCATCGAGCGGCGGACGGGCCTGAGCTGTGACACGGCCGAAGACCTGAAGGTGAT
CTACAACGAGGTCGGCGCGTTCAAGACGGCCGCACTGGATGCGATCCACAAGAAGGAGGA
CGCCCAGCGCTTTGCCTATGCGGGCGATCGGCTAGCGACGATGCTGTTTTTCGTGAGTAA
CTTTGCAGCGAAACGGGGCGATTGCACGATCTTGCTCACGCTGAACAACACTCCAACTTT
TAGCTAAGCGATGTCACCAACGGAGGATACACCATTTTCCCCAAGCTGCGGGTTGCGATT
CGCCCGCAGAAGGGTACGGCGGCGTTCTGGTACAACCTGAAGGACACCGGGGAGGGCAAC
GTGCAGATGAAGTACAGCATCTGCCCGCTGCAGGACGACCAAAAGTGGACGGCAAAGAAG
CTGATCCACACGCGAGGCAACGAGCTGCGCCAGCTTTGCCGGCCCGAATCGGCACCAAAG
AGTGAGAAGTAATGAGGAGCGCTTGGGTGCCACGTGAACACGTCACTTCCTCGAATCTCT
TGGCCAGCGACAGAGAAGGCGGGGTGAAATAAACTGGAAAACGAAACAAACGTTAATTGG
TGTAAGGTTGAGCTACATGCGAACAGGACACGTGTTCCTGTTGCTTGGGATCTCAGGGAA
AAGTTCAGGGAAAATAACTAAAATGGTTACATATTCATTCGTTACCAACTATGCTAACTA
GTGATGGGAAAACTGAAGTTTTTGTCGGAATCGAATCTGGCTAGTTTCGAAGTTTTCTGG
AATCGATTCCGGATAGTAGGCCTGAAATCATTTTCCGGAATTGATTCCAGAATTGGTTCC
GGAATTGGTCCCGGATGTAGCTCTAGAATCGGCTCCAGAATCGGCTTCTGAATCGGCTCC
AGAATCGGAATCGGCACAGGAATTGGAATCGGCTCCGGAATTGGTTCTGAATTTGGTTCC
GGAATCGGCTCCGGATATGGTTCCGGAGTTTATACCGGAATTGGGATCCAGAATCGGCTC
CGGAATCGGCTCCGGAATCGGCTCCAGAATTGGAATCGGCTCTGGAATTGGAATCGACTC
TAGAATTGGAATCAGCTCTGGAATTTGTGCTGGAATTGGTTCCGGAATTTGTGCCGGAAT
GGGTTCCGGAATTTGTGCCGGAATTGGTTCCGGAATCGGTTCCAGAATGGGTTCCGAAAT
CGGCTCCAGAATCGGAATTGGTTCCAAAATAGGTTCCGGAATCGGCTCCAGAATTGGCTT
CGAAATCAAAATCGAAATCAAATGCTTCGATACGGAGTCGGTTTCGGCATCTCCATAAGA
ATAGGAGTATGGGTACAATGGTGTTACGTATTGATATCCGCAAAGAATCATAATTTACTT
GTGAACGATCCATTCTCATGGAGATTTACGGATTGATTTCGTTTCTGAAACTTCATACTT
CAATTCAAGAACTGATTCTTATTCCGAATATAATTCCATTTCTGTAGTCAAT
>RG3Y40464 Genomic segment corresponding to mRNA: XM_321453 Anopheles gambiae ENSANGP00000022182 (ENSANGG00000019693) mRNA, partial cds.
TATTCCCAGTTGCTGTCCGCACAAGGATGTCGCAGTCTTGTCTTAGTTTGTGCATAGATC
CTTCCCGGTCACTAATGCCAACCGTGCTTAACTGTAAACTCACCCGAAAAATACAGGCCT
GAAAGATGTGCTGAAACAGAATGGATTTAAAAAAGGCGGCCCAGGCGCTCAGTTGGACGA
CGTGGATGATGTGAAGCGGCGACCCCGCGTATTGCTTTCGGATATATTTGCCGACAAGGA
AGTAGAAGACAACCCCCCGAAGCAGCAAAAGCCTCCAATGCAGGAACCGGTAAAGGTGGA
AATAAAAAATGCACCCAGTGAATCACCCAAGGCGTCGACGAGCGGTGCTCCTCCCCCGCT
GGCACCGGACGCAACATCGGCTGATCTCCGGAAGGTGATAGCAGAAAGGCGCAGCATCAA
ATCGGAATGTCAGGATAAGCTCAGCGATCTGGAAGAGATGGAACGCTACATTAAGCAAAA
GGAGCAGGAGATCCAGCGTCGGCTGCAAAAGCTGGAGCAGGATGAAGCGAACGTAACGGC
GTTGCTACCCTCTACCAGCTCGAAGCGCCAAAAATCGCCGGAAGGAAAGGGAAAGGACTC
AACAAGCAGCAGCAGCAGCCACAGCCGAGCCGAGCAGAGCAGCAGTAGAAGTAAACGCAT
TTCGCCGGCTCGATCGGACAGTGCGTCCACCAGCCAACGGATCAGCACGCACACGACGAC
GATGGCGACAGTTAGCAGCATTCCCACAACCTACCCAGCCGGAAAAACGATGTTTCCGGA
CCAGATGCGCTCCGTTTCTCCGTCGGACCGCTTGGCGCACGAGCGCTATATGCAGATACG
GGTGGAAAAAATCGCCATCACACAAGAGCTGGATTCGCTGCGCCAACGCTTTGACTACCG
CAAGGGATCGCGGGTCGATGCGTTGCGCGATCTGCTTGCCGGGCTGAACCGTGAGCAGCG
GGAGATACAGATACAGCTGGAGGCCAAGTGGCGCTTCAGAATGCCGGAAGATGTCAACTA
CGCGGGAAGCTCATTCGATGCTTCACCATCACCACCGGCAAGGCGGCAAAATGTTCGATC
ACGCTCGCGCTCACCACGCCGTTCACCCCGTCGTTCACCACGTCGTTCACCTCAACGTTC
ATACCACCGTTCGCCCTACCGTGCACAGTCACGTTCGCGCTCTCCGTCACCGCGCAATTA
TGGTCGCTCGCGATCACGCTCCCGATCACGCTCGCGGTCGCGCCGTTCGCGCCAGCTGAC
CCGGTCCCGGACGCGATCGCCCGTGCGCTGGTCGCGAACATCCCGTTCGCCTTCTCCCCA
GTTCTACCGCCAGAGGCGGCGCCGCTCAAGGACCCCATCCAGAGAGGCCCGGCCGCCGTC
AGAACCAAGGCGAGGATATTCCTTGGAACGGGACATGTACAACATTGGACGCTATAACAC
GAAGCATCAGAAGCACACGGTTTTCGTCGGCAACGTTAACAGCAAGATGTCGGAAAGAGA
GATTGAGGACATATTTGCCCGCTACGGGCGTCTGGAGAATGTGGACTTTGCGCGCCGTAA
ACGGTTCGGCGAAGTGTACTTCAACTACTCCAACCGCGACCATGCCTTCAAAGCGCTGGA
GATGAACAACGTCAAAATAATGGGACGCCGTCTGCGCGTCTCGTTCAATTCGGAAAAACC
GATCCACCGAGAGGGATACACAATCTACTACACCATGAGGCAACGTAAGTATTTGAACCG
AAATCTTTCCCCTGCTCTACCCCGGCCGGCCCTCCTTCTCCTAGTCTCGCGTGAAGATGG
TTATTTGGCAGAAACAAATATGTGATATGTACTCCCTCCCTCCATTTTGCGGTTCCTTAC
CGTCTTCTCTTACAGCGACCGACGAACAGACAATTTATCAATCATATGAATCGTACGGCG
AGATTGATTTCATTTGGTACCCCGATAACGGGTTGTTTGGTACCATTACTTTCCGGCGGG
CCGAATCTGCCACGGAGGCACTTGCAGTGAATGAGCTCAGCGATGGAACAACTATTCGTC
CTAAACCTTTCATTGACAAAGTTAGGCACGTCCAATAAGCTTGCGTGGACGCGTAAAATT
AAACACTGCGACATGGACGGCGCACAGTAAGCAATATCATGGTTTTATCATCGATATTCT
GTCATTCTAACAGTAGCAAACACTTCTGACGTGTAAGTGGCGGAATTTAGAGATACGGCT
CAAGAAATTATTTGACCGTAAAAGTTATTGCAACACGAGTTTGCAATAAAAACACGTAAA
CATTGTCGCTTAAACCAAGCGAAGAACAAATTGAACACTTACTGGTTGTAAAAACATCAT
TATCGTTGCAGTGGAATATTAAAACCGCCACGGAAACGTCCGTGATTTTATTATTGCTGT
AACTATAAAGGACAAACCTTTCAGAAACATTGAAATTAATGTTACATTGCTTTCGTTTTA
[truncated: 6,085,450 more chars]
