# Supplementary material for: Automatic generation of gene finders for eukaryotic species
Source: BMC Bioinformatics. 2006 May 21;7:263. doi: 10.1186/1471-2105-7-263 (PMC1522026; doi:10.1186/1471-2105-7-263)
Supplement: Additional File 2 — The annotation part of the training set for A. gambiae. The file is in GFF format and packed using bzip2. [file 1471-2105-7-263-S2.bz2 › 1471-2105-7-263-S2]

RG3Y40005	reformat.pl	CDS	1001	1231	.	+	.	status known
RG3Y40005	reformat.pl	CDS	3536	4255	.	+	.	status known
RG3Y40005	reformat.pl	CDS	4330	4492	.	+	.	status known
RG3Y40005	reformat.pl	CDS	4573	4754	.	+	.	status known
RG3Y40005	reformat.pl	CDS	4861	5038	.	+	.	status known
RG3Y40005	reformat.pl	CDS	5102	5496	.	+	.	status known
RG3Y40015	reformat.pl	CDS	1001	2071	.	+	.	status known
RG3Y40015	reformat.pl	CDS	2150	2391	.	+	.	status known
RG3Y40015	reformat.pl	CDS	2469	2574	.	+	.	status known
RG3Y40017	reformat.pl	CDS	1001	1786	.	+	.	status known
RG3Y40017	reformat.pl	CDS	1868	2050	.	+	.	status known
RG3Y40017	reformat.pl	CDS	2376	2465	.	+	.	status known
RG3Y40017	reformat.pl	CDS	3182	3268	.	+	.	status known
RG3Y40017	reformat.pl	CDS	3929	4000	.	+	.	status known
RG3Y40022	reformat.pl	CDS	1001	1617	.	+	.	status known
RG3Y40022	reformat.pl	CDS	3598	3754	.	+	.	status known
RG3Y40022	reformat.pl	CDS	4529	4774	.	+	.	status known
RG3Y40022	reformat.pl	CDS	4860	4967	.	+	.	status known
RG3Y40028	reformat.pl	CDS	1001	2032	.	+	.	status known
RG3Y40028	reformat.pl	CDS	2095	2166	.	+	.	status known
RG3Y40028	reformat.pl	CDS	2244	2309	.	+	.	status known
RG3Y40028	reformat.pl	CDS	2376	2489	.	+	.	status known
RG3Y40029	reformat.pl	CDS	1001	1611	.	+	.	status known
RG3Y40029	reformat.pl	CDS	1668	2004	.	+	.	status known
RG3Y40029	reformat.pl	CDS	2074	2232	.	+	.	status known
RG3Y40029	reformat.pl	CDS	2299	2373	.	+	.	status known
RG3Y40030	reformat.pl	CDS	1001	1722	.	+	.	status known
RG3Y40030	reformat.pl	CDS	1789	2320	.	+	.	status known
RG3Y40030	reformat.pl	CDS	2377	2436	.	+	.	status known
RG3Y40031	reformat.pl	CDS	1001	2122	.	+	.	status known
RG3Y40031	reformat.pl	CDS	2182	2274	.	+	.	status known
RG3Y40056	reformat.pl	CDS	1048	1128	.	+	.	status known
RG3Y40056	reformat.pl	CDS	1194	2222	.	+	.	status known
RG3Y40067	reformat.pl	CDS	1001	1764	.	+	.	status known
RG3Y40067	reformat.pl	CDS	1847	2078	.	+	.	status known
RG3Y40067	reformat.pl	CDS	2148	2216	.	+	.	status known
RG3Y40067	reformat.pl	CDS	2302	2391	.	+	.	status known
RG3Y40067	reformat.pl	CDS	2462	2524	.	+	.	status known
RG3Y40071	reformat.pl	CDS	1001	2065	.	+	.	status known
RG3Y40071	reformat.pl	CDS	2136	2225	.	+	.	status known
RG3Y40071	reformat.pl	CDS	2298	2357	.	+	.	status known
RG3Y40072	reformat.pl	CDS	1001	1896	.	+	.	status known
RG3Y40072	reformat.pl	CDS	1995	2193	.	+	.	status known
RG3Y40072	reformat.pl	CDS	2250	2339	.	+	.	status known
RG3Y40072	reformat.pl	CDS	2400	2465	.	+	.	status known
RG3Y40073	reformat.pl	CDS	1001	1837	.	+	.	status known
RG3Y40073	reformat.pl	CDS	1912	2133	.	+	.	status known
RG3Y40073	reformat.pl	CDS	2198	2287	.	+	.	status known
RG3Y40073	reformat.pl	CDS	2356	2421	.	+	.	status known
RG3Y40082	reformat.pl	CDS	1001	1218	.	+	.	status known
RG3Y40082	reformat.pl	CDS	1287	1446	.	+	.	status known
RG3Y40082	reformat.pl	CDS	1523	1588	.	+	.	status known
RG3Y40082	reformat.pl	CDS	1982	2712	.	+	.	status known
RG3Y40082	reformat.pl	CDS	2779	2953	.	+	.	status known
RG3Y40082	reformat.pl	CDS	3035	3237	.	+	.	status known
RG3Y40082	reformat.pl	CDS	3310	3544	.	+	.	status known
RG3Y40084	reformat.pl	CDS	1001	1061	.	+	.	status known
RG3Y40084	reformat.pl	CDS	1115	1572	.	+	.	status known
RG3Y40084	reformat.pl	CDS	1640	1969	.	+	.	status known
RG3Y40099	reformat.pl	CDS	1001	1176	.	+	.	status known
RG3Y40099	reformat.pl	CDS	1252	1489	.	+	.	status known
RG3Y40099	reformat.pl	CDS	1575	2484	.	+	.	status known
RG3Y40099	reformat.pl	CDS	2605	2981	.	+	.	status known
RG3Y40100	reformat.pl	CDS	1001	1507	.	+	.	status known
RG3Y40102	reformat.pl	CDS	1001	1540	.	+	.	status known
RG3Y40102	reformat.pl	CDS	1605	1869	.	+	.	status known
RG3Y40102	reformat.pl	CDS	1934	3539	.	+	.	status known
RG3Y40102	reformat.pl	CDS	4874	5039	.	+	.	status known
RG3Y40102	reformat.pl	CDS	5123	6307	.	+	.	status known
RG3Y40108	reformat.pl	CDS	1001	1304	.	+	.	status known
RG3Y40108	reformat.pl	CDS	1348	1671	.	+	.	status known
RG3Y40108	reformat.pl	CDS	1750	1958	.	+	.	status known
RG3Y40111	reformat.pl	CDS	1001	1203	.	+	.	status known
RG3Y40111	reformat.pl	CDS	1276	2113	.	+	.	status known
RG3Y40112	reformat.pl	CDS	1001	1461	.	+	.	status known
RG3Y40112	reformat.pl	CDS	1539	2295	.	+	.	status known
RG3Y40112	reformat.pl	CDS	2357	2508	.	+	.	status known
RG3Y40112	reformat.pl	CDS	2577	2709	.	+	.	status known
RG3Y40112	reformat.pl	CDS	2777	3304	.	+	.	status known
RG3Y40117	reformat.pl	CDS	1001	3073	.	+	.	status known
RG3Y40129	reformat.pl	CDS	1001	1186	.	+	.	status known
RG3Y40129	reformat.pl	CDS	1283	1493	.	+	.	status known
RG3Y40129	reformat.pl	CDS	12933	13198	.	+	.	status known
RG3Y40134	reformat.pl	CDS	1224	1380	.	+	.	status known
RG3Y40134	reformat.pl	CDS	1475	1635	.	+	.	status known
RG3Y40137	reformat.pl	CDS	1001	1312	.	+	.	status known
RG3Y40137	reformat.pl	CDS	1382	1612	.	+	.	status known
RG3Y40137	reformat.pl	CDS	1700	1803	.	+	.	status known
RG3Y40137	reformat.pl	CDS	1890	2082	.	+	.	status known
RG3Y40138	reformat.pl	CDS	1001	1279	.	+	.	status known
RG3Y40138	reformat.pl	CDS	1356	1693	.	+	.	status known
RG3Y40138	reformat.pl	CDS	1784	1972	.	+	.	status known
RG3Y40138	reformat.pl	CDS	2645	2888	.	+	.	status known
RG3Y40138	reformat.pl	CDS	2975	3327	.	+	.	status known
RG3Y40138	reformat.pl	CDS	3405	3612	.	+	.	status known
RG3Y40148	reformat.pl	CDS	1001	1132	.	+	.	status known
RG3Y40148	reformat.pl	CDS	1209	1362	.	+	.	status known
RG3Y40148	reformat.pl	CDS	3631	3698	.	+	.	status known
RG3Y40148	reformat.pl	CDS	3965	4136	.	+	.	status known
RG3Y40148	reformat.pl	CDS	4236	4962	.	+	.	status known
RG3Y40148	reformat.pl	CDS	5000	5044	.	+	.	status known
RG3Y40148	reformat.pl	CDS	5379	5952	.	+	.	status known
RG3Y40157	reformat.pl	CDS	1001	1269	.	+	.	status known
RG3Y40157	reformat.pl	CDS	1339	1666	.	+	.	status known
RG3Y40160	reformat.pl	CDS	1001	1122	.	+	.	status known
RG3Y40160	reformat.pl	CDS	2278	2404	.	+	.	status known
RG3Y40160	reformat.pl	CDS	2569	2736	.	+	.	status known
RG3Y40168	reformat.pl	CDS	1001	1201	.	+	.	status known
RG3Y40168	reformat.pl	CDS	1404	1734	.	+	.	status known
RG3Y40168	reformat.pl	CDS	1849	1972	.	+	.	status known
RG3Y40168	reformat.pl	CDS	2036	2279	.	+	.	status known
RG3Y40168	reformat.pl	CDS	2363	2523	.	+	.	status known
RG3Y40168	reformat.pl	CDS	2601	2679	.	+	.	status known
RG3Y40187	reformat.pl	CDS	1001	2066	.	+	.	status known
RG3Y40187	reformat.pl	CDS	2137	2308	.	+	.	status known
RG3Y40187	reformat.pl	CDS	2383	2608	.	+	.	status known
RG3Y40191	reformat.pl	CDS	1001	1570	.	+	.	status known
RG3Y40200	reformat.pl	CDS	1001	2439	.	+	.	status known
RG3Y40200	reformat.pl	CDS	2501	3350	.	+	.	status known
RG3Y40200	reformat.pl	CDS	3553	4300	.	+	.	status known
RG3Y40200	reformat.pl	CDS	4377	4483	.	+	.	status known
RG3Y40200	reformat.pl	CDS	4558	4725	.	+	.	status known
RG3Y40203	reformat.pl	CDS	1001	1069	.	+	.	status known
RG3Y40203	reformat.pl	CDS	1121	1579	.	+	.	status known
RG3Y40217	reformat.pl	CDS	1001	1289	.	+	.	status known
RG3Y40217	reformat.pl	CDS	5524	5681	.	+	.	status known
RG3Y40217	reformat.pl	CDS	5758	6141	.	+	.	status known
RG3Y40217	reformat.pl	CDS	6219	6694	.	+	.	status known
RG3Y40217	reformat.pl	CDS	6769	6889	.	+	.	status known
RG3Y40217	reformat.pl	CDS	6975	7193	.	+	.	status known
RG3Y40229	reformat.pl	CDS	1147	1315	.	+	.	status known
RG3Y40229	reformat.pl	CDS	2384	2451	.	+	.	status known
RG3Y40234	reformat.pl	CDS	1001	1268	.	+	.	status known
RG3Y40234	reformat.pl	CDS	1340	1552	.	+	.	status known
RG3Y40234	reformat.pl	CDS	1621	2125	.	+	.	status known
RG3Y40234	reformat.pl	CDS	2225	2504	.	+	.	status known
RG3Y40234	reformat.pl	CDS	2577	3044	.	+	.	status known
RG3Y40234	reformat.pl	CDS	3134	3334	.	+	.	status known
RG3Y40234	reformat.pl	CDS	3427	3522	.	+	.	status known
RG3Y40259	reformat.pl	CDS	1001	1149	.	+	.	status known
RG3Y40259	reformat.pl	CDS	1224	1267	.	+	.	status known
RG3Y40259	reformat.pl	CDS	1339	1433	.	+	.	status known
RG3Y40261	reformat.pl	CDS	1001	1079	.	+	.	status known
RG3Y40261	reformat.pl	CDS	1150	1336	.	+	.	status known
RG3Y40261	reformat.pl	CDS	1412	1677	.	+	.	status known
RG3Y40261	reformat.pl	CDS	1746	2317	.	+	.	status known
RG3Y40268	reformat.pl	intron	1134	2704	.	+	.	status known
RG3Y40268	reformat.pl	CDS	2706	2801	.	+	.	status known
RG3Y40268	reformat.pl	CDS	2964	3005	.	+	.	status known
RG3Y40268	reformat.pl	CDS	7462	7510	.	+	.	status known
RG3Y40268	reformat.pl	CDS	9644	9761	.	+	.	status known
RG3Y40268	reformat.pl	CDS	9849	9977	.	+	.	status known
RG3Y40268	reformat.pl	CDS	10058	10202	.	+	.	status known
RG3Y40268	reformat.pl	CDS	14969	15031	.	+	.	status known
RG3Y40270	reformat.pl	CDS	1001	1514	.	+	.	status known
RG3Y40270	reformat.pl	CDS	1587	1853	.	+	.	status known
RG3Y40270	reformat.pl	CDS	1924	2183	.	+	.	status known
RG3Y40272	reformat.pl	CDS	1062	1248	.	+	.	status known
RG3Y40272	reformat.pl	CDS	3003	3079	.	+	.	status known
RG3Y40273	reformat.pl	CDS	1001	1163	.	+	.	status known
RG3Y40273	reformat.pl	CDS	1234	1289	.	+	.	status known
RG3Y40273	reformat.pl	CDS	1362	1489	.	+	.	status known
RG3Y40273	reformat.pl	CDS	1571	1795	.	+	.	status known
RG3Y40273	reformat.pl	CDS	1968	2109	.	+	.	status known
RG3Y40279	reformat.pl	CDS	1001	1057	.	+	.	status known
RG3Y40279	reformat.pl	CDS	1120	1223	.	+	.	status known
RG3Y40279	reformat.pl	CDS	1292	2565	.	+	.	status known
RG3Y40279	reformat.pl	CDS	3568	3920	.	+	.	status known
RG3Y40288	reformat.pl	CDS	1067	1092	.	+	.	status known
RG3Y40288	reformat.pl	CDS	1164	2667	.	+	.	status known
RG3Y40290	reformat.pl	CDS	1001	1639	.	+	.	status known
RG3Y40301	reformat.pl	CDS	1001	1070	.	+	.	status known
RG3Y40301	reformat.pl	CDS	1133	1245	.	+	.	status known
RG3Y40301	reformat.pl	CDS	1314	1435	.	+	.	status known
RG3Y40301	reformat.pl	CDS	1501	1699	.	+	.	status known
RG3Y40301	reformat.pl	CDS	1770	1896	.	+	.	status known
RG3Y40301	reformat.pl	CDS	1969	2357	.	+	.	status known
RG3Y40303	reformat.pl	CDS	1036	1053	.	+	.	status known
RG3Y40303	reformat.pl	CDS	11638	11751	.	+	.	status known
RG3Y40312	reformat.pl	CDS	1001	1031	.	+	.	status known
RG3Y40312	reformat.pl	CDS	1055	1193	.	+	.	status known
RG3Y40312	reformat.pl	CDS	1278	1381	.	+	.	status known
RG3Y40312	reformat.pl	CDS	1451	1812	.	+	.	status known
RG3Y40312	reformat.pl	CDS	1892	2203	.	+	.	status known
RG3Y40321	reformat.pl	CDS	1001	1258	.	+	.	status known
RG3Y40321	reformat.pl	CDS	1328	1810	.	+	.	status known
RG3Y40322	reformat.pl	CDS	1001	1519	.	+	.	status known
RG3Y40322	reformat.pl	CDS	1583	2005	.	+	.	status known
RG3Y40347	reformat.pl	CDS	1001	1168	.	+	.	status known
RG3Y40347	reformat.pl	CDS	1384	1506	.	+	.	status known
RG3Y40347	reformat.pl	CDS	1713	1934	.	+	.	status known
RG3Y40347	reformat.pl	CDS	2029	2231	.	+	.	status known
RG3Y40347	reformat.pl	CDS	2312	2477	.	+	.	status known
RG3Y40347	reformat.pl	CDS	2544	2649	.	+	.	status known
RG3Y40347	reformat.pl	CDS	2726	2886	.	+	.	status known
RG3Y40347	reformat.pl	CDS	3161	3377	.	+	.	status known
RG3Y40347	reformat.pl	CDS	3465	4034	.	+	.	status known
RG3Y40347	reformat.pl	CDS	4113	4386	.	+	.	status known
RG3Y40347	reformat.pl	CDS	4679	5105	.	+	.	status known
RG3Y40347	reformat.pl	CDS	5188	5451	.	+	.	status known
RG3Y40350	reformat.pl	CDS	1001	1789	.	+	.	status known
RG3Y40350	reformat.pl	CDS	1878	2023	.	+	.	status known
RG3Y40350	reformat.pl	CDS	2085	2223	.	+	.	status known
RG3Y40350	reformat.pl	CDS	2290	2496	.	+	.	status known
RG3Y40350	reformat.pl	CDS	2555	2758	.	+	.	status known
RG3Y40350	reformat.pl	CDS	2818	2967	.	+	.	status known
RG3Y40350	reformat.pl	CDS	3050	3193	.	+	.	status known
RG3Y40350	reformat.pl	CDS	9394	9903	.	+	.	status known
RG3Y40355	reformat.pl	CDS	1001	1363	.	+	.	status known
RG3Y40355	reformat.pl	CDS	7740	7894	.	+	.	status known
RG3Y40355	reformat.pl	CDS	7985	8049	.	+	.	status known
RG3Y40355	reformat.pl	CDS	8152	8318	.	+	.	status known
RG3Y40355	reformat.pl	CDS	8401	8579	.	+	.	status known
RG3Y40355	reformat.pl	CDS	8713	8905	.	+	.	status known
RG3Y40357	reformat.pl	CDS	1001	1592	.	+	.	status known
RG3Y40357	reformat.pl	CDS	1657	1846	.	+	.	status known
RG3Y40357	reformat.pl	CDS	1918	2284	.	+	.	status known
RG3Y40361	reformat.pl	CDS	1001	1771	.	+	.	status known
RG3Y40362	reformat.pl	CDS	1001	1052	.	+	.	status known
RG3Y40362	reformat.pl	CDS	1162	1301	.	+	.	status known
RG3Y40362	reformat.pl	CDS	1537	1775	.	+	.	status known
RG3Y40362	reformat.pl	CDS	1873	2021	.	+	.	status known
RG3Y40362	reformat.pl	CDS	2091	2542	.	+	.	status known
RG3Y40362	reformat.pl	CDS	2632	3117	.	+	.	status known
RG3Y40377	reformat.pl	CDS	1001	1045	.	+	.	status known
RG3Y40377	reformat.pl	CDS	1126	7362	.	+	.	status known
RG3Y40377	reformat.pl	CDS	8452	8694	.	+	.	status known
RG3Y40378	reformat.pl	CDS	1001	1774	.	+	.	status known
RG3Y40378	reformat.pl	CDS	1857	1994	.	+	.	status known
RG3Y40378	reformat.pl	CDS	2080	2306	.	+	.	status known
RG3Y40378	reformat.pl	CDS	5102	5516	.	+	.	status known
RG3Y40382	reformat.pl	CDS	1001	1202	.	+	.	status known
RG3Y40382	reformat.pl	CDS	1267	1469	.	+	.	status known
RG3Y40385	reformat.pl	CDS	1001	1039	.	+	.	status known
RG3Y40385	reformat.pl	CDS	1474	1947	.	+	.	status known
RG3Y40392	reformat.pl	CDS	1001	1270	.	+	.	status known
RG3Y40392	reformat.pl	CDS	2830	2892	.	+	.	status known
RG3Y40396	reformat.pl	CDS	1001	1152	.	+	.	status known
RG3Y40396	reformat.pl	CDS	1284	1545	.	+	.	status known
RG3Y40403	reformat.pl	intron	1073	1540	.	+	.	status known
RG3Y40403	reformat.pl	intron	1619	1693	.	+	.	status known
RG3Y40403	reformat.pl	CDS	1734	1928	.	+	.	status known
RG3Y40409	reformat.pl	CDS	1001	2422	.	+	.	status known
RG3Y40409	reformat.pl	CDS	2485	2931	.	+	.	status known
RG3Y40416	reformat.pl	CDS	1001	1326	.	+	.	status known
RG3Y40416	reformat.pl	CDS	1393	1656	.	+	.	status known
RG3Y40416	reformat.pl	CDS	1722	1911	.	+	.	status known
RG3Y40424	reformat.pl	CDS	1001	1290	.	+	.	status known
RG3Y40424	reformat.pl	CDS	2327	2543	.	+	.	status known
RG3Y40424	reformat.pl	CDS	2633	3505	.	+	.	status known
RG3Y40425	reformat.pl	CDS	1001	1064	.	+	.	status known
RG3Y40425	reformat.pl	CDS	2936	3271	.	+	.	status known
RG3Y40425	reformat.pl	CDS	3366	3880	.	+	.	status known
RG3Y40425	reformat.pl	CDS	3942	4664	.	+	.	status known
RG3Y40425	reformat.pl	CDS	4739	5188	.	+	.	status known
RG3Y40426	reformat.pl	CDS	1001	1069	.	+	.	status known
RG3Y40426	reformat.pl	CDS	1156	1414	.	+	.	status known
RG3Y40426	reformat.pl	CDS	1483	2027	.	+	.	status known
RG3Y40426	reformat.pl	CDS	2111	2275	.	+	.	status known
RG3Y40426	reformat.pl	CDS	2729	2820	.	+	.	status known
RG3Y40426	reformat.pl	CDS	3847	3960	.	+	.	status known
RG3Y40426	reformat.pl	CDS	4042	4133	.	+	.	status known
RG3Y40426	reformat.pl	CDS	4270	4366	.	+	.	status known
RG3Y40426	reformat.pl	CDS	4608	4753	.	+	.	status known
RG3Y40426	reformat.pl	CDS	4832	4920	.	+	.	status known
RG3Y40427	reformat.pl	CDS	1089	1222	.	+	.	status known
RG3Y40427	reformat.pl	CDS	1301	1734	.	+	.	status known
RG3Y40427	reformat.pl	CDS	1808	1994	.	+	.	status known
RG3Y40427	reformat.pl	CDS	2092	2512	.	+	.	status known
RG3Y40428	reformat.pl	CDS	1001	1144	.	+	.	status known
RG3Y40428	reformat.pl	CDS	3175	3195	.	+	.	status known
RG3Y40428	reformat.pl	CDS	3264	3409	.	+	.	status known
RG3Y40428	reformat.pl	CDS	3484	3637	.	+	.	status known
RG3Y40428	reformat.pl	CDS	3709	3919	.	+	.	status known
RG3Y40428	reformat.pl	CDS	4008	4369	.	+	.	status known
RG3Y40428	reformat.pl	CDS	4435	4628	.	+	.	status known
RG3Y40428	reformat.pl	CDS	4702	5101	.	+	.	status known
RG3Y40428	reformat.pl	CDS	5960	6110	.	+	.	status known
RG3Y40428	reformat.pl	CDS	6329	6610	.	+	.	status known
RG3Y40428	reformat.pl	CDS	6687	6884	.	+	.	status known
RG3Y40428	reformat.pl	CDS	7655	8000	.	+	.	status known
RG3Y40428	reformat.pl	CDS	8084	8180	.	+	.	status known
RG3Y40428	reformat.pl	CDS	8268	8691	.	+	.	status known
RG3Y40428	reformat.pl	CDS	8760	8950	.	+	.	status known
RG3Y40428	reformat.pl	CDS	9021	9610	.	+	.	status known
RG3Y40428	reformat.pl	CDS	9683	10101	.	+	.	status known
RG3Y40428	reformat.pl	CDS	10175	10295	.	+	.	status known
RG3Y40428	reformat.pl	CDS	10380	10575	.	+	.	status known
RG3Y40428	reformat.pl	CDS	11059	11228	.	+	.	status known
RG3Y40428	reformat.pl	CDS	11307	11874	.	+	.	status known
RG3Y40428	reformat.pl	CDS	11944	12504	.	+	.	status known
RG3Y40428	reformat.pl	CDS	12571	12736	.	+	.	status known
RG3Y40428	reformat.pl	CDS	12810	13894	.	+	.	status known
RG3Y40428	reformat.pl	CDS	14027	15553	.	+	.	status known
RG3Y40428	reformat.pl	CDS	15621	15789	.	+	.	status known
RG3Y40428	reformat.pl	CDS	15858	16942	.	+	.	status known
RG3Y40436	reformat.pl	intron	1167	1300	.	+	.	status known
RG3Y40436	reformat.pl	CDS	1321	1637	.	+	.	status known
RG3Y40436	reformat.pl	CDS	1708	1826	.	+	.	status known
RG3Y40436	reformat.pl	CDS	1894	2045	.	+	.	status known
RG3Y40436	reformat.pl	CDS	2147	2299	.	+	.	status known
RG3Y40439	reformat.pl	CDS	1009	1140	.	+	.	status known
RG3Y40439	reformat.pl	CDS	1210	1445	.	+	.	status known
RG3Y40439	reformat.pl	CDS	1511	1660	.	+	.	status known
RG3Y40439	reformat.pl	CDS	1719	1771	.	+	.	status known
RG3Y40439	reformat.pl	CDS	1838	2322	.	+	.	status known
RG3Y40445	reformat.pl	CDS	1001	1913	.	+	.	status known
RG3Y40445	reformat.pl	CDS	14594	14748	.	+	.	status known
RG3Y40445	reformat.pl	CDS	16259	16462	.	+	.	status known
RG3Y40446	reformat.pl	CDS	1001	1425	.	+	.	status known
RG3Y40446	reformat.pl	CDS	1489	1756	.	+	.	status known
RG3Y40452	reformat.pl	CDS	1001	1245	.	+	.	status known
RG3Y40452	reformat.pl	CDS	3126	3866	.	+	.	status known
RG3Y40452	reformat.pl	CDS	3952	4084	.	+	.	status known
RG3Y40452	reformat.pl	CDS	4162	4483	.	+	.	status known
RG3Y40452	reformat.pl	CDS	4555	4685	.	+	.	status known
RG3Y40456	reformat.pl	CDS	1001	1492	.	+	.	status known
RG3Y40456	reformat.pl	CDS	1564	1812	.	+	.	status known
RG3Y40464	reformat.pl	CDS	1001	1724	.	+	.	status known
RG3Y40464	reformat.pl	CDS	2174	2196	.	+	.	status known
RG3Y40496	reformat.pl	CDS	1001	1330	.	+	.	status known
RG3Y40496	reformat.pl	CDS	1461	1653	.	+	.	status known
RG3Y40496	reformat.pl	CDS	2937	3109	.	+	.	status known
RG3Y40496	reformat.pl	CDS	4809	4973	.	+	.	status known
RG3Y40496	reformat.pl	CDS	5352	5523	.	+	.	status known
RG3Y40496	reformat.pl	CDS	5706	5875	.	+	.	status known
RG3Y40496	reformat.pl	CDS	5976	6323	.	+	.	status known
RG3Y40505	reformat.pl	CDS	1001	2020	.	+	.	status known
RG3Y40512	reformat.pl	CDS	1263	1309	.	+	.	status known
RG3Y40512	reformat.pl	CDS	1420	1516	.	+	.	status known
RG3Y40524	reformat.pl	CDS	1001	1097	.	+	.	status known
RG3Y40524	reformat.pl	CDS	1173	1450	.	+	.	status known
RG3Y40527	reformat.pl	CDS	1001	1060	.	+	.	status known
RG3Y40527	reformat.pl	CDS	1142	2770	.	+	.	status known
RG3Y40535	reformat.pl	CDS	1231	1339	.	+	.	status known
RG3Y40535	reformat.pl	CDS	1420	2249	.	+	.	status known
RG3Y40535	reformat.pl	CDS	2322	3958	.	+	.	status known
RG3Y40535	reformat.pl	CDS	4022	4078	.	+	.	status known
RG3Y40535	reformat.pl	CDS	4152	4227	.	+	.	status known
RG3Y40543	reformat.pl	CDS	1001	1927	.	+	.	status known
RG3Y40553	reformat.pl	CDS	1001	1157	.	+	.	status known
RG3Y40553	reformat.pl	CDS	1362	1903	.	+	.	status known
RG3Y40554	reformat.pl	intron	1153	1217	.	+	.	status known
RG3Y40554	reformat.pl	intron	1360	1449	.	+	.	status known
RG3Y40554	reformat.pl	intron	1507	20658	.	+	.	status known
RG3Y40554	reformat.pl	CDS	20668	20780	.	+	.	status known
RG3Y40554	reformat.pl	CDS	20873	21032	.	+	.	status known
RG3Y40554	reformat.pl	CDS	21128	21297	.	+	.	status known
RG3Y40554	reformat.pl	CDS	21718	21853	.	+	.	status known
RG3Y40572	reformat.pl	CDS	1001	1363	.	+	.	status known
RG3Y40573	reformat.pl	CDS	1001	1540	.	+	.	status known
RG3Y40573	reformat.pl	CDS	1629	2303	.	+	.	status known
RG3Y40578	reformat.pl	CDS	1001	1186	.	+	.	status known
RG3Y40578	reformat.pl	CDS	1887	2057	.	+	.	status known
RG3Y40583	reformat.pl	CDS	1001	1095	.	+	.	status known
RG3Y40583	reformat.pl	CDS	1167	1869	.	+	.	status known
RG3Y40585	reformat.pl	CDS	1001	1918	.	+	.	status known
RG3Y40596	reformat.pl	intron	1082	2505	.	+	.	status known
RG3Y40596	reformat.pl	CDS	2506	2787	.	+	.	status known
RG3Y40596	reformat.pl	CDS	2909	3037	.	+	.	status known
RG3Y40600	reformat.pl	CDS	1045	1201	.	+	.	status known
RG3Y40600	reformat.pl	CDS	1275	1342	.	+	.	status known
RG3Y40621	reformat.pl	CDS	1001	2323	.	+	.	status known
RG3Y40623	reformat.pl	CDS	1001	1647	.	+	.	status known
RG3Y40623	reformat.pl	CDS	1728	2604	.	+	.	status known
RG3Y40628	reformat.pl	CDS	1001	1167	.	+	.	status known
RG3Y40628	reformat.pl	CDS	1277	1363	.	+	.	status known
RG3Y40628	reformat.pl	CDS	1439	1583	.	+	.	status known
RG3Y40637	reformat.pl	CDS	1001	1428	.	+	.	status known
RG3Y40637	reformat.pl	CDS	1543	2051	.	+	.	status known
RG3Y40637	reformat.pl	CDS	2220	2470	.	+	.	status known
RG3Y40643	reformat.pl	CDS	1001	2311	.	+	.	status known
RG3Y40648	reformat.pl	CDS	1181	1205	.	+	.	status known
RG3Y40648	reformat.pl	CDS	1287	1399	.	+	.	status known
RG3Y40649	reformat.pl	CDS	1146	1260	.	+	.	status known
RG3Y40649	reformat.pl	CDS	2103	2246	.	+	.	status known
RG3Y40649	reformat.pl	CDS	2361	3179	.	+	.	status known
RG3Y40649	reformat.pl	CDS	3260	3441	.	+	.	status known
RG3Y40667	reformat.pl	CDS	1001	1108	.	+	.	status known
RG3Y40667	reformat.pl	CDS	1183	1361	.	+	.	status known
RG3Y40667	reformat.pl	CDS	1450	1619	.	+	.	status known
RG3Y40667	reformat.pl	CDS	1701	2348	.	+	.	status known
RG3Y40667	reformat.pl	CDS	2421	2767	.	+	.	status known
RG3Y40689	reformat.pl	CDS	1001	1143	.	+	.	status known
RG3Y40689	reformat.pl	CDS	1219	2473	.	+	.	status known
RG3Y40706	reformat.pl	CDS	1001	1058	.	+	.	status known
RG3Y40706	reformat.pl	CDS	1299	2223	.	+	.	status known
RG3Y40706	reformat.pl	CDS	2287	2611	.	+	.	status known
RG3Y40710	reformat.pl	CDS	1001	1171	.	+	.	status known
RG3Y40710	reformat.pl	CDS	1272	1589	.	+	.	status known
RG3Y40724	reformat.pl	CDS	1001	1774	.	+	.	status known
RG3Y40731	reformat.pl	CDS	1001	2197	.	+	.	status known
RG3Y40738	reformat.pl	CDS	1001	1696	.	+	.	status known
RG3Y40738	reformat.pl	CDS	1775	2467	.	+	.	status known
RG3Y40738	reformat.pl	CDS	2663	3457	.	+	.	status known
RG3Y40738	reformat.pl	CDS	3518	3718	.	+	.	status known
RG3Y40753	reformat.pl	CDS	1001	1579	.	+	.	status known
RG3Y40755	reformat.pl	CDS	1016	1052	.	+	.	status known
RG3Y40755	reformat.pl	CDS	1139	1680	.	+	.	status known
RG3Y40759	reformat.pl	CDS	1001	1312	.	+	.	status known
RG3Y40759	reformat.pl	CDS	1387	1627	.	+	.	status known
RG3Y40759	reformat.pl	CDS	1711	2198	.	+	.	status known
RG3Y40766	reformat.pl	CDS	1001	1102	.	+	.	status known
RG3Y40766	reformat.pl	CDS	1174	1249	.	+	.	status known
RG3Y40766	reformat.pl	CDS	3537	3673	.	+	.	status known
RG3Y40767	reformat.pl	CDS	1001	1422	.	+	.	status known
RG3Y40767	reformat.pl	CDS	1523	1676	.	+	.	status known
RG3Y40769	reformat.pl	CDS	1001	1054	.	+	.	status known
RG3Y40769	reformat.pl	CDS	1197	1496	.	+	.	status known
RG3Y40769	reformat.pl	CDS	1577	1875	.	+	.	status known
RG3Y40769	reformat.pl	CDS	1955	2098	.	+	.	status known
RG3Y40769	reformat.pl	CDS	13011	13178	.	+	.	status known
RG3Y40769	reformat.pl	CDS	13243	13454	.	+	.	status known
RG3Y40769	reformat.pl	CDS	13527	13857	.	+	.	status known
RG3Y40769	reformat.pl	CDS	13926	14226	.	+	.	status known
RG3Y40773	reformat.pl	CDS	1058	1067	.	+	.	status known
RG3Y40773	reformat.pl	CDS	1140	1390	.	+	.	status known
RG3Y40787	reformat.pl	CDS	1001	1215	.	+	.	status known
RG3Y40787	reformat.pl	CDS	1396	1948	.	+	.	status known
RG3Y40789	reformat.pl	CDS	1001	1608	.	+	.	status known
RG3Y40789	reformat.pl	CDS	4593	5004	.	+	.	status known
RG3Y40789	reformat.pl	CDS	5069	5946	.	+	.	status known
RG3Y40789	reformat.pl	CDS	6022	6111	.	+	.	status known
RG3Y40789	reformat.pl	CDS	6179	6304	.	+	.	status known
RG3Y40789	reformat.pl	CDS	6379	6499	.	+	.	status known
RG3Y40791	reformat.pl	CDS	1001	1471	.	+	.	status known
RG3Y40791	reformat.pl	CDS	1549	1655	.	+	.	status known
RG3Y40791	reformat.pl	CDS	1737	2385	.	+	.	status known
RG3Y40793	reformat.pl	CDS	1001	1130	.	+	.	status known
RG3Y40793	reformat.pl	CDS	1482	1835	.	+	.	status known
RG3Y40793	reformat.pl	CDS	1902	2161	.	+	.	status known
RG3Y40811	reformat.pl	CDS	1001	1360	.	+	.	status known
RG3Y40824	reformat.pl	CDS	1001	1804	.	+	.	status known
RG3Y40835	reformat.pl	CDS	1001	1099	.	+	.	status known
RG3Y40835	reformat.pl	CDS	1231	1665	.	+	.	status known
RG3Y40835	reformat.pl	CDS	1816	2141	.	+	.	status known
RG3Y40835	reformat.pl	CDS	3782	3910	.	+	.	status known
RG3Y40835	reformat.pl	CDS	4220	4364	.	+	.	status known
RG3Y40835	reformat.pl	CDS	4412	4546	.	+	.	status known
RG3Y40835	reformat.pl	CDS	4639	4858	.	+	.	status known
RG3Y40835	reformat.pl	CDS	4936	5254	.	+	.	status known
RG3Y40835	reformat.pl	CDS	5346	5627	.	+	.	status known
RG3Y40835	reformat.pl	CDS	5723	5849	.	+	.	status known
RG3Y40838	reformat.pl	CDS	1001	1719	.	+	.	status known
RG3Y40838	reformat.pl	CDS	1831	1933	.	+	.	status known
RG3Y40838	reformat.pl	CDS	2013	2273	.	+	.	status known
RG3Y40838	reformat.pl	CDS	2351	2410	.	+	.	status known
RG3Y40844	reformat.pl	CDS	1001	1181	.	+	.	status known
RG3Y40844	reformat.pl	CDS	1250	2235	.	+	.	status known
RG3Y40844	reformat.pl	CDS	2434	3805	.	+	.	status known
RG3Y40844	reformat.pl	CDS	4028	4224	.	+	.	status known
RG3Y40851	reformat.pl	CDS	1001	1150	.	+	.	status known
RG3Y40851	reformat.pl	CDS	1393	1608	.	+	.	status known
RG3Y40856	reformat.pl	CDS	1001	1300	.	+	.	status known
RG3Y40857	reformat.pl	CDS	1001	1783	.	+	.	status known
RG3Y40873	reformat.pl	CDS	1001	1677	.	+	.	status known
RG3Y40873	reformat.pl	CDS	1746	2090	.	+	.	status known
RG3Y40873	reformat.pl	CDS	2170	2569	.	+	.	status known
RG3Y40875	reformat.pl	CDS	1001	1870	.	+	.	status known
RG3Y40879	reformat.pl	CDS	1001	2572	.	+	.	status known
RG3Y40879	reformat.pl	CDS	2639	2785	.	+	.	status known
RG3Y40880	reformat.pl	CDS	1001	1238	.	+	.	status known
RG3Y40880	reformat.pl	CDS	1301	1605	.	+	.	status known
RG3Y40902	reformat.pl	CDS	1001	2017	.	+	.	status known
RG3Y40904	reformat.pl	CDS	1001	2011	.	+	.	status known
RG3Y40942	reformat.pl	CDS	1001	1169	.	+	.	status known
RG3Y40942	reformat.pl	CDS	6942	7057	.	+	.	status known
RG3Y40942	reformat.pl	CDS	7181	7303	.	+	.	status known
RG3Y40942	reformat.pl	CDS	7404	7675	.	+	.	status known
RG3Y40942	reformat.pl	CDS	7777	7886	.	+	.	status known
RG3Y40942	reformat.pl	CDS	17825	18023	.	+	.	status known
RG3Y40942	reformat.pl	CDS	18126	18377	.	+	.	status known
RG3Y40942	reformat.pl	CDS	18547	18804	.	+	.	status known
RG3Y40942	reformat.pl	CDS	18880	18967	.	+	.	status known
RG3Y40945	reformat.pl	CDS	1001	1318	.	+	.	status known
RG3Y40948	reformat.pl	CDS	1001	1090	.	+	.	status known
RG3Y40948	reformat.pl	CDS	1151	1312	.	+	.	status known
RG3Y40948	reformat.pl	CDS	1374	2249	.	+	.	status known
RG3Y40952	reformat.pl	CDS	1001	2008	.	+	.	status known
RG3Y40952	reformat.pl	CDS	2561	2761	.	+	.	status known
RG3Y40960	reformat.pl	CDS	1001	1053	.	+	.	status known
RG3Y40960	reformat.pl	CDS	1134	1320	.	+	.	status known
RG3Y40960	reformat.pl	CDS	1457	1672	.	+	.	status known
RG3Y40966	reformat.pl	CDS	1001	1528	.	+	.	status known
RG3Y40966	reformat.pl	CDS	3454	3921	.	+	.	status known
RG3Y40970	reformat.pl	CDS	1001	1078	.	+	.	status known
RG3Y40970	reformat.pl	CDS	23786	23883	.	+	.	status known
RG3Y40970	reformat.pl	CDS	23969	24254	.	+	.	status known
RG3Y40970	reformat.pl	CDS	26108	26281	.	+	.	status known
RG3Y40987	reformat.pl	CDS	1001	1230	.	+	.	status known
RG3Y40987	reformat.pl	CDS	1478	1632	.	+	.	status known
RG3Y40987	reformat.pl	CDS	1711	1914	.	+	.	status known
RG3Y40987	reformat.pl	CDS	5748	5962	.	+	.	status known
RG3Y40987	reformat.pl	CDS	6050	6156	.	+	.	status known
RG3Y40987	reformat.pl	CDS	6555	7698	.	+	.	status known
RG3Y40991	reformat.pl	CDS	1001	1109	.	+	.	status known
RG3Y40991	reformat.pl	CDS	1189	1637	.	+	.	status known
RG3Y41004	reformat.pl	CDS	1001	1695	.	+	.	status known
RG3Y41004	reformat.pl	CDS	1896	1995	.	+	.	status known
RG3Y41004	reformat.pl	CDS	2068	2160	.	+	.	status known
RG3Y41004	reformat.pl	CDS	2232	2384	.	+	.	status known
RG3Y41004	reformat.pl	CDS	2448	2507	.	+	.	status known
RG3Y41008	reformat.pl	CDS	1001	1171	.	+	.	status known
RG3Y41008	reformat.pl	CDS	1239	2024	.	+	.	status known
RG3Y41008	reformat.pl	CDS	2112	2345	.	+	.	status known
RG3Y41009	reformat.pl	CDS	1001	1470	.	+	.	status known
RG3Y41009	reformat.pl	CDS	1890	2019	.	+	.	status known
RG3Y41009	reformat.pl	CDS	2099	2695	.	+	.	status known
RG3Y41017	reformat.pl	CDS	1001	1178	.	+	.	status known
RG3Y41017	reformat.pl	CDS	4661	4789	.	+	.	status known
RG3Y41017	reformat.pl	CDS	4871	5142	.	+	.	status known
RG3Y41024	reformat.pl	CDS	1001	2406	.	+	.	status known
RG3Y41024	reformat.pl	CDS	2495	2855	.	+	.	status known
RG3Y41025	reformat.pl	CDS	1001	1288	.	+	.	status known
RG3Y41038	reformat.pl	CDS	1001	1071	.	+	.	status known
RG3Y41038	reformat.pl	CDS	1143	1312	.	+	.	status known
RG3Y41038	reformat.pl	CDS	1384	1607	.	+	.	status known
RG3Y41049	reformat.pl	CDS	1001	1609	.	+	.	status known
RG3Y41056	reformat.pl	CDS	1001	1067	.	+	.	status known
RG3Y41056	reformat.pl	CDS	1207	1253	.	+	.	status known
RG3Y41056	reformat.pl	CDS	1337	2421	.	+	.	status known
RG3Y41056	reformat.pl	CDS	2626	3075	.	+	.	status known
RG3Y41056	reformat.pl	CDS	3170	3527	.	+	.	status known
RG3Y41056	reformat.pl	CDS	3618	3918	.	+	.	status known
RG3Y41056	reformat.pl	CDS	4358	4722	.	+	.	status known
RG3Y41062	reformat.pl	CDS	1001	1119	.	+	.	status known
RG3Y41062	reformat.pl	CDS	1221	3904	.	+	.	status known
RG3Y41062	reformat.pl	CDS	3982	4348	.	+	.	status known
RG3Y41062	reformat.pl	CDS	4427	4595	.	+	.	status known
RG3Y41062	reformat.pl	CDS	4689	5051	.	+	.	status known
RG3Y41064	reformat.pl	CDS	1001	1198	.	+	.	status known
RG3Y41064	reformat.pl	CDS	8376	8515	.	+	.	status known
RG3Y41064	reformat.pl	CDS	9079	9143	.	+	.	status known
RG3Y41064	reformat.pl	CDS	11518	11800	.	+	.	status known
RG3Y41064	reformat.pl	CDS	11897	12107	.	+	.	status known
RG3Y41064	reformat.pl	CDS	12195	12320	.	+	.	status known
RG3Y41064	reformat.pl	CDS	12621	12710	.	+	.	status known
RG3Y41065	reformat.pl	CDS	1001	1136	.	+	.	status known
RG3Y41065	reformat.pl	CDS	1239	2062	.	+	.	status known
RG3Y41065	reformat.pl	CDS	2644	2798	.	+	.	status known
RG3Y41065	reformat.pl	CDS	3221	3284	.	+	.	status known
RG3Y41073	reformat.pl	CDS	1001	1108	.	+	.	status known
RG3Y41073	reformat.pl	CDS	1176	1991	.	+	.	status known
RG3Y41073	reformat.pl	CDS	2389	2997	.	+	.	status known
RG3Y41083	reformat.pl	CDS	1001	2236	.	+	.	status known
RG3Y41083	reformat.pl	CDS	2305	2424	.	+	.	status known
RG3Y41109	reformat.pl	CDS	1001	1102	.	+	.	status known
RG3Y41109	reformat.pl	CDS	1205	1960	.	+	.	status known
RG3Y41120	reformat.pl	CDS	1001	1076	.	+	.	status known
RG3Y41120	reformat.pl	CDS	1148	1313	.	+	.	status known
RG3Y41120	reformat.pl	CDS	1384	1568	.	+	.	status known
RG3Y41120	reformat.pl	CDS	1648	2384	.	+	.	status known
RG3Y41121	reformat.pl	CDS	1001	1342	.	+	.	status known
RG3Y41121	reformat.pl	CDS	1431	2813	.	+	.	status known
RG3Y41136	reformat.pl	CDS	1001	1800	.	+	.	status known
RG3Y41136	reformat.pl	CDS	1863	2064	.	+	.	status known
RG3Y41136	reformat.pl	CDS	2146	2421	.	+	.	status known
RG3Y41137	reformat.pl	CDS	1001	1888	.	+	.	status known
RG3Y41139	reformat.pl	CDS	1001	1302	.	+	.	status known
RG3Y41139	reformat.pl	CDS	9585	9825	.	+	.	status known
RG3Y41142	reformat.pl	CDS	1001	1794	.	+	.	status known
RG3Y41142	reformat.pl	CDS	1923	2124	.	+	.	status known
RG3Y41142	reformat.pl	CDS	2186	2428	.	+	.	status known
RG3Y41143	reformat.pl	CDS	1001	1812	.	+	.	status known
RG3Y41143	reformat.pl	CDS	1894	2095	.	+	.	status known
RG3Y41143	reformat.pl	CDS	2185	2427	.	+	.	status known
RG3Y41144	reformat.pl	CDS	1001	1815	.	+	.	status known
RG3Y41144	reformat.pl	CDS	1887	2088	.	+	.	status known
RG3Y41144	reformat.pl	CDS	2161	2403	.	+	.	status known
RG3Y41148	reformat.pl	CDS	1001	1576	.	+	.	status known
RG3Y41157	reformat.pl	CDS	1001	1217	.	+	.	status known
RG3Y41157	reformat.pl	CDS	2525	2995	.	+	.	status known
RG3Y41157	reformat.pl	CDS	3069	3346	.	+	.	status known
RG3Y41163	reformat.pl	CDS	1001	1061	.	+	.	status known
RG3Y41163	reformat.pl	CDS	1127	1647	.	+	.	status known
RG3Y41163	reformat.pl	CDS	1709	1924	.	+	.	status known
RG3Y41163	reformat.pl	CDS	1990	2427	.	+	.	status known
RG3Y41165	reformat.pl	CDS	1001	1564	.	+	.	status known
RG3Y41168	reformat.pl	CDS	1001	1374	.	+	.	status known
RG3Y41168	reformat.pl	CDS	1440	2135	.	+	.	status known
RG3Y41168	reformat.pl	CDS	2205	2808	.	+	.	status known
RG3Y41185	reformat.pl	CDS	1001	1147	.	+	.	status known
RG3Y41185	reformat.pl	CDS	1270	1438	.	+	.	status known
RG3Y41185	reformat.pl	CDS	3073	3132	.	+	.	status known
RG3Y41185	reformat.pl	CDS	3253	3275	.	+	.	status known
RG3Y41185	reformat.pl	CDS	3598	3689	.	+	.	status known
RG3Y41185	reformat.pl	CDS	3800	3917	.	+	.	status known
RG3Y41185	reformat.pl	CDS	4892	5079	.	+	.	status known
RG3Y41185	reformat.pl	CDS	5177	5377	.	+	.	status known
RG3Y41185	reformat.pl	CDS	5448	5574	.	+	.	status known
RG3Y41186	reformat.pl	CDS	1001	1495	.	+	.	status known
RG3Y41186	reformat.pl	CDS	1616	3313	.	+	.	status known
RG3Y41186	reformat.pl	CDS	3393	3611	.	+	.	status known
RG3Y41186	reformat.pl	CDS	3684	3830	.	+	.	status known
RG3Y41186	reformat.pl	CDS	3923	4396	.	+	.	status known
RG3Y41186	reformat.pl	CDS	4598	4687	.	+	.	status known
RG3Y41196	reformat.pl	CDS	1001	1066	.	+	.	status known
RG3Y41196	reformat.pl	CDS	1209	1292	.	+	.	status known
RG3Y41196	reformat.pl	CDS	1468	1730	.	+	.	status known
RG3Y41196	reformat.pl	CDS	1825	1888	.	+	.	status known
RG3Y41198	reformat.pl	CDS	1001	1153	.	+	.	status known
RG3Y41198	reformat.pl	CDS	1466	1626	.	+	.	status known
RG3Y41198	reformat.pl	CDS	1853	2027	.	+	.	status known
RG3Y41198	reformat.pl	CDS	4970	5074	.	+	.	status known
RG3Y41203	reformat.pl	CDS	1001	2698	.	+	.	status known
RG3Y41205	reformat.pl	CDS	1001	1036	.	+	.	status known
RG3Y41205	reformat.pl	CDS	1106	1329	.	+	.	status known
RG3Y41205	reformat.pl	CDS	1416	1608	.	+	.	status known
RG3Y41213	reformat.pl	CDS	1001	1561	.	+	.	status known
RG3Y41213	reformat.pl	CDS	1772	1996	.	+	.	status known
RG3Y41221	reformat.pl	CDS	1001	1088	.	+	.	status known
RG3Y41221	reformat.pl	CDS	1175	1333	.	+	.	status known
RG3Y41221	reformat.pl	CDS	1420	1642	.	+	.	status known
RG3Y41221	reformat.pl	CDS	1718	2070	.	+	.	status known
RG3Y41221	reformat.pl	CDS	2846	3047	.	+	.	status known
RG3Y41221	reformat.pl	CDS	3116	3251	.	+	.	status known
RG3Y41233	reformat.pl	CDS	1001	1095	.	+	.	status known
RG3Y41233	reformat.pl	CDS	1207	1262	.	+	.	status known
RG3Y41233	reformat.pl	CDS	1347	1419	.	+	.	status known
RG3Y41233	reformat.pl	CDS	1515	1627	.	+	.	status known
RG3Y41233	reformat.pl	CDS	2430	2982	.	+	.	status known
RG3Y41233	reformat.pl	CDS	3077	3200	.	+	.	status known
RG3Y41233	reformat.pl	CDS	5183	5686	.	+	.	status known
RG3Y41233	reformat.pl	CDS	5755	5910	.	+	.	status known
RG3Y41233	reformat.pl	CDS	5973	6085	.	+	.	status known
RG3Y41233	reformat.pl	CDS	6157	6343	.	+	.	status known
RG3Y41241	reformat.pl	CDS	1001	1037	.	+	.	status known
RG3Y41241	reformat.pl	CDS	1169	1458	.	+	.	status known
RG3Y41252	reformat.pl	CDS	1001	1191	.	+	.	status known
RG3Y41252	reformat.pl	CDS	1259	1970	.	+	.	status known
RG3Y41258	reformat.pl	CDS	1001	1255	.	+	.	status known
RG3Y41258	reformat.pl	CDS	1534	1726	.	+	.	status known
RG3Y41258	reformat.pl	CDS	1799	1962	.	+	.	status known
RG3Y41258	reformat.pl	CDS	2052	2678	.	+	.	status known
RG3Y41267	reformat.pl	CDS	1001	2533	.	+	.	status known
RG3Y41269	reformat.pl	CDS	1001	1595	.	+	.	status known
RG3Y41269	reformat.pl	CDS	1901	2940	.	+	.	status known
RG3Y41273	reformat.pl	CDS	1001	1132	.	+	.	status known
RG3Y41273	reformat.pl	CDS	1197	1337	.	+	.	status known
RG3Y41273	reformat.pl	CDS	1401	1692	.	+	.	status known
RG3Y41273	reformat.pl	CDS	1781	2259	.	+	.	status known
RG3Y41273	reformat.pl	CDS	2340	2423	.	+	.	status known
RG3Y41275	reformat.pl	CDS	1001	1617	.	+	.	status known
RG3Y41275	reformat.pl	CDS	1696	1916	.	+	.	status known
RG3Y41275	reformat.pl	CDS	1991	2808	.	+	.	status known
RG3Y41275	reformat.pl	CDS	2875	3075	.	+	.	status known
RG3Y41282	reformat.pl	CDS	1001	1091	.	+	.	status known
RG3Y41282	reformat.pl	CDS	1195	1298	.	+	.	status known
RG3Y41282	reformat.pl	CDS	1386	1457	.	+	.	status known
RG3Y41282	reformat.pl	CDS	3240	4088	.	+	.	status known
RG3Y41282	reformat.pl	CDS	4172	4798	.	+	.	status known
RG3Y41287	reformat.pl	CDS	1001	1293	.	+	.	status known
RG3Y41287	reformat.pl	CDS	1355	1961	.	+	.	status known
RG3Y41298	reformat.pl	CDS	1001	1212	.	+	.	status known
RG3Y41298	reformat.pl	CDS	1280	2669	.	+	.	status known
RG3Y41308	reformat.pl	CDS	1001	1054	.	+	.	status known
RG3Y41308	reformat.pl	CDS	1137	1478	.	+	.	status known
RG3Y41320	reformat.pl	CDS	1001	1254	.	+	.	status known
RG3Y41320	reformat.pl	CDS	1324	1616	.	+	.	status known
RG3Y41320	reformat.pl	CDS	1697	1934	.	+	.	status known
RG3Y41320	reformat.pl	CDS	1994	2153	.	+	.	status known
RG3Y41320	reformat.pl	CDS	2238	2502	.	+	.	status known
RG3Y41320	reformat.pl	CDS	2610	2776	.	+	.	status known
RG3Y41323	reformat.pl	CDS	1001	2557	.	+	.	status known
RG3Y41323	reformat.pl	CDS	2631	2718	.	+	.	status known
RG3Y41323	reformat.pl	CDS	2790	3016	.	+	.	status known
RG3Y41323	reformat.pl	CDS	3096	3221	.	+	.	status known
RG3Y41325	reformat.pl	CDS	1001	1072	.	+	.	status known
RG3Y41325	reformat.pl	CDS	1595	2779	.	+	.	status known
RG3Y41338	reformat.pl	CDS	1001	1191	.	+	.	status known
RG3Y41338	reformat.pl	CDS	1267	1714	.	+	.	status known
RG3Y41339	reformat.pl	CDS	1001	1523	.	+	.	status known
RG3Y41339	reformat.pl	CDS	1611	1733	.	+	.	status known
RG3Y41339	reformat.pl	CDS	2517	2905	.	+	.	status known
RG3Y41348	reformat.pl	CDS	1001	1180	.	+	.	status known
RG3Y41348	reformat.pl	CDS	1257	1595	.	+	.	status known
RG3Y41359	reformat.pl	CDS	1001	1480	.	+	.	status known
RG3Y41359	reformat.pl	CDS	1575	2141	.	+	.	status known
RG3Y41359	reformat.pl	CDS	2225	2832	.	+	.	status known
RG3Y41359	reformat.pl	CDS	2892	3036	.	+	.	status known
RG3Y41369	reformat.pl	CDS	1001	1654	.	+	.	status known
RG3Y41369	reformat.pl	CDS	3458	3841	.	+	.	status known
RG3Y41369	reformat.pl	CDS	3907	4185	.	+	.	status known
RG3Y41369	reformat.pl	CDS	4253	4579	.	+	.	status known
RG3Y41399	reformat.pl	CDS	1001	1174	.	+	.	status known
RG3Y41399	reformat.pl	CDS	1209	3359	.	+	.	status known
RG3Y41399	reformat.pl	CDS	3425	3619	.	+	.	status known
RG3Y41399	reformat.pl	CDS	4065	4361	.	+	.	status known
RG3Y41399	reformat.pl	CDS	4438	4613	.	+	.	status known
RG3Y41399	reformat.pl	CDS	4684	4874	.	+	.	status known
RG3Y41399	reformat.pl	CDS	4950	5228	.	+	.	status known
RG3Y41399	reformat.pl	CDS	5303	5538	.	+	.	status known
RG3Y41399	reformat.pl	CDS	5627	6092	.	+	.	status known
RG3Y41399	reformat.pl	CDS	6171	6336	.	+	.	status known
RG3Y41399	reformat.pl	CDS	6408	6585	.	+	.	status known
RG3Y41399	reformat.pl	CDS	6667	6918	.	+	.	status known
RG3Y41399	reformat.pl	CDS	7054	7266	.	+	.	status known
RG3Y41408	reformat.pl	CDS	1001	1278	.	+	.	status known
RG3Y41408	reformat.pl	CDS	1356	1438	.	+	.	status known
RG3Y41408	reformat.pl	CDS	1510	1605	.	+	.	status known
RG3Y41408	reformat.pl	CDS	1672	1853	.	+	.	status known
RG3Y41409	reformat.pl	CDS	1001	2413	.	+	.	status known
RG3Y41434	reformat.pl	CDS	1001	1924	.	+	.	status known
RG3Y41434	reformat.pl	CDS	3392	3460	.	+	.	status known
RG3Y41434	reformat.pl	CDS	3542	3631	.	+	.	status known
RG3Y41434	reformat.pl	CDS	3706	3771	.	+	.	status known
RG3Y41448	reformat.pl	CDS	1001	1218	.	+	.	status known
RG3Y41448	reformat.pl	CDS	1286	1546	.	+	.	status known
RG3Y41448	reformat.pl	CDS	1620	1842	.	+	.	status known
RG3Y41474	reformat.pl	CDS	1081	1224	.	+	.	status known
RG3Y41474	reformat.pl	CDS	1294	1821	.	+	.	status known
RG3Y41477	reformat.pl	CDS	1002	1145	.	+	.	status known
RG3Y41477	reformat.pl	CDS	1210	1419	.	+	.	status known
RG3Y41477	reformat.pl	CDS	1498	1818	.	+	.	status known
RG3Y41480	reformat.pl	CDS	1030	1386	.	+	.	status known
RG3Y41480	reformat.pl	CDS	1459	1794	.	+	.	status known
RG3Y41482	reformat.pl	CDS	1001	1098	.	+	.	status known
RG3Y41482	reformat.pl	CDS	1190	1775	.	+	.	status known
RG3Y41484	reformat.pl	CDS	1001	1159	.	+	.	status known
RG3Y41484	reformat.pl	CDS	1229	1265	.	+	.	status known
RG3Y41484	reformat.pl	CDS	1332	1432	.	+	.	status known
RG3Y41484	reformat.pl	CDS	1499	1807	.	+	.	status known
RG3Y41496	reformat.pl	CDS	1001	2212	.	+	.	status known
RG3Y41517	reformat.pl	CDS	1143	1216	.	+	.	status known
RG3Y41517	reformat.pl	CDS	2862	2955	.	+	.	status known
RG3Y41517	reformat.pl	CDS	3433	3728	.	+	.	status known
RG3Y41517	reformat.pl	CDS	3911	4131	.	+	.	status known
RG3Y41517	reformat.pl	CDS	4241	4332	.	+	.	status known
RG3Y41517	reformat.pl	CDS	4421	4534	.	+	.	status known
RG3Y41532	reformat.pl	CDS	1017	1092	.	+	.	status known
RG3Y41532	reformat.pl	CDS	1158	1210	.	+	.	status known
RG3Y41532	reformat.pl	CDS	1296	1535	.	+	.	status known
RG3Y41535	reformat.pl	CDS	1001	2338	.	+	.	status known
RG3Y41535	reformat.pl	CDS	2413	2725	.	+	.	status known
RG3Y41535	reformat.pl	CDS	2805	3421	.	+	.	status known
RG3Y41535	reformat.pl	CDS	3707	4087	.	+	.	status known
RG3Y41538	reformat.pl	CDS	1001	1181	.	+	.	status known
RG3Y41538	reformat.pl	CDS	4856	5001	.	+	.	status known
RG3Y41538	reformat.pl	CDS	5080	5976	.	+	.	status known
RG3Y41538	reformat.pl	CDS	6495	6707	.	+	.	status known
RG3Y41545	reformat.pl	CDS	1001	1061	.	+	.	status known
RG3Y41545	reformat.pl	CDS	1131	1897	.	+	.	status known
RG3Y41570	reformat.pl	CDS	1001	2278	.	+	.	status known
RG3Y41570	reformat.pl	CDS	2562	2609	.	+	.	status known
RG3Y41573	reformat.pl	CDS	1001	1080	.	+	.	status known
RG3Y41573	reformat.pl	CDS	1175	1409	.	+	.	status known
RG3Y41573	reformat.pl	CDS	1476	2720	.	+	.	status known
RG3Y41582	reformat.pl	CDS	1001	2208	.	+	.	status known
RG3Y41582	reformat.pl	CDS	2288	2960	.	+	.	status known
RG3Y41584	reformat.pl	CDS	1001	2845	.	+	.	status known
RG3Y41594	reformat.pl	CDS	1001	1867	.	+	.	status known
RG3Y41607	reformat.pl	CDS	1111	1267	.	+	.	status known
RG3Y41607	reformat.pl	CDS	1467	1600	.	+	.	status known
RG3Y41616	reformat.pl	CDS	1340	1411	.	+	.	status known
RG3Y41616	reformat.pl	CDS	2868	3124	.	+	.	status known
RG3Y41616	reformat.pl	CDS	3266	3815	.	+	.	status known
RG3Y41617	reformat.pl	CDS	1001	1067	.	+	.	status known
RG3Y41617	reformat.pl	CDS	1283	1356	.	+	.	status known
RG3Y41625	reformat.pl	CDS	1001	1158	.	+	.	status known
RG3Y41625	reformat.pl	CDS	1245	1428	.	+	.	status known
RG3Y41631	reformat.pl	CDS	1001	1292	.	+	.	status known
RG3Y41631	reformat.pl	CDS	2006	2665	.	+	.	status known
RG3Y41631	reformat.pl	CDS	3722	4950	.	+	.	status known
RG3Y41631	reformat.pl	CDS	5013	5198	.	+	.	status known
RG3Y41631	reformat.pl	CDS	5260	5539	.	+	.	status known
RG3Y41631	reformat.pl	CDS	5610	6610	.	+	.	status known
RG3Y41631	reformat.pl	CDS	6680	6810	.	+	.	status known
RG3Y41631	reformat.pl	CDS	7204	7290	.	+	.	status known
RG3Y41631	reformat.pl	CDS	7366	8803	.	+	.	status known
RG3Y41665	reformat.pl	CDS	1001	2014	.	+	.	status known
RG3Y41672	reformat.pl	CDS	1001	1255	.	+	.	status known
RG3Y41672	reformat.pl	CDS	1418	2110	.	+	.	status known
RG3Y41673	reformat.pl	CDS	1001	1192	.	+	.	status known
RG3Y41679	reformat.pl	CDS	1001	2194	.	+	.	status known
RG3Y41679	reformat.pl	CDS	2258	2694	.	+	.	status known
RG3Y41679	reformat.pl	CDS	2772	2907	.	+	.	status known
RG3Y41682	reformat.pl	CDS	1001	1870	.	+	.	status known
RG3Y41689	reformat.pl	CDS	1338	1405	.	+	.	status known
RG3Y41689	reformat.pl	CDS	1476	2271	.	+	.	status known
RG3Y41689	reformat.pl	CDS	2326	2542	.	+	.	status known
RG3Y41689	reformat.pl	CDS	2575	2861	.	+	.	status known
RG3Y41697	reformat.pl	CDS	1001	1161	.	+	.	status known
RG3Y41697	reformat.pl	CDS	1466	1813	.	+	.	status known
RG3Y41697	reformat.pl	CDS	1915	2154	.	+	.	status known
RG3Y41697	reformat.pl	CDS	2239	2577	.	+	.	status known
RG3Y41697	reformat.pl	CDS	2669	2807	.	+	.	status known
RG3Y41698	reformat.pl	CDS	1473	1581	.	+	.	status known
RG3Y41698	reformat.pl	CDS	10606	11015	.	+	.	status known
RG3Y41709	reformat.pl	CDS	1186	1347	.	+	.	status known
RG3Y41709	reformat.pl	CDS	1502	1654	.	+	.	status known
RG3Y41710	reformat.pl	CDS	1001	1279	.	+	.	status known
RG3Y41710	reformat.pl	CDS	1360	1440	.	+	.	status known
RG3Y41710	reformat.pl	intron	1442	2689	.	+	.	status known
RG3Y41725	reformat.pl	CDS	1001	1291	.	+	.	status known
RG3Y41725	reformat.pl	CDS	1364	1547	.	+	.	status known
RG3Y41725	reformat.pl	CDS	2938	3062	.	+	.	status known
RG3Y41725	reformat.pl	CDS	3125	3892	.	+	.	status known
RG3Y41743	reformat.pl	CDS	1001	1131	.	+	.	status known
RG3Y41743	reformat.pl	CDS	1254	1628	.	+	.	status known
RG3Y41743	reformat.pl	CDS	1704	2420	.	+	.	status known
RG3Y41743	reformat.pl	CDS	2488	2717	.	+	.	status known
RG3Y41743	reformat.pl	CDS	2787	2965	.	+	.	status known
RG3Y41757	reformat.pl	CDS	1001	1318	.	+	.	status known
RG3Y41757	reformat.pl	CDS	1392	1856	.	+	.	status known
RG3Y41757	reformat.pl	CDS	1914	2193	.	+	.	status known
RG3Y41757	reformat.pl	CDS	2277	2437	.	+	.	status known
RG3Y41761	reformat.pl	CDS	1001	1668	.	+	.	status known
RG3Y41761	reformat.pl	CDS	1741	1968	.	+	.	status known
RG3Y41761	reformat.pl	CDS	2054	2803	.	+	.	status known
RG3Y41761	reformat.pl	CDS	2875	3094	.	+	.	status known
RG3Y41761	reformat.pl	CDS	7277	7648	.	+	.	status known
RG3Y41761	reformat.pl	CDS	12485	12660	.	+	.	status known
RG3Y41761	reformat.pl	CDS	12750	12958	.	+	.	status known
RG3Y41761	reformat.pl	CDS	13064	13203	.	+	.	status known
RG3Y41761	reformat.pl	CDS	21974	22034	.	+	.	status known
RG3Y41761	reformat.pl	CDS	22342	22442	.	+	.	status known
RG3Y41778	reformat.pl	CDS	1001	1060	.	+	.	status known
RG3Y41778	reformat.pl	CDS	1124	1995	.	+	.	status known
RG3Y41778	reformat.pl	CDS	2062	2194	.	+	.	status known
RG3Y41781	reformat.pl	CDS	1001	1132	.	+	.	status known
RG3Y41781	reformat.pl	CDS	1637	2071	.	+	.	status known
RG3Y41781	reformat.pl	CDS	2161	2283	.	+	.	status known
RG3Y41781	reformat.pl	CDS	2713	2748	.	+	.	status known
RG3Y41820	reformat.pl	CDS	1001	1234	.	+	.	status known
RG3Y41820	reformat.pl	CDS	1893	2627	.	+	.	status known
RG3Y41826	reformat.pl	CDS	1001	1134	.	+	.	status known
RG3Y41826	reformat.pl	CDS	1202	1767	.	+	.	status known
RG3Y41826	reformat.pl	CDS	1868	1951	.	+	.	status known
RG3Y41826	reformat.pl	CDS	2016	2231	.	+	.	status known
RG3Y41826	reformat.pl	CDS	2303	3270	.	+	.	status known
RG3Y41845	reformat.pl	CDS	1001	1080	.	+	.	status known
RG3Y41845	reformat.pl	CDS	1152	4767	.	+	.	status known
RG3Y41847	reformat.pl	CDS	1001	1286	.	+	.	status known
RG3Y41847	reformat.pl	CDS	1392	1526	.	+	.	status known
RG3Y41847	reformat.pl	CDS	1607	3218	.	+	.	status known
RG3Y41847	reformat.pl	CDS	3291	3668	.	+	.	status known
RG3Y41847	reformat.pl	CDS	3735	3813	.	+	.	status known
RG3Y41847	reformat.pl	CDS	3876	4006	.	+	.	status known
RG3Y41847	reformat.pl	CDS	4083	4281	.	+	.	status known
RG3Y41858	reformat.pl	CDS	1001	1195	.	+	.	status known
RG3Y41858	reformat.pl	CDS	1268	1494	.	+	.	status known
RG3Y41858	reformat.pl	CDS	1602	1812	.	+	.	status known
RG3Y41861	reformat.pl	CDS	1229	1283	.	+	.	status known
RG3Y41861	reformat.pl	CDS	1807	1827	.	+	.	status known
RG3Y41861	reformat.pl	CDS	1949	2118	.	+	.	status known
RG3Y41861	reformat.pl	CDS	2208	4285	.	+	.	status known
RG3Y41861	reformat.pl	CDS	4380	4692	.	+	.	status known
RG3Y41862	reformat.pl	CDS	1134	1203	.	+	.	status known
RG3Y41862	reformat.pl	CDS	1332	1426	.	+	.	status known
RG3Y41862	reformat.pl	CDS	1566	1764	.	+	.	status known
RG3Y41862	reformat.pl	CDS	1838	2793	.	+	.	status known
RG3Y41862	reformat.pl	CDS	2858	3030	.	+	.	status known
RG3Y41862	reformat.pl	CDS	3358	3555	.	+	.	status known
RG3Y41862	reformat.pl	CDS	3661	4031	.	+	.	status known
RG3Y41862	reformat.pl	CDS	4111	4460	.	+	.	status known
RG3Y41867	reformat.pl	CDS	1047	1143	.	+	.	status known
RG3Y41867	reformat.pl	CDS	1240	1301	.	+	.	status known
RG3Y41869	reformat.pl	CDS	1001	1087	.	+	.	status known
RG3Y41869	reformat.pl	CDS	1193	1730	.	+	.	status known
RG3Y41869	reformat.pl	CDS	1836	2827	.	+	.	status known
RG3Y41876	reformat.pl	CDS	1001	1134	.	+	.	status known
RG3Y41876	reformat.pl	CDS	1216	1463	.	+	.	status known
RG3Y41876	reformat.pl	CDS	1531	1637	.	+	.	status known
RG3Y41878	reformat.pl	intron	1137	2512	.	+	.	status known
RG3Y41878	reformat.pl	CDS	2514	2674	.	+	.	status known
RG3Y41878	reformat.pl	CDS	3856	4105	.	+	.	status known
RG3Y41878	reformat.pl	CDS	4185	4318	.	+	.	status known
RG3Y41878	reformat.pl	CDS	4392	4629	.	+	.	status known
RG3Y41879	reformat.pl	CDS	1001	1177	.	+	.	status known
RG3Y41879	reformat.pl	CDS	1255	1408	.	+	.	status known
RG3Y41879	reformat.pl	CDS	1490	1854	.	+	.	status known
RG3Y41885	reformat.pl	CDS	1001	1891	.	+	.	status known
RG3Y41885	reformat.pl	CDS	2281	2370	.	+	.	status known
RG3Y41890	reformat.pl	CDS	1001	2218	.	+	.	status known
RG3Y41890	reformat.pl	CDS	2292	2405	.	+	.	status known
RG3Y41895	reformat.pl	CDS	1001	1804	.	+	.	status known
RG3Y41895	reformat.pl	CDS	1864	2243	.	+	.	status known
RG3Y41895	reformat.pl	CDS	2304	3390	.	+	.	status known
RG3Y41896	reformat.pl	CDS	1001	1164	.	+	.	status known
RG3Y41896	reformat.pl	CDS	16944	17132	.	+	.	status known
RG3Y41896	reformat.pl	CDS	17268	17980	.	+	.	status known
RG3Y41896	reformat.pl	CDS	19407	19631	.	+	.	status known
RG3Y41896	reformat.pl	CDS	19696	20150	.	+	.	status known
RG3Y41896	reformat.pl	CDS	20225	20269	.	+	.	status known
RG3Y41911	reformat.pl	CDS	1001	1078	.	+	.	status known
RG3Y41911	reformat.pl	CDS	1243	1491	.	+	.	status known
RG3Y41911	reformat.pl	CDS	1558	2404	.	+	.	status known
RG3Y41911	reformat.pl	CDS	2681	2979	.	+	.	status known
RG3Y41917	reformat.pl	CDS	1001	1095	.	+	.	status known
RG3Y41917	reformat.pl	CDS	9002	9304	.	+	.	status known
RG3Y41917	reformat.pl	CDS	10855	11074	.	+	.	status known
RG3Y41917	reformat.pl	CDS	11197	11241	.	+	.	status known
RG3Y41917	reformat.pl	CDS	11571	11969	.	+	.	status known
RG3Y41917	reformat.pl	CDS	12052	13446	.	+	.	status known
RG3Y41917	reformat.pl	CDS	13517	13674	.	+	.	status known
RG3Y41917	reformat.pl	CDS	13760	13979	.	+	.	status known
RG3Y41927	reformat.pl	CDS	1038	1070	.	+	.	status known
RG3Y41927	reformat.pl	CDS	3169	3345	.	+	.	status known
RG3Y41947	reformat.pl	CDS	1001	1025	.	+	.	status known
RG3Y41947	reformat.pl	CDS	1051	1095	.	+	.	status known
RG3Y41947	reformat.pl	CDS	1165	1310	.	+	.	status known
RG3Y41948	reformat.pl	CDS	1136	1148	.	+	.	status known
RG3Y41948	reformat.pl	CDS	1240	1284	.	+	.	status known
RG3Y41948	reformat.pl	CDS	1354	1499	.	+	.	status known
RG3Y41966	reformat.pl	CDS	1064	1209	.	+	.	status known
RG3Y41966	reformat.pl	CDS	1280	1766	.	+	.	status known
RG3Y41978	reformat.pl	CDS	1001	1083	.	+	.	status known
RG3Y41978	reformat.pl	CDS	19432	19483	.	+	.	status known
RG3Y41978	reformat.pl	CDS	27159	27321	.	+	.	status known
RG3Y41978	reformat.pl	CDS	27490	27629	.	+	.	status known
RG3Y41990	reformat.pl	CDS	1266	1659	.	+	.	status known
RG3Y41990	reformat.pl	CDS	2986	3461	.	+	.	status known
RG3Y41990	reformat.pl	CDS	3554	4015	.	+	.	status known
RG3Y42007	reformat.pl	intron	1194	23314	.	+	.	status known
RG3Y42007	reformat.pl	CDS	23400	23450	.	+	.	status known
RG3Y42007	reformat.pl	CDS	25694	25892	.	+	.	status known
RG3Y42007	reformat.pl	CDS	31061	31372	.	+	.	status known
RG3Y42007	reformat.pl	CDS	31526	32481	.	+	.	status known
RG3Y42007	reformat.pl	CDS	33547	33948	.	+	.	status known
RG3Y42031	reformat.pl	CDS	1001	1085	.	+	.	status known
RG3Y42031	reformat.pl	CDS	10262	11090	.	+	.	status known
RG3Y42031	reformat.pl	CDS	11364	11943	.	+	.	status known
RG3Y42031	reformat.pl	CDS	12013	12778	.	+	.	status known
RG3Y42031	reformat.pl	CDS	13040	13716	.	+	.	status known
RG3Y42031	reformat.pl	CDS	13796	14014	.	+	.	status known
RG3Y42031	reformat.pl	CDS	14109	14291	.	+	.	status known
RG3Y42031	reformat.pl	CDS	14379	14538	.	+	.	status known
RG3Y42031	reformat.pl	CDS	14612	14775	.	+	.	status known
RG3Y42031	reformat.pl	CDS	14851	14979	.	+	.	status known
RG3Y42037	reformat.pl	CDS	1001	1245	.	+	.	status known
RG3Y42037	reformat.pl	CDS	1484	1925	.	+	.	status known
RG3Y42039	reformat.pl	CDS	1001	1177	.	+	.	status known
RG3Y42048	reformat.pl	CDS	1001	1147	.	+	.	status known
RG3Y42048	reformat.pl	CDS	1232	1725	.	+	.	status known
RG3Y42048	reformat.pl	CDS	1857	1937	.	+	.	status known
RG3Y42048	reformat.pl	CDS	2011	2182	.	+	.	status known
RG3Y42048	reformat.pl	CDS	2332	2424	.	+	.	status known
RG3Y42048	reformat.pl	CDS	2499	2604	.	+	.	status known
RG3Y42048	reformat.pl	CDS	2670	2779	.	+	.	status known
RG3Y42078	reformat.pl	CDS	1001	1440	.	+	.	status known
RG3Y42078	reformat.pl	CDS	1512	2482	.	+	.	status known
RG3Y42078	reformat.pl	CDS	2555	2615	.	+	.	status known
RG3Y42078	reformat.pl	CDS	2698	3088	.	+	.	status known
RG3Y42084	reformat.pl	CDS	1001	1052	.	+	.	status known
RG3Y42084	reformat.pl	CDS	1135	1325	.	+	.	status known
RG3Y42084	reformat.pl	CDS	1416	1502	.	+	.	status known
RG3Y42087	reformat.pl	CDS	1001	1047	.	+	.	status known
RG3Y42087	reformat.pl	CDS	1123	1251	.	+	.	status known
RG3Y42087	reformat.pl	CDS	1371	1609	.	+	.	status known
RG3Y42087	reformat.pl	CDS	1816	2018	.	+	.	status known
RG3Y42087	reformat.pl	CDS	2176	2283	.	+	.	status known
RG3Y42087	reformat.pl	CDS	2363	2983	.	+	.	status known
RG3Y42096	reformat.pl	CDS	1042	1059	.	+	.	status known
RG3Y42096	reformat.pl	CDS	1128	1219	.	+	.	status known
RG3Y42096	reformat.pl	CDS	1319	1420	.	+	.	status known
RG3Y42096	reformat.pl	CDS	1543	1924	.	+	.	status known
RG3Y42101	reformat.pl	CDS	1001	2114	.	+	.	status known
RG3Y42101	reformat.pl	CDS	2188	2948	.	+	.	status known
RG3Y42117	reformat.pl	CDS	1075	1204	.	+	.	status known
RG3Y42117	reformat.pl	CDS	1272	1516	.	+	.	status known
RG3Y42117	reformat.pl	CDS	1580	1621	.	+	.	status known
RG3Y42118	reformat.pl	CDS	1001	1838	.	+	.	status known
RG3Y42118	reformat.pl	CDS	1909	2141	.	+	.	status known
RG3Y42118	reformat.pl	CDS	2211	2264	.	+	.	status known
RG3Y42121	reformat.pl	CDS	1001	1805	.	+	.	status known
RG3Y42121	reformat.pl	CDS	1868	2112	.	+	.	status known
RG3Y42121	reformat.pl	CDS	2343	2522	.	+	.	status known
RG3Y42122	reformat.pl	CDS	1001	1958	.	+	.	status known
RG3Y42122	reformat.pl	CDS	2249	2325	.	+	.	status known
RG3Y42122	reformat.pl	CDS	2397	2465	.	+	.	status known
RG3Y42122	reformat.pl	CDS	2761	2850	.	+	.	status known
RG3Y42122	reformat.pl	CDS	2925	3056	.	+	.	status known
RG3Y42123	reformat.pl	CDS	1001	2008	.	+	.	status known
RG3Y42123	reformat.pl	CDS	2063	2131	.	+	.	status known
RG3Y42123	reformat.pl	CDS	2196	2285	.	+	.	status known
RG3Y42123	reformat.pl	CDS	2367	2471	.	+	.	status known
RG3Y42124	reformat.pl	CDS	1001	1985	.	+	.	status known
RG3Y42124	reformat.pl	CDS	2057	2208	.	+	.	status known
RG3Y42124	reformat.pl	CDS	2268	2357	.	+	.	status known
RG3Y42124	reformat.pl	CDS	2424	2522	.	+	.	status known
RG3Y42142	reformat.pl	intron	1133	3449	.	+	.	status known
RG3Y42142	reformat.pl	CDS	3450	3769	.	+	.	status known
RG3Y42142	reformat.pl	CDS	3977	4204	.	+	.	status known
RG3Y42142	reformat.pl	CDS	4290	4498	.	+	.	status known
RG3Y42142	reformat.pl	CDS	4599	4690	.	+	.	status known
RG3Y42144	reformat.pl	CDS	1001	1298	.	+	.	status known
RG3Y42144	reformat.pl	CDS	1380	1495	.	+	.	status known
RG3Y42144	reformat.pl	CDS	1566	2084	.	+	.	status known
RG3Y42144	reformat.pl	CDS	2534	2776	.	+	.	status known
RG3Y42145	reformat.pl	CDS	1001	1072	.	+	.	status known
RG3Y42145	reformat.pl	CDS	10021	10184	.	+	.	status known
RG3Y42145	reformat.pl	CDS	11697	11775	.	+	.	status known
RG3Y42164	reformat.pl	CDS	1001	1123	.	+	.	status known
RG3Y42164	reformat.pl	CDS	1240	1437	.	+	.	status known
RG3Y42164	reformat.pl	CDS	1581	1676	.	+	.	status known
RG3Y42164	reformat.pl	CDS	2078	2176	.	+	.	status known
RG3Y42164	reformat.pl	CDS	3098	3356	.	+	.	status known
RG3Y42164	reformat.pl	CDS	3444	3634	.	+	.	status known
RG3Y42170	reformat.pl	CDS	1001	1319	.	+	.	status known
RG3Y42170	reformat.pl	CDS	1668	1949	.	+	.	status known
RG3Y42170	reformat.pl	CDS	2313	2593	.	+	.	status known
RG3Y42170	reformat.pl	CDS	3439	3566	.	+	.	status known
RG3Y42170	reformat.pl	CDS	3671	3794	.	+	.	status known
RG3Y42170	reformat.pl	CDS	3859	3988	.	+	.	status known
RG3Y42170	reformat.pl	CDS	4089	4276	.	+	.	status known
RG3Y42171	reformat.pl	CDS	1001	1843	.	+	.	status known
RG3Y42172	reformat.pl	CDS	1001	1897	.	+	.	status known
RG3Y42172	reformat.pl	CDS	1968	2129	.	+	.	status known
RG3Y42172	reformat.pl	CDS	2241	2375	.	+	.	status known
RG3Y42173	reformat.pl	CDS	1001	1903	.	+	.	status known
RG3Y42173	reformat.pl	CDS	1988	2158	.	+	.	status known
RG3Y42173	reformat.pl	CDS	2228	2335	.	+	.	status known
RG3Y42180	reformat.pl	CDS	1001	1630	.	+	.	status known
RG3Y42197	reformat.pl	CDS	1001	1200	.	+	.	status known
RG3Y42197	reformat.pl	CDS	21042	21135	.	+	.	status known
RG3Y42197	reformat.pl	CDS	21204	21266	.	+	.	status known
RG3Y42197	reformat.pl	CDS	21736	21862	.	+	.	status known
RG3Y42197	reformat.pl	CDS	22177	22354	.	+	.	status known
RG3Y42197	reformat.pl	CDS	22433	22638	.	+	.	status known
RG3Y42197	reformat.pl	CDS	22719	22863	.	+	.	status known
RG3Y42197	reformat.pl	CDS	22948	23071	.	+	.	status known
RG3Y42198	reformat.pl	CDS	1001	1263	.	+	.	status known
RG3Y42198	reformat.pl	CDS	1333	2530	.	+	.	status known
RG3Y42198	reformat.pl	CDS	2593	2972	.	+	.	status known
RG3Y42198	reformat.pl	CDS	3034	3223	.	+	.	status known
RG3Y42207	reformat.pl	CDS	1001	1214	.	+	.	status known
RG3Y42207	reformat.pl	CDS	1516	2106	.	+	.	status known
RG3Y42207	reformat.pl	CDS	2187	2287	.	+	.	status known
RG3Y42221	reformat.pl	CDS	1001	1040	.	+	.	status known
RG3Y42221	reformat.pl	CDS	1130	1297	.	+	.	status known
RG3Y42221	reformat.pl	CDS	1840	2292	.	+	.	status known
RG3Y42221	reformat.pl	CDS	2359	3016	.	+	.	status known
RG3Y42221	reformat.pl	CDS	3090	3470	.	+	.	status known
RG3Y42221	reformat.pl	CDS	3541	4024	.	+	.	status known
RG3Y42221	reformat.pl	CDS	4097	4447	.	+	.	status known
RG3Y42221	reformat.pl	CDS	4795	4891	.	+	.	status known
RG3Y42221	reformat.pl	CDS	4952	5053	.	+	.	status known
RG3Y42221	reformat.pl	CDS	5119	5255	.	+	.	status known
RG3Y42231	reformat.pl	CDS	1001	2113	.	+	.	status known
RG3Y42231	reformat.pl	CDS	2191	2309	.	+	.	status known
RG3Y42231	reformat.pl	CDS	2376	2496	.	+	.	status known
RG3Y42231	reformat.pl	CDS	2583	3212	.	+	.	status known
RG3Y42232	reformat.pl	CDS	1131	1305	.	+	.	status known
RG3Y42232	reformat.pl	CDS	1508	1586	.	+	.	status known
RG3Y42232	reformat.pl	CDS	1689	1842	.	+	.	status known
RG3Y42248	reformat.pl	CDS	1001	1228	.	+	.	status known
RG3Y42248	reformat.pl	CDS	1288	1832	.	+	.	status known
RG3Y42248	reformat.pl	CDS	1908	2007	.	+	.	status known
RG3Y42248	reformat.pl	CDS	2072	2161	.	+	.	status known
RG3Y42248	reformat.pl	CDS	2226	2381	.	+	.	status known
RG3Y42248	reformat.pl	CDS	2443	2496	.	+	.	status known
RG3Y42260	reformat.pl	CDS	1001	1648	.	+	.	status known
RG3Y42297	reformat.pl	CDS	1001	1607	.	+	.	status known
RG3Y42297	reformat.pl	CDS	1705	1868	.	+	.	status known
RG3Y42304	reformat.pl	CDS	1001	1095	.	+	.	status known
RG3Y42304	reformat.pl	CDS	1159	1367	.	+	.	status known
RG3Y42304	reformat.pl	CDS	9460	12449	.	+	.	status known
RG3Y42307	reformat.pl	CDS	1001	1225	.	+	.	status known
RG3Y42307	reformat.pl	CDS	1286	1434	.	+	.	status known
RG3Y42307	reformat.pl	CDS	1497	1800	.	+	.	status known
RG3Y42307	reformat.pl	CDS	1872	2023	.	+	.	status known
RG3Y42307	reformat.pl	CDS	2081	2285	.	+	.	status known
RG3Y42307	reformat.pl	CDS	2360	2448	.	+	.	status known
RG3Y42307	reformat.pl	CDS	2504	2576	.	+	.	status known
RG3Y42307	reformat.pl	CDS	2651	2707	.	+	.	status known
RG3Y42320	reformat.pl	CDS	1001	1438	.	+	.	status known
RG3Y42327	reformat.pl	CDS	1001	1188	.	+	.	status known
RG3Y42327	reformat.pl	CDS	1221	1987	.	+	.	status known
RG3Y42327	reformat.pl	CDS	2056	2180	.	+	.	status known
RG3Y42335	reformat.pl	CDS	1001	1531	.	+	.	status known
RG3Y42342	reformat.pl	CDS	1001	1477	.	+	.	status known
RG3Y42342	reformat.pl	CDS	1544	1918	.	+	.	status known
RG3Y42342	reformat.pl	CDS	1984	2055	.	+	.	status known
RG3Y42342	reformat.pl	CDS	2116	2460	.	+	.	status known
RG3Y42342	reformat.pl	CDS	2519	3416	.	+	.	status known
RG3Y42342	reformat.pl	CDS	3492	3616	.	+	.	status known
RG3Y42348	reformat.pl	CDS	1001	1294	.	+	.	status known
RG3Y42348	reformat.pl	CDS	1362	2413	.	+	.	status known
RG3Y42348	reformat.pl	CDS	2473	2579	.	+	.	status known
RG3Y42348	reformat.pl	CDS	2656	2804	.	+	.	status known
RG3Y42354	reformat.pl	CDS	1001	1230	.	+	.	status known
RG3Y42354	reformat.pl	CDS	1311	1671	.	+	.	status known
RG3Y42354	reformat.pl	CDS	1968	2144	.	+	.	status known
RG3Y42361	reformat.pl	CDS	1001	1029	.	+	.	status known
RG3Y42361	reformat.pl	CDS	1110	1313	.	+	.	status known
RG3Y42361	reformat.pl	CDS	1395	1517	.	+	.	status known
RG3Y42361	reformat.pl	CDS	1593	1910	.	+	.	status known
RG3Y42361	reformat.pl	CDS	1983	2478	.	+	.	status known
RG3Y42367	reformat.pl	CDS	1001	1290	.	+	.	status known
RG3Y42367	reformat.pl	CDS	1377	1683	.	+	.	status known
RG3Y42367	reformat.pl	CDS	1770	1970	.	+	.	status known
RG3Y42387	reformat.pl	CDS	1001	1242	.	+	.	status known
RG3Y42387	reformat.pl	CDS	3563	3698	.	+	.	status known
RG3Y42387	reformat.pl	CDS	3773	3957	.	+	.	status known
RG3Y42387	reformat.pl	CDS	4137	4152	.	+	.	status known
RG3Y42391	reformat.pl	CDS	1001	1234	.	+	.	status known
RG3Y42391	reformat.pl	CDS	1305	1442	.	+	.	status known
RG3Y42391	reformat.pl	CDS	1520	2091	.	+	.	status known
RG3Y42391	reformat.pl	CDS	2372	2488	.	+	.	status known
RG3Y42391	reformat.pl	CDS	2559	2820	.	+	.	status known
RG3Y42396	reformat.pl	CDS	1001	1228	.	+	.	status known
RG3Y42396	reformat.pl	CDS	1552	2258	.	+	.	status known
RG3Y42396	reformat.pl	CDS	2332	2448	.	+	.	status known
RG3Y42396	reformat.pl	CDS	2522	2780	.	+	.	status known
RG3Y42399	reformat.pl	CDS	1001	1140	.	+	.	status known
RG3Y42399	reformat.pl	CDS	1207	3199	.	+	.	status known
RG3Y42399	reformat.pl	CDS	3267	3488	.	+	.	status known
RG3Y42402	reformat.pl	CDS	1001	1247	.	+	.	status known
RG3Y42402	reformat.pl	CDS	13252	13446	.	+	.	status known
RG3Y42402	reformat.pl	CDS	16307	16427	.	+	.	status known
RG3Y42402	reformat.pl	CDS	18451	18784	.	+	.	status known
RG3Y42411	reformat.pl	CDS	1001	1023	.	+	.	status known
RG3Y42411	reformat.pl	CDS	1117	1273	.	+	.	status known
RG3Y42414	reformat.pl	CDS	1001	1720	.	+	.	status known
RG3Y42414	reformat.pl	CDS	1842	1877	.	+	.	status known
RG3Y42415	reformat.pl	CDS	1001	1813	.	+	.	status known
RG3Y42416	reformat.pl	CDS	1001	1305	.	+	.	status known
RG3Y42416	reformat.pl	CDS	1346	1725	.	+	.	status known
RG3Y42416	reformat.pl	CDS	3847	3925	.	+	.	status known
RG3Y42416	reformat.pl	CDS	4062	4207	.	+	.	status known
RG3Y42416	reformat.pl	CDS	4320	4765	.	+	.	status known
RG3Y42420	reformat.pl	CDS	1001	3261	.	+	.	status known
RG3Y42420	reformat.pl	CDS	3337	4462	.	+	.	status known
RG3Y42427	reformat.pl	CDS	1001	1404	.	+	.	status known
RG3Y42427	reformat.pl	CDS	1476	1946	.	+	.	status known
RG3Y42427	reformat.pl	CDS	2029	2644	.	+	.	status known
RG3Y42434	reformat.pl	CDS	1001	1371	.	+	.	status known
RG3Y42434	reformat.pl	CDS	1438	1573	.	+	.	status known
RG3Y42438	reformat.pl	CDS	1001	1369	.	+	.	status known
RG3Y42438	reformat.pl	CDS	1470	1699	.	+	.	status known
RG3Y42438	reformat.pl	CDS	1771	2215	.	+	.	status known
RG3Y42442	reformat.pl	CDS	1001	1244	.	+	.	status known
RG3Y42442	reformat.pl	CDS	11268	11536	.	+	.	status known
RG3Y42442	reformat.pl	CDS	11627	11797	.	+	.	status known
RG3Y42442	reformat.pl	CDS	13593	13673	.	+	.	status known
RG3Y42442	reformat.pl	CDS	22007	22113	.	+	.	status known
RG3Y42442	reformat.pl	CDS	23387	23438	.	+	.	status known
RG3Y42448	reformat.pl	CDS	1001	1914	.	+	.	status known
RG3Y42448	reformat.pl	CDS	1988	2552	.	+	.	status known
RG3Y42448	reformat.pl	CDS	2626	2782	.	+	.	status known
RG3Y42448	reformat.pl	CDS	2858	3057	.	+	.	status known
RG3Y42449	reformat.pl	CDS	1001	3335	.	+	.	status known
RG3Y42449	reformat.pl	CDS	3414	4042	.	+	.	status known
RG3Y42449	reformat.pl	CDS	4125	4418	.	+	.	status known
RG3Y42449	reformat.pl	CDS	4499	4624	.	+	.	status known
RG3Y42450	reformat.pl	CDS	1001	1464	.	+	.	status known
RG3Y42450	reformat.pl	CDS	2535	2930	.	+	.	status known
RG3Y42450	reformat.pl	CDS	2992	3224	.	+	.	status known
RG3Y42450	reformat.pl	CDS	3289	3971	.	+	.	status known
RG3Y42465	reformat.pl	CDS	1001	1174	.	+	.	status known
RG3Y42465	reformat.pl	CDS	1236	1748	.	+	.	status known
RG3Y42465	reformat.pl	CDS	1817	2164	.	+	.	status known
RG3Y42465	reformat.pl	CDS	2242	2405	.	+	.	status known
RG3Y42465	reformat.pl	CDS	2478	2617	.	+	.	status known
RG3Y42465	reformat.pl	CDS	2689	3794	.	+	.	status known
RG3Y42465	reformat.pl	CDS	3869	4294	.	+	.	status known
RG3Y42476	reformat.pl	CDS	1001	1091	.	+	.	status known
RG3Y42476	reformat.pl	CDS	1322	2210	.	+	.	status known
RG3Y42476	reformat.pl	CDS	2296	2905	.	+	.	status known
RG3Y42504	reformat.pl	CDS	1001	1102	.	+	.	status known
RG3Y42504	reformat.pl	CDS	4987	5172	.	+	.	status known
RG3Y42504	reformat.pl	CDS	5245	6714	.	+	.	status known
RG3Y42504	reformat.pl	CDS	6798	7696	.	+	.	status known
RG3Y42504	reformat.pl	CDS	7770	8820	.	+	.	status known
RG3Y42504	reformat.pl	CDS	10584	10778	.	+	.	status known
RG3Y42504	reformat.pl	CDS	11001	11152	.	+	.	status known
RG3Y42504	reformat.pl	CDS	15153	15376	.	+	.	status known
RG3Y42504	reformat.pl	CDS	15513	15786	.	+	.	status known
RG3Y42504	reformat.pl	CDS	15873	16035	.	+	.	status known
RG3Y42504	reformat.pl	CDS	16356	16691	.	+	.	status known
RG3Y42504	reformat.pl	CDS	16893	16970	.	+	.	status known
RG3Y42509	reformat.pl	CDS	1060	1069	.	+	.	status known
RG3Y42509	reformat.pl	CDS	1100	1200	.	+	.	status known
RG3Y42523	reformat.pl	CDS	1001	1318	.	+	.	status known
RG3Y42523	reformat.pl	CDS	1410	3147	.	+	.	status known
RG3Y42523	reformat.pl	CDS	19214	19574	.	+	.	status known
RG3Y42523	reformat.pl	CDS	20308	20432	.	+	.	status known
RG3Y42523	reformat.pl	CDS	20517	20779	.	+	.	status known
RG3Y42563	reformat.pl	CDS	1001	1487	.	+	.	status known
RG3Y42563	reformat.pl	CDS	2115	2893	.	+	.	status known
RG3Y42572	reformat.pl	CDS	1001	2842	.	+	.	status known
RG3Y42583	reformat.pl	CDS	1001	1157	.	+	.	status known
RG3Y42583	reformat.pl	CDS	1272	1326	.	+	.	status known
RG3Y42583	reformat.pl	CDS	1413	1545	.	+	.	status known
RG3Y42583	reformat.pl	CDS	1661	1772	.	+	.	status known
RG3Y42583	reformat.pl	CDS	1869	1931	.	+	.	status known
RG3Y42583	reformat.pl	CDS	2000	2317	.	+	.	status known
RG3Y42583	reformat.pl	CDS	2392	2666	.	+	.	status known
RG3Y42583	reformat.pl	CDS	2735	2830	.	+	.	status known
RG3Y42583	reformat.pl	CDS	2896	2964	.	+	.	status known
RG3Y42583	reformat.pl	CDS	3036	3125	.	+	.	status known
RG3Y42583	reformat.pl	CDS	3215	3298	.	+	.	status known
RG3Y42586	reformat.pl	CDS	1001	1759	.	+	.	status known
RG3Y42592	reformat.pl	CDS	1001	1320	.	+	.	status known
RG3Y42592	reformat.pl	CDS	1389	2049	.	+	.	status known
RG3Y42593	reformat.pl	CDS	1001	1102	.	+	.	status known
RG3Y42593	reformat.pl	CDS	1225	1358	.	+	.	status known
RG3Y42593	reformat.pl	CDS	2083	2296	.	+	.	status known
RG3Y42593	reformat.pl	CDS	2374	2588	.	+	.	status known
RG3Y42593	reformat.pl	CDS	2668	2767	.	+	.	status known
RG3Y42606	reformat.pl	CDS	1001	2068	.	+	.	status known
RG3Y42606	reformat.pl	CDS	2147	2239	.	+	.	status known
RG3Y42632	reformat.pl	CDS	1001	2669	.	+	.	status known
RG3Y42632	reformat.pl	CDS	2752	3165	.	+	.	status known
RG3Y42632	reformat.pl	CDS	3244	4664	.	+	.	status known
RG3Y42636	reformat.pl	CDS	1001	1175	.	+	.	status known
RG3Y42636	reformat.pl	CDS	1311	1467	.	+	.	status known
RG3Y42636	reformat.pl	CDS	2346	2453	.	+	.	status known
RG3Y42636	reformat.pl	CDS	2528	2886	.	+	.	status known
RG3Y42636	reformat.pl	CDS	2944	3068	.	+	.	status known
RG3Y42652	reformat.pl	CDS	1113	1526	.	+	.	status known
RG3Y42652	reformat.pl	CDS	1595	1771	.	+	.	status known
RG3Y42677	reformat.pl	CDS	1001	1171	.	+	.	status known
RG3Y42677	reformat.pl	CDS	1320	1694	.	+	.	status known
RG3Y42680	reformat.pl	CDS	1001	2635	.	+	.	status known
RG3Y42685	reformat.pl	CDS	1001	1087	.	+	.	status known
RG3Y42685	reformat.pl	CDS	8749	8943	.	+	.	status known
RG3Y42685	reformat.pl	CDS	17544	17924	.	+	.	status known
RG3Y42691	reformat.pl	CDS	1001	2098	.	+	.	status known
RG3Y42692	reformat.pl	CDS	1001	1659	.	+	.	status known
RG3Y42692	reformat.pl	CDS	1730	2204	.	+	.	status known
RG3Y42693	reformat.pl	CDS	1001	2038	.	+	.	status known
RG3Y42694	reformat.pl	CDS	1001	1138	.	+	.	status known
RG3Y42694	reformat.pl	CDS	1235	2017	.	+	.	status known
RG3Y42694	reformat.pl	CDS	2101	2252	.	+	.	status known
RG3Y42694	reformat.pl	CDS	2349	2595	.	+	.	status known
RG3Y42711	reformat.pl	CDS	1001	1239	.	+	.	status known
RG3Y42711	reformat.pl	CDS	5251	5477	.	+	.	status known
RG3Y42711	reformat.pl	CDS	5875	5978	.	+	.	status known
RG3Y42711	reformat.pl	CDS	6804	7019	.	+	.	status known
RG3Y42711	reformat.pl	CDS	8939	9046	.	+	.	status known
RG3Y42713	reformat.pl	CDS	1001	1126	.	+	.	status known
RG3Y42713	reformat.pl	CDS	1185	1760	.	+	.	status known
RG3Y42715	reformat.pl	CDS	1001	1070	.	+	.	status known
RG3Y42715	reformat.pl	CDS	1162	1575	.	+	.	status known
RG3Y42715	reformat.pl	CDS	1660	1778	.	+	.	status known
RG3Y42720	reformat.pl	CDS	1001	1304	.	+	.	status known
RG3Y42720	reformat.pl	CDS	1360	1816	.	+	.	status known
RG3Y42720	reformat.pl	CDS	1868	1970	.	+	.	status known
RG3Y42720	reformat.pl	CDS	2044	2147	.	+	.	status known
RG3Y42720	reformat.pl	CDS	2218	2377	.	+	.	status known
RG3Y42720	reformat.pl	CDS	2443	2493	.	+	.	status known
RG3Y42722	reformat.pl	CDS	1001	1316	.	+	.	status known
RG3Y42722	reformat.pl	CDS	1375	1931	.	+	.	status known
RG3Y42722	reformat.pl	CDS	1998	2318	.	+	.	status known
RG3Y42727	reformat.pl	CDS	1001	1336	.	+	.	status known
RG3Y42727	reformat.pl	CDS	1420	1557	.	+	.	status known
RG3Y42727	reformat.pl	CDS	1643	2276	.	+	.	status known
RG3Y42727	reformat.pl	CDS	2357	2824	.	+	.	status known
RG3Y42727	reformat.pl	CDS	2898	3692	.	+	.	status known
RG3Y42727	reformat.pl	CDS	3759	3903	.	+	.	status known
RG3Y42727	reformat.pl	CDS	3965	4186	.	+	.	status known
RG3Y42727	reformat.pl	CDS	5022	5112	.	+	.	status known
RG3Y42727	reformat.pl	CDS	5191	5745	.	+	.	status known
RG3Y42733	reformat.pl	CDS	1001	1249	.	+	.	status known
RG3Y42743	reformat.pl	CDS	1001	1050	.	+	.	status known
RG3Y42743	reformat.pl	CDS	1130	1601	.	+	.	status known
RG3Y42748	reformat.pl	CDS	1001	1048	.	+	.	status known
RG3Y42748	reformat.pl	CDS	1115	1859	.	+	.	status known
RG3Y42748	reformat.pl	CDS	1925	2106	.	+	.	status known
RG3Y42748	reformat.pl	CDS	2170	2340	.	+	.	status known
RG3Y42748	reformat.pl	CDS	2403	2567	.	+	.	status known
RG3Y42748	reformat.pl	CDS	2652	2765	.	+	.	status known
RG3Y42748	reformat.pl	CDS	3096	3401	.	+	.	status known
RG3Y42748	reformat.pl	CDS	3462	3893	.	+	.	status known
RG3Y42761	reformat.pl	CDS	1001	1268	.	+	.	status known
RG3Y42761	reformat.pl	CDS	24379	24475	.	+	.	status known
RG3Y42761	reformat.pl	CDS	25386	25653	.	+	.	status known
RG3Y42761	reformat.pl	CDS	25750	25992	.	+	.	status known
RG3Y42762	reformat.pl	CDS	1001	1111	.	+	.	status known
RG3Y42767	reformat.pl	CDS	1001	1497	.	+	.	status known
RG3Y42767	reformat.pl	CDS	1588	1911	.	+	.	status known
RG3Y42767	reformat.pl	CDS	3293	3587	.	+	.	status known
RG3Y42767	reformat.pl	CDS	7153	7242	.	+	.	status known
RG3Y42767	reformat.pl	CDS	7360	7461	.	+	.	status known
RG3Y42768	reformat.pl	CDS	1001	1536	.	+	.	status known
RG3Y42768	reformat.pl	CDS	1600	2299	.	+	.	status known
RG3Y42768	reformat.pl	CDS	2434	2502	.	+	.	status known
RG3Y42789	reformat.pl	CDS	1001	1683	.	+	.	status known
RG3Y42789	reformat.pl	CDS	2076	2302	.	+	.	status known
RG3Y42789	reformat.pl	CDS	2382	2974	.	+	.	status known
RG3Y42796	reformat.pl	CDS	1025	1150	.	+	.	status known
RG3Y42796	reformat.pl	CDS	1212	1384	.	+	.	status known
RG3Y42796	reformat.pl	CDS	1930	2098	.	+	.	status known
RG3Y42796	reformat.pl	CDS	2666	2698	.	+	.	status known
RG3Y42808	reformat.pl	CDS	1001	1163	.	+	.	status known
RG3Y42808	reformat.pl	CDS	1256	1681	.	+	.	status known
RG3Y42808	reformat.pl	CDS	1774	1912	.	+	.	status known
RG3Y42808	reformat.pl	CDS	2248	2452	.	+	.	status known
RG3Y42810	reformat.pl	CDS	1001	1265	.	+	.	status known
RG3Y42810	reformat.pl	CDS	1338	1855	.	+	.	status known
RG3Y42810	reformat.pl	CDS	1925	2343	.	+	.	status known
RG3Y42810	reformat.pl	CDS	2408	3563	.	+	.	status known
RG3Y42811	reformat.pl	CDS	1001	1749	.	+	.	status known
RG3Y42811	reformat.pl	CDS	1815	1914	.	+	.	status known
RG3Y42811	reformat.pl	CDS	1987	2076	.	+	.	status known
RG3Y42811	reformat.pl	CDS	2146	2298	.	+	.	status known
RG3Y42811	reformat.pl	CDS	2371	2421	.	+	.	status known
RG3Y42812	reformat.pl	CDS	1001	2655	.	+	.	status known
RG3Y42812	reformat.pl	CDS	2738	2883	.	+	.	status known
RG3Y42812	reformat.pl	CDS	3023	3183	.	+	.	status known
RG3Y42814	reformat.pl	CDS	1001	2563	.	+	.	status known
RG3Y42838	reformat.pl	CDS	1001	1882	.	+	.	status known
RG3Y42840	reformat.pl	CDS	1001	1241	.	+	.	status known
RG3Y42840	reformat.pl	CDS	1307	1440	.	+	.	status known
RG3Y42847	reformat.pl	CDS	1001	1063	.	+	.	status known
RG3Y42847	reformat.pl	CDS	3835	3978	.	+	.	status known
RG3Y42847	reformat.pl	CDS	4183	4278	.	+	.	status known
RG3Y42847	reformat.pl	CDS	4398	4498	.	+	.	status known
RG3Y42847	reformat.pl	CDS	4949	6083	.	+	.	status known
RG3Y42856	reformat.pl	CDS	1001	1282	.	+	.	status known
RG3Y42856	reformat.pl	CDS	1633	2022	.	+	.	status known
RG3Y42858	reformat.pl	CDS	1001	1180	.	+	.	status known
RG3Y42858	reformat.pl	CDS	1252	2202	.	+	.	status known
RG3Y42858	reformat.pl	CDS	2270	2859	.	+	.	status known
RG3Y42858	reformat.pl	CDS	2920	3276	.	+	.	status known
RG3Y42858	reformat.pl	CDS	3672	3819	.	+	.	status known
RG3Y42858	reformat.pl	CDS	7826	8093	.	+	.	status known
RG3Y42858	reformat.pl	CDS	8166	8358	.	+	.	status known
RG3Y42858	reformat.pl	CDS	8534	8666	.	+	.	status known
RG3Y42861	reformat.pl	CDS	1056	1487	.	+	.	status known
RG3Y42861	reformat.pl	CDS	1679	1726	.	+	.	status known
RG3Y42863	reformat.pl	CDS	1441	1554	.	+	.	status known
RG3Y42863	reformat.pl	CDS	1667	1969	.	+	.	status known
RG3Y42863	reformat.pl	CDS	2037	2147	.	+	.	status known
RG3Y42863	reformat.pl	CDS	2215	2256	.	+	.	status known
RG3Y42869	reformat.pl	CDS	1001	1298	.	+	.	status known
RG3Y42869	reformat.pl	CDS	14405	14480	.	+	.	status known
RG3Y42869	reformat.pl	CDS	15456	15690	.	+	.	status known
RG3Y42878	reformat.pl	CDS	1001	1749	.	+	.	status known
RG3Y42878	reformat.pl	CDS	1903	3117	.	+	.	status known
RG3Y42878	reformat.pl	CDS	3250	3415	.	+	.	status known
RG3Y42878	reformat.pl	CDS	3500	3612	.	+	.	status known
RG3Y42878	reformat.pl	CDS	3688	4556	.	+	.	status known
RG3Y42878	reformat.pl	CDS	4654	4721	.	+	.	status known
RG3Y42883	reformat.pl	CDS	1001	1073	.	+	.	status known
RG3Y42883	reformat.pl	CDS	1148	1479	.	+	.	status known
RG3Y42886	reformat.pl	CDS	1001	1834	.	+	.	status known
RG3Y42890	reformat.pl	CDS	1088	1300	.	+	.	status known
RG3Y42890	reformat.pl	CDS	1447	1521	.	+	.	status known
RG3Y42890	reformat.pl	CDS	2591	2632	.	+	.	status known
RG3Y42890	reformat.pl	CDS	2877	2918	.	+	.	status known
RG3Y42894	reformat.pl	CDS	1001	1554	.	+	.	status known
RG3Y42894	reformat.pl	CDS	1771	1904	.	+	.	status known
RG3Y42894	reformat.pl	CDS	2014	2258	.	+	.	status known
RG3Y42894	reformat.pl	CDS	3135	4669	.	+	.	status known
RG3Y42894	reformat.pl	CDS	5325	5617	.	+	.	status known
RG3Y42894	reformat.pl	CDS	5708	5976	.	+	.	status known
RG3Y42897	reformat.pl	CDS	1001	2455	.	+	.	status known
RG3Y42898	reformat.pl	CDS	1012	1149	.	+	.	status known
RG3Y42898	reformat.pl	CDS	1282	1521	.	+	.	status known
RG3Y42901	reformat.pl	CDS	1001	1613	.	+	.	status known
RG3Y42901	reformat.pl	CDS	1696	2065	.	+	.	status known
RG3Y42901	reformat.pl	CDS	2126	3395	.	+	.	status known
RG3Y42924	reformat.pl	CDS	1001	1261	.	+	.	status known
RG3Y42924	reformat.pl	CDS	1331	2346	.	+	.	status known
RG3Y42924	reformat.pl	CDS	2409	2574	.	+	.	status known
RG3Y42924	reformat.pl	CDS	2612	2665	.	+	.	status known
RG3Y42925	reformat.pl	CDS	1045	1123	.	+	.	status known
RG3Y42925	reformat.pl	CDS	1206	1519	.	+	.	status known
RG3Y42945	reformat.pl	CDS	1002	1611	.	+	.	status known
RG3Y42945	reformat.pl	CDS	2208	2243	.	+	.	status known
RG3Y42945	reformat.pl	CDS	4124	4331	.	+	.	status known
RG3Y42945	reformat.pl	CDS	4395	4603	.	+	.	status known
RG3Y42945	reformat.pl	CDS	4709	4814	.	+	.	status known
RG3Y42945	reformat.pl	CDS	4884	4938	.	+	.	status known
RG3Y42954	reformat.pl	CDS	1001	2302	.	+	.	status known
RG3Y42962	reformat.pl	CDS	1001	1387	.	+	.	status known
RG3Y42962	reformat.pl	CDS	1466	2537	.	+	.	status known
RG3Y42962	reformat.pl	CDS	2603	2741	.	+	.	status known
RG3Y42962	reformat.pl	CDS	2810	3181	.	+	.	status known
RG3Y42962	reformat.pl	CDS	3257	5480	.	+	.	status known
RG3Y42962	reformat.pl	CDS	6899	10079	.	+	.	status known
RG3Y42962	reformat.pl	CDS	10155	10361	.	+	.	status known
RG3Y42962	reformat.pl	CDS	10439	10569	.	+	.	status known
RG3Y42962	reformat.pl	CDS	10640	11124	.	+	.	status known
RG3Y42962	reformat.pl	CDS	11197	11416	.	+	.	status known
RG3Y42964	reformat.pl	CDS	1001	2488	.	+	.	status known
RG3Y42966	reformat.pl	CDS	1001	1312	.	+	.	status known
RG3Y42966	reformat.pl	CDS	1398	1532	.	+	.	status known
RG3Y42973	reformat.pl	CDS	1001	1560	.	+	.	status known
RG3Y42973	reformat.pl	CDS	1937	2102	.	+	.	status known
RG3Y42973	reformat.pl	CDS	2170	2303	.	+	.	status known
RG3Y42973	reformat.pl	CDS	2395	3463	.	+	.	status known
RG3Y42976	reformat.pl	CDS	1001	1221	.	+	.	status known
RG3Y42976	reformat.pl	CDS	3127	3151	.	+	.	status known
RG3Y42980	reformat.pl	CDS	1001	1351	.	+	.	status known
RG3Y42982	reformat.pl	CDS	1001	3029	.	+	.	status known
RG3Y42982	reformat.pl	CDS	3135	3295	.	+	.	status known
RG3Y42982	reformat.pl	CDS	3426	3632	.	+	.	status known
RG3Y42988	reformat.pl	CDS	1001	1127	.	+	.	status known
RG3Y42988	reformat.pl	CDS	1208	1390	.	+	.	status known
RG3Y42988	reformat.pl	CDS	1460	1600	.	+	.	status known
RG3Y42988	reformat.pl	CDS	1670	1789	.	+	.	status known
RG3Y42988	reformat.pl	CDS	1986	3856	.	+	.	status known
RG3Y42995	reformat.pl	CDS	1001	1760	.	+	.	status known
RG3Y42995	reformat.pl	CDS	1829	1997	.	+	.	status known
RG3Y42995	reformat.pl	CDS	2074	2191	.	+	.	status known
RG3Y42998	reformat.pl	CDS	1001	1135	.	+	.	status known
RG3Y42998	reformat.pl	CDS	25181	25405	.	+	.	status known
RG3Y42998	reformat.pl	CDS	25492	25622	.	+	.	status known
RG3Y42998	reformat.pl	CDS	25838	26016	.	+	.	status known
RG3Y42998	reformat.pl	CDS	26129	26419	.	+	.	status known
RG3Y42998	reformat.pl	CDS	26880	27021	.	+	.	status known
RG3Y42998	reformat.pl	CDS	27142	27328	.	+	.	status known
RG3Y42998	reformat.pl	CDS	27392	27577	.	+	.	status known
RG3Y43003	reformat.pl	CDS	1318	1638	.	+	.	status known
RG3Y43003	reformat.pl	CDS	1728	1877	.	+	.	status known
RG3Y43018	reformat.pl	CDS	1300	1497	.	+	.	status known
RG3Y43018	reformat.pl	CDS	1510	1599	.	+	.	status known
RG3Y43020	reformat.pl	CDS	1001	1135	.	+	.	status known
RG3Y43020	reformat.pl	CDS	1209	2132	.	+	.	status known
RG3Y43020	reformat.pl	CDS	2206	2680	.	+	.	status known
RG3Y43020	reformat.pl	CDS	2739	2916	.	+	.	status known
RG3Y43020	reformat.pl	CDS	2987	3359	.	+	.	status known
RG3Y43025	reformat.pl	CDS	1026	1151	.	+	.	status known
RG3Y43025	reformat.pl	CDS	1217	1552	.	+	.	status known
RG3Y43031	reformat.pl	CDS	1001	2497	.	+	.	status known
RG3Y43050	reformat.pl	intron	1050	1120	.	+	.	status known
RG3Y43050	reformat.pl	CDS	1163	1546	.	+	.	status known
RG3Y43051	reformat.pl	CDS	1001	1038	.	+	.	status known
RG3Y43051	reformat.pl	CDS	1114	1287	.	+	.	status known
RG3Y43051	reformat.pl	CDS	1373	1556	.	+	.	status known
RG3Y43051	reformat.pl	CDS	2004	2885	.	+	.	status known
RG3Y43065	reformat.pl	CDS	1001	1963	.	+	.	status known
RG3Y43066	reformat.pl	CDS	1001	2065	.	+	.	status known
RG3Y43079	reformat.pl	CDS	1001	1098	.	+	.	status known
RG3Y43079	reformat.pl	CDS	1183	1596	.	+	.	status known
RG3Y43079	reformat.pl	CDS	1661	2033	.	+	.	status known
RG3Y43083	reformat.pl	CDS	1001	1128	.	+	.	status known
RG3Y43083	reformat.pl	CDS	1200	1443	.	+	.	status known
RG3Y43083	reformat.pl	CDS	1502	1726	.	+	.	status known
RG3Y43083	reformat.pl	CDS	1792	2166	.	+	.	status known
RG3Y43084	reformat.pl	CDS	1001	2668	.	+	.	status known
RG3Y43094	reformat.pl	CDS	1001	1175	.	+	.	status known
RG3Y43094	reformat.pl	CDS	1243	1721	.	+	.	status known
RG3Y43100	reformat.pl	CDS	1001	1401	.	+	.	status known
RG3Y43100	reformat.pl	CDS	1463	1756	.	+	.	status known
RG3Y43100	reformat.pl	CDS	1822	1890	.	+	.	status known
RG3Y43100	reformat.pl	CDS	1959	2307	.	+	.	status known
RG3Y43100	reformat.pl	CDS	2403	2456	.	+	.	status known
RG3Y43106	reformat.pl	CDS	1001	1270	.	+	.	status known
RG3Y43106	reformat.pl	CDS	1365	1545	.	+	.	status known
RG3Y43106	reformat.pl	CDS	1611	2214	.	+	.	status known
RG3Y43106	reformat.pl	CDS	2274	2415	.	+	.	status known
RG3Y43108	reformat.pl	CDS	1001	1067	.	+	.	status known
RG3Y43108	reformat.pl	CDS	1136	1980	.	+	.	status known
RG3Y43110	reformat.pl	CDS	1001	1194	.	+	.	status known
RG3Y43110	reformat.pl	CDS	1266	1386	.	+	.	status known
RG3Y43110	reformat.pl	CDS	1463	1911	.	+	.	status known
RG3Y43110	reformat.pl	CDS	6338	6833	.	+	.	status known
RG3Y43151	reformat.pl	CDS	1001	2032	.	+	.	status known
RG3Y43154	reformat.pl	CDS	1001	1182	.	+	.	status known
RG3Y43154	reformat.pl	CDS	1842	1977	.	+	.	status known
RG3Y43154	reformat.pl	CDS	2879	3310	.	+	.	status known
RG3Y43154	reformat.pl	CDS	3380	4306	.	+	.	status known
RG3Y43154	reformat.pl	CDS	4376	4810	.	+	.	status known
RG3Y43154	reformat.pl	CDS	4889	5058	.	+	.	status known
RG3Y43154	reformat.pl	CDS	5132	5771	.	+	.	status known
RG3Y43162	reformat.pl	CDS	1002	2067	.	+	.	status known
RG3Y43162	reformat.pl	CDS	2138	2571	.	+	.	status known
RG3Y43167	reformat.pl	CDS	1102	1128	.	+	.	status known
RG3Y43167	reformat.pl	CDS	1221	1355	.	+	.	status known
RG3Y43167	reformat.pl	CDS	1432	1676	.	+	.	status known
RG3Y43167	reformat.pl	CDS	1748	1905	.	+	.	status known
RG3Y43167	reformat.pl	CDS	1972	2090	.	+	.	status known
RG3Y43190	reformat.pl	CDS	1233	1273	.	+	.	status known
RG3Y43190	reformat.pl	CDS	1369	1465	.	+	.	status known
RG3Y43190	reformat.pl	CDS	1539	1685	.	+	.	status known
RG3Y43190	reformat.pl	CDS	1765	2172	.	+	.	status known
RG3Y43190	reformat.pl	CDS	2243	2312	.	+	.	status known
RG3Y43190	reformat.pl	CDS	2392	2584	.	+	.	status known
RG3Y43190	reformat.pl	CDS	11527	11633	.	+	.	status known
RG3Y43190	reformat.pl	CDS	11711	11811	.	+	.	status known
RG3Y43192	reformat.pl	CDS	1105	1327	.	+	.	status known
RG3Y43192	reformat.pl	CDS	1390	1901	.	+	.	status known
RG3Y43195	reformat.pl	CDS	1001	1623	.	+	.	status known
RG3Y43195	reformat.pl	CDS	1762	2626	.	+	.	status known
RG3Y43196	reformat.pl	CDS	1001	1644	.	+	.	status known
RG3Y43196	reformat.pl	CDS	1719	1941	.	+	.	status known
RG3Y43196	reformat.pl	CDS	2030	2452	.	+	.	status known
RG3Y43201	reformat.pl	CDS	1041	1259	.	+	.	status known
RG3Y43201	reformat.pl	CDS	1331	1612	.	+	.	status known
RG3Y43203	reformat.pl	CDS	1022	1081	.	+	.	status known
RG3Y43203	reformat.pl	CDS	1142	1303	.	+	.	status known
RG3Y43203	reformat.pl	CDS	1375	1650	.	+	.	status known
RG3Y43208	reformat.pl	CDS	1036	1191	.	+	.	status known
RG3Y43208	reformat.pl	CDS	2001	2168	.	+	.	status known
RG3Y43213	reformat.pl	CDS	1001	1078	.	+	.	status known
RG3Y43213	reformat.pl	CDS	1186	1536	.	+	.	status known
RG3Y43221	reformat.pl	CDS	1002	1068	.	+	.	status known
RG3Y43221	reformat.pl	CDS	1154	1365	.	+	.	status known
RG3Y43222	reformat.pl	CDS	1055	1127	.	+	.	status known
RG3Y43222	reformat.pl	CDS	1195	1394	.	+	.	status known
RG3Y43228	reformat.pl	CDS	1096	1156	.	+	.	status known
RG3Y43228	reformat.pl	CDS	1328	1422	.	+	.	status known
RG3Y43228	reformat.pl	CDS	4051	4149	.	+	.	status known
RG3Y43228	reformat.pl	CDS	4225	4805	.	+	.	status known
RG3Y43228	reformat.pl	CDS	4872	4916	.	+	.	status known
RG3Y43228	reformat.pl	CDS	4981	5149	.	+	.	status known
RG3Y43238	reformat.pl	CDS	1001	1730	.	+	.	status known
RG3Y43238	reformat.pl	CDS	1797	3055	.	+	.	status known
RG3Y43243	reformat.pl	CDS	1001	1029	.	+	.	status known
RG3Y43243	reformat.pl	CDS	1099	1324	.	+	.	status known
RG3Y43243	reformat.pl	CDS	1392	1540	.	+	.	status known
RG3Y43243	reformat.pl	CDS	1608	1905	.	+	.	status known
RG3Y43243	reformat.pl	CDS	1992	2125	.	+	.	status known
RG3Y43243	reformat.pl	CDS	2195	2399	.	+	.	status known
RG3Y43243	reformat.pl	CDS	2457	2545	.	+	.	status known
RG3Y43243	reformat.pl	CDS	2606	2678	.	+	.	status known
RG3Y43243	reformat.pl	CDS	2744	2797	.	+	.	status known
RG3Y43246	reformat.pl	CDS	1001	1094	.	+	.	status known
RG3Y43246	reformat.pl	CDS	1173	1544	.	+	.	status known
RG3Y43246	reformat.pl	CDS	1612	1769	.	+	.	status known
RG3Y43253	reformat.pl	CDS	1001	1534	.	+	.	status known
RG3Y43275	reformat.pl	CDS	1001	1102	.	+	.	status known
RG3Y43275	reformat.pl	CDS	1181	1602	.	+	.	status known
RG3Y43275	reformat.pl	CDS	1738	1984	.	+	.	status known
RG3Y43275	reformat.pl	CDS	2063	2200	.	+	.	status known
RG3Y43275	reformat.pl	CDS	2286	2620	.	+	.	status known
RG3Y43275	reformat.pl	CDS	2689	2944	.	+	.	status known
RG3Y43277	reformat.pl	CDS	1001	1642	.	+	.	status known
RG3Y43283	reformat.pl	CDS	1001	1474	.	+	.	status known
RG3Y43284	reformat.pl	CDS	1001	1229	.	+	.	status known
RG3Y43284	reformat.pl	CDS	1293	1389	.	+	.	status known
RG3Y43284	reformat.pl	CDS	1457	2123	.	+	.	status known
RG3Y43286	reformat.pl	CDS	1001	1399	.	+	.	status known
RG3Y43286	reformat.pl	CDS	1489	2292	.	+	.	status known
RG3Y43289	reformat.pl	CDS	1001	1145	.	+	.	status known
RG3Y43289	reformat.pl	CDS	1212	1408	.	+	.	status known
RG3Y43294	reformat.pl	CDS	1001	1054	.	+	.	status known
RG3Y43294	reformat.pl	CDS	1147	1272	.	+	.	status known
RG3Y43294	reformat.pl	CDS	1366	1581	.	+	.	status known
RG3Y43298	reformat.pl	CDS	1001	1124	.	+	.	status known
RG3Y43298	reformat.pl	CDS	1192	1490	.	+	.	status known
RG3Y43312	reformat.pl	CDS	1001	2197	.	+	.	status known
RG3Y43318	reformat.pl	CDS	1001	1095	.	+	.	status known
RG3Y43318	reformat.pl	CDS	1173	1682	.	+	.	status known
RG3Y43318	reformat.pl	CDS	1762	2071	.	+	.	status known
RG3Y43318	reformat.pl	CDS	16567	16695	.	+	.	status known
RG3Y43318	reformat.pl	CDS	16765	16956	.	+	.	status known
RG3Y43332	reformat.pl	CDS	1001	2417	.	+	.	status known
RG3Y43332	reformat.pl	CDS	2913	4390	.	+	.	status known
RG3Y43335	reformat.pl	CDS	1043	1295	.	+	.	status known
RG3Y43335	reformat.pl	CDS	2203	2423	.	+	.	status known
RG3Y43348	reformat.pl	CDS	1001	1078	.	+	.	status known
RG3Y43348	reformat.pl	CDS	1156	2234	.	+	.	status known
RG3Y43348	reformat.pl	CDS	2546	2603	.	+	.	status known
RG3Y43349	reformat.pl	CDS	1001	1748	.	+	.	status known
RG3Y43349	reformat.pl	CDS	1814	2123	.	+	.	status known
RG3Y43349	reformat.pl	CDS	2198	2615	.	+	.	status known
RG3Y43351	reformat.pl	CDS	1001	1116	.	+	.	status known
RG3Y43351	reformat.pl	CDS	1221	1914	.	+	.	status known
RG3Y43355	reformat.pl	CDS	1092	1212	.	+	.	status known
RG3Y43355	reformat.pl	CDS	1294	1467	.	+	.	status known
RG3Y43355	reformat.pl	CDS	1678	2162	.	+	.	status known
RG3Y43364	reformat.pl	CDS	1001	1519	.	+	.	status known
RG3Y43375	reformat.pl	CDS	1309	1689	.	+	.	status known
RG3Y43375	reformat.pl	CDS	1771	2146	.	+	.	status known
RG3Y43375	reformat.pl	CDS	2332	2345	.	+	.	status known
RG3Y43375	reformat.pl	CDS	2350	2704	.	+	.	status known
RG3Y43375	reformat.pl	CDS	2816	2958	.	+	.	status known
RG3Y43375	reformat.pl	CDS	5225	5438	.	+	.	status known
RG3Y43375	reformat.pl	CDS	5540	5724	.	+	.	status known
RG3Y43376	reformat.pl	CDS	1001	1232	.	+	.	status known
RG3Y43376	reformat.pl	CDS	1302	1870	.	+	.	status known
RG3Y43376	reformat.pl	CDS	1941	2039	.	+	.	status known
RG3Y43379	reformat.pl	CDS	1001	1155	.	+	.	status known
RG3Y43379	reformat.pl	CDS	1259	1370	.	+	.	status known
RG3Y43379	reformat.pl	CDS	1492	1791	.	+	.	status known
RG3Y43448	reformat.pl	CDS	1001	1225	.	+	.	status known
RG3Y43448	reformat.pl	CDS	1301	1333	.	+	.	status known
RG3Y43460	reformat.pl	CDS	1274	1530	.	+	.	status known
RG3Y43460	reformat.pl	CDS	1657	1838	.	+	.	status known
RG3Y43460	reformat.pl	CDS	2519	2705	.	+	.	status known
RG3Y43460	reformat.pl	CDS	2788	2942	.	+	.	status known
RG3Y43460	reformat.pl	CDS	3047	3141	.	+	.	status known
RG3Y43460	reformat.pl	CDS	3258	3440	.	+	.	status known
RG3Y43460	reformat.pl	CDS	3520	3654	.	+	.	status known
RG3Y43460	reformat.pl	CDS	3758	3883	.	+	.	status known
RG3Y43467	reformat.pl	CDS	1001	1246	.	+	.	status known
RG3Y43467	reformat.pl	CDS	1487	1727	.	+	.	status known
RG3Y43467	reformat.pl	CDS	26196	26296	.	+	.	status known
RG3Y43467	reformat.pl	CDS	26358	26541	.	+	.	status known
RG3Y43467	reformat.pl	CDS	34301	34623	.	+	.	status known
RG3Y43467	reformat.pl	CDS	35474	35812	.	+	.	status known
RG3Y43473	reformat.pl	CDS	1134	1373	.	+	.	status known
RG3Y43473	reformat.pl	CDS	1446	2132	.	+	.	status known
RG3Y43480	reformat.pl	CDS	1001	1297	.	+	.	status known
RG3Y43480	reformat.pl	CDS	1429	1869	.	+	.	status known
RG3Y43482	reformat.pl	CDS	1025	1114	.	+	.	status known
RG3Y43482	reformat.pl	CDS	1149	1355	.	+	.	status known
RG3Y43494	reformat.pl	CDS	1001	1218	.	+	.	status known
RG3Y43494	reformat.pl	CDS	1300	1888	.	+	.	status known
RG3Y43498	reformat.pl	CDS	1001	1984	.	+	.	status known
RG3Y43506	reformat.pl	CDS	1001	1349	.	+	.	status known
RG3Y43506	reformat.pl	CDS	1452	2011	.	+	.	status known
RG3Y43506	reformat.pl	CDS	2084	2182	.	+	.	status known
RG3Y43506	reformat.pl	CDS	2241	2396	.	+	.	status known
RG3Y43506	reformat.pl	CDS	2463	2513	.	+	.	status known
RG3Y43507	reformat.pl	CDS	1001	1319	.	+	.	status known
RG3Y43507	reformat.pl	CDS	1399	2066	.	+	.	status known
RG3Y43507	reformat.pl	CDS	2139	2294	.	+	.	status known
RG3Y43507	reformat.pl	CDS	2376	2426	.	+	.	status known
RG3Y43518	reformat.pl	CDS	1001	1789	.	+	.	status known
RG3Y43521	reformat.pl	CDS	1001	3310	.	+	.	status known
RG3Y43544	reformat.pl	CDS	1001	1790	.	+	.	status known
RG3Y43544	reformat.pl	CDS	1874	2384	.	+	.	status known
RG3Y43544	reformat.pl	CDS	2450	2728	.	+	.	status known
RG3Y43544	reformat.pl	CDS	2795	3914	.	+	.	status known
RG3Y43545	reformat.pl	CDS	1001	1453	.	+	.	status known
RG3Y43552	reformat.pl	CDS	1269	1298	.	+	.	status known
RG3Y43552	reformat.pl	CDS	1361	1594	.	+	.	status known
RG3Y43556	reformat.pl	CDS	1001	1113	.	+	.	status known
RG3Y43556	reformat.pl	CDS	1183	2422	.	+	.	status known
RG3Y43559	reformat.pl	CDS	1001	1177	.	+	.	status known
RG3Y43559	reformat.pl	CDS	2024	2187	.	+	.	status known
RG3Y43559	reformat.pl	CDS	2287	2402	.	+	.	status known
RG3Y43559	reformat.pl	CDS	2480	2842	.	+	.	status known
RG3Y43559	reformat.pl	CDS	2924	3077	.	+	.	status known
RG3Y43559	reformat.pl	CDS	3141	3319	.	+	.	status known
RG3Y43559	reformat.pl	CDS	3391	3494	.	+	.	status known
RG3Y43559	reformat.pl	CDS	3578	3995	.	+	.	status known
RG3Y43559	reformat.pl	CDS	4182	4588	.	+	.	status known
RG3Y43562	reformat.pl	CDS	1002	1213	.	+	.	status known
RG3Y43562	reformat.pl	CDS	1286	1571	.	+	.	status known
RG3Y43572	reformat.pl	CDS	1001	1029	.	+	.	status known
RG3Y43572	reformat.pl	CDS	1130	1268	.	+	.	status known
RG3Y43572	reformat.pl	CDS	1331	1450	.	+	.	status known
RG3Y43572	reformat.pl	CDS	1517	2063	.	+	.	status known
RG3Y43572	reformat.pl	CDS	2147	2742	.	+	.	status known
RG3Y43587	reformat.pl	CDS	1027	1104	.	+	.	status known
RG3Y43587	reformat.pl	CDS	1199	1300	.	+	.	status known
RG3Y43587	reformat.pl	CDS	1368	1556	.	+	.	status known
RG3Y43599	reformat.pl	CDS	1053	1530	.	+	.	status known
RG3Y43599	reformat.pl	CDS	1607	1635	.	+	.	status known
RG3Y43604	reformat.pl	CDS	1001	1177	.	+	.	status known
RG3Y43604	reformat.pl	CDS	4600	4718	.	+	.	status known
RG3Y43604	reformat.pl	CDS	4857	5011	.	+	.	status known
RG3Y43604	reformat.pl	CDS	5137	5286	.	+	.	status known
RG3Y43604	reformat.pl	CDS	5453	5717	.	+	.	status known
RG3Y43604	reformat.pl	CDS	5822	6251	.	+	.	status known
RG3Y43613	reformat.pl	CDS	1001	1198	.	+	.	status known
RG3Y43613	reformat.pl	CDS	1277	2179	.	+	.	status known
RG3Y43614	reformat.pl	CDS	1001	1420	.	+	.	status known
RG3Y43618	reformat.pl	CDS	1017	1028	.	+	.	status known
RG3Y43618	reformat.pl	CDS	4365	4544	.	+	.	status known
RG3Y43622	reformat.pl	CDS	1001	1200	.	+	.	status known
RG3Y43622	reformat.pl	CDS	1264	1530	.	+	.	status known
RG3Y43622	reformat.pl	CDS	1592	2111	.	+	.	status known
RG3Y43622	reformat.pl	CDS	2191	2358	.	+	.	status known
RG3Y43630	reformat.pl	CDS	1001	1063	.	+	.	status known
RG3Y43630	reformat.pl	CDS	1132	1284	.	+	.	status known
RG3Y43631	reformat.pl	CDS	1001	1072	.	+	.	status known
RG3Y43631	reformat.pl	CDS	1190	3475	.	+	.	status known
RG3Y43631	reformat.pl	CDS	3550	3945	.	+	.	status known
RG3Y43631	reformat.pl	CDS	5071	5298	.	+	.	status known
RG3Y43631	reformat.pl	CDS	5420	5551	.	+	.	status known
RG3Y43637	reformat.pl	CDS	1043	1612	.	+	.	status known
RG3Y43638	reformat.pl	CDS	1001	1345	.	+	.	status known
RG3Y43647	reformat.pl	CDS	1001	1261	.	+	.	status known
RG3Y43647	reformat.pl	CDS	7613	8407	.	+	.	status known
RG3Y43663	reformat.pl	CDS	1441	1500	.	+	.	status known
RG3Y43663	reformat.pl	CDS	1595	2178	.	+	.	status known
RG3Y43663	reformat.pl	CDS	2245	2359	.	+	.	status known
RG3Y43663	reformat.pl	CDS	2489	2566	.	+	.	status known
RG3Y43663	reformat.pl	CDS	2848	2907	.	+	.	status known
RG3Y43663	reformat.pl	CDS	3054	3662	.	+	.	status known
RG3Y43670	reformat.pl	CDS	1001	1297	.	+	.	status known
RG3Y43671	reformat.pl	CDS	1001	1171	.	+	.	status known
RG3Y43671	reformat.pl	CDS	4025	4276	.	+	.	status known
RG3Y43671	reformat.pl	CDS	4952	5032	.	+	.	status known
RG3Y43676	reformat.pl	CDS	1001	1202	.	+	.	status known
RG3Y43676	reformat.pl	CDS	1966	2882	.	+	.	status known
RG3Y43676	reformat.pl	CDS	2955	3032	.	+	.	status known
RG3Y43676	reformat.pl	CDS	3098	3247	.	+	.	status known
RG3Y43677	reformat.pl	CDS	1001	2086	.	+	.	status known
RG3Y43677	reformat.pl	CDS	2156	2254	.	+	.	status known
RG3Y43677	reformat.pl	CDS	2344	2448	.	+	.	status known
RG3Y43678	reformat.pl	CDS	1001	1633	.	+	.	status known
RG3Y43702	reformat.pl	CDS	1056	1348	.	+	.	status known
RG3Y43702	reformat.pl	CDS	1409	1781	.	+	.	status known
RG3Y43702	reformat.pl	CDS	1883	2032	.	+	.	status known
RG3Y43705	reformat.pl	CDS	1001	1954	.	+	.	status known
RG3Y43705	reformat.pl	CDS	2410	2593	.	+	.	status known
RG3Y43705	reformat.pl	CDS	2657	2805	.	+	.	status known
RG3Y43705	reformat.pl	CDS	2885	3253	.	+	.	status known
RG3Y43711	reformat.pl	CDS	1151	1274	.	+	.	status known
RG3Y43711	reformat.pl	CDS	1357	1706	.	+	.	status known
RG3Y43716	reformat.pl	CDS	1001	1355	.	+	.	status known
RG3Y43716	reformat.pl	CDS	1426	2065	.	+	.	status known
RG3Y43716	reformat.pl	CDS	2128	2380	.	+	.	status known
RG3Y43716	reformat.pl	CDS	4564	4650	.	+	.	status known
RG3Y43720	reformat.pl	CDS	1001	1087	.	+	.	status known
RG3Y43720	reformat.pl	CDS	1283	1411	.	+	.	status known
RG3Y43720	reformat.pl	CDS	1472	1648	.	+	.	status known
RG3Y43731	reformat.pl	CDS	1559	1599	.	+	.	status known
RG3Y43731	reformat.pl	CDS	1617	1707	.	+	.	status known
RG3Y43745	reformat.pl	CDS	1001	1534	.	+	.	status known
RG3Y43766	reformat.pl	CDS	1001	1735	.	+	.	status known
RG3Y43766	reformat.pl	CDS	1820	2074	.	+	.	status known
RG3Y43767	reformat.pl	CDS	1001	1966	.	+	.	status known
RG3Y43767	reformat.pl	CDS	2033	2377	.	+	.	status known
RG3Y43767	reformat.pl	CDS	2451	3279	.	+	.	status known
RG3Y43767	reformat.pl	CDS	4294	4580	.	+	.	status known
RG3Y43778	reformat.pl	CDS	1001	1273	.	+	.	status known
RG3Y43778	reformat.pl	CDS	13689	13783	.	+	.	status known
RG3Y43778	reformat.pl	CDS	77450	77571	.	+	.	status known
RG3Y43778	reformat.pl	CDS	77663	77826	.	+	.	status known
RG3Y43778	reformat.pl	CDS	82948	83116	.	+	.	status known
RG3Y43778	reformat.pl	CDS	83211	83369	.	+	.	status known
RG3Y43778	reformat.pl	CDS	83454	83622	.	+	.	status known
RG3Y43778	reformat.pl	CDS	83693	83859	.	+	.	status known
RG3Y43778	reformat.pl	CDS	83941	84149	.	+	.	status known
RG3Y43779	reformat.pl	CDS	1015	1170	.	+	.	status known
RG3Y43779	reformat.pl	CDS	1207	1248	.	+	.	status known
RG3Y43781	reformat.pl	CDS	1001	1285	.	+	.	status known
RG3Y43788	reformat.pl	CDS	1172	1264	.	+	.	status known
RG3Y43788	reformat.pl	CDS	3820	3969	.	+	.	status known
RG3Y43788	reformat.pl	CDS	4729	4785	.	+	.	status known
RG3Y43788	reformat.pl	CDS	5419	5519	.	+	.	status known
RG3Y43788	reformat.pl	CDS	6047	6097	.	+	.	status known
RG3Y43788	reformat.pl	CDS	8519	8660	.	+	.	status known
RG3Y43788	reformat.pl	CDS	8919	9056	.	+	.	status known
RG3Y43794	reformat.pl	CDS	1001	1025	.	+	.	status known
RG3Y43794	reformat.pl	CDS	1106	1335	.	+	.	status known
RG3Y43804	reformat.pl	CDS	1006	1047	.	+	.	status known
RG3Y43804	reformat.pl	CDS	1119	1678	.	+	.	status known
RG3Y43804	reformat.pl	CDS	1767	2295	.	+	.	status known
RG3Y43812	reformat.pl	CDS	1001	1099	.	+	.	status known
RG3Y43812	reformat.pl	CDS	4929	5186	.	+	.	status known
RG3Y43812	reformat.pl	CDS	5265	5447	.	+	.	status known
RG3Y43812	reformat.pl	CDS	5531	5722	.	+	.	status known
RG3Y43818	reformat.pl	CDS	1001	1180	.	+	.	status known
RG3Y43818	reformat.pl	CDS	1242	1329	.	+	.	status known
RG3Y43818	reformat.pl	CDS	1395	1981	.	+	.	status known
RG3Y43818	reformat.pl	CDS	2047	2489	.	+	.	status known
RG3Y43818	reformat.pl	CDS	2547	2838	.	+	.	status known
RG3Y43820	reformat.pl	CDS	1001	1082	.	+	.	status known
RG3Y43820	reformat.pl	CDS	1170	1342	.	+	.	status known
RG3Y43820	reformat.pl	CDS	1404	1938	.	+	.	status known
RG3Y43820	reformat.pl	CDS	2001	2330	.	+	.	status known
RG3Y43820	reformat.pl	CDS	2405	2655	.	+	.	status known
RG3Y43820	reformat.pl	CDS	2728	3189	.	+	.	status known
RG3Y43820	reformat.pl	CDS	3257	3686	.	+	.	status known
RG3Y43820	reformat.pl	CDS	3713	4281	.	+	.	status known
RG3Y43820	reformat.pl	CDS	4349	5008	.	+	.	status known
RG3Y43826	reformat.pl	CDS	1001	1489	.	+	.	status known
RG3Y43826	reformat.pl	CDS	1562	1697	.	+	.	status known
RG3Y43826	reformat.pl	CDS	2014	2445	.	+	.	status known
RG3Y43826	reformat.pl	CDS	2505	2679	.	+	.	status known
RG3Y43826	reformat.pl	CDS	2740	2925	.	+	.	status known
RG3Y43826	reformat.pl	CDS	3000	3123	.	+	.	status known
RG3Y43833	reformat.pl	CDS	1001	1086	.	+	.	status known
RG3Y43833	reformat.pl	CDS	1164	1361	.	+	.	status known
RG3Y43833	reformat.pl	CDS	1438	1710	.	+	.	status known
RG3Y43833	reformat.pl	CDS	1769	2009	.	+	.	status known
RG3Y43833	reformat.pl	CDS	2083	2532	.	+	.	status known
RG3Y43842	reformat.pl	CDS	1001	1166	.	+	.	status known
RG3Y43842	reformat.pl	CDS	1231	1523	.	+	.	status known
RG3Y43861	reformat.pl	CDS	1142	1195	.	+	.	status known
RG3Y43861	reformat.pl	CDS	1588	1612	.	+	.	status known
RG3Y43861	reformat.pl	CDS	1905	2171	.	+	.	status known
RG3Y43861	reformat.pl	CDS	3635	3651	.	+	.	status known
RG3Y43862	reformat.pl	CDS	1001	1172	.	+	.	status known
RG3Y43862	reformat.pl	CDS	1251	1481	.	+	.	status known
RG3Y43862	reformat.pl	CDS	1553	1665	.	+	.	status known
RG3Y43868	reformat.pl	CDS	1001	1124	.	+	.	status known
RG3Y43868	reformat.pl	CDS	1209	1363	.	+	.	status known
RG3Y43868	reformat.pl	CDS	1444	1560	.	+	.	status known
RG3Y43877	reformat.pl	CDS	1001	1049	.	+	.	status known
RG3Y43877	reformat.pl	CDS	1110	1289	.	+	.	status known
RG3Y43877	reformat.pl	CDS	1380	1977	.	+	.	status known
RG3Y43877	reformat.pl	CDS	2064	2175	.	+	.	status known
RG3Y43888	reformat.pl	CDS	1001	1337	.	+	.	status known
RG3Y43888	reformat.pl	CDS	1482	1918	.	+	.	status known
RG3Y43888	reformat.pl	CDS	2072	2158	.	+	.	status known
RG3Y43903	reformat.pl	CDS	1001	2314	.	+	.	status known
RG3Y43907	reformat.pl	CDS	1001	1083	.	+	.	status known
RG3Y43907	reformat.pl	CDS	1377	1638	.	+	.	status known
RG3Y43907	reformat.pl	CDS	1723	2379	.	+	.	status known
RG3Y43920	reformat.pl	CDS	1089	1110	.	+	.	status known
RG3Y43920	reformat.pl	CDS	1235	1665	.	+	.	status known
RG3Y43941	reformat.pl	CDS	1001	1069	.	+	.	status known
RG3Y43941	reformat.pl	CDS	1370	1480	.	+	.	status known
RG3Y43941	reformat.pl	CDS	1555	1845	.	+	.	status known
RG3Y43942	reformat.pl	CDS	1001	1054	.	+	.	status known
RG3Y43942	reformat.pl	CDS	1433	1750	.	+	.	status known
RG3Y43946	reformat.pl	CDS	1001	1132	.	+	.	status known
RG3Y43946	reformat.pl	CDS	1252	1563	.	+	.	status known
RG3Y43948	reformat.pl	CDS	1001	1102	.	+	.	status known
RG3Y43948	reformat.pl	CDS	1170	1286	.	+	.	status known
RG3Y43948	reformat.pl	CDS	1360	1680	.	+	.	status known
RG3Y43951	reformat.pl	CDS	1151	1360	.	+	.	status known
RG3Y43951	reformat.pl	CDS	6070	6309	.	+	.	status known
RG3Y43959	reformat.pl	CDS	1001	1240	.	+	.	status known
RG3Y43983	reformat.pl	CDS	1001	1849	.	+	.	status known
RG3Y43991	reformat.pl	CDS	1001	2421	.	+	.	status known
RG3Y43991	reformat.pl	CDS	2506	2838	.	+	.	status known
RG3Y43991	reformat.pl	CDS	3082	3388	.	+	.	status known
RG3Y44013	reformat.pl	CDS	1001	1332	.	+	.	status known
RG3Y44013	reformat.pl	CDS	3508	3834	.	+	.	status known
RG3Y44013	reformat.pl	CDS	3905	4317	.	+	.	status known
RG3Y44013	reformat.pl	CDS	4401	4672	.	+	.	status known
RG3Y44021	reformat.pl	CDS	1001	1315	.	+	.	status known
RG3Y44022	reformat.pl	CDS	1001	1330	.	+	.	status known
RG3Y44023	reformat.pl	CDS	1001	1116	.	+	.	status known
RG3Y44023	reformat.pl	CDS	1211	1415	.	+	.	status known
RG3Y44026	reformat.pl	CDS	1001	1074	.	+	.	status known
RG3Y44026	reformat.pl	CDS	1493	1583	.	+	.	status known
RG3Y44026	reformat.pl	CDS	1919	2113	.	+	.	status known
RG3Y44026	reformat.pl	CDS	2416	2673	.	+	.	status known
RG3Y44040	reformat.pl	CDS	1001	1119	.	+	.	status known
RG3Y44040	reformat.pl	CDS	3864	4436	.	+	.	status known
RG3Y44040	reformat.pl	CDS	4498	4816	.	+	.	status known
RG3Y44045	reformat.pl	CDS	1001	1163	.	+	.	status known
RG3Y44045	reformat.pl	CDS	1230	1597	.	+	.	status known
RG3Y44045	reformat.pl	CDS	1694	1864	.	+	.	status known
RG3Y44045	reformat.pl	CDS	1940	2113	.	+	.	status known
RG3Y44050	reformat.pl	CDS	1001	1816	.	+	.	status known
RG3Y44051	reformat.pl	CDS	1001	1835	.	+	.	status known
RG3Y44051	reformat.pl	CDS	1912	2222	.	+	.	status known
RG3Y44054	reformat.pl	CDS	1001	1207	.	+	.	status known
RG3Y44054	reformat.pl	CDS	1606	2715	.	+	.	status known
RG3Y44054	reformat.pl	CDS	2792	3010	.	+	.	status known
RG3Y44054	reformat.pl	CDS	3077	3223	.	+	.	status known
RG3Y44055	reformat.pl	CDS	1001	1105	.	+	.	status known
RG3Y44055	reformat.pl	CDS	1236	1405	.	+	.	status known
RG3Y44055	reformat.pl	CDS	1482	2226	.	+	.	status known
RG3Y44081	reformat.pl	CDS	1001	1090	.	+	.	status known
RG3Y44081	reformat.pl	CDS	1834	2018	.	+	.	status known
RG3Y44081	reformat.pl	CDS	2591	2678	.	+	.	status known
RG3Y44081	reformat.pl	CDS	4662	4853	.	+	.	status known
RG3Y44081	reformat.pl	CDS	5313	5606	.	+	.	status known
RG3Y44081	reformat.pl	CDS	5991	6329	.	+	.	status known
RG3Y44086	reformat.pl	CDS	1001	1840	.	+	.	status known
RG3Y44088	reformat.pl	CDS	1001	1031	.	+	.	status known
RG3Y44088	reformat.pl	CDS	1108	1643	.	+	.	status known
RG3Y44096	reformat.pl	CDS	1001	2212	.	+	.	status known
RG3Y44097	reformat.pl	CDS	1001	1539	.	+	.	status known
RG3Y44097	reformat.pl	CDS	1607	2726	.	+	.	status known
RG3Y44102	reformat.pl	CDS	1001	1155	.	+	.	status known
RG3Y44102	reformat.pl	CDS	52084	52213	.	+	.	status known
RG3Y44102	reformat.pl	CDS	57869	57924	.	+	.	status known
RG3Y44102	reformat.pl	CDS	61145	61337	.	+	.	status known
RG3Y44102	reformat.pl	CDS	61403	61612	.	+	.	status known
RG3Y44102	reformat.pl	CDS	61690	61878	.	+	.	status known
RG3Y44102	reformat.pl	CDS	63378	63579	.	+	.	status known
RG3Y44102	reformat.pl	CDS	63693	63786	.	+	.	status known
RG3Y44102	reformat.pl	CDS	67773	67827	.	+	.	status known
RG3Y44108	reformat.pl	CDS	1001	1099	.	+	.	status known
RG3Y44108	reformat.pl	CDS	1202	3190	.	+	.	status known
RG3Y44108	reformat.pl	CDS	3258	3429	.	+	.	status known
RG3Y44108	reformat.pl	CDS	3517	3612	.	+	.	status known
RG3Y44108	reformat.pl	CDS	5064	5139	.	+	.	status known
RG3Y44108	reformat.pl	CDS	5519	5693	.	+	.	status known
RG3Y44108	reformat.pl	CDS	5771	5878	.	+	.	status known
RG3Y44114	reformat.pl	intron	1085	1204	.	+	.	status known
RG3Y44114	reformat.pl	CDS	1205	1256	.	+	.	status known
RG3Y44114	reformat.pl	CDS	1458	1735	.	+	.	status known
RG3Y44120	reformat.pl	CDS	1141	1166	.	+	.	status known
RG3Y44120	reformat.pl	CDS	1524	1800	.	+	.	status known
RG3Y44124	reformat.pl	CDS	1001	1248	.	+	.	status known
RG3Y44124	reformat.pl	CDS	1318	2899	.	+	.	status known
RG3Y44132	reformat.pl	CDS	1059	1527	.	+	.	status known
RG3Y44132	reformat.pl	CDS	2660	2736	.	+	.	status known
RG3Y44139	reformat.pl	CDS	1001	1080	.	+	.	status known
RG3Y44139	reformat.pl	CDS	1153	2166	.	+	.	status known
RG3Y44139	reformat.pl	CDS	2240	2369	.	+	.	status known
RG3Y44142	reformat.pl	CDS	1001	1390	.	+	.	status known
RG3Y44149	reformat.pl	CDS	1001	1348	.	+	.	status known
RG3Y44149	reformat.pl	CDS	1411	1585	.	+	.	status known
RG3Y44149	reformat.pl	CDS	1679	1773	.	+	.	status known
RG3Y44149	reformat.pl	CDS	1862	2023	.	+	.	status known
RG3Y44149	reformat.pl	CDS	2117	2329	.	+	.	status known
RG3Y44149	reformat.pl	CDS	2403	2564	.	+	.	status known
RG3Y44149	reformat.pl	CDS	2643	2774	.	+	.	status known
RG3Y44171	reformat.pl	CDS	1001	1321	.	+	.	status known
RG3Y44171	reformat.pl	CDS	1383	1826	.	+	.	status known
RG3Y44190	reformat.pl	CDS	1061	1084	.	+	.	status known
RG3Y44190	reformat.pl	CDS	1113	1268	.	+	.	status known
RG3Y44209	reformat.pl	CDS	1001	1118	.	+	.	status known
RG3Y44209	reformat.pl	CDS	3342	3384	.	+	.	status known
RG3Y44209	reformat.pl	CDS	6002	6220	.	+	.	status known
RG3Y44209	reformat.pl	CDS	32227	32355	.	+	.	status known
RG3Y44209	reformat.pl	CDS	32448	32577	.	+	.	status known
RG3Y44209	reformat.pl	CDS	33433	33586	.	+	.	status known
RG3Y44209	reformat.pl	CDS	33687	33874	.	+	.	status known
RG3Y44219	reformat.pl	CDS	1001	1280	.	+	.	status known
RG3Y44219	reformat.pl	CDS	1366	1997	.	+	.	status known
RG3Y44219	reformat.pl	CDS	2083	2238	.	+	.	status known
RG3Y44219	reformat.pl	CDS	2347	2400	.	+	.	status known
RG3Y44220	reformat.pl	CDS	1001	1879	.	+	.	status known
RG3Y44238	reformat.pl	CDS	1001	2980	.	+	.	status known
RG3Y44238	reformat.pl	CDS	3269	3495	.	+	.	status known
RG3Y44238	reformat.pl	CDS	3557	3785	.	+	.	status known
RG3Y44241	reformat.pl	CDS	1001	1192	.	+	.	status known
RG3Y44241	reformat.pl	CDS	21994	22155	.	+	.	status known
RG3Y44241	reformat.pl	CDS	28822	29029	.	+	.	status known
RG3Y44241	reformat.pl	CDS	41550	41745	.	+	.	status known
RG3Y44241	reformat.pl	CDS	45337	45547	.	+	.	status known
RG3Y44255	reformat.pl	CDS	1001	3330	.	+	.	status known
RG3Y44255	reformat.pl	CDS	3592	3808	.	+	.	status known
RG3Y44256	reformat.pl	CDS	1001	1303	.	+	.	status known
RG3Y44256	reformat.pl	CDS	1379	1608	.	+	.	status known
RG3Y44256	reformat.pl	CDS	1751	1985	.	+	.	status known
RG3Y44260	reformat.pl	CDS	1001	1153	.	+	.	status known
RG3Y44260	reformat.pl	CDS	16298	16667	.	+	.	status known
RG3Y44260	reformat.pl	CDS	29564	29759	.	+	.	status known
RG3Y44260	reformat.pl	CDS	34106	34414	.	+	.	status known
RG3Y44260	reformat.pl	CDS	34529	34943	.	+	.	status known
RG3Y44269	reformat.pl	CDS	1001	1330	.	+	.	status known
RG3Y44270	reformat.pl	CDS	1001	1230	.	+	.	status known
RG3Y44270	reformat.pl	CDS	1304	1700	.	+	.	status known
RG3Y44270	reformat.pl	CDS	1760	1924	.	+	.	status known
RG3Y44270	reformat.pl	CDS	2284	2513	.	+	.	status known
RG3Y44270	reformat.pl	CDS	2584	2992	.	+	.	status known
RG3Y44270	reformat.pl	CDS	3066	3172	.	+	.	status known
RG3Y44270	reformat.pl	CDS	4033	4429	.	+	.	status known
RG3Y44270	reformat.pl	CDS	4505	4681	.	+	.	status known
RG3Y44273	reformat.pl	CDS	1001	1326	.	+	.	status known
RG3Y44273	reformat.pl	CDS	1399	1550	.	+	.	status known
RG3Y44273	reformat.pl	CDS	1670	2109	.	+	.	status known
RG3Y44275	reformat.pl	CDS	1001	1454	.	+	.	status known
RG3Y44275	reformat.pl	CDS	1514	1929	.	+	.	status known
RG3Y44278	reformat.pl	CDS	1001	1155	.	+	.	status known
RG3Y44278	reformat.pl	CDS	1221	2655	.	+	.	status known
RG3Y44278	reformat.pl	CDS	3831	4322	.	+	.	status known
RG3Y44278	reformat.pl	CDS	4527	5326	.	+	.	status known
RG3Y44278	reformat.pl	CDS	5489	5952	.	+	.	status known
RG3Y44278	reformat.pl	CDS	6020	6234	.	+	.	status known
RG3Y44278	reformat.pl	CDS	6306	7037	.	+	.	status known
RG3Y44278	reformat.pl	CDS	7111	7374	.	+	.	status known
RG3Y44279	reformat.pl	CDS	1001	1133	.	+	.	status known
RG3Y44279	reformat.pl	CDS	1204	2628	.	+	.	status known
RG3Y44279	reformat.pl	CDS	2723	2874	.	+	.	status known
RG3Y44281	reformat.pl	CDS	1171	1347	.	+	.	status known
RG3Y44281	reformat.pl	CDS	1451	1750	.	+	.	status known
RG3Y44286	reformat.pl	CDS	1001	1133	.	+	.	status known
RG3Y44286	reformat.pl	CDS	1204	1462	.	+	.	status known
RG3Y44286	reformat.pl	CDS	4834	5410	.	+	.	status known
RG3Y44290	reformat.pl	CDS	1001	1208	.	+	.	status known
RG3Y44290	reformat.pl	CDS	1269	1723	.	+	.	status known
RG3Y44303	reformat.pl	CDS	1001	1274	.	+	.	status known
RG3Y44303	reformat.pl	CDS	1353	2869	.	+	.	status known
RG3Y44311	reformat.pl	CDS	1091	1203	.	+	.	status known
RG3Y44311	reformat.pl	CDS	1272	2613	.	+	.	status known
RG3Y44314	reformat.pl	CDS	1225	1314	.	+	.	status known
RG3Y44314	reformat.pl	CDS	2573	6128	.	+	.	status known
RG3Y44314	reformat.pl	CDS	6201	6380	.	+	.	status known
RG3Y44314	reformat.pl	CDS	6451	6593	.	+	.	status known
RG3Y44314	reformat.pl	intron	6615	6680	.	+	.	status known
RG3Y44319	reformat.pl	CDS	1001	1140	.	+	.	status known
RG3Y44319	reformat.pl	CDS	1216	1327	.	+	.	status known
RG3Y44319	reformat.pl	CDS	1416	1808	.	+	.	status known
RG3Y44319	reformat.pl	CDS	1888	1965	.	+	.	status known
RG3Y44319	reformat.pl	CDS	2037	2302	.	+	.	status known
RG3Y44319	reformat.pl	CDS	2351	2440	.	+	.	status known
RG3Y44319	reformat.pl	CDS	2660	2771	.	+	.	status known
RG3Y44330	reformat.pl	CDS	1017	1136	.	+	.	status known
RG3Y44330	reformat.pl	CDS	1616	2029	.	+	.	status known
RG3Y44333	reformat.pl	CDS	1001	1657	.	+	.	status known
RG3Y44338	reformat.pl	CDS	1001	1528	.	+	.	status known
RG3Y44340	reformat.pl	CDS	1001	1912	.	+	.	status known
RG3Y44340	reformat.pl	CDS	2003	2358	.	+	.	status known
RG3Y44340	reformat.pl	CDS	3258	3410	.	+	.	status known
RG3Y44340	reformat.pl	CDS	4816	5041	.	+	.	status known
RG3Y44341	reformat.pl	CDS	1001	1792	.	+	.	status known
RG3Y44359	reformat.pl	CDS	1001	1086	.	+	.	status known
RG3Y44359	reformat.pl	CDS	1273	1495	.	+	.	status known
RG3Y44359	reformat.pl	CDS	1574	1912	.	+	.	status known
RG3Y44368	reformat.pl	CDS	1001	2419	.	+	.	status known
RG3Y44373	reformat.pl	CDS	1001	1047	.	+	.	status known
RG3Y44373	reformat.pl	CDS	1271	1355	.	+	.	status known
RG3Y44373	reformat.pl	CDS	2084	2146	.	+	.	status known
RG3Y44373	reformat.pl	CDS	2422	2486	.	+	.	status known
RG3Y44373	reformat.pl	CDS	3315	3382	.	+	.	status known
RG3Y44373	reformat.pl	CDS	3601	3656	.	+	.	status known
RG3Y44374	reformat.pl	CDS	1001	1226	.	+	.	status known
RG3Y44374	reformat.pl	CDS	1639	2814	.	+	.	status known
RG3Y44374	reformat.pl	CDS	3549	3856	.	+	.	status known
RG3Y44374	reformat.pl	CDS	4053	5996	.	+	.	status known
RG3Y44375	reformat.pl	CDS	1001	1973	.	+	.	status known
RG3Y44375	reformat.pl	CDS	3073	3313	.	+	.	status known
RG3Y44375	reformat.pl	CDS	3387	3579	.	+	.	status known
RG3Y44382	reformat.pl	CDS	1109	1171	.	+	.	status known
RG3Y44382	reformat.pl	CDS	1244	1735	.	+	.	status known
RG3Y44391	reformat.pl	CDS	1001	1113	.	+	.	status known
RG3Y44391	reformat.pl	CDS	1261	1356	.	+	.	status known
RG3Y44391	reformat.pl	CDS	2384	2591	.	+	.	status known
RG3Y44391	reformat.pl	CDS	2672	2930	.	+	.	status known
RG3Y44391	reformat.pl	CDS	2996	3245	.	+	.	status known
RG3Y44391	reformat.pl	CDS	3310	3716	.	+	.	status known
RG3Y44391	reformat.pl	CDS	4432	4610	.	+	.	status known
RG3Y44391	reformat.pl	CDS	4728	4925	.	+	.	status known
RG3Y44402	reformat.pl	CDS	1001	1281	.	+	.	status known
RG3Y44402	reformat.pl	CDS	1355	1628	.	+	.	status known
RG3Y44405	reformat.pl	CDS	1001	1185	.	+	.	status known
RG3Y44405	reformat.pl	CDS	1272	1736	.	+	.	status known
RG3Y44405	reformat.pl	CDS	1809	2003	.	+	.	status known
[truncated: 2,103 more rows]
