# Supplementary material for: Automatic generation of gene finders for eukaryotic species
Source: BMC Bioinformatics. 2006 May 21;7:263. doi: 10.1186/1471-2105-7-263 (PMC1522026; doi:10.1186/1471-2105-7-263)
Supplement: Additional File 3 — The sequence part of the training set for A. nidulans. The file is in Fasta format and packed using bzip2. [file 1471-2105-7-263-S3.bz2 › 1471-2105-7-263-S3]

>RG9FS0005 Genomic segment corresponding to mRNA: XM_413672 Aspergillus nidulans FGSC A4, AN9535.2 predicted mRNA.
CCTGATAGAAAAGACTTCTGCAGCGCCTGACCCTATGGGATTGGCCATAGGTTTTCCCAT
GTGGCTGGTCAGATTTGCTCACCTTTGGCTTTGGCCGGGAAATCGAAGTCGAGTTGAGTT
AGGCCAGGAAGAACATGACGATATCGCAATGCCACAACCAACGCCAACATAGCCATTATG
GGGCTCATTTTGAAGAGAAAGTGAGCTGCTATCTACCCTAACAGTTTGGTAGTCGTAGAC
CTAAAGTTGACATTCTCACAGTCAGATATTATGGTACCGGTCCCTCAAGTGTAGCCTATT
GAGCGCATTTCGATCACTGCACCCAGTCCCCCACCCCACCACTTGATCTCTCCCCAGTTC
AGAATCTCTCGCCAACCACCCCGATTGTCTGTCATCCAGAAAGGGGAACAATAGCGATTA
AAGATGGCTTCTCTGGTTCTGTCTTCCATTTCATCCTGGAGTCTTCACCGTCTTCACTTT
CCCCATCCTCTTCACCACGTTTTTTCCTGAGCTTCAACTGTCATATTTGTGCATGCGGTA
CGGAACTCGCTGTGGAAACGGGTACTATTCACTGAAAGTGAGTCACGCTCTGAAAGGAGT
TAAAGTATGCTTCATATCTTGCACTACTTGGTCATGGATAGGATAGCTAACGTGGCTATT
AGTCGAACTGTCACAATGAAAAGCTACAGAGTCACCAAGCCTACTCTAAGGTCTTCTAGG
AAGGTGCCTAGAAGGCTGCAAAAAAGTGAGATCTCTTTGCTTTGGCGTAAATGATGTACT
GACCCTACATAGGAAAAGCCCCTCCCAGACAGGATAGCCCCAATGCAAACGACCCTCGAA
ACCGCACCTCTTACCACCCGGACCAAGCCCATTGGTCGTGGGAGAACCTGCCAGACATTC
TTTACCAACTGAGCCCCGACGAAGACGAAAAAAAGCTGAAAGATCCGGGGCTCATGAGCT
ATCCAATACACGGAAAGTATCTGCGAAACCTCCCTGCTCTCCCAGACAACATCTCTTCTA
CCGTAGAGGAGTTCCGCGTCGAAGCATGGCAGCGCATGGACCCGCGCATTTGCCTTGAGG
ACATTACAGCTCGCATGCATCCCGACTTCCGCATAAAGAATAATGCGCTTCAACAACGGG
GCGTGCGCTTCCGACAGGCGTTCAACCTTAAGGCGTGGCGTTCGGGAAATAAACGCAGTG
CACACCTCGAAGCCGACCTTCTTAGAAGGATGAAGGAGCTAGGTCTGGACATCAACTCAA
ACTCCACCCGCGGCATCACCCCAGGTCTAGTCAATCCTCAATTAGGTGAACAGGGTGGCC
GTGTGCCAATTCCCAAGGGTTGGCGGATTAGGAAGATGGGGAATAAATCCACCGCCAACG
GGACCGCGTTCGACGAACGGGAAGCTCCTTTTCAGAGTCGGGAATCGCAATTCAGGACCA
ATGGTTATTCTGAAACCACTTTACCTGACGAGCCTGACGCCATGCCAGAGGTTCCGGAAG
TCATTCCCCCGGACGTCGTTGAGCACGAAGCGCAGACAGGCGGATACGTCCACCAAGACA
CCAATGATGATGAAACAGACAATCGTTTCGATGATTCTCTTCCTATCATACGGGGCATTT
TTCCAGATGATGAGCTCCCCGACACAGTCAGCCTGCCGGATCTCGACCTGTACGTTCTCC
TGCTCTCCTCCCTTTCTTCCTCTATTATATTATCAAAACCTTCAGACCCCAAGCTAACAT
GTCAAGGCGGCTTGGCTATAGACCACCCACTCCACAAATCAAACAAGAGAGTGACTTGCT
CTCTCTCCTACACAACCAAGACAGACTAAGCTGGCGCTCCACCTTCTGGACACCCAGCTC
AGCCCTCAATTTCCATAGCTTCTGTCTTCAAGATTGCTTCACGAACTTCCCCATACAATC
GGAGGAACTCCTGGACTACGCTCCCTCGCTATTCACCAGATCCTCTAGCAAGCCGCAAAC
TCCAACTACAGGTATTTTTCCGGTCAACGATCCTACTCTGTTGGATACAGTTCCCGAGAG
GCAACAGAGGAATGTCTTTGACGATATGCTATTGGAGTGCTACAAAGGCGAACGTCATGT
CTTTGAGATGCCCTACCACTCTTACTCCTCTGTTACCTCCTGATCGTTTTGCTGAGATTA
GGCGACACCACCCATTCTCTCCTACAAGCTGGTCTTGTCTCACCTCGCACTTGACTTTAT
CTTCTTCCTTGCACATTTCCACCTGTATCATACTGTCTCGATTATGCTATGGGTATACCG
GACCCTACGGCGTTCCGACCTGCATTTGTGCTGTACATTACCTTCCCACGGTTGGAGCAT
CTGTCTGGCGGATGGCGACCTTGGCGTTCCAAAGCGTATTTTGCACTTGTCACTACTACT
GCTTTTCCATTCTCTCTTTATTTGGTTCTACTGCCGGCGATGGGTGCGATAATTTATGTC
GGCGTTTTGTGGTTCGGCTCATAGTCCAATATGTTGTTCTATTGTCTAGCCCAGTAATGG
CGTTGGAGCTCGGTTGTCTCGCGATGCCTAATTGTACCAAAAGTGTACTATGGATTGCGA
CATGTGCAACCGATTACTTGGGTTCTTCTAGAATTTAATGATACTTTTGCAATGTTGTAT
ATTTCAATCTGCCTCCCGTTCCTTGATTTGTTTGTTAGCCCATACCATCTCGGAACATTT
TTGCGAAGCATAGCCCTAACTTCTTATGACAATCTTGGCATCAACTTAATTCAGACGACA
TTCTACTGTAGAGGTTAAGTGGGGGAAACAAAGACAAGAAAACCAACCTTTTTCTAAATC
AAATTTATGCTAATGCCTAAAAAGAATAATCTTAAGCCAATGCAAAAAAAAATCCATCAG
AACAAAACAAGGCTATCTAAACTCGAAAATCCCGTTGCAACACCACCCTCATTCACACCT
TCAGCCTTAGTCCGCATCAACCATCCGCCCTGCTCATTATGAAGAATCATTTTATTACTC
TGATCCCATAAAATAGTGCCATAAACGCCTAGTTCCCCAATAACTCCACCAGCGAGAACC
TCGCCGTCGCTACGGAGAGCAATGTTCTTCGCGGCCGCTGGAGGATGAATAAGCTCCATA
AGAATCCAGCGCTTCCACTCGTT
>RG9FS0007 Genomic segment corresponding to mRNA: XM_413670 Aspergillus nidulans FGSC A4, AN9533.2 predicted mRNA.
CTCCCGCAATGCCGCCGAAAGCCATTGCAGATCTCAAAGGCGGACTGTATAACATCAGTA
ACAGCGCCGAAACGAGCGGGGCAGTCGATTGACGCACGTTGTAAAGTTCCTATCTCCTTC
CACCTGTTGCAGTGCTATCCCAATCTTTAGCGTGCTATTTACCTTGCTATCTTGCAACAA
GTACCGTCGGATAATGCCCTGGTCGTCGTCGCTTTTGTCTACATATTCGGCGAGGTTAAG
TTTCACCCTTCCAAGCAGATTTTTCTCTGTGTGGACTCCGGATAAGAATTCCTGTACCAC
ATCGAACTGAATTTCGCATTCGTGGAGCGTCTGGTCGCGATCAATAGTGATCCTAACTTG
CAGGACCTTTTCGTAATTCCAGGACGCTTTGTGGTCGAGGATAAGGGCTTTATCGGTTAC
TCCATGATGATCGTTCGCATTTGCCGAGGGCAGTCGCCATTTAATGTAAGCTGTGCCGCT
AACGAGAGGGATATTGTTGAGGTCGATGATCTGATTACAGAAATAGTCAGTGTTGGATAG
GCCACGATCGGGAGGTGGTGAGGCTCACTCGAAGGATCAACTCAAACCTAGGCTATGAAA
ACGGTTATCATATCTCAGACCTAAGCAGGTAGAAAGACTTGCCCTTCTGTTTTTTGGGAC
TGCGCATGTACAGGTTAGTCGCGCCAAACAATGAGGTCATTGCAGGGGGAAAGTGATTGC
GGCTAATTCCAGAGAGCAGAGCATACCGAATGCCTGCATCCTTGTCAAGCCTCAATAAAG
AGACTACACAACGAATCAAGCCGTAAAAATCCAGGCATCTAGTTGGGTTTGCTTTGTGTG
ATGCACGCGGCCTTCATGGTATCTCGTACAAAGATGGATCCCCGCAAGTACGATAACGCT
CACGTGACAGTATCTAGCTTCGTAATCGCTAAATTTCCCGGGCAAGTTGAAAGCTCAATA
GTCCAGATATAATTCAACAAGAGGCACAACCGCCAAAGACATGGACCAGCTACCTCTTTC
CCCTCCTGCTGAGTCGGCTTCTTCCGCCGACACCGGCCTTGTTCCGCTAGACTCTCCCAT
CCGCACAACCCCAATCCACGAGCTCCTCCCGGACATCCGCGTTCCCAGCTCACCTCACCA
ACCACACCGGTACAACCCGGTAACCTGTGCACCGATTGACGCAGATGACAAGCGCGTGAG
ATCCGAGATCGACCAACTGCGGAAGGACTTTCCAACACCAGATGCTGCGCTGCAGGCCCA
GGAACAGGCTGCGCGCGAGTTGAGACAGAAACTAGACGATGCGGAGAAGAAGCGCGAGGA
GGTGCAGAGGGCTATGGATAAGAAGATCAAGGAGAGGAATACGGAGTTGAAGGTTTTAGA
GAAGTTTCAGGATGGGAAGGGGCCAGCGCTTGCTGCTCCTTAATCGGAGTTCTTCTCTTG
CTTGGAATATGGCAAAAAATCGCTTCCAGGGGCGTCCAATGGCATCTTACAGGAAGCTGC
GATACTGGCGAGACCGCTTATAGTGCTTGTTATGGGAGACCATGTCTGCATCTTGGCGAT
GGCGATCCTGTTAGCTTCCGGCTTGGGATATCGGAGTGACTCGGCTCTCCTGGAAATCGA
TACTCGCAGGAACGCACTGCTGGACGATGAAGTGCCGCGTAAGAGCAACTCCTTTGGACG
ATTTCAATGGTGCTTCACACCAAGGATACTCCGGAGATTTCGATTACGAAACGTCAATAT
AGGAAAAGACCGTCCGATGCATATTATCCCCCGGTTCCTTCCGTACTCAGCGGGGAGATA
GACCAATATTGATGCCACAAAACATCGATATCTGATCCTCTATGCTTGCTTCAATATTGC
GCGCTAGCGAGTGCTGAGTGACGGCTTTTCCAAACATGCAGAGCGCGACAGCTACGCTTG
GTTCAGTGGTGTCATGAACATTGTAGCAAACTTTGTACTCAAAGTCTATGTGACCGGTAC
GCTGTACGCTAATCACCCTGGTGTAGCAAGGCGGCCGAAGCTGAACTCTGATCCGACGCT
CAGCCCATCTCTGTATCATTGTGCCAAATTGCGGGCTCCGGTGAACGGCGTGCGGTGCCT
GAATTCAAATCCGATTTATATGGACAATATCACAAGCTACGAGTCAGCTGGGTGCAAACG
TGCTGTTTGTGACGCTTTTACGCAATATATGTGCAAGCACGCCGTGGTGACAGTAAGTCT
CCAATATGGAACGAACCGAGTCAGGAGGTGGAATTCAAATCATTATTATTATGACGCATA
AATCTTGACATATTCATCACGTCGGAAAAATGTATCCATATACACATGTAAATGAAAGTC
ATCGCCCATTATTCATGGCCTAACAGAAGAAACAAAAAAATTCAACCGATTCAAAGGTTA
CCCAGGATCTGAACCAAAGCAGG
>RG9FS0008 Genomic segment corresponding to mRNA: XM_413669 Aspergillus nidulans FGSC A4, AN9532.2 predicted mRNA.
TCAGGGTCCTCAGCTGCCAATTCTGCTTGCAGCTGCTCGCTAGGATCTATCTCAATGCAA
CTAGCGCTTCGGATTCTCTCGTCCGGCTCAGTTCTCTCGACTGTCTCGTCCGTCTCGGCC
GTCTCGTATACAGTTGCCTTGGTCGTCTCAGTTGGCTCTATCTCGACCGTCTCACTCGCC
CCTGGCGCCGTCTTGGTCTGATCAATTGTCTCTACCAGTTCATCAAATGCCCTGGGTATG
CTCCGATTTGGTCCTGCTAGGTCTTCAGTATTTTCTCAGCTTGATATATATCTCCCAGTC
CATGGGTCTTGTTCTTGTCTTCGAGCTGGTGGCATCCGTCGTGTTCGGTTCTAGGTTCGA
GGTTCGATAGCTCGATCAGGGATAGATAGGCAGGTTGTACGGGCCTGGCCACCTTCACAA
GATCGAGGATCAATACGTCACGTACAGTTTCAATCTCCTGCTGGATTGGGCAAAGCGATT
AGGCTTCACACAATCCCCCGAGGTGCTAGGCCTGCTGGTTAGGCTAGACGTAGCAGCCTG
GGCTCATAACCAATATTGTGGAATATGCTCAGAGGAGAAAGGGCAGGAGGAAACTGCATC
AACTATACCAACATGGCCTACTAAGGATTGGATGCCATATGACGATTGACACCTATCTTG
TTGACGATAGATTCCTTCATTTCTTCCCTTGTGTGTATTCCTCTCTTCCCCACTATATAT
ATACAGAGGGTAGGAACCTTCTAGAAACAGGCGATGTCCGGTCAATCTACCAGAGATCAC
GTGGCCTCATATTTCCGTATCAGAAAACATTGTCGCTGATATTGAAACCTACCCATTCGC
TGCTGTCACTCGGGAGCGTGCTAATAACGATACATTGATCCAGCTACTTAAGATAGTTTT
AAGATAGGGATTTTAGTGGAAATACGACTCTACCTACTGCTGACCAGCAAGGGAGGCTAT
TTGGAGTCTGGACAAGACTAATTGGCCAAGAGCACTTGAAATGGTCGAGTCCGGGATGTA
GGTGCTCTCTCGAAGCAAGAAAGAGGGAGCTTGTTTAGCTGGGATTCAGGACCGGCTTGA
GCCAAGAAGCAAAATATTGCTTCTAATTGACCTGTAAGGTCGCTGATTGACGTTTCTGAG
GTTGAGAAATCTCAAGAATCCAGGATCAGAGTTATAGTGAGACCTAGCAATGATAATACA
CTTATTTACCTTATCAAATCTGCACATGCCGCTCGATCTTTTCTAAGAAATATATTGGTA
AGCGCATTATTTATAGGGTACTTATATGCTATGAACAGCTTAGAGTTAGGGTCTATGACA
CCAGATTAACTCAATCGGAATACCGGGACAAAGCTAGGAGTAGTGAGACAGACGTTGTGG
TTGGCTCAAGCGGGCTTCCATGGGATGCCTGGCAAAGGTGCGTAAAGGGAGCCACTCCGA
CGCCTACCGTAAGCACAGTAATTGTGCGGTAGGGCGAGATTGTACTACACCCATCCACAA
GGGGGTCCAACTTTGGACCACCATAACCCGTCCAGCATAAGCCCGACGGGTGACTTAAGG
TCAGTTCTGGGCCAGAGGGTGTCTACGATATTAGAAACGAGAGAATCCGGCCGCGCTTAC
TATCCTGCTGTGGTACCCTCGTATGAATTGCCTTGCTTGCTACACCGGAGGTGTCGTACA
TTGCGTAGATATGTACATTAATTGTTGCTACGGTGGTTGCAGAGGGCAGACAGGAGCAGT
GTATGATGTAGTCTAAGTTACGATATCCAGGTTTGGTAAAGGCGTTATAATATAACGTTG
TCTTTTGCACTGCTTTGTAGTTTGATGAAACAGCTTGATAGGGTTACAGCCATAGCTAAA
TGGTTATATCTCCAACATTCAGATGATGAATGTATGATACTGGACCACCCATTTCAAAGC
GATGTATATAATATGTGAAGAGAACTGGCAAGAGACGCAAGAAAGAGATCAACAAAGCAC
AAGTGCATCAATAACATCCCACTGAGCTTCAAATCTTGACCCCCTCCAACTCCTTCTCCC
CTGCCAGCGCAAGCTCCCTCCAGTCTCTGGTGTTCAGCCACTCCTCGAAGCTCCTCGTTA
CCACCGTACTGGTCAAATCTTTCGGCTCAATGTACCCCTCAACCCCACTCATATACCCGA
ACTCATCGATTGCTAGAGGTGCATCCAACACTTCCATGGGAATCCCAAACCTCTCCCTCA
TTTCTTCAGCAGATATGGTGATTATCTCCGCTTTTTCTCCTGTGCGTCTAGACCAGACCT
CGACAGCCTCAAGCACGGAAAGATAGCTGTCTGTGTCGTAGGCTAAAAGTTTTGTGCCAG
GCTCCTCGTTTAAGACGAGCTCTTTGACAAATCGCCCGGTCGAGCTTGGCGCATCGATTA
TTGGTATCTTCGCCACCGGTCGAACATGTATGATGAACTGGTAGACACCATCTTCAGACA
GGGATCTGGGTGTGAAGATTGGATGTGTCGAATAAGCTCCTAGGTAGATAAACGACGATT
TCTTCGCCAACTCGATAAGGTCTCGGCTTGTTTCAATATACTCGACAATAGCTGCCTTGG
ATTCACAATGCAGCGCCTTGCTATATTTTCCACCCGAGGCTTTGCTGAAAGATGGTAACG
CGCTGTATACGAATCTTTCCAAACTTGGGACTTTTGAAGCAGCAATTGCAGCGTTCTTCC
CCTGCCTTACTTCCTGGGCATATGCTGCGAAACTGTCACGTGCTGGATCGCTTGTG
>RG9FS0011 Genomic segment corresponding to mRNA: XM_413666 Aspergillus nidulans FGSC A4, AN9529.2 predicted mRNA.
ACCTTGTGTTAGTCGCGGACGACGGGACGGGACGAAGGACATTCGAAGTAGAGGGCTTTT
CTCTCAATGATCTGGGAGGAGGCGCATCTTGTGAAAAGATCGAATTGGAGCGTCGATGCG
TGGAAGCTCGAAGACCGCGAGACGGTGGTGGTGGTGCTTCGCCAAAAATAAAGAACTTGA
TGAAGGCACCAATCAGCAGCACAACTGATAGCTGACCCAGCAGGAACCCTTGCGTAAAAG
ATAGACTGCGATACACAATTAGCAGACTATTGAGACGTCGAGAAGAGGTGCACGAACGAG
GACTGGGTCGATACAGGCGCGGCTTCACCTAGAGACGGTTTCGTCATGGTCAGTGAATGT
AGAGCAGAGTTCGACGGGAGGACCGGGGGTACCTTGCTGAAAAGCCATTGTCAGCCGCTG
TATGAAGTCACCGTCTGCCCATATCTCTTATGTGCGCAGTAGGCGAACAGATCAGACAAG
GGAAGAGGGTGTGAAGACTTCCGAGTGTGGGAGCAGCCGAGTTCGAACAATGAATGACGC
CAAGGTCGGAGCGGACGGGGTTCTCGCGGCAAGCTAGACGACGATCCAAAGAACAGCCTC
CAAGTGTCTTAAAGCTCGATCTGGATCTTTCCAAACACTATTTCATATGGCCACTTCAGC
TGATTGTAGTCTAAGCCTAGACTGCAGCTTTGATTCAACCGTCTCACGATCTATATTCTT
ACCTCCTCCTAGACCCTTTCCATCTAACCTCCAAACACACACTATATAAATCGCAGCTAT
GCGATCAACAATTCTGCAGCTCTTACTGTTCCTTATCAGCCTTCCCTCCTCATCTCTCTC
CGCAAGCTACTCAAAGAAAGAACCTCCAGGCAAAGATGCCATCCTCCTCTCCCGAGTCCA
CTCCCTCACGCTGCGTGGTGGCGGCAGACTCACTAGAGCTCGGCGCGTGTCGCCCATCCC
CCAACTGAAATGCGTCGGTCCGTCCAAGCGCATATGCAATATGTACGAGATAGATTCAAT
GAGATGCATCAACGACGGCTACGGTTACGACGAGGAGGACGTCCAGTGGACCTGCACGGC
ATCACTCCCCGGTGAGTTCAAGCTTGGTTCTACAGACGTCGTGTGCGAAGGTTACCGAAA
CGCCGATGATCCCTATGTCCTGAAGGGAAGTTGTGGCGTAGAATACCGGCTGCTCCTGAC
CGAGCTGGGCGAGCAGAAATTTGGACAAGGATCGTTTGATGAGGATAACTGGTGGCGAAG
CCTGAAGCATGGGTGGGAAAACAAGGATTCAGAGTCGACCCTGACGCTGTTTGGCAACCT
TGTCTTCTGGGGTATTTTCCTCGTCGTCTTTCTGTACATTGTAGTTGGGCTGGTAAGGCA
GTGTCTTGGGTGGCGGCGAGGCCAGCCGCAACCTGGTCGTCGTTGGGGTTGGGGTGGTGA
CGGCGGCGATGATGGAGGGCCGTATCCTGGTGGACCTCCCCCCCCTTACAGCAGCAACCC
GTTCTACAGTTTTGGTACGTCTGGATCAGGCTGGAGGCCAGGGTTCTGGACGGGGGCTAT
GGCCGGTACTGGACTTGGGTATGAGCTGGGAAGGAGAAGTACGAGCAATCGATACAGCTC
GCCGTATCCGCGGGGCCGCAGATATGGTTCCAGCGAAGGGAGCTCGTCATCGTCCCCTGC
CCGTTTCTCAACGCCGTCCACAAGCACAGGATTCGGTTCGACAAGGCGCAGATGATCGCC
TACTTCGCTAACATGGTTCTCATTTTGTACGTCTGAATCATATGTGCAATGTGCAAATGA
CTAGGTTTGCTCGCTGAGTTGCTCGCTGAGAATGATAACGATTTGAACCAATTCGCCATC
ATTTGAAATTTTTTGTGAGTTGAAATTCCGTTGACTCAAGAACCAGGCAGCATGAAGCTC
ATGGTTGCTTCACTGTCAACATTAAAAGAACGCCGTGAAACGCCTAACCCTAACCGTATA
TACCGCCCTAGAACTCCAATTGATTACCCATAAAGAATCAATCATCTATAGAACCCAAAA
TTTCTTCAGTCCCGCCCCCGAAATCTCTCGCGCTCTGTTTTTTATTGTTGCGCTTGCCCT
TGATGGCAACTTTATCGACACCCAAAGCGTTATTGCCTGCCACGCCATCCGGGTTGCGAA
GCAAATCTTCCTGAGCTTTCTTATCCTTCTCATACTGCTCCTCGATACGCTTCTTCTCCT
CATCTAGCTCTTGCTGAATTAATCGAGGGTCGTCGTATACTGTATTGGTCATCTCAGAAT
ACGTGTTAATGTCAATGGACTCCCGGGGCCCAAGAAGCGTCTCCCTGATTCTTTGAGGAT
CACGTCGCTCTTCGTTGTTGAATTTCAGTTGAATCTGACGCCTCGAGCGTCCAGGAAACA
TTT
>RG9FS0012 Genomic segment corresponding to mRNA: XM_413665 Aspergillus nidulans FGSC A4, AN9528.2 predicted mRNA.
CGGCTGGCCTCGCCGCCACCCAAGACACTGCCTTACCAGCCCAACTACAATGTACAGAAA
GACGACGAGGAAAATACCCCAGAAGACAAGGTTGCCAAACAGCGTCAGGGTCGACTCTGA
ATCCTTGTTTTCCCACCCATGCTTCAGGCTTCGCCACCAGTTATCCTCATCAAACGATCC
TTGTCCAAATTTCTGCTCGCCCAGCTCGGTCAGGAGCAGCCGGTATTCTACGCCACAACT
TCCCTTCAGGACATAGGGATCATCGGCGTTTCGGTAACCTTCGCACACGACGTCTGTAGA
ACCAAGCTTGAACTCACCGGGGAGTGATGCCGTGCAGGTCCACTGGACGTCCTCCTCGTC
GTAACCGTAGCCGTCGTTGATGCATCTCATTGAATCTATCTCGTACATATTGCATATGCG
CTTGGACGGACCGACGCATTTCAGTTGGGGGATGGGCGACACGCGCCGAGCTCTAGTGAG
TCTGCCGCCACCACGCAGCGTGAGGGAGTGGACTCGGGAGAGGAGGATGGCATCTTTGCC
TGGAGGTTCTTTCTTTGAGTAGCTTGCGGAGAGAGATGAGGAGGGAAGGCTGATAAGGAA
CAGTAAGAGCTGCAGAATTGTTGATCGCATAGCTGCGATTTATATAGTGTGTGTTTGGAG
GTTAGATGGAAAGGGTCTAGGAGGAGGTAAGAATATAGATCGTGAGACGGTTGAATCAAA
GCTGCAGTCTAGGCTTAGACTACAATCAGCTGAAGTGGCCATATGAAATAGTGTTTGGAA
AGATCCAGATCGAGCTTTAAGACACTTGGAGGCTGTTCTTTGGATCGTCGTCTAGCTTGC
CGCGAGAACCCCGTCCGCTCCGACCTTGGCGTCATTCATTGTTCGAACTCGGCTGCTCCC
ACACTCGGAAGTCTTCACACCCTCTTCCCTTGTCTGATCTGTTCGCCTACTGCGCACATA
AGAGATATGGGCAGACGGTGACTTCATACAGCGGCTGACAATGGCTTTTCAGCAAGGTAC
CCCCGGTCCTCCCGTCGAACTCTGCTCTACATTCACTGACCATGACGAAACCGTCTCTAG
GTGAAGCCGCGCCTGTATCGACCCAGTCCTCGTTCGTGCACCTCTTCTCGACGTCTCAAT
AGTCTGCTAATTGTGTATCGCAGTCTATCTTTTACGCAAGGGTTCCTGCTGGGTCAGCTA
TCAGTTGTGCTGCTGATTGGTGCCTTCATCAAGTTCTTTATTTTTGGCGAAGCACCACCA
CCACCGTCTCGCGGTCTTCGAGCTTCCACGCATCGACGCTCCAATTCGATCTTTTCACAA
GATGCGCCTCCTCCCAGATCATTGAGAGAAAAGCCCTCTACTTCGAATGTCCTTCGTCCC
GTCCCGTCGTCCGCGACTAACACAAGGTCGATTTTGCGGAAAACCTACTATAGCGCAATC
CCTCCGAACCCGTCGTCGAAACACCGAATTCATCACTCCTCACATCAACCAGAGTCGTTG
GATTGGTTCAATGTCCTGATCGCACAGACAATAGCACAGTATAGGCAGACAGCCTATCTT
TTGAAAGACTCCCCCACATCGTCGATCCTCCATTCGTTGACGGCAGCTTTGAATAATCCC
GAGAAGAAACCGTCCTTCATCGATAAAATCACGGTCACAGACATATCGCTCGGTGAAGAG
TTTCCGATTTTTAGCAATTGCCGTATCATTGCCGTTGATGACCCTATGTCCGACGGTGGC
AGGCTTCAAGCCTTGCTGGACGTTGACATGAGCGACGACAACCTCTCCATCGCTGTCGAA
ACCTCACTAGTCCTCAACTACCCTAAGCCATGCTCCGCGATTCTACCTGTTGCGTTGTCA
ATATCCGTCGTAAGATTTTCGGGGACACTCTGCATCTCGCTTGTCCCCGCATCCACCCCG
CCTCTTCATACTCCGTCACCTATGCCGTCGCCACCGACAGCAGGAGCGCAGCCAGCCGCC
GGGGCACAACCCACTGACGGCGGTGATATCCCACCGAAATCTTCATCGAAAAGCAACATC
GCGTTTTCATTCTTACCAGACTACCGACTCGACCTGTCAGTGCGATCGCTGATTGGCTCC
CGAAGTAGACTCCAAGATGTGCCCAAGGTTGCGCAGCTGGTAGAAGCACGGGTTCATGCG
TGGTTTGAAGAGAGGGTTGTCGAGCCCCGAGTACAAGTCGTGGGGCTACCGGACCTATGG
CCACGTATGGGCAGAACTGGTGTGCGAACAGGTGACGAGTCTGAAACCGGCTCTAATACG
GCCTCACGACCAGCTATGTCCGTAGATATGAGCAGTCCCGGCCACCTTCAGGGCGATGGC
GGTAACCATGAGGAAGAGCTGCGATTTCGTGGATTAGGTCCACGGCCGCCATTACCGTTT
GATGCCGTTTCCCGGACAAGCAGTTACCAAGTTGAGACTGGGGCTCCTCGTAGTCCTAGT
TTGACGCGCGAGCGGAGTCTGGGGGATGATTTCCATATGCCTGGTTCTATGCCTGAAGCG
CCAGGCGCTCAGTGAGATGAGTTCTACTTGTACCATATGCCGTGGGATAGAATATAATAA
AAAGATGTAATAGAACATAGGCCAGTTTCGTTACTATGTCGTTTATGTATTGTTGACCAA
CTGAAACACCATTAAACAACCATGAAACTTCGATACCAGGCGGCTTAGATACTGAACGAA
CATGAAGAAGCACCTAGTTCGCAGCAATTGAGGTAGCAGTGAGTCCCTCTAGGTAAGACT
TCCGGTGCTGGTTCTCATCAAGCTCCGGTGCACGGTTCAATGGCGTCCACTTAGGCTCCT
CCTGGAACAGTCGCATCGCCTTGATGTACTGCACACCAAACGTCAGCATCATGATACCCT
CAATAAGGCCAAAAAACTTACATTTTTATTATCGGTCGTAAATCGGTGATAAATACCCGC
GGGGAGGATAATCAGATCATCCTTGACAAGTCGAATGCGCACCCACTCGTCTTCTTTCCC
CCGCACATCAAAATATCCCTCTCCGTCACGGATATACCGGATTTCCTCGTCCTCGTGCAG
ATGCTCGGCGAAGAACATCTTCACCTTATCCTCGTAAGCCTCGCCCATTGTTGCGGGGGA
GACGGTGATCTCATCGCGGTTCTTGTAGCCGCGTTCCTTGGCGAGCGCGTCGACATCCGA
AAGCTCTGGGAAGTGGCGGTAGATTACGCCGAGAGAGGCAAGGTAGTCTTCTGAGACGGG
GCGGCCGGAGTCGTGGGGTTCGCGCTGGTCGCCCTATATACATCATGCATTTTTGTTAGT
TCGGTCTGTTCCGATTTTTAGGTCTCGGCGGGACATAACGTACGGGCTTGTTGTCGTACC
AGTAGGCCTTCATTATGATTAGCGATTGAGTTTTGAGTCTGATTCACAAAATTATGAAGA
AATTGTAATCAGGCTTCAATTGTTGACAGCCTGGAGATGGCATCAGCTTTCTTATTAATG
CAGGGACGGCGGGGTGAGAAAATACTGCACTGCGATTGGTTGGTGATGGCGCAGT
>RG9FS0014 Genomic segment corresponding to mRNA: XM_413663 Aspergillus nidulans FGSC A4, AN9526.2 predicted mRNA.
TGCCCGGTTCACATTCGGTTTGAAAGAAACAGGAGTGTCGCCGCGGGCATAGGGCGATAT
CGGACTAGAGTTGGATGTGTTGAGAGGGCTAGGAAGGGAAGCGATCAGCAGAAATCACGC
AACGTAGGGAAACCGGTTCAACTCACGGGCGTTGTAATGGACCGGACATGGCTACAGATG
GCTGCTTAACAGCTCATAAACTATCGCATATATGTCGATATAAGCTCGTGATTCGCATAT
CCCAGCTCTGGGTTATAGTCTCAACGCTGGGTGTGTGCCGGGTCACAAAATGAGCACTGG
AAATTCGCAAGGCAGCAAGTTTCGAATTCGCCGGCTATGACGTGCGGCAGGCAGGATGAA
ACTGACGGCCACGGTGGCAGACACGTAATTTAAAGAAAGAAACAGAGACGGGCAGGACAA
TTATGTCTGGGTTAAGTGCGGAAAATAGAGTGCAAAATGCTAACTAAAGACTGGTCAAAG
GCAGAAGAATTGAGATACCAAGCTGACGTAGAGTCGTGGACAAACCCCCCCTGAGGCTAG
TAGGGCGGCTCCGCGGCATTGGATGGTCACTGCCTTAACGGCGGGGTGGCTGGTAACGTG
GTAGTAGTGGCTGTGTCTTGAGGTGGCAGAGAATAATCACGTGCCTGCCGCCTCCGATCG
GGAAGGACGCCTGCGGCGGCGGGCGACGAGCCAAGTAAACTATCCCGTCATCGCTGATGC
TCTCAACCTCGCTCGAATTGATATTTATGGGCATTATGCTCGCTTCTTAAGCATATATTC
CCTCCCCAGCGTTCATTCCTTTCATAGACCTATCCTGAAGTGGTTGATACACCATCTGAC
AGATACGTCTCCTATTGTTGTCCCCTTATCGATTAGATTCACCCTTTTCCGGAGGCCTTC
ATCGCACTCGGTCGGCGCTCAATAATTGCGGACCGGCTTCTCATTCATTAAAACAACCAC
CGAAGATCATTGTCTCAATCGTGCCCTTGCTATCTGCAATATGACCGGGCCTACGATACA
GGATCGCACTAGCGAGTTTCAGGCAATCCTCGGTCAAGCCCAGAAACGCGCGGCGTCATC
GAAAGTTGGGTCTCAGCGGCAGGCGCTATTAACGGACTCTCAGCGACAGCAGGCGAATGG
ATCTCCCAACGGGACTGCGGCAGGTGGCAAGAGGAGGTCGGAGTTTGCTCGACGCGCGGC
GGAGATTGGACGAGGAATCACGGCGACGACGGCGAAGCTCCGGAGATTAGCAGAACGTGA
GTACTGCTAGAGCTTCTATAATTGCGTTTGCTAACGCTGCGCTAGTTGCCAAACGGAAGA
CCCTCTTTGACGACAGGCCGGTCGAGATTTCCGAGTTGACCTATGTCATCAAGCAGGACC
TTGCGTCGCTAAATCAACAGATTGCCTCATTGCAAGCACTCACACTTTCACAACATCCGA
AATCCAACCGGTCAAAAACGGATCAGGAGGGGGAGCACAATGATAATGTACGTTGAAGTG
AGGATACAATGATGAGTTGCTAACGTAGGTCAGGTTGTCGTCATGTTACAAGGGAAACTG
GCAGACGTGGGTGCAAATTTCAAGGATGTCCTCGAGGTCCGCACCAAGAACATCCAAGCA
TCGCGATCACGGACAGAAAACTTCGTCTCATCCGTTTCGTCCAAGTCACAGGCTGCTCTT
GACCCACAGCGGTCTGATTCTCCGCTATATCCTTCTGGGCGAAGAACACCGCAGCCCGGA
GGCTCCTCGGATCTTTTAACTCTGGAGCCGTCAAATCCCTCTCCTCTAGGCCGTCCGTCC
ATGCAGTCTGACCAGCAACTTTTGATGATGGAGGAGGCTGAGTCAAGTAACTCGTACATA
CAGTCTCGTGGCGAAGCAATCGACGCAATCGAGCGGACAATCAACGAGCTAGGAGGCATC
TTTGGTCAGCTAGCGCAAATGGTCAGCGAACAGTCTGAGATGATCCAGCGGATAGATGCC
AACACAGAAGATGTGGTGGACAACGTCCAAGGAGCACAGCGCGAACTAATGAAGTACTGG
ACACGAGTATCGGGAAACCGATGGCTAATCGCTAAGATGTTTGGAGTTTTAATGGTAAGT
CTTCTCTGTGCATCTGATATGCGTAATTGCTAACAGATCGCTTGTAGATTTTCTTCCTCC
TCTGGGTATTGATCTCAGGATAGATGCACATACTACTTGTTTTAATAATGTATTACTATT
GGGCTGCGTTTCGTATCTACCTTTCAACGAATGACGCATATCCTATCAGTATCCCTTGGT
GCTCTTTCATTCTTGCTTTGTCTTGCAATTGGCGCACCTAGATCTCAACACGAATTTTAG
GTACCTAACACTGACCAGTGAATTTCTCTTCTTTGTTCGGCTTTTCTCTGGTGTATACCT
ATGAAGAGTGAATCCCATAGATCGAGGTCATGATAAATTTGCTATTTGTGTGTGAATAGT
CTTACCTTAAACACGGGCGTTCAGCAAGGTCTTTTCTGTCATCGACAGTTGTAAGATTAG
TTATGAAAGTTCCCTAAGGTGATAACAGGTATTCGAATCTGGATGCAGCTAAAGACTTAG
CCAGGCATGCGCTGCGCGTCGTTGCGGGCGTCGTTCAGTTAGGGCTGGATCGCTTGGTTT
CTCTGGGCGTGACCCGCCCAGCTTGTGTTCGAATATGAGGGGCAAAATATGGGAGGAGAG
ACGATATACTGTTAGCACTGAGATGGTGAAAAGGAAGATAGTGATGATTTGCGCACATTT
TCGGGATGTGGAAGGTACGGGCTTAGGTTCGAACGGGTTTCGCTGGATTGGAGTCGCTCT
AGCACTTCTCTTTTTATGTCCGCATTCTGGAATGATACGAGACGACGGTTAACTCATAGC
GATGTATGAAATAATAAGTGCTAGCGGTCATAACAAATGGCTCGCATTCGAGCTGGTAAC
TCTATCGCTCATCGTGAAGTCGTTAAGATAAACAAAGACCATATGGGTCACATGACAAGA
GCTTAAACATAGATATAAATGAACATGTGCAGCAAAAGAAGTCATAGCAGGCAAGCAAGG
CAAGGTAAGCCTCATACAGAGCCATCGCCCTCCATCTTCTTGCTGCGTTCCCCCTTCCAA
ACAAACCAACTGGCCGTGATGATGAGCTTAATGCACATGGCAAACCAGAGACTCGCCGCC
ATC
>RG9FS0016 Genomic segment corresponding to mRNA: XM_413661 Aspergillus nidulans FGSC A4, AN9524.2 predicted mRNA.
TAGTTCCTCTCCTTGGGCGCAAAGCTATTCACGACTGAAATTCCCTAAACCGGCTCGGGC
TTCACCCTCTCCGCCAGGAGAACTAAGCTCCTCATTGATAGTATAAAGAATTCTAGTTCC
CCAACAACACAGCCATCCATGCTTTGCTCCACCAAGAGATGCGGCAGGCCTCAAGACGCA
ATCAGGATTGCGTTGCTGGGCCAGGTCCGTCACACTACCCAACGTGAACATTATAGGCGC
AAGCAAGAACCTCGAAATAAAGCCTACAGAAACCTACACTGCGCCTACCTAACGGTCATA
CAACTGCGCCTGACTCGGCTTGGTCGGGCCTTTCTGGGCCGCCCAGTTGAAAGGCTGGGA
TCTATATCAACGCCCGCCTTTTCAGATTGCGCACTATGGTGGGTATACGGTGCCTGACAA
GCAAACTTGAAATAGATTGATTGCCTTCATCGTCACCCAGTCCGCAATTTTCAAAGCATT
CTAATTCCGGTCCGATGTCGCTGCCGATCTTTTTCCCATTCGGTAGAGCGCCGACGCTTT
AGGGCTCGCTACTTATGAACGCTTAATGAACGCCAGCCGATTTATCCACCATAGAGTAAC
TGACAAGCTTCGTAGCCTGTTTTATCCGAGGCATAATACAACCGCCGAGTTCTTCAGCAG
TTGCAGATAGAGATAGTTCGTTTTAAGCGAGAGGCGTCGTGGCCGCTGGTTGGTGGAGAC
AAAGTATATCTCAAACAGGGGATTCTTCAACCTCAAACACGGCTCGCAGGTTGGCAAGAC
GCTAGGGCGTTATCGACTCTGGAATAGTCAGGTAGACGGACATATATAAATTGGTCATTT
TCTCAATGTCTGCTGTCTCCCCAGTGAGCAACAACCTAGCTTCATTGACTGAAGTCTACC
CTCCCTTTCACTCACAATTGCGCTGGTCGCTTCCGTTCACTTATTGATCCCATTCATTAT
CCATTTCTTTTCACCTTCCCAGTCCCTTTACAGAGAAAAAATGTCCCGCCTTGTCTCCTT
TGCTTCTCTCCTGGCGGCTGTTAACGCCCACGGCTACGTCCAGAATATCGTCGTCAATGG
CGTCTACTATTCTGGATGGGAAATCAATACTTATCCGTACATGACCGATCCTCCAGTCGT
TGCGGCGTGGCAGATTCCCAACAGCAATGGTCCTGTTGATGTGTCAAACGGCTACACTAC
TGAGGATATCATCTGTAACTTGAACGCCACGAACGCGGCCGGATACGTCGAGGTTGCTGC
TGGAGACAAGATCAACCTGCAGTGGTCAGCCTGGCCCGATACTCATCACGGTAATTCCTG
CCCAAGCCCGATATTGGCGTATGATATACTGATACCTCCGTCTAAAGGTCCTGTGATCTC
CTACCTCGCCGATTGCGGCGACGACTGCACGACCGTCGACAAGACAACGCTCGAGTTTTT
CAAGATCGACGCCGTCGGCCTCGTCGACGACTCTACCGTCCCTGGTACCTGGGGTGACGA
TGAGCTCATCGAGAACAACAACTCCTGGATGGTCGAGATCCCCACCTCCATCGCGCCGGG
TAACTACGTCCTGCGCCACGAGATCATCGCCCTTCACAGCGCCGGCACTGAGGGCGGCGC
CCAGAACTACCCACAATGCTTCAACCTGAAGGTTACAGGCTCTGGCACGGATTCCCCGGC
CGGCACGCTCGGTACAGAGCTCTACAACCTAGATGACCCCGGTATCCTGGTCAATATCTA
CGCCAGCCTGTCGACTTATGTTATCCCCGGCCCGACGCTGTACAGCGGAGCTACGAGCAT
TGCCCAGGCTACCTCTGCCATCACGGCTACCGGCTCAGCGACTTCTGGCGCTGGGGGTGC
TGCTGCTACCGGTAGCAGTGCCGCTACGACAACCGCTGCTGCTGCCTCTACTACCGCCAC
CCCGACGACAGCCGCTGCGCAGACAGCTAAGTCCGCCTCTGCGCCTTCGTCTGCGGCCAC
TGGTTCTGTCCCTGCTGCCCCTACAACTGCAACTGTCAGCACAACGACATCCATTGCCAC
CAGCGTCGGTACCACCCTCACCCGCACGACCCTGGCCACCACGACTACGGCCGCAGCCGC
TGAGCCTTCTGCGTCGGCTCCTGCGCCCAGCGGCAACAGTGCTAGTGGTTCTAACCCCTT
GTACGCTCAGTGCGGCGGCCTCAACTTCAAGGGAGCGTCTGGATGCGTCGCCGGTGCTAC
CTGCAAGAAGATGAACCCCTACTACTCGCAGTGTGTCTCTGCGTAGGCAGCTAAGTATAG
TGGGTATCATAACGCTGCTTGTGAAAAGACACCTGTGTATTATCAAACACTCTCTTGAAT
GTGGATCACATTTTTTTGGCTTCATATTTTTAGATCTCAAATGTGTATATTGTAGTTGAA
GTAAGCCGATCTTAGGGTAACACAAGTATACCTCACCGTAGGCATGGATGATATATAAAA
CTGCATGTCTGTCCAAACTGATCTATCATACCGCAATTGGCCAGTCGTCGGTCGACGGAA
TGGAAGAGACGATGAACAAGGAAGTTGCATGCTCATTCAATACTTCAACCCCCTTTTTGC
CAGCTAGGAATGACCATGTCCCTTTCCCTCTTCACGCCTAGCCAACCCTGTACTTCGTAC
TGAGCGATGTCAACGCTACCGGTTCTCCCCATCCGATGGCTATGCAATACCGGCCTGTAA
CATGAAGATGCAGATGCCACATACGTATCTTGATCGAATATCTACAAGCCTGAGTAGGCC
ACCAACATACGCCTGTTCCGCGCCAAGCTGATACTCAACATGACAATGAGATGATAGAAT
GTCAGCTTCATCCAAGAGATAAGTCCAGACAGTGCAAGGAAGGCGCGCATCGCATAGTTC
TCAGCCCGAGAGCTATATCATACTGATATCCGGCGGGATACGCCCGAATATAGCAAACGC
AGCAAGCAAATCAAGCGTATTCTCCCCTTACGCTTCCTCGAGCGCGCCTCAATTCAAGTG
ACAATCATTAGCGAAACGTTCAAACGATGTGCGATGTGAGTCACTTCCGCACGAGCTTCA
TCGGCGCATATGACCGGGTCTACATTGAGGAGATGGAGTCTTCAATTGCCAGGCAAACAT
CTTAAATAGAATGTTTACCGTTTGTCTCGTGCTAGCATCGACCACCGGGAAATAGCAGCA
AGCACCAGCGTTTCGATTCGATTAAAAGCCACGCATGACAACTTGGATAACGGCGGACTC
GAAATCGGACATGGCTTCGGTCGCGG
>RG9FS0017 Genomic segment corresponding to mRNA: XM_413660 Aspergillus nidulans FGSC A4, AN9523.2 predicted mRNA.
TGTACAGTGTAGTGGAAAACTAGTAGAAAACGAGGAGGTTGGGCACGCAGGCATCAGCAA
GGCAGCGACGAAGCAAGTTTTATCCCTGACTCTGTTGAAACATTCGGCTGGATAGTAGCG
GTCGCTCGGTGGGCCAGAAAAAGAAATGGAATGTTCTTGCGTGGGGATGGATTTTCTAGC
TAGTTAGGTGGCTTTGTGATCATTTGCTGCTTTAGGCCTTTTGGCTCCATCGACTCTTCC
GCAAGACTACGGAAGTGACATACTCGGAGTAAGGGTAATGAGAGTACCAGTATTTATGTG
TCATGGCTGGCTGTCAAAGAAACAGACTAGGTAGTCCGAAGAGAAACTGGGTTCATATGA
ACCAATCAAAAACCATATAGTAAAGGCATAACATTACTAATTGTAATTCTAATACCGGAT
AGCGTAATGTGCAGACGGTAAGTAACAGACCCAAACGGACGGTCCACCAGCGGATGCCGT
CACACCCGCATCTTCCTTATCTTTTGAGTCTGATTGAGATCATGCTTATCCGTCCATATT
CTTCCATTCTTCCAATCCGCCTTCAGCTGTTTCACTCTCTTCTTTCCTTAGCACCATCCG
TTGCTGGCGTCAGCTAGCCTCAGACTCTTTATTTGATCATCGAGGCCCTTCCCGTGGCTG
TTCTTCCCGACCGTGAGACCTGCAAGTCGCGTGCCTGCGTCCTTCCGACTCCAGCTCTAA
GCGGTCTCCCGCATCGGGCCTCCACGCTTAACGTGCCAACACACCGGTTGTGGGTGGATC
TACAGCACTACACTACTACTCACCACTACATTATTTATCATCACCGCAACTCTTTCTTTC
TTTCGTTTCCTAACGCCGAACGTCCGTACCAAGTACACCGGACTCTTCGCCGCCCCCTTC
TCGATTCATCCATGTATCTCGCTCAGACCCTCGATCAGAGTGCCTCGTCAGGCTTGGAAC
ACGCCTCCAAAAACACCTTTCGCGGCCTCAAGAAGTAAACATGATGGTCCCTAGGAGCTT
CCTGTTCAGCTCTGCTTCATCGCCAAAACAACTTGTGGTTTCGCCGTCCGCTGTCGATAT
GAGTCTACGTCAGGATGAAATGGCGCTTGAAACAGCACCAGACGCCCAGCCCATGAACGT
GCACACCGACCCTGTTGTCATTCCTCCTAAACGAGGCCACCGGCCGACACTTACCCAGAC
GCAGTCGACAAGAAAAGAACCAAGAACTCCGAAAAGAACACGAATGACCCGCCAGTCTTC
GTCGTCTACCCTGAATGACCGGCCACTACCAACAGCCGTAGCGTCTATCCTAGAAGCCAC
TGCGATCCCCGTTCCTCGACGAAGTCGGGGTGCCCGTGACACTCGAAAATTGCCTCGTGG
AAATCATGTGCAGCATTTCAGCAAGCTGCTCATGGACGGTCTTGATGACCCGCCACTATA
CGGCACAGGAAATTCTACACTGGACATCTTACTCAGCCCTCCGGAGGAGACGGATAAATC
GTTTGTTTCTAGCGACTGTGATAGCGAGACGTTTTCATACTCTGCCCCTTCCGTCTCAGC
CGAGTCTGTGCCGTCGCTGGATACCGATGTAGAAACACCGTCCAGTCTCTCCATACCGTT
TACTCCGTCCAGCCAACGAAGCCCATCAAGCCCATCTGAGAAGATTCGGCGCCGAAGCCC
TCCCAAATGCGAGAACTGTGCCTCAAACCATCCGCTTTTAGACACGGATTCAGACACTGA
CGATGAGCACACAATCACTAGTCGTCAATCATCCCCATTGGATTCCGCGCCTTCCAAGCC
CTTCGTTACCGCCCGATCTTTTGTACGTCTAGGCTCATTCAAGTCAAATCTAACTGCTTC
GCTGCGGGCTATAAAATCCGCAGCGCAAAGTGTCTCGAACTTCGCATCACCATCTCTTCA
GCCCGATGATTTCCTCACCCGTTCATTGTTAAGCATAACTCCCGGAATGACAGACGATCG
GAGGCCGCCCCCAATGGATGAAACGCCATCTCCGGCACTGCGTCGATATCTGAATCCAAT
TATGGTTTCGCCTACGGAAATGTACAGCTTTCAGGATCAACCACATGACACATTTGACTC
GCACAATTGCCCCATATCAGTACAGATGCAAACATACCATCGTTCAGGTAGCGGCGGGTC
CCGAACGGGGCGCTTCCAATTCTCCAGCTCGAAGAATCGTTCTCGACACTCGTCTCCGTT
CGACCCCGAGGCACCGCCAATGTCCCGCCAGCGCGAGCCTCGAGAGAATAGCGATTTCCT
CCGCATAGTCGTCTTGGAGATGAACATGAGACGCCGAGGCAAACTCCGTGATGACATACC
AACTCGAGCCCAGGTCTGGTTACCTCCTCGCAAGGGCAGTCAGGCCAGATTCGTTCCATA
CGTTTTCGACCCGGAGGAGGAGCTCGAGTCTGAAATCCCGGCCCGGTGGATAGGAGTGTC
CATCGAGTCTTTCTGATCTACAGCTACTTTCACTTGTTACTTATATTTTCCATCCTTCTT
TGGCTATGCACAGCGCCAGGCGTCTATATTCGGTTCGGTTCGATTCTATATCCGGGCATC
ATGGCGCTCTACTACATTGGTCTGTATTTGCATTTTGGGTAACCTGCTTGGGGGGTGTTC
AACATACATGAGTCAAGGTTAGGGTGTTTGGGCGCTTAAGAAGATTCCCTTTTTTTTTTT
TTTCTTTTTGTTGTTTTATTCTTCTCTTCTACTTCTCGACCTTCCCACATAACGGCTATA
ACCGAATATAGAAGAGATACATCCGATGAGACCCTCGTTTTATTGCCGTGTACAGCTTCC
CTGTGTAAGATTCTGCGGAGCAGCCCATTGATCTCATGATGCTAGTGTTCTAGTTTTCTT
ACCAAGCAGGGTAGCATTCAATATTTACACTTTTCCCAATATGGTGAGCAGGCGGTGCAG
GCCGCTACATATCGCGCCCTAGTGCCACTAACGACTACGTAGCACGGCAATACTGGGGTA
ATCTAACCACCGCTTATCCTAAGCCACGCCTCTGACCGTACTCTAACCCTAGCCTTCATA
TCAAACCTGATAAAGCTAATTGGTATCGTTACAGGGTAGCGCCTGAGATACCAGTAAGGA
GAGCAGGGCAGGGCAGGACCGGGCAGTGCCGCATGGACCATCAAGCTTGCCTGGCTACTG
CTTACTCCTTATCTCTACCCAATCGAGGACGTCCCAAGCTCGTCTTGCGATTCGCGAGGC
GGACAGAAAACAGGTTGCAGGTTCCGTCCTGGGATGACATGTATTTTCCTTCGCCAGGCT
CGCTAGAGCGGAAAATAGAGGCTGCGTCCTCTTGCTCTGCTTCGACTATGGTAACTCTGT
CCATGATTTTTTTTTGAGGTGCCCTCTTACATCCTACGTTTGGGTCATCAATTGACGGTT
ATAGCGCTGAATCACAGTGTCTATTGGCATCGCTCTCATTCAGCTGGTGATATTTG
>RG9FS0018 Genomic segment corresponding to mRNA: XM_413659 Aspergillus nidulans FGSC A4, AN9522.2 predicted mRNA.
TCCACCGCAGCAGCAGGGCTATTATGGCGCTTCTGCTCCTCAGCAGGGTTACTATGGGGA
GCGGCAGTATGAGGAGCAGCAGGAGCAGCAGCAGCAGCAGCAGAGTGCAGGCCATGGAGG
AGCAATTGCTGGTGCGGCGGCTGGTGCAGCTGTGGGTGTGATTGGTGGTGCGATTGCGAT
GCACGAGGCTGAGGAGTTAGGTATGTTAATTTTCACGTTGTCTCAGAGCCTTCTAGGCTG
GTTCTAAGCAGTCCCACAATAGGTGACGACATTCGACATGAGGAAGACAAGTTTGAGCAG
GGGGTAGAGGACTTTCCTACGGATGCGGCGCGGTGGGCTGGAGAAGCGGTACGGATTTCT
CCCTGTTGAGCTTACTTACCTACCTACTCCTTGACTTTATATTGAGAAGAGCTGACTGGT
TCGTATCGGTTCGGTTCAGGTCGGCGAAGTCGAGCAGATCCCCGATAAGGTCGAAAATAA
AGTGGACAATGCCGTCCAGGACGTTGAGGACTTCCCCGAGAACGCCGCTGAATGGACGGG
CGAAAAGGTCGGCGAGATTGAGCAGTTTGGGGATAACATCGAGAACGATTTTGACAATGC
CGTTGATAATGTTGAAGAGTTTGGGGACAATATGGAGAATGCGTATGATGAGGGAAAGGA
GGAGGCGTACGAGGATGATTACTGACGGGCGCGGGCGGACGGGCGAGGGCGGAAATAGCA
CAGTTGAGAGTTCGCGGTGTCCCGGCAAACAGAGCGAATGACAAAAGCAAATAGAATATT
TGGCATGTAGACCGATATCGATGATCAGCCTCGCTAGAGCGGTACTCCTTAGAAGAGGGT
TTTGTCCCACGGTCCGGGGTAGATAGATATTCCCCGCACGTGGCCGGACCTCGGTTGAAG
AACGAACCACCACTAAGGTTTGATATAAGTTATATAGGGAGTACCTTGCTGCGAACGCTT
TGTGGATTGCAGGCGCTTACGAAGAAGTATATCAAGCACCATGCCAACACAATTACCACT
CGCGGGTCTCCGCGTTGTCGAGCTAGCTGGCCTAGCTCCCGGTTCGTCACGCCTAAGTGA
ACTATGATTGCAGTCACTGATAGTCTGTAGGCCCATTTGCCGGCCTGCTGCTCGCAGACT
ACGGCGCCTCGGTGCTCCGTATTGACCGACCAAAATCCATCAGCGCCGACCAGCTCACGC
GGGGCAAATCCTCCATCATCCTCGATCTACGAGACCCCGCCTCCCACAAACTTCTGCTCG
AATTGCTGTCGAACGCCGATGTCCTCATCGACCCTTACCGCCCCGGGGTGCTAGAGCGCC
TTGGCCTCTCACCTAAGGATGTGTTGTTGAAGCGGAATCCGCGATTGATTGTTGCTCGGA
TGACCGGGTTCCGGAGAGACGGGAAGTATAAGGACATGGCTGGTCATGACATCAACTACA
TTGCCGTATCTGGCGTTTTGTCAATGCTTGGGCGCGCAGGCGAGAAACCATATGCGCCAG
GCAATATCCTTGGAGATTTTGCCGGTGGGGGCGCCGTCTGTTTCCAGGGCATTCTACTGG
CGTTACTGTCGCGTGCGACAACCGGCCGAGGCCAAGTCGTCGAAGCCAACATGGTTGACG
GGTCCGCGTACCTAGCGGCCATGCCGCGGTTGAACATGCAGACGCCGCTATGGAGTGGCC
CCCGAGGAACAAATATGCTTGATGGAGGGAGCCCTTTCTACGATACATACGAGACCAAGG
ACACAGGCAAATACTTCTCGGTCGGCGCATTGGAGCCGCAGTTCTACGCGGCCCTGATCA
AGGGTCTAGGGTTTCAACCGGATGAACTGCCGTCACGCGAAGACCGCAGTAACTGGCCTG
CGCTCAGGGCAGCCTTCACAAAGCGGTTTAAGGAAAAGACTCGTGCGGAATGGGAGGCCG
TATTCGACGGGACGGATGCGTGTGCGACCCCTGTGCTGGAACAGTCGGAATTGCGGGAGG
CCGGCTTTGAGCAGCGCCCGATCGTGCACTTGTCGGATACGCCAGCCCGGCCGATCGCTG
CGGACGACGGCGCATGGGCCGGGGGGATTCTTAAGCCAGGAACTGAGGGGAGAGAGACGC
TGAAGACATGGTTGGGGTGGGAGCAGGGTCGGGAATATGGTGTGAGGAGTGATGGGGCTT
TGGTACAAACCGATGGCAAATCCAAGTTGTAGCGTATATCCAAGTATTTAGTTGATGTAA
CTTGCAATCGCAGGCATATAAAGTTTCAGTCAAAATGTATATGTACTCAAGAGTACCTAG
GTAGTTGTGCCTACGGTACAACTTCTGAGTCTATACTCTTTTTGGTGCTGTGCACGATTC
AATCCACGGTCCGACTGAGACAAATAGCGGGGAATAGAGCCCCTTTCTGTTGTCTCATGG
ACACCATTACAAGACAGAGCCACAAATTGATGATTAATCTTGAAGGACACAAATGGACAG
TGAACAATTCAACGTAGCTCAACGTAGCTACTCTAGAGAAGCCCAGATTAGCTGAAAATG
ATGTCTTAGCGCGCCATTCTATACCTACGCGAGAAAGTAACGGTCGAACAAGGGTTACAA
CTTGGAACTCGGAACCTCGGACTCGATGTAACTCAACACATGCTGCACTTGTTCGGACTG
ATTCGCTTCACTCCCTGAACCATTTTCTGCTAGCGCTAGTCATGGTCACTACTGTTATCT
TGGTGGATGCTCACGTCATTCTCCAACTTATCTTCCAAGTTTTCCTCTCAGTGTCTAGTC
GCCGAGCACGAGACGGCGAGACGGAGGCGCTGAATCCTCCAGCTGAGCTCTACTTGTCAA
TACGAGCTCGGGTCGCTTTAGCCTTCCCCTTAAGCGGGACGACGGAATTATCTGTAACCC
TCATCGTTTTGATGCTAGAATTCTCGGCGACTGTGGGGTTCGACGTCATGATTTGAAGTA
GAAGAGATACAAAGTGGCATAAATCCGGGCACACTGAGACTTGGAAAGTAAGGGAAAATC
AGGTACGCTCCACGGAGCGCTCTGAGTACAGATTAGCCTCTGAAACCGTAAGGTAATGTG
GCTTGCGTATTGTGGCGCAGGGTGACTTTTTCTCCACACGAATCTGAATCTCAAACCAAT
CAAGAGTATCCTGTAGTAGCTTCGTACAAACAGAGAATGTATGAAGTGACTGCGTACCAC
ATCATTGGGATG
>RG9FS0020 Genomic segment corresponding to mRNA: XM_413657 Aspergillus nidulans FGSC A4, AN9520.2 predicted mRNA.
GTACAACGGGATCACCGTGCTGAAGCAGACGTACTGGACCAGTTTCTACATGAAGGGCGA
GTACAGCGGGACCGTTTTACTGAGGCTTACGGGGACAGACAGCGGAACTGTGTACGGGAG
TCGGAATCTCTCGGTGAAAAGTACCGGTGGGAAATGGACGCAGTATGAGACGACCTTCGA
GGCAAACGAAAGCTATGTCGCGGAGAATGAGTGGCAGTTGCTGTTTGATGCGGCCACTGC
AAAGGGACATCCTTTGCATTTTGGGCTCGTGCAGTTGTTTCCGCCGACGTATAAGAACAG
GTTGGTTCATTTCTCTAGGAATGAAGAATGCAAAATAGGGATAACTGATATGATCTAAAC
TAGGACTAACGGACTGCGAAACGACATTGCGCGGCCAATCGCAGACCTCAAGCCAAAGTT
CTTACGCTTTCCGGGAGGCAATAATATGTGCGCGGCGAGTCTGTTAAGAACGTATGGATC
AGGCTAATGATGCAGTGAGGGACTCGATATCGACTCACGCTGGAAGTGGAACGAGACCAT
AGGGCCACTGATCAACCGGCCAGGACGAGAGAGTCAGTATATGACCCAATCCTTGGTCTC
CTGTGAGAACCAGACAAGCTGACCGGCCAGGCGACTGGCACTACCCAAACACCGACGCCC
TCGGTCTGGACGAGTATCTCTGGTGGTGCGAAGACATGGATATGGTTCCCGTGCTGAGCG
TCTGGGACGGCAAGTCTTACGGGGGGATCGTCTCAGGCGAGGAGCTGCAGCCTTATCTCG
ATGATATAAAGGACGAACTCGAGGTAACCCTTCCCCTTACTCTTCTTTCTCACCCTCTCC
GAGCCTATCTAACCCCCAATACTAATGAGCAGTACCTCCTCGGGCCCCCATCAACGCCCT
TCGGCGCCTTGCGGGCACGCAACGGCCACCCAGACCCCTGGCCGATCCAGTATATTGAGA
TTGGCAACGAAGACGACTACAGCGGTGGTTGTGACACCTACCCAGACCGTCTCGTCCAGA
TCTACGACACGATCCACGCGTCGTACCCAAACCTCACCTTAATCGCAAACAACATGGACG
AGAACTGTCTACCAGAGATCCCTCTGCCGGGACTCTGGCACGACTACCACTACTACCGGT
CTGCTGACGACCTCGTCGCCATGTTCAATTACTGGGATAACCACGACCGCGGGGACAGAG
TATTGGTGGGTGAGTACGGGTGTCGCAATGACAGCAACCCCGACGGCGTGTTTTGGAGCT
TCATGCAAGGGTCTTGTGCAGAGGCGGTGCATATGATTGGGCTGGAAAGGAACAGCGATG
TTGTTATGATGGCTGCTTATGCGCCCTTACTGCAGCATTTCGGATATACACAGTGGTCGG
TGTGTACTCCCTCTGCCTCCCTAGCCTATCTAGGGATACACCCTGCTGATCGTGGTGAGG
AACAGCCAACACTATTCGGCTTTGAATCGCGCCCCAACAGCCTAACCCTGTCAACAAGCT
ACTACGTCAACCGCATGTTCAGCACGAATCAAGGCTCGACCGTGCACAAGGTGCACTCAA
CAGCCGGGTTTGGGCCTCTATACTGGGTCGCCACGTCCAACGAGACTGCCTATCAGGTCA
AATTGGCCAACTACGGCGCCGCAAACCAGACCGTCAATATCCGGGTTCCCGGCGTGGGGA
GGGGAGTGCTGGAGATGATCTCTGGTCCTAAGGATGCGAGTAATCTGCCGGGGGATATCA
AGATTGTGCCGGTCTCGAGAAACATTAGAGCTGGGAAGGAGGGGTATACGGTGCATATGC
CACCCTGGGGGGTGGCGGTTTTGGTGGTTGTTTTCAAGTAGGGGACACTAGACAGAGAAA
GTGATACTTGATAATCACTAAGTAAATCGCTTGCGTACGTCTATTTACAAAGAGAGAGAA
ATGTTAATAGTACCACGCGTACTCATCAAACACGACAACTGGCCGCTCGTCTTCGACACT
TTCTAACAGATCCCTGCCTACGTATCTCTCCTGACCGGGCGTTGACCCTGTGAAGACACC
CCCGAACTGATGAAATGCACACCACGCACACCTCACCTCGAGGGTTGCATCAAACATCCT
ACTCGAGAACCTTAACCCAAAGAACCGCCGCAGCATGTACTCCACAAAGAAGCTCACCAG
TGGAAGCGTCTTGCGCACAGGGTTCTGATCGTAGCAGTTTGGGATCCCGGAAATGTCCCA
GATCTTCTTGAGATAGTTGTGCATGTTCGGAAGACCAAGGTACGTTTTCGCATGGGGATT
TGGTGTGGAGAGGATAATCTCGCTAGTGAGTTTCGGCAGGACGGTATTTGCGTAGGCCAC
GCATGAACCCTCTGCTTTCCGTCGGATGTTGATATCCATGAGCGTGAATGAGCCGAAGAG
AAACACACCCGGAACAGAGTGGGCTATTGGGTCGTCAAGGCTTTCGGCTGGCGTGTCGCC
GGGCAAGGAGATGAAGTAGCGAATATCGCCGTCGACTAAGTAGAGGAAGTGGAGGAGGTG
GGCAAAGAGTGTTTGATGATGGGTATTGTCGAGGGAGTGCAGGTTCTTGGACTGGGTGCC
GAATGTGCGGCACAGAGAACGATCTGAATTCTCTGCCTCTGGCGAGTGTGGTGCTGGTCG
CTTTTCTCGGTCTGATGAGAAAGGGATCGAGTGCTTCCTGCTCTCCTGCAAGAAGATCAT
TTCGAGCGGCTTGAACGCTTCTTCCCACTCTTCATATCTCTGGCTATCATACAACGGGAT
CTTGGATATATACCTCTTCTCCTCCTCATTGAACCACCCCGGAAATGAGTCTCTACTGTT
AGCGCTGCGAGGCAGCTTCCC
>RG9FS0021 Genomic segment corresponding to mRNA: XM_413656 Aspergillus nidulans FGSC A4, AN9519.2 predicted mRNA.
CAGGGAGGGTTGGAGAGCTGCGATGATGCCGGACTCCCAGTCGACGAGGGTGCCGTAGAC
GTCGAAGGTTAGGAGGCGATATGAGCTTAATGACATTTTGAGAGCCGAATCTATTCAATT
GTTTGTGGTGTTGTTGACAGGAGAGCAGAGTGTGGAGTTGGAGATGAATTGGGGAAGCGA
TGTGAGATGAGGGGCACAAGATAAGAGGCGGGACGCCTTCTGACAACATCAACAACGCCT
TCTCAAGACATTCACTGCGCCCTGCGACATTTCTGGTGCGATATAGATAACGATATCCTG
CCATTTTGATTTCATAAATCTCCAATCCTGCTGATATTCTCGCTAAAGGTCAGTCAAGGT
TGCTTGGAGTGGATCGTGTCTGGTGACCTATACCTGTTAGAGCTGTTGTTGACCATACCT
AAGCAGTAAACATAAGGCCCACAGCCATTCTCTGACGGTCCCCAGGTGCATCGTCACAGA
TCTACAAAGAAGTATCATCATACTAGCCCAGATGATGTCGCAATACGCCAGGAACCCTGG
TGGAAACGCGACGGGGACCTTGGGGCTGCATGTCTCCTTCAAGATGGCCGCTTTCCGCAT
CGAGAGTCTCAAAATCCTAGAAACTGCATGACCCTTCAGAAGTCAGAGAGATTTGCCGAT
AATTGTGCTGTCTCTTCCATTGTCGTGGAGCTCTGGTCTGCACCAATACGATATACCAGG
AACTTGCGTTGGTGGCACTGACCTCGAAAGGCGGCCACGGAATCTCAAACCCTTGACCGT
TGATTGATCATAGGCAAGAAGCCGAGGAGTTTATAAGCGAGACTAGCCCTGGAGCCAGTG
GATGTGCATGTTCTGGGGTAGCAAATCATTCGCATTCCATATATCAGGGTACGTTGCGAG
CCCAACCAAGTATGCTGCTCAGAACTAGAACTAAAGCCGAAATGATCTCAGATTGATGAG
AGATCAAAGACGAATATAGTCTGATAGCCTGGACGCCGCAATGGCGCTCAACACGGTCCC
AGAAGAGATCCTAGCCGCTAATCCTTCAAAACTGCTCCTCCTTCTCCGAACTCCACGCCC
TGATCCTCACATCAAAGACCCTCTACACCGTTTGGCGAAACAACCAACGGACAATTCTCT
GGCACGTCGGCCAGTCGGCCATACCCGGATTCAGCGACGCCCTTATCGCGGTATGTCTCT
CCCGAAGAGTAAGCATATGCGTCTCTTACTGACAGCTGCAGGTTCGCGCAACAGACCTAG
CTAAAGCGTCCGTCCTCCGCGGCGAGCTCCCACCAACGCCCTTCCCAATCAAAACGCTAA
GCGGCGACGACGTAAAGCCGACCCTATCTGAAACACAACGGGTTCTGTCCTTTGCCTGCA
TAGCCAGGTACCTCGAAACGCGCACGCGCAGTGCCAAAGACAAAAGGAAAGACTTCCTCC
CGCACAGGTGGTATTTTGATAGCCTTGCCTGGTCACAACAAATATGGGATCTCTGGCGTG
AGGGATACCATAGAGCGGTATATCGCTATTTTACTGCGGGTGCAGTCCTATGTCGAGCTT
ACTATGAGCCGCTTGTCTGTGAGAAGAGGCCAGCGGGCTTTCTTTCTTCTCTGCTCTCGA
TATTAGAGGGGAAGCTGCCTCGCAGCGCTAACAGTAGAGACTCATTTCCGGGGTGGTTCA
ATGAGGAGGAGAAGAGGTATATATCCAAGATCCCGTTGTATGATAGCCAGAGATATGAAG
AGTGGGAAGAAGCGTTCAAGCCGCTCGAAATGATCTTCTTGCAGGAGAGCAGGAAGCACT
CGATCCCTTTCTCATCAGACCGAGAAAAGCGACCAGCACCACACTCGCCAGAGGCAGAGA
ATTCAGATCGTTCTCTGTGCCGCACATTCGGCACCCAGTCCAAGAACCTGCACTCCCTCG
ACAATACCCATCATCAAACACTCTTTGCCCACCTCCTCCACTTCCTCTACTTAGTCGACG
GCGATATTCGCTACTTCATCTCCTTGCCCGGCGACACGCCAGCCGAAAGCCTTGACGACC
CAATAGCCCACTCTGTTCCGGGTGTGTTTCTCTTCGGCTCATTCACGCTCATGGATATCA
ACATCCGACGGAAAGCAGAGGGTTCATGCGTGGCCTACGCAAATACCGTCCTGCCGAAAC
TCACTAGCGAGATTATCCTCTCCACACCAAATCCCCATGCGAAAACGTACCTTGGTCTTC
CGAACATGCACAACTATCTCAAGAAGATCTGGGACATTTCCGGGATCCCAAACTGCTACG
ATCAGAACCCTGTGCGCAAGACGCTTCCACTGGTGAGCTTCTTTGTGGAGTACATGCTGC
GGCGGTTCTTTGGGTTAAGGTTCTCGAGTAGGATGTTTGATGCAACCCTCGAGGTGAGGT
GTGCGTGGTGTGCATTTCATCAGTTCGGGGGTGTCTTCACAGGGTCAACGCCCGGTCAGG
AGAGATACGTAGGCAGGGATCTGTTAGAAAGTGTCGAAGACGAGCGGCCAGTTGTCGTGT
TTGATGAGTACGCGTGGTACTATTAACATTTCTCTCTCTTTGTAAATAGACGTACGCAAG
CGATTTACTTAGTGATTATCAAGTATCACTTTCTCTGTCTAGTGTCCCCTACTTGAAAAC
AACCACCAAAACCGCCACCCCCCAGGGTGGCATATGCACCGTATACCCCTCCTTCCCAGC
TCTAATGTTTCTCGAGACCGGCACAATCTTGATATCCCCCGGCAGATTACTCGCATCCTT
AGGACCAGAGATCATCTCCAGCACTCCCCTCCCCACGCCGGGAACCCGGATATTGACGGT
CTGGTTTGCGGCGCCGTAGTTGGCCAATTTGACCTGATAGGCAGTCTCGTTGGACGTGGC
GACCCAGTATAGAGGCCCAAACCCGGCTGTTGAGTGCACCTTGTGCACGGTCGAGCCTTG
ATTCGTGCTGAACATGCGGTTGACGTAGTAGCTTGTTGACAGGGTTAGGCTGTTGGGGCG
CGATTCAAAGCCGAATAGTGTTGGCTGTTCCTCACCACGATCAGCAGGGTGTATCCCTAG
ATAGGCTAGGGAGGCAGAGGGAGTACACACCGACCACTGTGTATATCCGAAATGCTGCAG
TAAGGGCGCATAAGCAGCCATCATAACAACATCGCTGTTCCTTTCCAGCCCAATCATATG
CACCGCCTCTGCACAAGACCCTTGCATGAAGCTCCAAAACACGCCGTCGGGGTTGCTGTC
ATTGCGACACCCGTACTCACCCACCAATACTCTGTCCCCGCGGTCGTGGTTATCCCAGTA
ATTGAACATGGCGACGAGGTCGTCAGCAGACCGGTAGTAGTGGTAGTCGTGCCAGAGTCC
CGGCAGAGGGATCTCTGGTAGACAGTTCTCGTCCATGTTGTTTGCGATTAAGGTGAGGTT
TGGGTACGACGCGTGGATCGTGTCGTAGATCTGGACGAGACGGTCTGGGTAGGTGTCACA
ACCACCGCTGTAGTCGTCTTCGTTGCCAATCTCAATATACTGGATCGGCCAGGGGTCTGG
GTGGCC
>RG9FS0023 Genomic segment corresponding to mRNA: XM_413654 Aspergillus nidulans FGSC A4, AN9517.2 predicted mRNA.
CCCAGTCGATCACTGGGTTACTCACATTCTTATCGGCATCGTCTTCTTCTGGCTATTTGC
CCTCCCAGACCTTTCACCCCACGAGTGCCCCGGCTGCGTTCCTCTCTTGTTTGGCTTTCC
ACCGCCGCTAGTCCATTTCCCTACTTACCTTCATTTTACTTCTAGACTCTCTCCATTCGT
CTTCCATCTCCCATCTCCCATCCTCCTTCTTCACTCCTTTCCTTCCTCTTCTCTTCACCT
CCCCCTCCCTCCCTCTCCCCGTCCTCTCTCTTGCTCGTCCTCTTCCCCTCCAGTCGCGTC
TAGCTCCACATTGCCACCGTCTGCATCCTCTGCCTCTGTTCTGAGTCGATTGCTTGTGGG
AAGGCGAAGTCCGTCTATCCGTCTATCCGTCTATTCGTCTACCTTGTCTACTGGCCTACC
TTGTCTGTCTACTGGTCTATCTTGATATCCTGATCTTCGAGATCTGTGATATCCTGTCGA
TATCTTGTCGATATCCTGATCTTCTGGTAGACTTCCAATAGTCACCATCCCTCACGCCCT
TGCTGGACCTCACAGGGCTCTAACCCAGCAGATCGTCCATTTTCACTTTCTTCGTCTATT
TTCGCACTTCCTTTTCCCTCGTCTCCCTCGTCCTCTTCCTCTCTCCAACTTTGTGCCCGG
TTGGTGACTGGTTGGTGACTGGCCCGGCACCCTTCCCTCTCTTCACCTCTCTTCACGGGA
ACTTTCAACTTTTGATTTTCCCTTGATTTTCCTTTGGTTTTCCTCTGATTTTCGTCCATT
TCGCTTTCCCTCCCCCTTGATACTCGGCCGATGCCGTCCCATACCCCCCGTTCCACCCAT
CGCCCGTGAACTTACATCTGATGAGGGATCGTCTCCCCGTCACGGCCCGTTGCTGAATTT
CTGCATCTCGTGTGCCCCGTGAACCACCACCGCAGCACCGTGACCACGGAGGCCCAATAA
CCCCCCGACTCTCTTTTCTTGTCGCGTCGGAGGGCCGGCTATGTCCTCGGATAGGTCACC
GCCCCCCAACTCGCAGTCTCCATTCCAGTCGCAGCTCCAGTCTCAGCAACCACCCGTGAG
GCCCGACTCGCCCTCCTCCACCAGCACACCTCTTCCCGCCGCGGGCTGCCGTCGCATGCC
TACCCCTGGCCAGGCTTCTCGGAGGGGATCTGTGGATTCTTCCACCCCCCAAGATCCGGC
CGATGCTGTAAATGATGCTCCTGCGCAGCCCGTCACGGCTAGCGCTTCTCCGTCTGAAGC
TACTGTGACGGAACCGCCCAGCACTTCCGCCACTCCAGCGCCTTACGGTACGCGCTCACG
AGGCCGCAATGCTGCTCCCCGGCCCAACTACGCTGAGGACCGCGACATTGATGTCGATCT
GGAAATTCACAACCCCGCCGCAAAATCCAACAAACGCGGCGCCGCCTCCAGTAATCTGAC
TAACGGCGCAAAACCCGACAGCGAAAAGTCTGGCTCTCGAAAAAGCCTAACGGCCGCCAA
CGGGTCCAACTCCGCCGCCGCCAAAGACGGTATCCCCGGCACCTCCTCGTTTCTTGCCAA
ACCAGACGATACTCCTTCGTCATCGAATTCTTCACGAAAACGCAAGCAGCCTGCAAGTCT
CACCACGAACGCCACCAATGAAAATGCGGCCAAGAAAGTCTTCACGGCCGCACCAGGCGT
TGCCCCAGGTCAAAGTGACTCCAACATGGTCACTTTTGACGACCGAGGCGCCTACTTGAA
AGATGGGAAATTGACGGCCGACGATGGCACGACTTTTGCAGTGAACGGTCAGTGATCCCT
CTATTTCTTTATTAATTGTCTTATTTTTTTTCCCTCTCCTTTTTCTATTTATTTTTATTT
TTATTTTTATTTATTTTTTTTATTGTAATTTTTCTGCTTTGAGTTGGGCGCTGATATGGT
GCAGACCACGTCTATCTGATTTGCGAACCTCCCGGGGAGCCTTATTACTTGGCGCGGATA
ATGGAGTTTCTCCCAAACAAAAACTCGCCATCTGGACCGATTGAGGCGCTCCGGGTGAAT
TGGTATTACAGACCACGTGACATCCAACGTAACGCAGCGGATACGAGGCTGGTATTCGCC
TCGATGCACTCCGACACATGCCCGCTTTCATCGTTGCGTGGAAAGTGCCAGATCAGACAT
GCTTCTGAAATTGAAGATTTCGATGGCTACAGGAAGACGCGGGATTGTTTCTGGTACGAT
AAAATGTTTGACCGGTACATACACCGGTACTACGAAGTCATCCCGACAAGCAAAGTCATC
AATGTCCCTGCAAACGTCAAACGGGTCCTTGATGAGCGATGGCGATATGTTCTCGTCGAA
GTCGGGAAACGGAAAGAGCTGACAAGCGCGGTTAAGACCTGTAAGCGATGTGGTTTATAT
GCTGCTAAGTATGGCTGAACTCTCCTAGCACACCGGGAAAAGCGTCAACTGACCTATTCT
TGATTAGCACCGACTCTGTTGATTGCGCTGTGTGTCATAGTACATATCACATGTATTGTG
TTCGACCAGCGTTGACAAAAAAGCCCGCTCGAGGATTCGCCTGGGCGTGCGCCGCCTGTA
GCCGGGCGCAGGAGCGGAAACTGGAGGCCAGACATACCCCCATGCTTGGTGATGGTCCGT
CAGAATTGCCGGACGCAGACGAGGAAATGATCGAAGAAGAAGAGGAGGACCAGCCGAACG
GAGCTCCCAATGGCACTACAGGCAGCACACCAGCGCCGATCGAGGAAGTACCGGTTCGAC
CAGCCACGGAGGAGCAAATAGCGCAGGCGAGGATGTGGCCGTATCGCTACTTGGGAATCC
ATTGCCGAGTGGAAGATGCTTTAGACTACGATGACCGCATCTATCCTCGGGCGAGTTCGC
GATTGGGACCTCGACACCAGGCTGTGGTGAACCCCTGGCCCGGGCGTCCGGTCGAATACG
TCAAACCTATTGAAATCAAGAAGAAATACATGAAGAGCTCCGGCGGACGTCTAAAGCTTT
AG
>RG9FS0024 Genomic segment corresponding to mRNA: XM_413653 Aspergillus nidulans FGSC A4, AN9516.2 predicted mRNA.
GGGGTCGGTCGAGAGGGTGACGTTCTTGGTCGACTCGTGGTCCGTGGCCAGCACAGAATC
AAGATCGCGCACCTTGAGGTAGCGGCCATCTTGATTGGAACATTATCAGTTGGTGCCTGT
TCTCGGTCATCTATGCATACGTACCGGTGTTACCAGCCCTCTTGCGCAGCTGCTGCACGG
CGTTCTCACGACGGGCAACATTAGACTCCGCAATGCCGCGTGCCTTGAGCTTCGCGGCGC
AGTGTCCAAGGCTGCGGCCCTGCACTGGAACGCTCTTGAGAAAGGCCGCGCGCTCAGCGG
CCTCGGCCTCAACATCATGGCCGGGATGGGCAGCGGCGATGCTGGCTAGACCCGCAAGGC
CGAGGCCGACAAGGAGACTTTGAGTGAGCTGAACCATGTTGACGGCAGAGACGAGGCTTC
CCAGTGAAACAGGATTGCGCAACTGAGTGAAGTGTTCAGTCTGGATTGTATGTTGAGATG
ATAAAGCCTCGAGCCAGAAATTTGTCCGTCTTATATACACTGGCAGGTACATCCGACTGT
ACCGAAAAGACCCAAGGCCAGGCACGCAATCAGCGGAGTATGTGCTTGGAACACTGTTGA
TGATGGGAGTAGTGATCGACAACCGTGCCCAATAGAGACTGTTTGATTATCATCATGCTG
AGCCATGATACTACAGCTAAGTCAGTTCAGGGAGAATGACGACGCCAAATGACAACAAAG
GTAGATGGTACTTAGGCAGAGAGCAGCCTCTAACATGCCAAGCTCGGTATAGATTAGGGA
TCGGCAACGCTATACGCAATTCGCTGTGGAGGAAGGTTAGAGAAGCTTGACCGAATCGGG
AAGGGGTGAGGGTATCGGAAATCACCCCTCCGCTGACTGATCCTTGCTGTCCAATAAACG
CACTCGGAACCACAGCTTCCGCTGAGTAAGCATAATCGAGGCGTTCGCAGTTGCGGCTGT
GTCGTGTGGATAAACGGGATGGAGAACTGATCCTACTCTAATGAAGGCCGCTCGGCAGGT
TGAGCAAGTCCGCTGCACTGTATGGCCAGCGTCCATACTACGCCGAGTGGCAGGCCAATC
CGGCGCGGCCTGGGGAATGCCTGCCAACTCTGTCGTCTTCGAAAGGTTTGTCGATATTGA
CCACTCTAGTTTCTCATGATGACAATTGATCTATCCAGGTCCGCTGTGACCGGGTCAAGC
CTGCCTGCGAGAACTGTCGACTGGCCAGGATTCCCTGTGTCTTCAGTTCATTGTCAGACC
GCCCTCGAAGAACTGTCCACCAGTAAGTCTGAGTAATTTTCGCCTGGAGTTCCATGCTAA
AGCCAGTCCTTAGAAAGCTTGCAGACGCTAGATCCCATGTTCAGAAGCTAGAGGTGCAGT
TGAGGGAGAGATGCCTGTCGCCCGGACTGACCTTGGCCGGGACACGTCTTTCAGATCCAG
GGAGATTCGACACGGCGTTAGCGACGTTTCAATGGCATCTGAGTTTCTGCGACCTGCCTG
ATTCTTTCGACTTGGCCGGGTTCTCTAATGAACTTGTCAAAACTGTTGGACCCGTGGCTC
CAAGTGAGCTAGCCGTTGTTAAGCCTAAATGGCCGTCTTCTCAGCTAGTCCGGTCTGCGC
TGGAATATTTCAAAAAAACTCATCTGTATTCGGTATTTCCCGTCGTTGACGTGGATGAGA
CTGCTCAAATTATAAAAGACAATGAGCTTGATCTAAACGATGCGTCAATTGACACCAGAA
GTCGCGCCTGCCTAGGCGCCTTTACGGCGCTCATCACTGGGCTTCGACGGGACGAGCCCG
TCTTCGTCGCAGCTGGAGCTGATCCCATCGCCCACGTCAGGGCAGTCCTTACATTACTCC
CTGATTTAGTCCTGCAAGATAGAAGTCCACGAGCTCTGGAAACCTTGCTCATGACGGTAA
GTCGGTACCTCAGATTGCTAGCAACGATCTGATTGTGGTAGGCACTGTACATCACCCCCA
TGGGCGAACCCCAGACCAGCGAGGCCCTATTGTCCCTGGCAGTGCGGATTGTCTTCAATA
CTGGAGCGAATAGAGCAGAGACGGAGCGGAAGAGTCCGCATTTGCGTGCTATGTTCTGGC
TCTTATACTCATTCGACAAGGAAAACTCACTTCGCAGGTCTCAGCCACCGCTGATCCACG
ATGCGGACTGTGACCTGGACCTCCCTTCTACCTATCTCTTCGAGTACACTGACTACCATT
TTTTCCAAAATGAGCTGTCTTCCCACGCCCTCCTGTATCCATCGGACCTGCGGATGGCCC
TGCTCAAATCGCGAATATACCGCCTCCTCTACTCGGTCGAGGCCCAGAGGCAGTCAGAAG
CGAGGCGTCTCCAGCGTATCCGTGAGCTGGATCAAGAATTAGTTAATTTAAAGGCTAGTT
TTCCGCGCCATTGCCAGCCAGACGACTTTGCGAAAGGCCTTGTCCCGGATACACTGTTCC
ATGACCTCAGCCTGCGAGGTGCAAACATCCATCTGGGATATTACTTTTGCCTAACCAAGA
TCCACTCAGCTACTGCAGGTGGCGGGATGTCACCACCGGCATCTAGTATAGAGCTCTGCT
ATCAAGCCGCGCGCTCCACACTACTATATATCAGGCGCGTCCAGAATTGTATTATTCCAG
AGACATTCTGGTTTGTTCCGCCCTCGAGATGGTTGTCGGCGGGACTAGAGACGCTGACAA
TCATGACAGGATTTACTTCCAATATCTTACAACCGCCGTTCTCGCTCTTTACCGGCGCTT
ACTCGTCGCATCTGATGTGTCGCAAGTTCGAGAAGATGTGCAGATCCTAGAAGACACAGC
TGGTATCTTTGCGAGGCTCTCTACTACTAATGCGGAGAGGGGAAACTTTTTTGCCCCCTA
TAAGATCGCTGAAAATTTTGTTTCCAAGATCACGGCGCTGGCTAAGGAGTCTATCATGAG
ATCGCCGTTGAACGGGTCCACTCAGGAGGATAGGGAGACTTGATGGGCACGGAAAATGTA
TGAATGAGTTCAGATCTGGCTCGGTTAAATCCCAGTGATCCAATGCTTATCAGGCTGGGT
ATTCGATCTTCACTTCGCTTTTTCTCTACTAGACCGACTGTTACACATGACTGACCATTT
AGCACTAAGCCACAAGCACTCTCCGATATCTGCAGCTAGAGGCAAGACTACGTACCTTGC
ACGATCTACAATCCCTCGGCAATATTTACATCGTATGTCGTAGCGAGCTCAAATGATTGT
TATATTATTCTATTTGTCCTCGACCTCAGTGTAAGCCGACCCTCTTATATCAGCATTTTA
CCTACCTAATCACCGGAATTGTCTTCCACTCATCTTTATATGCCCGGAAACCAGCCGAGT
GCTATGTAGAAATGCCTAAGTGGAATAAGCGGATCAGTCGTGAACAGACGCTTCATTTAC
TGGTCGTCGAAAGCAATCGCAGCGCTCTTACACGGGACAGGACACCAGCATTACTCGGTC
CTTTGTCGACATGAGATAGAATGTAAAGAAGGACGACGTACGTTTCACATCGGAATCGCG
AGCGAGGAAGGTAGCGTATAGATGACAATCATGGGGCGAGCAGATAGCGGGAGTCAGACA
GCTTATCTATGCTATGTTGTATACCCATCAACAACACGAGAGTATTCTGAAAGAAAAGGA
GTCATACCATCACGGCGCGCTGTCACCCACTCAAGCCTTACGACGATGAAGATAGCTGCA
CTGGCTATGGCGAGGGCCATGAGGGCGAGACCAAAAGGGACGTAGTATAGCGCTTCCATG
GTGAGACTTGGTTTCACTGTGGGTTGGGACTTGCGATAGTAATGTAGCTTGATCTTGGAT
CCGGTCTGAATAAATGGAGATGAAGATGAGGATGGCCATGGGGCTGGAAGTTGAAGCACA
AGCTGAGCTAAATTGGAAGGGGTCCGTTTGTTATCTCTGTTTGTACTGAGAGGCAGGCCT
GTGGTAGGGCTTCCTGCACGATG
>RG9FS0025 Genomic segment corresponding to mRNA: XM_413652 Aspergillus nidulans FGSC A4, AN9515.2 predicted mRNA.
GAGACTGGTGTCAGGCATTGATTGGCTTTTGACGAAACCTAACGTTGAGAGTCCGTACTA
TAATAACAGCCGGTACCGACGAAGCTCCACAAAACGCTCACATGGTGCTGGAATGTCTTG
GAAAGATGCGGACGCTGGGCCCTGCCCGTCCTCACAGAAGAGGATTAGGGGTCTGGTATG
TCTGACTCGAAGAGTCTCTGACTGGCCGAGCCGGGGCTTGGCTTTTTCTAGTGCGAACCT
CGGTCTCCAGCTCCAGGCCTTTCCCTGGAGCTGCTCTAATTTAGCTTTGTCTACTCTGTA
CTGCGTAGCATTTTTGCTTTGGTGGCTCGCTTCTCTTATCTGTCCTCGTGATTTGACCGA
CGAGCGGCAGTTTCATCCGAATATCCATCGTGCGAAGCCGTACGAATACGGTCGAAGACG
GCCGCATAATCTCCGCCACCTCGTTCAAGCCTTTGCTATTATTATATCTACCTTGCGATG
AGGAGACGAGTCTGGAGGCATTATCACAGGTGAACGGCGGCGTTCCCGTTCAGGATAGGC
GCCTTGGCAGTCTGCATTCCCGTGATCTCCAATCCCGCTTTTGCTTCATTATCCAGCTCA
TGCGGTGGCATCAATCCACATTCACCGTCAGATCATGTCGGACTCCCTGCCTTAAAATCG
TTCACCGTTTTTTTTTTTTTTCTCGTTCTTTTCTAAAGCCCCTGCAATTTGTCTCTCCTT
GAATATTGCTATTCCCACTCCTAGTTCACTTCACGGGTTGTTGTCTGGTGTCGACCAGCT
TCCGCAGGCAACCCCGTAACTGAACCGTCCTTGCTTGCTCCCCGCCACCTGCCCCTCCTT
TCCGTGCATAAAACGTCACTTATTTTTATCCCTGTTACCTGTTACTGCAGGCATTACCAC
CTCCTATTTCCGGCTCTGAAGTATCTAAATGGATGGCTCCAGCGAATGAGGAGACTGGCC
GGGTACCGAGGCCGCAGCCGCTCCCTGCTTCCCCTCATCCTTCAAGCGGTATTCCCAGCG
CCCCCGATCGTGACGGGGACGCGGTAGAACCAGCCGACTCGAATCCAGGCGAGATCAGTG
CCAACCCTAGTTCAGCCTCTTCATCCCGCTCCCAGTTGGAGTCTCCCAACCTCGCGCCCA
AAGAACGTCCAGTTTCAGGCATAGTACCCCCGTACTGGAGCCATCATCGGAATGCGTCTC
GTGCATCGCAGATTTCCGCCGACGGAGGACCCGCGATAACCCTCGAAGACCATACTGAGG
ATCCGAATTCCGAGACTAGCCGTGGCTTGTGGGCTAAGAGTGTAACGATTGATGATCATG
TTGTTGTTCAAGGAAAGTCCGGGGTAGGCGCGTACGTGGTATGGAATTGCAAGATCCGAA
CGTTGGAGGTGCGTTTCAGGTGCTCGTCGCTCTGCGATATTCTGCTGGGTTTGTTCGGTT
TGCTGGGTTTGCTCAGGAACTGACTTGACTGCAGGGTGGGACGATCACAGTTCGCATGAG
GTATTCTTACGGCTCCGCCATCATATCGTATGTAAGCTGATCGCATATCTTCAGGTACTC
TGAGTTCGACGATCTCCGACTCAAGCTAGTGAAATCTTTCCCACACGCAAAGAACGCCCT
CCCAACGCTACCCCCGAAGAGTGTTCTATGTATGTTATGTCCCAGCACACCGTAACTGAC
CGTGAAGCTAACCCATCTGACTGTTTCGCAGTCAAGTTTCGGCCATCTTTCCTTGAATCT
CGCAAAGTTGGTCTAGAGTACTTCCTAAAGTAAGGCTCGCCCCATTAACCCCGGCAGGCT
AGCTCCTACATCCCGGACTAACTGGCGTCCCTGAAGCTGCGTTCTCTTAAATCCCGAGTT
CTCAAGCTCTCCCATCGTCAAGGACTTTCTCTTGGGAAGAATGTGCTAGGACCGCGCCGT
AGACATCCGCGGCCCTATGCGGTATCAGGTTCCGCTTCAATCTATGTAAAGACAACGACA
ACATTATAGTAGCTCTTTACAAGCCGGTATCATACCATAAAAGTTATGCAAAAAAAAACC
AGTTGTGTTTTGCGGCAGAGCAAGTGTCAAGAATCTTGACCATGTCTACGAGATATCTTG
GAAACCAACAGCAGACGCTTTGAGAATAGAGGAAACACGTAAGATTTTATCTCTATCAAT
ATTATCCATTAATCGGTTATACACTAAGGTACAGTATCTATATAAGTATCCTAAAGAACA
CAAGAAAGCAAGAAAAGAGACTCGCTGCAGCTACGAATAATGCCGGCTATAACCGGGGAG
TTGCTTTTTCTTGGTCATCTCATCTCACATCAGATGGTTGATGTTTGGTGTATGCCGCAT
CAAGTGAAGTCGTAAGTCATTCATAGCGCGTATGTGCGGTTTTTTGACATGTCCTGGAGC
GGGATTTGATTGTACAAATGTATGCATATGATGTAGGTATGTACGTTGCAAGGCGAGGGA
CAGGGGGTCGATTATTCACACACTCCGCAGGTTTGATCCGAGGTAGGAGTAATAAGAAGC
CCCAACCGACATCTGTCACCCTACAGCTTGTGGTCGTATCAATGGCTTTTGAGGCTACCT
CTGTCGGAGTTGTCGGCCACCAAGCTGCGGAACGGGGGTTCCCTCTCGGATGATCGGTCT
CGGCGGATGGTCAAGCAGTTAATTCCGAGGAAGGTCGTGATGCGGTTGATTATAAGAACC
GCCCAGTACATATATGCGACGAAGGCAAAGAGGAAGTAGGTGCGGAGGTATAGGAG
>RG9FS0028 Genomic segment corresponding to mRNA: XM_413649 Aspergillus nidulans FGSC A4, AN9512.2 predicted mRNA.
TTTCGCGACGGACGTTCTCATTGTGCACGGAACGTAGGGCTAAGCGCGGTATCAGCCCGG
CAGTAGGAACCGCAGCGGAACGCGGATTCCATCGCTTGATCTGCTGAATCAATATAGGAT
CTAAGCCACGAAGATCGTTCGTTGGCACAACAACATGTGAGCGCGCTGGCTCTGCACCAT
GAGCAAAGGCTGACCCAAGCTGGCTGATCTCGTTGGAGAGCGTGACGAAGCGCTGGCGCT
CAGGTGGAGGCATATGGATCGCCGAATTGGTAAAATCCTGGAGCAGGATACGGGCGACAA
TGGTCTCCTCGGAAGACCAATGCGCCGTGACCTCCGGCTGATTCAGCGCGGCCCGTAGCT
GATCATGAAGACCAGTTGTGGTGTTGAGCACGTTCATGTACTCGAACATTAAGGCATATG
CCTGGCCTGCCGCCTCTTGAACGGGCGGATCCGGGTGAAAGGCACGGATAAAGTCGGACA
GATCAATGACGCGACACAGCAGGTCGCTCAGGCGGTCCAACTGACGTACCAGGCCCCGAT
ATTCATCCACCGTCGACGCGGAGAGGACTCGAGATACGATCGCCTGACATTTCTGTAGCG
ATACCTGGGCAAAGGCCCGGAACCCGTCAGGACTTGTGAGGTACTGATTCTGAACAAGAC
CGGTCGGCTTCCGGTCGGGGGAGAAGGATGACGACTCGGAGAAATCGCGCCAAAAGGACT
GCGAGTCGAAGACTCGGCGAAGGGTATCGTCGTCGGAGCTCTTGGACGGCGAGGATTGGG
CAGGGATAACTGGCGCAGAAGCAGACGCGGGCGCTGTTCGGAGGGCGGACGTGGTGGTGA
TGGAGCGACGGTGCAGGTGTTTTTGTAGTCGACAAGTGCGACAGATCCACGGCCGCAGCA
TATTAGTCTGGTAGATATCTAATATAGTACATTAGAGATGGAAAGAGAGAAAAGAAATGG
CCCCAAGATGGAGGGTGACGAAGTATCAAGGATGGACAAGGGCGAACAACCGACTGCGGC
CGAAAAAAACTTGGCACTTTTCTCTGGACTTCATTCCATCATCTCATCCTCACCTCCTCC
TAGACCCCCATCAATTGCCCGCAACATGGCCATGTACCAGGTATTTCCCACTCATTATTG
TTCTTGTTGTTGTTCTTGCTAACCAATTGCTTTATCAGCGACTCTCTGTGTCTCTGCTGG
CCGGAGCCGTGGCTTTCTATCCCCGGCAAGCTCATGCCGAGGAGGTATGTCCGTTGCTTG
CTCTGGCCCAGTGCTCAAGGGCTAAAGATACGCTCAATCTGATCCCCCTCTAACTACAGC
AGAGAAAACCTATCTACGATGATTATCCCGCCGAATCCCCAATCCCTCCTGCCCCAGCCA
CTACCGAACCCATTCCCGCGTCTACTCCCGAACCTACGACAGTCACTACAGCTCTCGCCA
ACACCAGCACAAAATCGCCCTCGTCCCCTACGCCAACCGACCTCCTAACTGCCCAAATCC
GCCAGGGTCGTCTCTTCCTCTACCAGCAGTCCCGTGCTGCCGAGATCTGCTTCAACGACA
TTCTCTCCCGCGCCCTCCACATCGAGAACGCCTTCACCAACACCATCGCCTCGCTGGCAC
CCTCCCCGGAGTCTGGGGAAAAGATCCTACCCGGCGGTATCTACGTTGTGGTTGCTGCTA
TGGCCGGCTCCATCGTTGCCCGTAACCGCGGCCGCTTTCTTCGCGGCACTACCCCATTGG
CGTTTGGTACCATTGCAGCTTGGTCTCTCCTTCCCGTGACCATGCGGAATGTCTCCGACT
TGATCTGGGAGTACGAGAAGCGCGTCCCTGTCATTGCAGATAACCACCTGTACTTCCGAG
AGCGGGCGGAGCATATATGGACCGCTGGTGTTGCTCACAGCGCCATGGCACGTGCGCAGA
TGGAGGAGAAGATTGGGGATGCTCGGAAGAAGCTGGAAGAGGTTGTGAGCAAGGGACATT
AAACTGACTCTGCTCCAAACCTCTCGTATTTTTTATTCGCTCAACTACGTTCTGATAGCG
GTGGGCCTGTGTCCTATAGCGCATATGTATCTGTAAGAGGTTTCCGACGAACAGGTTCTA
GACAGTTCAGTTTCGTTTGTATTATGGATTTATCATAAAACGCCGAGAACACATGCTGCA
AGTCGTAAACAAATCTCTTCTATCCGGATTCCTTTTGCTCCTGCAATTGCCCAGCCTTGG
GCGGCGGCGGGAGCGGTGTTCCTCTCCGTGACGGTACATGATCCTGTTCCTTGCTTTTCT
GTTCGCCCTCTGCAAAATAATCATCAAACGCTCTTTGAGGTGAAGCTCTGGCATTCCCTC
GTGCCTTTCTCCCATGGTGCGACACTTGGGGAGCCGAAGCCGCGGGTGCCAAAGGCGGAG
GCGAGGTTATATTCGCCGGAACAAGGAACTGCGGCGATTGCCCAGGAATTCCAGCTTGCG
TAGGCATAGACGAAGCCGTTGGCTCAGGAATAGGCGTCGACACTCCATCAGCGCGCGTTT
CAAACACCACCTCCCCTGGCCCCTCGACTTCCTCGCCCAACCCCACAGGCAGTCGATGTA
ACGCTCCAAAACCCAACTCAGCCCCCAGGGCACCTTCGCCACCCCAGCCTCGTGTAGGCA
CCAGATCAACAGTTCGCACCACGTCGAATTCGCTGTTATAGACCCACAGCACTAGAGTAC
GGTTCAGGTGGTCTTCGACTAATTCTCCTAATGCCGATTCGCCTCTTAATGTGCCGCTAG
GTGTGCCGATAATGTAATCGGAGTGAGGGAGAAGACCGGCTCTATATGCAGGGCTCAGGG
GCGACGGGATATTCAGGACATGCCAGATGTTCTGTGTAGAGGATAGGGGAGCTAATTGCA
GGGCTAGGCCGAGTGTTGGATTTGATGGGGGAACGGCAATTGAGATAGTGTGCGTTCTTT
GGCCCTGCGAGACGGAGACAGCACAGTGACTGGTTAGCGATACGCTCTAGGGAGACAGTA
GCAGACTATATACTTTTGCGCTCCATACTGCAAAGGTAACTCGGGATCCTGCACAATTGC
GCACTTCAGTCGCGAA
>RG9FS0029 Genomic segment corresponding to mRNA: XM_413648 Aspergillus nidulans FGSC A4, AN9511.2 predicted mRNA.
GACTTCCTCGCCCAACCCCACAGGCAGTCGATGTAACGCTCCAAAACCCAACTCAGCCCC
CAGGGCACCTTCGCCACCCCAGCCTCGTGTAGGCACCAGATCAACAGTTCGCACCACGTC
GAATTCGCTGTTATAGACCCACAGCACTAGAGTACGGTTCAGGTGGTCTTCGACTAATTC
TCCTAATGCCGATTCGCCTCTTAATGTGCCGCTAGGTGTGCCGATAATGTAATCGGAGTG
AGGGAGAAGACCGGCTCTATATGCAGGGCTCAGGGGCGACGGGATATTCAGGACATGCCA
GATGTTCTGTGTAGAGGATAGGGGAGCTAATTGCAGGGCTAGGCCGAGTGTTGGATTTGA
TGGGGGAACGGCAATTGAGATAGTGTGCGTTCTTTGGCCCTGCGAGACGGAGACAGCACA
GTGACTGGTTAGCGATACGCTCTAGGGAGACAGTAGCAGACTATATACTTTTGCGCTCCA
TACTGCAAAGGTAACTCGGGATCCTGCACAATTGCGCACTTCAGTCGCGAAGAGATCTGG
ATCTGGATCATCCTGCAGCTTTTTAGCATATCACTCTTCATAAGCATCATGTGGATGGGA
GATAACGCACGATCAAACGCCCATTTATTCCAACAATGAAATCAAACCAAGGCTCCAGTG
GTAGCTCGGGGTCCTTATTGCGTAGGACCTGGAATCCAAAGGCGCTATCCGACCGCGACT
GGTGGGAACCGGTATCAGAGTCTAGCCGACCAATAAATCGGTTCAGAGCCCCGAACATTG
TGAAATCTGTTTAGTTGTCAAACAGCCGCAATAAGTATGACGGGTGACCACTTCCGTGAT
GAAGCTGTCCTCAAACGTGGGGATGCAAACAAAACAAACCCACGTTAATCAGTAGATTAT
GGATAACTATCGGAGGTCGACCATTTTCGGACCAGAAGAGACGGAGCTTTCTAATCTTTC
ACTCTTACTTCACCCATGTCTTGGTCACGCTAGAGCCACCATGTCCGGTGACGAAGAACC
TCCTCCTGAGGTCCATCATTATGAGAACCGTGGCCAGGTGCCTTGGGACATTCAGAAGTA
CGAATACCGCCCCACTGGCTTCGGCAGGAATCAGCTAACGCCGCTCTCCAGCTACTGGTC
CCAACGCTATGATCTCTTTTCCAAATGGGACGACGGCATTTGGTTGACTGACGATGCCTG
GTTTGGTGTTACTCCAGAGCCAGTGGCTACGTATGTGATTTTTACCCGAGTCATCCGAAT
TCTACACCAGAAAGCGCAGAAGCGCTAATGCGAACCATGCTACAGAAAGATCGCAGAGCA
GGTAGCACACGCTTCTCCCCCAGAGCGGAAGATTCTGGTCGACGTTTTTGCGGGCGCAGG
AGGAAATACTATTGCCTTTGCTCGGTCCGGGCACTGGAAACGAGTTTACGCTATCGAGAA
AGACCCCGCGACACTGCGGTGCGCGCAACATAATGCAGAGGTCTATGGGGTCGCAGACAA
AATTACCTGGTTTCAAGGAGACTGTTTCGATATACTCAAATCACAATTAAAGGATTTGGC
GCCCTATAGCGTCCTATTTGCTAGTCCGCCTTGGGGAGGTATGTCTGTTCCTGCGTTCTC
CTGCTAGCAATCCTCACTCTGAATGCTAATCTCGCCGGTTCACTATAGGTCCCGGATATC
GATCAGAATCTGTATTCGATCTTAGCACGATGGAACCATACTCATTGAATAAACTGTACA
CGGAGTTTTCTCTTTTCACGCAATATGTGATACTTTACTTACCACGAACATCTGACCTCA
ATCAGCTAGCTGCCATGGTTAAGAATGATGAACCTGCTCCGGTGATGCACTATTGCATGA
GAGGGGCTAGTAAAGCGTTGTGCATTTTCTATGGCGGATTTCGATTATTATAAATAGCAA
TCCTCAGTGCTTCAGATTACGCGAGACCCTTGAAAACAAAGAAACGATATAATCAAAAGA
TCTAGCATATACCCTTTGAAGCTCCTCTCAGAACAAGCCATAACGTGGTTGGTAAGCGAG
CTGCGCATGTAAGCGAGCTGCGCACCTGCATACAGATTTCCCATATTTTGACCTTTTAAT
CAACCACAACGCCTTTATATTAATTATTATTTATTTGGACAAGCATTTCTTCTATGCCCA
ATTCTATGGCAGGTACTACATGTAGGTAATGCCCGTGCCTTTGGTGTTTGTGCACCTTCT
GCTGGTGGCCCGCATGGACCAGGTATTGCCTGAAAAGACGCATTATGAGCTTCCTCGAGC
TCTGTAGCCTCTTGTACAGACAGACCATTATCATGAGCTATCCATCTATGCGTACGAGCT
CGCTTTCGCCTTTGTATAGCATTTTCAGCACGTAGCGCCCTATTCTCTTGCTCCAATAGT
ATGCCCTTTTGCATTGCAATTTGACAGCCTTTAATTAGCTGGTTTAGGGCATTATGGGAC
GGTGATGGTGGACTTTTTGAGCGCTGTTTGAGAAATCTCTGAGTAAAAAAGCTTGCTTTA
GAAGCTCATCAACATTTGCTGGTGTATATGGGCAAAAAGTGCTTGCCTGGCTGCCACGGC
TTCCAGGGGGTGTAGGCGTACGAGCCTGAATACTAAGCTTTGAAAGCACTGGTTCAGGAT
TCAATGGCACTAGTCCTGCTGCTCGAAA
>RG9FS0030 Genomic segment corresponding to mRNA: XM_413647 Aspergillus nidulans FGSC A4, AN9510.2 predicted mRNA.
CGTTACCCACCAGTTTTATCGACCAACGACGCCTGGTGCCGTTGACCCTCTTACCCTTCG
AGAGATAGCTGAAGTTGATACTGCAAAGACGAACGTGCAGCATGTTCACCAATGATTGCC
TTCGTCACACCAATCTCGAATGCGAGACCGGCGTCGATCTCGCACATCGCGCCAGGATCC
CTCATGGTCGTCTTTAGATGGATCGCTCCCCTGCGAATGGGGATCTGAATTCCCCACTAG
ACCCAGAGGCCCCAGCAGGGTTGAAATTTAGCGCGAGGCACGTTCTCACGTTGAAAAAGG
CCCAGATTCCAGATCTATCGCAAGTCAGGACTGCCGCAATCGCATCTCTCACATCTTCTA
CTCTCGTTTATTTTGCGTTGTTACACGCACAGCTTAAGTTCCTCGGTATACCCATGCCTT
TTCGAATTTAGGCGTGGCCTGAAAGTATATGCGACTCTGACGTGGTCGTGCAGGCCCAGC
TCGGATCTATTTCGCCATCTTAGCCACAGCGGACCTGCCTGTGGCGGAGCGCCTGCATAT
CTCGCACTATACCGCTTGGGCATGTACACCTTGTCGCCTATTTCTTATTGCTTTGCCTTG
TCATGATCGAGCTGCAGCTTCATATCTAACTAGCTGCCTCATTTCCCCCCCCGCGACATC
ATCTATGTTCTGTTGGAGAGGCTGGTTTCCTTTTCTACTCAACAAAGTCTGTGGTTGCAT
TCTTCCGTCTTTACAAGCTTAGATCTACATCGCTCGCGCGAACCGCACTTTTCCAGTTTC
ATACTTGCAGATACACCCACCATATCCATGTTTGCTAGGTGCTAAGTGTGCTCCTTTCTT
CTCGCATTGCCGACAATGCTTACTGGACAATTGTTTCCAGTTTCTTCATAATATAGCTAT
TCAACTCAAGACGGAATGATTCTACCTTCACACTATCCCGCGCCACGTTCTAATCGATAT
CCGGGAGACTGGAGCTGGAAATTGGACTTAGCGTCGCACGATGTCGTACAAGTCTGATGG
TGGCCGTATACCCCGGCTGAGAGAGTTGGGGCATCGATCTCGAAACGCTTCTACACCAAC
GATCGCCACCTTGCCCAGCGGTTATGGGTCGGCGAATTCATCATACTCAGGGCCACAAAT
CCCAAGACTGGCGATGCGCCCAACAAAATCCAGAAGGGCGGCGTCGATGTCGGAAGCAGA
AGAGAACCGCCCAATCGTTGCACAATCAAACTTCGTCCTCTCCTCGGATCCTCGTCCGTA
CATGCCCCCCCGAGCACCCACGCACCCACCGGAATCCTACTCCACGTTGAATCAGCACGT
GCACCGAACCCTGCATACTCCTGTCGTACCTCAGACCCCTATCGACAACCGCCCGCCAGT
TCAAACTCGACCACGAAATGTTTTACGGAGAAAGGCGCCTACAATAGGTCAGCAAAACGC
CAATAGCAAGCTTCAGGCGGACTCGATGCGGCCCAGTGGTTTGAATGTGATTATTCCGAG
TATCACTGCTTCGGATCGCCACCAATACAGTTCATCGCAGTCTTCCAGTCGGACAGAATT
GGCCAGGGAATCTCGGTCGCCGATGCTTTCTCCTGACAAAGTCACGACTGTGTCGGCGGA
GCAGAAGGTACATAACGGCCCTAAGGAGCTGGCGAGTCTTCGGACCACTATAAATACTCG
GGACCTTGCCCCTTCCACCCCTATATTCCCTTCGGCAAGCACGCCATCGACAAGATATTC
TGGGTCGCCCGGTGTCTGGAGTAGGACGTCTGCGTCCACCCCCACTTCCTTGTCATCATG
TTCTCCTGGAATTACTCAACCTATGAAGGTGGGTACTCGATTAAGACAGCCCAGTCCCTC
ACATACCAGATTACCGATATTTTCACCCCAGACGCAGAAGCCAGGACTCCCATGTAGCCC
AGCAGTTGGAAAGTCTCCTCAACTGACCCAAGGCGAGGAATCGACTACTTCACTACTTAA
CCACCGTCGCGAGGATGCCGCGCAAACATCTGATAATGCGAGTGCGCCACCTTTGGTGCC
TAGTCAACTAGCTAGGAGGACGTCAATGCAATCCGGAATCCCAAGGCAAACGAAAAAAAA
TTCAGATCCCTCCACGGCGGAGAAAATACATGCGGGGCCAATTTCCACCTCAGGTATTGC
TCTCGAAAACCGGACTATCCCCAGGCCATCAGTTAGAATTCCAGTTAGGCCGAGCAGAGA
AGGGACTGATCAACTAGAGGTGGAACCCTCTCCAGTGGTGAAAACAAACATCCCTGCTCG
GGCGATAAAGGGTCATAAACGGCGCATATCCACGGAAAGCTCCCACGGGCTGGTCAGCAA
CCAGTCAGCAGCCACGTCTGTTGATTCTCTCAATCTGTGACTTCATCCCGAAT
>RG9FS0035 Genomic segment corresponding to mRNA: XM_413641 Aspergillus nidulans FGSC A4, AN9504.2 predicted mRNA.
CAAACATACCTTTCTCCCTGAAATGTATCTCTTTCACATAGAGCCCCAGACTCCAGAAGC
AGCTGGGCGACTTCGTAGTGCCCGCACAGACTCGCCTGAATCGTCAGTTACGCCTCCAGC
TACCCCGGCGAGATTTTATTATTAGAAAAGCAGACAGGGTATCACCCACCAAAATCAAGG
GAGTATAGTCATAAGGATCCCGTGCATTGATATTGACTCCCTCAGTAATCTTCTCTTGAC
AAACTTTAAGATCCCCCTTGCGACAAGCTTCGCAAAGTTCCCGAAACGGCTCGCTCAGGT
CGAGAGGGTTGTCATCGACTATCGTTCCTTCTTGAATCAGCTTCTTCTCGTTGTGCAAGC
TGATCTCCAATTGGTCTTTGCGCAGCACAGTCCTCTCTTCCATGTTGAAGAAGTTGAATG
TTGCTCGAAGGTGGCGGAGGGCTCGGAGGATGCGGGACACCAACAGCTTATCGATAAGGG
AGTGAGCTCACGTGATATATAGGAAAGGGGCTGGGCTTCCAAGGTTGATTCCGGCCTTGA
TCACATCCTTGCAGCAGTACATCTTTATCGCCTGCAAAATGCTGCACCAAGCTGATATCA
CTGCGCTGTTTACTTGAGGTGTGTATAATGGGTTTGCAGAAAGGGATGTGTGCTCTCTCA
GCACCTCCAGGGGTTACTCAATAATGATGTTCCTTACGCTCCCGCATCGGATCTCACCGC
TTCCTTTATGCAGGTAAGGCTTTGTTGCGGCGCTGCCCGTTGCTCAGCAACAAGGTCCAC
CAAACATTCACCCCCCAAGGCCAGTTACAATACCGGCTTCTCGAAAGCTTCAACCTTCTC
CATGTTCCCATCCGACTTCTTCGACTACTAACCTGCAGAAAATATTTGAACCGGGTCGAA
TTGTCAATGCGCCAGGACCATCATCTTTCCCATCCACCATTCTCTCCTTCGATAACCTTT
ACCTGCTGAAGCGACGCTCGATCCCTGCTAGACGGCCACAATGGCAATCGCACTGGCGGA
GGCAGACAAGTATGAGGTGCTGGAGAAAATCGGTATGAGCTCCAAGTTGATTTCCTATGT
CATTATAGTGTCGTTAACCAACGATGGCCACATCAGGCTGCGGCTCATTTGGCATCATTC
GCAAAGTGAAGCGAAAATCCGATGGTTTTGTAAGGCAGACCGGCGAGCCTGTGGTGTAAC
CTACTCACAAGGGACTGTCTAGATACTATGTCGAAAGGAAATCAACTATATCAAGATGTC
CACAAAAGAGAGAGAGCAGCTGACTGCCGAATTCAACATCCTGAGCTCTCTCCGACACCC
GAATATCGTCGCCTATTACCACCGCGAACACCTCAAAGCCAGTCAGGACCTCTACCTTTA
CATGGAATACTGTGGTGGTGGAGACCTTAGTATGGTCATCAAGAATCTGAAACGGACGAA
TAAATACGCTGAGGAGGATTTCGTCTGGCGTATACTGTCGCAATTGGTAACGGCCCTATA
TCGGTGTCACTATGGTACGGATCCGGCAGAGGTGGGATCAAACCTGTTAGGGCCTGCTCC
AAAGCCTTCGGGCCTCAAGGGCAAACAGGCCCAGATGACCATTCTACATCGTGACTTGAA
ACCCGAAAACATCTTTCTCGGGTCAGACAATACTGTCAAGTTGGGCGACTTCGGCTTGTC
CAAGCTGATGCACTCCCACGACTTTGCGTCCACCTATGTCGGAACACCATTCTACATGTC
TCCAGAAATCTGTGCAGCCGAGAAATACACTCTACGGTCCGATATCTGGGCAGTTGGCTG
TATCATGTACGAACTCTGCCAGCGGGAACCGCCTTTCAACGCGCGGACACACATCCAACT
TGTTCAGAAGATCCGCGAAGGAAAATTTGCCCCCCTGCCCGATTTCTACTCATCAGAGTT
AAAGAATGTCATTGCGAGCTGCCTGCGTGTCAATCCGGACCATCGTCCCGACACGGCTAC
GCTCATCAACACTCCCGTCATCCGCCTTATGCGGAGGGAGGTGGAACTGAACAACTTATC
CCGAGCAGCACGAAAGCGAGAGGAGGCTACCATGCAAAAGGCGAAGGATGTGGAACAAGC
GTTTGCCAAACTTGAAAAGGAGAAGCAGCAAATTCGGTCGGAGCTCGAGAACTCCATCCG
GCGGGAGTGGGAGGTAAAGGCAAGATTAGAGATCGATCGCCAAGTTCAAAACGAATTAGA
CAAGCTCCGCAAAAGATTTGAATGCGAGGTTCAGGATCGTGTAGCCCAGGAAGTCGAAAA
GCAACGACGAAACGCCAACTATCGCGAGGATGCTAGTTTGCGATCTAGTGGTCACAGCTC
CCAGATGTCGTCCAGCAACAGCGAAGACTCCGACTTCCCTTCGAGTACAGATATTAGCCA
ATTGTCACTTGAGTCGCCGACGAACAAAGCTGCCAAGCTGCCCAAAAAAGAGTCACGCAC
CCCCTTCACCCGCTCTAAGACGGTTGTTGATTCCCCAATGGACATACAAATGGCCGAGCC
GTCGCCCATCTCAATAGCGTCTCTTTCTCTGTCGCCTCGCCGCACCTCAGCAACGTACTC
TGGAAAGAATATATTCGCCGAAGGGGAACGAAAGCGTCCCAAGTTCGAGCCCACCCTGGC
GTACTCGGACGACGAGGACGACACACCGGAGCTTCCATCGCCCACTCGACCAAAGGTCAA
GCCCGATCCTTTCAAAGCTCCCTCGCGCCCACTTCTACGACAAAACACGACTGCATTAAT
GCAGAAGCTAAGCACCCAACCTCCCATCTTCCCGGCCAATCCTTCAAGACTCCCTCAGAT
GTCGGCGCCTGATGTGAGGGAATCAAAGTCACGGTCCCCCCACCGACGGTTGTCTAAGAT
CCCATCGTCCGCCAACCTCGCTGCCGATGCGGGGTCGCCGACCCGCAAGAATGGCGTGAA
ATCGAGCCCATCGAAAATGAACGGTGGTGACGAGATGTTCAAAGCCGTCATGCAGCGCAA
TATGGGCGGCAGAACGCTGGTCGAGCTGGCGCAAGCCCGTGCCGGTGGCCGGCCCATTGA
CGAGGTCAAGCGTTGTGCCAGTGATTCCCGGTCTGGCTGCTCCGTTCCCATGAAGTCAGC
CGACCGTGATCCACCTGCAGTCTGGGATCCTGAACGGGATGAGATGCCGAGCCCGTTCCT
GGCTAGGGGAAGAAAGGTGATTCGCAACTTGAGGTGAAAACGCAAGATCGTCCTAACCGG
CGGTGGCTTCTTTTCGACAAGCCCTGCGACATGGCTGCACCTCTGATATGCAGCCAGTGT
GATTTTCCCTTTTGGCGGTTGACCCGCGAAAGGCACATGGATTACCTTTGGGTCAATGGA
CCACTAATTACTAAATTATATTCTTGGAGTTACGGTTGGGCGGCATACATTCAGAGCGAG
ACCATGCAAGACATGGGCAATGATGCATTTCTTGCGCTGCTGCATCTTTATGGAGATTTG
TCTTTCCTACTGGCGAAACAAGCACACTTTCCTTTGTCTAATGCAGTGACGACCTTTTGC
TTTTGATTGCCACCACTGTACAGCTATCTGCATCTAAGTCTAGTGCCTGCGCGTCGCCTG
GACTGTCCGCTCATTCGGATTGTACATTTCCCTTCCTTTTTCTTTGGGTTGTGCATCTCC
ATTTTCCTTTCTTTCTTATACCTGGTGTTTCCTTTTTTTTTTTTGGCGGCGTTCATAAAA
TGGATCTTGGACCTTGGGTTAATGGTTTTTTCAGCTGTACATTCCATGTTCAATCTCAGT
CGGTTAGATATGGTGACCTCAATACCGGACATAATCTTATCTTCTCTAGACTCTCATTTC
CACGGTTAGACTAGAGTTCATAGCCTAACAGGACTAGTCATGGCTGACCGCTTAGTAGGC
TATGTGCTTGTAATCGAGAGCCATATTCTGTCCTTCTTCTCCTGTGCGAATCATAGGTAC
CATATTGAATTTTCACAATAAGAGCGGTAAGCAGACACAGCGTTTGAACCCCTCCTCAAG
ATATACCAAGTAATTTGACGGATATAAACCTAAGAACTAATGCCTTTCCCAGAATTATTA
ACGTGGTTGGTAAGCGAGCTGCGCATGTAAGCGAGCTGCGCACCCAACCACTTTTTTACA
TGCTGACGCGGTCATCTATCTTCCAACAGCCACCATGCCCCGAGTTCGCGTTAGTTCAAG
CCAAAATTGCCATGAGA
>RG9FS0036 Genomic segment corresponding to mRNA: XM_413640 Aspergillus nidulans FGSC A4, AN9503.2 predicted mRNA.
GGTTGCCGGTCTGACTGAACTTATTGCTGTGAGCGGCGTTGGGGTATCATCTAGTACGAA
GGAGCAGCGTGCCGCTCTTGACTTATACTATTATTATTCACTCCTTAATTGATGTTAGGC
TGCAAATTGCATCTATGGCTGGAGCCATTATATTATATTATCGAAGAATTGTCTATACAA
CTTGTTCTGGACATATGTTCTAGATTACCGTCTCATTCGAATTAAGCAGCCATGATTGGG
TTGAATAGCGAGCGTACACCGAATGGGCACCTAATGAAGCACTCAAGAAAGATAGAACTT
CTTCAATTAGGCTACATAACTGCCCGTATCTGACTAAGTATCTCAGAATATGGCAACCGC
TAAGCAGACCTGGACCACAGCTGAGGTGGCTAATAAGGCAACTCGAAACTGCACGCATTA
AGAAATAATTTGCGATAAGGGGTGGATCCATCGTATTCGTGAGCCTCTAGTCCAGCCTCC
TCGAAAATATCGAACAAGAATGTAGCGTTGGATGCGAATGTTGAGACCGCGAAGCCGCGA
ACATTGAGAGGACTTTTGGTAGAATTCCTGGAGGACTGAGCGCACATAACCTGGACAACT
AATTCCACAGGGCTCGGGGATTATAAGCGAGGGCTAAATTTTGACAAGCTACGCAAGGCG
CTGGTAAAGAATGTAGGCCTCGGAAGCACATCCCGCCACAAATGTCGGAACACCCGCCCG
TCAAGGGTTTCTTAATATACAAGCATATTTTTTGAGTTATTTTAGTTTTGTTTCTGGAAA
TCTAGGCCTCGTATCTGCTTGGAAACTATAGATTCGGTGCCTTTGACTTGTTTTCGTGTC
CCTGGCCGTGGTCAACAGCACAACCTTACCCTATCATGCGAGGAGTAGTAGCTTGATAGC
CATTTTCGCGCCATCAAGCACTCATTACACAAGTAAGCCATATCACCCAGCATGTTTCTA
GGGCTCACAAAGCGCTACGGCACCTTATGCCCCATTACTCATGGTGAGCCAGAACATGGA
ACCTCTACTTGTCCCAAGACGCCTTCCGATAATCCCAGAGGCAACAGAACGTCTGTACGA
GCAAGCGCAATGGCCAGATGTGCTTCCCATCTTCAAACCACAGTCGCCACCAATGCCGAC
GGGTAATTGTGAGCCTTCATTGAGGGTGGACAATCCACAGGCCCCTGAGAGATCATTGAA
ATTACATTGGCGGGACGCGATACGGCAGCAAGATACGCGCGAAGAACTGACCGGCCAGGT
TCCTCGCAGTACCAGCCACACGAGCTTCTACAATATGGCAAGGCTGGTGAATATCAAGCA
TCAACGTGGGTTCTGGGGCAAGGTCTTGATAGAGTACGGTGTCTACACCATGTGCGCGGC
TTTTGTGTACCTGGTTCTTATCGGCATGCCCTTGTGGAAGGGGGCGGTTTACTGGCTTTA
CTGGCTGGTGAAACATAAGTTCGTAATCCAGGGAGGTTGGGCGATCGTGATCACGGTGCT
GATATTGTAGGGCTTCCTGACATGGTCTATTCAGCCCTGAGTAGGGTGCCTGAACTGCGT
TTGCTGACCGGCTGTCCGCCTGCAGTTATACTTATATCCCGCTACTGGCCATCTTTGAGG
ATAATGCCCCAGGGCCAGAGTATTACGAGCAACGCAACATCGAGCCCCGAGCGCTCAACA
CTGCCCTCCTGATCCCAACCTACAAATCGGCCCCCATCCTCGACCGGACGCTCACGGCGG
CCCTGAGGGTGTTCCCTGCGCAGAACATCTATATCATTGCGAACGGGAACTCCTCGACGC
CGCTGGACAATACAGAGGAGATCTGTCGGCGGTACGGAGTGAATCATATCTGGAGCCCGG
TTGGTTCGAAGATAGTAGCCCTCTTCGTCGGATGCTACGCGGTCAAACCGTTTCGTTCGG
TCCTCGTCATGGACGACGACTGTATCCTTCCGTCGAACTTCATAGTCGTCGCCTCGCGCT
TGTCTGATACTACTCGCTGCATTGGATATACGATTAAATCGGCTGGGATCAGTGAAGACG
AGGGAACGTGGTGTCAAAAAGCACAGGATCTGGAGTACAAGCTCGCTGGGCTGCAGCGCT
GTTTTGCGGCTAAGGTGGGCAGTGCCACATTTCCACATGGGGCGATCTCGCTCTGGGATC
GCGACTTTCTTCAAAAGACGCTGGAGCATCACCCTGGGTTCTCAATCAGCGAGGACTGGT
TCCTTGGAGACTCTTGTCGGCAAATGGGCGGGCGGATCCAGATGTGCAGTGCAGTTTTTG
TCGAAACCGGGACCCCCTCAAGTTTGTTGATCGGGGAGCGCGACCAGGAGCGAGGAGGCT
TTGGCGAGATGACAGTATGTCGGCAACGGTTTACGCGGTGGAATTTCTTCAATACAACGG
GTGTGTGGCACAACATAGCTTATATCTTCGGGTCGTGGAAGTTGGGTGTATGGGAAATTG
GGACCAAAGTCTTTGTCCTGCAAGAGGTATGTCATGGTATTGCTCCCTGCTTGACTCCCT
GGATTCGAAAGCTCGTATCCTTCAGGTATCCCAGCTCATCGTACACCAGGTCTACGAGAC
AGTGCTATACTTGTTGACCCCGTTTGTCTTGCCTGTGTCGCTGATTGTGCAGCCATGGTT
CTGCGTCAGCATGACAGTAGCAATATTGGGCCTCTATCTACTCCACGTCATTCTTTTTAA
TGAGATCCACCTTCGAAGAAAGAAAGAACGTGTAAGCATGAGCACAGTCGTTGGATTCTA
TGCAAGTTCCCCCCTCACCCCCCCCTCCCGGGAACCGTCCCTTGTTGTCTCCCACTATCC
AAGCCAGTACTGACTGAGAAATGAAGATGCCTTACAAGATATTCATAAGTTTTATCAACG
TCTTAAGCTGCTATTGGGCCTTATTCAAGTATGGCCGGTACTTTGCAAAGCGTCATCCTA
AACTCACCGAGGACCACAAGGCAGTAGGGCTAGTATTGACCCTGGAACGGGCAATACGCC
GTAGTCAGGGAGCAGTCAGGGATACAGTTACAAGAGCTTATAGTCAGAGAAACAGAAACA
GAAGCTCGACAGGAGCGGAATGACTCCTTGTCTTGATCACAATGTCTGTACTCCACTAAG
AAAATTCTCCTCTTCATATGGACTTAGAGGTATTTGGCAACTGGAATGTCCATCTAGTTG
AAAATAGTCACCGGCATCCCTTTCGTCTTTATAAAGGTTAATAAAGAAAGGGTTACCGCA
CAGGCTAAATTGTTTGGTTTTGAGTATGACAGCCATACCATCACCGTCCTACTTGGTATG
TCCCTTGCTTCCCATCAAGTTAAGCATTTCTGTAGTCATAGTATATATCTCCACAGATTT
CATATCCTTTTCACAACAGCCTCAGGATTTCCTTCCCCACCAAATCCACTTTCCGTACTC
TCGCCGATTAGCAATGAGACTAACTACCTCCCAACTTGTATTGGCTGCTCTGGCACCGCG
AGTCCTCGCATTCACCGACGCATGTAGAAAAACCTGGGTCTACTGTGGTTCTACTTTACT
ACAGTACAATGGTATACAGTTCTCTCACGGAATACATGCGTTTTGATTATACCCTATTCG
CTAATACTTTCTCGTACAGGGTACACCGCGTCTGAGCTCCGGACAATTATAGCTGACCCG
AACATTGACATACATGCCTTTGCCGCGTTTACCGATCCAGAAGGCGCATTGTTCCGGTGC
ACAGATGATGTTGGAGGGTTGGAGTTGGTAGAATTTTGCTTTGAGGGGTGCACGACACCC
CCTAATGGAGATGTTTGTGAAGCTTAGGAATAGGCTGTTCATGCCGTTGAAATGTTGCCC
TGCCAGTTAATTCGTCTTGTGGTGTGTTGGAAGGAATTTGTGTGTCTGCTGCTGTTGTGT
GTATTTCAATAAGCTAAGTTATGGCTGTCTCTTGGGAATTGCAGCCCTGATTGAGACTGC
GTACAACTGACTGGAGACAGATGAGTTCAAAGGCAATCATAGTTTACTTCACCTGCAATA
CCGCATTTTCTTAACCTCTTTAGATATCTCATGAAATCGCGGGTAGGTCTTTCAAGATAA
CAGACTCGTCCACCTCCCGGAGGTCTTGTAGACTGTATTTTCAATGTCTCGTATGGCCTG
CCCAAGTCCTTGCACTTGAGCTGTGTAAGCTCTAGCTCCCAGAGTTAAGCTCGCCAATAT
GAATTTCGATGCCATTCCCGCCGGGAGTCTGACATCAGGACAGTTCTGAAGACGATCTGA
TGCTAGCCCGGGTGTGTAGTGAGTGTTGATATCCTTAAAATTTCGCTGTGGCTATACAAC
GCTCCGATACATAGTGAAACTATTAGTGAGTATTATAAAGAGTCACGTAAGATGAAGGTA
TTGGCCAGGCTTAGTGACCTGCTGTAGAGATGCAATGCGAGAACTATCTGTTTCGTATCT
GTTGTTTTGACAGCTCTCTGCGTGCATGTACGATGCGCATATCTACGTATCAGTCGCTTT
TGTGATAACGCTACTCTTACCGCGCTGAGGACCTGACCATGAGTGCACTTGGTATGAGAC
GAGCACGAGCAAACATTGGGGCAGCAGGTGCTGGGCCTCTTCACGACATAGACCTAGTTC
AAGAATAAATCTTTGCAAGACGCAGCGGCCGGCAGAGTGAACAAAGGATGAGCAGCCTTG
CTATACGTATAGGCACGACGAGAGATTGGTGTATTTTCATCCACGGGAACTCCCCTGCCT
CGAAGCGGAATATGGATGACAGTCAGAGCAAGGGAGATCGACAGCACGTACGGTATAGCC
TGGAACC
>RG9FS0038 Genomic segment corresponding to mRNA: XM_413638 Aspergillus nidulans FGSC A4, AN9501.2 predicted mRNA.
AATTGCTAAGTACTTTATACCTATACACAGCATCTTTAGTTGCATCTTTCTTGATTTCAC
TAATTCTGTGTTGAATGTCTTGTAAAGTAGTCTATAAATTATCTGTAAGGCAAGTATAAT
ATATATTCTTAAGCTGTATACTTGCATGCTTACAGATCTTGACTCCAGAACACTAATATG
ATAAGCTAAGGTAAGATATTCCAAGAAATAAGGACTGGCTGCAAGGTCTATTGCAATACT
TTTGTCAAGTATAATATTGAATCTATCAAGTAGTTAGTAATCACTTGGTAAGCACCCAAC
AGCCACGTGACAAGTACTTACGCTGTTGACCATGTCCTCGACAGTTTCCCTCCGCTGATT
AGGGGGCACGTTTATAACATAGCCATATCCATTTGGGTCAGTTAATGGATATTCAGGAAG
ATCATTACTATATTCCAACTTCAAGACCTTCAATGGGTTCCTCGAAGCGTCGGTAAGTGG
AATCAGAATATTTTCATCCTTCTAATCAGTTAGCAAGCGCTTGACAATTAGTTATAAGTA
TTTTTATTAACATACACTGTATATTTGATCGCTCAATTCGCTTTCAATTGATTGGAAGAG
ATCATCTTGTAAGAAAAAGCTGGGATCCTCGAGATCCATTATAAACAATTGCCAAGCAGC
TGTCAAGTACTTTGCGTACTGTCTGTCAAGATAAGGAGGGAAAAGAAGCCGAAAATCAAG
AGTGAAATTCAAGGAATTTACAGTTATTTAAATATTTTACATACTAGAGGTAAAGCCAAA
TTCCACCCGGTCAGCTGACCGGCAGGTGGCGGGACCCGCTTTCAATGTCGATGCCACCTA
CCCTCTCCCCCCTTCCGCAGAAACTGGGGTTGACCTCGCTTAGTCATCACCTAGTAAGCA
GTTACCTTAGATAGTTAGTTGGCCGTACCGGCCACCCAATAGGACAACCATCCATCGCTT
CCCACATATAGGGACTAGTTCAATCTGACAACATGTTACAATGAAGATTTCACCACGTAC
GTACCCATCACATGTGCCTGACTAGCGGCTCGAAAGCCCACAGCCTCTTATGAACACGAG
ATCGACCTGTGTTGGCCCTTCTCTCAGTCTCTTATTGATCCTTCTTTACCTCGGTTGAGG
TCTCTCATAAAGCTACCTAGCTATCACTAGGGACCTAGCTCCAACAAACTTCTTCTGCTA
TCATCCGCCACCTTCCAACCAACAACTAACCAAACAGACTATGTTGCGCGCCTGGGTATT
AGCATGGATTCTGCCCCTCATCAACAGCCCACACTGGCCTTGACAGAGCCAGAACAAGCC
CCCCGCTTGACAGTCTCGTTAAACGGGTGGAAGAAGCTCTCCGCCAAGGTAGCCAATTGG
CCAAGTAACGCGATCGCAATCACCATAAAACGCGAGCCGGATGGCTCGGATAGACCATGC
GTGTTCAGATGGAACCCAGCAAGTGCACCTCTCATCCTCCGCCTTCTTTCCAACAATGGA
GAGATGCAGGAAGCGCCAGTGACTGCGCCTACGCCGCAGGGTCCAACCCTTGAACACGAC
TCCCCGCTCGGTCCTTTTTCCGCAAACAGCAAGGACACAATCGAGCTATGGCCGGCGGCC
GAGACAGCAATCTACACAACTCTCCCGGAACGTTACGGACCGCTGCTGGATGTGGGTGGT
CTGTACGAGGTGGTATTGGCGTGGGGGGGATGCGATATCGCACACTGGGCTTGGGGCACA
ATGTTAGATCACCTGGTGCAGGGCCAGGATCTGTTCGCGCTGGAGCCTCCAGTTACGAGG
ATTCCACTGACACTAACGGTATCGCCCGGTGCGCGCTTTTCGTTCACAGCCCTCACCCCC
CACTGGCGGCCGGAGCTGGCACACCAGAACAAAACCCCAAGGCCGCCTTTGATTGATCCC
TCTGCTAGGCTGTGAGTTGGGTTACCCTACTCTATCGATCTCGGTCTTATTGTTGCTTAG
AAATCTAATTTCCCATGTAGTTCGGGCGCCCCGGTGTTAACAATTACACTCTCCGTGGGC
GATGGCAAAATCACCGGTCGCGAGTGGGACGTCGAACTGAAATTAATGACCAAAGTCACC
TATCACGGCGTGCTGGGCAACCCAACCCCCAGTCCGATAATCTTCTTCGCGAACGCCACA
ATAATATACGAGTCGCATTTCCTGCTAGACCGACGCCGCGGCGAGGCTTCCTGGGAGCGC
TGCCAGCCTGTCTTCCCCTGCGGAGTCGGTGTGTACCCAATCGATGTTCCGCGGGGATTC
ACCCACGCCCATCCAAGCTCGTTTGTGAGTCTTCACCCTGGTGAGAGTTGGGAGGCAACA
ATGGAGGCTTGCGATGGAGACCCCTGGGAGTTCCCGCCGGATGTAGCAATCGGTGATATC
TTCCGTCTTCAGCACAGGGGGTGTGTGGTTGGCTGGTGGAACTGGGGCGGCTCTGAGGAT
TTGGCTGCCGCCCTTACCTCATTCCCTTCTATCAACGAGACTCTGGTGGCGTATCCCAAG
GACATTGGGGGGCGGCCGAAGCTGGTGGTACCTGCTTCCGACGCTATCGAGCTAGTCTAC
GAGGAGCAGGACTAAACACAAGCCTCTATATAGCAAGTAGAGCATCACAGTATAAACCAC
AATCAATACACTACCCGCGATCTAAGATAGCAAAGGTTCCGTCTCTCCCTCGCTCCCTTG
AACTGAATCCATGCCACCCCGCTCCCGCCGAGCAATCACCCACAGTATCACAAAATGTAC
ATTAGCAAACACCGCATTACCCACAACAGGCCATCCGAACTTAGTATACCAATCCAGCGC
AGCATTCTCCACGAAGCGCGGTGCATCTCCATATAGCACACGCCAGATCCATGAGACAGC
CACCACTGCAAAAGTGATAATCTGCGCCACAAGGCCCAGTGTACTGAATGCAGTGACAGC
TGTACCTCGTTTTATTTTACGGACCTGGATCCTAGCCGAGACGATAGCGAGGATTGTAAG
CACGGGGTTCACAATTGCTAGATGGCCTGCGACAAAGAATACGAGGAGCCATTCCCGATC
GGAGTGCGCGAGGCCATTGAACCCGGCGATGATATCATAAACTTGTGGGATTAAGGAGAT
CAGCAGGAAGGCGATGTAGATGGATACCACGGGGCGTTTCGCGGGCCGGCCATCGGAAGG
TAGATAGGTGAGCGTGAGGACGAATCTGGAATACAACATCAGTGCGCGCTATTTAGCAAG
GCAAGCCAAATATTCTTTGCGATGGTAGGTTGGATTTAGATAGACCTACACCAGGGAGAA
TAGTAGCCAAACCACAAACACATGGGTGAGGTTGAGAAGGTCCGCTATGCTTGGCGGGTT
ATGGACGACGACACCACCGCCGGAGGTATCATTGACACAGAGCGCAAGGTATATCGTGAA
GTGATTCGTCGCGAGAAGCAGGTTTGATAGGACGTAGTAGGGCGATATGCCGGAGCTGTC
ACTCGAAGCGATCAGCTTGTGCAGTTGCGGGAGGAAAGAGAGGGTTGTGAGGACGATGAG
AATGCTTTTACAACAGAGTGTATTAGTTTATGATCCGTAAATTGAGGGGGAGGAA
>RG9FS0040 Genomic segment corresponding to mRNA: XM_413636 Aspergillus nidulans FGSC A4, AN9499.2 predicted mRNA.
TAGCAATCTAGAGCGCTGCTGACATGTCGACCACATTTGAGATCCCGCGCTATGATCATG
TCCCCGAGACCAAGGAGGACCGTACGTCCCAACATCTTCAACCTCGTCTTGCACTAATGA
ACCAGTTGACTTGGCCGAGCTGGTCACCATTGACCTAAGCCGATTTGATCATCCGGAGGG
AAAAGAGGAGCTCGTGCAGAAGCTCGACCATGCTGTAAAGAACGTCGGCACGTAACCCCA
TGTGAGGGTAATGAAGGGCATTTTTAACCGTCTGGCCAGGCTTCTTCTATGTCAAGAACT
TAACATCACCCAGGAGGAAGTTGACCGCCAATTTGCTCTTGGGCGGGAATTCTATGCCCT
CCCGCTCGAAGAAAAGCTCAAGTATCATTCCGCGAGTAACCTGGAAAAAGGCGAGTATAA
CAGCTATCGTCCGGCCGGACATCGCATGTAAGCACACACTTCCGTAGGAAAGACTGAGAG
TTGCTCACATGACAGGCTCGGCAACTGCGTCAAAGACAACAAAGGTCTACAACATCCCCA
AGTTCGACGGTCATCATGCTCGCAAGCATCCACCCATTCTCGAGGCCCGCATTAAGGAAT
TGAACCTTCAGCCGCAAATGCCATACGGAAGTCGTCGAGAAACTCCTCCGGCTCTTTGCC
ATTCTGCTTGAATTGCCCGACGACGACCAGCTGGTGAGAGACCATCAGTATGATGTTGAA
GGGGAAGACCACCTCCGCTATATGCACTACGCCGCGCGTGGTGCAGAGGAGAACAAGCGT
GCTGCGGAGATTTACTCCAGACCATACAGATTTGGGATCCGTGACGTTGCTCTTCAGGCA
GCCTGTTGCGGCGCCGCAAATCCTTAACAATGACGGGCAGTGAAAATGGTTAAGCCGCAA
GATGGAACCATAACCATCAACACCTGCGATGCGCTTACAGCGTTGACGGGCGGTTTGATC
AAGTCGAGCATTCATCGGGTGCGTACGCCGCCTGCTGACCAGGCGGGTATCGATCGGCTG
GGTGTGTTGTACTTTGCACGCCCAAACAACCATGTTGTACTCGATCCGATATCCAACAGC
CCTGTGCTGCAGAGACTTGGACTGACATCCCGTGTTCACGGAGCTTGGCAAGGATTTGAC
GATGAAGGAGTGGGTTAAAGTGCGTCGGACGCAGCAACAGAGGCGGAGACAGGAGGCGAA
GATTTCGGAGGATGGCAAGTACACGTACAAGCCGAAGGACTTAGAAATCATTCCGGGATT
GTTGGCCAAGGTCTATAACTAGGCTTCATCCCTGAATGTAGTAAATCTGAAATAGCTGGG
TGTACACTAGCTCACCAGAAAGCTGATTGGATTATGATGGCACCACCAAAATATCCAGAA
ATATATTCTCAAATCCGCCACTATGAAGAAAAATTGACGCTATATCCTCCCGTCTTCGGG
TCCTGAACGAATTTGAAGTTGTCTGTCGACAGCCCAAACGGCTTAAGAATACCATTTCCC
AGCTACGGTGGTTAGCAAGTCAAAATATCCAGACAGTAATAGGACAGTCACTTACTTCTT
TTAACTTTCCCATCATCTCCCCCATCTCAACCTCCTTCGCTTTACTTATCCTTGCCGGAA
GCTCCCGCAACGCCTTTTGGACGACCTTCCTATCACTTGGTGGAAGATTCTCCATCCCAG
CAAGAAGCTTGTAATCCTCCTCCGCACCCTGCAAATTCGCCCACCCACCCAACTCACTCT
TGGCCCTCGCCCGCCGCATCAGAGCCTTCGCCCGAATGCGCGCGACATCCCGTTTCCGCT
CGTCGTTTTCCTTGATCCTCTGTAGTGCCGCTTGCTCGTTGACCTCGTCATCAACGGGGA
TTTCCAC
>RG9FS0041 Genomic segment corresponding to mRNA: XM_413635 Aspergillus nidulans FGSC A4, AN9498.2 predicted mRNA.
CGCATCCTCGAAAACAAGACACTCCTCCGGCGTGATCTCCTTCTCACCCTTCTCTCGAAG
CCCGGCGTTAATTGTTTCTAGGGCAAGGAGGTAGATGTCCGGTAGTGGCTTTCCTCTACC
CTTGCCGATGCGGGGGTCATCGCCTAGCACACGCTGGGACTCAGGGAAGAGGGAGAAGAG
ATCCTGCAAATGGCTCGTCTTGAGGTGGTAGTTCCGTGTGTGGCTGGATGTTGCCAGGGC
AATGTGCACCGGGTTAGGGCCCTTCTGCGTAGACACGAGATTCTTGAGCAATGTCTCTAC
GCCGGGCAGCGGCTTGGTCGTCGGGAAGAGTTCTGCTTGTAGCGCTGAGATCCGTGAAAC
ATATTCCTCGTGACTGATAGGGAGTTGCGCCCAATCGGAGAAGATTCTGGCAGCCTGAGA
ATTCAGTCAAATTAGACCCTGTTTCTTGAGCTTCTGAGGGAGCGGGGCAGATAAGGTGTT
GTAGGTTGGTGAGAAGGTTACAGCGTACTTCTGGCTGAGGACGACCCTGCAATTGAGCCT
TGATGGACCACGGAAGCGAAGGTTTGCCGAACGAGTGCAGCACCTGATTGGTGATGTCGG
TGTAGAGGTCTTCGGAGTCGATGAGAAGGCCGTCCATGTCAAAGAGACACGCCCGTACTG
GGGGGAGGCTGGCATTGTTAGTGGGGACTGTTAAGTTTGAGGTATAGATCACTTACTCAG
GATTAACGCCAGGCATTGTTTAGAATTTCTTGAAAGTCTCGAGTCGAAAAACAAGTGGCA
GATCTAAGGAGTTGCGGAAGCTGAGTTGACTCCAACGAAAGGCTTTCCCCTCAATGGTGG
GATACTGGTCGGAATAGATAGCTTATCGATAAGGTACCTTACTGCCTCAGTTATCAGGCG
CCACGCCATTTCTCATCTGACGGCGACAGTTAACTCCCCGCAATCACTCTCCGCACCCTT
TAACTTCGTCCGTCAAAAGGTGCAAAGAACAATAACAACCATGCCGCCAGACACATCTTC
GGCATCAAATGGTAGAGACCTAACCAACCATGCCGGAAGCGACACAGAAAACGAAGACGA
AGTCTTTCACGATGCTCGGTTCCCACCGGAAGAAGAAACAGTACGCTATCCCCCTACTCC
AATTCATTGTCTACATCATATAAACTAACACATTAGTCTGTCAGCGTCTTCTCGCCGAAT
CGCACAGCCTAAAGGCCGAAGCAAACAACCTCTACTCCGCCGCCTCCTACTCCCAAGCCA
TATCCACCTACGACCGCGCCCTGGCCTCCTGCCCCAGCTACTTAGACTACGAGATCGCTG
TTGTACGAAGTAATATGTCCGCTTGCTACTTGAAGTTAGGAGATTGGAAGGCTGCTGTCG
ACAGCGCAAATGCTTGTATTGAGGGCCTGGATCGGGTTGTCCCGCCTTCGCAGCCCGAGG
ATGGTAAGGAAGGTGCGGCGAAGGAGGCGGATTCCGTGGTGGAAATCCCCGTTGATGACG
AGGTCAACGAGCAAGCGGCACTACAGAGGATCAAGGAAAACGACGAGCGGAAACGGGATG
TCGCGCGCATTCGGGCGAAGGCTCTGATGCGGCGGGCGAGGGCCAAGAGTGAGTTGGGTG
GGTGGGCGAATTTGCAGGGTGCGGAGGAGGATTACAAGCTTCTTGCTGGGATGGAGAATC
TTCCACCAAGTGATAGGAAGGTCGTCCAAAAGGCGTTGCGGGAGCTTCCGGCAAGGATAA
GTAAAGCGAAGGAGGTTGAGATGGGGGAGATGATGGGAAAGTTAAAAGAAGTAAGTGACT
GTCCTATTACTGTCTGGATATTTTGACTTGCTAACCACCGTAGCTGGGAAATGGTATTCT
TAAGCCGTTTGGGCTGTCGACAGACAACTTCAAATTCGTTCAGGACCCGAAGACGGGAGG
ATATAGCGTCAATTTTTCTTCATAGTGGCGGATTTGAGAATATATTTCTGGATATTTTGG
TGGTGCCATCATAATCCAATCAGCTTTCTGGTGAGCTAGTGTACACCCAGCTATTTCAGA
TTTACTACATTCAGGGATGAAGCCTAGTTATAGACCTTGGCCAACAATCCCGGAATGATT
TCTAAGTCCTTCGGCTTGTACGTGTACTTGCCATCCTCCGAAATCTTCGCCTCCTGTCTC
CGCCTCTGTTGCTGCGTCCGACGCACTTTAACCCACTCCTTCATCGTCAAATCCTTGCCA
AGCTCCGTGAACACGGGATGTCAGTCCAAGTCTCTGCAGCACAGGGCTGTTGGATATCGG
ATCGAGTACAACATGGTTGTTTGGGCGTGCAAAGTACAACACACCCAGCCGATCGATACC
CGCCTGGTCAGCAGGCGGCGTACGCACCCGATGAATGCTCGACTTGATCAAACCGCCCGT
CAACGCTGTAAGCGCATCGCAGGTGTTGATGGTTATGGTTCCATCTTGCGGCTTAACCAT
TTTCACTGCCCGTCATTGTTAAGGATTTGCGGCGCCGCAACAGGCTGCCTGAAGAGCAAC
GTCACGGATCCCAAATCTGTATGGTCTGGAGTAAATCTCCGCAGCACGCTTGTTCTCCTC
TGCACCACGCGCGGCGTAGTGCATATAGCGGAGGTGGTCTTCCCCTTCAACATCATACTG
ATGGTCTCTCACCAGCTGGTCGTCGTCGGGCAATTCAAGCAGAATGGCAAAGAGCCGGAG
GAGTTTCTCGACGACTTCCGTATGGCATTTGCGGCTGAAGGTTCAATTCCTTAATGCGGG
CCTCGAGAATGGGTGGATGCTTGCGAGCATGATGACCGTCGAACTTGGGGATGTTGTAGA
CCTTTGTTGTCTTTGACGCAGTTGCCGAGCCTGTCATGTGAGCAACTCTCAGTCTTTCCT
ACGGAAGTGTGTGCTTACATGCGATGTCCGGCCGGACGATAGCTGTTATACTCGCCTTTT
TCCAG
>RG9FS0042 Genomic segment corresponding to mRNA: XM_413634 Aspergillus nidulans FGSC A4, AN9497.2 predicted mRNA.
CCTTGCCGGAAGCTCCCGCAACGCCTTTTGGACGACCTTCCTATCACTTGGTGGAAGATT
CTCCATCCCAGCAAGAAGCTTGTAATCCTCCTCCGCACCCTGCAAATTCGCCCACCCACC
CAACTCACTCTTGGCCCTCGCCCGCCGCATCAGAGCCTTCGCCCGAATGCGCGCGACATC
CCGTTTCCGCTCGTCGTTTTCCTTGATCCTCTGTAGTGCCGCTTGCTCGTTGACCTCGTC
ATCAACGGGGATTTCCACCACGGAATCCGCCTCCTTCGCCGCACCTTCCTTACCATCCTC
GGGCTGCGAAGGCGGGACAACCCGATCCAGGCCCTCAATACAAGCATTTGCGCTGTCGAC
AGCAGCCTTCCAATCTCCTAACTTCAAGTAGCAAGCGGACATATTACTTCGTACAACAGC
GATCTCGTAGTCTAAGTAGCTGGGGCAGGAGGCCAGGGCGCGGTCGTAGGTGGATATGGC
TTGGGAGTAGGAGGCGGCGGAGTAGAGGTTGTTTGCTTCGGCCTTTAGGCTGTGCGATTC
GGCGAGAAGACGCTGACAGACTAATGTGTTAGTTTATATGATGTAGACAATGAATTGGAG
TAGGGGGATAGCGTACTGTTTCTTCTTCCGGTGGGAACCGAGCATCGTGAAAGACTTCGT
CTTCGTTTTCTGTGTCGCTTCCGGCATGGTTGGTTAGGTCTCTACCATTTGATGCCGAAG
ATGTGTCTGGCGGCATGGTTGTTATTGTTCTTTGCACCTTTTGACGGACGAAGTTAAAGG
GTGCGGAGAGTGATTGCGGGGAGTTAACTGTCGCCGTCAGATGAGAAATGGCGTGGCGCC
TGATAACTGAGGCAGTAAGGTACCTTATCGATAAGCTATCTATTCCGACCAGTATCCCAC
CATTGAGGGGAAAGCCTTTCGTTGGAGTCAACTCAGCTTCCGCAACTCCTTAGATCTGCC
ACTTGTTTTTCGACTCGAGACTTTCAAGAAATTCTAAACAATGCCTGGCGTTAATCCTGA
GTAAGTGATCTATACCTCAAACTTAACAGTCCCCACTAACAATGCCAGCCTCCCCCCAGT
ACGGGCGTGTCTCTTTGACATGGACGGCCTTCTCATCGACTCCGAAGACCTCTACACCGA
CATCACCAATCAGGTGCTGCACTCGTTCGGCAAACCTTCGCTTCCGTGGTCCATCAAGGC
TCAATTGCAGGGTCGTCCTCAGCCAGAAGTACGCTGTAACCTTCTCACCAACCTACAACA
CCTTATCTGCCCCGCTCCCTCAGAAGCTCAAGAAACAGGGTCTAATTTGACTGAATTCTC
AGGCTGCCAGAATCTTCTCCGATTGGGCGCAACTCCCTATCAGTCACGAGGAATATGTTT
CACGGATCTCAGCGCTACAAGCAGAACTCTTCCCGACGACCAAGCCGCTGCCCGGCGTAG
AGACATTGCTCAAGAATCTCGTGTCTACGCAGAAGGGCCCTAACCCGGTGCACATTGCCC
TGGCAACATCCAGCCACACACGGAACTACCACCTCAAGACGAGCCATTTGCAGGATCTCT
TCTCCCTCTTCCCTGAGTCCCAGCGTGTGCTAGGCGATGACCCCCGCATCGGCAAGGGTA
GAGGAAAGCCACTACCGGACATCTACCTCCTTGCCCTAGAAACAATTAACGCCGGGCTTC
GAGAGAAGGGTGAGAAGGAGATCACGCCGGAGGAGTGTCTTGTTTTCGAGGATGCGGTGC
CTGGTGTTGAAGCTGGCCGGCGCGCGGGTATGAGGGTTGTTTGGGTCCCACATCCGGGAT
TGTTGGAGGCGTATAAGGGACGTGAGGAAGAGGTGCTTGCTGGACTGACAGGGGAGCATA
AAGAAGAGGAAAAGAGTGAGGCTGAGAAGGAAGCGACCGAGTTGGCGGAGGAGAGGTTGA
AGGCTAACAGTGCTGGAACGCCTGGAAAACTGGGAGATGGATTCGCGGAATTGCTGACGA
CACTGGAGAATTTCCCATATGAACGCTACGGTATCAAGGTTGCGGATGCTTGAGCGCTTG
ATTTTCTGCAAGCGAAGTACATTACACAATAGATCTACGGCAACTGAATATAACTAAGAT
CTGGACATAGCATATATACTCGGAGTAGATATCAACAGACCATTCCCACAAAATTCAATA
TACGACCCGAAAACCATATTATTTGACCTTCTTTCCTTCCACCCCCTCAGCAAGCACAAA
CGCCCGTTTAACCTCTTTAGCCGCCTCCCAAAGCACCCAAAGCGGAATCCAAACCCAGAG
CGTATTGAAAAAGAAGAGGTAAAACCACAAATAAACTGCATTGCTCGTATCCAACTGCGT
CGAGCCGGTTAACCACTCCGGCACAAAAGTCATGAACCCGCCGTAGAGCTCCGCCGTGGC
GAGAGCCGTGGCCACAAGCCATAATTTTGCTTTGGAAGCGCCCTGGCTTTCCAGCTTCGC
GGCAGACGATTTGGACGTCGATTTTGGTGAAGAGGATTTAGACGAGGTCGGCTTTGGGGC
CGGCTGTGTGCAACTCGACTGCCACACTAGATAACAGACATAGATCGCTGCAGGACCGCC
CAGGAAGACTGTCAGGAGTTCCAAGGAAATTACAGTAGCGTCTGCCGTCGCCCAGCGCTT
ATCGGCCTTCGCATATTCCTGCCAGAGCCTCGCGGATGGTGCTGATCCATGTGCAGCTCC
GTAGACTCTATCCTTGATACCGAGGAATGCCGGTTCTGGCGCAGCGAACCCAGCGGGCAA
AGTCGCGTAGCTGGTGAAGCATTCGTAAAGGAAAGAGCCCTCGATGAAGAGGTGAGTTAG
GGCATCGTAGGCGTGCCAGTAGAAGAGGATGCGGTTGCGCGTTTGGGAGGAGGGGATCAG
ATTGTTTCCAAGGACGTAGGCGATAGGCATGAAGGAGAGGGCGAAAAGGATGCAAAGGAT
TGTCGGGGTGTCGATGGTGAAGCTCGACGCCGGGGGTGTCACGGTGGACATGTTGGTGGA
TGGGGCCTCGAAGGCTGAGTCAATTGTTTGGGA
>RG9FS0043 Genomic segment corresponding to mRNA: XM_413633 Aspergillus nidulans FGSC A4, AN9496.2 predicted mRNA.
ACTGAGCCAGCTTCTCCGTGGTATGTCCGCTGCTTGATATTATAGCGTTGTTTGAATCGA
TGTAGCCAACCACTACTGAAAGCAGGTGGGGGCTGGTCACGATACTGGGGTAGAGAACTC
CAGATTTGGCGTGCTTTTTCAATAAGAATTTCACCACTGATATATGCCCCTTTGCAATCA
AGTGTATGATGCCATTCATAAAGGATAGCCTCAAGGTCTTGCCACTGGCCAATACCTTTG
CGAGTTGCCGAGGAAGGATTGCATTCCGAGTCAAGATAATGATATTGTGGGCTGAGGATA
TCAGAGACAGTAGACTGGCTCAAGCGATGGTTATAATGAGCTTGAAACCATGCTATACAG
GCCTTTTGTGTTGGACGGCGAGACTGGCTATGAACCCAGTCTCTCAAAGCCTTCCGCTGG
ACGTCAGAAAGCCTTTTCGGTGGAGCCATATGATTGGGTAGAATAAGGTTTCCACTAGGA
TGAGCTTTTCAAATCGACGATATGCTTGTCGATATATCGGGGATCGGGGTTACATAGTAA
AGCGAGGTAAATTTATATGGGATGGAATTCATCCCGAGATGAGATATCGGCTAAGCGAGT
ATCGGCTTGGCGGGGCCGCACTGTATATGGGCCCTAAAGTGCACACTTTATGCGCTTTCT
TTAGTCGTTATTGTAGCCAAACGCCACGGGTGCCAGCTGTAGCCGTAGGACTCTAGAGCA
GACTTTGGATCGCAAGAGTACTTATACAGAGATTAAATGGTGATATTCAGTTAGTTGGAG
ACTCACCTGGGCACCCTGTCGATCAGACCCCATTGGCGCCTCAGAAATGAGGCCATAAAT
GTAAACAAAAGAATTTCAGGAGATCCGCAATTCGAACGATCGCGACCCTCCGCGACGGCG
AGGCCATCTCAACTCTCAGGGTTCCACTCTACAAAAAGAACGAACTCCAAGGCAAGCCTC
CCAAACAATTGACTCAGCCTTCGAGGCCCCATCCACCAACATGTCCACCGTGACACCCCC
GGCGTCGAGCTTCACCATCGACACCCCGACAATCCTTTGCATCCTTTTCGCCCTCTCCTT
CATGCCTATCGCCTACGTCCTTGGAAACAATCTGATCCCCTCCTCCCAAACGCGCAACCG
CATCCTCTTCTACTGGCACGCCTACGATGCCCTAACTCACCTCTTCATCGAGGGCTCTTT
CCTTTACGAATGCTTCACCAGCTACGCGACTTTGCCCGCTGGGTTCGCTGCGCCAGAACC
GGCATTCCTCGGTATCAAGGATAGAGTCTACGGAGCTGCACATGGATCAGCACCATCCGC
GAGGCTCTGGCAGGAATATGCGAAGGCCGATAAGCGCTGGGCGACGGCAGACGCTACTGT
AATTTCCTTGGAACTCCTGACAGTCTTCCTGGGCGGTCCTGCAGCGATCTATGTCTGTTA
TCTAGTGTGGCAGTCGAGTTGCACACAGCCGGCCCCAAAGCCGACCTCGTCTAAATCCTC
TTCACCAAAATCGACGTCCAAATCGTCTGCCGCGAAGCTGGAAAGCCAGGGCGCTTCCAA
AGCAAAATTATGGCTTGTGGCCACGGCTCTCGCCACGGCGGAGCTCTACGGCGGGTTCAT
GACTTTTGTGCCGGAGTGGTTAACCGGCTCGACGCAGTTGGATACGAGCAATGCAGTTTA
TTTGTGGTTTTACCTCTTCTTTTTCAATACGCTCTGGGTTTGGATTCCGCTTTGGGTGCT
TTGGGAGGCGGCTAAAGAGGTTAAACGGGCGTTTGTGCTTGCTGAGGGGGTGGAAGGAAA
GAAGGTCAAATAATATGGTTTTCGGGTCGTATATTGAATTTTGTGGGAATGGTCTGTTGA
TATCTACTCCGAGTATATATGCTATGTCCAGATCTTAGTTATATTCAGTTGCCGTAGATC
TATTGTGTAATGTACTTCGCTTGCAGAAAATCAAGCGCTCAAGCATCCGCAACCTTGATA
CCGTAGCGTTCATATGGGAAATTCTCCAGTGTCGTCAGCAATTCCGCGAATCCATCTCCC
AGTTTTCCAGGCGTTCCAGCACTGTTAGCCTTCAACCTCTCCTCCGCCAACTCGGTCGCT
TCCTTCTCAGCCTCACTCTTTTCCTCTTCTTTATGCTCCCCTGTCAGTCCAGCAAGCACC
TCTTCCTCACGTCCCTTATACGCCTCCAACAATCCCGGATGTGGGACCCAAACAACCCTC
ATACCCGCGCGCCGGCCAGCTTCAACACCAGGCACCGCATCCTCGAAAACAAGACACTCC
TCCGGCGTGATCTCCTTCTCACCCTTCTCTCGAAGCCCGGCGTTAATTGTTTCTAGGGCA
AGGAGGTAGATGTCCGGTAGTGGCTTTCCTCTACCCTTGCCGATGCGGGGGTCATCGCCT
AGCACACGCTGGGACTCAGGGAAGAGGGAGAAGAGATCCTGCAAATGGCTCGTCTTGAGG
TGGTAGTTCCGTGTGTGGCTGGATGTTGCCAGGGCAATGTGCACCGGGTTAGGGCCCTTC
TGCGTAGACACGAGATTCTTGAGCAATGTCTCTACGCCGGGCAGCGGCTTGGTCGTCGGG
AAGAGTTCTGCTTGTAGCGCTGAGATCCGTGAAACATATTCCTCGTGACTGATAGGGAGT
TGCGCCCAATCGGAGAAGATTCTGGCAGCCTGAGAATTCAGTCAAATTAGACCCTGTTTC
TTGAGCTTCTGAGGGAGCGGGGCAGATAAGGTGTTGTAGGTTGGTGAGAAGGTTACAGCG
TACTTCTGGCTGAGGACGACCCTGCAATTGAGCCTTGATGGACCACGGAAGCG
>RG9FS0046 Genomic segment corresponding to mRNA: XM_413630 Aspergillus nidulans FGSC A4, AN9493.2 predicted mRNA.
GGGGAACAATTCGGCTCGTATCAGGCGAGTTCGCACCGAATCACTGTCAGGATTACTTTT
CGGCATTGCCAAACAAGAGCCGGTACTCTTCCGCGTGGCTGAAGCTAAGCTTTGGCGTGG
CTCGATGCTATGCTTATTTTAAGGCCTTTATGTTGGCGGGCTGTAACCCTTCGATTCCTT
CCGGCTTTGGTGCTCGGTTACCTCAAACGGGACCATTGTTAATGACATTTAATAACATTT
AATATTTATCTGGTTCCCTGGATGGGGCATAGACTCTTGACTCTGGAGCGGTCATTCTAG
TGGAGGTACGGTCTCATTCCCGGCTCGCAGACTCTGAGATGGACGTCTGCTAACTCTAGT
GTGCTAAGAGTGCAGTAGAACAGAGGTCGTCTGGAATAATGCAATATTGATATTGGAATT
GCCAATCCAAGAAAAAGAAAGAAAAAGAAAAAAGTTATAAGCACTGGATTTCATGGAAAA
AAAAGTCATTCCTCTTATGTTCTGATAAATTTTTCTGATTGATTTCCCCGTTGTCTGAAC
TATATATAATATCATACTTCAACAGCTTGTCAGGCTACACTTTCTATCCTGATCCGCACG
TCAACATAATCTAAGACCTAAGGCGGAAAAGAGAGTGATATAAAATATATTAGACCTGTT
TGGACATTTGTTCAAGTCTTTCATACATTGACTGGGTTGACTGCTGACTCTATATGGACG
GCATTAATAGAAGCAATGGCATGGCTTCGGAGATGATACGACAGCATTTAGGCTATCTCA
AACTTCTTTATTGATTTAGTCCGTGGTAGGCGAGATACGGTGCTTCCAGTACAAGTCGTT
AGGCTGATTATAACCTATGTCGCGCCTTCCTACAGTCGTGGACTAGCTAGGTACACTCGC
CCAGATCAATGTTGCCTTGCAACCAGCAATTTAGCAAGTACCTCCTCTCCAGCAGCATCA
TTAATACGTATTGTTATTATTATCGTTTCGCAATCCTAAAATGCCGTTCACCATCTGTTC
CCTTCTACCGTCCGATTACGTCGAGGCTTTCACGGTAGCCGACCTAGCGTTCGCCTCATT
AAATACCCTGCTCTACAATACATACCCTCTGTCGCCAGAGTCAACTGAGAAACTCACAGC
AGCGCGGCTACGGGACATCGAGGCAATGCCGAGGGCGAACATGTTCAAAGCTGTTGACAC
GGAGACGGGAAAAATAATCGGGGTCGCGCGGTGGGTTGTCGCGAAGGAAGAGGAGATCGT
CGACCAGAGTATTGAAGACACCGTCAGCAACGACATTATGCACCGTACAGTCCCCGAAAC
GAACGAAGCATCGACTCGGGGGTTTTATACCATGGCGGCGCGCGGTAAGTGGGCAATACT
GGGTATTGAGGATGAGCGGGCTGAGGTTGTGAGGTTGAAGCGGCGCGTCGAGCTCGATGC
GCTCTTCACGCATCCTGGATATCAGGGAAACGGCGTCGGGAGTGCTCTGCTGCAGTGGGG
TCTTAATGAAGCGGACCGCTTGGGCTTGATAACATACCTTGAGGCAACGGAGGAGGGGAG
GCCACTGTATGAGCGGTTCGGGTTTGAGGCTATCAAGGTAGTGGAGTTTGATGCCGGTGC
ATTTGGAGGTGTAGGGAAGCACCAGTATACCGTAAGTGAAGTGGTACAATCCACTCATGG
AATCGCTAATATGGATAGTTTATGCTTCGCCAGCCAAAGGGGTTTCGCTAGTAGTACATA
CTTTATCCGGTATAACGAGCAAGCATGGTGGGAGGGCGGGATCGGCTGCTATTGTGATTT
TGACCGGCCCTATGCATTATGATCCTTGTTCGTTTCTTTGGGCTCTCCTGCGCTCGGGAT
TCTGCATCCTACAAGGAAAGTAAGACTGAATTCTTTGTTCTCAAGTCAGCGTTTGCGGAA
ACATTCAAGTACAGTTCCACTAGTTGTCCCAGGTTTAAACATAGATTGAGGAACCATGAA
TGGGGTTTGCAGTACCCTCGCGAGCACTAGGGCTTGATGTTCTTGGTATTTCACTGCTCA
TGACTCCACAAAACCGCGTAGATGACATTGACTCTAGCCAATAAATGATCTTCAAAGGCC
TTTTGGCATGGCTTGGCCATTGCCGGCAGGCTAAATATTTTGTCTTCCCCAGACACAGTG
TAACTAGGCACATTATACGTCGGACGCCCCGTTGGGCCACGCCACTGCAGCCCCAGCCTC
TGATCGGCGCTGCAACTGTTCACCCCGCTTCAAGAGGCAAAGTCTGCATGATTCCGACGA
TCACTAGGTCTGGGGCACTGGGGCTTGACATCTGAATCGATTGGTTTCGGGACAATAGCC
GCCGCATGGGTTTGACATGCATGTCATCCAGGTCTCTGAAGTTACCGAAAGGCGATTCTG
CATTTCCTCTCCACCGGATTCCCCGCGTCCTGCAAGATGCGGTGATCTTCTGAATGGCTA
TGGAGCACCAAAATAGGATGATCTTTGCCATATTGTCTTGGGTTGGGTAAAATCTTATCC
ACGGTACTTTAAGTGGCGCGTCACTGAAATAGCAAGATTTCAGATATATATAATTACTCG
TCCTCCATCTGCTCTGCAGATGAAAAGTCATTACATCCCAGAAATGCAGCTATAACACTT
ATGACATAGATCATCTTCGTTGCCAAAGGTTGAACTACTTATGAAAAGACTTTATCATCT
GAGTAAAACTCGAGTGACACAAGGATAGGTCCGTGTCGTGAACATGGCAAGCAGCAAGAC
TGTAATCTACTTGAGCGAGTAATCAGTCTATGTCTGGGACTGTTTCGTGTACGACGGCAC
CGTCTAGAATGCCTGCTAGGGTTTAGCGATAGACAAGGGACCATCTGCACTAAGTGCCTT
TCGCGGCCGTCGTTGAATGGCCAGAATACGATTCTCGAACAGTTCGGGCAACGACTATTA
TCTACTGGGGTCTATGTACAACCCTCAGATCGACCCGATTTTGTACCAGCACCAAGTGGA
CAAAGATCAA
>RG9FS0048 Genomic segment corresponding to mRNA: XM_413628 Aspergillus nidulans FGSC A4, AN9491.2 predicted mRNA.
CGAGGGGGGGTGTCGGAGCATGGGTTCCTCCCCTGTCCTTGGGGTGCCCGGTCTGCACAG
TCTTAGTCAGCATCTCATTAGTGTTTAGCCTAGCTTCCTTGTGCATCCGCACCCCTGAAT
ACCAGACTCCTTCATGCTTCTACAGGGTATCCACCTCAGCCGCAGCCTCAGCCGCAGCCG
CAGCACGCATACCCACTATCCTCTTTCATGGCTGATCTTCGAGTCATTGGGCCGATGCTG
AACGTATCATACAGTGCCTAAGAAACGCACTGTGTAGACCCTCGATGCTTGTAGTAGCTT
CATGGCTGCTATGATGTTTTTTTACGCGGGTGGGGTCAGTTTTCAGCCCTGTCTGACACC
CTTGGAGTGATACCGAGCTCTGTTGCACAACCTGCAGAGTAGGATTACGATCACTAGTAA
GTTCTGAGTTCGGCTTCACACCTCACTGGGTCGCCGGGAGAGTTGTCGTTGTAGCTTGAG
CCTCACGGCAGTGAGCGGGCCGAGGGGCCGGTTTTCTAGGGAAAGTTGACCGAGATCAAA
GACGAGGCTCTAAGGATTAGGGCAACCACGATTCCGCTTAAACGGCATTTTGCTGGAGAC
TGGAGTCCTGTCGAAACGCGCCGGCCTTTGGGTTTGTTGGCTCCTGATCCTGCGCTGAAG
TAAAGCACACAAACCAAAACTGCCCTAGGCGCACCCTAACCTATTAGGCTCACTGGCGCG
GGCCGGCAGGGTGCAGCCAGCCCCCCTCCCCTGAGACGGCATGTTACTGTGATTCATGGG
TAACAACACATAACACAGCCTACGGATGGTGCTGCCTATCACTGGCTAAGCGTTCTCCGA
GGTTGAAAGGATGGGACTCATGTAGGCGAGTGCGACGATCTCTTGTTAGGGTTGGGGGCC
AAACTAGTCTTCGAGAGAAGTATAAGATGGTATACGGAGTATTCTTTTCTTCACCGTCCT
CTCTTGACTGTAACCACTTTACTACTATATCCTGATCACAATGGCTTTCCGGTCGCCTCT
GTTGACTCTGTTTGCGGCTGCCCTCCTGTTTCTGGGCGTGTGCACCGCTCGAAGCATCCC
TACGCGGCGTTCGCCAGTATCTCTTTCCTCCTTCGATCATGATCTCGATTCGGTAGAGAT
CTGGACGCGTCGGGTACATGATTCTGGATCTGATTCTGATGATGCATCTACCTCGAGTAC
CTCAACTACTTCAAGCTCCACAACCAATAGCAACAACGACAACTCTGACCACGACAACGA
TGCCACCTCATCCAGCAGCACCAGCGATACATGCCTCAAGGCAAAGAACGTGACTCGCAT
TATCCAGAATGACGACGGCTACGGCTCTTACTACTCCTCTGGAATCGGCAGGTATGTCAT
TGGGCTACAACCCCTTCTGGAGTTGTCTCTAGGTGCCTTGGACACTTGTTAACTGCATCT
AGCGAAAACAGCACCGCCGGCGGCACAACTCCTGATGGTTCCGGTACAGCACCACGCTTC
GATAACAGCACGGGTGCCTTTGTAACGCTTGCCGATGACAATGCTGCCAACGCCGTCGAC
ATCAAGGACCAGCATTACCTCAGCTACCTTGGCGGCGCGGCCGTCCCCTTCAAGTCTGGC
GACCACTCGCCCAACGGCGTCTCGCCCAAGAAGCTGAATAACCTGCCCTTTACCACCGTT
GACGAAAACAATGTGAAAGACGGCTCCTGTGCTGTCCCAAACACCTCCTACGCCTACGAT
TACCAGTCCAAATACAGCCTCGGTTCCGCTGGCAACGTTCCCGTTTACTGTCTCTGTGAT
CCGTATGGGTTGTGCGGGTGTGACGACCACCACGGGAACAGCAGCTTTGTGGATGCCATG
CTGGCGTATATGGGCCTGGGAGATGAAGCGAAGAATATCTCGAGGATCTGCACCGTCTCG
TTGGACGGCGCTACCACCATCCTTGTTGATGGAGGGTTGTCGAATGGGTCGACCAAGGCG
GATCCTGATGCTGATGAGGTCCTGGCTCGTGTGCCTAGGACGAAAAGCACCAGGTGCGGT
GGAAATGGTGGGACTGGGGCGGCTGTCGCTGTTTCAGTTAACAGTTGGTCACTTGGGGTG
ATCTCGCTGGCGGTTGCTTCACTCGTCTGGCTGTAGAAGGGTTTCAGCCTACAATGTATA
TTAATAGATATGTAATGATGAAGTCCACAGCATGTTCTCATTTTTCGTTCAACCTCCAAA
AGAGTCTAGCTAGCCACGGGCCGCCTGGTACTCATTTCTATATCTAACTCATGATCTACG
CTCAGTGCCAGCCCAGGTCCCTCTTCTGCCTTTCACCTCAAGAAGGCTCAGCGAGCCAGC
TACTTCAAAGTTCTTCAGACGCAAGTATGTATAGGCCCTAACAGTCGACAAAAATCAATT
TATGAACTACCTTCATCTAGTGAAACAAAATATTATTCCGATACGGGGAATCGAACCCCG
AGCTGCCGTGTGAGAGACGGCGATGTTAACCATTACACCATATCGGACTGGGTGTTGAAA
CTATGAATAAATTGGCTATATGAGGCTACAAAAATCTTTGATAGTGGAGCCGCAAATCAC
GTGACACAAATGGCTCCCGCGGCTGCTATTACGTAAGTGCAGCGGCACATGACGAAGGCA
GACTGGCTGATCGGTTGCATCACAGGCATCACTGGCTGTCTCCATCTTTAATCTGCAAAC
AAGCGACTTCAAACTACAAGATACAACCCTGTTGGAAAATAACAGAGATATAGGTCGAGA
TGGGGGCTCTATTGTCCCTGCCACTGTTGGCGCTGCCCAGTGCTGGAACGGTATGTTGTC
TAATTAGCTTCGTGTCTCTGTCTGTTCCTGTACCGTAGGAACGTAGGCAAGGCACTGACT
GACAAGTTCTAGGTGCTGACGGCGGTTGGATCCTGTTGTGGAGCTGCAACATGTTCGGCT
GTATGTAGCGCTTGCGGGAAGTTCAACAACAGGTACGAAGCTGTGACCACAGGGTGGATT
GTAATGGCGTGTTACTGACGGCGGCAAATAGTATGGCTACGAGAATTGCATATGCCTTTA
TCCTCCTTATAAACTCAATTGTCTCGTGGATCATGCTCACGCCATGGGCGCTGAAAAAGC
TTCAACATCTTACGCTGGACTATATGGAGATAAAGTGCGACGGGAAGGAATGTTACGGCT
GGGTCGCGGTTCATCGAATCAACTTTGGTCTTGGGTTGTTCCATTTGGTTCTGGCCCTGT
TTTTACTAGGTGTGAGGTCGTCGAAGGATGGTCGTGCGGCTCTTCAGAATGGTTTTTGGG
GCCCGAAGATCGTGCTCTGGCTCTTGTTTGTGGTCATGTCGTTTTTCATCCCGGAAGCGT
TCTTCTTTGTCTACGGACACTACATTGCCTTCTTTTGCGCTATGCTTTTCTTACTCTTGG
GCTTGATTCTGCTTGTCGATCTCGCGCATACCTGGGCGGAGCTGTGCTTGCAGAAGATTG
AAGAGAGTGATTCGCGGACGTGGCGTGGGCTGCTGATCGGCTCAACGTTGGGCATGTACA
TTGCGTCTATCGTGATGACGATCTTGATGTATATCTTCTTTGCTAAAAGTGGATGCTCCA
TGAACCAGGCTGCTATTTCGGTATGTTTCATCCCTTGTTTCTGCGGCCAAAGCTTACGTG
ACAGATCAACTTGGTGGTTTTCTTAATCATCTCCTTCGTCTCGGTGCAGCCTGCAGTCCA
GGAAAATAACCCCCGCGCTGGATTGGCGCAAGCCGCCATGGTGACTGCTTACTGCACCTA
TCTGACATTGTCAGCCGTCTCAATGGAGCCCGACGACCGCCAATGCAACCCTTTAATTCG
CGCTCGCGGCACTCGAACCGCCACCATCGTCCTCGGTGCAATCGTCACCATGGCCACCAT
TGCATATACCACGACTCGGGCCGCCACTCAAGGCTTTGCCCTAGGCTCCAAAGGCCACAA
CTACTCGGAGCTCGGTACCGACGACAACGAGCATGGTCTTGTCACGCAGCAACCCTCTGC
CCGCCGTGAGATGCGCGCCGAGGCCCTCCGTGCGGCCGTCGCCAGCGGCGCTCTCCCAGC
CAGCGCTCTAGACGAAAGCGATGACGAGGACGACTACGACGTAAAGGACGATGAGAAGGG
GTCAACCCAGTACAACTACTCTCTTTTCCACATTATCTTTTTCTTGGCAACCACCTGGGT
CGCTACGCTTCTGACACAGAACCTGGACCCGGAGTCAGTTGACGACTTTGCCCCCGTGGG
CCGGACCTACTGGGCGAGTTGGGTAAAGATTATCAGCGCCTGGGTGTGCTATGCTATTTA
CCTGTGGACTTTGGTTGCCCCGATCCTGCTCCCAGATCGATTTGATATGTACTAGGTATC
AATGTACTGGTACGGAGGTGTATACGTCAATTATTGATTATTTCTCTGGTTAGCGTTTGA
ATTGGTATGATATTGATGTTGAAACTCGTTATGTCGCATATGATACGCTTGTCCCGTTAC
CAAATTCAATTTACCTAAAATTCATTCTCTTGGTGTTTTGATTATCTGTGCGGATTAGTA
GTACGGTTCGGTAAATGAACATTGGATAAAATACATATACCGCAATCTGGATACGACTAA
TGGCAGGACTCCTTATTTGCTTGTTGTGCCCGTCATTGTGATGATATATATAACGTGACT
ACTTTATGTTACTACCCCAAAACGGACTGGATAGGCACACTACGCTCTAGTAAACTGGCA
GCCGAATTAAGCCTCCAGAGGCTGCTCCGTCTTGTGAGCGTTAGCCCTTCTCCGAAGCCT
CCCTGCAGCATCATGCTCCTCATCCCACCTCGCAAGTTCATCATTAGGCACCTTAACCAT
TTTATGAGATGTCTCGCCCGCTGGCCCAGTTATGATTGTTTGGCGGAATTGGTAGCCCCC
GAAGTGCGGTAATACCTTCATGTAGACCCAATAGTAGACACCGCAGAGACCGATACTAGC
GATAATATTAGTCGCGTATCCTGAAGGGAAGGAGAAAAGAACGGAGGCAAAAGTCCTTAC
AGAGAAATTCCAACGACGACGTACGTGCCATACCAGAAGCTCACGTCCCCTCCATTTGCA
CCTCCTGCTGGCGGGTACCAGGGCGCTACGAGCAGATAGAGGTTGGCAAGAATTGCGAAG
TAGACGACGATATCCCAGGCGTGCCATTCTGTTCTGGGAATGTTGAGGCGCTTCCGGTGT
CTCCTGGTGAACAAGAGGCCGACTGCGAGGAAGAAGTTAAACATGCTTTGTGGATAGATT
CCCAGGTCGACCACTGGATGAATGTTAATTTTGTAATGGGATTTAGTTGCGATTAATATG
CGTACCGAAATTGAATGCGTCACCGGCTGGAGGAG
>RG9FS0050 Genomic segment corresponding to mRNA: XM_413626 Aspergillus nidulans FGSC A4, AN9489.2 predicted mRNA.
GAGGTATATCTTTCCGCAATAGGAAGAAGCGGGGGCCAAATGTAAACAAAGGCGGGACGG
CTGTGATTGGTCACGCACAACTATCGTTGATTGTCGTCGATGACCTGACCTCTCGTTCTC
CCTCCCTTGGTCCTGCTTGTTATTATTTGTTGTTATTATTATGCCTCTAATCCCTCAAGC
TTAAATTACTTCTCCATTTGCTTCCCATCACCTCGCGATCTTATCTAAACATATATTTCC
CCCTTGCTCTCTACATCCGCTTCGCATAATCCGCGCGCATCATGTCTACCGGATTACCTT
ACCTGCAAAAGCTGCGCAAGGCGCAGCTCACAGAATTCGCTGAGATAACTGACCTCCAAG
AGTAAGTCGCGACATTCCGTAACGAGATCGCACGTCGCATGCCCCTGTGATTTCGCGTAC
CGCCACTGAGTCGTTGGTTGCTGATTGTTGTAGCTACGAAGACGACACCAAGCCCGAACT
TGCCGCCAGACTGGACGAGCATCTCCAAAACAACAGCTCCATCTTCGGCGACGACACGCG
ACTAGCGGATTACTACAGGCGCTCGTCTCAATCGCAACCGTCTAGCGGGTCGCCCTCGAA
GAGGACCAGCAGGGCTAGTAAAGCAAGCAGAGCAAGCAGCCTTGTCGACAACACTCCCGT
CAAGGCGGAAACTTCTGGTTCAGGCGTTGGCTCGGCGGCCCGGTCAGCTCGTCGGCGACC
AACGCGGGCGAAGGAAGAAGAGAGTTCCTCGTATGTCGGTATTGACCCTACTGTCGCGTC
CTGTGGCTAATGATATTATTGCAGAGACGTTTCTGCTACATCGCCTACGCAAGCGCTTAA
TGATGCAGCTGCGACTCCCGCGCGTCCGTATGCGGACGTTCTATCTCAAGACCGCGCTGA
GCGTACCCCTCGAAGCCCACTTGTAGAAGTAGTCGCTCAGAGCCATCGATTGCCGCCGTC
TCCTGCAGTCGTCACTGAAGCGATTGAGCGACAAACGACCGAGTGGCGTAAGAGCATCGG
CGACGCTTGGGAAAGCTCTGGTGTGCAGGAGGGTTCGGACGCACTACGGAAAGCCCTCAG
CAGCGTCAAGGCCGTCGAAGTCATCGTCACACTCCTCGAAGCCTTCAGCGTCATCAGCCA
AGTCGTACCGTGGGGCTACGCTGCGACGATTCCTGCCATCGATGCCATTCACACCCCCGC
AATTCCAGTCAAGGTTCCAGATGTCTTCATCTTAGTCGACGGCTTATTTTGGGCACCAGT
CTCCCTATGGCTGCTGACTAGCGTGCTGCTGCCTCTGATAGCTGCCTATTTCTTCAACAT
CAGCCTTCAGGTGGCGCGGTCGAACAACACTGGCATTCAGACCCGCCGACGCAGCAGTAT
CGGCAACTCTACACTGACAACCTTTGACCCTCTCAGTTTCAACATCGCTAAAGCTATCAT
CTCGTACCTTGTTTATGCGCACGGTTTCAACTTCTGGAATCTGTTTTCCAGCTACGCGCT
TCAAACGGTCAACGCGTCGATCCCGTTCCAGTACGCGGGAGTCCTAACTGGTTCCGCTAT
TGGAGTTGTCGGAACATTGTATGAGGCTATCCTGAGTAGGTAGACAGTTGCCCCGGATCA
GCCTTTCTTTCAAAAGGGTGAGCGGTGTACATCAGCGTGCTACAGTTACAAGGGGGTACG
TCGAGTTTTGGTTTCCGTTTGGTTTTATGTCAGATTCACCTTGTCAATTGGAGTCATCAC
ACTGGCGTTTTGCTTATTGTTGTGGTCTGGCTCTGGCGCGGGTGGTATCTATACGCGTCA
TGCAATGTATGGATCTTGCAAATTCAGGTAGTTTTGGTAGTCTAGATCGGCTGAGTTCAG
CTTGCTTCTCGCTTGGGCTTGGACTGGTTTGGGTTTTGTTTGCTTTTTTGGGTGATTGGT
CGCGTTGTGCTTGTTTTCGATTCGAGTTGAATGTAATGGTGTTTTTTCTGATACTATTCA
AGTTGTCGAGTTGCTTGGTCTGCTGGGTTCGTGTGGAAAGGCGTCACTGTTTTGGTACGT
ACGTACGTACAGCTTCTGTTGGTATATATTTTTTGACCAAGTATAGAGAAACACCCTTCT
CTCCATGGCTACGTCCTCTAGGCCCCTCTTTTAAAGGCTGCCAATCTATTAATCATTATT
CCATATTGTTTCAGCAATTGCGCGAATCAGGCATTCGCATCCTTGTTGCTTTTGTAGTGA
TTATGATCGGTAGGCCATGAACCATACCCATCGAAGGGTCATATGGTCGTTTGTTCTATC
CTGCCATATTTTACCGAACTTCCATCTATATACATTATAAAAGGCCACAACATTTCTCAT
CTAACTAGGCCACGAGTCTAAGATCATCCTAGTTTATTATCATTCAACCGTCCTCCACTA
TCAAATCATCATCACCACCTAGCAGAACGCTTCAGCCGCCTTGCCAACTCGACAGTAAAC
AACACCGACACGTTCGTCTGCACGGTCACGATTTCAGCCCGGATGTGATTACTTGTGCTT
AGTTGGCCGCCAATTTCAGTTTGCCAGTTCTGTACGTCCCACTCGAAACCCGAGGTTGTG
ATCCTTGCCGGGCCAGAGACAGGAATGATACCAACATTCTCCTCTAGCAGATGCTTCCCG
TGCTCTTCGTCTGGCGTTGGTATAGGAGGCGATTGGTATCGGTCAGTGGAACGGGGCCGA
TTTGTCCTAGGCACGTGGATTGTGTTCTGACCTGGTTGGAGAACGAACGATATACTTTCC
TCGGATATCAGATAAAGATCTCCGTTTGTTTCGGCTTGATTCTGATTCATCATGTACAGA
TGATGGACCTGCGAGAACGCCTGGTCCACTCGGCCGCCAAGACCGCCAAGGATCAGAATC
GATAGTTTGTCATTTGAAGATAACCCGGCTGAAGAGAGGATGTCACTCTCATGTTTACGT
ATATACCGCAAGCTCTTGGTGAAATCGGTTGTGTACTGATCGCCATCTTGGACGATATTC
ACGCCTAGGTTTGAGTAGTGGGTGCGGACTTCGGAACGCGCCGAATCCATGTCACCGACT
ATTGTTGTTGGGAGCTAAAGCTTGTTAGTCGTTCCTTTGATCAGAGTGGGTTGGAATATA
TACGCAGGTGGAAC
>RG9FS0051 Genomic segment corresponding to mRNA: XM_413625 Aspergillus nidulans FGSC A4, AN9488.2 predicted mRNA.
TGTATGATAAAGAAGTCGAAGACTTGGCTTGATATATTCACAGACAAAAGCTCCCGAACA
TTTCCAACTCCATTTCTTAACCTTACAGTTCAAGAAACTGGAATTGATATGTCTTAGCCC
ATGGAGGCTTGAACGAGAATACTGAATCTTCAAGCAATTAACAAACAGTTCTTAAGCGGT
TACGGAACAGTTCTGAAGTACTTACGTCTTGAACTCGTTGCTCCGCCTCCGATTGTGACA
TTTTATCTGCTGCAATGATATACGTATGACCATTGATATGAGTCTTTGGATACTCAGGAA
GGTCATCTATATATTCAATATAGAGCGTCTGTAAAGGGTGTAACTTTGCATCGGTAAGGT
CTGTCAAAGTTGTTGGTTGGTCCTAAGATATATATTTAGTTATGCAGTACTTAAGAGCTA
TACAGTTATATTTTACCTCCAATACATCCTCTCTTACCTCCTCTTCAAACGTATCTGATA
GAATATCATTAATATCTTCTTCCCAATCAACTGGATCTATGTTGTCATCCATTATAAAAT
CACTCTAGAACTGATTGGGAAGTACTTTGAAAGTGGTTTGTACGTTGGGAGTACGAAGAA
ATAATAAAGGAGACGAATTGAAAATGAAATTCGGTAATTAACTACTGTATTTAAAGGCTC
AGTTGACTAGTCGGGTTGCCAAGATTTGGTGGGGCCATCATCCGAGTTTTCCGATGAATC
ACTTGACCTGTAACCTGACCATGAACGAGTGGATGGAATTCATACCCGCTGACTCAGCAG
CTGAAGCACACCCACCTGCCCAAATGGGAATTGCTTTTTTATTTTAACATTCTTAGACTG
ATCTAGTCCTCTATATCGACCTGTTCCTAACATTGTTGGCGCCTTTACATCTGAACAGGC
GTCATACTTGGGCCCGTAGTCTGGAAACCAGGTATGGTAATCAGAAAAACAAGGCTATTG
ACTGGACTAACAGCCTAGCAGAAACAACCCCGATATCACTATGGAATGGGACCCAACGCA
GTTCTTCCGCGAGGATGACACGCCACGACAACCATTTGTCCTTCTGGTACTGAACCAGCC
GATAAATGAGACCGCTCTTGCTGTCTTGTGGAAACATGGTATGTCCCGGCGCTTATCCCT
GTCAGCATGTCCCGAGCCTATAGTGCACTATCAAACATTACGGGACGCATCGCAAACTAG
CCAGGCTAATGGTATGATAGCGCTCATAACTGTCTGCGCAGACGGTGGTGCAAACCGGTT
CTTCGAGTGGACAAAGTCCAAGGGCAGGGAGAATGATGATGTACGCTGCTTGTTCCACCT
GCGTATATATTCCAACCCACTCTGATCAAAGGAACGACTAACAAGCTTTAGCTCCCAACA
ACAATAGTCGGTGACATGGATTCGGCGCGTTCCGAAGTCCGCACCCACTACTCAAACCTA
GGCGTGAATATCGTCCAAGATGGCGATCAGTACACAACCGATTTCACCAAGAGCTTGCGG
TATATACGTAAACATGAGAGTGACATCCTCTCTTCAGCCGGGTTATCTTCAAATGACAAA
CTATCGATTCTGATCCTTGGCGGTCTTGGCGGCCGAGTGGACCAGGCGTTCTCGCAGGTC
CATCATCTGTACATGATGAATCAGAATCAAGCCGAAACAAACGGAGATCTTTATCTGATA
TCCGAGGAAAGTATATCGTTCGTTCTCCAACCAGGTCAGAACACAATCCACGTGCCTAGG
ACAAATCGGCCCCGTTCCACTGACCGATACCAATCGCCTCCTATACCAACGCCAGACGAA
GAGCACGGGAAGCATCTGCTAGAGGAGAATGTTGGTATCATTCCTGTCTCTGGCCCGGCA
AGGATCACAACCTCGGGTTTCGAGTGGGACGTACAGAACTGGCAAACTGAAATTGGCGGC
CAACTAAGCACAAGTAATCACATCCGGGCTGAAATCGTGACCGTGCAGACGAACGTGTCG
GTGTTGTTTACTGTCGAGTTGGCAAGGCGGCTGAAGCGTTCTGCTAGGTGGTGATGATGA
TTTGATAGTGGAGGACGGTTGAATGATAATAAACTAGGATGATCTTAGACTCGTGGCCTA
GTTAGATGAGAAATGTTGTGGCCTTTTATAATGTATATAGATGGAAGTTCGGTAAAATAT
GGCAGGATAGAACAAACGACCATATGACCCTTCGATGGGTATGGTTCATGGCCTACCGAT
CATAATCACTACAAAAGCAACAAGGATGCGAATGCCTGATTCGCGCAATTGCTGAAACAA
TATGGAATAATGATTAATAGATTGGCAGCCTTTAAAAGAGGGGCCTAGAGGACGTAGCCA
TGGAGAGAAGGGTGTTTCTCTATACTTGGTCAAAAAATATATACCAACAGAAGCTGTACG
TACGTACGTACCAAAACAGTGACGCCTTTCCACACGAACCCAGCAGACCAAGCAACTCGA
CAACTTGAATAGTATCAGAAAAAACACCATTACATTCAACTCGAATCGAAAACAAGCACA
ACGCGACCAATCACCCAAAAAAGCAAACAAAACCCAAACCAGTCCAAGCCCAAGCGAGAA
GCAAGCTGAACTCAGCCGATCTAGACTACCAAAACTACCTGAATTTGCAAGATCCATACA
TTGCATGACGCGTATAGATACCACCCGCGCCAGAGCCAGACCACAACAATAAGCAAAACG
CCAGTGTGATGACTCCAATTGACAAGGTGAATCTGACATAAAACCAAACGGAAACCAAAA
CTCGACGTACCCCCTTGTAACTGTAGCACGCTGATGTACACCGCTCACCCTTTTGAAAGA
AAGGCTGATCCGGGGCAACTGTCTACCTACTCAGGATAGCCTCATACAATGTTCCGACAA
CTCCAATAGCGGAACCAGTTAGGACTCCCGCGTACTGGAACGGGATCGACGCGTTGACCG
TTTGAAGCGCGTAGCTGGAAAACAGATTCCAGAAGTTGAAACCGTGCGCATAAACAAGGT
ACGAGATGATAGCTTTAGCGATGTTGAAACTGAG
>RG9FS0053 Genomic segment corresponding to mRNA: XM_413623 Aspergillus nidulans FGSC A4, AN9486.2 predicted mRNA.
ATGGGATCACGAGTGGACAATCGACCAGCTGGAACACTCAGTCAACGATTTCCCGCAAAA
CATGCTTCGACTGACCTCGCCGGTTGTGGTGTTTCTTCGACATAATCAAGAACGAGCATT
GATGCGGCCTTTCCGCCAAATATTTCCGAACGCTCCTACATCTATTCTTGACTCGCTCTG
CGCCGTGCTGATAGCGAAGAACTATCTCCTTTCGTTGCCATCGCTCAGCCGCAAAACGAC
CAATATGCAACTCAGTGCGCAGATCTCAAGGTTGGATACAGTGCCAGAGAAGGCAAACTC
GATCCTTGGGATGAAGTTCGCACAACCACAGCCTTCGCGTATCCGCGACCAGGTTCTTGG
TTCCCGAAGCAGCAAACTATTGGAAGATCTCGACTCAATCCTGGACAACCTGTTATTCAC
CCTTCGCGGTCCTCACGATGAGGCATTGAAGTCTGCCGTGTTAGTTCTGATGCAGGTCCT
GGAGACCAAAGCATAAGCGTCCCCTCTTTCCTTCCATTGCTTACCAAAACTACTTTCACT
CTGATTTCCTTTTCTTCTACCTCACAGCGATCCAAATCTAGACTAGACCTTGCCGTTCAC
TGAGCCATTTCCTATCATTACCTCTTTTTGTCTCCCATGGAATACTCTTTCGCACTCGTT
TGACCTGATTTCCCCTTTCTTGCCCCTTGCTGCCGGCGAAGTCCATCTAACAGAGCTGTG
TGCGATAAGCCACAGTAGTTAATGTGTAATTAATTCATTCAATACTCAATACCTCAATAA
ATAATAGACAATACCCAACCACTCCATACCTGTACCAAATTACCGGCATTCTGAGTAGAT
TAGGAGCACTTAGGGCAAGCTATACTCCTGAGCGTATTTTCGGCCTCTTGCGGCAGGATT
ACCTAATGCTGACTAGTCGGGGACTCGTCCCGTCATCTGCGGTGGTTTCCCGCGGAATTC
AAACTTCATGCAACAACATTCATATTTGCAGTATATCACCATGGCTGCTGCGACAAATCG
CTTCAGAGCTCTATACTCGTCCTCAAGGGTCGCTACTCCTCAAGCGGGCAGCGCATCCTA
TCTCAGTTATCGGGGCTATGCTACTACGGATCCCTCATCCGCCACTGGCGGAGCTTCGAC
AGCTGGCAAGAGACGGACAACATTCACGGACAAGCTCAACGCGGGACCTTCTTTTGGAGA
CTTTGTCTCTGGGGGAAGAGACAATGCTCCCCTCGATCCTTCCGAAGCTTATGCTCTTAA
GACCGCCCTAGTTGGGCCGGCTGGCCGCAAGAAGGAAATGACTCGGTTACCATCGTGGCT
GAAAACGCCGATTCCCGATTCGAAGAACTACCAGCGCCTCAAAAAAGATCTTCGTGGGCT
CAATTTGCATACTGTATGTGAGGAAGCCCGGTGTCCCAATATTTCCGACTGCTGGGGTGG
TGGTGACAAGGCTGCTGCTACTGCGACAATCATGCTGATGGGTGACACTTGCACACGAGG
TTGTCGGTTCTGCAGCGTGAAGACTTCACGCGCGCCGCCGCCGCTTGATCCGCATGAGCC
GGAGAATACCGCGGAGGCTATTTCGCGATGGGGACTGGGATATGTGGTGCTGACGAGTGT
CGACCGCGACGACCTAGCCGACGGTGGTGCTCGCCACTTCGCGGAGACGGTCATCAAAAT
CAAACAGAAGGCGCCTAATATTTTGGTGGAATGCTTGACAGGTGATTATGCGGGAGACTT
GGAAATGGTCGGTGTCGTGGCCCGATCAGGTCTAGATGTCTACGCGCATAATGTCGAGAC
TGTTGAGGCCCTAACACCACACGTCCGCGACCGTCGAGCTACCTTCCAGCAGTCCCTCCG
TGTGCTTGAAGCTGCAAAGAAAGCCAAGCCATCGCTTATCACAAAGACCTCTCTTATGTT
GGGACTTGGGGAGACCGAAGAACAGCTCTGGGATGCGCTCCGCCAACTCCGCGCTGTCAA
TGTTGATGTTGTGACGTTTGGTCAGTATATGCGCCCAACAAAGCGTCACATGGCCGTGCA
CGAATATGTTACCCCTGACCGATTTGAACTCTGGCGGCAGCGTGCTCTTGACATGGGCTT
CCTCTACTGTGCTTCCGGTCCGTTGGTCAGGAGTAGTTACAAAGCAGGCGAGGCGTTTAT
TGAGAACGTCCTGAAGAAAAGAAGGTCTGGCGCCCCGGAAGTCAGCCATAACACGGTCCC
AGTTGATGAGGCGACGCGGTAACATCCTTCATTTCATTCATCTTTTTATTTCAACATCTT
TCATGGCGCAGGGTTAGAAAACTGTTGGTTGGTCTTAATTGCGAGAAGATTCTTTATCAT
TTGAGGCGTCCTGTATTGGTTGGAAACTAAGTGTATTATGGACATACAATGGAACAATTC
AACATGGAGAGCATGAGAATAATTGGTCTGCCCCCAGCAATTCTGAATATGCACATAATT
CCCCGACGCTACATTCATTCTCGAATCATTCATTTCTAAACACCCACCACGGTCATGGGC
ATCTTGACAGACTGAGCTTAATGATTTCTCCCTAATGACATTGAACAACGTCTACCACCA
TCAGACCTACTCACAAGACATGATAAATTTAGATGTTTTTATTATTTTGAGTCATTGATT
GATCTGAATAAATGAAATATGCGTGCCGGTCCCTGCCCTATCCTACTCCCATTCACACTG
ACACACCAACCAAGCGAGTCTGAAATCATCAAGAAGAAAAGAAAATGTATCAACATCATG
CGGTGCCCGTAAATCCGGATAATATGCGCAGGAGGACACTTGACGCTGTGAGGTATGTAT
TAGATCGCGAAAATTCAACATAGCTAAACAGGACCCGTTGGCAAGTCTAAAGAGAAAGTC
ATGAAAGTAATAGTAATAAAAGTGTAAGAGACCCGCTCTAAAAGATGGTTAGAGATGTAA
AGAACAAGCTAGCCAACCTTCAAGAGTCTCATTTAAAGCACTCCGCTTATCTAGGTTAGG
CAGTGAGCTCCTGGATATCCTCATCGTTAAAACCAAGAAGGTAGAGAATATCGACTAGGC
TTTCACCGTTAATGCGCGTGGGAGCTTCAAGTTGCACCTTGCTCTTAGCGCGCCATGCAA
CACCGAGCCCAGCAGCGTGAAGCATAAGTAGGTCATTTGCCCCGTCGCCGACGGCAACAG
TTTGTGCAATATCAATTCCGTCGTCAGCGGCAATAGATTGAAGCAAAGAGCGCTTCTGAC
TT
>RG9FS0054 Genomic segment corresponding to mRNA: XM_413622 Aspergillus nidulans FGSC A4, AN9485.2 predicted mRNA.
TTTTTTTTGCTTCGGCTGCTTTGGCGATAAGAGTTTGCACGGTTTGCACCCGCCCATCTG
TATATCACGTGATTGTTACGCTTTGAGGCAACATCTGGGCAATTGAGTTTATGACCTCAA
CTTCTCTCGTTCAATATCAACCCTGGAGAAGGGAAAGCCCTAGACTCCTGAACTCCTTTG
CCTGGGAGTCGTCCTGTTTTGGTCAGCTACTAGTCGGAACATTGTTCACCTGCTGGACAT
CAGCACTATTACCAGAAATGGATAAACTCATCACGAACTCAACTTGAATCGAGCAATTAG
GTGCCTCTTGGAAGAATTCAAGCCCCAATATCTGCAGCGGCCAATTTGCTGCCGTTGAAT
GTTTGGAATCTGCGCAGTGTGCACATGCTGAAGAGATCAATCGCCCTCTCGAGGCATGGG
CACTATGCAACTGCACTCGCAGCAACCGAAGCAAGGGGCTCTCCCCAGGGGCTGCACCTT
TTGATTGCCCGGCGCAACCGCTTTATTGAATCGAAGCATCGTGACGCTATCCCAGTGTTT
CCTCTAGGGGTCTCCCTCTTGATTCGCGCTCTTTCTGCATGTCTCATTGCTTCTGTGATG
ACGATATGCAGAGACCCTGAGATGCACATCGCCCACGTTTCTATGCAGCTCTTTGCCCAA
TGGGCTGAGATCATCTGCCAATTACTCAATCCCACCTTTCTCTGGAATGCAAGGACAGTG
GAGAGTTGCCCTTCACGGTTCACTCATGTTCCAAAATTCCTTTGGAAGGGGGCGTTGAGC
ATGCCTGATGTTTGGCGTTCTGTCAGCACAAGGCCGTCAGGGACTCAAGGGATTTTTGCT
AATATCGACCGTTTCGTAGTATAAGGTCTCTTCGGTCGCATCTACGTTCGTTGACCCGAA
ATTTCTCTACTTCGGGTTTCGTCTCTATCTTACGCACTTACTGTTCGAGCATTTAACTGA
CCTTATATACTTAATATCATTGACTTGCGTTGAATTCGCCATGTCCTCAATGGACTACGA
AATAGCCAACCCACATACCAGGCCTTATTATGGCCATCAGCGTCATCATACTGTGAATGC
TAGCCCAGTCCCGGCATATGTAAACAGAAGTGTTCCAACCTATAGTCTCATGAACCAGGA
GCAGATGCCTCAGCCTAATAGCCTAGCTTCTCCACGACACTCACCCAATATTCAGCCTTG
GAAGCGGCAGCAGCCACAAAGCTCTCTTTCATTCATCCCTTCGACATCTCCGCGCTTTGA
ACAATCCGAATATACAATGTCACAGTCCAGACGCCCATTGGACCGCGGCACCGCTTGTAT
CTCGCCCTTCCGTTCCGTGCGCAAAATGAAAGAGCCTTTCCAACTTCGTCTGCCAGCATC
ACCATCTGTTGATAACAGTTCACTCGCTCCTGGCGAGTCTCGAGTGACTTCTCGCCCTAC
TGAAACCCGGACGTTGCGACCATGGCGGTCAGAGCAGAATCTCGTTGCGTCTGGCCTAGA
CACATTCGGGCTTCTCCCAAGCCCGCCGCTATCTGACTCGCAACCGTCTCAAGCATCACC
TGCATCGACCTACTTCTCTTCCAAATCGGCATCTGAAACCGAGGCCGACCGAGAAACGGA
CTGCAGCTGCCTTCCACAAGCAGTATCATGCAACCACTGCACCCCTCAAACTCCCGCGAC
CGAAGTATCCGTTCAGAGCCGCAAGTTTGAAGCGACTAATGTACACATGGCGCACTCAAC
ATTTGTCAGGCAATGTGAGTTAGTGAACGGGCAAATCACTGCTTCAGCGATGGCTTCCGG
ATGCATGTCACCACCTACGACCTGCTCAGATGTAGACTCGCTAGGGAAGAGGAACTTCTC
CGGTTCATCTGCAGCAACGCAAAGGAGTAGATCTGGCACAGTATCCAGTGAGGGCAGTTG
GGTTCCAAGCAGCCTTTCATATTGTGAAACATGGCTTCAAGGCGCGCCTATGGATTCTGC
AGAAGATGAAGCCGGCAAATCTACAATCTCGAATCGGAGAAAGTTTCAAATTGTCCAGAA
AAGCCCGCTGGTTCCAGATTGGAAGCGTGCACATAATGACGCGGTATGTCTATTTGCCGT
TCGTTAACATCATGCTGTATTAACCCTCTATAAGGTCCTTGCGGTGAAAAGTAAGATGAA
GCCGAAGCTGGTTGATATATCTCGACAATCCTCACCAGCAATGAGCTACTCGCTCCCTAC
TCCAACGCACCCCATACCTGCCACTCCAGATCATAGCCTGCCAGAGGTGTCTGCTTTCAG
TCCTGATACGCCCTTAGAATTGTCCGACAGTGGATATGCCACACAGAACCCCGTCTTCTT
ACCGAAGAACCGTAAGGGTGGCGGGGAAAGCCTTAATACAGACCAGTGCTCAGTGGCTTC
AGGAACAATGGGCAAAACAATCATTGGTGATCCAGGAGCAGGAAACGGAGATGAATCGGA
GACAGAGCCAAAACCACCTCCACATAAAGTTGCGCCTCCGTCCGAGCAACAGGCGTCACC
TCGTGCTGCATCAACCAAATCGGACAAGGAGGAACTGGAGAAGCTATGGGATCACGAGTG
GACAATCGACCAGCTGGAACACTCAGTCAACGATTTCCCGCAAAACATGCTTCGACTGAC
CTCGCCGGTTGTGGTGTTTCTTCGACATAATCAAGAACGAGCATTGATGCGGCCTTTCCG
CCAAATATTTCCGAACGCTCCTACATCTATTCTTGACTCGCTCTGCGCCGTGCTGATAGC
GAAGAACTATCTCCTTTCGTTGCCATCGCTCAGCCGCAAAACGACCAATATGCAACTCAG
TGCGCAGATCTCAAGGTTGGATACAGTGCCAGAGAAGGCAAACTCGATCCTTGGGATGAA
GTTCGCACAACCACAGCCTTCGCGTATCCGCGACCAGGTTCTTGGTTCCCGAAGCAGCAA
ACTATTGGAAGATCTCGACTCAATCCTGGACAACCTGTTATTCACCCTTCGCGGTCCTCA
CGATGAGGCATTGAAGTCTGCCGTGTTAGTTCTGATGCAGGTCCTGGAGACCAAAGCATA
AGCGTCCCCTCTTTCCTTCCATTGCTTACCAAAACTACTTTCACTCTGATTTCCTTTTCT
TCTACCTCACAGCGATCCAAATCTAGACTAGACCTTGCCGTTCACTGAGCCATTTCCTAT
CATTACCTCTTTTTGTCTCCCATGGAATACTCTTTCGCACTCGTTTGACCTGATTTCCCC
TTTCTTGCCCCTTGCTGCCGGCGAAGTCCATCTAACAGAGCTGTGTGCGATAAGCCACAG
TAGTTAATGTGTAATTAATTCATTCAATACTCAATACCTCAATAAATAATAGACAATACC
CAACCACTCCATACCTGTACCAAATTACCGGCATTCTGAGTAGATTAGGAGCACTTAGGG
CAAGCTATACTCCTGAGCGTATTTTCGGCCTCTTGCGGCAGGATTACCTAATGCTGACTA
GTCGGGGACTCGTCCCGTCATCTGCGGTGGTTTCCCGCGGAATTCAAACTTCATGCAACA
ACATTCATATTTGCAGTATATCACCATGGCTGCTGCGACAAATCGCTTCAGAGCTCTATA
CTCGTCCTCAAGGGTCGCTACTCCTCAAGCGGGCAGCGCATCCTATCTCAGTTATCGGGG
CTATGCTACTACGGATCCCTCATCCGCCACTGGCGGAGCTTCGACAGCTGGCAAGAGACG
GACAACATTCACGGACAAGCTCAACGCGGGACCTTCTTTTGGAGACTTTGTCTCTGGGGG
AAGAGACAATGCTCCCCTCGATCCTTCCGAAGCTTATGCTCTTAAGACCGCCCTAGTTGG
GCCGGCTGGCCGCAAGAAGGAAATGACTCGGTTACCATCGTGGCTGAAAACGCCGATTCC
CGATTCGAAGAACTACCAGCGCCTCAAAAAAGATCTTCGTGGGCTCAATTTGCATACTGT
ATGTGAGGAAGCCCGGTGTCCCAATATTTCCGACTGCTGGGGTGGTGGTGACAAGGCTGC
TGCTACTGCGACAATCATGCTGATGGGTGACACTTGCACAC
>RG9FS0056 Genomic segment corresponding to mRNA: XM_413620 Aspergillus nidulans FGSC A4, AN9483.2 predicted mRNA.
ATAGTGATTGCTGTTGATAGTTGTAATGTCGCCCATACCGCGGCTAATTCTGGCGGTCAT
ATAAAACATCCTTTTGGACTATATCTTAATGGTATCCACTGTGTTCAGGGACATTGATGA
TCTCCTATAAGTTCTCTTCTGAGCTTTCATATTTGAGTGCACTTGATCTTGGGTTTCAGA
GATTCCATGACTGACTCGCTGTGTGTAGTCATAAAGAAATAAGGCCGACTACGCGCGAAG
GCTCCGTAGCAAAGTTCTATTTAGTGTATTTTCGCCTTTTCATAATCATGGCTATAAATG
CGCGGGGGTTAAGGGTCAGTTCGAGCGATCTTATCAAATTGGCAGAGGCCTTTTGAGTTC
TCGCTTTTGAGTCCTCTTCAAAGGTGGCCCAGCAGGTTCCTGTCTACATAGGTTTTTAGA
GGCCGTAAGCACATGTGCGCCATATTCATATCCAGACTATAATCTCGCCTGAGATATTAG
TCTTGTTACGAGAACTGGGAAAGAAGGATCCTGAGATGGCGGTCATGGTGAAGAGGCTAG
GAGGATGCATATTTCGTGGTTGAACAGTAGTTACCAGGACTATGTGCCCAAGACCTGTAA
GGCAGTTACTGAAGGTGCTCACACATCCGGCACCTGGAGGCCTAAATAGATAAGTGCTTG
AAAATAAGCTGAGGCTGACGCGGCGGTACCAGATCAGCAAGGATTGGCACAGCTCTCTAG
AGCTGTTAGTACGTACTTCCGTAGGACAGACCGAGCTTATGCAAGCGCTATGCAACATAC
TTTGGAACCAAAACCCCTACAACCTGAGCAGTGTCGACTTACCATCTATTTCTAGCACTA
ATACTCGTAGACTAGCGATTTCGCGTACAGGCAAGGAGCGAGCAGCCTCAGCCCTACACA
ACATTACGTCATAGATACTATAACCCGTCTCCACATTTCAACCAACTTCAATATTTTCTT
CATTGCAATTATCTATATATTCGTGTACTTTAAGAACACAATGCCGCATATGTTCCCTGC
AGAAGAAACGTCTCCCCTCCTCAACCCCAATCCTGAAGCCAGGGGCAGTTTCAACCCTAG
AAAATCTTCATATCTTCAACGTCTTAAGCGCCATCTCGCCACCGAAATCACCCCCCACGG
CACAGACCTCGTCCTCCTCGTGTGCTACCTGATAACTGGTCTCCTTGACAGCTCCGCGGT
TTTTATCTGGGGCTCCTTTGTGAGCATGCAAACCGGCAACACCGTGTACCTGGGTCTGGG
ACTGTCCGGACTAGACGACAGCGGGAAAAGCCAACGGTGGCTGAAAGCACTCATTTCGAT
ATCCAGTTTCTGCATTGGCAGTCTATTTTTCGCGGCCTTGGCGCGGATATTCCGCAGTTC
AAGGGAAAGGGGTGCTTTGATGCTTAGTTTCGTACTTCAAATGGGCTGTGTTGCTGTTGC
AGCAGGGATTGTTAGTTTCAAAACACAACCACATGCTAAGACAGATAGACTAGGCTGGTG
GAATAGTGTGCCGCTGGCCCTGGTTGCGTTTCAGAGTGCGGGTCAGGCAGTTACGAGTCG
GGTTGTTGGGTTTAGCGGGTTGACGAGCGTGGTGCTGACCAGTGTGTACTGTGATCTGTT
TTCGTACTTGGGGGGAGCGGGGCGCGGGAAGATGGCGGATGAGTTGAGGCGGCTCGGGGC
CGTGGGTGGACTGATGCTGGGGATCTCGCTAGGCGGACTATGGGCGAAGAGTGAAGTTGG
GTTAATGGGGGCGCTGTGGACGGCTGTGGTGCTCAAGGGGGGTATTGCGGTCGCTTGGTG
GTGTTGGAAGGCGGAGGAAGGGGGGCTGATAGTAGAGTAAATAGACTACGCTGTACTATA
CATATAGATCAGCTGCTTGCGGCAAGCAACCGCAGTCACGGCCACTCCTGAGACCTATCT
TGACTATTTTATCCCATAACGGAAAAGCAGCAAGCGCCAATAAATTGAGCTATTGCAGCA
GGCCGTAGATGCTGATGACGGTCCATCCCACATAAAGACCACAATCTAGTCTCGTAAACA
TGTAGAAATAATCCCACTCCTCGTTCTCCTCAGCGAGCTAGTTACAGAGCATTCCAAGGG
TTCATATCTCGTAAATTCTCGTAGTTCTCCTTCCTGCATTGAGATGCTACAAGTGTATCA
GGAAACGTCTATACCTGATTTTCGAACCCAAGCTTCGTTCTGCCCATCGTCCTTATACAT
GGACCACTGTGTAAATCATTGCGGCATTGAGGGGGCGCCACTCGTCTTCTGCGACTGAGT
CGTGGGGAGTCTGTCTAAGCTCAGGTAAGACTGGCGCAAACTCGCAGTATCAGTGGAGCA
GTGCAAACGCTTGAAGTCTGGCTCGGTCTTGGACGCCCGACTATACTGCAAAGAGAGACA
GCAGCCCCCATCTGCCATTCGGTCAATACGAGGTACCTCAACTCTAAGTATGCATAAGCC
ATTTGCAATCAAGAATGCGTGAAAGTGAAGACTTTCGGTTCTAATTGCGATATCTTGCGA
TCTTGTATGCTGCAACGAGACTCTTAGATCAAGGACAGGACAGCGGTCGACTGTCCGTTC
GGGAGATACTGCCTGCTCGTATGGCTGAGATGGGTCCTACAGAGTGACCAACGGTCTAGA
AACAGGGTAGATGGTAGATGTTAGAAGAAACGAGGTAGGCGCTGGGGGACCGTGAGCTGA
TCGAGCAGTTAGTGGACATACCTTCAAAGACCCAATGAGAAAATCGAGCCGTATTCCAGG
ATGAATGGTACGGCCACGGTCTCGACATGTTAGTCTTAGTAGATTAAGTCCGGCATCTCG
GCTTCTAGTACGGTGCACCGACTACGGCTAGATCTTATACTCCTTTGACCGGCTGATTGA
TAAGCTCATCATTTACTGAGTCATATCGAGA
>RG9FS0057 Genomic segment corresponding to mRNA: XM_413619 Aspergillus nidulans FGSC A4, AN9482.2 predicted mRNA.
GGGCTCCGACTTCAGGATTTGAGTACCCGCCTGTATAATCCATAGCGCCTGGTCCTCGGT
AAGGCGACCCTCCCGATAGAAGTGTTGCTTGAGAAACTGGAGATTAGGTTTCGTTGGTTC
TTCGGGGTCCCAAAACTGATCGTCTGATGGTTTGTTCAAGGCGGGTGCTTGCACCTCTGA
GGAAACATCAATGTTCAGCTGCGGTATCACCAAAAGTTGAATCAATAGCACACACCTTTG
ACAACACGTTCTAGGGTGGACACCTGGGTGCCATCTTCCATGACATGCAGGGTGAAATCA
ATTTCCGGAACCGGCTGCTTATCGGCCACAGCGCGCGCTAGATTCCGATCCATCTTGGGC
AATGGCGAGAATTATCTGGCAAGACAAATCGCAAGAACCTAGACTGCTCGTGAACACACC
AAGACAGAACAGCCGGGGCGGGGAGGCGAGAGTCGGAAAAGGGGAGAGACGTTGGGTTGG
CGGCGGTGGGGTTAAGCGCGGCGGATTTTCGAACACACGACAGAGACCGTCAGGGCGAGT
TTCGGTTCAGGAACAGCTTCTCTTGTTGATCACGCGATAGGCTGCTCGAGAAGCATGTTC
TGTCGCGGCTATCAAAGGAGATGTGAAATGTGGGTTGAGGAGGAGAGGGAAGAAATTGAA
GAATGGTGGTTAGAGAGCACAAAGAAGATCAACGCTGGAGCTGAGATGGAGACAGGCTAG
CGGACTTAATCAGCACATCAACAAATCTAAGTGAGATCCAGGCCCAAGGCAGCACTCGTA
TTATTGCAGGCAGACCGATTTCATCAAAAAGCCCGAGACCCTGAAGCTTTGTAGTCTATA
ATTACGACACCCCCTCTGTGCAGTAGTACATATCGTAACGCCGACAGGTGTTAGGGGATT
ATCTACGGAGTACACCCACCCATTTCAGCTTTCTCCAAGAACCTATCCGACTCCAGTTCC
TCATCACTTTTATCATTCTGCATATCTCCCCACGAGCATGATGTACGAATCATACCGTGC
GTTTACCTCACGCTCCCCGCATGCCCCGGGTTTCCAACTAACGAAGCAGGCCCCCATCCA
CTCCTCGCCCAGGTTCCATTAACCGTTTCCCCATTCATCAACCTCCCTACTGCAGTCACC
CTCCCATACACCTATAGATCCGTTCCGTCAACGCTCCCTCCGTCTGTCACTGTCGACCCA
AACAACCCAGACGCTAAACCTCGCTACGTCATCTCAGCTAGCGGCGAGCACGCCGCAACA
CCGGAGGATATCCTCGCCTCATGCAAAGCCCTCGAGGAGCATCTGAAGAAGACAAAGACA
GATGCGGACCAGGCGATCAAGCAATGGGAGGAGTCAATAGCTGCGCGAGAACTTGCAGAG
AAACGCCGCGTAGCTCCTGGATGGCTTGATCGTGATGAGAAGCTTCTGCAGCCGAGCAAT
GCGACGCATCAATCCTCTCAGAGCCAGCCAAGTCAGAGCTTACTGGATAGTGCCGCGCCG
GACTCTGCAGCGGCAAGGTTACCATCTATGGCTCCGAGGAATGAAGGCGAAGAGCTAGAT
AGGGCATTTGGGGGGCTCGACTTGAAATGATCACCGATGTATGCATCCGTTGTAAATACC
AGATGCGCCGCCCATGGCCAGTTTACAGGCAGCAGCAGTGAATAACTGCGTATATAATTG
CCAAGTCAATCAAGGAGGCTGAGAGGCCTCGCGCAGTGGGACTCTTGCCGTTCCAGCAGC
AGAAGCAACAGCAGAAGCAACAGCAGAGCAATCACGAGAATAAGCTACACAGAGCTCATT
TGTTAGTGATAGCTAGCTACTTAACGTATATAATGAACTCTGGACGATGGACGACACGCA
GATTATGCTAATATGATGATACGGCCAAACATTACCCGTTCAAAATTTTCGTGAGCAAGT
CTCAATTAAGCAATTTAACATGTAATACTGTCTTTTCGCATTTGCACTATGTCTTATGTC
CCTAGGTAGGGAGTACTTAGTCTGCGTGGTTCCGCTCCCCGCCAGTCTCCGCCGTCAAGC
TTCGCTGCACCTCAACTTTGAATCCCAGCTTTGACAATTGTCTTTAACCGGCGCTTTAAC
TAGCCACCATGGAAATTCTATCCTCGCCTCCAAACGCCGACAGCTTCGTATCCATTGATA
CCTACCAATCGCGCACCCCAGAATCCTTCCACGACCGCACAATTCTCTACTACAATGCCT
CGCAGTGCAGTCTACATGCGTTGAAGCGCGACCTCACCTCAACAACTGAACTGAAATCCC
TGTGGCCTTCTGGGGAAGTCAACGGGTCAGCTCCTGGAATGCACGAAAGCAATGGCGAGG
GTGATGCTGAAGACGAATCTGAGGAGGCAGTCGTGATTGAAGGGCTGGAGATTTGGGTTA
CTTCGGAGTATGTTTTGACATCCTTTCTCCTTATTCACATGAAATATTGGATAAACTAAC
AGGAGTTCGTGCAGCAAATTCTTTGTCTACAACACCAGTATCTCAAAGGGCCTCTCAATC
CCCTACCGCTCCATTTCGCTGCACGCAATTCAACGCCTCAAAGTCCCCACTTCATCACAA
TCCGAACCGC
>RG9FS0058 Genomic segment corresponding to mRNA: XM_413618 Aspergillus nidulans FGSC A4, AN9481.2 predicted mRNA.
CCCCATTCATCAACCTCCCTACTGCAGTCACCCTCCCATACACCTATAGATCCGTTCCGT
CAACGCTCCCTCCGTCTGTCACTGTCGACCCAAACAACCCAGACGCTAAACCTCGCTACG
TCATCTCAGCTAGCGGCGAGCACGCCGCAACACCGGAGGATATCCTCGCCTCATGCAAAG
CCCTCGAGGAGCATCTGAAGAAGACAAAGACAGATGCGGACCAGGCGATCAAGCAATGGG
AGGAGTCAATAGCTGCGCGAGAACTTGCAGAGAAACGCCGCGTAGCTCCTGGATGGCTTG
ATCGTGATGAGAAGCTTCTGCAGCCGAGCAATGCGACGCATCAATCCTCTCAGAGCCAGC
CAAGTCAGAGCTTACTGGATAGTGCCGCGCCGGACTCTGCAGCGGCAAGGTTACCATCTA
TGGCTCCGAGGAATGAAGGCGAAGAGCTAGATAGGGCATTTGGGGGGCTCGACTTGAAAT
GATCACCGATGTATGCATCCGTTGTAAATACCAGATGCGCCGCCCATGGCCAGTTTACAG
GCAGCAGCAGTGAATAACTGCGTATATAATTGCCAAGTCAATCAAGGAGGCTGAGAGGCC
TCGCGCAGTGGGACTCTTGCCGTTCCAGCAGCAGAAGCAACAGCAGAAGCAACAGCAGAG
CAATCACGAGAATAAGCTACACAGAGCTCATTTGTTAGTGATAGCTAGCTACTTAACGTA
TATAATGAACTCTGGACGATGGACGACACGCAGATTATGCTAATATGATGATACGGCCAA
ACATTACCCGTTCAAAATTTTCGTGAGCAAGTCTCAATTAAGCAATTTAACATGTAATAC
TGTCTTTTCGCATTTGCACTATGTCTTATGTCCCTAGGTAGGGAGTACTTAGTCTGCGTG
GTTCCGCTCCCCGCCAGTCTCCGCCGTCAAGCTTCGCTGCACCTCAACTTTGAATCCCAG
CTTTGACAATTGTCTTTAACCGGCGCTTTAACTAGCCACCATGGAAATTCTATCCTCGCC
TCCAAACGCCGACAGCTTCGTATCCATTGATACCTACCAATCGCGCACCCCAGAATCCTT
CCACGACCGCACAATTCTCTACTACAATGCCTCGCAGTGCAGTCTACATGCGTTGAAGCG
CGACCTCACCTCAACAACTGAACTGAAATCCCTGTGGCCTTCTGGGGAAGTCAACGGGTC
AGCTCCTGGAATGCACGAAAGCAATGGCGAGGGTGATGCTGAAGACGAATCTGAGGAGGC
AGTCGTGATTGAAGGGCTGGAGATTTGGGTTACTTCGGAGTATGTTTTGACATCCTTTCT
CCTTATTCACATGAAATATTGGATAAACTAACAGGAGTTCGTGCAGCAAATTCTTTGTCT
ACAACACCAGTATCTCAAAGGGCCTCTCAATCCCCTACCGCTCCATTTCGCTGCACGCAA
TTCAACGCCTCAAAGTCCCCACTTCATCACAATCCGAACCGCAGGATCCTCCTGTTGAAG
TCGAAGTCCAGGGGCTGTACATGCACATCGCGAAACCCGCCTCGGGATCATCCTTCCCGC
AAGAATCAGACGAGGAGGAGAGTCTCACTGTGACGATCGTCCCGCCAACACCGGCAATCA
CGCCAGAAGGGGAAGAGACCGAGACTCAGAAGCTTTACAATGCTGTCTCAGCATGCGCAA
ACCTTCATCCGGATCCTGTCGAAGAAGAAGATCAGGATAGCGGTGCGTTTGCTTCGGGGC
TTGTCTTTCCTGGTGCAGGCCAGGAGGGAGGGTTACCTCCTCCTGTGGATGGGAGCTCTG
GGTGGATTACGGCGGATAATATGCATGAGTTCTTTGACGAAGAAGGAAATTGGATTGGAG
AGGGAGAAGGGCCGAGTTTTCCGGGTATGGGGAGTGGGCTAGGTCCCGGGGCGGGGAGTG
TGAGGACGAGAGAGGAAGAGAGGGATGAGCATGATGGTGCTGATGGGGATGCTGGTGTGG
ATGGGGAAGAGACGAAGTGGAGGCGGACAGATTGATCACTTTGTCACAAAAAAAAGACCT
GGAGCTGAAGTTGACTTGGTCGTCATATGTAGAGATTCATGGGCATTCAAGTTGAAGAGA
GATATTGTCCAATTACTAACTAGTCGAAAGTGCTCCTCGTGAGAATAAATAAGACGGGGA
ATAATAAAACGACGCCAATTCAGAAGCTAAATACCATCCATCCAAGCTGTTACTCCTTCA
AGAAGCCATCCCCGTCGTACAGACTCCCCGGCGTTGCCGCACCAATACCCAACCCGACAG
TCTTTCTCGCTGGAGTCGTACAGCCACGCTTGGAGTTCTTGAAGCTAGACATGCGCGCTA
GCCTATCAGCTTGACTGCGCTTGGGGGAGATATCACTCTTCTCGTTTAGGCTGAGAGGAT
CATAGACGAGAGAGACCGTTGACCGTCGCGGCGTCTTCTGTACTTCACTCTTGTTTCGAT
CTTCCCAAATTGGGACGATGGCGCTAACTTGTGTTCCTGCAATCTTTGACTGAGTGTTAC
TAGATATGTCACTGGTCGGGGCGTGACTAGACCGTTTGCCGTTCTGAGTGTGGCTGGACG
GTGATATTCGCTCTTTTGCTTCACTCTTGGCTCGTCTTGGTGAGGGGGACTGCTTTCTGC
GTGTATCCTTCACGGTATTATTGCGAGTAGGGCGGATTGATGGCGGAGAGGATGGTTTGT
TGGTATCCCCAGACGGAATCAGCGATTGATAGCTATTGCGTGCGGGCCTGGGTTGGGTGC
GCGGGCCCATAACTGCTGACCGGCGAGGACTTCCAGGAGTTGGCGGATTCTCAAGCGAAG
TGGGCGAGGCTTGGTACGGAATTTTCCATATGAGCGGGTTACGCTCCGGAGATGGAGTCT
GAGACAAGCTATCTTTTTCTACGGTTGTTGGCAAGCTTGTGAAAATTTCAGGTAATGCTT
TCGCGTTGGCAAAAGCTGGTTCTTGTTGTGTATGCCTTTTCTTCTTGACTGGACTACCGG
AAGAGTCAATCCGCT
>RG9FS0061 Genomic segment corresponding to mRNA: XM_413612 Aspergillus nidulans FGSC A4, AN9475.2 predicted mRNA.
AGAGGCGGAGTAACAAGTTCAAGACATAAGTACTTCAGAACTGTTCCGTAACCGCTTAAG
AACTGTTTGTTAATTGCTTGAAGATTCAGTATTCTCGTTCAAGCCTCCATGGGCTAAGAC
ATATCAATTCCAGTTTCTTGAACTGTAAGGTTAAGAAATGGAGTTGGAAATATTTGGGAG
CTTTTGTCTGTAAATATATCAAGCCAAGTCTTCGACTTCTTTATTATACATACCTTGATG
AAAAAGCATGGCAAGAAATCCAAACAATTCGGAAAGATATTGACCTTGTTGAAAATAATA
TTTGGAAGAGGAATGTATTCAGGTAAGTACTTTGGAACTACCTGGAAACTAAATGCCAAT
TACTTACAAGGAATTGCTTCTATTCAGTCTTTATTGCTTGAAGAAGAGATTCTTCAACAG
TGGCAAAGCTTGTATCGAAAACCTTTCAAGCTGTGTGCCTGTATTTCAAAAATCTTTCTA
CCTGGTAAGTCCTTGGAAACTGCTTATTAACTACCTACTAACTTACTAAAAGGACATCAA
TAATAAGCACTATCTATATATTAGCTGCATAAATAGTGTACCAGGTCCTCTACAGAAATA
TTATCACAGCTCTCTGAAAGGCCATACATCAATTGATCTTGAATTCTTAGAGTGGTTATT
TAATAAGTCCATTCTCCCGTCGCAGGAGGAGTGTGCTGTTATTGAACCACTAACAACACG
GCGCAAATTCTGTGGTAAGTGGTTCCCAACTACTTTAAAACTGCTTGGCAACATTCGGCA
AACCAATTCTAAACTACTTCTAGACTTTGACCATGTTCAAGGCCCCGGCAAGCTGGAACA
TATAAAATGCAGTGTAATCTTTACTGCATTGGTACCAGTTAATATTCAGGAAACTCTCTA
TATCCTCTTTACTTTACATGGAATTCATCAACATCCTCTACCACCACCACACAAGCCACC
GGAGTAGATTTTGAAAGGGATTGAATCAATAATTAGAAATATGCGGAATCCAAGCCTAAC
CCTTGGTAAGTTGTCTAATACTATTTGATTACTGTTCGATAACTAGTTACCAACTACTCA
ATAGCAAAATTCCTACGAAGTCCTGAGTCAGAGGCTTTTTGTCAACAGTATAATGCTTCT
ACACCAGCTGAAATACATGCCTCCCTTTCTAATATTGACAGAATATCTGCCATTATACAG
AAATAATATTTACTTACATATCCTGAAGGCCAGGATTTCAATAGTGTGGTATACATATCT
AACATAAACCCTACCTTGAAGGTAAGATTATAAATATTTTATAACTAGTTGGGAGCTGCT
TTATAACAATATCTAGCAATATATCTAGAAGAAATACCGTGATCCTAATGGCATTATAAT
ATTATATATCTATAAGGAGCAGATCATGCTTCTAAACAAGTTAACCTTATTTGAAGTTGA
TATGTCCTACAAAAGGATAAGACAAAAAAACATGAATGAGGTAGTTTTTGCAACCTACCT
ACATGAGCACGGGAAAAGTAGGTATTCCATAGCCAGTTAACAACTACTTGGAAGCCACTT
ACAAACTACTCTAGTTATCACCTTAATGTGTGTGTTTACGAACCAAGAAACTACAACAGG
CTACTATCTTTTATTCAAAAGAGTATTTACTCTTGTTGAGAAAGTAACAGGTCAACCTGT
GGAATTTAATTCTATCCATGGAAATAGAATATCTGGAATTATTGTTGACATGGACACGAA
ATAATATGCTGGTAGGTCAATCATTAATCAGCCACTTGGGAATTACTTGATAAGTAGTTA
ACAACTAGCTAGGCCTGGCTCGATATCTTAAAGAGATTGATCCCTACCATCGTTCCCTAT
TATGGCAACTACAGAGCATCATTATTTTCTGCCGGGTCCATTTTTTCCGGACTATTACTG
AGATTGTTGGTAATGACAATAAAGGAACAGGCGTGTGGAGTCGCATGGCAAGTCTGGTTG
ATTGTAAATCAGAGGAGGATTATGATCAGTTATGTGACTTACTTGCAGGTAAGTGTTTCG
TAAATATTTGGGAGGTACTTATTAACAATTTATCCTAGTATATAAGGACCCAAAAATTCA
GAATTGGGCTCTCTATAAAAAGAATGCAGTTATTAAAGCTGGGCTTAACAAAAACTGCTC
TAGGATTCCATCATCTTTGTATGATTCTATATGGAATTATACTAATTCAGCAGAGCAGTC
ACACCATAATGCAAATGCTGGTGGTAAACAGCTTTCATTAATTGAGGCTGTTCAGAAGTA
AGTTATTGGCTTACTAACTACTTCCTAACCACCTCCTAATCACAAACTAACTACTTGCAT
TAATATAGCTCTGCAAAGCTTGACAAGCAAGATATTATTTAGTATCAAAACCATGACTAC
TTTGGAGTTCATCACTTGTATAGGACAGCGAATATGGAAGCTAATTACCTACGCTATTTA
GCTTGTGAAGGTAGGTATATTCTCTATCAATATATTATATCAGCAATTAACTATTCTAGA
ATCTCGAAAACACTGTCAGTCATCATCAGCACATTTATCTTCACGATCTGGTTGTACGTC
ACGATCACAACCAAGGTTAATCTGGTGTGTGGATAATATCTCTGCCAATGCTTAGCAATC
ACTTAGTATCTACTTGCTAACCACCTTATAAATGGTTAGGTCATCTTCTTCAGAAAGCCT
TATAAGACCCTCAGAGGATACATTATCTTTTGAGGAACAGCGGCAGGCCTTGGAGCTGGA
GCAAATTAAGATGAAGCTGAAAAAAGAACAGGAAGAAATTCAGGTTTTGCAGCTTCAAAA
TAAGGAGAAGGAATTAGAGCTTATGGAAAGACAGAAGAAACTGCAGGAAATTGATTCATA
ACTAGCTATAAACTAACTGGTAACTTATTAGAGAACTTCTGATAATTCAAGCTCCATAAC
GCCTGACAGAACTTCTAGTTACTACGAAGATGTATCTCATTCTTTGTCTTTGTCCTCGTC
CTCCTCTAGATCATTCTCAAAATAATGGAAGTGCTCACAGGTATTCTGATCCTTGTAGCA
GTCCTTAGCAGATGGATATTTATTGCAGGGTATGATATGGCCCAGCTCTTTGACCTTCTT
GCGCATGTTAGAAATATGAACCTGAGTAGTTAGCAAGCAGCTATAAAGTAGCTAACAGGT
AATTAATCTTACTGTTCCATCCTTCTTTCAGGGCAGGGAAGGTAGGGCCGCGGACAGGTC
TGACTTGGACTGGGTTTGTAGATTGCTGATAATTTGCTGCTGAACGGCTTCATGTTTATC
TTCAAGGGCAACTGGCCGGTGTGCATCTTGCTCGGAGAAGAGGCCCTTGTACCATTCTAA
GTAGTTAGAAAGCAGTTGCCAG
>RG9FS0062 Genomic segment corresponding to mRNA: XM_413611 Aspergillus nidulans FGSC A4, AN9474.2 predicted mRNA.
CGTATGAGGGGTCGCCAGAGCCTAAAGCTATCAGACTTAACTCGGCACACAGATCCGGAT
CGCAGCAGCAAGAAGTTCGCGAGAATACCAAACTTGAGTCAACGCCTGTCACTCCAAAAG
CAGCGCATCGTTCTAAACAAGAGGGCCGCCAAATATCGATTGATGGCCAACTGGAATCTC
CGCGTCCCAAAGGGAAGCGTCGACACCGGCTCAGCAACCTTTTTGATTTCCTTATTCGAA
AAAGCGGGCATCACCATCAATAAACCCGCATATTATACATGCAAAAGTTTTGTTGTGTCA
AAGTTTCTTGCACAATGTGATATTCTCGCCCCTGAGGGGAGGGAAGGAATCTGTTGAACA
GTATCAATATTGCCTATAGTTGTGACACGCCTGGTGCAGATGTCCCTGTTTGGTATATAC
AGTGTTCCGCCGGCGAGATCCTTCTCTCCGAAAGGGAATCTCTCCGCTTTTTTTTGTGTA
TTTCAGCGTTGCATCTTCAGCCATGTGGGCTTCTCCATCTCAGCCATCCTTATGCCAATA
TTTCAATGATGTACATATTAGCGATATAGCCCTGCACGTTATGACAAACTCAAAGACTCT
CAACTATTGACTCATAACTGGAACCGCTCATTTCACTAGTGATTTGCGTCTGCATTCAAG
CACCGAGTGCGTAGTCGAGCCTTAGTCAGCGTATAATGCCCTAAGTCCCCTAACACCCCG
CACGGGCGGAAATGAAGCCATCCCCACTCCCGATTCAGCATCCGAGATCGGTAACTCATC
GGCTCTCGCTTCCAACCGTCGGCAGATCAGGCAAAGGATCTCTATAGAATATAGGACACT
CTTATAGCCATATAATTTCCCGTTCGCCATCTTGAACCTGGTTATAGAACCTATAGCAGT
GGTAAGTTAACCCCTAACAACCTACCCCTCATTGACCCCACATTCGCCAGCTTTTGTACA
ATTAACTGACTACTCCAAGAATCACAGTCATTCCAGCACCATGGCTACCGATAACCAAAT
GGAATATGTCACGTATGTCTGCTGTATTTCACTCAACATAACAGTCGCTAATTGCAGGTG
AAGCCTTGGCAAATCCGGCCTCAAGATCTCCAAGGTCATTTTGGGCGCTATGTCCTACGG
CACCAGCGAATGGCAAGACTGGGTGCTCGACGAAGATAAAGCCCTTCCCCTGATTGAACA
TGCCTACAAGCGTGGTATCAACACCTGGGATACAGTACGTCTGCCTTCCACCCCGCCTGC
CACCCAACCTACATACTAACGATTGTTTCGTCGTATAGGCGGACGTCTACTCCCACGGCC
GTAGCGAAGAGATCATTGGCAAAGCACTAAAAACATACAATATCCCCCGCAACCGGGTCG
TCATAATGACAAAGTGTTTCTACGGTGTCGATGATGAGGGCAACCTGCCCTCTATCGCGG
CCTGCGCGCAAAACACAGGCGCGATGGTCAACCGCGTCGGTCTGTCCCGGAAGCACATCT
TTGACGCCGTCGACGCCAGCATCCAGCGACTAGGGACGTACATCGATGTCTTGCAGCTCC
ACCGATTGGATCGCGAGACGCCCCGTGAGGAGATCATGAAAGCCTTGAACGACGTCATCG
AGGCTGGGAAAGTGCGGTATATCGGAGCGTCGTCGATGGCGGCATGGGAGTTCCAGGCAC
TGAACAATGTCGCTAAGATGAATGGGTGGCATACGTTTATCTCGATGCAGAATTACCATA
ATTTGCTTTCGCGCGAGGAGGAGCGCGAGATGATCCCGTATTGCCTGGATGCGGGGATTG
GATTGATTCCCTGGAGTCCGATGGCAAGAGGGTTGCTTACACGGCCATGGAAGAGTGCGC
CGTCGTTGCGGGAGAGCACGGATAAGGCGATGAATGTGCTGCTGAAAAGCCGGGAGACAG
AAGCGGATGAGAAGATTGTGAGAAGGGTCGAGGAGGTCGCGAAGAAGAAGGGGGTTACTA
TGGCGCAGGTGGCCATTGCGTGGTCGCTTGGGAATAAGAACGAGAATCCAATTCTGGGGC
TGAATAGTAAGGACAGGATTGATGAGGCTGTTGCCGCGATTAAGGTCAAGTTGACCGAGG
AGGAGAGAGCGTATCTCGAGGAGCCGTATATGCCGAAGACGGTGTCGCCTATGGAGAGGT
AGTTTGGTTATGATGTCCCATTCTAGTTGTCACAAAAATATACGAAGATAGGTAGGACCA
CTGATTTAATCTCCATACTTCTCTTGTGTCCATTAGGAATACCCTGCAAAAACAGCCATC
AGAGACAGCAGCTCAGCCCATCGGGAATCTTTCTGAATCTCTATACGGCCCTGAGGCGTG
GCAACCTTGACCTCGTCCACCTGCTCGGTGCCATAAACATAATCCGACTCGTGATTCACA
AACGCCACGAGGTCACGAATCCACGCATGCATGAATTGGCGCTCTGCAGGTGTCGGACCG
TGCATGAGGGAGTAACTATAATAGACTCGTGTTAATAAATAGTCAAAGTATAAGACATGG
TCTAGTGGGTAGTAACTGACTTATGGAACGGCCGATCCATAGCATGGCTAACCCCAAATG
AAGTGGGGGCCACTTTTTCCGTTATAAAGGAGAAACGGTAGGCAATCATGTACCGCCAGA
CGTCACTGATATTGACGCCATTCTCGATCAAGTTGTTGACGAGGAATCGTGACGGCGCAC
GGACTTGACCGTCTGAGATAATTCGTCCAAAGACGGCTTCCCAGTCCTTCTTTTCGGTGG
AGGTAGGTAATGTATAATACTGTA
>RG9FS0063 Genomic segment corresponding to mRNA: XM_413610 Aspergillus nidulans FGSC A4, AN9473.2 predicted mRNA.
TGCACAGGAGACTAGACAGGAGACTTTGTAGGTTGTGACTAAAGACGGCGTTTCGAGAAC
GCCGATTGCATAATGAACCAGTGACCAAGAAGGATCGGCAGCTAAACCTGGACTGGGGGG
GCGGGAAGCAAATATTATTTGCTGGCATAGCTGGCAAAGCTGGTCGTCAGATCGCAGGCT
AGCAAAAGAACTGCTTTTTAGGTGACGCACCAAGATCATAGATAGCTTGCTCTGCAGAAA
TTATTGTGCTTGCTTTTAGCCCCAGCTCTCTATGCCGCCTTGGTCTACATTGCAAGACGA
GTCCCGAGTCCCGATTATGGACTCCCTCCGTTGTGGACCAGCTACCAGACCGCCCATCTG
ACATGAAGAGATTGTTAGAACCTTAAGATGGCCGTGGACCCCAAAAGCTGGAACCCGCCC
GCTACTAAAAGGTGCTGCCTTTTTAGTTCCATCCATCACAGTGGGCACACTCGTTCTCTC
CTTGGATATAACTCACGCTTTTGCCGCTCCTTCCTTTCCTTGCATCTGATTGTGATCTTT
GGTCTGTCTCTGCTTCTACCTCGATTTCCACCTTTTTTTAAAAAACCCACAATCATTACT
TTCCTTGTGTTTATCTTGCCGCCCCGCTTCTGCGCTCCAGCACTTGGTCTGACGTGACAC
AGCTGAAGCATCCTTCCGCCGCTGACGGGCTGGATTGGACGTGGGACCTCCTGGTTCTAG
CCTAGACTTCTGACTCTGAACTCTTGACTCCAGATGTATCTTCTGTCAGCTTCGTTGTGA
CTCTATTAAAAGGTGTCGAAACGCTTCATCAGCGCGTTTCTGTTCTCTTATATCCATGCG
GGATCGACATCAGCCTTATGTATAGATCGCCAGTGCCCACTGAAACCAAGAACGCAAGAA
CGCAAGAACGCAAGAATCGAACCATCCTCTATAAAGATCGTCGCTAGCTCGCTCTCGATG
CGCTCCCTGCTTGTCGGTCGAGGCTGAATTTTCGTGGATAATGCTCTTCAACCTCGGCAT
GACAGCTGATGCCGCTGCCGCTCATAACAGCGAGCTCGCTAGCCCTGAAACACAGCTCCC
CATGCCTTCTCGCCACTCGTCGCCTCGTCCGTTCTCATTCACCAATCTACCTTCTTGGGG
ATTGGGCAGTCGGTTCAGCGCCGATAAGCCCGCAGATCCAGAAAGACCGCGATTTGAGCA
ACGTCGGTCAATGCCAATCACCGCTATCGAGCCTAGATCTTCAAGCGATGAAGATCTGCA
CTCAACCGCTGTACCTCCACCAGTTCGCCAACTCAACCAGCATAAACACCACAAGCCGCC
TGCGTCTTCACGGCCGAAAACTACATACCAGCTAGCCCATCCGGCGACCAATGCGCGCCA
TAAACGGCTGAAGTTGAGGCCGAAGCTTCTCTTACAACTGCAGCGAGTTTCGCCAGCATC
GCGACCGGTGCCTGTCTTCGATGTTTTACCGTCAGCCTTGTTCATGCCACGATTGGCCCG
GAAAGTCCCTGCGGCCTTGCGCGGCAAGCGGGGATTGGGCCCAAATGATTTGATAGTCAC
CACTAGCGATCTATATCAGCCTATGCTCGAAGTGCCAGACAAGAACCTGAGCTCGGACGA
GGAGAATGGGGATCACCGTGAAGTAGTAGCGACAATCTGCCAGCCTTGTAAGGAGGACGC
TTTGGCTAAAGGGAAGGCAGAAATCTGCCTGAACTCTGGGACCGTATGGGAGGCTACGCC
TCTTCCGAATGGTTCCTACGAATTTGCTGCCAATACGGACTCGGGACTCATGGTTTTGCG
ATGGGTACGGCGCGGACCAAAGAAGCGCCGCGTATCAGCACCTCCTGGCTCTGTCTTCCC
GGAAGATAGTTGCCGCTTTACATTCAGTGTTATCGACCCCACTACTCGCCGACACCCAGT
CATCGCATCAATGACTCGAAACCACCTTGAGGTATACGACAGGTACTCACTACCAAGCAC
TGCCCCGTCTTCTCCTACATCTGCTGCTTTGTCGGTCATCAGCGATGGCTCCGAGATGGA
TTTGGCATTGGACCAGCAGGTAATGGAAACCGATGAGAAACTCCGCTTGTTGATCACCAT
TACTAGCATCTGGGTTGCTTTCCGGGAGGGTTGGTCACACAGTTTTCGCTACAATGATGC
TCCGCTTAACGGAAAGGCCACCCGCTCCACTAGCGCTTCGAGAAATGTGTCAGCACCAAC
CCCGGGAGAAGAGGAGGCCCATAAGCCAGCATCAGGGGACCCGAGCAGGCGTGTAGTGAC
CTGGACCGCCGCAGCCTCCCAACCACCCGCATCAGACCGGTCGACTCAGTTTGGCAGCTT
ATCTAAACGATCCAACTCCACTGGAACGGCCTTTCTTGATAGAGCCAACAGGCGTCATTC
ATCAATGAATCGGCAGAGCGTAGCCAGTCCTCGCCAGTCGTATGAGGGGTCGCCAGAGCC
TAAAGCTATCAGACTTAACTCGGCACACAGATCCGGATCGCAGCAGCAAGAAGTTCGCGA
GAATACCAAACTTGAGTCAACGCCTGTCACTCCAAAAGCAGCGCATCGTTCTAAACAAGA
GGGCCGCCAAATATCGATTGATGGCCAACTGGAATCTCCGCGTCCCAAAGGGAAGCGTCG
ACACCGGCTCAGCAACCTTTTTGATTTCCTTATTCGAAAAAGCGGGCATCACCATCAATA
AACCCGCATATTATACATGCAAAAGTTTTGTTGTGTCAAAGTTTCTTGCACAATGTGATA
TTCTCGCCCCTGAGGGGAGGGAAGGAATCTGTTGAACAGTATCAATATTGCCTATAGTTG
TGACACGCCTGGTGCAGATGTCCCTGTTTGGTATATACAGTGTTCCGCCGGCGAGATCCT
TCTCTCCGAAAGGGAATCTCTCCGCTTTTTTTTGTGTATTTCAGCGTTGCATCTTCAGCC
ATGTGGGCTTCTCCATCTCAGCCATCCTTATGCCAATATTTCAATGATGTACATATTAGC
GATATAGCCCTGCACGTTATGACAAACTCAAAGACTCTCAACTATTGACTCATAACTGGA
ACCGCTCATTTCACTAGTGATTTGCGTCTGCATTCAAGCACCGAGTGCGTAGTCGAGCCT
TAGTCAGCGTATAATGCCCTAAGTCCCCTAACACCCCGCACGGGCGGAAATGAAGCCATC
CCCACTCCCGATTCAGCATCCGAGATCGGTAACTCATCGGCTCTCGCTTCCAACCGTCGG
CAGATCAGGCAAAGGATCTCTATAGAATATAGGACACTCTTATAGCCATATAATTTCCCG
TTCGCCATCTTGAACCTGGTTATAGAACCTATAGCAGTGGTAAGTTAACCCCTAACAACC
TACCCCTCATTGACCCCACATTCGCCAGCTTTTGTACAATTAACTGACTACTCCAAGAAT
CACAGTCATTCCAGCACCATGGCTACCGATAACCAAATGGAATATGTCACGTATGTCTGC
TGTATTTCACTCAACATAACAGTCGCTAATTGCAGGTGAAGCCTTGGCAAATCCGGCCTC
AAGATCTCCAAGGTCATTTTGGGCGCTATGTCCTACGGCACCAGCGAATGGCAAGACTGG
GTGCTCGACGAAGATAAAGCCCTTCCCCTGATTGAACATGCCTACAAGCGTGGTATCAAC
ACCTGGGATACAGTACGTCTGCCTTCCACCCCGCCTGCCAC
>RG9FS0064 Genomic segment corresponding to mRNA: XM_413609 Aspergillus nidulans FGSC A4, AN9472.2 predicted mRNA.
GCCAAACGCCATACACCAAATCCCGAGTCCCCAACGCTGAGGTGGACAGGAAGAATAATA
TATCCGGAAGCAGATACAGCTCATTATTATTACTGTACATTTTTATTAGTAGTATAGGGT
ACTACCGGGGAACGGTCGTCTCCATCACCCTCTTCATCGGATTCCGCCTCAACAAATCCT
GCCTCTTTGCCTCATCTTCACTAATATCATCTAGGTTTGTCTCGACTTTGCTCAAGGCCT
CCTTGACCTCCTTCTCTGAATTCTCATGTCCCGCCGTCGCAACTGTCAGGATCTCCCTCT
CAAGCCCTTGCACAACCCTCCACTGGATCCCGGCCTCTGTCAGCATCTTGCACCCCTCCG
ACTCCCCTACAAACGTGGTTGGCTCCTTTACGCCAAAGTAGACCTTCTCGATACCTCTCC
GTCCATTCTTCCTTGTCTGGATAATTCGTTGTACGCAGGGTAGGTTACCTGATAGGCGCT
TTCCACACGGCTCCATCGTCACGTAGAGGACTAGTTTGCGGCCTGGCGTGTCAGGGAGGA
CTTCTGACACACGGTCCTCCGGAACGGAGTGTCTAGAGGCGTAATTTGACAGAAGGCATT
GCTCGGCGTGAGTGTTCCCGGGTAATTCCATTGTGTAGCCCGTCGAGAGAAGCTCATCGT
GTTCGGTCATGAGATCGCCGTCTTTGCGGGAGACGAGGAGGGCGCCGACGCGGAAATTTG
TGGGAAGAGAAGGAGCTTGCTCGGCGAGGGAAAGGCATTTTTGAAGATACTGGAGGTGTG
GAGAGCGCATTGTGTATAAGCAGGCAGTGGAATTGCTTCTTGTGTTTTGAGTTGGAGAGC
TGCAGCCGGTGATTTATAGGCGTGGTGGGGAACTGATGTCAGTAGTCAAGCTTAGCGGCG
ATCCCTTGCTCCCTTGCTCGCGATCTGTGAGAGTACATCCATTGAAGAGATCGAGATATC
TTTAGGGCGCAACGTATCAATTAAAAGTTAAGAGAACATAATGCAGTTGACACGGCCCCC
TTGGCTCCTCCGGTTCCGTTCATCAACGGTCTTTATCATTGCGACAGTTTGGGTCTCCTC
GTTCACAGTAAGTCAATCGCCGTCAATCGCAAAGTATCCGACGCCTTACTGACGTTTGTT
ATAGGGCTACTTTCTCTATGCAATGGTAAGAACCATATTCAAACTCTGACGAATCCGGTT
GACATCTGTCTAGGTGGTGCCGATCCTCCCAACAGCCCTGGCTGAACGAGCGCATGTTCC
ATATCAAGACCGTAATTTTATGATCCATCCTCCATCAACAACAAAGAGCTAAAACAAAGC
ACAGGTGGCTACTGGGTAAGCCTGCTCCTAATGAGCGAAGCCTTGACAGCGTTCCTCTGC
TGCCCGCTCTTTGGCTACCTTGTCGACATCGCGCCTACCCGACGTCTCCCCTACCTCCTA
GGCCTGATCTTCCTCGGTGCCTCAATGGGCCTCCTGGCTATTGCCAAGACAACGGTCATG
TTTGTGATCGCACGCCTTTTGCAAGGTGGCGCGACGGCTATGGTCGCTGTGGCGGGCCTC
GCACTCCTCACGGACTCCGTTCCGCTCGATAATTTAGGGCAGACCATTGGGTATCAGGGG
TCTGCCGTTGCGCTGGGGTTTCTGCTTGGTCCGTTGTTAGGTGGTATTGTTTATGATAAA
GCAGGGTATGATGTTGTTTTTCGGATGGCATTTGCACTTGTGGGTTTGGACCTGGTCATG
AGGGTTGCGATGATTGAGCAAGGAGTTGCTGCTAAGTGGACTATCACGAACCCTTCCGCT
GCGACTTCAGAGGAGACTATCCTATCTTCTCAGGGAGATGCCGGATATCAAACCTTTGCG
GAGGCCCAAGAAACTGAGACCGGGTCCGGTGAATCTACACTCACAGATGGGCGATCTCAG
GACTACGAACAGAAATTTGAAAATGGGGATGCCCAGTCCCCAACGTTCTTCCAGATCGCA
AAACAGCCCCGGGTCGTCATCTCTTCGTTTGGTCTTCTTGTCCAAGGCCTCTTATTCTCC
GCTTTCGATGCCGTACGTACGCTTCATTCCCTTGGCAATCCTAAAGTTTTCGCATTCTAA
TAAACTAGACAATACCCATCTTCGTCGAAACAACATTCAACTGGACACCCCTAGGCGCAG
GCCTCGCCTTCCTCCCATCGGCTCTAACAGCGCTATTTGAGCCATTCTTCGGTACGTATT
CTCTTTTTTATCAACCCCAGTCCTACCCCCAATCCGCGATACCATCAGTGTTGACGCAGG
AAAGGCTATATATCCGACAAACAAGGCCCACGACTCCCAGCATTCACTTCCTTCTTCATT
CTCCCTTTCCCTCTCATGTCCCTCGCCTTCGTCACCACAAACTCCCCCGCCATGATCTCC
CTCCTCCTAACCCTCCTAACCCTAATCGGTCTACTGATCAACTTTGCAACACCGGCTCTC
TTCGTTGAAACACAGGATGTCCTTGTGCGGCTACAACAGTCAGTGCGCTCCCCGCTCCTC
TCCACCCAAGATCGAACCCAGACCCAAATGAAGCGGGATGAGAGCCAAAGTCGGAAACAG
AGCCAAGTCAAAGGCATAGCTCGAGCGTTCGGCATACAAACGATGGCACAGTTCCTGGGC
ATGCTCTTAGGCTCATTGTGGGGAGGGTTTGTAGAGTGGCGGTTCGGCTGGAAGACCATG
GTTTATTCGCTGGGTGTGCTGTGTTTTGCTACAAGCTGGATGATGTTAGGGCTTGGAGAA
GATGTGGGTGGGTACGGGACGAAGAACGGGGCCGTGGATGCGGAAGCTGGTACAGATACC
GACGGCCCTGACAGGGTGTCTTGGTTTAGGAGGATGGATTTGCGAACTCGAACGATCTGG
GGAAACATGAAGAGGGGCTGGAATGGGATCCCGGTACTTGGGAGGCAGGTTAACTCTGGG
GCACAAACTGTAGATGGAGACACTGAGAGGGAAGGACTTTTGGCGGGAAGTGGGAGGGAG
TAAGTTGGTAGCTATATTGTCCCTTGTCTCATCTCCTTTCTGTACCTGTAGGCAGTAAAG
GAGTTATGTAACATCAGTCCAAGCCAAATGGAACGGGGATGAGCCTAAGACACAAGAGTG
AATAGTAATGTATTTGCATCTATATTTTTTTTAAGACATAGTTAGATACAGTCATACA
>RG9FS0065 Genomic segment corresponding to mRNA: XM_413608 Aspergillus nidulans FGSC A4, AN9471.2 predicted mRNA.
TTCGTGATAGTCCACTTAGCAGCAACTCCTTGCTCAATCATCGCAACCCTCATGACCAGG
TCCAAACCCACAAGTGCAAATGCCATCCGAAAAACAACATCATACCCTGCTTTATCATAA
ACAATACCACCTAACAACGGACCAAGCAGAAACCCCAGCGCAACGGCAGACCCCTGATAC
CCAATGGTCTGCCCTAAATTATCGAGCGGAACGGAGTCCGTGAGGAGTGCGAGGCCCGCC
ACAGCGACCATAGCCGTCGCGCCACCTTGCAAAAGGCGTGCGATCACAAACATGACCGTT
GTCTTGGCAATAGCCAGGAGGCCCATTGAGGCACCGAGGAAGATCAGGCCTAGGAGGTAG
GGGAGACGTCGGGTAGGCGCGATGTCGACAAGGTAGCCAAAGAGCGGGCAGCAGAGGAAC
GCTGTCAAGGCTTCGCTCATTAGGAGCAGGCTTACCCAGTAGCCACCTGTGCTTTGTTTT
AGCTCTTTGTTGTTGATGGAGGATGGATCATAAAATTACGGTCTTGATATGGAACATGCG
CTCGTTCAGCCAGGGCTGTTGGGAGGATCGGCACCACCTAGACAGATGTCAACCGGATTC
GTCAGAGTTTGAATATGGTTCTTACCATTGCATAGAGAAAGTAGCCCTATAACAAACGTC
AGTAAGGCGTCGGATACTTTGCGATTGACGGCGATTGACTTACTGTGAACGAGGAGACCC
AAACTGTCGCAATGATAAAGACCGTTGATGAACGGAACCGGAGGAGCCAAGGGGGCCGTG
TCAACTGCATTATGTTCTCTTAACTTTTAATTGATACGTTGCGCCCTAAAGATATCTCGA
TCTCTTCAATGGATGTACTCTCACAGATCGCGAGCAAGGGAGCAAGGGATCGCCGCTAAG
CTTGACTACTGACATCAGTTCCCCACCACGCCTATAAATCACCGGCTGCAGCTCTCCAAC
TCAAAACACAAGAAGCAATTCCACTGCCTGCTTATACACAATGCGCTCTCCACACCTCCA
GTATCTTCAAAAATGCCTTTCCCTCGCCGAGCAAGCTCCTTCTCTTCCCACAAATTTCCG
CGTCGGCGCCCTCCTCGTCTCCCGCAAAGACGGCGATCTCATGACCGAACACGATGAGCT
TCTCTCGACGGGCTACACAATGGAATTACCCGGGAACACTCACGCCGAGCAATGCCTTCT
GTCAAATTACGCCTCTAGACACTCCGTTCCGGAGGACCGTGTGTCAGAAGTCCTCCCTGA
CACGCCAGGCCGCAAACTAGTCCTCTACGTGACGATGGAGCCGTGTGGAAAGCGCCTATC
AGGTAACCTACCCTGCGTACAACGAATTATCCAGACAAGGAAGAATGGACGGAGAGGTAT
CGAGAAGGTCTACTTTGGCGTAAAGGAGCCAACCACGTTTGTAGGGGAGTCGGAGGGGTG
CAAGATGCTGACAGAGGCCGGGATCCAGTGGAGGGTTGTGCAAGGGCTTGAGAGGGAGAT
CCTGACAGTTGCGACGGCGGGACATGAGAATTCAGAGAAGGAGGTCAAGGAGGCCTTGAG
CAAAGTCGAGACAAACCTAGATGATATTAGTGAAGATGAGGCAAAGAGGCAGGATTTGTT
GAGGCGGAATCCGATGAAGAGGGTGATGGAGACGACCGTTCCCCGGTAGTACCCTATACT
ACTAATAAAAATGTACAGTAATAATAATGAGCTGTATCTGCTTCCGGATATATTATTCTT
CCTGTCCACCTCAGCGTTGGGGACTCGGGATTTGGTGTATGGCGTTTGGCGCTGACTGGG
TTAGACTGATAAGATAAAGCTGGGAGGCTGCGGCCGGCCATCGCTTGCGGCCATCGGAGG
TGGCCGATGGTCTTTCATCAGGCCATGCGCCGCAGATTTCCTGTCCCGGTTCTTTAAAGA
CGGTGATCTGCCCGTGAAGCTATCGTCCGCAGCTAGACTGCTTAGATCTCTTCATCCGTA
TCGTCTCGTCCGTTCACTAAGCCCATCACCATGTCGACCGTTGCAGCTGCCCGCTATGGT
AAGGACAATGTTCGAGTCTACAAGGTCCACAAGGACCCGAAGACTGGAGTTCAGACCGTC
ACTGAAATGACCGTCTGCGTCCTCCTGGAAGGTGAAATCGATACTTCGTAAGCGCAGCCT
CCCACCTCTCTTAGTCCTATAGTATAAAGCGTAGAAGGACGCTAATATAGATCACAGCTA
CACCAAAGCCGACAACAGCGTCATCGTCGCAACAGACTCCATCAAGAATACCATCTTTAT
TCTGGCCAAGCAGAACCCCGTCACGCCTCCCGAGCTCTTTGGCTCCATTCTTGGTACCCA
TTTCATCAACAAGTACAAGCACATCCACGTCGCGCATACCAACATCATCACGCACCGCTG
GACCCGCCTTAACATCGACGGCAAACCACACTCACACTCCTTTGTCCGCGACAGCGAGGA
AACCCGCAACGTGCAAGTCGACGTGACCGAGGGCGTCGGCATTGATATCAAGTCCTCAAT
CAACAAGCTCACCGTGCTCAAGAGCACGGGTTCGCAATTCTGGGGCTTCGTCCGCGACGA
GTACACAACACTCCCCGAAGTATGGGACCGCATCCTTAGTACCGATGTTGAAGCGACGTG
GGCATGGAAAAGGTTCTCTGGGCTGGATG
>RG9FS0066 Genomic segment corresponding to mRNA: XM_413607 Aspergillus nidulans FGSC A4, AN9470.2 predicted mRNA.
CACACCTCCAGTATCTTCAAAAATGCCTTTCCCTCGCCGAGCAAGCTCCTTCTCTTCCCA
CAAATTTCCGCGTCGGCGCCCTCCTCGTCTCCCGCAAAGACGGCGATCTCATGACCGAAC
ACGATGAGCTTCTCTCGACGGGCTACACAATGGAATTACCCGGGAACACTCACGCCGAGC
AATGCCTTCTGTCAAATTACGCCTCTAGACACTCCGTTCCGGAGGACCGTGTGTCAGAAG
TCCTCCCTGACACGCCAGGCCGCAAACTAGTCCTCTACGTGACGATGGAGCCGTGTGGAA
AGCGCCTATCAGGTAACCTACCCTGCGTACAACGAATTATCCAGACAAGGAAGAATGGAC
GGAGAGGTATCGAGAAGGTCTACTTTGGCGTAAAGGAGCCAACCACGTTTGTAGGGGAGT
CGGAGGGGTGCAAGATGCTGACAGAGGCCGGGATCCAGTGGAGGGTTGTGCAAGGGCTTG
AGAGGGAGATCCTGACAGTTGCGACGGCGGGACATGAGAATTCAGAGAAGGAGGTCAAGG
AGGCCTTGAGCAAAGTCGAGACAAACCTAGATGATATTAGTGAAGATGAGGCAAAGAGGC
AGGATTTGTTGAGGCGGAATCCGATGAAGAGGGTGATGGAGACGACCGTTCCCCGGTAGT
ACCCTATACTACTAATAAAAATGTACAGTAATAATAATGAGCTGTATCTGCTTCCGGATA
TATTATTCTTCCTGTCCACCTCAGCGTTGGGGACTCGGGATTTGGTGTATGGCGTTTGGC
GCTGACTGGGTTAGACTGATAAGATAAAGCTGGGAGGCTGCGGCCGGCCATCGCTTGCGG
CCATCGGAGGTGGCCGATGGTCTTTCATCAGGCCATGCGCCGCAGATTTCCTGTCCCGGT
TCTTTAAAGACGGTGATCTGCCCGTGAAGCTATCGTCCGCAGCTAGACTGCTTAGATCTC
TTCATCCGTATCGTCTCGTCCGTTCACTAAGCCCATCACCATGTCGACCGTTGCAGCTGC
CCGCTATGGTAAGGACAATGTTCGAGTCTACAAGGTCCACAAGGACCCGAAGACTGGAGT
TCAGACCGTCACTGAAATGACCGTCTGCGTCCTCCTGGAAGGTGAAATCGATACTTCGTA
AGCGCAGCCTCCCACCTCTCTTAGTCCTATAGTATAAAGCGTAGAAGGACGCTAATATAG
ATCACAGCTACACCAAAGCCGACAACAGCGTCATCGTCGCAACAGACTCCATCAAGAATA
CCATCTTTATTCTGGCCAAGCAGAACCCCGTCACGCCTCCCGAGCTCTTTGGCTCCATTC
TTGGTACCCATTTCATCAACAAGTACAAGCACATCCACGTCGCGCATACCAACATCATCA
CGCACCGCTGGACCCGCCTTAACATCGACGGCAAACCACACTCACACTCCTTTGTCCGCG
ACAGCGAGGAAACCCGCAACGTGCAAGTCGACGTGACCGAGGGCGTCGGCATTGATATCA
AGTCCTCAATCAACAAGCTCACCGTGCTCAAGAGCACGGGTTCGCAATTCTGGGGCTTCG
TCCGCGACGAGTACACAACACTCCCCGAAGTATGGGACCGCATCCTTAGTACCGATGTTG
AAGCGACGTGGGCATGGAAAAGGTTCTCTGGGCTGGATGAGGTCCGTGGGAATGTGCCCA
AGTTCGATGAGACTTGGGAGGCGGCGCGGAACATTACGCTCAAGACATTTGCCGAGGAGG
AGAGTGCTAGTGTCCAGGCGACTATGTACAAGATGGGCGAGCAGATTCTAGCGTACCAGC
CGCTTCTTGAGACTGTCGAGTACTCGTTGCCGAATAAACATTACTTTGAGATTGGTGAGT
CGTTACCACATATCCTCCATTTGCTTCTGCGGCTGACTGCTTGTTTAGATCTGAGCTGGC
ACAAGGGCCTTAAGAACACGGGCAAGGATGCTGAGGTGTTTGTTCCCCAGACAAACCCTA
ACGGACTGATCAAGTGCACTGTCGGCCGGAAGTCCAAGGCTAAGCTATAGACGTCTATAG
ACTAGGTTTTTTTTTTTTCTCTATTCATTGCACAAGGAGTTGGGCGACTGTACATAGCGG
GATCTGGAATATCATTTACTTCTGCCACGAAAAGCCCCATAGTCATGTAAGCTGTCAAAC
GCATTGTAGGGCTCCAAGGAATCATACAAGATCTGCGTATGTTGACGGAAGACGGCAATT
GGAAAACAATTGAACATTTAACTCCCACCCATGCGCTAGAAATATCATACAAAAGTGATA
CATAAAATACAGTATATGCCGCTGGTATCTAGTCGAGCAATCAAACGAAACAGTCACCAC
GGGAACCTCTTACTGCGAGGTCTTAGCCTCCTGGAAAGCCGCCTTGACTTCCGGTAACGC
CCCAATGTTCGACGGAGCCCCAATGCGGACAATGTTATCCTTATACGGATGGTCGACGCC
TTCGAACGCTACACGCAGTCAGTAACCTATCATAAATGCCAATCAAGTAGCAAGAAAGGA
GTCTTACTCTTCAGCCTCGCCAATCGCTTATCTCGCAGCCGATTCTTCGGCAGCATGCCT
CTCACAGCACGTCGCAAGACCTCACCTCCACCCCACTTCTCAAACATCTTGTCCATCGTC
ATGCTCCGCAGACTACCGGGGCGGGTGGTGTGCGTGTAGTACTTTTTCTGAAAACGCTTC
TTGCCCGTTGTGTGGAGATCGTGGCAGCCGACAGCGACAACGTAGTCACCGCAGTCTGTG
GATGGGTCATAGATAGGCTTGTTCTTGCCCATGAGGATGAGGGCAATGGAAGAGGCAAGG
CGACCGAGACTGCGGCCGTCCGAGCCGACGTCCACGAGGTGCCATGCTCGGGAGTAGGCA
AGTCGGGTCTGGATGGGTCGTCAGTAGGCGAACTTTTTTCGGAGGCGCAGTAGAGGGAGA
CGAGAAAGGGTATGAGTGCTGGGCAGAAAAGAGGTATACAAACCTTTCCAACAGTTTGCG
ACATCTTCAGAATGATTAACCTGGCTTGTC
>RG9FS0067 Genomic segment corresponding to mRNA: XM_413606 Aspergillus nidulans FGSC A4, AN9469.2 predicted mRNA.
CGGGCTCGTAGGCCTATTCCATGTGATGTTAGAGAGATTTGTCTTCAGGTGAAGCCGGGT
TTGGTTGGTGGTGGGTGTACCTTGAAGCGGAGGATCTCAGGCTGGACGAGCTGGAGAGGC
TGGCCGTTGACCTTGATAAGACCCTTGCCTTGCTATGTGACTATTAGCTTCGTTGTGTTC
CACATGTCCAAGTGTAGTGTTCGCGATTCAAAACAAGTCAGGTTCTGGCCAGGTTCGAAT
ATCGGGTTCAGAGTCTTTTTGGCGTGCGATCGGGGTGTCGGGTAAGATAATGCCCGTCTC
TTGATTTTCTTGATCCCTTCCTTCGCTAGACCATATTTATTTTGCCCCAAGTCAAATCTC
ACATATCCAATTCGCAGTACCAAACCGTCGTCTACCCGACCCGAATCCCGCACGCACATA
ACCAGACCATGTTTCAGAACCCAAACTCGTGCGGACGCGATGGCGATATCTAGTTGTGTA
GGTGTATAAAAACGAAAACAATATCTCATACCTTGCAGTGGGCGACAGCGGTAGCTAAAG
AAATTCAATGCGATTAGCCTCAACTCGTCTTCTTTTTTCAAGCCATGCGGGACGTCGAAA
ACCTACCCGTCTTCTTCTTGCCGAAGCATTGCACACTCGGGACGGAAGCCATGGTGAGTA
TATGGCCCTTGTCGGTGTCGAAAGGGGAGTGTGCTGGGTGGATTTGGTGGGATGAAGTTG
TCGTCGACGTCTTGCACACTTCTTTCGACTTGGGATTGATGGGGACACAATAATCCGTGC
GGGTGACCTTCGCTTAGTCTCGCGCTAGGCAGTTTTGGGTCAGGCATGGTAGGGCTTCCG
CTCGAGTCACGTGCCTACTGTTTTGAGTGCGGTGTATGGTTCATCCGGTCCGGACAGACT
CCGCGGACGCAAGTTTGGTTTAGCTGTGTTGGTGCAGTGCTCTGTTAGCAAGTCAGGCAT
TGGCGATAGAACCTGACAAGCCAGGTTAATCATTCTGAAGATGTCGCAAACTGTTGGAAA
GGTTTGTATACCTCTTTTCTGCCCAGCACTCATACCCTTTCTCGTCTCCCTCTACTGCGC
CTCCGAAAAAAGTTCGCCTACTGACGACCCATCCAGACCCGACTTGCCTACTCCCGAGCA
TGGCACCTCGTGGACGTCGGCTCGGACGGCCGCAGTCTCGGTCGCCTTGCCTCTTCCATT
GCCCTCATCCTCATGGGCAAGAACAAGCCTATCTATGACCCATCCACAGACTGCGGTGAC
TACGTTGTCGCTGTCGGCTGCCACGATCTCCACACAACGGGCAAGAAGCGTTTTCAGAAA
AAGTACTACACGCACACCACCCGCCCCGGTAGTCTGCGGAGCATGACGATGGACAAGATG
TTTGAGAAGTGGGGTGGAGGTGAGGTCTTGCGACGTGCTGTGAGAGGCATGCTGCCGAAG
AATCGGCTGCGAGATAAGCGATTGGCGAGGCTGAAGAGTAAGACTCCTTTCTTGCTACTT
GATTGGCATTTATGATAGGTTACTGACTGCGTGTAGCGTTCGAAGGCGTCGACCATCCGT
ATAAGGATAACATTGTCCGCATTGGGGCTCCGTCGAACATTGGGGCGTTACCGGAAGTCA
AGGCGGCTTTCCAGGAGGCTAAGACCTCGCAGTAAGAGGTTCCCGTGGTGACTGTTTCGT
TTGATTGCTCGACTAGATACCAGCGGCATATACTGTATTTTATGTATCACTTTTGTATGA
TATTTCTAGCGCATGGGTGGGAGTTAAATGTTCAATTGTTTTCCAATTGCCGTCTTCCGT
CAACATACGCAGATCTTGTATGATTCCTTGGAGCCCTACAATGCGTTTGACAGCTTACAT
GACTATGGGGCTTTTCGTGGCAGAAGTAAATGATATTCCAGATCCCGCTATGTACAGTCG
CCCAACTCCTTGTGCAATGAATAGAGAAAAAAAAAAAACCTAGTCTATAGACGTCTATAG
CTTAGCCTTGGACTTCCGGCCGACAGTGCACTTGATCAGTCCGTTAGGGTTTGTCTGGGG
AACAAACACCTCAGCATCCTTGCCCGTGTTCTTAAGGCCCTTGTGCCAGCTCAGATCTAA
ACAAGCAGTCAGCCGCAGAAGCAAATGGAGGATATGTGGTAACGACTCACCAATCTCAAA
GTAATGTTTATTCGGCAACGAGTACTCGACAGTCTCAAGAAGCGGCTGGTACGCTAGAAT
CTGCTCGCCCATCTTGTACATAGTCGCCTGGACACTAGCACTCTCCTCCTCGGCAAATGT
CTTGAGCGTAATGTTCCGCGCCGCCTCCCAAGTCTCATCGAACTTGGGCACATTCCCACG
GACCTCATCCAGCCCAGAGAACCTTTTCCATGCCCACGTCGCTTCAACATCGGTACTAAG
GATGCGGTCCCATACTTCGGGGAGTGTTGTGTACTCGTCGCGGACGAAGCCCCAGAATTG
CGAACCCGTGCTCTTGAGCACGGTGAGCTTGTTGATTGAGGACTTGATATCAATGCCGAC
GCCCTCGGTCACGTCGACTTGCACGTTGCGGGTTTCCTCGCTGTCGCGGACAAAGGAGTG
TGAGTGTGGTTTGCCGTCGATGTTAAGGCGGGTCCAGCGGTGCGTGATGATGTTGGTATG
CGCGACGTGGATGTG
>RG9FS0070 Genomic segment corresponding to mRNA: XM_413603 Aspergillus nidulans FGSC A4, AN9466.2 predicted mRNA.
CGTCGTCCCGTCGCGCACTCAATCGATGCGCCTCATGTTCCATTCCTGCAACGGCTTCTC
CGTGGGTACCGACATGGACGCCTGGATCGGCCCCAACTTATGGAAGGATGTCCTCCGCGT
ACACGCAATGAAACCATTCCACGTCATGATTGGTGGTGGAGATCAGATCTATAACGATGG
TATTCGTGTTGACGGTCCCTTGAAGGAATGGACTTCCATCGCCAACCCGCACAAGAGGCG
CACTCATTCTTTCGATAACAATCTGCGCGCGGCGTGCGACGACTACTACTTTGCGAATTA
CGTACGATGGTACTCTACGGAACCATTCAAGGAGGCCAATGGCCGGATTCCTCAGATCAA
TATCTGGGACGACCACGATATCATCGACGGATTTGGCTCCTACACTGACCATTTCATGAA
GTGTTCTGTTTTCCGCGGTATTGGCGGTGTCGCTTTCAAGTACTACTGCTTGTTTCAGCA
TCATATTGCGCCCCCGAAGTCTACCTACACTACCGATGCGCCGCAAACCATGCAGGCTGT
CAATGGTACCGCAGGCGCCGACCCTCGGCAGTTGGAGGATACCTTCGTTCTGGAGGACCA
AACAGAGGACAACAGCTGGATTGTTGGCAAGCGCCCCGGCCCGTATGTTGAGGAAAAGAG
TCGAAATTTGTACATGCGTCTTGGCAAACGCATGGCATTTATTGGTGTCGATGCGCGCAC
GGAGCGTACCCGCCATCAGGTCAACTATCCTGACACCTATGACCTCATTTTCTCCCGGCT
GGAACAAGAGGTTGCTGCTGCAAATGGCGATATTAAGCACCTCATCGTGCTTCTTGGTGT
CCCTATCGCCTACCCACGACTCGCGTGGCTCGAGAACATTCTCAGCTCGCCAATCATTGC
TCCCATTCGTTTGCTGAACAAGCGCTTCGGACTTGCCGGTGGCTTTTTTAATCAGTTTGA
TGGTCAGGTCGATTTGCTGGATGATCTTGATGACCATTACACGGCGCGTCAGCACAAGCG
GGAGCGCAGAATTTTCATCCAGCGCCTACAGGACTTTTCCAAGGCTCACTCCATCCGTGT
TACGATTTTAGGTGGTGATGTGCACTTAGCGGCTATTGGACGATTTTATTCGAATCCCAA
GCTGGGCGTTCACAGCGAGAACGACCCTCGGTACATGGTCAACATCGTTAGCAGCGCCAT
TACTAACAAGCCGCCTCCGAAAGCAGTTGCGAATCTGCTCGCGCGACGAAACAAGATTCA
TCACCTAGACACAGATACTGATGAGACGCTGATGGACTTTTTCGACGGTCAGCCTGGCGG
AGTAGACAAGAGCGCCTCCTGGAACAAAGTCACTATGCCATCTCGCAACTACGCCTGCAT
TACCGAAATTGAAACACCCGCTGCTAACGGTGATGGGGCGCAGCAAAATGGTGTGACTCT
CCCAATCCCCAAGGACGGCCATTCCCCTCTGCATACGGGCGAGTCAACGGCTGGCTCCGC
TCACTCAGCAGCGGACGGTGTCAGCAGCGCGAGCACTCTCCATGGTGGCTTGAACGTCGC
AATTCGCGTGGAGATTAACCCCCAGAACAGAGACGGCGCAGCTCATGGTTATGGGTTTAG
CAGTATGTTGCCTAATAACACAAGCATCTTGCCCATGACACTGTAATGCGATAGAGCTAA
CCTTGACGCAGTTCCCGCCTTATCATATGTCCAAACAGAAGACGACGCTCGACCACGACC
GCAATCACGCTCCCGCTCGCTCCATGCGGCAGCGGCATCTATCCGCTCGCATTCCAACCA
GCGTGAAGCCCGTCCCAGGACCTCGACCTAGTCGGATAGAGACAACAAAAGAAAAGACTA
TATATGTACCTGCTATCCTAACACAAACTGTTGTTGCTATGTATACCCAGTTATATTGTG
GTTTCGTTCTGTTTTGTTGTTGATTGATATCCATTTGTTGTATAATGTGTCTGGTCTTAT
ATCTCTGTCTCTTGTCTTGCTCATGTGAAAATGGTCATTTATTCATTCATGGGTCGACAA
TTATACTATTCATGACCAAGCAGTCGACGTGGCGATCAGCTTTATGTATTATTATGGGTA
TAATGAAAATTTTGCTTGACTGCACACTTGCAAGGGGTTATGAGAATATTCCCCTGGTGG
ATTAAGTACTCGGCACGCTAGACTAGTTGATATCACCTATTTGACGGCTTCCGCCACTTC
TCATGTCATCGTAAATTATGGAAGAGATGAGTCGCCAAGCTTTCGACAAATTAATACGTA
GACAGGCAGGAAGCAGGAATCAGTTGCAGGGTAGGTATCTTTAAGTCACGAGTAAGGTTG
GTCAGGACTCGCCAACGTAACAGTTGGATCTCGATCTTTTGCAGCCGCAAGATCGATGCT
GTATCCCCTTCGTTGTCTCGGAACACCCTCGTTCGGTTGTGGTCGCGGCGGTGTGCCCTG
CAGCAGGGAATCAGACCCTGTGGTTGAAGTCGTCGTTGCTACCAGCGGCGCCGCGGACTG
TCCCACGGCCAGACTCAGAGCCTCGGCTGCTGGCTTCCGCCTCCGAACGACCTGGTAGCC
CTTGTCAAGCTCGATCTCAATAGCGCATCGGACCTTCAATGCGGAGATGGCAGGCCAGAC
GCCACGTTCGCCTTTCAGTATCCAGTGTGCTAAACTGGTATGGTCTGGGTTTTGAAAGAG
TTTGGGAAAATCGCGGAGTCCGAGATCTGGAATGAGGGTTAGGTGGGAACCAGGGATTGT
CTCTTCGATGAGAAGTCTTGCTAAGGGTACTGGCAGCGCGCCGATATAGTTGAGCTGGCG
GAGGCGGTGCC
>RG9FS0071 Genomic segment corresponding to mRNA: XM_413602 Aspergillus nidulans FGSC A4, AN9465.2 predicted mRNA.
CTAAGGAGAAAGGGGGTGATGAAATTAAGACGGATGCTGAGACTGGGGCTGTGTCCGTGC
AGGAGGACGAGGACGAGGACGAAGACGATGAAGAGGAAGAGGAAGAGGAAAAGCAACAGA
AATTAGAGCATGAAGAGCAGAAGGTCAAAGCCGAGCTGAACGATATGCTGAAACGGTCGC
CGAGTAAGTTTGCAACCACATTTGGCGTTTTGTTCGACTTCTGACAGAGACTCTACAGTT
GTCATTTTCTCCAAGAGCTACTGTCCCTTCAGCAGGAAGGCCAAAACGGTTCTACTAGAG
AAATACTCAATTGTACCAGCGCCTTTCGTGGTAGAACTCGACCAACATCCGCTTGGTCCA
CAACTACAGTCGCTTTTAGGAGAAAATACCGGCCGTCGGACTGTTCCGAACGTTTTGGTC
AATGGGAGAAGTATTGGCGGCGGAGATGATATCGTTGCCCTGGACGAGCATGACGAGCTG
GCATCGCGATTGAAGAGTCTGGCTGGCAAGTGGCTCCAGGAAGTCGAACGAAAAGGAGCC
GACGGCGCCAATTAAGGCGGCAACGGTAGCCTTTTCTCTGTCCGTACTTCATCAATTCCG
CCTTCAATGACCGGTCTTGGCGCATATGAGGAGGTATGGTACTTGAGAGTATGGCGAGTT
ATCCTTATTCTTTTTCTTTTGTATATATTAAGGGTTAAATCACGGTTGTGTAATGTATAA
TATTCGAGCTCTTTAAAAATTGGACAGTGGCATGCATAATACTGAGGAAATTCGCAAACT
TGAGGAACGGAGAGCCTAGAGGAACCCTAGAACCTAACAGAGGCGAGAAGCCTGATTCGA
CGCTAAGCGACGCACAACCCCGTGATTCGTGATTTCGCTCCACCAACACCGGGAAAGATT
GTGCGGCGTTTCGACTGACCTTCGATCTTTCGACGACCCGACTGCTCGACGACATCGACA
ACCTGCCCCTCGGACATTCTAAGCCCACGCAGCAGTCAAGATGCGGTACATTCACTCCGA
GGAAACGCTCCCGATCCCCGAGAATGGTGAGCTTGCGACCCTGATTTCCTTATCAACATT
TGAGTTGGACGAAGATACAAAACGTTCTGGATCAAGAGGTGCTTGTCGACGGCATTGCGA
AGAGGAAATTCGCGCGACAGCTTCTAAGAGCAGGATTTCAATTACTAGGAATATGGGATA
CATGTGGTTATCATTCTTTGAACGCGAACTGACTTTAATTTTTCCCTTACAGTGAAGGTT
CACATTCGCTCGCGGGTCGTGACCGTTGAGGGTCCTCGAGGTACGCTTACCCATATCTAC
GCCTGAAAGCCAGATCTTCCTTCGGACTTTTGAAGGAGTTTTGATTATGGGAATGGAGCG
GAGTTGACGAATGTTCTCAATAGGCAAGCTCACCAAGGACCTCTCCCACATTGCCGTCAC
CTTCGGCCGCCCCAAGAAGGATGTCATCTCCATTGAGATGCACCACGGCTCTCGCAAGGG
TGTCGCTACCCTCCGTACTGTCCGCACCCTCATCAACAACCTCATCATCGGTGTCACCAA
GGGCTTCAAGTACAAGATGCGCTACGTCTACGCTCACTTTCCCATCAACGTGAACATTGA
GAAGAACGCCGAGACTGGCCAGTACGATGTTGAGATCCGGTATGCAACTCCCGCTGCACA
ATAGATTGGGTCCGTCTTGGGGACAAGGGTGGCGTGAAACATGTTGCTCGAATTCCGAAT
GCGCAATCTGATCCTGTTCGGCATGGATTTTTGTCGACAGTCGTGCTAATTTGCATTAGT
AACTTCTTGGGTGAGAAGTACGTCCGCCGTGTCGTTTGCCAGCCCGGTGTCGAGATCATC
GCTTCCCCCAATGTCAAGGATGAACTCCAGCTCTCCGGTAACTCCCTGGAGGCCGTTTCC
CAGAGCGCCGCCGACATCCAGCAGATCTGCAGAGTCCGAAACAAGGATATCCGAAAGGTG
AGCTCTTGCGAGCTTATAGGCGGAATCTGTACTAACCTAAGTCTAGTTCCTTGACGGTCT
GTACGTGTCTGAGAAGGGTAACATTGTCGAGGAATAAATGTAATGTCCGCTTGGTGGGTG
GTTAGGGTGTCATGGAGATTCCTTTAATTTCGCGAACAGCGGAACGAAATCCAAAAATTC
AAGACATGAAATTCATATGCCTTTTTTTTTCCCGGTTATTTGTCCATGGATATGGCTTCT
TCATAGCTGGGACATAATGTAGAGCTAAGGGTGTTCAATTTTGAGCGTCCCAAAAGTATA
CCAAGAGTCTGGGCTGGTCGCGATTTAAGAGTAAACTCCGCAATTTGCTTGTGATGCAAT
AATTCCGCTCCACCTCTGTTCTCCTGACCTCCGCGACTTTCTCCCATTTTACCCAGACTC
GCAAGCATGTGAATTAGCAGAAGTTGATATAGTAAATGACTTCGGTCCTCTCGTTTCGTA
CTGGATGAAAAAGCCCCTCATGGCTGTCTACGCCTTGATCTTCGCTGTCATCAGCATGGT
GCTGGACGTGACGCTCTTCTGGAAAGAAGTAGTCCCAACCCTTCCTGCACGTTCCATGAA
TCATACTGACTCTCTGTCGCTATACAGCGACTACTCTCCTGGTGGAGATCAAAGTCGCCT
CGAACTCGACTACGTCATGAACTATCGCGAGCAACGAGCTACGAGGACTGGGAAGAGTCC
GCATTTGAGCTAGATGAGTTTTTAAGCCTGGATCTATGGTAAGTTCTGTTAATCTATGAT
ACAGAAACATATGCTTACACCTTTGCAGGCGCCAAAATCCGTCAAGCAAGCACTATGATT
CTCGCCTCATCATGGGGAGACTGACGGCTCTGATGACTGCCCGGGAAGACGACGACATCC
TCACTTTAGCCAACCTTCTCCGCTCAGGTCTTGTCCGCAACCTTGGCAACATCACCTCGC
CTAAGCTCTTCTTGCATGCCAATGCGGGTACGAAGTTGTTAATTGATGATTACATTACGC
AGGTCGCTCTCTCTATTCAACATGTGACAGCGCTACATACCGCACCGGTGCACGACAGCG
GTTTCACCTCCCAGGCG
>RG9FS0072 Genomic segment corresponding to mRNA: XM_413601 Aspergillus nidulans FGSC A4, AN9464.2 predicted mRNA.
GAAAAAGCCATACCTCAGAAGCGTGAATATATGACTACACGGACTTCACCTGATTGCGAC
TACGTCTGTCTTCGAGTTGTTCGGTTTGCCGAGTTCCACCGCTGCGGGTTCTGCGGTCGT
TCTCAAGCCGCATGCACGGAGTTGATTTCCTTGCATCTATATATACCTTACAAGGCCGTT
TTTGTAATTCGTTCCCTATCTGTCTGTTTTCTGTTTTTGACCACGATACCATTGATTATA
ACTCATACCCAAGAGCTTAGACATTATTTTAAATCTAGTCTATAATAGAGGAAAATTCAA
CGACCAAAAACCAGTGTCCGTTGTATATGATCAGCAATAGTCGAATAACCCGACTGAATT
TGACGAAGCGTGCTCTATATAGCAATCATGAAGTAGTGATGAAGTCTGTTGACTGCAGTA
GTACTTCGAATAGAAAACACCGCCTATTATTTGCGGGTTATCGTTTAAGTCGACGGTCGC
CTGCACGGGCCGCCTCGGAGTTCATTTCGCCCTTCCCCACGCGTAGGGGCCTTCTTGTAA
CTTCGCAACATCTTAAACAGCCACATCCTTCTCAATCCTCGCACAACCCTGTACCACATA
TATTCCCAGTCATCACCCCATATTGCGCCTCGAACCTCTTGCGCGCTCGCCAATGTACGG
TCTCAACTCATGCCTGAGCCGTCCCTATGACCTGACCTGATATCAGCGCATGATCATCGA
CTTGTGAAAGAGCTGTGTTGAATGCAGTTAACATATACACTTACTCAAGGCATAACCGGA
TTGTCTAAGAAGCTTCGTTACATCGCCTTGAGAGGGGGTGGTAAAAACAAGACTATCTAG
AAATTGTTCCTACCAAAGTCCACTGAAATGCTCTCCCAACGGCGCATTCGTGTTCTTGCT
GTCACAGCGTTGGTCGCGTTTGTATTATATTTGCATTACTCGGTACTTTCCTCCCTTCTT
ATCTGCTCAATACGTCCTCTGGATATCTAACGAGTTGACCATGCAGAGCGAAACCCGGAG
TATCCAGAAGCAGAAGTTCTACCAGTCGACCGTGGCCGCAATGAATGCGGAAAAGGCCAC
CGCAGGGGACACAAAGACAAGCAATTACCTATCTCATACCGATAGGGAACAGCCGGCTTT
CAAGTCAAGCGAGGAATATACCTACACTGTTGGTGATGATGAAGAGCAGCCGGCGATACC
GCGGGCGCCGCCGGGGCCGCAGCAGCAACTCAAGGACTCCGAACCAGTTACAGAGGAGAT
TCCAATTGCGGGCCGGACCAAGATGACTGTTACTAAGGAGAAAGGGGGTGATGAAATTAA
GACGGATGCTGAGACTGGGGCTGTGTCCGTGCAGGAGGACGAGGACGAGGACGAAGACGA
TGAAGAGGAAGAGGAAGAGGAAAAGCAACAGAAATTAGAGCATGAAGAGCAGAAGGTCAA
AGCCGAGCTGAACGATATGCTGAAACGGTCGCCGAGTAAGTTTGCAACCACATTTGGCGT
TTTGTTCGACTTCTGACAGAGACTCTACAGTTGTCATTTTCTCCAAGAGCTACTGTCCCT
TCAGCAGGAAGGCCAAAACGGTTCTACTAGAGAAATACTCAATTGTACCAGCGCCTTTCG
TGGTAGAACTCGACCAACATCCGCTTGGTCCACAACTACAGTCGCTTTTAGGAGAAAATA
CCGGCCGTCGGACTGTTCCGAACGTTTTGGTCAATGGGAGAAGTATTGGCGGCGGAGATG
ATATCGTTGCCCTGGACGAGCATGACGAGCTGGCATCGCGATTGAAGAGTCTGGCTGGCA
AGTGGCTCCAGGAAGTCGAACGAAAAGGAGCCGACGGCGCCAATTAAGGCGGCAACGGTA
GCCTTTTCTCTGTCCGTACTTCATCAATTCCGCCTTCAATGACCGGTCTTGGCGCATATG
AGGAGGTATGGTACTTGAGAGTATGGCGAGTTATCCTTATTCTTTTTCTTTTGTATATAT
TAAGGGTTAAATCACGGTTGTGTAATGTATAATATTCGAGCTCTTTAAAAATTGGACAGT
GGCATGCATAATACTGAGGAAATTCGCAAACTTGAGGAACGGAGAGCCTAGAGGAACCCT
AGAACCTAACAGAGGCGAGAAGCCTGATTCGACGCTAAGCGACGCACAACCCCGTGATTC
GTGATTTCGCTCCACCAACACCGGGAAAGATTGTGCGGCGTTTCGACTGACCTTCGATCT
TTCGACGACCCGACTGCTCGACGACATCGACAACCTGCCCCTCGGACATTCTAAGCCCAC
GCAGCAGTCAAGATGCGGTACATTCACTCCGAGGAAACGCTCCCGATCCCCGAGAATGGT
GAGCTTGCGACCCTGATTTCCTTATCAACATTTGAGTTGGACGAAGATACAAAACGTTCT
GGATCAAGAGGTGCTTGTCGACGGCATTGCGAAGAGGAAATTCGCGCGACAGCTTCTAAG
AGCAGGATTTCAATTACTAGGAATATGGGATACATGTGGTTATCATTCTTTGAACGCGAA
CTGACTTTAATTTTTCCCTTACAGTGAAGGTTCACATTCGCTCGCGGGTCGTGACCGTTG
AGGGTCCTCGAGGTACGCTTACCCATATCTACGCCTGAAAGCCAGATCTTCCTTCGGACT
TTTGAAGGAGTTTTGATTATGGGAATGGAGCGGAGTTGACGAATGTTCTCAATAGGCAAG
CTCACCAAGGACCTCTCCCACATTGCCGTCACCTTCGGCCGCCCCAAGAAGGATGTCATC
TCCATTGAGATGCACCACGGCTCTCGCAAGGGTGTCGCTACCCTCCGTACTGTCCGCACC
CTCATCAACAACCTCATCATCGGTGTC
>RG9FS0073 Genomic segment corresponding to mRNA: XM_413600 Aspergillus nidulans FGSC A4, AN9463.2 predicted mRNA.
TTGTAATTTTAATTGCGACGCTGGAGAGACGGGCAGGTCGAACACGCTTGAGAGACGGTC
GTTGATGAGGCGATGAATGCCAAGGCTGGATCATAGTCTATTTGCAGAGTGCTTGGGCCT
TGACCTTGAGGCATGAGATCACTGAGAACATCATGTCTTAGAAGGGAACTGAGAATCTCT
CCAGGCAGGAGTACCCCGTATCTCTGAAAGATCAAGTCAATGGTCGCTAAGACGTATCTA
CATTATTCTCTTCAGACCGATCGGGACCATTGGTCAGACATCATGTTCGGGCCGCAGCAA
GTTCCGCGAGCTTAAGGCAAGAGAACGATGTAGTTCTTGCTGTTCGACATTCAACCACCG
ACTCCCACTCCGTCACGGCCGAGGCTGTTTCTACTAATTCAGATCCTTGTTCAAAACTTA
ATTTAATAAAGCTAGTCTACACCTATGACACGCACTCCGTAATGGGTGGTGTTCATCTAG
ATTCCTTGTTTGTGGCTCAGTGGCTGGGCACGAGTCCGCGCCGATAAGCTGATTAACTGG
TCACCTTACCCGATCGGGAGATTTGTTTGTGGGAGGCTGGGAAACTCGCCTTCCGATCGA
TCTCCTCAAACCCCCTCCACCTACTTTGATTCTTCTTTCCTTCTTGAACTTGCTCACGAT
TCCATCAAATCGACCATAATAATCGGCTTTCTTTTGTTTTTTTCTTTTTTTCAGTTTCCC
TTCCACCCCTGTTGCGAAACTAGAATTTGGACCTCTCTGCGGGACGGAGATAGCCCGTTT
CTATACCAACCAACTGCCCGTTACCCAACAGAGAGCTATGCAGTTTGATCCCTTGAATGC
GCACTACTGAGCATTCCTACCAAGGAACACGCTACGACTATTTGATCCCACTCTGCCCGT
AGTCTGCTTCTCTTCGTGAAGCAGGCATGCGGCCCATTGAAACCCAACAACCCTTTCGTC
TGTTTCTTGTCGCATTCCTGTCCTTGGGACGGCTCCAGTAATGTCCATGCATACAGCTCC
GCTTCGCCGTGCGCAAACCGACCTTCCTACACAAGCATCGAGTCCCCTTCGCCATGACTC
GACCGCGTCAACAAATTCCTCTGTCTACTCTCTTTCCTCCAACTCTTTTGCCCCCAGTCG
CACCAGCACCGTTTCATCAAACGCGTCTGTTAGGTCGGCAGCTGGCTTTGGACATAAGCG
AGGAAAGAGTGAAGTAAACACGACTACAGCACAGCAAAATATGGGCGGAGGAGCTGCAGA
ATGGTCCAACGCAGGGGCAACATACGAGAATATTCGCCGCTCGTTGCGCCCGCTCTCCCA
AGCTCCCAACTCCTCTCCAGCTGGCAAGCATGTTGCCTTCCGCCACTCAAGAAGTCAAAC
GCTTGATAACCCTCAACATTGGAAGGAGAACCGTCCGCGGACTCCCGAGGCCCGCTTCAG
TCAAAATGATGCTGAACCCCTCAAAGAAAGACAATCTCCTAATGTTTTGGCGCCTTCCAA
ACCCAATGTCTCGCCGCAAGTGAGGCCCCATGTCAGGACGAGTCACTCCCATAGTATCTC
CAGCACTCATCCACCTCCTTTAACGGCTGCTATTTCAGCACCAGAGCTAGAGACGTTCCA
AAAATCCTCCACCGGTCATCTGCGCGCATTGTCGAGATTTGCAAAGTCCGGTGAGACGGA
GGAATTCTCGATCGACACTTACACTCCTTCAGTTGTTGGTCTGCAGGGGCGGCGGCGCCT
GAAAAGGTCTGGGTCAGTAGCCGGCAACCATGGCCCTCGAACCGTTCAAAGACCAACGGC
TTCGGCCTGGGCGGCAGGAAATTGGATGGATAAGCAACGGCAATTCTTACAGGCATATGA
GTACCTTTGCCATATCGGAGAAGCCAAGGAGTGGATTGAAGAGGTAATCCAGCAACAGAT
TCCGCCCATCGTGCAACTAGAAGAAGCCTTACGTGATGGTGTCACCCTGGCGGAGATCGT
ACAATCAATGTACCCTAACCGGCCGTTGCGAATATTTAGACACCCGAGGCTGCAATACCG
ACACTCAGACAATATAGCCTTATTCTTCCGGTTCCTCGATGAAGTTGAGCTACCGGAGCT
CTTCCGGTTTGAGCTTATTGACCTGTATGAGAAGAAGAATATTCCCAAAGTTATACACTG
CATCCACGCCCTGTCGTGGTTGCTTTTCAAAAAGGGGCTTGTCGACTTTCGGATGGGTAA
CCTAGTTGGCCAGCTGGAATTTGAGCACCATGAACTTGAGCAGACCCAGAAAGGCCTAGA
CAAAGCTGGCGTTAGCATGCCGAGCTTTACCGGCATGGCTGCCAATTTTGGCGCTGAGCC
TGAACCTGAACCCGAGCCGGAGGCTGAGTCTGAAGAAGATCGAATCGAACGCGAACTACA
CGAAAACGAAAACTCCATTTCCGACTTCCAGGCTCAACTTCGAGGTGCAATCCTAAGGTT
GAAGCTAGGCAACTTGATGAACGACCTGTGGGACTTTGAGCCCTTGCTTATCGATCTTCA
GTCCAGGATAAGAGGGGACTGGACAAGGCAAATTGTTCAGTATCGCATCGATATGCGGAA
TTTTGCCGTTGATCTTCAAGCAATTTGCCGCGGATTCGTCGCACGGTATCGTCTGAGGGA
CACTAGACAGTCCCATAAGGCGCTTGAACACGACATCCTACAGCTTCAAAGCGCGATTCG
CGGCTCAAAGGCCAGAGTTCAGGCTAACTTCATTCGAACTCAATTGCGAAGACAAGAACT
TGGAATCAAACGAATCCAAGCTGCCATCAGGGGCGCGCTCCAGCGTAATGTCGTGTACGA
CCTTCACGATAATGTCAAGGATGCAGAAGGTGGAGTACAGCTGCTGCAGGCTGCGATCCG
GGGTGCCTTACAGCGCTCGAAGCTTTCGGAACAATTTGAAGAGACTCATTCTGAGGAGGA
CAAGGTTCAAAGATTGCAAGCATTGATTCGCGGCGCATTGCTTCGTCAACGCATAGGCGC
TCAGTCGAAAGAAATATCACAAGCTGAAGAAAGCATAGATATTATTCAGGCGGCCATTCG
AGGAATGCTTGTACGTCAAGGTGTCGCCAAAACACTTGCTTATCTCAGCGACGAGACGGA
GTCTGTTGTACTCATTCAAGCACATGCCCGTGCCTTGGCTGTCAGAAAGTCTCGGGCAAC
GTTGAGGGAGTCTCTTGTCAAGGAGCAACATAAGCTTGTTGATCTCCAGTCCATGGTCCG
TGGCGGTGCTCTTCGGAAGGCTCTTAATCTCATCCGAGAGGCATTGGCGGAGTATACACC
TTCTTTTATTGACCTTCAGAGCGCAGCACGAGCTAAAGCTACGCGATCCTTCTTGGTGTC
TCAGCGAAAAGCTCTATTAAAAGAGAGCGAGTCTGTGCTCGAGCTTCAATCAATTGCTCG
TGGTGCCATTCTGAGGAAAAGACTAGAAGAAGATGCCGCGTTGTTGCAACAAGAGAAAGC
TGCTATCATCGATCTACAGTCGCTCGCCCGGGCAGCTGTGCTACGTATTCAGGTTGGTGA
TGTCCTGGAGCAGCTGGATGATTGTGACGACGAGATCAGCGAATTACAAGCGCATATCAG
AGCCATGATTGTGCGAGTCGATGTCGGTCAGACATTGGCTGATCTAGCGGCTGAAGAAGA
CATCATTGCGGAATTCCAGTCCTATATCAGAGGCCACCTAGTACGGACAAGGTTCGAGGA
AAAACGTCGCTACTACCAGGAGAACATGGAGAAAGTGGTTAAGGCGCAAAGTTTCATACG
GGGTAGAATCCAAGGCCAAGCGTACAAGAGTCTTACAAGCGGGAAGAACCCTCCTGTGGG
AACCGTGAAAGGCTTTGTACACCTTCTCAATGACAGCGAATTCGATTTTGATGAAGAAAT
CGAGTCCGAGCGAGCGCGAAAGTTAGTGGTGCAGCAGGTTCGGCAGAACGAGCTCGCTGA
GCAGTACATTAGTCAACTGGATATCAAGATTGCTCTTCTGGTGAAGAACAAGATCACATT
AGATGAGGTTGTTAAACACCAGAGGCACTTTGGTGGCCATGTAGGGAATCTCCTTTCTAA
CACGGAGATTTCCTCCAAGGACCCGTTTGACCTGAAAGCTCTGAACAAAACTTCGAGGAG
AAAGTTAGAGCACTATCAAGTTTTCTTCTTTCTCCTTCAGACACAATCCCAATATCTCGC
CAAACTCTTCCGACGCCTGCGTGAGGTTAACACCCCAGAAAAGGAGTACGAAAGGATACG
GCACTTGATGATGGGTCTTTTCGGATATTCTCAGAAGAGGCGTGAGGAGTACTACCTCAT
AAAGCTGCTGGCCCGCTCAGCTCGAGAAGAGATTGAGAGCTTCACCTCTCTCCAGGACTA
CCTGCGCTGTAACTCATTCTGGAACAAACTTTTTGCGTCATATATCAAATCACCCCGCGA
CCGAAAGTTTATGCGCGATGTCCTAAGCACTGCTGTGAAGGAAAATATTGTCGAAAACGC
TGAGCTGGATCTAGAAAGTGATCCAATGCAAATTTACCGGTCCGCCATCAACAACGAAGA
ACTGCGGACGGGGAAGCGTAGCCGGCGCCCACTTAACATACCAAGAGAAGAAGCTATTCG
TGACCCTGAAACGAGAGCAACCTTCATCCAACATTTGCAAGATTTGAGGGATATCGCTGA
TCAGTTTTTCACTGCTTTGGAAGAACTTCTATATCGTATGCCTTTTGGGATTCGATACAT
TGCTAAAGAGATGTACGAGAGCCTTCTCTCTAGATTTTCCAACGAAGACCCGGGTTTTAT
TCTCCAAACAGTTGGCCATTGGGTTTGGAAGAATTATTTCCAGCCCGCCATAATGGAGCC
AGAGAAGTATGGTGTTGTCGACCGGGGATTGACGCAGGAGCAGAAGCGAAATCTGTCGGA
GATAGCCAAAGTCATTGCTCAAGCGGCTTCCGGAAGGCTATTCGGTGCAGAGAATGTATA
CCTCCAGCCCCTAAATACCTACATTGCGGATTCGATTCAGAGGCTTGGGAATATTTGGGG
AGACTGTAAGTGCGACCTGAAGATAATTTGCAGAAGATTTTTGAAATGGCACTAATCAAA
GGCAACAGTGATCTCCGTCCAAGACGCCGAAACATACTTTGACATTGATGAATTCAACGA
TCTCTACGCCAAGACCAAGCCGACATTATATATTAAGATGTCTGATATCTTCTCCATCCA
CCAGCTCGTGGCTTCCAATATTCATTTCATCTGCTCCAATCCAGACGACATTCTAAAAGA
GGTGGTTCGCGACTTGGGCAATGTCAAGTCCAATGAGAATGAGCTGATGAGCGTCAATTC
TTCCGAGATCAATCTGACACTGAACCCGAAACTCGCCCAAGCTGAAGGTAGGAAGCAATT
ACTTCTATTATCTCTGGCGTACATACTAAGATAACTCGATCAGATCCTGAAGCGGATATC
AAGGCTCTATTCATGGAGACCAAGAGATGCGTTCTGTACATCATCCGCGTACAGTCGGGC
GCTAACTTGCTGGAAATCATGGTTACACCACCCACTGAAGAGGACGAAGAAAAGTGGATG
ACGTTCGTACGTGATGAGTTAAGTGCTCACAATACGCAACGAAGCGCATACTCTGAAGCG
AATAGTCTTGTAGACATTGCCTCTATGAGCTATTCTGAACTCAAACGAACGGCTTTGGAA
AACATCTTGCAACTTGAACGAGCAGGAAAGATCCATCGCAGCAATCACTACCAAGATCTT
CTCAATGCAATTGCGATTGACATACGGACCAAGCACCGCCGGAGGATCCAACGTCAGCGA
GAACTGGAAAGTGCTCATATGACACTCACACGTCTTAACGAACAAGCTGTCTGGTTAGAC
CAGCAGCTCAAGACGTATAACGATTACATCGAGCAGGCGATGGTGACATTGCAAAGCAAG
AAGGGCAAGAAGAAATTCCTTATGCCCTTCACGAAACAATGGGACCACCAGCGCGAGCTT
CAGAAATCCGGCAAGGTGTTCAAGTTCGGGTCATACAAGTATTCAGCCCGAAACCTGGCG
GACAAAGGCGTCCTAGTTTACTGGAAGGGTTATACAGAGCGACAATGGGACCGAGTGGAT
CTGACCATCTCGAGTAACGAAGTTGGCGTCTTCACCCTCGATGGAAGCAGTGGGCCGATG
ATGGTTCCTGGGGCCAATGCCCAGGTTCCCTTGGATGACCTCCTGCAAGCTCAGTTCAAC
AACATGCAATTCCTCGACTTCTTTGACGGACATCTGCGAGTGAACGTCAATCTTTTCCTG
CATCTGATTATGAGAAAGTTCTACAACGAATAATATTCACAGATGCTCGAGTTGTTTCTC
CTGGGAGGTCTTTGTCCTATACGTATGATGACTATTTGTTTCTGCTTTCCTTTTTTTATG
ATATCCCCCTTTGCCTTCATGACATGTACAGACAGCAAAAGCACCTATATCCAACGAGCT
CTCACTCCGAGTACCTACTTTGTTATTTTTGCTGTTTTCCATGGTTTTTGTTAGCGATGA
TTCCCTCCGATTTCATTTCTGCATGCTG
>RG9FS0074 Genomic segment corresponding to mRNA: XM_413599 Aspergillus nidulans FGSC A4, AN9462.2 predicted mRNA.
AATGCGACAAGAAACAGACGAAAGGGTTGTTGGGTTTCAATGGGCCGCATGCCTGCTTCA
CGAAGAGAAGCAGACTACGGGCAGAGTGGGATCAAATAGTCGTAGCGTGTTCCTTGGTAG
GAATGCTCAGTAGTGCGCATTCAAGGGATCAAACTGCATAGCTCTCTGTTGGGTAACGGG
CAGTTGGTTGGTATAGAAACGGGCTATCTCCGTCCCGCAGAGAGGTCCAAATTCTAGTTT
CGCAACAGGGGTGGAAGGGAAACTGAAAAAAAGAAAAAAACAAAAGAAAGCCGATTATTA
TGGTCGATTTGATGGAATCGTGAGCAAGTTCAAGAAGGAAAGAAGAATCAAAGTAGGTGG
AGGGGGTTTGAGGAGATCGATCGGAAGGCGAGTTTCCCAGCCTCCCACAAACAAATCTCC
CGATCGGGTAAGGTGACCAGTTAATCAGCTTATCGGCGCGGACTCGTGCCCAGCCACTGA
GCCACAAACAAGGAATCTAGATGAACACCACCCATTACGGAGTGCGTGTCATAGGTGTAG
ACTAGCTTTATTAAATTAAGTTTTGAACAAGGATCTGAATTAGTAGAAACAGCCTCGGCC
GTGACGGAGTGGGAGTCGGTGGTTGAATGTCGAACAGCAAGAACTACATCGTTCTCTTGC
CTTAAGCTCGCGGAACTTGCTGCGGCCCGAACATGATGTCTGACCAATGGTCCCGATCGG
TCTGAAGAGAATAATGTAGATACGTCTTAGCGACCATTGACTTGATCTTTCAGAGATACG
GGGTACTCCTGCCTGGAGAGATTCTCAGTTCCCTTCTAAGACATGATGTTCTCAGTGATC
TCATGCCTCAAGGTCAAGGCCCAAGCACTCTGCAAATAGACTATGATCCAGCCTTGGCAT
TCATCGCCTCATCAACGACCGTCTCTCAAGCGTGTTCGACCTGCCCGTCTCTCCAGCGTC
GCAATTAAAATTACAATCCAGCACCCATACAACTGCTAAAATGCCCAGAAGCGAGCCAAC
TTTCTTATACAAACTTGTTCCGTCAACTTCCCCCGTGCGGGAGCCCATTCCAGATCGTCT
CCCGGTCAGCGAACTCGATGAGATGTCTGGATTCGTGCACTTATCCACAGCACTTCAAGT
TCCAAACACTCTGAAATTCTTTTTCAAGGATGAACCTCTCGTCTATGTGCTAAGGATTCC
CTACGACCGCGTAGCAAAAGATATCCGTTTCGAAGATCCTGAGGGCCGTGTATGCGGGCC
GCGACCAGATGAGGGTTTATTCCCTGTAAGCCTGGACTAACATCGCTCTTATCCTCGTAT
ACCAAGAACTAACGTAGTACAGCATCTCTACAATGGACTGAAGCTTGGGAAGGATGAAGT
CGAGAGCTTGAGCATATGGACTAACGAGGGCGGTTGGGACAAGCCGCTTGCTGCGGCAAA
GCCATGGCTTCGGTACTGAGTTGGTGCATCTTCTGTCGTTGTCTATTGAGGCCAGTTGCG
TACACTATGGCTGCGAATGTTGCTTTCCAAAGCTCATATTGCATAGCATGGCTGGCACTT
CGTGAATGGTTCGATATGGATTGGTTGAATTCATCCATACGCCTATGGCAATCTTCCTGA
GTTTATAGGTTCTTTTTACGGTGGTAATCTACAGACATCTGCCACATTAAGTACGCCTAC
ATAATGCAGAGTCCGCAACTCTAACCCGCAGTGCACTGCATCATACTTGGATGCACGTTA
TCCAAAACTATAACGCTGCATCTTTGCTGAACTTGAAAAATGACTCACTCTTCCACAAGC
AGCCCATCAGTCAACGCATCTATGCTCTGTACACTCGTCAATCGGATTTATGAAATCTGA
GCCTGCGTCTGCAAGCTGGAACTTCCGCAGACATTGATAAGCCCCGATACCGGTGGGGGA
ATTGGTCATTTTCCCCTCATTCACCGCCTCAGAAAATTTCGTCTACTGTCCAATGAACGA
AGTGACCTTAATCCGCTATGCCGCTTCCGGCATGGTTGATTAAGAGGGGCTAGTGCGGCG
AAAGGTGTACAGCTAATTTTTCTGCTCCGAATTTTTCTTCTCTTTTTCTTCTTCTTTCTT
TTCTTTGGGAAAGGAAGACCTTCTCCATCAGCAGAACGTTTCTATCGTCGATCTGTTGAT
TATACTCTCCGTTCTTTTGATCTATATCTGCGTGTCCTGATAGAGACCGTAGATTTTTCT
ATCTTTAATATGCCAATTGCCAACGGTGACGCTCTTGGGAGAGCTATGAAGGCCGAATTC
CAGGACCACACCAAGGCCTTGGAGGTCTTGGAGAAGGAGTACCCGATCAAGGATGGTCTT
GATGTCGACACTCTGCTTGATTCTGACAAGCACGGTGCGCTGACCTACAATGACTTCCTC
ATTCTTCCGGGATATATCGGTAAGCCGCGCGCTGGTCTCCTAAACCACGGTCCGTGACT
>RG9FS0075 Genomic segment corresponding to mRNA: XM_413598 Aspergillus nidulans FGSC A4, AN9461.2 predicted mRNA.
GCGACCTAGACGTATTTAGGCATCCTGTCAGCAAAGGCTCTCCCAACACACAGTTTTAAA
CTTCGGTATTGCCGCAGCAAGAAAATAGTCGAGGACTCACGTTGGCCATGAGGGCAGAAA
AGTGCGCTCGAGCACTCGAACTACAGGAAGTTCGCTGCTCGAGAATGGGGTATAGAGGAC
AAGATCTAAGACAAAAGAAAGATTGTTCTATCCCACCGGTCGGGGCAATGAAAAGATCGG
AGGGAGAGAGCGGAGATGCAAAGAATATCTGGTTCTGACGTTCCAGGTCAAGGGAGTTGC
CTACTCAGACCAATGATAGCGCATATACGGCCTGCGGGACAAAGAGATTATTAAGAGCGC
CAGCCCGGCAAAGGAAACTGTAAGAACAGACCTCCTACTTGATATTGCTCTATCCTTTAT
TGCTCTTCCTTTTCCCAGCCTAACAAAGTACCTGAGTGGGCCTCCCCTTTCCTGCTTTGA
TCTCTTCGTTAGAACGAGAATCCAGGGCACGCACAGTGATATCATAATATTTTGGCCCAT
GGTCCACCCGCAATTATGAACACCAACCGTGGGCATAACTATACAATGCCAATTTGTGAA
CCATACCATCAATTAGGGCTACTTAGGGTCCTTATCTGGATTTCATAGTACCAGTATCGC
TTCAACATTTGCTGAGGCCAGTTTACTGTCCTTAAAACATAATACTGAAGCTCTCGAGAT
ACCACCATCCAGTAGTGGTGGGATATGCAGAGAGATTGGCTGATACAGAACGGTCGGACG
GTCACATGTCAGACCGGGAGGTCTCACCGCCCAGTGAACTGCCATGACTCCTCTTGCGTT
CAGCCATCATGCGAGCAGCAAACAACTCCTCAGCAACCACCAGGGAGATGTGCGAGACTC
ATCATACGAGCCTAGTTTCTCATCCGGCTTCCCGAGACTCTTGTCATCCCGGAACACCCC
CCTTCAATCCATGAAGTGCCCTTGATACAATCCGGACGAGATGCTGCGGAGTTGGCCAAA
CCGATGTCGGCGCAACCTGCGGACTCAACGAGGTCATCTCTCAGTACGAGTTCTGCATTC
GGAGAGCTTTGTGCATAATCCTCCGCCGTGGAGACCTGTATCAGCTCTGGACGAGTATGT
TTCTTGCTCTATCGGATGACATTGTTGCTAATGGCTGTAGATACGTTGAACGCCAGATTC
GACCGATCAGTTTACGACAACTGACTTTCTTTGGGCGGACGTTGACCGAGTCAAGACTTT
TAAGCTCGGCCAACTATGTGCGCACAGAGCTTCCAACGAGGTCAGTCGTTCATCCCGCGT
CTTAGCTTCTGCTAACAGTTATATTTGCAGACTAGCACACCGTCTCCGGGACATACAAAA
GCTGCCTTACGCTGTGGTTGCTAACCCTCACTTCTCCCTGGTATATGAACTCTACTATAA
AGCTTTTGAGAGATTCCGTACTGTGCCCGAGATACGAACGCTCGACGATAATGATCGATT
CTGTGACATCCTGCGGAAGACGCTCAAAGAGCACTTGGTTGTGATACCAAGGCTGGCCAT
GGGAGTTCTTGAATGCCGTGGGCTTTTGCCGGCAGAAGCAATGGACCAATTCATGAATAC
GTTGCTCAGGGCGGTAAGGAGATTCTATCCATTGGAGAGTACACGTCTAATCCATGACAG
AGGATTTCTCGTCGAGTTATTGCGGAACAGCACCTGGCATTGACGGAAACCTTTAATTCG
CCGTGGCACTTCCCTGGATCACAAGATCGGACAGACCTAAATGCAGATTTTGTCGGCGAG
GTATTCCTAAAGTGCAACGCCAAAGAAGTCGTAGAGCGATGCGGCAAGCTGGTACAAGAC
ATTATTCGGCAGAGTTCTGGGTCAGATAAGATCCCAGAGATATCTGTGCAGGGGCATTTG
GACGCCACTTTTCCGTACATGCTCAGTCACCTGGAGTATATCATTGGCGAACTCCTGCGT
AATTCGATCCAGGCTGTGAGCGAGAGATATCAAGGTCTCAACCAAACACCACCCCCCATC
GAGGTGCTGATTTGTGAAGCACCTCAACATGTGATTATGCGCGTTTCGGACCAAGGGGGA
GGCATACCCCGAGAGATTCTGCCATACTTGTGGTCTTTTACGAAGGGTCCCCACAGCAAA
GTACGACTGGAAAATTTAGGACAGGTCCCGGCAATGGCAGCTACACTACAGGAGCTCTCA
GTGTCTAGCGACATAAAACATGCAGACAAAGAGACATTTCGAGAGAGCTCTCTAGACACG
CTGACTTCGCGGCCTCCAGATCTTAGGCTGGGGATAGGGCTGCCAATGAGCAGAGTCTAT
GCAGAGTACTGGGCAGGTAGTCTGGAGCTGCACAGCTTAGAGGGATACGGCGTGGACGCG
TTCCTTCAGATATCGAAGCTCGGCAACAAGAACGAGCAAGTGACGACAAGAGCAGCAATT
GATGCCGTATGATCGACTCTATTTTGCGCTAGAGTGTTATACAGAGTGTTTCCCGGCGTA
TATCCCATATACCAAAGCAGAGGATTCTTACTCCTGCCATCTCAGCCTTAGCCCGTACCT
TCGTGCTACCGTGCTGGCTACTGTGCTGGTTATCGTGCTGCCTAGCCCTATGGCCCCGAT
CGGCTTCTGCGGAATGACGTCAACTAAGCAAACCGCGGCCGACATCTGGCTGTCTTTGCA
ATGCAAGGGAATATCATCCATTGAATATCTGTGTGACTATATCCTTAGGCCTTTATAACA
GCAACTCCTTGATTTACCCCTGGTCTGGTGACGTCGTTTCTCTCCCGTTAGCCTCGTAAG
ATGAAACGCATTAACTCCGACCATGATGACTACATTTCCATCTACATCTTCATCCTTCTC
TTTATAATTTTCTTCCTAAGCTTTCTCGGAACATACTCGGATACCAACGAACGCGCGGAA
CAAGCTGCGCAATCATAATTCAACAGTCAACATGGCTGGTTCAGCTTCTATGCTATGCCT
GATCATTCTTACCATTTTCAGTGTGTATCGTCCATTCTTCAAGGCAATTGGTCTTCCGAT
GAGTATACTGACGAGGCCCAATAGTACCACCTCTAGGCGTCTTCCTAATTTCAGGCTGCA
GCGTCGACTTTCTTATCAATATCATGCTCACGATACTAGGGTTCGCTGTCCTTTCCCCTT
CAATAGGATCTCAGGTTAACAGCTCCTGTGCAGCTATCTCCCCGGCCACATCCACGCCTT
TTACCTGGAATATGTGTACTATAAAAATCGCGAGGCCGTCATGGCCGATCTAGCGCCAGG
TGTCTACTCCGATCGGATCCAGCGAGGGGGGCGGCATAATTACGGGACCATTTCTTGAAT
ATGCTTCATTGGTTGGGACCTTTTTCTGGATCTGAGTGTGCTCTTAGCTGCTAGCTTCGT
GTATTTACACCCATCGACAGTGTTCACAGGTTGTTTTCGGGGTATAATAGGA
>RG9FS0076 Genomic segment corresponding to mRNA: XM_413597 Aspergillus nidulans FGSC A4, AN9460.2 predicted mRNA.
TGCCTCCCGCAGTATCCGCACAGAAACTTTTTCCCGCCTATACTCTGCGCCCTCGAAGAT
ATCGAGTCTGTGGATATCGCCGTCCGTAAGGCCTGAGACGACAGTGCCGAGAACGCTTGC
GCGCGACCGTGTTTCAGGCCCTGAAGGTAGCGCTGCTTTACCTGTTGCAGACTCAGACCC
ATCCGTAGCAGCATCCTGCGTCGATTCTGACTCTCTGATGATTCCCGGATAATCAGCTCC
CCTGACTCGATGTCTCCTATAGCCGTGCAGTACTGCGGGACGAAACTGGAGAAGGTCTTT
TTGCCATTGTTGTGGCGTCGGAGAGCCGTGGATTACACGGTGAAGGATTTGGGGGGCCAT
AAGGGTTCCTGACTTGCTGCTTAGTACTGATTCAATATTTACTCAGGATTTGATGATGAA
GTGAGTCGCGCTGGTGGGGTTATATATCTGCAACGCTACGGTAGAAAAGGCAGGGGAACA
AAGAAACCGTACCGTAGAAGAAGAGAACGTGGTCGCCCATCTTGAAGATCGTTAATTGCT
GTCCTCTAGCAACGGGGATATCAAAGCGAATCGGCGAGAGGATGATTTAAGACTGGGACT
TAGCTGTTGGAGTCTTGCAGTATACCTAAGTAGCGCGGGGTCAGCTTAGGTGGAGAGCGG
AGTGATCTTCAACTTTAAGCTGTCTGAATTGAGCTATGCGGCGGATAGTATAATCAAAAG
TAGATCATCCAAAGAGCTATTGTAACTTGAGAATCTCTCATCGTATTAAACAAGAATATA
AACCTGCCAGACTTTTAAGAGAAGCAATATACTTCACCGTCTTACGTTTTCACAGTACCA
GTTTCCAGTAAGCTTGATCTTATCGATAAGCAGCCGAAACCTCTGGAGCGCAGACGGGGA
CATGTGGCTTTATCCGCATCCAACCCATCCCATCCCTTCTGGGCACCTCTCCTACAACGG
ATCTCTCCCACCGACAGGGAGACACAAAGAAAAATAAACGATGCACTCGACACTAAATCG
TGCCCAAGCGGTCTTCGGCTTCTTCACGACAGTCGCGCTCTTTGTTGCGGGTTTCGCCGC
CCTCTCGGTACTCTTGTTCCCGACAGATAAGATTAACACGGAAGTGTCGCTGAGGGATGT
GAAAGTGTACGTCGCCATTGTCTAAATACTCGCTAGCTATTAAGGAAAGCTAGAAGCTGA
CCAAGCCGCGCGATAGAATAAAAGGTCGACCCCACTACTACTCCACCAAGAAAGAAGAGT
ACGCGCAGATGAGATTTGACTTGGATGCTGGTACGTACCGTCATCACTCGATTGAAAGTA
TGTTGCAGATGACGGCCTAATCAAACGAAAATGCAATAGATCTCTCACCGCTCTTCAATT
GGAACACAAAACAAGTCTTCGTCTACGTTTACGCGACGTACTCCTCCTCCAACAAACCCT
CCGAGAACTCGTTAACACCGCAGTCCCAAGCCATCATCTGGGATACTATCATTGAAGCCC
CCGAATCGCCTTACTCTTTTGCGAATCTGCGCGAGCAGTTCTTCCCGACTAAGAGCGGCA
AGTCCGCATCATCGCGCAAGCGCTCTTCGACGAACAAGAGGAACGATAGCAACAAGCAGG
ATGCTGTTCCCGGAACTCTCCGTCTCCGCAATCAGAAGAGCAAGTACCAGATTAGTGATA
TTACGGGGAAGATGGCGGAACGGACGAATGTCACGCTGAGCGTGGGGTGGAATGTGCAGC
CGTGGGTAGGAGCGTTGTGGTGGGCTCCCGGAACTGGTGCGGTTCCCAGAACAGGTGGCA
GCACCGGGGTATCGAGAGCGTTTGATTTGCCGGCGTTGAAGGGAACGAAGCCGAAGACGG
AGGGGGCAGAGGCTTCAGTTTAGATACGGTAGGGTCTTAGGGTCTAAATATTCATGGCTG
CTTATCGTCACTGTTGAGATTTTCCTGGTTCGATAAGATGGACGGCTCGTATTGTTGACA
GTCTGCTATCCAACATGCAGGAAAGGTAATAAAAAGGGCTGCCGCCAAAATATCGATGTC
CTATTATACCCCGAAAACAACCTGTGAACACTGTCGATGGGTGTAAATACACGAAGCTAG
CAGCTAAGAGCACACTCAGATCCAGAAAAAGGTCCCAACCAATGAAGCATATTCAAGAAA
TGGTCCCGTAATTATGCCGCCCCCCTCGCTGGATCCGATCGGAGTAGACACCTGGCGCTA
GATCGGCCATGACGGCCTCGCGATTTTTATAGTACACATATTCCAGGTAAAAGGCGTGGA
TGTGGCCGGGGAGATAGCTGCACAGGAGCTGTTAACCTGAGATCCTATTGAAGGGGAAAG
GACAGCGAACCCTAGTATCGTGAGCATGATATTGATAAGAAAGTCGACGCTGCAGCCTGA
AATTAGGAAGACGCCTAGAGGTGGTACTATTGGGCCTCGTCAGTATACTCATCGGAAGAC
CAATTGCCTTGAAGAATGGACGATACACACTGAAAATGGTAAGAATGATCAGGCATAGCA
TAGAAGCTGAACCAGCCATGTTGACTGTTGAATTATGATTGCGCAGCTTGTTCCGCGCGT
TCGTTGGTATCCGAGTATGTTCCGAGAAAGCTTAGGAAGAAAATTATAAAGAGAAGGATG
AAGATGTAGATGGAAATGTAGTCATCATGGTCGGAGTTAATGCGTTTCATCTTACGAGGC
TAACGGGAGAGAAACGACGTCACCAGACCAGGGGTAAATCAAGGAGTTGCTGTTATAAAG
GCCTAAGGATATAGTCACACAGATATTCAATGGATGATATTCCCTTGCATTGCAAAGACA
GCCAGATGTCGGCCGCGGTTTGCTTAGTTGACGTCATTCCGCAGAAGCCGATCGGGGCCA
TAG
>RG9FS0077 Genomic segment corresponding to mRNA: XM_413595 Aspergillus nidulans FGSC A4, AN9458.2 predicted mRNA.
AGCGGTTACGCACGAGTTATCTCGACGTGGTCTTCTGCCACGATATCGAGCTCGTCGAGG
AGGAAAGTGTTCTGAAGGCGATCGGGGTGCTGCTAGAGTTGGTCGACGCCGGCACAGTGC
GTTACATCGGGGTGTCAGGGTATCCCATCAACACGCTGGCCAGAGTCGCTCGCCGCGCGC
GGAAACTATACGGCCGACCGTTGGATGTAATCCAGAACTGGGCACAGATGACGCTCCAGA
ACGACCGGCTAGAGAGAGAAGGGCTGCAGGCATTCAAAGAGGCCGGTGTCAACTGCGTCT
GCAATTCCAGCCCGCTGGCTAGCGGGCTCCTGCGGGGAGAAGGCGTGCCGATTGCTGCCC
TGGGGGACTGGCATCCAGCCCCGGAGGGACTGCGAAGAGCGGCCCATGCAGCGGCCGCCT
ATGTCGCCTCCCAGGGGGAGGTGCTGGCGCGTCTTGCACTTCGATATGCCCTTCGACGAG
CGCAGCACTGCTCCACGTCAGACGTGCGTGTGGGTACCATCATGGGAGGCACGACGGTAG
CTGAAGTTGAAGAGAATGTCACGACTGCACTCAAGGTTCTGCAACGGAGCAATGGGAGGC
TGCAATGGAGCAGCCAGGGGATAGGAGGGTGGACGGAGAATCGCGATGCGCAGTTAGACC
TGCGCCTGTCTAGGGACGTCCAGCAAATCTTAGGGAAGTGGAGGAATTACAGCTTTTCAG
ACGGGAAAACTGAGCGAAAGGAGGATGTGGTCCAAACGAAGCTATAGACGGAACTAGACT
ATTCCTTGACAATGCCAAGCGGCCGTGATGAATTCAGCAAAGAATTGCATGTCTCCCTTA
GATTAACCGGTAATGAGGTTAGTCTCCCGCTATAATAAGCACTATAATAAGCACTGGCAG
CCCCCGCATTCCCGCTTTAATGGTTCCGCCGCCCCCTCTCTCCAGAGATTTAGCAGATGC
AATCGCCTTGCTCTGATGGATCCCAGTCCGACAATGCCGGATGGCGAAAGTCGACTGCGC
GTCCTGCGTGCCTGTGACCGTTGCTCTCAGTCCAAGCAGCGCTGTGATGGCCGACGTCCA
TGGTACGTCCCATCCCATCTCAGTCCCAAATGTCCCCGTGGCTAATAGCGCCCAGCCAGC
GATGCACGGGTTGGTGGCTTTTGACCCCGCACTGGCTTGAAATCTGGCGTCTAGGCGACT
AACTTGAATTCGCCAGAGAGAAACACCTCGTGTCATTATGAGAAGCTCGTCCGAAAACGA
GGTCGGCGCCGTCGAACGAAGCCCGCTCCGTCTGCTCACAGAGCCCTCGCACCTGGTCCT
CCCAGCTTGCACGACCTGATCAACCATACAGAGCTGAACCCTTCACCAGTCTACCAGGAG
AAAGGGCCAGACGAAATGCAGCGGCGGAACACCAACTCGTTGAGCAGTCCTTCGTACACC
GAAGACGATTCGGCACAAACAGTAGAAACAAGAGGCACTGGGGATAGGTCCGTCCTCGTT
GAAAAAAACGACCATCTTCGGCTGGGAGGCGGCCTGCACACGGCCGAAGGGCAGCGAGAG
TCTCCATTCGCTCAGCTTCTTAGTCCGTTCCCTCTGCAGGAAGTTCTCTTTGGAATGCCA
GGGCGCCCGAATAGCCAGGCTGCCTTCACGCCTCCGATGGTCACACCTCCAGTTGAACAC
TGGCTGGATAGGACAACGTCCTTTGCGCCGAGCATCCCACGGAGTATATGTCCGTCAATA
CCACACAATCCTCATGAAGCGCTCGGACAGGGACTGGTTCAGGGGCAGTGCTACCCTTGC
TTGCACCATCTGATGCCCTATCTAAAAGGAATCCTCTCTCCGGAAGATGCTTCTGAGATG
CTGGAGATCTATTTTAACGACCAACGGAACCCCATCTTCAAAGCCTCTTCGCCATACACG
CTAACCCACATAATACACCCATCCTCAATTCTCCATCCAACGTCTCCGCGACCTACGTCT
TCCGTCTTGCTTCTGGTCATGCTACTTTGCGTGGCGCACACTGCAGATATCAAGATCTTT
GATCCTCCTGGTGCACGCCAGCGCATCGTCCTAGACCTCTATCGTTTGGCACTGGACCTC
TTAGAGCCGGTGGATTGGGACAATTACTTCAGGACATCAGGTACGTCGTCCGCAAAGGTC
AATATGGGTCGCTGACTATTCTGTAGACGGTTGGCAGTTCCACCCTCGCGGAGGATTCAC
CGACAAGGACGGGCGCTCCTCGGTGTCTCACGCCGCCAGGACTGGGCTGATACCCGACTT
CCTAGGGTCAACGGATGTCATCCTCGCGATCGTCATCCTTGCCCTTGTTATATCTGGCGG
CCATTTCAAGGCTGACTGTCTGAAATGGTGGTCCAAGGCTGTCCGGCTTACTCGGGCTAG
TGGGTTGAGCATGGAAGACCAGGGAATGCAGCCGGGGAGCAACCCTAGTCAACCACATCA
TCCGCACAAATCACATCGCGAGTGGGTGATTGCAAAAGAAGAACGCCGGAGACTGTTCTG
GCTGATCTATTGTCTCGACCGTCATCTCGGCCTCTCGTTGAATGCAGCCGTGAACTTCCC
CGAGGGCACATTCTGCGTCGCAGAGCCACTGCCTGAGGCGATATGGCAGAACTTGGAGAC
AATACCTCTCACCTCACTTTCCCCACCTCGCCTTGGTCCTCCGTCGAGGATATCGGGTTA
CGGCTTCTTTGAGTACTTTCTTCCCCTGGCGACTGTGCTGGGTCATATTATTGACCTCCA
CCACATCCAACAACATCCCCTGCTAGGCGACACTATAAGCCAGGCGGCCGTCCATAAGAT
CGAAGCGCTCATATCCCAGCGAGAGCAGGATCTCGCGGAGCTGAGGGCTCAACTCGAGAA
TCCGCTGCTCAGTCAACGACCGGTCGATCTATTCAACACACATAGTCCAGTATCGACCGT
TGACTCGAAGAAACCATTGGTCATTGCGTACAGCTCCCACATGCTCCACGTATTCTATAT
CTTGCTACACGGGAAATGGGATCCGATATCCATGATCGAGGACGAAGACGATTGGATCAC
CTCGGATAGTTTTCAAGCATGCGCCTCTCATGCCCTCAGTGCGACAGCAGCCGTGCACCA
AATCCTCACCTTAGACCCAGAGCTGACCTTCATGCCGTACCTGTTTGGTATATATCTACT
GCAAGGGAGTTTTATCCTTCTGTTGTTCGTCGATCGGATGCCCGAGCTGGGTTTCAACAA
GTCGGTCGAGGAAGTGTGTGAGACCATCATTCGCGCCCATGAAGTGAGTGTCGTGACGCT
GGACACCACATTCCAGGTATGGCTTCCTTCTCATCCATGAAAAAGACCAGTCTGATGAAG
CCAGAAAAACATCCGCAAGGTATTTCGGTCGATGCTGCATGATGCGCAACAGACGGATCC
ACAGTTTCGGGAAACGCACAAGGCCCGGAGAAGGGAGATTCTGTCGCTCTATCGCTGGAC
GCGGACTTCGCATGGGCTGGCCTATTGAGTCTTGATCCCTCTTTTCTGGCATGATGTTGG
GTATTAACCATATCAGGCAGGGCCTGGAGTATTGTCCCTTGCTATTTTTGACTGACTCGT
GTGGTGCCCATCTTCTGGAAGCGGCTGGATTGACCTACAATGCCTTATTGAATTGGTCAA
CATGAGATTTCTTCACGGCTCCTAAATTATTGCGAAGATTTTAGGATAAGCCAAGCGCCT
GTGAAGCATGAGCAACAGGTCTAGAACTCGCACCCATAACTAGCAGAGTTCTTTGGGAGA
GCAGACGCATAGTCCCTCGGCCATGCCGTCTACTGAGTATTCTACACCTAGCCATGGACC
AATTCTCAGTCAGTGTTTGCAGTGAACGGATCATTGCACATTCATTTCACAACCTGTGCT
CCTAGACGACAAGACCACCAGGGCACAGCTACCAGATATATCACTTACTCAACGTATCCA
AGCAAGTACTTCACAACGCCAATACTTGTGAGTACCCCTACTGGTATCAAGAAGCCACTG
CTAAGCTTGCATCTCAGTGGTGATGAGACTGCAGCCAACCCTAGTCGAACTATTATTCCG
ACGCCATCGTACACACCGCGAACGCGATTCATTCAGCATAGGATCACATTCCTTGTTAGG
AAGACCCAAAGACACAAACCCGATCATTCACCATTGCCACAGGGCTTGTACTGAGTTTAA
TTCCATCATCGCAGCGCGATAGTGAGGAGCACTCCAGCATATCACAGCGCTTCCTCGACC
TTCAAAACTGATGTTGAGGCAGGCTGCCGGGCGGTTTATTTCTTTCAGAAAGCCTAGCGC
AACTAGGCGCTCGGTCTTTC
>RG9FS0078 Genomic segment corresponding to mRNA: XM_413594 Aspergillus nidulans FGSC A4, AN9457.2 predicted mRNA.
GGCTTGGATGGATGGGGTCGTCGCCTGGGGATAGGTACATGTCTATCGACGATTGGACGA
ACAATCCAGAGTGGAAGACTTGGAGCAGATCATAGCTGATACTCCCAATCAATGCCTAGC
ATTCGGAGAAATGGATGCTGGTCAGGGAAGCCTGAGTGTTTGTATAGAAGCCATGTTTTT
CTAGGTAGTATGTATCTCTTGGGAGAATCCACTATGTTTGCCTCGCCACTACTGAGATAA
TGGCAGGGCCCCGTATCTTCTCCAGCGAATATACTTGGTTGGAAAGCTGCGAGAGCACTT
TATCTCTCTCTCGCTTATTACCCAGACTGGGCATGGTGCCCTTCTTGGCCAAACTCGGCG
TTTCTGTTGTCTCCAACACACTATCGATACTAAAGATACTAACCCAAGTTATATTTTCGA
TATCAGCAGCCGGGTTCTCGTACATGGTAATCCGTAGATAGTCGTATTCATTCATATATG
CTTGGTAACCGCTGCAGAAGCAATATCAAATGTCCAATTCTCAATACAGGGCCGCTACCC
TCTGCAACCCTCTCCTGCCTTTTCATACCGGTGCGTTTCAGTATTGTGGCTACATCCTCA
CACATTGAGATATGAATTAACCTTACACTGTCAATTGTGGCCTTGCGGCGGAAACATCTG
TGTCCAGTATGGCTGCAGCAGAGAAACTGAGTTCTCCTTCAACAAATGTGGAGGAATCGA
TTCGGCACTGGAGACAAAGGTAATAAGCCATGCCAGGTCTTGAGTATAATTGTGCGCATG
CAGAGAAAATCTCGCAGATCAATGCTAGTGAGTGGAGGTGCATTTAATTGATTCCTAGTC
CCCGCTCTCAACAAATCAGCCTTTCTGCTTCAGTCTAGCATATACAGCCGGAAAGGATGA
AGCTGAAGAATTGTGGAGTGGGCCAAAAAACCCTTCTCCGTCCGCCACAATCCTTCAGTG
ACCCAGCAATTACCCACTCTTTGCCTCTTCAAGTAAAAACATGATTGCTGCCTTCAAGTC
CCAAGAATACCTCTGGATGAGACGATCCCACCTCCCCTGGTTCGAAAAACAACAATCGAG
TTCTATAAAGCACTCGTCACGGCACAGAAGTGATTGGTTATTTGCACTTACTCCTGGCCT
AGACGAGGACTACTTTGACGGCGTCATGAACACCCTGGTGCAAATTATGTATTACCCAGA
CACCAGATCCACACTACGGCAAATAAACGATAACAAGACATCGGAACTTGAATCGGCTGA
GAGGCAGCGCTTGTCGAATAATGTGCCAGGAGCACGGGGCACCGGGTATGTGATGCTACA
TTACCCTGCGTCGCGGTACTCCATGCCGATCTTCCTGGGGTTCAACCCGGAGCGGAGCCG
TCTGTAGGGCTGTATAGACTTCTGTTCTGAGGGTGACGAGTGATGTTTAACCCCGTCTCA
TGTAGGATGAGCTGTGTTTCGGTCGTGATTATTCTCCATTTTATGCATTCGTTCGATTAT
GGCAATGCACCGGCAAGACTTGCGCTGGCGCTGCAGACAACGCGATTGAAGGTGCTTCGT
TCGCGGGAATTGCGGTAGCTTACCGTGAACATTGTAGCTTTGATATGCCGATCTGAAGTC
GATTATGTGGATTTTACAAGGTGTACAACCTCATTCTTCTTACATTATCCTTCCTCCCTT
TCTCTCTCTCTTTCCTTTTCTATTTTCTCTTTCAAATCATTTTGAAATTCTAATTTTCCT
ACCTGCTGTGGCTATCTATAAACGGTGGTCAGGAATGGCTGTAGGTGGCGGATAATATGT
GTCCGTCCTGGCTGGTCAGAGAGATATATACTGGCTATTCAAAAACAAGCACTATTATTT
CGAGAAATGGGTGGTTTCTCGGCCGAACACATCCTAGGATACAACGAGTAGGGAAAAAGG
GCCTGAGGGTGAAGAACAGGGATGACTATAAGTGTAAATTACCACATACAGACGGTTTCT
GTTGACTCAAGGGGTCTTGTAGCGTTAGGATGAAGGGTGGGCCGGCTAAATTCACACGGG
GAGACTCCACACCCCGCACATAGCCTGAGTTGTCGTTGGCGGATAATCTTCCGCCTAACG
GGAAGTATAAGTGTTCTATAACCCTATTGGATGCATTTAGCCGCGCTCTTTTGGGCGTAC
CGGAGATGCACCTGGACATGATCGGGCTGATCCAGAAGAGGCGAAGTGACATTGGGGATG
TGCGGTGGCCTTAAGAAGGTGCCCATCCACTGAAGAAGTGTAGACACTACTGAAGTGTAG
GCCTACCATGAGTTGGGGGGCGTTCACAGGTTCACCGTCACTAGACAAACGCAGCATGGC
AAATCCACCTCGAACGCCCCTAAGCCAGCTGCTGCCGCCGCTTATCCTTGGTGGAGCGGG
CTTCAGCTACCAACACACGCAGAGCCCGAACGTCGAGCAGACGAGAGAGGTGGTGAGCCG
CGCTTTTGAACTGGGGGTCCGAGCCATCGACACGTCTCCGTACTATGAGCCGTCAGAGGC
GCTGCTAGGCGAGGCGCTCTCGCACCCAGACTTCACCACCAGATATCGCAGGTCGGACTA
CATCCTTATGACCAAGGTCGGCCGCGTAAGCGCGACGAAATCCGACTACTCGCCAGACTG
GATCAGATCCTCGGTCGCGCGGTCCCTTCAGCGGTTACGCACGAGTTATCTCGACGTGGT
CTTCTGCCACGATATCGAGCTCGTCGAGGAGGAAAGTGTTCTGAAGGCGATCGGGGTGCT
GCTAGAGTTGGTCGACGCCGGCACAGTGCGTTACATCGGGGTGTCAGGGTATCCCATCAA
CACGCTGGCCAGAGTCGCTCGCCGCGCGCGGAAACTATACGGCCGACCGTTGGATGTAAT
CCAGAACTGGGCACAGATGACGCTCCAGAACGACCGGCTAGAGAGAGAAGGGCTGCAGGC
ATTCAAAGAGGCCGGTGTCAACTGCGTCTGCAATTCCAGCCCGCTGGCTAGCGGGCTCCT
GCGGGGAGAAGGCGTGCCGATTGCTGCCCTGGGGGACTGGCATCCAGCCCCGGAGGGACT
GCGAAGAGCGGCCCATGCAGCGGCCGCCTATGTCGCCTCCCAGGGGGAGGTGCTGGCGCG
TCTTGCACTTCGATATGCCCTTCGACGAGCGCAGCACTGCTCCACGTCAGACGTGCGTGT
GGGTACCATCATGGGAGGCACGACGGTAGCTGAAGTTGAAGAGAATGTCACGACTGCACT
CAAGGTTCTGCAACGGAGCAATGGGAGGCTGCAATGGAGCAGCCAGGGGATAGGAGGGTG
GACGGAGAATCGCGATGCGCAGTTAGACCTGCGCCTGTCTAGGGACGTCCAGCAAATCTT
AGGGAAGTGGAGGAATTACAGCTTTTCAGACGGGAAAACTGAGCGAAAGGAGGATGTGGT
CCAAACGAAGCTATAGACGGAACTAGACTATTCCTTGACAATGCCAAGCGGCCGTGATGA
ATTCAGCAAAGAATTGCATGTCTCCCTTAGATTAACCGGTAATGAGGTTAGTCTCCCGCT
ATAATAAGCACTATAATAAGCACTGGCAGCCCCCGCATTCCCGCTTTAATGGTTCCGCCG
CCCCCTCTCTCCAGAGATTTAGCAGATGCAATCGCCTTGCTCTGATGGATCCCAGTCCGA
CAATGCCGGATGGCGAAAGTCGACTGCGCGTCCTGCGTGCCTGTGACCGTTGCTCTCAGT
CCAAGCAGCGCTGTGATGGCCGACGTCCATGGTACGTCCCATCCCATCTCAGTCCCAAAT
GTCCCCGTGGCTAATAGCGCCCAGCCAGCGATGCACGGGTTGGTGGCTTTTGACCCCGCA
CTGGCTTGAAATCTGGCGTCTAGGCGACTAACTTGAATTCGCCAGAGAGAAACACCTCGT
GTCATTATGAGAAGCTCGTCCGAAAACGAGGTCGGCGCCGTCGAACGAAGCCCGCTCCGT
CTGCTCACAGAGCCCTCGCACCTGGTCCTCCCAGCTTGCACGACCTGATCAACCATACAG
AGCTGAACCCTTCACCAGTCTACCAGGAGAAAGGGCCAGACGAAATGCAGCGGCGGAACA
CCAACTCGTTGAGCAGTCCTTCGTACACCGAAGACGATTCGGCACAAACAGTAGAAACAA
GAGGCACTGGGGATAGGTCCGTCCTCGTTGAAAAAAACGACCATCTTCGGCTGGGAGGCG
GCCTGCACACGGCCGAAGGGCAGCGAGAGTCTCCATTCGCTCAGCTTCTTAGTCCGTTCC
CTCTGCAGGAAGTTCTCTTTGGAATGCCAGGGCGCCCGAATAGCCAGGCTGCCTTCACGC
CTCCGATGGTCACACCTCCAGTTGAACACTGGCTGGATAGGACAACGTCCTTTGCGCCGA
GCATCCCACGGAGTATATGTCCGTCAATACCACACAATCCTCATGAAGCGCTCGGA
>RG9FS0080 Genomic segment corresponding to mRNA: XM_413592 Aspergillus nidulans FGSC A4, AN9455.2 predicted mRNA.
GTTCAAACTATTATAGTATAGTTATATATAAATTACTACCTTAACCAGCATAAATTAAAA
AATAGCAAGAGAGCTATTAGAAAAATTTATAAGTTTAATATAAAATATGCCACAACTAGT
ACCATTCTTTTTTGTAAATCAAGTAGTATTTGCATTTATAGTATTAACTGTATTAATCTA
TGCATTTAGTAAATATATATTACCTAGATTATTACGTACATATATATCACGTATATATAT
AAATAAATTATAATTATAATTATAATTATAAACAAAATAAAACTTGTATATAGAAATATA
TAAGAAAAATTTATCAATTTAAATTTATTTAAATAATAATGACATGTATCAATTTAATTT
TATATTAAGTCCATTAGATCAATTTGAAATAAGAGATTTATTCTCTTTAAATGCTAATGT
ATTAGGGAATATACATTTATCAATAACAAATATTGGTTTATATTTATCAATAGGTTTATT
ATTAACATTAGGTTATCACTTATTAGCAGCAAATAATAAAATAATACCTAACAATTGATC
AATAAGCCAAGAAGCTATATATGCAACAGTACATAGTATTGTAATAAATCAATTAAATCC
TACAAAAGGGCAATTATATTTCCCTTTTATATATGCATTATTTATATTTATTTTAGTAAA
TAATTTAATAGGAATGGTTCCATATAGTTTTGCATCAACATCTCATTTTATTTTAACATT
CTCAATGAGTTTCACTATAGTATTAGGAGCAACATTTTTAGGATTACAAAGACATGGATT
AAAATTCTTTTCATTATTTGTACCTTCAGGTTGTCCTTTAGGATTATTACCTTTATTAGT
TTTAATCGAATTTATTTCTTATTTATCTAGAAATGTATCTTTAGGATTAAGACTAGCAGC
AAATATATTATCAGGTCACATGCTTTTATCTATTTTAAGTGGATTTACATATAATATAAT
GACTAGTGGAATATTATTCTTCTTTTTAGGTTTAATACCTTTAGCATTTATTATAGCTTT
CTCAGGATTAGAGTTAGCTATCGCATTTATTCAAGCTCAAGTTTTTGTAGTTTTAACTTG
TTCTTACATTAAAGATGGATTAGATTTACACTAATTAAATATTAATTTCTAAATTTGTTT
ATTATATCCATGAAATATAAATGATATGTAATGAAAATTTTATGATAAGTAAAGTTTATC
ATTAATTAAGTATAAATGCTTAAAAAATCCATGTAAGATAAATGATATAAAAA
>RG9FS0082 Genomic segment corresponding to mRNA: XM_413588 Aspergillus nidulans FGSC A4, AN9451.2 predicted mRNA.
TCCTACGGAACGTATTCAGTAGCTACAATGGACGTCAGACTGGACAGGCCGGAAATTGCA
CCGCGATACTCCGTGCTCTACGGAGACAACTGAAGACTGAAGAATCTGGAGAAGGATGGA
TACAGTACGGAGTAAGAGCTGGAGTAAGAGTCAGCCGGTAGATACTTGTCTTGTCTGGGG
AAGAATTGTTCCGGAAAATAATATAATCGCGGCTAAATCCACGAGAATAAATAAATCGAT
AAATCGAAAATTCCCAAACAGGAAATCCCCATGCCCCCAAATTCCATCCGATCTTCCCCG
GCCCGCGGACCGACTCAGCATACGGAGGAAGGAATCCGACACAAAGAAGGGTGAAAGGAA
GAAGGCGTAAACAGTTTAAAAAGCCAGATCAGCGCTCAAGGGGGCGCGTTTTCTTGTTGG
ACTTTGAGTCTCGTACTTTTTCTTGTGTTGAGTGCCAAACCGTCAGGCATCTATCATCTT
TCTCTATCATCTGGCATCTGCTGGATAGATCAGTCAAACAGTATTATTGACAAATGGTTC
AACTGCATCCCTCGTACAGCTGCCGGAGCGCCATCCGCGCCTGATCGCCTTGACTCGCAG
TTGTGTGAGACTCGCCAGTGGACGCCTCATTATTGTGGGCCCCCGAATATTCAAATTTCA
AAAATCGAATCTGGAACGAAATAAAAAAAATAAATAAAAAAAAGGACCCCCGCGGCGCCT
TATCTGCTGGGAGATGCAAGGGAGTCCAGAACCCCGATCGATCTGGCCCTTCCAAGTTCT
TTCACCATCACTTCCAGGCTCCATATATGACCCTTTCACGCCCACTGCCCGGCCCTGTTC
TGGCCTTCTTCACCTACCACACACCATCCAACACAACATTTCAGGATTGAGCCTTTACCA
CTCTGGCCTCTGAACATCCACTCTCCCATCTCATCCATACAACAATACAATACAATCGTC
TCTCCACTCCTACACAACACATACAGCCACACACAGCAAAATGGTTTATCCATTCCAGCC
CTGGAGCAGGGACTCATCCAGCGTCCGCTCTTCCCTTAGCGAAGCCAGCCCCAGCAACAC
TCACGCCTACTTCGACCTGAGCTTCAGCAGCTCATACTTGCCCGTGGGCAGCCTCAGCAA
TAACATCCCACCACCACCACCGCCTTCACCCAACGATGACCTACTCGACATTACTCCCCA
GAAATGCAGCTTCTCTTCGAACTCCACCAACAACGCCTGCGCTTTCCCGTCGTGGCCAAA
CCGGCCATCTCTGATCAGCTGCGACTCCGGGGAATCGACAGCGTCCGCTTACCTGTCCGA
CGAGGATCTCTTCCCTGATGGCCCGATGACCCCAGAACCCGCCAGCAGTATCGACGAGGA
ATCCGCCGCTATGGACCCGCGTATGGGCGGCACCAGCCTCACGACCGAGCAGCAGATCCA
GATGCTCCGCGTTTTGGCCGAAGAAGAGGCCCAGCGTGCTCGGTTCCTCGCGCAGGTGCA
GGCCCACGCGAAGGCGCAGCAGGCGATCCGGGTTGCCCAGCTCGCAGCGACGGAGAAGGA
GACCAACAAGCGCACCAAGAAGCGCAAGCCGGTCGTTGCTGAAAAGAAGCGACGGACGAC
CTCGTCTTCCAAGGTCGTCTACCGGTCGTAAACACGACCGGTGGTCAGTCCCGCGCAGGC
GTAGGGCTTCCTTCCATTCGAAAATGAAACAACCCGATTTCGACCGATTTCGAAAACTAC
ATCCTTGTACGAACTCGGTCAGCCATCGACATCAGCGTCAGCAAGCAGCCTCAGCCGGGC
TCTCAGCATGACAGGCGCGAGCACGTGCGTCGGCGAAACGCGAACAGCGGACGGGAATTC
CCCCAACCAGAGCTCTTGTTCTTTGGTGCCCAAAGTGGGCGGTCGGCGGCTTACCTAATT
TCTCCGTCGCAGTCGGCGCGTCTGCAGAAAATCCAGCACTGCTCGACCCCAACCTCAGGC
CAGGCCAGGTGACGGCCTTTCTGCAGCCCGCCAGCCTATCATCTCTCTCTTCCTCACCGC
TTCTCCTTCTTCTTTAATACCGAGACCAGATCTCACTCTCACCCGATCTTATCACACCTT
TTCTTGTTGACTTTCTCTTCTCGTCTCAACTGTCTGCTGTCAACTCCGGAGTATGACTCA
CCGATTGATGACGCTTTTCTTTTCTCTTCTTTTGATATCTTCTCCATTTCGGGAAACTTT
TACCAGAACTTTTACCATTGTCTTTTGCTTTTGATACATAATTCTGGTTTGCTGCTGTTA
TTAGCGATGCGATCGAGCGATCATCCAATTTTTTGTATGTCATGTCCTGTTGATACCCCG
TCATGTACTGTCATCTCTTCCTATCATACCCGAGCGTGCCACAGCAGCTCCCGTTCGTCA
CTTCCAGCATTTTCTTGATCGTCGTTATTATTAGCATAGCCCAGCGTCATACCCTCGGTC
TTGTTTCTGTTTCATTCTTAGGTAGCATAGCATTAGGTAGCATTCATGAACTTACTCGGA
TACGAGTTGGTACGTCTTACACTGTCTGCTATTCTTATCAGTAATATCAGTATGAGTAAT
ATGAGTAGTATGAGGGTACGAGTAGTTAGTAATATTTGTATTACTGTAGTAGGCAATAAT
AACAAAAGGCT
>RG9FS0083 Genomic segment corresponding to mRNA: XM_413587 Aspergillus nidulans FGSC A4, AN9450.2 predicted mRNA.
GATGGCCGGTGCTCGTCGCTATTGCGGTATGATTCCGATCCTGAGTCAAACCCCTCGCTG
CTACTAGCTCCATCAATGGTCTTCTGGCGCGCTCGCGGGCGAGCTTCTTCAGACTCTTGA
GCGCTCAGACGGCGTCGTTTTGCTGATCTTGGAGAGTCATTGCTGTAGACCACAAAGTCT
TCCAGGTCACTGTCCAAATAATCGGATGAGCCTCCATCGAGGTCGGACATGTCTGGCTGA
GCGCTTCTAAGATATCGTGGACTTGATTGACGGAGCAAGCGCGTCGCGAAGCATCGCGAG
ATCATGTGATGGATATTATATGCCTCAGGCGACCACAGGCTAGGCTTCTGCACCAGTCCG
GCCAATCAGGTTCCCAAGTCTGAAAAGATAGAAGTGGACTTATTTTAGTGTGATCGGCTG
CTTACCTGTCGGTTATTTTGGTCTGAATGATGTGTTGTTTATGGGTCCGTTCATTTAGAA
TGCCCCGGATTTGCGTCCGTCTGAAGACCGGCTTAGTCTTCCCATGTTGTTGCCCAGAGT
TGGTAAACAGAGTCTCCAAACTCCACCACTGGGGTGGCCAATCTGACAGCTCATTATGCA
CCTCTAATCTAAATTCGTGACTGTAGGTGCTCTGGATTCGCCCTAACCAGGGAATTCCAA
GGTTGATCGATAGGAGCCGTGAAACTCGACTAATGGCAGCGCGCCAAAAGACGACAAGCC
CGCCGGGGGTTTCAATTAATGGCCTGAAGCTTTGTGATTCATGGCCCAATTGTCTCGTGT
AACAGCTGACCTGACCTGGTTCTGCAGTAGCCGGCGCTTTGTGCCCTTTGCTTTTTGCCC
CCGGTCCCTTTTTTTCCTCGCCTTTCCCTTCTCCTCTTCCTCCTCTTCTTTCTCCCCAGC
CACGTCCTTCGTTTGGTTTCTCTGCTGAATTTAAGTCTTCAGTTTTTCCTTCGAAGTTCT
CTTCATTGAAACCCACGTCTGTCGTTTCTGACTTATCAAGATGAAGGTCTCTCTCGTTAC
TCTGACCTCAGTGCTCGCCCTGGTTGCTGCCCAGGATTCGTCTTCGTCGTCCGAGTCTTC
TACCGAGACCTCTACTGCGCCGACCACTACTCCCAGCTTGACTGCTGCTGAACGATGCGC
GCTCAACTGTACGGACCATTCTAATTTTCCATTAGGATACTGCGTATACTAATTAACCGC
AGGTGGTGACAACGACCTCTGCTGCGTGGCCGCATGTTACAGCGTGCCTTGCCCTAGCGA
CCAGCAGGCCAACAACACCAACACCTGTGTCTCGCAGTGCGACCAGGGTGACGGTTCCGA
GGAGGACATCCAGGCGTACGCTGAGTGCCAGGCTCGCTGCATCAGCAGCACTTACTTCCC
TGGCACTGTGACCGTCACTAGCGCTCCCACCGGCAGCTCAACTGGCTCGAACACCGCCAC
GACCACTAGCTCGGGTGACGACGCCGACAGCACTGATGACTCCAACTCGGATGGTAAGCT
CTCTTTTGGCACCGCGTCTCTTACCGCCACAAGTCCTGACCTATTTTTAGATTCGAGCGC
CACCAGCACCAACGGCGACGAGGCAACCGCGACCGGCTCGGGCGACGAGCCCTCTGACAC
TAACGCTGCCGCCAGGCTCGGTGTCTCTGCTGCTGGTCTGGCAGGTCTCCTCATGGCCGC
TTGGGCTCTGTAAGGGCCTTGCCGAAGCAATTCAGTCTGGTATGAAGTGCGGTGCTGATT
GCACGATTCACGGGCCATGCAAGGCATTAATGGTTTGGATGGATTGGAACGTTGTCTGAT
GGTTATCTACATAGTCTTTACTTCTACTCTCTATTCTACTAATCACTGATCGATACCATA
ATAATTGAGTTAATTAACCCTGTACTCCTTGCTTCTCCCTTTCTGTTTTTCGCAAACTTC
CAAGTCTATTTACAAGTTACAACGTCGCAGAATCAGATAGAATCCCCTGGATATTTCGCA
TACTTCGTACTCGAGAATAGACTGGGATGCCGATCGCTGCTCTTCGACTTGTTTCTGTGG
GCCGGTGGGCCCATAAATAATCACCACCTGACGCCCGGGTACGAGATCTGTGGAGTGTGG
AGACTGGAATGAACATCAGGCTGTCATTTCTTTCTCTAAAATGTCTTGACCAACAGTTAT
TTACTGTTATTCGTGTACAGTAGCTTAGAATTCGCGTGCTTAGCACATATAGTACAATAT
ATTGATTGCTGAATTTCTAGCTTTAAAGGGTGCTTAGAACTTGAACCTTGAACCAGTCAT
CCAGCAGCGGAACCACCCGCTGTGCTGTAACCTAGGCCTGGCTCTTTGGAGCCTGTTGCT
GTGGAGGTCCAGTCGTGACTGGCCCGGTCCAACTCCCGACGCGTCAAATTGAAGCCGCAA
CGCGTCTTTTGACAACCGCATGCTTATGCATGATTCAGTACATAGATACAGAGAAAATCA
AGGTAAATAACCATCTACACTTAAGTAGCCATCTGTGCGGGCAAGGAAGCTGACATTCAA
GAATTAGAACCATGTCTGAGGATCCGCTCATCGCACCAATTTCAGCTTTTGTAACGAAAT
GCATGAAAGATTACGATCCAAGCCATAATCCAGCGCATATCAATCGCGTTGTGAATCTTG
CATTGCGAATCCTCCAGTCTGAAGAGGCCAAAACGCCCAAGCCCATAGACAAA
>RG9FS0085 Genomic segment corresponding to mRNA: XM_413585 Aspergillus nidulans FGSC A4, AN9448.2 predicted mRNA.
TAGATCGTATTAGTGTAATTTGTATACTCCGGCTTAAGTGTACCAGCAGGATGATAAACC
CCAGAACAGATTCAAGAAACTGGTATTTTCTCTTCTGCTCCATAGCGAGTATCCATGTTC
CCTTACATCCCTTTTAGCTCCTTGAAGCTGAAGCTCGTCCCCACAGATGTATTGTCATCG
TTGGCGTCATACCATTACGAACGTCAGGTTCCTGTAAAATATCGTCTCCAACAGCCAATC
GATTCCCCTCTCCGTGTCATGAGAACAGAATCCAACAACAATTGCTGCCGAAACTCCCAG
CAGAAGCCTGCAAGGGAGGCGCAGTAGTGGTTCTAGGAATATTGCCGAGTAGTTCTCTAC
CAGGGGACTAACTGGAGTCGTGGAAAATTACCAACTGGAGTCGTGTCAGCCTACCAGAAG
GTAGATGTCATTTCCGATAGCTCACTATGCTCCTGACCTGATCCGGTTCCCCTCCCCCGC
CCCTCTATCGCTATCTACACCTTTCCTCCTACAACCCCCAACTCGCTGTTGTACTGCCCT
GCTCGACTTGCAAATTTTGGAAAGACCTACTCCCTGGTGGCTACATTCCGTCTTGTCTCT
TAACGTGGACTCGCCGGTTTAAGCTGTGCTTCCGACCCAGTCCCCGTTACCCAGATCGAC
GCGTACTGTATCAGAGTTCCCCGTCGAGATACCGTGCTATCTCGACGCCTCTTCTCAACC
ATACATCCATACCATCTTCAGCGTTGAAATAGTAGATTATTGCGTCTCGCTGGGATAAGA
CTGTAAGAGGCCCCTGGAAGACCCGGCGGCGGTGTTGATGCTTGGGGACTCATGCTGACA
GCTTGTCGACATAGGTAGACTACAACCAGGGACCGTCAAGCGCAGAGCTCTAGAACGCTG
ACCATACTTCGACTTTCCGTTCTCAGGCCTCGTAAAAGGTCTTGAGGGCGGCTGTTCTTA
CTAATCCCGCCCTGCCTCGCTGAGGCAGCTCATCCTTTTAATGCTCCCGGCAGCTTCGGA
CGACTTGTCTCGCCAGCAGAGCCGGTTACCGGGCGACATAGGCCCCGTGGAAGACACAAT
CCCCGCCAAGCCAGATAATGAGACTGGGGGAAAGAGCAAGAAAAAGGGAAAGAAAAACAA
GGGTGCCAAGGTGACTTCAAGGGTCCCCGTGGACGATTTGTGAGTACGACAGCTCAGATT
CAGGGCATGGAGACTAAACCCATGGCTTTCAGGATAGAAGGATCCTCACCCTCGCAGGCC
GAACCATCATCTTATCCTGATTTGCCTCCTGAACCGCAGACCGAGCCCACTACTATCGCA
TCACCTGTTCTCGATGCTCTGGGTTCGCTTAGAGATACCCCTGAGCAAGACTTCGCCTAT
CGCACAAATAACTGGGCCAAATCCATCCCGTTTGGAAAGAGTCCCCCGAAAGATGGTTAT
GAAGATGACTTCGTCAGCGGATCCCCCTTTGGTGGTTTTCTGACGAGCCAGGATAAAGGC
GGTTTCAGCCATCCGTCTTCCGCCTCTCCGCCACCCAGAACAAGGCCTATGAGCTACGGG
AATGGATATTCAAGCGGCGCCTTCTCTCGGCAGCAGTCTGCTGATAGACATAAGAGTCAA
TCTGCCAACATTCCCTTCAGTGACCGGATACCTCCCCCTCATTTACCGCAGCCTCACTTC
TACCGAGCCCCTGACATCGACATTCCATCGCTCTCCGGCCAAAGTCGAACGCCAACGGAC
TCGCAGTATTCATTCTGCGCATTCGACACCATCTCGAGCCCACCGTTTAAGTCTTCACGC
ATGGGCGGCACCGTTCTTCTTGTTGGTAGCGATGGTACGCTGGAGGTTTTGACTATTGAA
GATCGCAAGGCACGCCCTATTGGAAGGTTGAATGGACTGAATGGCCGGGTCGTTGAAGCG
AAAATACTTGCAGGTGACAACTTAGCTTCGGGATCCCGGCCGCATGTCGCTATCATCCTT
CATGGCCCTTGTATTCCATCCGACGACGAGGGTCATGTGTCTTCTAATGGCTCTGAATCG
AATGACCTCCCCACCGGAGGACGGTATTCTAGTGCTGATAGGCGTCAGATCAGAGATGAC
ACACGGTTCTACCAAACAAGGGTTGAGGTATACTCTCTTAGAACTGGAGATCACATTTCA
ACCCTCTTCACAACGAAGCCTAGCCCGTGCTTTGAGAACCTCCCTGGACTTGCGAATTTG
GCGCCATCTCCAATCGGGAATTTGAGGCTCTTTACAAGTGGCAGCTACCTTATCCTAGGA
TCTGGTATCAGTGGCGAAATCTACATTTATAATATTAATGGATACCAGTGCCTAGGGAAG
ACCTGGACTAGTATTCAGTCGAGGGAAGCAAGACGCTACTCGACATCTTCGAGTTCAACG
GATCCGGATGGGTCTCGAAATGACTCACCTCACGGAACTGCCAAAGCTGATAATCCAATT
GTTGCATTGAACGGAAGATGGTTAGCTATCGTACCGCCGTCATCTACATATCGAGCATCT
CTGGGAGGAACAGTACCAGCGCCTTTGGTGAAAGGGAAAATCTTCGGTCTGGAGACTCGT
AGTCCCCCTTCCCGACCAGCGACTACCTGCGTAACTGATGTCGGTGAGGGCGAAAGCTTT
CTGGACAAAGTTGCTAGGGGTGTTACGCAGGAGTTCGTGCGAGGAGCTCGCTGGATGAGC
GATCAGGGCTTGCAGGCCTGGAATAGTTATTGGAACAAGGATCAGCAGCAAAATTCCCAG
CAGCGCCGCTCCCAAGCAATGGACTTTCCGCAAGGATACAGCATCTTTCCTCCAACCCAT
GCTCAAGACACACAGAACACTTCTCCAGCCGAACCAGATCTTGTATCAATCCTCGATCTG
AAGAAGCTTGACGAAGGTGGAGACTCGAAGAGCGCAATCATGTTCAGCCCTGTTGCCACA
TTCCAAGTACCGAATGGCTGCAGCTTTTTGTCCTTCTCTCCTAGTGGCCTCATGCTCCTC
ACAGCGAGCAAGAAAGGGGATGTTCAATATATATGGGATCTCATGCAGGCGAAGCACTGT
CGCGCTGGGCTTTTCTTGACCGAGGACTCGGCTACAGTATCCGCGAGTGTGCGTCAGGTC
GCACGGTACTCACGGTTGACAGAGTCGCATATCGTGGATGTAATATGGTGTCCGCCTTCT
GGTGATCGTCTGGCCGTGATTACCCTCAAAGGCACAGTACATGTCTTCGACCTCCCGCGA
ACTGCTTTTCAATGGCCTCCTTTCCGCAGGGCTCGGCCAACGCGAGGTAGACAATCGCCA
AAAGACGTTGGCTCTGAGGAATTAACCATGCGCACGACAAATGCGAATCCCCTATCAACC
GCCATCAAGCTTGTGGGTGGCAAGACACAGCCTATCTTTGAAGCTGTTAGAGGCCGAGCC
CCATCAGCTGGGGCGGCATTTCCTGCGATGAATGGCTTTACGATCCCGACCGCTGCGGGC
ATAGGCGGGAAAGCTGTTGCTGCTGGTCTCAGCAAGTCAATGGGAGCTGCCGCTAGTGGC
ACGGTAAATACTCTGCGTCATGTTGGTGAGAACCGGCTTCATATTTCTGGGTTTACACGC
GAGCCCGCTGCATCGCGGGTCACTTGGGTCCTTCACAAGGGTCAGCCATTCTTGGCTCTT
GTAGCAAATGGCTACTTCCGATTGTACAGGATCAAGCGGTCCATGCTGCCCAATAGATCA
CGGCAACCGCAGCTAGTTGTTGGAAGCAAGGAAGTTGAATTTCGGCTGCCTGCGAATCTG
TCCAGCTCCTGCGGCCCTATGGGAATCAGCAGTTTCAATCCAGAATTGATGGTTTGTGCA
TCTTTGACTCTTCCGTCCGCAACTGCACGACCCTCCGCGTCATCAAAGCTCAAGTGCCAG
CCGCTTTCCCAGGCAGAGCTTGAAACCAACGCACCATATCAACCCTTCCACACTGACCAG
AGAGTTAGTCTGTTTACTTACTCTGAAACGGGTGAGGCGGATGGCTCAACCACTGCGACG
CCAGGAGGCCAGTGGGTATTTGGCGGAAGTATGGGCATGTCCAAGCTACATGTTCGCCGT
GTCAGCATCAGTAGCGAGGATGAAGGTGACGTTGCTATGCATGAACTTCAACAGGGGCCA
GGTGGAGGTATCGTGAATACGATCAGCATGGGAAACAGCACTGGGAACGTGGAGGAAGTG
GTAATCACCACACGACGGAAGAAGAAACATTCGTCACCGTTCCAGGCTGGCGGCGAGGAT
GGATTCTTCGAAGACGACTGTGAGGTTTTGGACTTTGCCGTTGACCGGGTCTGATCCTTA
ACCACAGTGTATGCATATATCACTCGCTGAGGTGGCATTGGTTCTACGCAATTTTAGACA
CTTATATTGGTTGGCGTTGGGGTTGGTTTTTTATTATGGTCTCCTTTTTATCTAAACGTC
ATCCATCGCTGTTCACATGGAATTTCATACTCTAATCTGCACGACAGCGCTGTTTCGTTC
AACACTGGCCTGACGAGCTCTACATTCATTTTGTTTTCTTTGGTGCGCATGTTATCTACA
TACCTGTGAGAATAGACGAGAATAGTCCACGCAATCTCAGTTAGAAGAAATATCCCCAAT
CTCCTCCTCCCACCACCTTCGAAATTCCACCAGCCTCTCCGTCCTGGACCTAGCCATCTT
CTTCCCTGTCTCCGTCTTCATCATTCCCTCCAATCTTTCCAATTTCTCGCCAAAATGCCT
TATCGAATTCTCCATTTCCCACTCCTCACCCTCCTTTAACATATCCCTTCCTTTCGCACC
CAAGAACGTAAAGCACCGTCCGATCCCAATAGCGCCCAGCGCATCCAGCCGATCTGCATC
CTGCACAATCGCCAGCTCAACCAGCCCTTCATCCTTAATCAACCGCCTTATAGCTGACGG
GTCTTTACACTCCGTCGTATACGAGACATGCGAAACAATCGTTTGTACGCGCTGGGCCAG
GGTCGCATCAGCGCCATGCTTGAGGAGGATATACTCGACTAGTTTGTGCGGGGGGATTGT
ATTTGCGTCCTGCTCTGAATCTTGGGGAAGATACTTCCTGTCGCTGATATCGTGCAGTAG
GGCCGCAAGGTGGACGGTGAGTTTGTCTATGGGCTTGGGCGTTTTGGCCTCTTCAGACTG
GAGGATTCGCAATGCAAGATTCACAACGCGATTGATATGCGCTGGATTATGGCTTGGATC
GTAATCTTTCATGCATTTCGTTACAAAAGCTGAAATTGGTGCGATGAGCGGATCCTCAGA
CATGGTTCTAATTCTTGAATGTCAGCTTCCTTGC
>RG9FS0086 Genomic segment corresponding to mRNA: XM_413584 Aspergillus nidulans FGSC A4, AN9447.2 predicted mRNA.
CGAGCCGCGGATGTTCCGACTCTAAGGCAATTTAGGGAAGACATTGAATACAAACCGGTG
TCCGGGCGGTCCAAAAGAGTGGCGTCAGTAAGACCAGCAGGGAACACAGCAAGAAAACAG
CGAGGAGCGCAGCAAGGAGCCTAGCCTCCTGGCTAAGAGCCCCTTCGGGGCCGACAAGCA
TGTCTAACAACAGGGGACGCCAATCGGATGCAAAGGCAAGCAACCCTGGCTCCCAGGAAT
TCTACAGTTTGATGGAGTCTAGAGTGATGAGAGCTCGAAGATCGATTGGGCGTGATAAAA
GCGACTACAGTATGGGAGTTAATCGACTGATTCGCCAGAAGAATAGCGCCAACAACGGGC
ATTCTCCAGTCGACCTTCACGATGAACCTGGCGCAAGTACCGCAGATATAGGCCCCTTCT
ATACTCGGTCGATACCCAGAGCTGTTGCTGTTGTCTGAATCAAAGCAAAGCAAAGCTTCC
GAGAATTCACGGGCTAGCATGACCGTAATTTCTCTCTTTGACGCAAAACAAAGCGCTCCT
TGAAAGGGCCCGCTCTTTATAGGATAGATGATCGGAATATCGAGGTCGAAACTGTTTCAT
GCCAGCTTGCTTCACGATCGAATACTACGTTTTTGCGGGCAACGAAAGTATGTAAGTACA
GGCTCGTGCGGCAGGCTTGAGACGTTGCTTGCGTACGGGCAACATCTGGCCTTTACGGTA
GGTCTTTTAGTTGTAGATACATTCCCTATCTCGATAGAAGAACTCTGTTCCGTACGAATT
TCTCTATAATCAGTATAGATGTCTTATAAGATAACGTACAGTAGTAAGGAGTTAAGCAAT
TAACACCATTCCAAAAATGGAAGGCACTAGACCAGCTCTGGCGCATGGACAAATTAGTTT
ATTTCGGCCCTGACCTCCATGCTCTGAGTTTACAAGCTGCTTTTATTATTCCACTCAACC
ACAACCGCCATGCTTCTAGCATAACGACTAGGCTGACCCGATGCCTTCTTTGCCTGACTC
GCATCCGCCACCCGTTCCTCCTCCAGTCCCAGTCGAAACCCATCCCAACCGAACAGGGGG
GCTGAAGCCTCCGGCGGCAGAACAACGCGCTCTCCCTGATCCTACTCGACTCGCTCCTGA
AGACGCTTACTACGCACCTTCTCTTCTTCGAAACCGACCGGGTAGCTCCAATTATGAAGA
TCCAATCCGTTCCCTGAGCGGGACTGCTGCCGCTGCTACTGCCGCGTCCGTTGCAGCCTT
GCGACCGCCGCCAGCAGTCCCCGGGGCTGTCACTCGAAAAGAGAACCGAAAACCGCGAAC
AGGTGCCCGTAAGAAGCGAAAGGGTGCTTGGAAAAAATTGCTTTGGGTTAAACAGTCATG
TACGCATAATATGAATTGGCGTCTGTCATGCCGCCGCTCATGCTGATAGAGGAACAGATC
CGGACAACTACACCGATACGGAGACGTTTCTTGACCATTTACAGCGAAATCCTCGAGTGC
GTCCGTATGACTTTTGGCCGTTGGTGGCCGACTCGACCGTTATCGTACAACATGTCTGTT
CGGTGGCTATTTTCGTCTGCTGTTTCGTGGGTATCGTCCAGGGCCGGGTAAGCCCTGTCT
CGGTCGTGTGCTGGGGAAGCGTTGGGACTGCTGTCGGCTGGATACTCTGGGACTGGTGGG
CGTTTACCGAACACGCAGAGAATGGAAGAGCTGCGGAGCATGCCATGGAGGGAGATGACG
GGTCGAGTTCAAGCTCAGCAGCAAGCTTTGTTCATTCTACGAACCAGAGGGCGAATGGAC
AGAAGGAAAATCAAGTCCATGGTCTTGGCTTGAGCATGGCGCAAAACGAGCCGGGCCCTC
TCAGACGCCAGAGTACCGGGCTCAGCGTCGACTCCCTCACCGCGCAGGACCCGGGCTCAC
CCTCCACTGGCTGTACGGGAGGCGCCGCCGCGCAGCCTCAGAGCTGGCAACCCCAGTCCT
TCCTTTCTCGGAATCGGCAGAGGCTGTCTACAGTGAAGTCGGCTTTCCTCATATACTTCT
CGCTTCTCGGACTGAGTCCCATCCTAAAGTCCCTCACAAAATCGACCGCCAGCGACTCTA
TCTGGGCGTTGAGCTGCTGGCTACTAATCATGAACATATTCTCCTTTGACTACGGGAGCG
GAGAGGGCGCTGGCGCCACCAAGTTTCCTGCATCCTTGTCCACAAACGCGGCCGTCATGG
CGTCCACAGTGCTCGCGTCTCGCCTTCCGTCCACAACCCACGTTTTCAGCTTGATGCTGT
TCTCCATCGAGGTGTTTGGGCTCTTCCCTATCTTTCGGCGGCAATTACGTCATATTTCGT
GGACAGGACACATATTTCTTACCCTGACACTGGTTATGCTCGCCGGTGGAGCAGTGGGCA
TCACATTGCGGGGTGGGTGGATGGGTGCGATAATAGGGTCTATCTTGGGAAGCATCCTAA
CAGCACTGGCAATGGGCGGGTGTAGTTGGTGGCTTATTAGCCTTCAAAAGTATAAAAATG
TTGTCTCAGGGCCATGGGACCCTGCTCGGCCGATTATAAGACGGCATTGGGATTAATGAG
CAGCATTAGAGATACCCCTTACTTTGTCATTATTACTCTTGCAATAGATATTATTACTAT
CAACGCCTTACTCTACGTTGTCTTCTGTAGTTGACGACTGAAGCCTGCTGAGCTGTTCCA
GCATCCTGAAATAGGGTTTCGCTACTCTGGGCCTACATCTTTACATTGCTAAGGAGGCTC
GACAAGGGCATAACTTATTGTTCTAGGCTTCTACCACAGACCCAAGAGAATGTTTAGCCT
GTACTCCGTAGCCTTCAGGAGCATGCCGTTGGTGGAATGTGTCTTTGTCCGGCATGCCAG
ACATGAATCCCAGAATCCATGTTTTCTTTTCCTCCCACAACATAGACCCCAGGAATGTAT
CAGCATACCACTTCTCTTTAATGATGATGAATAAAGTAAGACAAGACAAACAAGTCAAAA
ATCTTGTGACTTGTATTTGGCTCCGTGTTACTTATTTGTGCTCCTGCGTCATTGTCTGCA
ACTGAAGCAATCTTTCAGTCCTTGAAGGCCCCTTTGAGCTGGGCCAGTCTGCAGTACGAG
AAGATTTAAATATCTTGTTCTTGTCAATCTTCTCTGTTTTATTCTTTACTTTCTTTCAAA
TTACGATATAACTTGATTATCATGATCCTTAAACACGCTGCTTTGGCCCTGGCGGCCCTC
CAGTGCGTTGCGGGTCTCCGCTTTGCAATGTATATTGACGAGTTAGTTTTGCTTCTACCC
TCAACCTAGCAAGAGCGAGTGACAAGAGCTAATGGAGACAGATGGCACGTCAACGGTCTA
CCGGGCAGCGATCAGACACAGGGGATCACGCATGCCATTATGGGATTCGCCAAATCTACG
GATTTCACCGGTGACGCGCCTGCGGCATTCCAGCCTTTTGAGCCGGTCTCAACTTTCCGC
AACCGCTTCTCACCCGATACAAAGGTCATGATTGCGATCGGCGGATGGGGTGATTCTGCA
GGTTTCTCTGCGGGCGCAAAGGACGAGGCTTCTCGGGAACGGTACGCGAAGAACGTGGCG
GCCATGCTGGAGAGTACTGGTTTTGATGGCGTGGATATCGATTGGGAGTACCCCGGCGGA
AACGGCGAAGACTACAAGAAAGTGCCAAACGATCAGAAGGTTGATGAGATCGAGACGTTC
CCGTTGCTCCTTCAGGCTTTAAGGACGGCTGTCGGTGACAAGAAGATCATCTCTATTGCG
ACACCCGGCAAACGCGAGGACATGATTGCGTACACGACAGAGCAAGGTCCTAAGATCTGG
CCGTCTGTGGATATGATCAATATCATGTCCTATGACCTGATGAACCGGCGCAACAACGAG
ACCAAGCACCACACCGGCATCGCGGATTCGCACGACACCATCAAAGCATATCTCGAGATC
GGTGCACCGCCGGAAAAGATCAACCTTGGCTTTGCGTACTATGCGAAATGGTTCACCACC
CAATCCGACGTAGACTGCGGTACTTACCCTATTGGATGTCCGACGGTGGCCATGGAGGCG
GCCGATGGAAGCGACAATGGCAAGTCGGGAGCTATGACATTCGAGCCGCAGAACATGGCC
GCGCAGCCCTCCGATCTGAAGGTGTCAACCGACATGACTTGCGGGCTGGCGAAGGGAACC
CGATGTCCCGCTGGTACATGCTGCAGTATCTACGGCAACTGGTAAGTCTGGTCTGGACAA
GCAAGAAAGAGGTCAACTAATGATAGCAGTGGAACGGGCGACGATTTTTGCCTGGCAGCC
TGTGACTCTAACTTTGGCGAATGCAAAGGCGTGCCGATACAGGACTCGTGGCGACGCGCT
CGCGCTGAGGGCCAGACTGACGAGGAAGGGGGCGGACAGTACTACATGGACACGCAGAAC
CACTTGTTCTGGACCTGGGACACACCGACACTGATGACTCGCAAGTTCACAGAGATCGTC
GATGTGGAGAAGCTGGGAGGCGTGATGGCCTGGAGCTTGGGAGAAGATACATATAACTTT
GAGCATCTGAAGGCGATGCAGGAGGGTGTTGCCCAGCGCGCCGGTGGAACTGCGACCCCT
GCGCGCACTCGGTGTTGATTTCTTGGTTTCTAATTAAGATGAACTGCTGTACCTATGGTG
ACCAATCAATATTCTCGTTCACGAGTCATTTTCAGTCTACTAGTTGAGAGCCCAGCCGCA
TGTATCAGGGATAAATTGGTTCTCGTCCCTCATTTTTATAGTTGCTCTGGCGGCAGCCAA
TCCGCGTGCTCTAAGCGCCACGGGGCTGTTGGGGTCTCTCTGAGCCGTCAACAGCGACCA
GCCAAGGTAAGCTACCAAGATAACGCGCATAATCACTATAAAGAGAAGCTTAGCCTCATG
CAGGGAATTCAGGGTCTTTCTTAATCGTCTACAAGTCCACCTCAGTTCAGTTTTCTGCGG
CCGTCGGCTTCAACAGCATGAAGTGCTTCATCGTGTTGACCTTTGTTCCGCTCGTTCTCG
CTCTTACCATCCCCAACACCAACAAGAATCACGACGCCAGCTCGGTTGAGTTTATACAAC
AACATCAACAACGTCTTTTCGGGACCAAAACGACAGTCGCAGAGTACAAACGTCCCAGCC
TGAAAATCAACCATGGCACGATTATTCCCGCAAACAAGGAAAGGACCCAGGCAACTGCCA
CAACTTCTAATCCTAGCTACATCCACGCGCTGCGGATCGAGCAAGCACCATACCATCTGA
TAGCACGGTACTCGAATGCCCTCTTTGCGCTCGGGCTCCTGCTTCTCGTCCCCCTTACTC
TAGGGATCATTGAGTTGGCCGGACGCCTCTTCCGATGCGTCTCAGTGGACGAATGTCCCG
AGCGCGGACGAGAGAAGCAGGGAACTGAATCGCATCAGGAAATAGAAGAGTGGGCGTTTC
GACAGAGGGAACGGGATAATAAAAAGCGACCGGCCACTGTCGCGGTGGAAATGATCGACA
CAATGAAAATCGGCTCATGACGTCGTGCATTCTATTTTATCCATTTTTCAACATAACTTA
CACGATTTTGAA
>RG9FS0087 Genomic segment corresponding to mRNA: XM_413583 Aspergillus nidulans FGSC A4, AN9446.2 predicted mRNA.
TGAGCTGGTTTTTTCTGCTGCGACAAATCGATAAGGGAAGTTCCCAAGCACAGCCCTTAG
GATTACTTTTGAGGAAACAGAGGTCTCAGCTTTGATGCGTGACCACCTGAGGGAGAGGCC
GATGCGATGCACTTCATGTTGACAGAAGGGATAGGCTATGAAGCTATACACAAGTCAAGT
GCCCATGTTGCTCTGGGTTTGGGCAAGTTTAATTTGTGAGTAATGATATCCCATAATTAG
CCATTAAAAGGATTATCGAAAGAAAGAATATCTGATTCAGACGGCAGAATACCGGTTGCA
AAGAACGTTTGCCGCCCTTGTTTCTGGGTGTAGCAGATCCAGATACCTACGTCCATGCAT
TTTTGTCCAATAGACCAGGGAAGTCTAGGATAGATCCTCGCAGAGGCGATCTCGCAGGGG
CATCAAGGAATATGCGAATCTCGGTGCTGCATCTTGTTTTTGGTTATTTGTCTATTTGAG
CCAGACCACCAGTATGTTGACTTGCCTCTCAGTGGCGTATTTGAAGAGTTTATGGCCTTA
TGTTCACACCGTCTGGTCCAGTTGAGAGCTGAAAGCAGCGGATGAAGAGTTTATGCCTGA
GGACGAAATCGATAGCAATGGTACGGGTAATCTGGCTGTCATGTTTCATCTTCTGAGCCG
CCCGTGATCTAATTTTTGCCTCACAAAGAAGGCATTAAAAGCTGTAGATCATGAGTGTTT
GGAGAACTCAATTGGTTACTCCTCTACAAATATTGTTCATTGAATGTTGTCCACTGACTA
GAGAGCAACATATTATCCTCGGCCTCTTGATGTGATCCACTCAAGCTCAACAAATTCCGG
GCAGAAGGACGGGATTTACGCCGTACCAGCCATCACGGATCTCCATCCCGCCGATATCGA
TATGGTAAAAGAACATCAGCTCCTTCTCTTATAACCTCCTTCTTGCTCTACATGTGAACA
GTCTACTCTTCGCGCCAATTAACTCCATCTCTACTGCACCATGTCCGCCACGGATCCTAC
TCCCGCTCGAACCCCTCGGCTTGAACAGGCCATCACCAATCCGGGGACCGTCAAGATCAA
TGTTAAGGGAGCTTTCATTGTGGACGATGACCCTCGGTCCAAGAGTCCTGTAAGGGAAGA
GGGCGTTCACTACGAGGGTCAGGACATTCGCCTACCCCATCATACTGGTGTGGTAAGCCA
TGTTGCTGTCGATGTGAGTTTCCTGAATTTTTCCTTTTCTCCGTGGTTCCCCGCACCTCT
TGCTCCCCGCAATTGCGCTTCGCCGACACTATCAAGGAAGCACGCTGTGTGACCGACTAT
TGACCATGATCCTCCGCAGATCGGCGGTTCTCTAGCGAAGCTGGTATACTTCACACGTGA
GCTGGACTCACCAGACAATGGCGGGCGGTTGAACTTTATCAACTTCGAGACTGATCGGAT
AAACCTTTGTCTGGAATTCATCAAACGGCTGAAGGAAGAGCACCGGGATTCCAATGGAGG
TACCAAGGAGGAACTTTGTGTTGTTGCTACAGGTGGAGGCGCCTACAAGTATTACGACAA
ACTCAAGGAAACATTGAACGTGGACATTATGCGGGAAGATGAGATGGAATGCCTCATAAC
AGGTATGCCTCAAAGCTAAGCACCACGAGTCATGACGACGGATAGCTAATTCGAGTTTTG
TCTAGGACTTGACTTTTTCATCACCGAGATACCGAACGAAATTTTCACGTACAGCGAGAC
TGAGCCGATGCAATTTGCCGAGGCCCGACCGGATGTGTATCCGTACCTCTTAGTGAACAT
CGGCTCCGGAGTGTCTATGATCAAAGTGTCGGGGCCAAAACAGTTTCAGCGTGTTGGCGG
AACGCACCTGGGTGGTGGAACATTCTGGGGCATCATGTCATTATTGACTGGCGCCCGAAC
TTTTGACGACATGCTAGCAATGGCGGACCGAGGGGATAACAGCGGCGTGGACATGTTAGT
TGGCGACATCTACGGGATGGACTACGGAAAGATAGGTCTCAAGAGCACGGCCATCGCCAG
CACATTTGGGAAGGTCTTCCGGCTACAGAACCGCGAGCGGGTGGCGAGCGATGGGGAGGC
ACCGCAGGACGGGTCTCGCCAAAAGGCCGACGAGCCGATATTTAAGCACGAAGATATGAG
CAGAAGCCTACTATACGCCATAAGGTAAGAGCGTCCATCCTTACAGTATGATCGCCCACT
AACCGTCTCAGTAATAATATTGGACAAATCGCATACTTGCAGTCCGAAAAGCACCAGGTC
AAGCACATCTACTTCGGTGGCTCGTTCATTCGAGGACACCGACAAACTATGAACACATTA
TCCTACGCTATCCGTTTCTGGTCCAAAGGCGAAAAGCAGGCATACTTTCTCCGCCATGAG
GGCTACATCGGCGCAGTCGGCGCGTTTCTACGAAGAAAGCCAGTTAACTGGGGCCGCCGG
AACAGTATTGATGAGCACGTGCCTGCTCAAGGGCTCTAAACATAGATTTGATGAGCTTAG
GCGGCAACCACCGGCCGTCTCCGAACCGATATCGAGCGTTTGATACCCGTTAATCATGTT
GATATTCTATGCATCTTGGTGTGATCCTGCCGTGCATGCGCTCGCCAGACTTGATTTTGT
TTTCTGCGGGCCAGAATCTACAAAGACATCTCTCTTTCGAGCACGCGTCTGTATAAAATA
GGTACATGGTATTGTTTGGTTTCTGCACTGACCTTTCGGGCTTTTTTGCATGACGCCGCA
TTTGCTATTTCAAGAAACGCTGTGTATTCTTTTTCCCGCTCCTAGAAATAGAGGACAACA
AAACTATCCAATTGCTTAGGAACTTTCGGCCATCGCATGGAAAGGAGGACACTGACGCCG
CCGTCTTGTAGGGCTCTGTGCCCTCGAGATCTGGCTTTAATCTTTCTGGGGTTGGCTTGT
TTTCAGATGCTTTCCGCTTATTCCTCTTTCTTTCTTGTTCGATAATAAACGCTTCTACAC
TGCCCAGAAAAAACTCATCTGATCTTGGGTGTATAACATCAAACATGACTGATGTATCGA
CCTTGATTCCAGCGCGGCCCCGCCAAGGTCGATGGACCATTCGAGGCTTGCGAGTTTCCT
CGCAAGCCTCGGAATAAATAAAACATTCCGCGAGATTCTCTAGATTCTTTAGCGCGGGGA
ATACAACGGAGATCCCTCGGTTTTCAACTATTCTTCTGGACTTATTGGGCGGACTGGTGG
CGTATAGCTGGGAAAATAGTTCGAAGCACCATGGAAACACCGCAGTACTGCATCCATTGG
GTTCCCTTGGGTTTCCGTCCGACTAACATTTCCTCAGTTGCATAGAAATCTGACCGATAC
GATCTCACGTTGGACACTGAAAGCAAAGAAGAACGCGCGAAGCTCAGGCCGAGAGCGATC
GTCGACAGTACGACGGTCGGTAAGCAATATTACTGCCTGAATTCTTTTAGCCCTCGACGC
ACACAATCGATAATCGCAG
>RG9FS0089 Genomic segment corresponding to mRNA: XM_413581 Aspergillus nidulans FGSC A4, AN9444.2 predicted mRNA.
CCTTGGATCGGAGTTGGAGTAGTGCTGCTAGATCTGGTTAGAGGGCGCATTGATAGCCAG
TCATTACGTATCTTCACAAGACGATTGGCCAGCCATTACAATGGTCTAATCCGCAACAAC
GGGAAAGTTTTGATACTTGCATCTCGACGGTTGAGGTATCTGACGATCGGCAGTTGCGAA
GCTGCTAGCGGGCTGTCGAGCGGGCATCACACATTCTCAGCGGGAGCCTCTTTATGCCGT
GCAGACGGAATGAGCATACCAGAGTCGGAGAATGGCGGGAAGAAGGATGCCAATTGGCCA
ACTCATTGGCCATAGCCGGTGGATGAAAATGGATAGTGCCGCTGACAGGCCGATCTGCTG
ATATTTGAGATGTGTCTTCTCATATTCCTCAAAAATCGAGCACGACCTGTAAACGGATCT
CCCCCTCCATCGTTATTGAAATTCGCGATCAGCGAATGCTCCGTGCTTTTTCCCTGGAAA
TGTCCGATGGTGGTTTTCTACTTCAATATAGCGCATTTACCCTTGCATAATCGACCGGCC
GGGGCATTCCTGGCACTTTGCCGCACCGAAGCTAGCGCTGTAGCAGCCAACGGGCTGTAA
GAAGCCTAAAATGAGAAGTTGACAAGTTGAATTGATCGACGATATTCAACTTCCCTGATT
TGATTGTCTGATGAATGGCCGTTCGTAAGGGCGATGGTTGAATATTTTAAGAGAGCTCTG
CGAGCTCTCTCTAGGGCTGCCGGCCGTCTCATCGATCGGAACAATCAAGTATTTGAAAGA
AGAAAATGGCATCCGTTTCAGCAAGCCTCTTGGACACTTTACCGCAATGTGCGGTCAGTA
TAGTCCCTTCCCTCTGGTACCTCCAAAGCTCATACTCTTACAGGCGGCGTGCGTTTCTAC
GGCGCTGAGGGCTAGCAGTTGCGACACGGGAGACACAGCCTGTCTCTGCACGACTGCAAC
CGCCCTCGAGTCCGCATTAGGATGCTACAGTCTGCAGTGTACTGTCAAAGAGGCACTCTG
TAAGATGACCTGCCCGGATTATCCCCGCTTCCCTCTGCTGACCAGCGCAGCCTCGACGAA
CATGACCCGGTCGACGTGCGGACTGCCTGAAGAGAGCGAGGCGAACCTGACGCCAGCCCT
TGCTGGATCTCTAGGCATGCTGGCACTAATCATGGTAGGACTACGCATCGGGTGGCGGAC
GGGAACGAAGAAGACAGTTGGATGGGACGATGGGTTTATCCTTCTGGCCATGGTATGCAC
TCCATCACTCCATGAACGGACTAGACCTGAACAGTGCAGGCCTGTGCTATACCGCTGAAC
TGCATGGCCTTTCCCAGTATGTGCTCTTCATGCCACCCTTAAGCCTCACAGCCTGACGGT
GCAGTGAAATACCACGGCCTCGGAACAAACCTGTGGACGATCCCGTTCGACAGCATAACC
GCTCAGCTTAAGGTTGGCAATGCCTCCCCCTTCTTACTCTAACGCATGTTCTTTTGCTGA
CAGAATCAGTACCTTCTCATTGCAGAGGTCTTCTACATGCCCGCCGAAGCCTTCACGCAG
CTCTCCTTCCTGGCCTTTTACCAGCGCATCTTCCCGCCAAAATATAAATATCCAATATAC
ACCTTGTCTGCAATCTCAGTATGCTTTGGCATATCAAACACGCTCATCATGATTTTTCAG
TGTACGCCCGTCTCGTTCTTCTGGAACTCATGGACGGGTGAAGTATCGGGCACCTGCATC
AATATCAACACATATTCGTGGTACCGCGCGGCCATGCAGATCTGCATGGATGTGAGCATC
ATCAGTCTTCCGATCTGGCCGCTCTCGAGGCTTGCCCTTAGTACAAGGAAGAAGGCAATG
GTCCTGGTGATGTTCTGTACTGGGTTTCTGTACGTGCTTCCACTCCATTCCGCCCCGGTC
CCTTCACCTTTGTCCGCAGCCTTTCAGGCCCACATATACCAATTACCACAGATCTAATAA
CAAGACCAGGATCACGATCGTCAGCTGTCTCCGTCTCCAGTCTCTGATCAAATTCTCAAA
GTCGCCAAATACCAGCAGTAAGATCAAGCCTCGCCAGCAGTAGACAGCAATGGTGCTAAT
GTTCGTTTTAGTGGACAACAATCCGGCCATCTACTGGAGCATGGTTGAATGTGACGTCGC
AATCATCTGCGCCTGCATGCCATCTCTCCCCCCACTGCTGAAGCCGATCTTTCCCCGATG
CTTCGCGACAACCCAGCAAAGTGATCCAGAGGAAGAGCGAACTCCGCAGCCGGTGCGTCT
GAATCAGATCATGAAGAAGGACGAGTTTAGTGTGCTTTCAAGCAGTGCGTCGGGGGATAG
GCTGGTGGCATGACTGAAGAATTGATGTGATAGCGTTGTGGCCTTGGAGTGGGATATAGC
GGATGGAACAATACCTCAGCCTCTAATGCTCGTGGCGTAACAGAGATACATCTAGAGGTT
AAATAAATTCAAACTTGTATATGAGTAACCCAAATTAATGCTACCCGCTAAATGGCCTCT
AGATGCTGCCTACTTGCTCGATCTGAGTGCTTTCTTCGATGTGTCTAATATTCCTTGCGA
ACGTACCTTGACTCGTTGGCCTGGGAAAGCCGATGCTTGTTTTGCCGTCCAATAAGGAGG
AATGACTCAACTGCCCAAGTTGTTTGTGGGTTCTAAGCCTTTTGCGGTCTATATGTCATA
CACTCTACTGCGCACTACTTTCAACCGTTCAAGAGTACTGGCCGCATCCACTAGAAGACG
CAAGTAACCACAGCCCCTCTTCACTAGCTAATCTTCCTCAGGCCAATGTTAGGTAACTAC
GGTGCGCTGGCGTATATTGCTATAGAGTAAGGGCCCTTGTCCATAACCAAACCAGAATAC
TAATATCTCGTTCTTGGGGCGATTGATCAACCTCGGTGAAACAAAGGATGTGTTGATCAT
AGCGACAGCCAGACCTATTTCATATTTAAGGGCCCGGCGTGACCCTTCTCGCGTGATATC
AAACCCCATCTCCAAAGGCGTAGATTAGGTTCCTGGCTTACCCCGGAGGGCCGCCGGCAT
ACTTCCCGGCAAAGCAATTTAAAACTGACCAGATTGACTGCGGGGAAGCCTAAAGAACGT
TGGACGCGATGCTGAAACAGCGCACGGGAGGATGCAGCCTGAGACTACCGGGGATTCGAG
CAGCGCTTGCTAGGTACCTAATGATGTTCAATCCCATGATGCGTGATTCTCTGAAAGTAC
ATACTGCCGTTATATCAATTCATGAACGGGTTGTAGCCCCTTGGAGAGTGTTGCCTCGTG
ACTTGACGTGTACTGGTGCTTTCAAAGCCGCCTGCATGGATTGCATAGATGGA
>RG9FS0090 Genomic segment corresponding to mRNA: XM_413580 Aspergillus nidulans FGSC A4, AN9443.2 predicted mRNA.
TCTGTCTGCCTTCACGCAGTCAACACTTGAACTTTGAATTTGACTTGGAATTTAGGCAAA
CCCTCAAGTAAGCTGTGTACAATGACAATATGTGTTGTACTGCTTCTGTGTTAAGTACCG
GCATAGCTGACCTGTACTGCACGGAAACCGGCTACATGAGTCTTCTGACAGGATACTTGA
CTTGAAGTGTACACCCTGGATTAAGTAGAAGAAGAAAATAGAGCTGTCTCAGTGATCTTT
CTGAAAATGTAACATTTACCTAATCCTGAGCTGGCAGATACCGGATGGGACAAGTCGCAT
GCATATCAGGAGGAATCCAAGCGCGAAAGGTAGATGCACTACAATCAATAGACACACGCA
TATATAAAGACTCTAACAAACAAGACTGAATGCCATGGTATCGCTCATGCTGGCGTTGCG
GATTGTTCGGATTCGCCATTGCTTCTTTGTGCAGTGTAACCCAGCAATCCTCAGGGCCCG
CGGGTAATATCTGCCGAATGGTAGGTCTGGTGAGGGAGGGCTGATACCCATGCTCTTCAC
CCAAATCACTGCGTGGGCTCGACATAGCCTTGGACCATCTCATTTTGAATACGCGTATTG
CAATATAGAGCTTTGAAAGACAGCTGGTAAACGGCAAGTTACTAACATTCTAACCGAGAT
GGGCTTTGGAAGACGAGAAGAGGGTTGCCATTCTTGTCGCAAGCAACAAAGCTACACAGT
CAGAAAGCTGAAGACTGACATGATGCGGGGAACCGTGTAAGACTGTTTGTTTCCCCCGCA
GCGTGAAGTGTTCGTGAGACCCTTCATGTAAGGATCAGACTGTGCGACACCAAGTACCAA
CAAGTTGGAATATTATAGCGATTCGAGAAGCCGAAAAGAAGAAGTAGCACATCCAATGCT
CACTTTAAAAACGGGAAACAGCTCGCTTCCTCAATTGTATCTTTTGATGGTCTAATAGTC
ATAAAGCCGTCGCTGAAGAGAACATACCTGCTCTCACAAAATGGAAGAGACCCGCGTCAA
TCTGCTTGAGTATCTCCGGTCAAAGACTCAGGTCGACCTCGACACCTTCGATATAACAGG
TATGATGGGAGACTATCCTGAGCCTTCCAAGTGAAGCCAGTAGGCTGATCCACAACCCCA
AACCAAAAGCCGTCGGACAGTTCGGCCAATGTGTAGATTGCACTTCCAACCAGGTATTTC
GTTCCCCCGACTACTAGAGCATACCTTAAACCTTGAAACAGTACGAGTACTATACCGAGC
TGGCGAAACCTAGCAGGAAAGACATACTACAAAGGACAATTGAGGTTGCCGCGGGCCTCC
ATGATCAGTTCCCGGAGGTTACCTTTGATGAACTAGGCGTGGAAGTCGGGGTAAGTTCTC
TTACAATTACCTTTTTCCTATCCATGAGATTAATGATGCGGTGTCACGACCAGGCGGTCC
TTCTTGCAGGAGAAATGGTCCCAGCTTTCACCGGTAATCTCCATCTCATGGTCAATCCAA
GCTACGCTTACTCCAGGGAGAAGGTTATCGAGGCCGCAAAGAGCACGCCCTCCCCCATCT
CGCTATACCCAGTTCGTATCTATCTAACAGAGTCTAAACAGGATTCTATCGTCTCTTCGC
CCTCATCAACCCTTCCTTCCCCAGCTCCCGTCTCGTGATCAAAGTCCCTGCGACGTGGGA
AGGACTCCAGGCATGCCGTGACCTGCAAGCTTTCAAGATCAAAACGCTGGGAACTACGCT
CTTCTCCATGGAGCAGGCCATACTAGCTGGAGAGGCAGGCTGCGTATCTATTTCACCATT
TGTGCACAGTCTCAGGATACTGGTTGATCCCGAGTAAGCAGCCACCAATGCAAGCAATTG
CATTTATATCGTTGTGAGTACTGTACTCACAACATATAACAGATACAAAGACCCTCATCC
TGTGTACAACCTGAGCGCCCAAGCGCAGCGCTGGTATAGGCGGCAGTCGCTGCCGACAAA
GGTCAAATCATGCTCCACAGTGGGTGTGGATGAACTTCTGGAACTTGCGGGGATCGATGC
GCTCACCATCATCCCTGACGATCTTAGAGCACTACAGTCGACCTATCGGGATGCGAACCA
GGTTTTTAAACTGTCAATAGTTGAGAATGGAACTCAGAATGACGACAAGATCGAACATAT
TTCGTATATCAATGACGAAGAAAAGTATCGGGCTGACTTTCAGAAGGCAGATGAGGGGAG
AGCAAAGGCGAAAACGGCCGAGGTACGTTATAAACCACAGATGGGCTTATTCAAGAACTC
GTCGATATCGTCAGGGTCAGAAAGCTGATTTGCGCGTCAGGCAATTGACATCTTCTGCGG
CTTTCAGGCCAAGGCTGAAGATGTCATCCGGAAAGCGAAGGGTCAGTGAATAGGAGATAT
CGTCAAGGTTATACCTCAAAATGGACAGTCATCACTCGTGGTTGTTGAAGGGGTATCATT
CTCGGCTGTCTGCTGTGATTGAATCTATCTTTTCAGACCTAATAATCTACCGCATAATCA
AGAATGAAGTTTGCCTCCTGGTCTTAATCACAGAGTTCATTCCGAATAGCCCAGTAGTGT
AATAACATTGTTGCATATCTCAAGGTCATCCTGTATGACTCGGGTCCTTCATCCACTCCA
GCTTTTTTAGCGAACTCTAATCCAGAAAAGTTATGCCCAGGCTCCCCTTGTGCCTACCTG
TAATAAATATGGTATCAGCGAGCTGAACGGAACCCTGGATATATGTGACACCGCACATAA
GCTGAGATGGTAGTCTTGCAGACTGTTGTCAATGCCGCTGTAGCCTCCTATTGGAACGTC
CCTGCTCGCTCCGTTTTGGCTGAAAAGCCCCTATAAGAAGGATCTCTCGCATGCAGGCCA
GGGCAGCAACTTTGAGCACGTCCAGCTACACCCTCGAAATGCGACTCCAGCACATACTGA
GACTAGTTCAGTCTGTCTTGATCGTCTCGCCAAGTAGTTTCGACGACGGTATTCCCCAAA
ATGTCCGGTATCTCTTCAGTTTGTGAGTTTAAGACCGACAAGCAGCATGGATAGTTGACC
TAGGGACTCAGTTTCATGCTTTGTATACCGGTCACTGATCAAGACCGTCTCCTACCAGCG
GCGACTCCTACACTACCACAAGCTTCAATGCCTCCTCCATCCAGCCTTCACCAGAGAACC
CTATGGGGAATCCACCTCTTGGTACGGTACATGATCCTGTCCGTTCAGTGGAAAGACATG
ACAGATTAACCCGACAGGTTCCGGCACGGCCGCAGACTCAATCAACTGGGTTGGCTACCT
GGCAACAGTGTACAACGATACCACAGTGCTGAGCTACAATCATGCAGTGTACGGTGCGAC
AGTCAATAACACCCTTGTTCCAGGCGTGC
>RG9FS0091 Genomic segment corresponding to mRNA: XM_413579 Aspergillus nidulans FGSC A4, AN9442.2 predicted mRNA.
TGGGTGTGGATGAACTTCTGGAACTTGCGGGGATCGATGCGCTCACCATCATCCCTGACG
ATCTTAGAGCACTACAGTCGACCTATCGGGATGCGAACCAGGTTTTTAAACTGTCAATAG
TTGAGAATGGAACTCAGAATGACGACAAGATCGAACATATTTCGTATATCAATGACGAAG
AAAAGTATCGGGCTGACTTTCAGAAGGCAGATGAGGGGAGAGCAAAGGCGAAAACGGCCG
AGGTACGTTATAAACCACAGATGGGCTTATTCAAGAACTCGTCGATATCGTCAGGGTCAG
AAAGCTGATTTGCGCGTCAGGCAATTGACATCTTCTGCGGCTTTCAGGCCAAGGCTGAAG
ATGTCATCCGGAAAGCGAAGGGTCAGTGAATAGGAGATATCGTCAAGGTTATACCTCAAA
ATGGACAGTCATCACTCGTGGTTGTTGAAGGGGTATCATTCTCGGCTGTCTGCTGTGATT
GAATCTATCTTTTCAGACCTAATAATCTACCGCATAATCAAGAATGAAGTTTGCCTCCTG
GTCTTAATCACAGAGTTCATTCCGAATAGCCCAGTAGTGTAATAACATTGTTGCATATCT
CAAGGTCATCCTGTATGACTCGGGTCCTTCATCCACTCCAGCTTTTTTAGCGAACTCTAA
TCCAGAAAAGTTATGCCCAGGCTCCCCTTGTGCCTACCTGTAATAAATATGGTATCAGCG
AGCTGAACGGAACCCTGGATATATGTGACACCGCACATAAGCTGAGATGGTAGTCTTGCA
GACTGTTGTCAATGCCGCTGTAGCCTCCTATTGGAACGTCCCTGCTCGCTCCGTTTTGGC
TGAAAAGCCCCTATAAGAAGGATCTCTCGCATGCAGGCCAGGGCAGCAACTTTGAGCACG
TCCAGCTACACCCTCGAAATGCGACTCCAGCACATACTGAGACTAGTTCAGTCTGTCTTG
ATCGTCTCGCCAAGTAGTTTCGACGACGGTATTCCCCAAAATGTCCGGTATCTCTTCAGT
TTGTGAGTTTAAGACCGACAAGCAGCATGGATAGTTGACCTAGGGACTCAGTTTCATGCT
TTGTATACCGGTCACTGATCAAGACCGTCTCCTACCAGCGGCGACTCCTACACTACCACA
AGCTTCAATGCCTCCTCCATCCAGCCTTCACCAGAGAACCCTATGGGGAATCCACCTCTT
GGTACGGTACATGATCCTGTCCGTTCAGTGGAAAGACATGACAGATTAACCCGACAGGTT
CCGGCACGGCCGCAGACTCAATCAACTGGGTTGGCTACCTGGCAACAGTGTACAACGATA
CCACAGTGCTGAGCTACAATCATGCAGTGTACGGTGCGACAGTCAATAACACCCTTGTTC
CAGGCGTGCCCCGCGATCTAGCCTACCAGGTGTCTCGCGTCTTCGAACCTCACTACTGTC
TTCCTGCCGGGTCAGAGATTGAGGCCGAGGCAGGGGAAAGCTGGACGCCAGAAGCGGCCC
TGTTCACTGTCTGGATCGGAATCAACGAGTGAGTGCGCTGCTGCAGCTCCAGACCTGAAA
GTGATGACTGGAAGTATCGTACTTATATTTTGTTCCTTGGTTGAACAGCATTTACTCCCT
GTCGCAGCGCACCGCCCCGTTCAAAGACATTCCCAGTATCTTGCAAAGCTACTTCGATCT
CATCGACCGGTTGCATGACTGCGGTGCCAGAGATTTCCTCATATTCAACGTTCCACCCTG
CGACCGCACCCCGAAGATCCTGGCCCTCGAGCCGTCAGATATCCGGCGTTACGGCGCTGT
GACCGAAGAGTTTAATCGCCAGCTCTTGAATGCCGTAGAGCAATGGCGATTGGCTAATGT
GGACGTGGGTTCAAGCGATTTCCCTTTTTTCCCCTTCGTTCTAGCAATCCGCTCCCCCGA
ACTTGGCAGGGGCTTGACAATGACTGTCTCTATTCTAGTCCACAATGGCTACTTATGACA
CCTGGTCATTCTTTACCCAAATCCTTGACAGCCCGCAGGGATATGGATTCGTGGACAGCA
AGTGCATAGGGGCCAAGAAAAGATGTGTCTGGTGGGATGATTTCCACCCAGTCTCGGCCT
TGCATCGGCTTCTCGCTGCTGATATTGGGAAGATTTTGGGATGGCCGGATGAATGATTGT
CTGAGACTGCCATTTCATGCTTTACATGTTTTTATTGGCTATAGCTGCGTTAGACAGCAT
CTGTATATGTCAGGGTGAATCTAGATCCCCTTCCACTGCCCTTCGTCCACCCCTTCCGGG
CATGTCTTCCATTGTTGCACTCGAAAGGGAACGACGATACACCTCATTCAGTCATAGATA
ATTCAACCATGGTAGACTTGTGACATGCTTGAGGGCCTATCTAAACTTCGCGCACGAGGC
ATGATCGATCAGAACAATTCAGAAGCCGCCAACGAGTACCTCTGTTGACACAAGAAGAGA
CTCAGGACGTAAAGCATACCTGATCGTATATCTGGATAGAGATTCGCCCGGGGGCTCCTG
TAATTTTAGAGAGCTGAAAGTCTGTACGACATTCAGCTCTGTGAGTCCGAACCCCCAAAA
TTGTAGTTTGCAGCTAGTTATGTTCTTATTCGTTGCCTTCGGCACATGCTTCATCAGACT
GGTCGGCTCTGGACATCCAAGGTTCCGGCCATCGCCGGCTTGGGTGATGCTCATCAGTGG
TCTTACTCTCGACCGCAGCTGGTTGGTGTAACGGTAGGTATCAGGATCCCAGGCACCTGC
TGCATGTATTTGATCATAATCATTAGCGAAGCCAACCCGTGATGGCCACAGCACTTTGCA
AGAACAATATATACGCAATAATGTATAGCAATTGCTGTTTGAGAAGAGCAGGTACATAAG
ACTGACTGGCCGATCGAAGAATCCAAGACCGCGAGCGTGCGGCCAGCTCATATTGCTACC
CTCATTAGGCGCAGACGCCCAATTGAAGTCGCCAGTCTGCTTTATTCGATTCAGGTAGAC
GTGAGGGCAATTCATGTCATCCGGGTCGGTCCAGACAATATCGCACGCTCCATCACCATC
CCAATCAACCAGGTGCAAGTCCCGCCGATCGACATCGCGACCAATCGCGGGGATAGCGGC
GGGGTCGAAAATCACATAGTTGGGCCCTCAATAGCT
>RG9FS0092 Genomic segment corresponding to mRNA: XM_413578 Aspergillus nidulans FGSC A4, AN9441.2 predicted mRNA.
GTGAGCTATCGCTATTATGGCTATTTCTAGGCCTAGCACTCCTCCAGAGACACCCTTGGA
GGTGACTGAGATATTTGAAAGCAGCCAAAGCTCTGAATGACTAAGTCGTAATTGTCGAAT
TGCATTTTGACTTACAAGATACTGGATTTACCTATCGTCAAGTACAATATACATGCAAAA
GCGAGCGATCAACTCCTTAAAAGCCTCTGGCCAGCGTCCAAGGCTATCAGACGAGGACAT
GGGAAGATCATTGCCTTAATCTCTTCATCAGAACGTACGCGTAAGCTATCTCATAATTGA
GTTATGAAGAACTTCGTCTTCCCTGTGGAGAGCCTGTGCTTGCTCGAGCACTTTGAGAAC
AAGGCTATTCTAGAAAAAGCTCTTTGAAAGCCACCTTTATCAGACCATACAAAGCGTGTA
CGTCTTGCCTGGGCCCTTGAGCATTTGGAGTGGACTATTGGCCAATGGAATCAAATACTT
TGGTCTGATAGGACTTGAGTTTCTCCAGGCCTCCATACCTGAGTCTGGGTTACCAAAAAA
GGCAAGAGAAGAGTTAAGAGAGAACTGCCTTCGCTCCTCGGCTCCGAAAAAGCATGGTTA
GATATTCTGAGTGTCCTTTTAATAAGACATAAAAGGTCCTCGCCTTTTCTGGGAGATGGA
ATGGGGTTCATTAATGCAGATATAACCCTAACCCTCCTTAAAAGACGCGTGGTGCTGCCG
AGACCTCAGCCATGGATATCGGAGAGAAAATGTAAAAGGAATACTTGATTAATTAATCAT
GCATCTACGTGGGGGCAGAAAGCAACGAGGTGGTAATCGGGATTGGGGCTAAGAAGTTAC
TAAAGCAATCTAACAGGGATCATTAATTACTGTAGTGACTGGGACAGTCTGTAGGCGATT
GCCCTCTCATTTCTTTTTCTCTCAGTCTCAGCTCTTCTTTCACCCCCCTTTCTTTCCCTC
CCCTACCATATCGTTTTTGACCGTATATTGCACCCTCGTCATGAGCTCAGCAAAGGATCA
GGTCCAGGTTGACCAGGTCCGTCTGGAGGCAGCCCTAGGGCACAAGCAAGAGCTGGTACG
GGGATTTGGCCTGTTCAGTCTGACGAGTCTAGGGATTATTATTGCCAAGTGAGCTATTTT
TTTGGATTTCCTTTATCTATCTCTCCATCTTGCACCCTGCATACCAGACACGTCACCTAT
CTAAATGTCGTCAATAACAGCTCGTGGGCCGCAACCGGAGGCACAATCGTTACTGCGCTG
TACAATGGCGGCCCAATGGCCGTACTCTACGGCCTCATCGTGGTCAGCATCTTCTATGCC
TTCATCTCAGCCTCGCTATCAGAGCTCGCCTCAGCCATCCCCTCGGCAGGCGGCGTCTAT
CATTGGTCCTCGGTCGTCGCAGGCCGGTACGGCCGCGCGGCGGGCTTCTTCACAGGGTAC
CTGAATGCCTGCGCATGGCTACTCAGCGCGGCATCGATGAGTTCGATTCTAGGCAACGAA
GCAGTAGCCATGTATCTACTGCGTAACCCCGACGTAGAATGGCACAGCTGGCAGCCGTTC
ATCGTCTTCCAGATTGTACTCTGGATGTGCTGCGGAATTGTCTGCTGCGGGAATAGGTTC
CTCCCGCTGTTGAATCGAATTGCGCTCATTTCGTCGATGGGTGGCTTGTTCATTACGATT
ATTGTTCTCGCTGCTATGCCGCGTGGTCGGTGGGCCAGTAACCAGCAGGTGTGGAGGACT
TATTATAATGAAACGGGGGGGTGGTCTGACGGCATTTGTTTCCTGAGTGGCCTGCTCAAT
GCGGCTTTTGCTGTTGGGACGCCAGACTGTATTAGCCATCTATCTGAAGAGGGTAATGCT
CTTCCGTAGCATTCTCCATGATGGGATAGATATAGCATGCTAACAGGGTGGCATCCAGTG
CCGCAGCCCGAACGGAAAGTCCCGCAAGGAATAATGCTCCAACTCCTCACAGCATTCAGC
ACAGCATTCATCTATCTTATCGCTCTTTTTTACAGCATAAATGACATCGACGCCGTCTTC
AACAGCGCACTCAACTTCCCCACCGCCGAAATCTACCTGCAAGCGACAGGCTCCACCGCC
GGCGCAGTCGGCCTCGTCGCACTAATGTTCCTCGCAACCTTTCCAACCCTAATCGGCACC
CTCACGACAGGCGGCCGCATGTGGTGGTCCCTCGCACGTGACAACGCTACCCCCTTTGCG
CCGTTCCTTGCAAAGGTCCATCCTACCCTTGATGCACCCGTTAACGCAACTGTCGCGATG
ACAACCATGGTGACGTGCCTAGGGTGCATCTATGGAGGAAGCACGACGGCTTTTCAGGCA
TTGATCAGCTCCTTCATCGTACTCAGCACGCTTTCGTACGCCGGCGCGATTCTCCCCCAC
CTGCTAAGCGGTCGAGGCCGCGTCATTTTCGGGCCCTTCCGCATGACCCGAAGCTGGGGA
TTCATTGTGAACGTGCTCGCGGTGGTGTATATCGCTGTGACGGTGGTGTTCTTCTGCTTC
CCGTTTACGTTGCCCGTGACGGTGCAGAATATGAATTATACTAGTGTCATTACCGTAGGT
TTAATGACGATTGTGCTGGCTTGGTGGACTGTGCGGGGGATGAGAGAGTATCAGGGCCCG
GTGTATAGTATCGAAGCTGCGGAAAAGATTGCTCATGAAGAGACGGAGAGGGTTGCCGAG
GAGGTTGGGGTCTTGGGCGAGGGGGTTGGGACGAGGGAATAAGCTATAGTATAGATTATA
CCAACGAAGTGCTTGCAAACAGCTGAGACTCGGGAGTTAACTTCTCTCGCCCATGCGCAG
ACCAGAGCCTAGGCTAGCCGTTCCCTTGAGGCACACGTGGTAACTACCTTGATCATTCCC
GCGTTGCCAGCTTTGTCAGGTTCCAAACAATATGCTGCGGGCACTCTAGCGCCGCAAAGT
GTCCGCTCTGCAGATTCGCATGATATAGCCATTGGCTTCCAAACACACTATTCCACATAG
TTTCAGGAGGTACAAGCCTCTAGAAAATACCAACTCTTCGTCTTCTCCAACTCCCTCTTC
GACGCAAAATACCGATCATACCGGAACGAACCATACCCAAACCGCACGTTGATACAGTTC
TCGGGCCTCTGCGTGTAGACTGGGAGCTTATCGTGTCGTCCATTCTGGTAGTATCAGAAC
ATCGACGGCATGATGCACCCTGTGAAATAGTACAACGAGCACGTTGCCAAGATGGCCTCG
CGCTACGATGCAGTCCTCCGGTTTGATGGGTGCGCGCCTTCGTTGTACTCCTCGCTGACA
CACATTAGGATGCCTAGGGGGTTGTTATAGAGGGTGAAGCCAATTGGGTGTGGCTAGACA
GATTACAGCATATCGTGTTAGGCCGGCGAAGTGCTGAGATCATTTCGGGCTGGGTAAACT
GGCCCTCGTCCTCATCTCAACCGCATACCCAATATGATTCTCCAGAGAACCCTCCGAGCT
TCTCGCAACTCTTTTTCCTCATCCGTCCAGATTCTGGGGTCATTGGGCACCCCACACGGC
TCAAAGCTTAAATACACCAACTTACAGTGTTCCTCATACGTCGCACTCTTCTCTCTCGCA
AAAATAGCCCTGGTTCCTGCCTTGTACTTTGGATACCGGAGCCTACATCGCCCAGTTAGA
GGCTGATTTGGCCACCTCGCACTCAAATTGAGGGCTTGGGAAGGAGTTTGGATTTGCTTG
GTGGGTAAAAAGGGGGCTCTGC
>RG9FS0093 Genomic segment corresponding to mRNA: XM_413577 Aspergillus nidulans FGSC A4, AN9440.2 predicted mRNA.
TCAGGTACCCTGTGAAGAAGCCCGCCGCGCGGCCGTACCGGCCTGCGACGACCGAGGACC
AATGATAGACGCCGCCTGCCGAGGGGATGGCTGAGGCGAGCTCTGATAGCGAGGCTGAGA
TGAAGGCATAGAAGATGCTGACCACGATGAGGCCGTAGAGTACGGCCATTGGGCCGCCAT
TGTACAGCGCAGTAACGATTGTGCCTCCGGTTGCGGCCCACGAGCTGTTATTGACGACAT
TTAGATAGGTGACGTGTCTGGTATGCAGGGTGCAAGATGGAGAGATAGATAAAGGAAATC
CAAAAAAATAGCTCACTTGGCAATAATAATCCCTAGACTCGTCAGACTGAACAGGCCAAA
TCCCCGTACCAGCTCTTGCTTGTGCCCTAGGGCTGCCTCCAGACGGACCTGGTCAACCTG
GACCTGATCCTTTGCTGAGCTCATGACGAGGGTGCAATATACGGTCAAAAACGATATGGT
AGGGGAGGGAAAGAAAGGGGGGTGAAAGAAGAGCTGAGACTGAGAGAAAAAGAAATGAGA
GGGCAATCGCCTACAGACTGTCCCAGTCACTACAGTAATTAATGATCCCTGTTAGATTGC
TTTAGTAACTTCTTAGCCCCAATCCCGATTACCACCTCGTTGCTTTCTGCCCCCACGTAG
ATGCATGATTAATTAATCAAGTATTCCTTTTACATTTTCTCTCCGATATCCATGGCTGAG
GTCTCGGCAGCACCACGCGTCTTTTAAGGAGGGTTAGGGTTATATCTGCATTAATGAACC
CCATTCCATCTCCCAGAAAAGGCGAGGACCTTTTATGTCTTATTAAAAGGACACTCAGAA
TATCTAACCATGCTTTTTCGGAGCCGAGGAGCGAAGGCAGTTCTCTCTTAACTCTTCTCT
TGCCTTTTTTGGTAACCCAGACTCAGGTATGGAGGCCTGGAGAAACTCAAGTCCTATCAG
ACCAAAGTATTTGATTCCATTGGCCAATAGTCCACTCCAAATGCTCAAGGGCCCAGGCAA
GACGTACACGCTTTGTATGGTCTGATAAAGGTGGCTTTCAAAGAGCTTTTTCTAGAATAG
CCTTGTTCTCAAAGTGCTCGAGCAAGCACAGGCTCTCCACAGGGAAGACGAAGTTCTTCA
TAACTCAATTATGAGATAGCTTACGCGTACGTTCTGATGAAGAGATTAAGGCAATGATCT
TCCCATGTCCTCGTCTGATAGCCTTGGACGCTGGCCAGAGGCTTTTAAGGAGTTGATCGC
TCGCTTTTGCATGTATATTGTACTTGACGATAGGTAAATCCAGTATCTTGTAAGTCAAAA
TGCAATTCGACAATTACGACTTAGTCATTCAGAGCTTTGGCTGCTTTCAAATATCTCAGT
CACCTCCAAGGGTGTCTCTGGAGGAGTGCTAGGCCTAGAAATAGCCATAATAGCGATAGC
TCACCACCATGAATCTCAGGGGGATTGCTATATTAGAGCTCTTACTAGCTTCAAACCTAA
GCTTAACCAGGAAAACGGTGCTATCAAGGCTTTACCGCTTCATTGGAATTGGTCCCACTG
TTCTAACATTCTCACTAGGGTGTACCTACCGAGTGGACGCGTTTCTGCCGCCTACGGCAT
GTATTCTGTTCTACAAAGTACGTAGCGCCCGAACTCAGGATTTAACAACTGAGGCTGAGA
TTGATGCTGGCTGGCTCTTCAACTGGCTCGACACTATCATGCCCGGGATTTAAGGGTAGA
GTGGGGACTGGGACCTGGAGGCCAGAATGTACTGGCGTCCTACTCGGACGAGCTCAATCT
CACCGAGGAAACTGTGCCAAAATATTCTCAGTGGCGATTCCCTTGAAACTCAAGCCCGGA
TTCCTCATTCTATCTCGTTCGTCCATGAAAAAAGGTTACGACTTCTCATTGTCAGATATC
ATTCAGACCAACTCTTCTTCCGTTGCTCGCAGAACTTTTTCTCACTTGGATGTTTGCGTA
TATTGGATCTCTACCCAGCGATATATAGCTAGTGAGTGGATGGCAGAGTCCAGGGTACAG
CCTGAGTACAGTGAGATTGATAACCTCCACATAAACATCTACTGTGTCAAGGAGAACCGA
GTAACAAGTCCTACCATGAATCACTTCATCAACTGCAAATAGCCTATATACCCATCAGGC
TTGTTAGCAGTCTCGACGCCATGTCTTGAAGGCCTCTGGTCTTCATACTGTACATATATA
TATCCCGTGGAGGGGTCAGGCATGAAGTCTACTTTCATGTCCTAAGACTTATTTAAGCTT
CCAACCATCCAACAAGCGCTACCTATGACGTCCTGTGGTAAACTCGATCCCGTGGTCTTT
ACAATTGATCATCTACCATCCGTATCTGATCCGTGGTTTTAAGATATACTCCCGAGCCAA
CTGGCCTTCCACAACATCCCGAGTTTTTGCATGGACCGAAACAAAAAAAAAGAAAAAAAA
GAGCAAATCCTTCAAAGAAGAAACTATAATCCACAACCCAGTAACTATAACAGCCCAAGT
GTAAATCCAGCATTGTCCCTTCAGCTCATTGAGAAGCACTCCTTCGGTCACTAGTCTCGC
AACGAAGAGACACTGTGGAGATGAGGCTCCACAGATCCGCACGCTGGCATTAGGGACAGA
AAAATCTCTTCGCGCGACTTTTCAATCTCGCGCCTAGTGGTTAGGGAATGAATCCTACCC
GCTTTCGTAGGCCTAGAAGATACTGATGGACGGTGGAACTGTGGTAGGATTCTGGATGCT
TGACATACTTAGTATGCAATCGCTAGGCATCCTATCAATCGGTACTACGACAAGGTATTG
ATGGACCAGGAAGCAATTCGCTGTGT
>RG9FS0095 Genomic segment corresponding to mRNA: XM_413575 Aspergillus nidulans FGSC A4, AN9438.2 predicted mRNA.
TCGAGTTAGACATGTCTGAAAGCTATGAGAAGGAGATCCAATGGTTGCTTGTTCACTTGT
ACTTTTTGTGTCTGAGGCATCTTGCCAACTTGACCAAAGCCTGGTGGATCGACGCAAAAA
AGCGTATCAAGGGCCCTGTTGAAACTTGGACGGAGAAATCGGTATGCGCCGTAGCATTTC
CTTCACAGGTACATGACTGACACCGACACAGATCTCACCGCTGGTCATTGAGGATGCGCT
AGAAAGAGTGAACCAATGGATGTCCACGCAGGACCAGGACGAAGAGCGTGCACTTAACGT
CAAGGTCTCGTCGAAGACAGCAGAAATTATTGCAAGCATTCCGGTCGATGAGGAATCACC
ACCAGTCTCGATATCGATAACCCTCCCAGCTGCTTATCCCTTGCACCCCGCACAAGTCTT
TGGCCGAAGCCGAGTATTGGTAGACGAGAGGAAGTGGAAGAGCTGGCTCCTCACCATCCA
AGGAGTGATCATGTTTGCCAATGGCAACCTAGAAGACGGATTGCTGGCATTCCGCCGAAA
CGTTCAGGGCGCGCTCAAGGGCCAGAGCGAGTGCGCTATTTGTTACTCAGTCATCTCGAC
CGACATGCAGACGCCCAATAAGCGCTGCGCAACGTGTAAAAATGCCTTCCACTCGGTATG
TCTTTACCGATGGTTCAAGAGCAGTAACCAGAGCACTTGCCCACTGTGCCGAAACCAGTT
CACGTTTGCTTGATGTGTTTCTACGAGTTTTGGTATAGATACAAGACAGGCTGGTTTACG
CGATTTGGGACGAGCTGTAGCATTAGATTTAGTATGATGAGGAATGAAACCATGATAGAC
ATCTAAAGCTCCCGAGTCGTGAATTGAAGCTATAAAGTAAGCGGTAATGAAATCCTAATA
TGTTTGATAATGTGCCTTCAGCCCCGCCTCAGCTCCCACCTGCAGTACCGCCGTTCAACA
TCCCCACCACTCTCCAACCAAGCTTCATCATGACCCCGCCATGTCAGCTCCCCAAATTCC
TAACCTCAACACCTTGCGCCGCGGCGGCGGCCGCGGTCGATTTCGAGCTCGTGGTGGCCC
TGACAGTTCCTCCAGCTCAGGAAACAAAGACCGAGTGGTGCAGGGGACAGACAATGACGC
CAGCGTCTCCCGGCTGAGCGCGGTGGAACTTGGGTACCTGGAGGATCCATTTGCGAGGGC
ATTAACGCCTATGGGCCAGGAAATGAGACGGCTTCCTATCATCAACCGAGGTGAGTTGTT
CTTCATGATTTTGTAAATCCCTTGATGAGCTGGAATATGGGGCTGATTGAGATCATGCGA
AATTGACAGGAACCTATGTGCGCACCACGGCGATCGACCAACTTGTCGCGAGTTTTCTAG
GTCTAAAGGCGGACTCAGATCCTACTTGGAAATTGAAGAAGAAGCAGATTATCTCGCTGG
GTGCTGGGTCTGATACGAGGGTCTTCCGGCTTTTGTCCTTGCGCCCGGCGCTGGACATCA
TCTACCATGAGATCGATTTTGCCGTCAACAATACCGCGAAGATCAAAGCAATTCAGGGCA
CACCGCTGCTACAGCGAGTGCTGGGACAGTCGCAGGTCAGTATCTCGAATGAAGGAGATG
AACTGCACTCTCCCGCCTACCATATCCATGCCGTTGATCTACGAACGCTCGCGCAGAAAG
GCGAAGGCGATAAGTCGACGGGACAGGATCCGGGCCGTCGACTGCAGGACTTCGTGGACA
CGACGCTTCCTACGTTACTACTATCCGAGTGCTGCCTGATATACCTTTCTCCAAACGACG
CTGCCGGGGTGGTGCGTTATTTCACGCATACACTGTTCCCGGCGTCGCAGGAGACCGAGA
CACTGGCTCTGGTCCTCTACGAGCCGATCCGGCCTGACGACGCGTTCGGGCGGACAATGG
TCGCCAACCTTGCGACTCGCGGGATCCAGCTCCAGACGCTTCACCAGTATGCGTCATTGG
GGGCGCAGCGGCAGCGGCTGCGCGAGCACGGCTTTAACGGGGGCCAAGCGGCCGCGGACG
TGGATTTCCTGTGGGAGCGGTGGGTGGCTGAAGAGGAGAAAGAGCGCGTGGCAGCATTGG
AGATGCTGGACGAGGTCGAGGAGTGGAAGTTGCTGGCGCAGCATTACTGTGTTGCATGGG
GATGGCGAGACGGCAGCACTCGGTTCACCGGCTGGGGAGACCTAGACGGCCAATCCGCGG
AGGAGTGATTCGATTGACTGTAATATTGCGCTCGGCAGAGGCGTTGGCGAAGGCCCTAAG
GGACCACGGCGCACAGCCGGATCTGCTCCGCCGCACTTGGGCTAGCAGCGACTATTGGCA
CAGACCCGCTAGCGTTCCAACATCACCATCTCCGACTCGGGTCAACACTGCGTTAATCTC
TCAACATCACAAAGTAAGGCTGACCAGGTGGCCCCCTTTCAAAGTTTGAGTGTCGGATCC
TGGTAGGAGAACGGTCGATCTGCCCGGTCTAGGCTCTGTTACAGAACACTGCTTGTTGAG
TGTACATTGTGCGATTGAATGTCCAATCATAGCGACCGTTGTTCTCGCAGTGTATGCCCA
AGATGCTGAATTGTACTCTGTAGTCACCAT
>RG9FS0096 Genomic segment corresponding to mRNA: XM_413574 Aspergillus nidulans FGSC A4, AN9437.2 predicted mRNA.
TTGCTCCCCGTAGTTTAACAGGCCATCAAGTGTAAACACGCCCGGGGGTACGAGGTTATG
GGGCTCGAGAAGGTCTAGATTCTGGATAAAATCAGCTGCGCACTCCATACAATGAGCAGT
TCCGTTTCATACCTCGTGATATACACACAACTCGACGTCTTCGCCCTTTTCCTTCTTTTC
CTTGACGAAACCGGCAGTTAAACTTCGGCATCGAGCGTCAACCACCGTGCCGCTTTTCTC
CCGTTTGACGGATGGGTGCAGACACAAGTTTTTTCGACTAGTCAAGCCCAAAGCACGAAA
GTCCTCAGTATATCCTAATTGTTCAGAACGAAACTTCATCAGCTCCCTTAGCTCTGCTAA
CGCTTTCTCGATCTCGGACATTGTTCGAGAACAGTATATGAGTTTCCTGTGCTCTGGATA
GTGTTGCTGGTAGGCAACAATCAGCGACAGCAATGTAACCGTCTTTCCAGTACCCGAAGG
CATCTCGAGAACGCAGTGACCCCCGGCATCGAGGGTCTTCTTAAGATCACACATGTAGGC
ATATTGTTCGGGGTATATACGAGGGTACGGGAAAAGGACCGGGAGATCACTATAGATCGA
GAAACAATATTAGATACTGTAACTCCTTACGCGTATGTAGCACTTACTCAATGAAAAATT
TCATTGCGCCGGACAAGCTTGAAGCTAGATAGATCAGAGCCTGGCGTCAGAATGCGTGGG
AGCTTCTGGCCGGAGACCCAGACCGCGTTGAGCTTTTCCCTTCTGGGCGGTCGATGACAC
CAGATCACGTGCTTAATTCCCGATAAGGCTCCGCCAGAACCGTCACTACTGACTTGAGCA
GTTGCCAACATAGAAGCGATTCACTAGCTGGGATGACACTGATTCGAGAGGAACCACTTG
GTTGAGTTCGGTTCTCATTCTAATCTTATTTTTCTCGTTTCTGCCCTTCAACCGGCCGGC
TTTCTTCCTCCATACAACCCCGCTACCCCACATTATTGCTATGAGCAAAAAGTTCAAATC
TCAAGCGTCGAGCAGCCGTGCTGCTGCTGGCACCTTTGGGGGCTTTGGAGGGTTCTCATC
ATCTGTGTCGGGTCAGGGAAGAGAGCTGTCTTCCCTTACATATGTGACTGAGCCGCCGGA
TTTGTCCCGGATATCGGACCCTCAACTGGCGATTGCTTTCAAAAACTTTCTGAAGAAGGA
TGATGTGACCAGGACGAAAGCTATAGACGATATAAAGTCTTTCGTTTCCAGTGTAGCTGC
AAATGATGGTACACTTGATGATGGGTTCTTAGAGGCTTGGGTGAGTTTATTTCCATAAAA
AACACTACTTCGAAGCCTAACATCGGCCAGATCAGAATATACCCAAGGGCATCAATTGAT
CTGTATCGCCGAGTGAGACAGTCCGCACACTCGGCCCAAGGGTTGATTGCTAGCCTCGTT
GGGAAGCGGTTTGCCCGATTTTTGCCCAAAGTAGTTGGGGCGTGGCTGGCTGGGGTTTAT
GATAATGATAAACCAGTTCACCAGACTGCCGTGGAGTCTATAACGCGCGTTTTCTCCACT
GATGAGAAGAGGAACGCCGTCTGGAAGGTCTTTCAGAGTCCGATTCTTGACTTTGTTGAT
GATGTCATTCTTCAGCAGACACCTCTGACCCTGAGCGATGAAAGGACAGTCAAGCCCGAG
GATGCAGAGGCAAAGTATGCCCGTGTGGTAGGGACCGCCATTCTGCTGTTAAACCGGATT
CTAGGTTCGCTCATATCGTATCACATTCATGAAGGATGTCGCTGACAATAGTACTAGGAA
ACACTACAAGAGAGGACCGTCAAAGTAACCTTGCGAAGATTGAAACAATCCTTGGAAGCA
AGTCACTATGGACATTCTGCTATCATGATGATCCTTTCGTTCGTCGTTCAATGTACATCC
TTATTCGGACTGTTGTCTCCGGAGAACCTGAAGAACTGGATTGGAAAATGGTTAGCGCAG
CCCTACTGGGAAAGTCACTACACATTACACAGATAGGCTCTGCCTCTGACTTGTCAGAAG
CTTTACTGCATGTGACGTCTGCACGCCCCCAGATATGGACCGATGACTACTCTGGGAAGA
CATCCCCTTCGAAAAGACTGCTCCAGTACATACGTAAGGGATCTCAAGGCAGTCCGGGGC
TTTTCTGGTCCAACATATACCAATTACTACAGCTGGTCCCGATGCAAACGCTAGCACAGC
TTGATTCTAACGGTCCTAGTGATGATGCCATTGGATTATCGAGTGCGAGGGCACTGATGG
AAGCAATACACGAGGGCCTGAGCTCACGAGAGGAACCCCCACAAAACCGAACGCTGGGCT
GGAAAATTTATGTGGAAACTGCCATGTGGCTAGCCCAGGGTCTATCAGATCAGGACACGA
TTGAGCTTCTGCAAGGGGAGCTTTCTCCGTTGATAGTGCAGTACGTGAGGTCCGAGCAGG
AGGCATCTCGATGGTCTCTCCCGATGCAATCTTCAGAAGCCATTTGCACTGAATATTTGA
CCGCTCTGTTTTCGTTTGGCTATGAGGTCGCGTTCAACGAGTTATGGACGAAGCTGTCTG
AGGGCTTACTCGAAGCTGTCCGACTTTCGTCACCCGAACAATCGAAGGATTTCAAGTCTT
CGCAGGATGCGGTATGTGCTCAAGCCGAGCGTCTTTTTTCTCTAGAAGCGTCTTTACTAG
TACGCCTTGCCGACAAAGATCTAGAGCCAAAAGCATTGCACACACTTGAAAGCCTAAACT
TGAGACTACTAAATAGCTGTTTGGATGTACTCCGGTCTCGAAATGGCAAGCCCTATGGAG
CAACGGCGGTTGTAGAAGAAGTTGTGCGCAAAGTTCCACAGATCGGGCAGCACTCGCAGG
AACTTCTGAATTTCATTCAAAAAGATGCGCCAGAGCTTCTATTCTCTCCTAGCGGTGACC
GGTTGATTTCAATCATTTTGCTTTGCCGCACTTGGCCTGGTTTCTCCTCCAGCTTTGAAG
AGCTTGTTAAGCGGGTTGCGCAGCTGGAAAATGTAATGACCAATGCAACCGCTGTCCAGA
AACTTCTTTCAAGCCTTGACTTTAACGAAGTGGACAAGGAGATTCTTGGCCCGGTTATCA
TCCGGGCTCTAGAACTGGCCTGTAAAGGGAGTCAGTTGCACTGGTCCGTCATTATCTCCG
CCTTGCAGAACCCGACCAGTGAAGGAGAGTTAGAAGACTCAATTTTCCTTTCTCTACTCG
AAAATCTGTCCGTGGACGATAAAGTTCCTGATACCCTGCATGGGCTAATGCAGATAGTAT
CTTCTGTTCCCAGTGCGGCCAAAAGATTTCAGTCTGGAAGCCAGGGTTCGAAACTAACTG
GAAAGTTATTGTTCCTAACGGAGTCGCCATCAGAAGAGATTTCTAGCCTCTCACATTCAT
TGCTCAGCCAGATGAAAAAGTCTGGTGTCGGAGGAACAAGCACCAAAGCAAGCCTCGAGA
TCTTGCAGGAGAGTTTGGCTCATGCCAATGACGAGTCTTTATCGTAAGTGATCTGTGCTG
GTTCCTTCTGTTATTTCTCTTGGCCTAGAAGACTGATTTAAGAAGGATTGAATCATTGCT
GGATATCGGTGAAGAATTGCTGCGCAGTTGCGAACCCGAGAATTTATCCCAGGTCGCTAG
GGATGTACTTCCATCTCAACAAATATGGCAGGAAACATTGGGACCTTTCCTTGACTTACC
GCCACGTTCAGCCACAGCTATCACAAGCCCGCTTTCAGGTGTTGTGCACTTGGTAAATTG
CGATGTACCAGAGTCACTGTCCAAGCGTTTTGAAGACATTAAACGCGATTCAAACCAATG
CTCGGCTGCATTCCGACTTGCCCAATTTACTGTCCGAATGATGTCTTTGTTTAACTTCAA
TGAGCACCTTGACCAGGAAAGCTTGGAGGTCTTGTTCTCTAACTTGCCTCTGGCGGTGCA
GCTCATCGAAGACGACCTCGACATCGAGAAATACAATCATATTGCGGGACCTTTGACTCA
TGAGCTGCGTGAGGATTATCGCGACATCGTTAACGAGGCGCGGAAGATTATTTGTAGTTG
GCGCTCGTCGACTCAGCACGTCCATTCCACGGAGGTGACCATTGCATCTACGCTTTCATC
TGTCTGGAAAGCTAAGCTCGAGGGACTGGACGACACCTCTCCTGCAGCATATCGGGTTGG
AGAAGCCTTCGCGAAACTTATGAATGACATGGACCCGTCCGCTATGGGTTACTCTTCTGA
GGCCGTCGGACAATTGTGCAAAGAACTTCGAACAGGCAATGCTATCCGCTCTGCTAGCTG
GGTCGCTGTCCTACGTCGTTCTATGTTATCTAACCCTGCTGGTATCAGAGTCTGCAATGA
ATTTGTGGCAGACTCAACTGGTTTGAAAGTTGAAGATGAGTCGGCAAATGGTTAGTGATT
CCTATTTCCTTGTTCCGAGAATGGTTGACTGACTTGAGGAAGGGCTTCGAAAACTAGCTC
TACTCAACTTACTTCTCTCTGATGATGAGGTTAACCCACTGGAGTCCATGCCTACTCAGC
GTTTAATATTCTTTGTGAAACACTTGATTAAATGCCTTCAGTCAGAGCAGCTTTCTCTGG
GCCTCCAAGCAGAGATATTCAAGAGTCTTACTCTCGCGCTCCCCTGGGTAAAGGAAATGT
ATGGCCCGCACTGGGAAGAGTGCTTTGAGATTCTTTGTGCAACATGGCGAGCCACCAGTG
GAGGGGATGGCGCCTTGACAGTACTAAACTCGTCTTTCAGACTCTTCAGCAGCTTGGAGT
TGATAGTGAAGGATGAAGACACTAATGACGACGTGAAGGATGCCTGGGCTGACCGAAAAA
CAAAACTCTTTGACGGTTTGACATCAACTCTATGGAAATTCGGTTAGTCATCCGTTCGAG
TTGGTTTAGTTGTGATCCATACTGATTTGATAGACTCCTCGACTACCTTCCACCTACCAA
GGGACCTCACTGTCCAACGTCTGTGTCGCTTGATAAAGATCATGCCAACAAGGAACCTTG
AAGACGTCAGTAGGTATTATCCTTTACTGACTGCTCATAGCCTTCTTATCCAGCACACCG
CATACACCCTCCTTCATCAGTACATTCCAACTGCACAAGAGCAAGTGTCCTTTGATGTGG
CCTTGTCAAAGACAGAGGCCAAGCTCCCATATGAGCTGATATCCCTGCTACTTGGAGCGC
CAACTATGGAGTCAATTTCCCTGTCGTATGGAGATGAGAGGACCTGGGCCGACATACGCT
CGTATCTTCTGAGCTGGAGATTGGTCTTCGACCACTTTGTGAACGCTGTATGTGTTCGCT
CTGCGTTAAGAGAAGCAGCCGCGCTAATGAATTTGTAGTCTTTCACTCTCCAAGAACAGT
ACGCATCTAATATCAAAGAACACGATGTTTTGCCATCGTTACTGGATTTCATGTTTGATT
TCCTCCAGAAGGGCCATGGAAAGCTTGTGGATGCGTCTAAGTTCGACATCCGCTCTTTCG
AGTTAGACATGTCTGAAAGCTATGAGAAGGAGATCCAATGGTTGCTTGTTCACTTGTACT
TTTTGTGTCTGAGGCATCTTGCCAACTTGACCAAAGCCTGGTGGATCGACGCAAAAAAGC
GTATCAAGGGCCCTGTTGAAACTTGGACGGAGAAATCGGTATGCGCCGTAGCATTTCCTT
CACAGGTACATGACTGACACCGACACAGATCTCACCGCTGGTCATTGAGGATGCGCTAGA
AAGAGTGAACCAATGGATGTCCACGCAGGACCAGGACGAAGAGCGTGCACTTAACGTCAA
GGTCTCGTCGAAGACAGCAGAAATTATTGCAAGCATTCCGGTCGATGAGGAATCACCACC
AGTCTCGATATCGATAACCCTCCCAGCTGCTTATCCCTTGCACCCCGCACAAGTCTTTGG
CCGAAGCCGAGTATTGGTAGACGAGAGGAAGTGGAAGAGCTGGCTCCTCACCATCCAAGG
AGTGATCATGTTTGCCAATGGCAACCTAGAAGACGGATTGCTGGCATTCCGCCGAAACGT
TCAGGGCGCGCTCAAGGGCCAGAGCGAGTGCGCTATTTGTTACTCAGTCATCTCGACCGA
CATGCAGACGCCCAATAAGCGCTGCGCAACGTGTAAAAATGCCTTCCACTCGGTATGTCT
TTACCGATGGTTCAAGAGCAGTAACCAGAGCACTTGCCCACTGTGCCGAAACCAGTTCAC
GTTTGCTTGATGTGTTTCTACGAGTTTTGGTATAGATACAAGACAGGCTGGTTTACGCGA
TTTGGGACGAGCTGTAGCATTAGATTTAGTATGATGAGGAATGAAACCATGATAGACATC
TAAAGCTCCCGAGTCGTGAATTGAAGCTATAAAGTAAGCGGTAATGAAATCCTAATATGT
TTGATAATGTGCCTTCAGCCCCGCCTCAGCTCCCACCTGCAGTACCGCCGTTCAACATCC
CCACCACTCTCCAACCAAGCTTCATCATGACCCCGCCATGTCAGCTCCCCAAATTCCTAA
CCTCAACACCTTGCGCCGCGGCGGCGGCCGCGGTCGATTTCGAGCTCGTGGTGGCCCTGA
CAGTTCCTCCAGCTCAGGAAACAAAGACCGAGTGGTGCAGGGGACAGACAATGACGCCAG
CGTCTCCCGGCTGAGCGCGGTGGAACTTGGGTACCTGGAGGATCCATTTGCGAGGGCATT
AACGCCTATGGGCCAGGAAATGAGACGGCTTCCTATCATCAACCGAGGTGAGTTGTTCTT
CATGATTTTGTAAATCCCTTGATGAGCTGGAATATGGGGCTGATTGAGATCATGCGAAAT
TGACAGGAACCTATGTGCGCACCACGGCGATCGACCAACTTGTCGCGAGTTTTCTAGGTC
TAAAGGCGGACTCAGATCCTACTTGGAAATTGAAGAAGAAGCAGATTATCTCGCTGGGTG
CTGGGTCTGATACGAGGGTCTTCCGGCTTTTGTCCTTGCGCCCGGCGCTGGACATCATCT
ACCATGAGATCGATTTTGCCGTCAACAATACCGCGAAGATCAAAGCAATTCAGGGCACAC
CGCTGCTACAGCGAGTGCTGGGACAGTCGCAGGTCAGTATCTCGAATGAAGGAGATGAAC
TGCACTCTCCCGCCTACCATATCCATGCCGTTGATCTACGAACGCTCGCGCAGAAAGGCG
AAGGCGATAAGTCGACGGGACAGGATCCGGGCCGTCGACTGCAGGACTTCGTGGACACGA
CGCTTCCTACGTTACTACTATCCGAGTGCTGCCTGATATACCTTTCTCCAAACGACG
>RG9FS0097 Genomic segment corresponding to mRNA: XM_413573 Aspergillus nidulans FGSC A4, AN9436.2 predicted mRNA.
CTTTCATCGCTCAGGGTCAGAGGTGTCTGCTGAAGAATGACATCATCAACAAAGTCAAGA
ATCGGACTCTGAAAGACCTTCCAGACGGCGTTCCTCTTCTCATCAGTGGAGAAAACGCGC
GTTATAGACTCCACGGCAGTCTGGTGAACTGGTTTATCATTATCATAAACCCCAGCCAGC
CACGCCCCAACTACTTTGGGCAAAAATCGGGCAAACCGCTTCCCAACGAGGCTAGCAATC
AACCCTTGGGCCGAGTGTGCGGACTGTCTCACTCGGCGATACAGATCAATTGATGCCCTT
GGGTATATTCTGATCTGGCCGATGTTAGGCTTCGAAGTAGTGTTTTTTATGGAAATAAAC
TCACCCAAGCCTCTAAGAACCCATCATCAAGTGTACCATCATTTGCAGCTACACTGGAAA
CGAAAGACTTTATATCGTCTATAGCTTTCGTCCTGGTCACATCATCCTTCTTCAGAAAGT
TTTTGAAAGCAATCGCCAGTTGAGGGTCCGATATCCGGGACAAATCCGGCGGCTCAGTCA
CATATGTAAGGGAAGACAGCTCTCTTCCCTGACCCGACACAGATGATGAGAACCCTCCAA
AGCCCCCAAAGGTGCCAGCAGCAGCACGGCTGCTCGACGCTTGAGATTTGAACTTTTTGC
TCATAGCAATAATGTGGGGTAGCGGGGTTGTATGGAGGAAGAAAGCCGGCCGGTTGAAGG
GCAGAAACGAGAAAAATAAGATTAGAATGAGAACCGAACTCAACCAAGTGGTTCCTCTCG
AATCAGTGTCATCCCAGCTAGTGAATCGCTTCTATGTTGGCAACTGCTCAAGTCAGTAGT
GACGGTTCTGGCGGAGCCTTATCGGGAATTAAGCACGTGATCTGGTGTCATCGACCGCCC
AGAAGGGAAAAGCTCAACGCGGTCTGGGTCTCCGGCCAGAAGCTCCCACGCATTCTGACG
CCAGGCTCTGATCTATCTAGCTTCAAGCTTGTCCGGCGCAATGAAATTTTTCATTGAGTA
AGTGCTACATACGCGTAAGGAGTTACAGTATCTAATATTGTTTCTCGATCTATAGTGATC
TCCCGGTCCTTTTCCCGTACCCTCGTATATACCCCGAACAATATGCCTACATGTGTGATC
TTAAGAAGACCCTCGATGCCGGGGGTCACTGCGTTCTCGAGATGCCTTCGGGTACTGGAA
AGACGGTTACATTGCTGTCGCTGATTGTTGCCTACCAGCAACACTATCCAGAGCACAGGA
AACTCATATACTGTTCTCGAACAATGTCCGAGATCGAGAAAGCGTTAGCAGAGCTAAGGG
AGCTGATGAAGTTTCGTTCTGAACAATTAGGATATACTGAGGACTTTCGTGCTTTGGGCT
TGACTAGTCGAAAAAACTTGTGTCTGCACCCATCCGTCAAACGGGAGAAAAGCGGCACGG
TGGTTGACGCTCGATGCCGAAGTTTAACTGCCGGTTTCGTCAAGGAAAAGAAGGAAAAGG
GCGAAGACGTCGAGTTGTGTGTATATCACGAGGTATGAAACGGAACTGCTCATTGTATGG
AGTGCGCAGCTGATTTTATCCAGAATCTAGACCTTCTCGAGCCCCATAACCTCGTACCCC
CGGGCGTGTTTACACTTGATGGCCTGTTAAACTACGGGGAGCAACATAAACAATGCCCTT
ATTTCTCTGCTCGGCGTATGGTAAGTCCACACCTAATGAGAGCGCACGTTTATTTATCAG
CCCTTAACGCCAGTTCAGATGCCATATTGCAATGTTATCATTTACTCCTACCATTACCTC
CTAGACCCGAAGATTGCCGAAAGGGTCTCTAAAGAATTCTCGAAAGACTGCATAGTGGTA
TTCGACGAGGCACACAATATTGATAACGTTTGCATTGAGTCGCTTAGCATTGATATAACG
GAAGATTCATTGCGAAAAGCCACTCGGGGGGCAAACAACCTGGAGCGGAAGATCCAGGAT
GTAAAGAGTTCTGACGCAGAAAAGCTTAATAACGAATACATGAAACTCGTTGAGGGATTG
CGGGAGGCTGAGCAGGCTAGAGACGAAGATCAATTCATTTCAAATCCCGTTCTTCCAGAC
GATCTGCTCAAAGAAGCTGTCCCAGGTAATATACGCAGGGCGGAGCATTTTGTTGCCTTC
CTGAAGAGATTCATCGAATATCTCAAAACTCGAATGAAAGTCACTCACACCATCTCAGAA
ACGCCGCTTTCTTTTCTAAATCATGTTAAGGAATTGACTTTTATTGAGCGGAAGCCACTG
AGGTTTTGCGCGGAACGCTTAACGTCACTAGTTCGGACACTGGAGCTCATCAATATAGAG
GATTATCAACCACTCCAAGAGGTAGCGACGTTCGCAACCCTGGTTTCGACTTACGACAAA
GGCTTCCTCTTGATCTTAGAACCTTTCGAATCAGAGGCGGCAACAGTCCCAAATCCAGTC
CTACATTTTACATGTTTGGACGCCGCCATCGCTATTAAGCCTGTGTTCGATCGCTTCAGC
TCTGTGGTCATTACGTCGGGTACCTTATCACCACTTGAGATGTATCCGAAGATGTTAGGA
TTTACGACTGTCATGCAAGAATCGTATAGTATGACCCTTGCCCGTCGATCTTTCCTTCCT
ATGATCGTGACTCGTGGATCGGACCAAGCACAGATTTCGTCTTCATTTCAAATCCGAAAT
GACCCTGGTGTCGTACGCAACTATGGAAACATAGTCCTTGAGTTCTCTCGCATAACTCCT
GACGGAGTCGTCGTGTTTTTCCCATCCTATCTATACATGGAGTCAATTATCAGCATGTGG
CAGGGTATGGGCATCCTCGACTCTATTTGGAACTATAAATTGATCCTTGTCGAAACTCCC
GATGCCCAAGAATCATCATTAGCCCTAGAAACATACCGGACAGCATGTTGCAACGGCAGA
GGTGCCTTGCTATTTTGCGTCGCACGAGGTAAAGTTTCCGAGGGTATCGATTTCGACCAC
CACTATGGCCGGGCTGTGCTATGCATCGGCGTTCCATTCCAATACACCGAGTCCCGCATT
CTCAAAGCGAGGCTAGAATTTCTTCGGGAGAATTACCGCATCAGGGAAAATGATTTCCTT
TCTTTCGATGCTATGCGGCATGCCGCTCAGTGTTTAGGTCGCGTCCTTCGAGGCAAAGAC
GACTACGGAATCATGGTCCTCGCCGACCGGCGGTTCCAAAAGAAACGAAATCAACTTCCC
AAGTGGATTAGTCAGGCGCTTTTGGAGAGTGAAACGAATCTCAGTACGGATATGGCAGTG
GCGACTGCAAAGAACTTTCTGCGCACCATGGCTCAGCCGTTCAAAGCTAAAGATCAAGAA
GGTATCTCCACATGGAGTCTTGCGGACTTGGAGAGACATCGTCAGAAACAGATACAAGAG
CAGGAGAGACTACAGCGGGAAACTTTCGCTCAGGGGGATAGAACGAACGGTTCTCGCAAC
GGAGCGGGAGATGAGTTTGATGAAGGAATTGATGAGGATCTCATGATGTTGGATGCGCAG
TGAGCTTAAATGTCAACTCCTGCTTGCGCATGTCCTGTACTCTACTATTTTGTCCTTGAG
AAGAAAGCTGGGAATGACTTGCATGATACCAAGGGTGTCTGGCGTTGGCTTAACTAGGGA
TTTAGAAGTCCATCATCTTATTCAAGCATATTTCAGATTCTATCTAATCGTCATCAGCTA
TAAAATGCTTATTAAATGATAGGAAACTTTTATTTCCGCTGAGACAAAACTCCGTAGTTC
ATGGGACACATCAGAACAAAACTGCGTATAAACGATTGGAGGGCCCTGAGAAACATGTAC
ATCGGCTAGGCAAAGAAACAGAAACCATGATAAATCTATAAAACATACACGAACCACATC
TAAGCCACAGGAGCAAGAACGTCAAAGGCACCAGTGCCAACATTTCCAGTGCGGCCGACA
ACGATTCTACTACTGGGGTTGTTGAGGTTGTCCCAGTCGCGTTCCAAAACCGCCTCCTTG
AGGAAACCAACGGTAGTCTCAAAACTCATCTTAGCCAGGGGCGAAGAGATATCTTTGACC
AACTGGTTGCGGTTGAAAGCACGGAAGCCACCAGAGTGCGTCATAACGTCACCGATCAGA
TTCAAGTGGCGGTTGTCCACGGAGATACTGTGGCCCTTGAAAACGGCGTCCATTTCCCGA
ACAATGGACGCGCGAGCGGCTTCAACACCATAGTGAATGCGCATATGCTCGATGGAGTTC
GTGTAGATGGTGTGGGGCTCGATAATGTCTTGGTAGTCGCGCATGGCAAGCAGGTTGACA
CCGTCGGTGACAACGCAGGCGGGCTCGCCCTTTGCCTTGTCCTCTTCAACGAATGTACAG
TTTCCGAGGCCGGGGATTGACTGAATGACTGCACTGCGCGCGGCTGATTCAACCAGGGGT
AGAAGGAGGAGCTTGGGGGTCGAGATGTCGTATTGTAGCTGAATTGTGCAGGACGAGCCC
TTGTGCGGGTTGAACTTGAATTGCGTAACTTCCGCAAATTTGC
>RG9FS0098 Genomic segment corresponding to mRNA: XM_413572 Aspergillus nidulans FGSC A4, AN9435.2 predicted mRNA.
ATTTCTGTCGCTAGGACGAAGTATCCGTTCACCTTGGGACCTTTCTGATCTATGACGACC
ACCGTCATGCCGGTCCTCTGTGATTCATATTGAGCGAACTCGCTAGGCGAATAATCTGGT
TTGAATTTCTGGAGCAGTTTGAAGTGGCTGGCCCGAGTCGCAGGCATCTTGGTGAGTGAT
ACGATGGAACCTTGATTATTAGCGGCAATTTTAGGTGCCGTGGGCGGTTTGTATGGAAAT
CTGGATGAGAAGATGATTAGCTAGTTGAATTTAGGGTTTGGCCTTAAGGCTATACGCCGC
AGTGGAATTCGAACTACTCTAGCAAACATTGGAAGTGCTGAAGGGTAGGTGCAAAGAAGA
GAGCGAACAGTGAATATTCGGATGATACGTCCAACCTCATAAGCTCCACAGAGGCGTATA
CAACCGACAGATGACGGGGTGCTTGCCAGACCACAAACTCACATGAATTGAGCAAGCAAC
GTCGAAATCAGGCTTCGTAAGGGGAAACGAGCCAACAGGATGGCCTTGGTAGAGACTGGC
AATTTACTTGCTGTCTCGAACGGTTGCTTGTGTAGTAGGGGAACAGCCAATTGGGAAGAG
AGGTGAGAAGCTATGACCCCGTTCCTTTCCCAGATAAACTTTCACACGCTCAAATACGGT
CACTTCGAAACACTTCTGAATGAACTCTTAAGGACCAGTATTCCGAGGCATCGAGAATGA
ATATGTACGGGGCGTCGCGAACCCCTCCATAGGCACAAAATCCTCTTGCTTCACCGAAGG
CGGTCAGGCAGCTCCGCAGTCACATGGCTCGGACTATTCCACGTCTCCTTCACTTCTGTA
CTTGCTGAGGTTAACGAAGCCCATTCAGTTGCTTGCTGATTTTGTGAGATAGTCGCGAGG
GATGCTACTATAAAGCTACGGAGCGATTTATTCGTCCTCAGCAGGTTGTGGTTGCCTTGT
CCAGGAAGGTTTAGGTTGAAAGTGAAGGACACGATTCACTATGTCACAGCCAACGGAGGA
GGAGATATGTGACGCAGTCCTGGACTTTGTTTCTGAGGGCACATATCCAGATTCGGAGCA
GGTCGTAGCAGCTGAATTCCCGCTTTCAGCTCTTTCAAAGGAACTGGAGCTCATTACGCA
GGCCAGAGACGAGGTAGAGGTAAGCATTGCAGCGAGTCCATACCTGAGATTCCAGGTCCA
ACACCCGCGTCAATGGAATTCTAACTCTCGGTAATTAGGCAGAGATAAGCTCGCTAAGTC
AGGACACTGATCTCGACATTGATGCATGGATATTACAAGCAAAACAGCTGCACTCAGATC
TCGAACAATCGCGATTAACTGCGCGGGAAATTGTTAAGCAGCACGAGAAAACGAGGCCGT
TGCAGCTGAAAGTTGAGGATGCGGCTGCGAAAGTTGAACTCGTTGAGAGGGAAATTGTGT
TCAACCAGGCTGTGACGGACACACTAGAGCAGGTCCAGGGCCTCTGTCAACAACTAGACG
CCATACGGCCTCTTGATCAGTATGGTAAAATCACGGCCACGATTGACCAGCTGGAGGAAA
TTGAGCATGCCATAAACATAGACAGCTGTTTCAAGAAGACTAATGTGATGGTAATATTAA
CTGAAAATGTCGCCACGATGCGACGGGAAATCGTGGAGTCCCTCCGCAGCCGATGGCAGC
GTCACTTGGAACTTGACAGCGAAAAAGGAAAGCTGGTTATCTCTCGTGAGTTATACGCTC
TCCCATGTTTAGCGCGGCGGAGCACTAAGCGATGAGCAGGTGGTGCACTGGAAGAGACTA
TCTCTGCTCTAGAGCGCTTGGATCAACTTACCTCAGTGAATAACCAATTTCAGAAGGACT
TGTTTTTTGCACTTCTGGACCCAATATTGCTTCCCAATAACGATGGGTATAGCCACGGAA
TTCAGGTTGAAGAGTCGTTGATATCCGTCGATCCTGAACCGTCTCGAGCTTCAGTTTCAG
ATGTGCTGAACTATGTTGTCCAAGTTCTCGAATTTCTCCGCCGGTCTCTACCTGAGTCAA
TCATAACACCCCTTTCTGACTCATTGATTCCTGCTATTTCGTCCAATATAATATCTCACT
GGCTGTCAACTGCCATACCGACAAAGCTAGCTGATTTGGGCGAGTTTGAGGCCACCTTGG
AGCACGTCCTTCAATTTACCAAGACGATAGAGTCACTTGGTCTGCACGGTCAAGAGGAAC
TGGTTTCCTGGACCACTCAAGCCCCTCGTTTATGGCTGACTAGGCGAAGAGTTGACTCGT
TGGATCAGGTCCGTAAGGTGCTTGCTGCTAGTAAAGGGGACTCGAGGCAGGTAGAGAGAA
TCGAAAAGAGACAAGTCTCTGAAACAGATGAGGTATTATTAGACAACTCAACTTCGGATG
ACTGGGACGCCGGCTGGGATGACGAGAAAGAAAATGCTCAAAACAATGACGACGAAGAAG
ACGTTAGCGCCTGGGGCTTGGACGATGATACAGATGACCCGAAGGTCACCAAACCTAATG
ATGCATCAGGGGTTGACGATGATGAAACCGGGGATGCTTGGGGTTGGGGAGAGGACGACG
AAGACGAAGGTCAGCCCGCGGAAGAGAATCCTCAGACGGGGAACACTACAGCAGAATCTG
CCAGGGCCAATGAAGATCGGGGTGACGCAACTTCGAAGGAGATAACATTGAGGGAGTATT
ACACAATTACCGATGTGCCTTTACTCTATATTTCAGATTATCCGCCAACAGATCTCAGAC
TTTGAGATCATATCTAAACCTTCGTATGTTTCAACCGATTCCAACTGGCTGGTCTCAACT
AACAACAATGGTAGGCACTCCAGCACACTCGTATCCTCCTCCGGAGCCGGCCTCCTTGCC
ATCCCAACCCTTATCCTTGCCATGTTCAAGGCAGTGGCGCCGTCTTTTTACGGTCTCAAA
CTCAACGCTGGCCAGATGTACCTTTACAATGACAGTTTATACCTGGCAGACCAAGTCCGT
CAAGTCGCCAACAACCATCAACTCTCAAGACTTGATGGCGACATCGAAGCACTTGAGAAG
TTCGGCAAACTGGCCTATAGTAAAGAGATGCAGACACAGCGAACCATCGTTACTGACTTA
TTAGATGGTGCCCAGGGCTTCAGTCAATGCTCGGAGCAACCTTTTCTTGGGGACTGCGAA
AACGCTGTGCGCGCAACCGTGGATAGACTACGGACTGTTTACAAGGAGTGGCAGCCAATC
CTCTCCCATTCAGCCTTACTTCAGGCAATCGGGTCTCTTGTATCGACAGTAGCTGAGAAA
ATCATTGTCGACATTGAGGACCTAGGCGATATATCGGAGTCGCAGTCCCAGAAACTGGTT
TCCTTCTGCAATCAGTTATCGAATTTAGAGGATTTGTTTCTGCCTGAGCATTCGGATGAC
GCTAAACCGGTACCCATGACCGCTGTCTATGTGCGAAACTGGCTCAAATTTCAGTACTTG
ATTAACATACTCGAAAGTTCTCTGGCCGATATCAAATTCTTGTGGCTGGAGGGAGAGCTG
TCCCTCGAATTCTCAGCGGATGAGGTTGTGGATTTGATCGAGGCCCTTTTTGCAGAATCT
GACCATCGAAGGAGGGCCATCGCTGAAATTAAGAGAGTGTCTAG
>RG9FS0099 Genomic segment corresponding to mRNA: XM_413571 Aspergillus nidulans FGSC A4, AN9434.2 predicted mRNA.
ATGCTTACCTCTACCTCGTCTCTGGCCTGCGTAATGAGCTCCAGTTCCTTTGAAAGAGCT
GAAAGCGGGAATTCAGCTGCTACGACCTGCTCCGAATCTGGATATGTGCCCTCAGAAACA
AAGTCCAGGACTGCGTCACATATCTCCTCCTCCGTTGGCTGTGACATAGTGAATCGTGTC
CTTCACTTTCAACCTAAACCTTCCTGGACAAGGCAACCACAACCTGCTGAGGACGAATAA
ATCGCTCCGTAGCTTTATAGTAGCATCCCTCGCGACTATCTCACAAAATCAGCAAGCAAC
TGAATGGGCTTCGTTAACCTCAGCAAGTACAGAAGTGAAGGAGACGTGGAATAGTCCGAG
CCATGTGACTGCGGAGCTGCCTGACCGCCTTCGGTGAAGCAAGAGGATTTTGTGCCTATG
GAGGGGTTCGCGACGCCCCGTACATATTCATTCTCGATGCCTCGGAATACTGGTCCTTAA
GAGTTCATTCAGAAGTGTTTCGAAGTGACCGTATTTGAGCGTGTGAAAGTTTATCTGGGA
AAGGAACGGGGTCATAGCTTCTCACCTCTCTTCCCAATTGGCTGTTCCCCTACTACACAA
GCAACCGTTCGAGACAGCAAGTAAATTGCCAGTCTCTACCAAGGCCATCCTGTTGGCTCG
TTTCCCCTTACGAAGCCTGATTTCGACGTTGCTTGCTCAATTCATGTGAGTTTGTGGTCT
GGCAAGCACCCCGTCATCTGTCGGTTGTATACGCCTCTGTGGAGCTTATGAGGTTGGACG
TATCATCCGAATATTCACTGTTCGCTCTCTTCTTTGCACCTACCCTTCAGCACTTCCAAT
GTTTGCTAGAGTAGTTCGAATTCCACTGCGGCGTATAGCCTTAAGGCCAAACCCTAAATT
CAACTAGCTAATCATCTTCTCATCCAGATTTCCATACAAACCGCCCACGGCACCTAAAAT
TGCCGCTAATAATCAAGGTTCCATCGTATCACTCACCAAGATGCCTGCGACTCGGGCCAG
CCACTTCAAACTGCTCCAGAAATTCAAACCAGATTATTCGCCTAGCGAGTTCGCTCAATA
TGAATCACAGAGGACCGGCATGACGGTGGTCGTCATAGATCAGAAAGGTCCCAAGGTGAA
CGGATACTTCGTCCTAGCGACAGAAATCCATGACGACTCTGGGGCCCCTCACACATTGGA
ACATCTGGTCTTTATGGGATCACGAAACTACAGGTATAAAGGTTTCCTTGACAAGCTTGC
GACGCGGTTTTACTCAAACACCAATGCCTGGACGGCCACGGACCATACAGCGTATACATT
GGACACGGCTGGCTGGGAGGCTTTCTCGCGCATGCTCCCTGTCTATTTGGAGCATGTAAT
TGCTCCGACTCTGACGGATGAAGGTTGCTACACGGAGGTTCACCATATCGACGGTACCGG
TAATGATGCCGGTGTCGTGTACTCGGAAATGCAGGGGGTGCAGAATAATGCCGCGGAGCT
CATTGACCTGGAGGCACGCCGCTTGACCTACCCTGAAGGAGTGGGATTTCGCTACGAGAC
AGGTGGAATGATGGAGCAGCTGCGTGTTCTTACGGCCGACAGAATCAGGGCATTTCATCG
TGAAATGTATCAGCCTAAGAATTTGTGTCTAATTATCACTGGTGAAGCCGACCATGATGA
CTTGCTGGAAACGCTGGATCGATTCGAAGACACCATTCTTGATGTCATTCCCAGTCCGGA
TTCGCCCTTCAAGCGGCCTTGGGTCGATTCAAAGCAAGCTCCTCCTTTATCACAGTCAGT
GGTCAAAACGGTAGAGTTTCCAGAAGAGGACGAGTCTTATGGCGAACTAGAGATTCGGTT
TCTGGGTCCAGATTGCACCGACCCTGTACAAAGTAAGTCCTCGAAAGTTTTGCAATGCTC
CAAGCAAGTTATCTGACAGCTCCATAGCCGGTGCGGTTAATGTTACCCTACTTTACCTGG
CAGGTTCGTCTGCGTCTCTTTTGGATAATATTCTTGTCGAGAAGGAGCAGCTTGCAAGCG
CTGTTTATTACGCTACAGAAGACCGTCCTAGTCTCGAGATTCGCTTCACTTTGACCAGTG
TGGAGACGAAGAAGCTGGCTCAAGTTGAGAAGCGGTTCTTCGAAGTCCTAAAGGATGCTA
TGAACAAGGACTTGGACATGAAGTACTTGCGCGAATGCATTGATCGTCAAAGACGAACAT
GGAAGTTTTCCACGGAAAGTTCCGCATCATCATTTGCAGAGTATGTCATTTCGGATTTCC
TCTTCGGAAAGAAAGATGGCTCGACTTTGCTAGATGTCACTTCTCTTAAGGAGTATGAAA
TCCTAGAAAAGTGGACGCAAGATGACTGGCGTGCGTTCATTAAAAAATGGATTTCGGATG
CACCTCATGTTACCATCCTGGGCACTCCATCCTCTAAGATGTCCGAAACGCTAAAGAGAT
CTGAAGAAGCTCGCGTTGCGGCGCAGAAAAAACAACTGGGTGAGAATGGCTTGAAAAAGC
TTGCTGAGAAGCTTGAGAGGGCAAAAGCTGAGAACGACAAGGAAATCCCGCGGGAGATGT
TGGAGCAGTTCAAGATACCCGGAATTGAGTCCATCCATTTCGTGGAGACAATGACTGCGA
GATCTGGAGCTGCTCTACAACTCGGGCACCAAAACAACAAAGCTCAACGAGTTGTGGATG
CTGATGGATCAGATCTTCCTGTATTCATCCATTTCGAACACATTCCCAGCAGCTTTGTTC
AGCTGTCGGTCCTCATCTCAGCAGAATCTGTCCCGGTGCAGCTGCGCCCACTCTTGTCTG
TCTACACAGAAGCCTTCTTTAACCTCCCTGTTGAGCGCGATGGCAAGATCATAAACTTTG
AGCAGGTTGTTGTCGAGTTGGAACGAGACACTGTTGGGTATAGCATTGAGGGTGCCAGAG
GTCTCGGCAACTCAGAAATGCTGCGCATCTCGTTCCAAGTTGAACTTGAGCAGTACAGCA
CAGCGGTTGCCTGGCTGCGGGAAATCTCATGGCACACGGTCTTCGATGTTGAACGGCTCC
GAACAATCACAAGCAGACTTCTTTCCGACGTCCCTGATTCTAAGCGAAGTGGCGATGACA
TGCTTGCGGCCGTCCATGTCATGGTTCACTATGCGGCCGAGTCTATTGTCCGCGCGCGCA
GCACTCTAGTGAAAGCACGGTACCTCAAGAAAATCAAACGGCAATTGGTAAAGGATCCTA
CCGTAGTTGTTGCACGGATGGAAGAGATCAGAAACGCTCTTTTCCAATTCGAAAACATCC
GGATCCTGGTCATCGCCGATCTTGAGAAACTGCCTAACCCAGTTTCAACGTGGAAGCCGT
TTGCTGAGCGGCTAGGCGTCAGTAAACCTCTCAAACCTATCACATCCAGGAGGTCCCTGC
TCAGCCCTGCAGGCAAGAAGCTAGGCGGAGAAGCGTACGTTGTCCCCATGCCGACTATTG
ATTCTTCCTTTGCCTACGCCACAGCACGGGGCCTTGACTCTTATGATGACCCAAAGCTTC
CTGCGCTCCTTGTGGCAATTGCATATATGAATGCCGTTGAAGGACCTCTTTGGGTTGCGG
TTCGCGGCAAGGGACTGGCGTATGGTACGACTTTCGCCTACAACATAGATACGGGTTTCG
TCAACTTTGACGTTTACCGATCGCCCAATGCCCACAAGGCCTTCGAGTCAAGCAAGGATA
TTGTACAAGCACATCTTTCTGGGGAGGCCCCCTTTGACCCGTTGATGTTTGAGGGCGCAA
TCAGCAGCATTGTGGTCACTTTCGCAAATGAACAAGTAACCACCGCCAATGCAGCTCAGG
GAAGCTTCATTCGTCAGGTTGTGCGCTCCTTGCCAAGTGATTACAAGGAGAGAATCCTCC
GGGAGGTCCGTGATACCAGCGTTGAGGATGTCAAGAGAGCACTGCGCGAGATAATCCTTC
CTCTTTTCTCATCTGACACGGCGAACATTGTGATTACGTGCACAACTGTGCTTCGAGAGG
TATACTTGTTTTTCTTATGGGATTTGAAAATCAGATTACTGACCTTCACAATAGACGATA
GAGAGTGGTCTCAAGGAATCCGGTTTCTCTCCAAAGGTCCAGCCGCTCAAGGAATTTGAG
GACGACTATGGACTCAAAGTCGGAGACGGCAGCGATGCAGACGACGACGATGATGACGAT
GACGACGATGATGATGATGAGGAGGAAGGTGAGGAAGACGAGTCAGAATCGGAGGAGGAA
TCTGACAATAACGATGACGAGTGATACTATTGTAACACGGAGCGAGGCTGGATGGTACGG
TCTAAGACTAAGGACTGTCGTCTGTATAGAGCAAAACTATTTCAGTAGAGGTGCACGTCT
AGACGAGCTCATCTGGAGTGACTGTGATTTCCACCAGTTTGTCAGATATAGTCGTCAGTT
TATAAACCCACGTCGCCGGCCAATCGGTTCTCATGGCATACACATTGCTGACACGAAACA
TAAAACTGGTATAAGTAGCAATCTTCATCGTGTGTGGTTTCTATATCGACATATGTTACA
AAAAGCTCAAAATGAGAAGCCCTCGTCTCCTCTAGGATTACAAAGGACTTGTCATATCAC
TGACCACGAAAGACGCGTGTCGGTGACCATGACCGCCTCAAACCATAAATATACAAACCG
ACAATCCTATAGTCTAAGGCACAAGGCTCAATAGAAAAGCGAATGAAGAGAAGGGAAAAT
TCACCAGCTCAAGCTCTTCCTGCCTTTAGCCCTCCGCCGAGCAAGGATCTTCTGCCCAGA
CTTTGACCGCAGCCTAGCCAGGAACCCATGGCGACGCTTCTGTACCCGCCGCGAGGGGTT
ATACGTGGCGCGTTTTCCGCCGAGTGATGCACTAGCGGAGAAAGAACGGACTTGCTGTGA
GATCGCAGACCTATTCGGCAGAAGTGATAGAGTCTGTGTCGGCGCCTGGGGCTGTTGTGA
ATGGGGAAGGGAGAGGGTTGGTCGTGTGGTTGCGGTAGTTGCGAAGGAGAAGGGTCGGAG
ATGGTATTGCAGCTTTGGTTGCGAGCTGAGGTGGAGAGTGGGCGTTATCTGTCTGAACGC
AAAATTTGTGAGTGTTTCTTCTTCTACCGGGTATATGGGGAGGTTGAGGTTGTTGAGATA
GAACGAACTTGTTTATTGAGGACGTAGCTGCCCTGATGGCTGAGGGGACGGCCCTGCAGT
GAAGGCAGAACATTGTTGGTTGGTGGGTTGGTTAAATCAGCAAAGCAGTCAAGTTCGATG
TCAG
>RG9FS0100 Genomic segment corresponding to mRNA: XM_413570 Aspergillus nidulans FGSC A4, AN9433.2 predicted mRNA.
GACTAAGGACTGTCGTCTGTATAGAGCAAAACTATTTCAGTAGAGGTGCACGTCTAGACG
AGCTCATCTGGAGTGACTGTGATTTCCACCAGTTTGTCAGATATAGTCGTCAGTTTATAA
ACCCACGTCGCCGGCCAATCGGTTCTCATGGCATACACATTGCTGACACGAAACATAAAA
CTGGTATAAGTAGCAATCTTCATCGTGTGTGGTTTCTATATCGACATATGTTACAAAAAG
CTCAAAATGAGAAGCCCTCGTCTCCTCTAGGATTACAAAGGACTTGTCATATCACTGACC
ACGAAAGACGCGTGTCGGTGACCATGACCGCCTCAAACCATAAATATACAAACCGACAAT
CCTATAGTCTAAGGCACAAGGCTCAATAGAAAAGCGAATGAAGAGAAGGGAAAATTCACC
AGCTCAAGCTCTTCCTGCCTTTAGCCCTCCGCCGAGCAAGGATCTTCTGCCCAGACTTTG
ACCGCAGCCTAGCCAGGAACCCATGGCGACGCTTCTGTACCCGCCGCGAGGGGTTATACG
TGGCGCGTTTTCCGCCGAGTGATGCACTAGCGGAGAAAGAACGGACTTGCTGTGAGATCG
CAGACCTATTCGGCAGAAGTGATAGAGTCTGTGTCGGCGCCTGGGGCTGTTGTGAATGGG
GAAGGGAGAGGGTTGGTCGTGTGGTTGCGGTAGTTGCGAAGGAGAAGGGTCGGAGATGGT
ATTGCAGCTTTGGTTGCGAGCTGAGGTGGAGAGTGGGCGTTATCTGTCTGAACGCAAAAT
TTGTGAGTGTTTCTTCTTCTACCGGGTATATGGGGAGGTTGAGGTTGTTGAGATAGAACG
AACTTGTTTATTGAGGACGTAGCTGCCCTGATGGCTGAGGGGACGGCCCTGCAGTGAAGG
CAGAACATTGTTGGTTGGTGGGTTGGTTAAATCAGCAAAGCAGTCAAGTTCGATGTCAGA
CCGAGATGAGAAGCGTGAGTCTTGTTTGAGTGAAAACGAAATGTGTAGAGATTACTCCGG
AGTAGGTGCTGCACTGTTGAAGCGTCAAAATTCGGTGATCAACTCCAGCGCCGGCGTGCA
CGTGCCACTTCCAACATCGAAACTTTTTTTTTGAAGTCTGAGACCAATTGTACGGCATCA
CTAGCCACTACAACTCATACTATACATATGCTGGACTACTTGATCGGGATAACCTGTTGA
CCTGTATTTTGTTCCAGCTTTCAGCATCTGACTCACGCCAATTCTATTCACTCAGTACAA
CCGCCGCATGTACAAGCCCAAGCCTCAATTCACCGAACGCCGCACAACTCACGGTTAGAC
TCTACGAAACAGCAGACAAAATGGCCACGCAAGACCCAACCCCACTTCCTCCCACAACAA
TCCTCTCTTCAAAACCCATCTCTCAAGCCGTCGCCCACGACTTCCTAGCCGCCTACCTGG
ACCGCGCAACCACTGACCCAGCGCTTCAACCGAACGCCGGGATTAGCGAGCACGGCCCCG
TCTCACGCACAACTGCCGCCGCGCCCAATATTATACTTCACAATCTGAAGCGTGTGCAGG
CGGGGCTAGCCGGGGAAGTTCTGGGGAGGGATTTGGCGATTGCAGAGATGAAGGAGGGTG
CGCAGCTCGCGCAGGCACAGAGTGGGAACGATAATGCGGACGGAAAGTGGGAAGATAAGG
CACAGTTTGAGCAGGAGCAGGATGGAAATCAGGTATATGATGCCAATGTCCGAGATGAGC
CTGAGGGGATGGATGTGGATAAAGTTGACGACACTGAGGGGAAGGTGGCTGCAACGACCG
GGACACTAGATAAGGAGGAGCGCAAGCGGCTGAAGAAGGAGAGGAGAAAAGCTGAAAAGA
AGGCGAAATTGAAGGATGCGGATGAATAGACCTGGTTGTTTATGGTTTTGTCTCTTGCCT
TAGGGTTTGAAAAGCACGCGGCGCATTATGGTACTAGACTTAGGGTTTCAATAATTCATG
TTCTTCCTGATAATCTAACAATGTTCCTTTAACTCTTGATTCGGTTTGGCGAACCGAGAA
ACTGGGTATGAAAATCGGCTTTCTCTGTACAATCGTCGAAGCATAGATGAAATAAGCTAA
AGCTATGACAAAAGTGTCGATTCTGAGGAATACTGCTTAGAGTTCACGGTCGGCAGCCTT
GACAGGCTTTTCACTGTCTTCCTCCTTGTGGTCTGTAACTTTTCTGCCCTTCCAGCCTAG
AGCCTTGAGTCTCTCAGGAAGGATGGGATGAGAGTAGTGGTAGCTGGCGTACATCCAGTC
CGCATCCATAGTGCTCAGGTTCTGGATCTGGAGCTTGAGAAGGGACTGGGAGAGCTCCTC
CGAGTATCCGAGGTTGACTGCAAATGCATCTTTGAATCCGTTAGTTGAGATTGCAACGCT
TCTAAGACCTAGCACATACCCGCTTCAAATTCAAATTTGCGACTAAGGATATTCATCAGA
AGTTTAACGACAGCATCCATAGGCGCGAGGGCGTCAGAGAAGAGGAGGAATCCAATCATA
ATAGGCTGTTCAGTGTGGAAGCCGAACGACTGGTAGAGTGATCTGTTATTCACGAACGCC
GAGAAGAGAGCAAAGATATAGAACATGTGGAACTGTGAAAGTCAGTAAGAGATCCTCCAA
ACTTTTTCAATGGTAGCGGTAGCAAAACATACTTGAGCGATGCCGAAGAGCTTCGTAGTG
TGGCTGAGGCTCCAGTGGCCCAACTCGTGGCTCAATACAGCGACAACCTCCTCAGGCTCA
CTCTTCTCAATCAAGGTATCATAAATGACAATGTGCTTCTTCCAAGGGAGACCGTAAAAA
TAAGCATTGCTGTGTGCGCTGCGCTTGCTACCATCGATCACATGGAGTTCCTGGAGCGGG
AAGTTGAGC
>RG9FS0104 Genomic segment corresponding to mRNA: XM_413565 Aspergillus nidulans FGSC A4, AN9428.2 predicted mRNA.
TGGCTAATATACTGAGTACCTTCCAAAAATATATTAACTGGACCCTCTAGGAATATCTAG
ATAAATTCTGCTCAGCCTATATTAATAATATACTTATCTATACTAATAGGGACCTCTGCC
AGTACTAGAAGTATATATAAATAGTCTTGAAGAAACTGGAAGAAGCAGGCCTATATTTAG
ATATTAAGAAGTATAAATTTGAGTACAAGGAGACAAAGTACTTGGACTTTATAATATAGG
CAGGGAAGGGAATTAAAATAGACCTAGAGAAGGTAAAAGCAATAAAGGAATAGGAAACCC
CTACTATTATAAAAGGTGTCCAAGGATTCCTGGGCTTTGCTAACTTCTACTAAAGGTTTA
TCCCTAACTTCTCAGGGATCATATACCTACTAAACAACTTGACAAAGAAAGGAATACCCT
TCTTATAGACTAAGGAGTGCCAGGATAGCTTTAATCTGCTTAAGAAAAAGTTTATTACTA
GACCTATCCTAGCAACCTTCAACCTTTCCTACTATATAGTAGTAGAGACTGACTCCTCAG
GTTATAATACAGGAGGAGTTCTTTCTTAATATAATAAAAAAGGGAAATTGTACCTATATA
CCTACTTCTCTAAAAGGAATTCTCCAGCTGAATATAACTACAAGATCTATGACAAGGAGC
TACTTATAATTATATAATACCTTGAAGCCTGGGATGCTGAACTGTACTTATATAGAGAAT
TCTAAGTTATTACTAACTATAAGAACCTGGAGTACTTTTTCTCCCCAAGGAAACTGACAG
AGCAGTATATATAATAGTCCTTATTTCTTAGCTGGTTCAACTTTAAGTTAGTATATAGGA
AAGGGTCAGCTAATCAGAGAGCTGATATACTTTTATAGAGAGACTAAGATATACCTGATA
ATAAAGATAACAGGGTCAAGTCTTATACAATGCAACTCTTTAGTAAAAAATACTTGGGAA
AAATAGTAGTTGCTACTCTTTAACCAACTAGAGAGCCACCATGCAAGCTGTGTAAGAAAG
ATAATATATAGAAAGAGGCACTCAAGCAGGATAAAGGGTATAATAAGGTAATATAGTACC
TGAAGGATAGAGCAAGGAAATTTCCCCTATATCTACAGTTGAAAGTAGGAACCTTGGAAT
ACTAATTAGACACCTAAGGCTATATCTTCTTCTGCAGAAGGAGGTAGGTACCTGGGAGTA
AACAGCTCTGTACAAATATAATTTAAGCTATATACAACTCTATATTAACAGGACACCCTG
GCTAGGAGTAAATATATATACTAATTAGCTGTTAATATTTCTGGCCTAATATGTCCCAAG
ATATCAGGAGATTTGTCTGAAACTGTGATATATATAGAAGGACAAAATCTTGGAGGGACT
AGAGAAAGGGACTATTAAAGCCCCTCCCTGTACCTAATTATCCCTGGCAGGAGGTTTTAA
TAGATTTTATTATAGACCTACCAGAGAGTAAAGGTTGTATAAATATCATGGTTATCACAG
ACCAGTTAACCAAAGGTGTGATACTAGAAGGAATATCAGAGATTAACTCTAAGAGCATGG
CCTGGGCCCTTGTACAAGTACTTATAAGCAAACATAGGATCCCAAAGGCTATTACCTTGG
ACAGAGGAAGCCAGTTTACAAGTAATATATAGGCTTATATATATACCCTGACAGGGATTA
ACTACTAACTATCTACAGCCTATCACCCCCAGACTGATAGATCAACAGAGAGGATAAACA
GTATAGTAGAGACCTACCTCTGCATCTATACCTGCTATGACTAGAGGGACTAGAACAGGT
TACTCCTACTTACAGAGCTAGTAATTAATAGCTGTATATTAACAGCAACAGGGGTCAGCC
CCTTCTACCTAAGCCATAGATATAACCTCAGCCTATTTAGCCTTACTGAGGAGGTAGAGC
AACTAGCTGAAGAACCAGCCAAGAGTCCTATCCAGAAAGGGGAAGCTATTGTACAGAAAG
TTAAGGAAGCCCTAGACTGGGCTTAAGCCTCTATAGCCTATTCCCAACAGAATGTAGAGA
ATCAGGCTAATAAATACAGGAGCCCGGCCACAAACTACCAAGTAGGAGATAAGGTCTGGC
TAAGTCTGAAGAACATCTGTACAGACCGACCCAGCAAGAAACTGGACTGGAAGAATACTA
AGTACAAGGTTATAGGCCTGGTAGGTAGCTATGCTGTACAGCTGAATACACCCCCAGGGA
TCCATCCAGTCTTCCATATAGACCTGCTTCGGCTGGCTTTATCAG
>RG9FS0107 Genomic segment corresponding to mRNA: XM_413562 Aspergillus nidulans FGSC A4, AN9425.2 predicted mRNA.
GATCCCTTTTCCAAAGTTATGAGGACGGATCTCCTTTCCTAAGCTTCGAGGCCGCAATTT
CCGAAGCTGTACACTGATGTTGCAGAAACCTTATTTAGAACCAGGTTGAGGGCATGGCCG
ACAACCAAGATCCAGGCCATAGCCTGTGACAGACTTGACTGACCTGCCACTAAGATTGCG
CCGTCTTAGCTTTCATATATAATCCTGACTCTAGGTCTCAACCCGGGTCTCTTTCCAGCT
TTTAGTATTCAAGCTCAGTCCTGATTTGGGATTACTCCAGACTTGCATATCCGATCAATT
TACATTTACGTACGCACATGAACAAACGATGCCGTCAATCTTTACTCACGAGCACCTCTC
TCGTTTTCTTCAAGCGCCAGAAAGGTCACCAACATATCAATATTGATCAACACCAGCCTT
TTCGTTACGAACTGGGATCCACGCTCACTGTCGTATCTGATGCGCTTGTTAGATCACGGG
TACAAAGCCCCTCCTCCCTTCACTGGGCCATTTTTTGGCCATTTTTCTTATACGATGTTT
GCGAGAATGTCGTTGGTGCTTGACCCTCGTGTGCCATTGATTCTCAAGCAGAATGCTTTG
GCGGAAGTAGATGGTGATGAATGCAGAGTTGTCGGTAATCAATAATGAGAAGCTTTGAGC
TTGTCCCGGGGAACAGAAGTCACTGTAGATGCTTGTGTTTCCCTTGCTCTCGCAGGGACT
TCTCCGCATAGTAATGCCCCGCTAGCCGACGTCCTTTTGAGAACGCGCTTCAGGACCGCA
TACTCGGATACTTTTCCGATGGATCGGGGTGCGATACCCCGAGGACTATCGGAGAAAGAC
CGAGCGACCGAGGCCGTTATTAATGAACCACTGCGGGGAATCCACCTCACCCCGCCATCA
CAACACCTGTCCTTGCTCGACTTTACCGTATTCTTTTTCAATTAGTTCTCTAACCCCGTT
CACCAGGATTGGTATATCGCTTTTCTTATATTGATAGAAGATGGCCCTCAACACAGCCCT
CAATACCGCTCTGCAAACCAGCAAGACAGCCTACGGATTCTGGCTTACGTATGTCATGCT
TTCAATTCAGGAACAAGCCTAGTTACAATAGTACAAACTAGCTGACGAATATACTAACTC
TTACCAGACTCCCTGGCGCCGGCGTTGCAAAGACAATCCTCCGCTCAACAGCACAGCACG
CAAACAGATTCAGCTGGGTCCTAGTAGACGCCGAGCACGGTCTGATTTCAGATAAGGATT
ATTATGAGGTAGATTCCTATGCAAATCCGCGGTGTGAGGGAGTAGCTAATGGCTATAGTT
GACTAATGCCGTAGCATCTGAAGGCGCAAGCCCGATCATCCGCGTCCCGTGGGGCGAAGA
GTGGTTAATTAAGCGCGCCCTTGATGCTGGGGCACATGGAATTCTGACACCAATGTGTCA
TTCCGAAGTAAGTTGATCTGCCGAGCTTACTTCTTGAAGCCTTGAATGAAGCGATATGCT
AATGAGTTTGCTTGTAGGAGGACGCTGCCAAGATTGTCAGATATTGCAAGTATCCCCCAC
AGGGCTCGCGCGGGTACGGACCTATGTTCGCGCTGCATTCCTTCCCTGAGGTTCCTGCGG
CACAATATGATGCTGGGGCCGATAAGAACACAGCTGTGTTTGTGCAGATTGAGTCGAAGG
GGGGCTTGGAGAGTGTAGAGAAGATTGCTGCGGTAGAGGGGCTGGACGGGATTCTTATTG
GTAAGACATGTTTGTCTCCCGGTGCTAGGAAGGACAATTGTTAACTGGTCTGATACAGGT
CCATTTGACCTCGCAAAGCAGATTGGTGTCCAGCGTGGCGGAGACGAACATGAAGCTGCT
ATTCAACGGATCTTGAAAGCTGCGAAGTCAGCTAGGAAGAAGGCTGCTATTTTCTGTATG
TTGCGTCCCGTTCTCGGTTTTCCAAAATATATATTCTTACCATTGCAGGTACCGACGGCG
CGGACGCGCAGAACCGTGCTCAACAGGGATTCGACATGGTTTCTATCGTCACTGACGTCG
GTGTTCTGGGTAGTGGGATGTTGCGGGAGCTTAATGTAGCCAGTGGAAAGGCTGAGGGTG
GAAAGCCTCGCGACGGATATTAAGAATATTGGGATACGTCAATGGAAATTATGAAGGGAA
GAGAACAATTGGTGCGGCTTATTTATCACTTAAGAATATAGCATTTCCACCAATAGCAGC
CGGGCTAGCTCAATCGGCAGAGCGTGAGACTCTTAATCTCAAGGTTGGGGGTTCGACCCC
CCCGTTCGGCTTACCTTTTTTATGGAAATTTTTCTTTTTTACCTCACAACAACATCTGAT
GCTATCGGAACCTACCTATGCCTCATAAAATGAAGGCTCGCGCATTGGGAGTCAATGATA
TTGCGCCCTCTGACTGATTGTCATCCTACGCTAACCTAAAATTTGGAATAAACTAGTAAG
GATCTCTGTTACCATCTGCCAGTCCGAAGTATGTTGACCCATTCTGTTCTCAGGCTAGGC
TCTTCTGCGTAGGGTAAACAATGAATTTCAGTAAAAACGGCACAGAAGGGGCTGGGCCCA
TCCTTGTTTGCAGGGTTGGTCAAAATCTACCCGGGGTAGATTGTGACCACAGTTCATCAA
CCCCGTCAACCCCAGCGCCTACAGGATTGGAGCCACCGTAGTCTGGACCTTGCTCTATTC
CTCACCGCTAGGTTGATGGAATTCTGGCCTTCTGGAGCCTTCGGGAACAGTCATCTTCGC
GAACCAGCAGCGCAGAGCCTCGCACAAAAAACATTAGATATATAAAGGCCAGAGCAGGAG
CCTAGATCCAGCCGGATCTAGAACTGGGATCTGGACCTCGTCGAACTCTGCCACGTGGGA
ATGGACCTGATCTATGGGGTTAGGGATGATCACCCTGCAGTCAGGCCTCTTCCGTACTCC
TTGGCCCTTTGGACGCTCGGGCCGCAGACCTCAGTCGGTCATTGCTGCTCAACTGATCCG
GCTGTTTCATGGATTTGTCGATGTTAACATGATTGTACCTAGAATTTATACTCTGTAGTT
GATCACTGTATCGAGCACGCGTCTGGTCATACTGTACGTGAACACTTCAGCATGCATTAT
TAG
>RG9FS0108 Genomic segment corresponding to mRNA: XM_413561 Aspergillus nidulans FGSC A4, AN9424.2 predicted mRNA.
GTCAGACATTTTGGCAAAGGAAAGAAAGAGTGGTAAAAAGTGGATTTCAAAGGCAGTTGG
TTTATAGAAGAAAGAGAGTAGGCTGGAGGATGTTATATATCCGCTTCCAGCTTTGAAGTG
GGAGGGCGGTAGAAAATTTAGTAAAAAAAAAAAATAACCCACTTTTCGAACTTTTTGCTT
GCTGCCCTCGGTTGAGAATGAGCAAAGGCTAATGGTTGGTCCCGCCATCGGAAGCAGGAT
TAGATAAGCCTATTGACGCGATTAGCTTATCGGCTCTAGCGCCACTGTTGAGGATAAAGG
TTACGATTACGGAACCCTGAATTGTAGTATATTTGCACATACTCAGAGTCCTTACACTGC
AGCAGAATGCAATTTTGAGTCTACAAGGGACAGTCACTTTTTCTAATAATGGCACTCTGG
ATTGACGTAAATATACCATGTTATAGTAGGGCAAGCCACAATTCCACCAGCAAAATAAAA
CAAACCTCTCAGTTAGGGTTATGTGGAGGGGAAATTTGAAGTAATCATGGTCCAAATAAT
CATGGTTAAACTAAGTCAACCAGTAGTGTCATTAATTGAAAGGCAGGCTTCTTACTGTCG
AATCCCATTTACGTCGGCAGCTTCCTGTATGCCCCATACCTGACCATCAAATTTGCACGC
CTGATACCTAAGGCATTAAGCCGATAACTAAGTCTCTCCGACTCAAAACAACTCCAGCCC
GCAATTTCAAATCGAAGTTCTGGATCAACACTCACCATATATTCAGCTGGTACCAGTCAA
CACCTCAGCCAAATCCTTGGAGCGACTTTGCAACCGTTCTGAGTATCATCGATTTCCAGG
TAAGTCCTCAAGAGCTCAATAAAGTTGCCCCTGTTTCTAAGTGTCTTTCTCGCTTAGTCT
GACGGAGCATTCGACCATCCTTTAGTCCCTTTACAGCTGTCGTGATTGTATTCGCGGCTC
TCGATACACCCTTCCACGTTATTTGCCATTAATTGACCAAATGGACATTGACCCAAGCCG
GAGGAACAAGAAGCCTCGCCCTTTGTTGGAATCCGAGCGTGAGCGACTGGACGAGTTCAT
CGACTCTATCCATTATTCAGCAAGGTGCGTACATTACCTCAAATTACCTTCAGCTTCTAA
AATGCGCAGATACTCTGATGATCAATTTGAATATCGCCATGTCCAGCTGCCGAAGAACAT
GCTGAAAAAAATACCTGCCGACTACTTTGACAGTTCCAAAGGGACCCTCAAATTATTATG
GGAAGAAGAGTGGCGAGCTCTTGGTATCACACAGGTACGCATTATTATTCCCCGGCAAAG
AATTGTCTAACCCTATTATAGAGTCTGGGCTGGGAACATTACGAAGTTCATGAACCAGAG
CCGCATATTCTTTTGTTCAAGTATGTTCCTACAGTCGGCCTAGCCAGTCTACGTGCTCAC
AGTTTACACAGACGGCCCTTGAATTACCAGCCATCAATCCCACAATGAACGGCGTATTCC
GAGCTGCCGACTACGCGTTCGCAGCGTTTACACGGGCGTCGACAGTCCAGACACCGAGGA
AGAGCCATCTCGACGTGCCGCTATCCAATGCACATTAGAATGCTCCCGGCAATTCAAAAC
TCCGTGCAATGAGTTCGATAAATGGAATATGGTATGATTCATATAAGCAAGATCTCTCGT
ATGTCGGCTAAAGCGTGAGGGTCGTTAAAAATCATTTTGTCCTTCTCCATTGCCTTTACT
TTGGGCCTGAGGATTTTCAATTTACGTTCGGCCAGCCATTACTCCCACCGAGTAGCGGTG
GAACTGCTAATCCCTGGTTCTTCAATGTCCTATAACCTCAAAGTCAGTGCTTTACGAGGC
ACTCGGGACTTTTAGGCTTAGGTATCGCACATTGAGATACGCTGTTGGAGAGATATGAAC
TCCACGACTTGACTTGCCCTGTGCTCGGTGTTAGTTGCGACTCTCAGAAAGGACGCTAAG
TACATACTTTGACCATTAACTTTAAATCATTCGTGATCTTATTTCCGGTGTTCAACTTTC
CACCCTTTCCGGACTCTCGGGAATTATCAGCAGTCTCTGAATAGATTTTCACATATACCA
ACTCATTCTCCGGTTTTCGCAATTGATCGGTACGTTTAGTTGCGAGTTTCGTTGACAACA
TTTATGTCGAGAACTTTTGTTGATGCTCGAATAAGGCTGCACTGAACTCCAGAACTTGTC
CGGGATTATTCTTCGAGCATTGCAACCCCGGCAACATGCGTAAAGATTGATGACGAATGT
CAATTGACTATGCCGGCGGGAGATAACTGGACCTGGTTATTATCTCTTAGCAGTAGAGGC
CGGGTGCTGTGTAGAAAGCCCCGTATAATTTCGCGGAGAACTGTTCAGTTATATTCGCGC
ACCGTCTATAACGAGATAGGCAATTGATAACTAACAGTGCAGACATCCACACAGGACAAT
GTCAGCATTTTATATGATGTAGTGGACCAGGTAACTAAAGGGAGTTTTGAGTCTATGTTT
TTGCATTTTAGTAGCGGTGGATACCAAAAGATGACCAGTGAATTCCAGGGCAAGTGCCAT
TGCTGTCGAGAGGAATCGACCCAGGCTCGTGGGATGCAATGCCTGCTATGTCCAATCTTC
TTGACGCGCTTTTCTTG
>RG9FS0109 Genomic segment corresponding to mRNA: XM_413560 Aspergillus nidulans FGSC A4, AN9423.2 predicted mRNA.
ATATAGCTGAGTATGTGAGTACAATTTTCGCAAGTGGTTGCAATTAGGAGAGTAAAGATT
ATGGCATGTTCAAATCAGGTGTGCTCTTACGATTAAGATGCGCTTCGGGACTATGTTGGA
GGAACTGGTTTCAACCTGATCACGTGTCGTACTGCTAGACCCTTGCTTTGGAGGACTCGC
GGTAGTATTCCATATGCTGTGCTCTCTTGTCAATCTCCCAATAATCTCCGTCAGACTCTT
ATCCTTATCTTAGTTTATCTATCCGAAATCCTCACCAAGTTCACTCCAAGCGAATTCACC
ACTGGTCAAACAACATTGCACTTTGACATACATCGACTAGCGACGACTAGCAAGCAAAAT
TGACGAGATCAATTATCCGACACGTAGATGTGCCATACCAATGCCGCCCTCAAGGCCACT
CCTTTATAGTCATCAATCAGTGTTACAGATTCATCCGTCACGCCGCTACTTTTCGCATGG
ACCCAACGTTCGATATGTAAAGGTGATCAAACGACCTTGGTCCAGGTATGTGGTGTTACC
TACACTCGCTCATCCTGCGACTATTCTAACGACAGAAGAGGCTTCATCGCAAATATATTG
CTCTGTGGAATAGCTGCATATTTCTGGAGCTCATTTGTTCCGGCTCGAAAGGATAATACG
TCCAGCAATACGGCCTCGCAGACAACTGTTGACAGTCATTCTGCACCTGAAACAACAAGC
CGAGACCGTATAGAGGCTGTATTCATTCCAACTGGATGGTCACATCTGGAAGAAGGCAGA
TTATATGCAGCAACAGACCCTGAGTGGAAGGAGTTTGTCAAAATCTCCCAAAGCCCTGAA
AAGCTTCAGTCGCTCAAAGGTAATCTATGTCTCCGAACGCTGTTGTATCGAAACTGGTTC
TTATACCTGTAGATGAACTGGCATCCATCGTCCTGAGTGAAGCTTCACAATCGAGTCTAC
TTTTGCGCATGCTTGGACCGCCTTTCACGATATCGGGGAAATGGCTACTACACCACTTCC
CCTCTCGCGCTCCGAGATCTTACCGTCGATCTGGGTATAGCATCCCTTCTTCAAAGTACG
TCTTCATAATCTCACCGTTACATAGTCTAGAATTTTCTGGAAACGGAGTCTCCTGGGTTC
AAAAGCCCGTGGCGAGCGAGAACATTCGTGACTCTGTACGTCCATCTTATCTGGCACTAG
CCGTACTCGATGCGTACTCAGCCCTTTGGGAAAGGTTTATTGGCCAATTTAGAACTACAA
GCTCAGTAAGTGAGCGGGCGTGCTTGTCAGACTCATATATGGACTTCAAGACCTTGGACA
AGCTTGGTGGCGCGTCGCAATCCGAGTCGCCGAGCACGCATCTCCAGCCTTCATCCATTT
TGGCTACATTGCGATGGCTACCTCTGCCAAAACTAGGCCCTGGTTCTGATCTACACGACG
CGACGCAGGTTTTCAAGAAACGGATTGACGAGTGCCAGAGATCGGACTCACGTGCTTATC
GTCAGGGAATATTCTTCATTCGTGGGCCTGTGGGCCTCAAGGGCTCGCAGGGTTCCTGCA
GAATCCAAGTGGAGGGCGAATATGATCCAGTAGCCTCACAGTGGGTATCTGTTTCTATGC
ACCTCAACGATTTAGCGTTTCTAAGCCAAAAGCCTTTGGGTCGCAAATGAAGATTCACCG
CATTTAGTGGCTGTGCATTTCATTATTTTCATAGTAGTCCAATTGGACTGTATTGAGTCC
AGTTTTATGAGGAGCCGTCTTGACGATTAAGCTACTTTCAAGTAGTACTGTTCCATGTCA
AGTAAGGCCGTTAAGAGTTATCTAAAAATAAAGAGGTTTCCGCGATGTATTCTCGGATGA
CGAAGGAAGCAATTCTACCACCTGGGTTTCATGGGGTGACAGGCGGCAGGCGGCCATCCT
AGGAGCTTGCCATGTTGCGCCAAGCTTGCTCTTGCAGAATGGGACTGGGCGGGGTATCCG
CCAAGGCTAGAGATTGATGATGGCGAGTGGCGCGTGCGTCGTATACCGACATCTCCAGTT
GTTTCACGTCGTGTACCTAGGTGTTTTGAGTTTGACATCTGTCCGCATTGGCCGCAAGAA
AAGCGCGTCAAGAAGATTGGACATAGCAGGCATTGCATCCCACGAGCCTGGGTCGATTCC
TCTCGACAGCAATGGCACTTGCCCTGGAATTCACTGGTCATCTTTTGGTATCCACCGCTA
CTAAAATGCAAAAACATAGACTCAAAACTCCCTTTAGTTACCTGGTCCACTACATCATAT
AAAATGCTGACATTGTCCTGTGTGGATGTCTGCACTGTTAGTTATCAATTGCCTATCTCG
TTATAGACGGTGCGCGAATATAACTGAACAGTTCTCCGCGAAATTATACGGGGCTTTCTA
CACAGCACCCGGCCTCTACTGCTAAGAGATAATAACCAGGTCCAGTTATCTCCCGCCGGC
ATAGTCAATTGACATTCGTCATCAATCTTTACGCATGTTGCCGGGGTTGCAATGCTCGAA
GAATAATCCCGGACAAGTTCTGGAGTTCAGTGCAGCCTTATTCGAGCATCAACAAAAGTT
CTCGACATAAATGTTGTCAACGAAACTCGCAACTAAACGTACCGATCAATTGCGAAAACC
GGAGAATGAGTTGGTATATGTGAAAATCTA
>RG9FS0111 Genomic segment corresponding to mRNA: XM_413558 Aspergillus nidulans FGSC A4, AN9421.2 predicted mRNA.
TTTGTAGCCCTGAGGCCGGCCTTGCTGGTTCTTGCTCTCTCCGGTGCAGAACTGACGGAA
ATTTTCAGCTGTCCGTGGCGTCACATCTGCGAAAAGTTCCAACTTCAGACGGCCCAGTGG
CTCACCTGTAGAGATGCCTCAAATGTTAGTTTACTCATTCTTGTGATGTTTTTATTAGTG
CTAGTAACATTGAACACTGCCTTTAGAGGTGATTTGGTGGCTTTTAATAGTGTAACATGC
ACAGCTTTGGCGCAAAAATGATACAAGGATTGAGGAGACTATGAGGTAGACCTACCACCG
AGAGCGACATCGAAAAACACAATTGGATTGCTACTAGTAGTCTGCGGCACAGCGCTGCCT
GTGTTACTCATTTCGGAGCCCTACTTCACAGTTAGGATAATTGCTAGAATGTAAGCGGTC
TGGCAGTCAAGCGATATGGTGACTGTATTCTAGACTAAAAGTTGTCTAAGTCATCACTTC
CGGCCCAGCCAGTTGGTTTAGGGAACTCCCAACGAGGGGAAACGGCTCTGTCGGCGGGTC
CAAAGAGTGAGTGAGCCGGGACCCTTGCCGCGGATAGTAGACTTGGCATAAGGGGATCAT
CCCGTGATCAGAGACATCTCAAGACGTCTCACTCGTCTGTTTCTGCCATTACCCATGGAA
GCGGCGACTTCCCTTTCTGAACTCAACAACGGAAAACAGTACGCAGACGCCGAAAGAGAG
AAAAAAAAAGGGCGATATTAGGGCCGTCGCAGCTCCAATAAAAGCTGCTAACAGTGATGC
CCCGTCAGGTGTTCATTCCTAGGTCTCCCCGACTCGATGAATTGAACTGTGACTCCCGAC
ACCTTCTGTTGAGGTTTCCAGCGTGGTACTCCCGTCTTTCGAGGCGGGAAATTTGAAACT
ACAATTTTGACAAAAGAAAGAAGTTCCCATATCTTCTTGTTAGCCCACTTACGGCGTTTT
CCCGACCATTGTACAACCCGCGTGTCTGATTGTCATCGAGATGTCTTCAACAACAAGCTC
CTCGCCAGCGCCTACTGACAACGGCTCAGGTGATAACGGAGGCTCAAGTCCCACTAGCTC
TCCACTTCTTTTTTTTGTTGCTCTTGGTTTCGGGGTTGTCTTTACAAATTTGTGGTATGC
TCAATACCTTTATCCTCCTGAAGGCGGCTGATACCGATAACAATAAATAGGATTATAGTT
GGCGTGAAGTATTGCTTCCGGTATAACCAGCGCAATCGCCAAATCCGTGGCGGAGACAAT
GGAGAGCCAATAGACTTGGTCGCGATGCCGCGTACTCATCGGAGAAGAAGGGAAAAGAAA
TTGATGACTATGGACGAAGTAAACGAACGGTTCCCGCTTACCAAGTATAAAGTGTGGAGA
TCATCACGGGCAAATGCTGGTCTCTCAACTGCTGGTGGTATAACGGCTGCCCATACTGAG
AACGCTCTTGACGCCGAGGATGACCAACAGTCCCTTCCGGAGGGGGCTACATCCCTCGTG
ACTGCACCTGATGCTAAATCTCATCAGAGACTTAATTCAGCAACGTCGCAGCAGCCAACA
AAACCTGTCGATGATGGTGACATGGCGCCAGAATCTGAAGAGAAGAGTATAAAGGGTTTC
TCCCGGACGAATAATGCATCACCCAGAGTTAGCTCGGACCGAATTAATCCAGTAGTCAGA
GACCATGATTATCATACCGTCGAGGATATCATACCCACCACCGTTCTTACGGATCTTGAT
ACAAGCCCTGGAGATTCGTGCGCTATTTGTCTCGATCTTATTGAAGACGATGATGATATA
CGTGGTCTTTCTTGTGGCCACGCCTTTCACGCCTCATGTGTTGACCCATGGCTGACAAGT
CGAAGAGCCTCCTGCCCGCTGTGCAAGGCAGATTATTATACACCCAAGCCTCGTCCTGAC
GCTTCCGACTTACCATCTACTTCTGGTCGTCGCGCCGCAAGCCCAAATCATCCCCAAGCT
GTTTTGATCAGGGGCCGGGTTAACCCATTTCGAGCACAGACACTATATGGACAGGCCTCA
CAGAGTGCTCCAGACACCGTTTCCGGAACTTCTCGCCCAATAGGCCACAGATTATGGGCC
GTACGGACCACTCCAACGATCGAAGAGGGTCGATCGAGAAATGATACCTCCATCCCGCGA
CTGTCGTCTTGGTTGTCTAACTTCAGCAACCGATTTAGAGTCAGAAATCAAGATTCTACG
ACGGTTCCTGGCAATTCACATCTAAATGCTCCGCGAACACCAAGCCAGCTGGAGGCTGGG
CAAACACGCTGAATTGTCTTTTGGATACCTCTGCCCATTATTGGCATCTGGAATGTCCTG
GGCATGTCTTGTTCACGCATATTGATCTGTCAAGCACCTCAGCGATCTTGACTCTCTGTA
AATGACCTCTCTATTTAACTGGAGTTTTTGAGCGTTGTCCTTGTTTATAAGTTTGTAAGC
CGAATCTTGTTGATATACCACTATATGGAGATTTTTTCAATAAGTGCTCAGTTATTTGCC
TTCTCTGGCCCGCATATTAGAATATTAGTAAACAAGTTGCTCTCTAATACAGTAACAGAG
CCGCGCTATCTTTTGGCCAGTACACACTTCCCGCCAGGCGAAAACCGATCCAGTACGCAT
ATTGGCAAGAGGTAACATTTTTGGACGGGGTGCAAACCCATCCGTGACCATGTCGTACAC
ACGCCAGCATATGCCATACCGCCTGAGTATCCCAGTTCTGCAGCCAGGTTTATTTGAGGC
AGCTGGTGAATATTTTAGCGGAAGTGCTGAATTTTATTATTTTACTTATCGTCATGCAAG
TAGTCATCGACCATGATTGCCAGCATCAGCGCCGACGGTATGTGTTTTGAGACCCTACTT
CTGTGCCCTAACAGTTCCCACACCAGCACTGATAACGCCTGGTAATTCATCGTTCCCTAT
ACCAAATATCATCGCAATAGCAGAAATGACCGCCAACAGTACTGCTACAGTGACCCCCAT
GATGAGAAAGAACGGGCTGCTAATATCCCTTTTCTGGCAAGCAGAGCCCCCCCATCGTAT
CTTCCGCTCCGTTCCACTTGCGGTCTTAACATATGTATCGTGGCAAAGGCAAGCATAGCA
GCCACCGGATTTCTCGTAGCAGGCACCATGTCCCGAGCAAGTGTCTGTCGCATCATTGCA
AGAAGAATTCGACGCGTAACAAACGGGGCCAAGGGAGAGCGACGCTTGTGCGTGTTGATC
AGCTATCATGAGCCGCTCGTCCCTATCCCAACTAAAAGTGGTGTCAAGCGCC
>RG9FS0112 Genomic segment corresponding to mRNA: XM_413557 Aspergillus nidulans FGSC A4, AN9420.2 predicted mRNA.
TTTATACTTGGTAAGCGGGAACCGTTCGTTTACTTCGTCCATAGTCATCAATTTCTTTTC
CCTTCTTCTCCGATGAGTACGCGGCATCGCGACCAAGTCTATTGGCTCTCCATTGTCTCC
GCCACGGATTTGGCGATTGCGCTGGTTATACCGGAAGCAATACTTCACGCCAACTATAAT
CCTATTTATTGTTATCGGTATCAGCCGCCTTCAGGAGGATAAAGGTATTGAGCATACCAC
AAATTTGTAAAGACAACCCCGAAACCAAGAGCAACAAAAAAAAGAAGTGGAGAGCTAGTG
GGACTTGAGCCTCCGTTATCACCTGAGCCGTTGTCAGTAGGCGCTGGCGAGGAGCTTGTT
GTTGAAGACATCTCGATGACAATCAGACACGCGGGTTGTACAATGGTCGGGAAAACGCCG
TAAGTGGGCTAACAAGAAGATATGGGAACTTCTTTCTTTTGTCAAAATTGTAGTTTCAAA
TTTCCCGCCTCGAAAGACGGGAGTACCACGCTGGAAACCTCAACAGAAGGTGTCGGGAGT
CACAGTTCAATTCATCGAGTCGGGGAGACCTAGGAATGAACACCTGACGGGGCATCACTG
TTAGCAGCTTTTATTGGAGCTGCGACGGCCCTAATATCGCCCTTTTTTTTTCTCTCTTTC
GGCGTCTGCGTACTGTTTTCCGTTGTTGAGTTCAGAAAGGGAAGTCGCCGCTTCCATGGG
TAATGGCAGAAACAGACGAGTGAGACGTCTTGAGATGTCTCTGATCACGGGATGATCCCC
TTATGCCAAGTCTACTATCCGCGGCAAGGGTCCCGGCTCACTCACTCTTTGGACCCGCCG
ACAGAGCCGTTTCCCCTCGTTGGGAGTTCCCTAAACCAACTGGCTGGGCCGGAAGTGATG
ACTTAGACAACTTTTAGTCTAGAATACAGTCACCATATCGCTTGACTGCCAGACCGCTTA
CATTCTAGCAATTATCCTAACTGTGAAGTAGGGCTCCGAAATGAGTAACACAGGCAGCGC
TGTGCCGCAGACTACTAGTAGCAATCCAATTGTGTTTTTCGATGTCGCTCTCGGTGGTAG
GTCTACCTCATAGTCTCCTCAATCCTTGTATCATTTTTGCGCCAAAGCTGTGCATGTTAC
ACTATTAAAAGCCACCAAATCACCTCTAAAGGCAGTGTTCAATGTTACTAGCACTAATAA
AAACATCACAAGAATGAGTAAACTAACATTTGAGGCATCTCTACAGGTGAGCCACTGGGC
CGTCTGAAGTTGGAACTTTTCGCAGATGTGACGCCACGGACAGCTGAAAATTTCCGTCAG
TTCTGCACCGGAGAGAGCAAGAACCAGCAAGGCCGGCCTCAGGGCTACAAAGGAAGTAAA
TTCCATAGAGTAGTAAGTGCCCTCTAACTAAAAAACAAAATTCTTGCAAATCACTGAATT
TCCCTTAGATTAAGGACTTCATGATCCAAGGAGGTGATTTCGTCAATGGTGACGGCACAG
GTTCATGTACCATATATGGCACTCCGAAGTTCTCAGATGAGAATTTTACTCTCCGGCATG
ATCGTCCAGGTCTGCTAAGTATGGCTGTAAGCATGCCTATATTTCTATCGGGGATCAGCG
ACAGTTAACGCCGCCTAGAATTCTGGGCCGAATACAAATGGCTGCCAGTTCTTCATCACA
ACAACTGCAACTCCATTTCTGAACGGCAAACATGTTGTATTCGGTCAAGTTATTGATGGG
ATGGACATTGTGCGAATGATCGAAAACACCCGCACCACAAGGGACAAACCAAACCAAGAT
GTTGTAATCATCCAGTGCGGAGAGATGTAGAGGAAAACTTTTCATTGATGCGCAGTACAG
AAAGTATCTACTCTGTTCAAGCGAGAAGAAATCGCGAGCCATAACCAAAGAGCTATAACT
TGAACTTGCTGAGGTATTCCGAAGCCAAGTCTACCGCGTCATCAACCTTCTCGGGATTGA
TACCGTTGCCAATCGACGTAGGGCCTTTGCCCCCTGCCTTGCCACCAACCGCTCTAGAAA
CGGCACTGGACCATTCGCTAGCAGACGCACCCTGGTCGCTAATTGCCTATAAACATAATG
TGGCCTGTTAGACACCATACAGCTGCTCGCTATAGAATAATTCAGGAACAACTTACTTTA
GGGACGTAGCATCCATGAGCTACACGACCATCTTCAAGACTAGAGGCAAGAACATAGACC
ATTTTGTCCGCGAGTTTCGTTTTCACGTAAGTCAAGCATTCACTAACGGCCTTTGCATTT
GCCGATATTGGAAGCTTTGCAATGAGCCATGACTTATTGGCATTTTCTGGGGCCGCGAAA
TACGAGGTAATACTCTCGACAGCCTTCTTGGACTCGAGCTTCTGTTGGGCCTTTTGCTCG
TCGATGATCTTTTTGTTGATTTGCGTGAACCGTTCGCGGAATCTTGATTTCTGCACAGCG
GATATTGACAGCTGGTTCAGCTCGACCTGTATCTGCTTCGCATTCTGCTCTTTAGCCGAG
CCCGAGGGCATTGCCTCGAGGTGGTTGAGTCGCTTCTCAAATTCCTCCGCTAGGCGCTGC
ACTTCGTGGGCATCTTCACCAGTAACAGCAATTATTCGCCGAATTCCT
>RG9FS0113 Genomic segment corresponding to mRNA: XM_413556 Aspergillus nidulans FGSC A4, AN9419.2 predicted mRNA.
AGCTAATTTGTCAATATTTGAATAGATATGATATCTAGCGGATAGCTCACAGTATAACCG
GACAACTAGTAACCATCTACATCAATATCCATTGCATCGTCGTCATCTGAGTTGGCCCTC
TGCTGACATTCCTCTTTGTGCGTCAAGTTTTGGTCAGTACACGCCGCGTCATTTTTCTCT
TGTCCTGGGCTGCTCCGAAGCTTCTGCTGACTCAACCTGGCCCTTTCTCTTGTTTCTATC
AAAGCTCGTCGCACCTGATCCTTATCCTTGGGAATAGAAAGCGATTCCGGTTCTCTGTAG
AGCACCACATCAGTGCACGGGCGCTTGCTATCATTTGCCACCAGTATGTTTGTCAAGGAC
AGCCTATCCTCTATTCCTGGTAGGATTGTGAAGGCACCATCAAGAATTTCGGTTTCGGCC
AGTTCCTGCTCTAGGTTATGAATATACAGAGTGGTGTCCGTGTCATCAAGTATCATTGCG
TCGCTTGGTCTATGTATATTTGGTACAGTTCGAGCTTGCCCCTCCCGGCACTCAAGCAAG
GGAAGCCCTGCCAGAGGCCCTAGATAAGGTCAATAATCAGCATCGAGTGCGATCCAATTC
GAATCAATACAACTCTCATCGCTGCGTACCTATCTGTAGGCGACCAAACTTTTTTGTTAG
AGGTTGATCATCAAGTTCCTCCTCGGCGGGGCGTTTTCTTCCGTGAACCGCAACATCAGA
CCGTTGCGCCATTCCTCCAAGCAGAGTACGGCAAAAAGGAAGGAAGCCCTTTGCAATAGA
GAGCGACACACTTGCATACTATTCTCAGCTCTGATTGAAGTTACGTGCCTGAGACCGTAT
CTGAGCGTGTCGCTTAATGCTCGGAGCGAGATCCTCGAAGACTTTTTGGGGTTTGACTCA
TCTTCCCTTCCCCAGATCGAGCACTAGAACATTCGACAAATTTCACGCTCTCAGAGCTTC
AGCCATCCCACCTCTACTCACAACTAAATTACATCTCGCCATGGCTTCAAACTTGCAAAG
CCAGCCAAAATGGACCTCGAAACTCGTCCGCGACACTTTTCTCCAATATTTTCAAGGGAA
AGGCCATACATTCGGTATGTTCGAAGAGGGGGTGGCTTTGGGAAAGGATGAGCTCTCAAT
AGATAATTCTCAAGCTGACAGTTGTTACTCTTGTCCCTGTTAGTTGCTTCGTCCCCTGTC
GCGCCTTTGTCTGATCCTACGCTGCTTTTCACAAATGCAGGCATGAATCAATTCAAGTCA
ATTTTCCTGGGTACCGTGAATCCAAATTCAGACTTCGCACAATTGAAGAGCGCAGTCAAT
TCACAAAAGGTTTTTGTCTCGACTCTACCGATTTGGACTTATGTTAATATAGATGCAGTG
CATTCGTGCAGGTGGAAAACATAATGTTGGTTGGCACCCTGTGCAGGCGGGCCAAGTATT
CGCTAACATTTGTGAACAGGACTTGGATGATGTTGGGAAAGATAGCTACCATCATGTGAG
TTTGTTTTGACTTCGCGGTAGGATCGACTAATTCTTCTCGCAGACCTTTTTTGAAATGCT
CGGTAACTGGAGCTTTGGGGACTATTTCAAAAAGGAGGCCATTCAATATTCCTGGGAATT
GCTGACACAGGTGTATGGCTTGGATCCCGGTCGATTATACGTAACTTACTTTGAGGGAAA
TAAAGAAGGTGGCTTACAGCCCGATTTGGAAGCCAAAGCGCTTTGGAAGGCCGTCGGTGT
TCCAGAAGACCATATTTTGCCTGGAAACATGAAGGACAATTTCTGGGAGATGGGCGACCA
AGGTCCATGTGGTCCTTGCAGTGAAATCCACTATGATCGCATTGGCGGGCGCAATGCTGC
TTCTCTTGTGAATCAGGATGATCCAAATGTTCTAGAGATCTGGAACAACGTTTTCATCCA
ATATAATCGCGAGAACGATGGATCGCTGCGTTCTTTGCCAAACAAGCACGTGGACACTGG
AATGGGTTTTGAGCGTCTTGTATCTGTGCTGCAGGACAAATCCTCAAACTATGACACTGA
CGTTTTCGGTCCCATCTTCCAGACCATTCAAGTTATTACTGGAGCACGGGAATATCAGGG
CCGATTTGGAACTGACGATTCGGATGGAATTGACACCGCCTATCGTGTGGTCGCCGACCA
TGTCCGAACCCTGATGTTTGCGATCTCTGATGGCGTTGTGCCAAACAATGAGGGCCGCGG
CTATGTTATTCGACGTGTATTGCGCAGGGGTGCACGTTACGCACGAAAATACTTCAATGT
CGAAATTGGGAGCTTCTTTTCCAAAATCGTTCCCACTGTTGTGGAGCAGCTCGGCGACAT
GTTTCCTGAGTTGAAACAAAAGCAACAGGATGTCATAGAGATATTGAACGAGGAAGAAAT
ATCTTTCGCGAAAACGTTGGATCGCGGGGAACGCCAGTTCGAACAGTATGCTCAGCAGGC
CAAGACTGCGGGTGACCACAAATTACATGGAGCAGATGTTTGGAGGCTCTATGATACTTT
CGGTTTTCCGGTCGATTTAACGCGCATCATGGCTGAAGAGCGTGGTCTCGAGATAGACGA
TCGTCAGTTCGAAGAAGCACGCCACAAAGCTAAAGAAGCCAGCAAAGGCCAGAAGAAAAC
AACGACTGGAAGCGTTAAATTGGACGTTCATGATTTGGGAAAACTTGAGAAGATGAACGG
TGTGCCAAAAACTGATGACAGTGCCAAGTTTGAAATAGGAAACGTCACCGCTCAGATCAA
GGCTATATACCACGGAAAAACCTTCCATTCATCTACTCAAAACTTAGATGATTCGGAACA
AATTGGTATTATCCTTGACCGCACGAACTTCTACGCCGAGCAGGGTGGGCAAGAAAATGA
CACTGGACGAATCGTTATCGACGGACAGGCTGAGCTCGAAGTTGTCGATGTCCAACAGTA
TGCTGGTTACGTCCTACACACAGGTTATATGAAATATGGCTCCTTCAAGGTCGATGACAC
GGTCATCTGTGAGTACGATGAGCTTCGACGGTGGCCTATCAGGAACAACCATACCGGAAC
CCACATACTAAACTTCGCACTGAGGGGGGTCTTAGGGGACGGCATTGAGCAGAAGGGCTC
TCTGGTCTCTGCGGAAAAATTGAGGTTTGATTTTTCCCACAAGTCACCTGTTACGGATGT
GGAATTGGTAAAAATCGAGGATTTGTCAACCCAATATATCCGACGCAATTGCTTGGTGTA
TTCCAAGGAGGTCCCTCTTTCAATAGCCCGAAATATTGCGGGGGTGAGAGCCGTTTTTGG
CGAGACCTACCCTGACCCCGTCCGTGTTGTTTCCGTTGGTGCTGAATTAGACGAAATATT
GAAGAACGTCGAAGATCCGCGTTGGGCGGACTTTAGCATTGAGTTCTGTGGTGGAACTCA
TGTGCAAAAGACAGGAGACATCAAGGATCTGGTCATATTGGAAGAAAGTGGAATTGCGAA
AGGAATTCGGCGAATAATTGCTGTTACTGGTGAAGATGCCCACGAAGTGCAGCGCCTAGC
GGAGGAATTTGAGAAGCGACTCAACCACCTCGAGGCAATGCCCTCGGGCTCGGCTAAAGA
GCAGAATGCGAAGCAGATACAGGTCGAGCTGAACCAGCTGTCAATATCCGCTGTGCAGAA
ATCAAGATTCCGCGAACGGTTCACGCAAATCAACAAAAAGATCATCGACGAGCAAAAGGC
CCAACAGAAGCTCGAGTCCAAGAAGGCTGTCGAGAGTATTACCTCGTATTTCGCGGCCCC
AGAAAATGCCAATAAGTCATGGCTCATTGCAAAGCTTCCAATATCGGCAAATGCAAAGGC
CGTTAGTGAATGCTTGACTTACGTGAAAACGAAACTCGCGGACAAAATGGTCTATGTTCT
TGCCTCTAGTCTTGAAGATGGTCGTGTAGCTCATGGATGCTACGTCCCTAAAGTAAGTTG
TTCCTGAATTATTCTATAGCGAGCAGCTGTATGGTGTCTAACAGGCCACATTATGTTTAT
AGGCAATTAGCGACCAGGGTGCGTCTGCTAGCGAATGGTCCAGTGCCGTTTCTAGAGCGG
TTGGTGGCAAGGCAGGGGGCAAAGGCCCTACGTCGATTGGCAACGGTATCAATCCCGAGA
AGGTTGATGACGCGGTAGACTTGGCTTCGGAATACCTCAGCAAGTTCAAGTTATAGCTCT
TTGGTTATGGCTCGCGATTTCTTCTCGCTTGAACAGAGTAGATACTTTCTGTACTGCGCA
TCAATGAAAAGTTTTCCTCTACATCTCTCCGCACTGGATGATTACAACATCTTGGTTTGG
TTTGTCCCTTGTGGTGCGGGTGTTTTCGATCATTCGCACAATGTCCATCCCATCAATAAC
TTGACCGAATACAACATGTTTGCCGTTCAGAAATGGAGTTGCAGTTGTTGTGATGAAGAA
CTGGCAGCCATTTGTATTCGGCCCAGAATTCTAGGCGGCGTTAACTGTCGCTGATCCCCG
ATAGAAATATAGGCATGCTTACAGCCATACTTAGCAGACCTGGACGATCATGCCGGAGAG
TAAAATTCTCATCTGAGAACTTCGGAGTGCCATATATGGTACATGAACCTGTGCCGTCAC
CATTGACGAAATCACCTCCTTGGATCATGAAGTCCTTAATCTAAGGGAAATTCAGTGATT
TGCAAGAATTTTGTTTTTTAGTTAGAGGGCACTTACTACTCTATGGAATTTACTTCCTTT
GTAGCCCTGAGGCCGGCCTTGCTGGTTCTTGCTCTCTCCGGTGCAGAACTGACGGAAATT
TTCAGCTGTCCGTGGCGTCACATCTGCGAAAAGTTCCAACTTCAGACGGCCCAGTGGCTC
ACCTGTAGAGATGCCTCAAATGTTAGTTTACTCATTCTTGTGATGTTTTTATTAGTGCTA
GTAACATTGAACACTGCCTTTAGAGGTGATTTGGTGGCTTTTAATAGTGTAACATGCACA
GCTTTGGCGCAAAAATGATACAAGGATTGAGGAGACTATGAGGTAGACCTACCACCGAGA
GCGACATCGAAAAACACAATTGGATTGCTACTAGTAGTCTGCGGCACAGCGCTGCCTGTG
TTACTCATTTCGGAGCCCTACTTCACAGTTAGGATAATTGCTAGAATGTAAGCGGTCTGG
CAGTCAAGCGATATGGTGACTGTATTCTAGACTAAA
>RG9FS0114 Genomic segment corresponding to mRNA: XM_413555 Aspergillus nidulans FGSC A4, AN9418.2 predicted mRNA.
GGCCTTCCAAAGCGCTTTGGCTTCCAAATCGGGCTGTAAGCCACCTTCTTTATTTCCCTC
AAAGTAAGTTACGTATAATCGACCGGGATCCAAGCCATACACCTGTGTCAGCAATTCCCA
GGAATATTGAATGGCCTCCTTTTTGAAATAGTCCCCAAAGCTCCAGTTACCGAGCATTTC
AAAAAAGGTCTGCGAGAAGAATTAGTCGATCCTACCGCGAAGTCAAAACAAACTCACATG
ATGGTAGCTATCTTTCCCAACATCATCCAAGTCCTGTTCACAAATGTTAGCGAATACTTG
GCCCGCCTGCACAGGGTGCCAACCAACATTATGTTTTCCACCTGCACGAATGCACTGCAT
CTATATTAACATAAGTCCAAATCGGTAGAGTCGAGACAAAAACCTTTTGTGAATTGACTG
CGCTCTTCAATTGTGCGAAGTCTGAATTTGGATTCACGGTACCCAGGAAAATTGACTTGA
ATTGATTCATGCCTGCATTTGTGAAAAGCAGCGTAGGATCAGACAAAGGCGCGACAGGGG
ACGAAGCAACTAACAGGGACAAGAGTAACAACTGTCAGCTTGAGAATTATCTATTGAGAG
CTCATCCTTTCCCAAAGCCACCCCCTCTTCGAACATACCGAATGTATGGCCTTTCCCTTG
AAAATATTGGAGAAAAGTGTCGCGGACGAGTTTCGAGGTCCATTTTGGCTGGCTTTGCAA
GTTTGAAGCCATGGCGAGATGTAATTTAGTTGTGAGTAGAGGTGGGATGGCTGAAGCTCT
GAGAGCGTGAAATTTGTCGAATGTTCTAGTGCTCGATCTGGGGAAGGGAAGATGAGTCAA
ACCCCAAAAAGTCTTCGAGGATCTCGCTCCGAGCATTAAGCGACACGCTCAGATACGGTC
TCAGGCACGTAACTTCAATCAGAGCTGAGAATAGTATGCAAGTGTGTCGCTCTCTATTGC
AAAGGGCTTCCTTCCTTTTTGCCGTACTCTGCTTGGAGGAATGGCGCAACGGTCTGATGT
TGCGGTTCACGGAAGAAAACGCCCCGCCGAGGAGGAACTTGATGATCAACCTCTAACAAA
AAAGTTTGGTCGCCTACAGATAGGTACGCAGCGATGAGAGTTGTATTGATTCGAATTGGA
TCGCACTCGATGCTGATTATTGACCTTATCTAGGGCCTCTGGCAGGGCTTCCCTTGCTTG
AGTGCCGGGAGGGGCAAGCTCGAACTGTACCAAATATACATAGACCAAGCGACGCAATGA
TACTTGATGACACGGACACCACTCTGTATATTCATAACCTAGAGCAGGAACTGGCCGAAA
CCGAAATTCTTGATGGTGCCTTCACAATCCTACCAGGAATAGAGGATAGGCTGTCCTTGA
CAAACATACTGGTGGCAAATGATAGCAAGCGCCCGTGCACTGATGTGGTGCTCTACAGAG
AACCGGAATCGCTTTCTATTCCCAAGGATAAGGATCAGGTGCGACGAGCTTTGATAGAAA
CAAGAGAAAGGGCCAGGTTGAGTCAGCAGAAGCTTCGGAGCAGCCCAGGACAAGAGAAAA
ATGACGCGGCGTGTACTGACCAAAACTTGACGCACAAAGAGGAATGTCAGCAGAGGGCCA
ACTCAGATGACGACGATGCAATGGATATTGATGTAGATGGTTACTAGTTGTCCGGTTATA
CTGTGAGCTATCCGCTAGATATCATATCTATTCAAATATTGACAAATTAGCTGTAGGGTC
GTGCTCGTCACTACATAGAAGGAGAAAAAATAACTAATGAAAGTTTTGAGACAAGTGGAG
GACCAGTTACATACAATAACCTTCAGATCTTATATGCCCTTAGATACCTTGGGTTAGAAG
CTTGTAACTCTCGGTCAAATTCCTGTATGAAAGCAGTTAGAAATAGAAAGTATTATTAGT
CTTACCTTTAATATCAGATCAAATTCTTGCAGAATAATGGTAAATCAATAGTATTTTTTA
CTAATTATGATTACTAAAGTGCAACATATATTCTAATGGAAGAGACTAAATTATTTATTT
AGTACTTAGTTTTTTAGCTGTAATATTAGCTAGGCTTATGATTTGGATATATTTAGTTCT
AAGACATTTCTAGTTTCTCTAACTATAATACTAGCTAGTAATATTACACTATCAAGCCTA
CCATCTATACCCCAATCTAATCAAGAGACTCTACTGGATAATCCTTTTAAGGTAACCTCT
AATTATCTAGAAGTTCATAGTTAATTTCTGTCATGGAAGGTCAAACTCTTTAACCTTACT
AACCCTGGTAACCCCTTGTGAGCTCCTGCAAGGCAGTTGACTACTTACCTATCTTGGCAA
GCTATGTTGCAATGAGCAAGGTTTGAACAATGTATGAAAATATGATTGATTGTGTTCTCT
AAAGCTAGACTTGTTAAACCCAACCCACGAAACCCGCCCCAACCCGCCCCGACCTGCCAA
GAAATGGGTTGGGTTAGACCTTCTAATTATCTATTGGGTTTTGGATATTTTTGGCTGCCC
CAAAGCCCGGCGGAGCAACCCGCTGGGTTGCCAAGATATCTAAATAGGTATATTACTGTA
TTTAGATTATATTTTCTTACTTAGATAGTTTATAATACAATATTTAAATACAGTATTTTA
TTAACTATGTAAATCACTACTTATTAG
>RG9FS0117 Genomic segment corresponding to mRNA: XM_413552 Aspergillus nidulans FGSC A4, AN9415.2 predicted mRNA.
GCCTGTAACTGCCTGCCTTGTCTTGTATTCTGCTTTTGTCTAATATTGCTGCTTCTAGCA
GGGTAATAATCTCTAGTTCTGGTGGCTTAACCATCAAGAACAACAATCATAGCTCATCAA
GATTATCAATTTGTATTTTGTTTTACAAATTACTGTATTAGTACATAATTATCCTCGTCT
AGTTATCCCTATAGGATTAGTTTTACTATTCTTAGATAGTACTATATAATCAAGATTAGG
GATCTGATTGCTCTGTAAACGTAGGGGTTGAGAATTTTATATTAAAGGTAAAGAAATAAA
TACTGCACATGGCTTTGTATATAGATCAATAATAGTGGCGACATTAGTAGTATGATAGTG
AAAATAAACAGGATTCAATAGCATCAGATATAGTATAGCATCAGATATAGTACAGGTTGA
AACTAATGGGGCTGATTCATGTTTCGCTAGAACACTATTTCTTTTTCTTGGCTGATCTTG
ATTCTGGAGAGAAAGGATGATGTTAAATTCAGCCATTGATATGATGGGTAAGTTGACCAT
ACCTGCAGCTGTTCGTTTTTTCTTTGGTCTTCCCTTTCCACGCAGTTTGGCACTGTATTA
TATATAAGCAAAATATACCTTACCACGGGCAGAGCAAAACTCACATCTGAATGGCCTCTT
CTCTGTCGTCTTCGGCTTCATCAAAAGTCGTCAGACCCAGGGAGTTGCACGTCGTTCGCA
AATCTCGAAATGAGACTGTTTTCTTAGGATACCATGCTGCCAGTGCTGGTCCTCGTAACC
TTTGGCGTAGCACCTTATTCCCTAGCCGTAGCCTATCAGGGTTGAAGTTTTGTGAGAAGA
CCCGGCATTGGACCTGTTACAACGCCTGTAAACCAGAATTACAATGACATAAATTTGTTG
AGAATGGTGTACCTTAGCCAATTCCAATAGCCGACTATACTGAGCGGCCATCATCCACGG
GGTTCAAGAATTGTTGCTTCGTGAGCACCTGAGAGTCGAGATGTCCACTGGCTCCGACAA
CCAGAAAGCACAACGTCACGTGACAAGACTAGGATGCGGCACCATATTTGACGAAGATCT
GGCGTTAAATGTTAATTGCAACCATTGTCAGAGATACGCCAATGGATAGAAAGCGTAAAT
CAATCTTTGCATCATCTCATGATGACAATGTAGCAAGAACAAGAGTGAAGGTCAATAACC
TCTCGGAAGTTCATAACTAGCAGCTGACTGGATTAGAAACATCATGACTATAGTCCTATA
AAAACTTCTTCGCAACAGCCCTTCCCAGACAGTGATTTACAAAATGACATACAAACAATA
TGCATGCTCGTTAACAAAATTACTACGGTTTCTGAGAGTCGAGGTGTCAAGCCCAGCTCG
GAGATTTATGAAGCAGCTAAAAAATTCACCCTAGCCCTACAGAAGACGTCGCTTTTTGCC
AATACGACCACAAACTTGAACGGCAATGATGCTGATGTATCTTCAAGGCCACTACCATGT
CTTGCCAGACGTTTGCCACCATTACCCCCCATCAAAGACGACCGACTCGAACGAGCAGTT
TTTACACATCCCGGCGTGGCCAAAGATTCGAGAACAACTTATGATAGGCTTGAAATCTTA
GGTGATGCGTATATAGAGCTTATCTCCACCAAACTCATATGGAACAAATTCCAGCACATA
CCATCTGGTCGCATTTCTCAAATTAGGGAACTTCTGGTGAAGAATGAGACACTGGCTGAA
TACGCCACCCAGTACGGCATTGACAAAAAAGCCTCAGTTCCAGCTGAGCTTTACAATCAG
CCAAAGAGATGGATTAAGACGAAAGGGGACATCTTCGAAGCCTACGTTGCTGCTGTTATT
TTGTCTCATCCCGATGGCTACTCCGTTGCTGAAACGTGGCTTTCTGAGCTTTGGTCGCCG
AAACTGGATAGCTTCGAAGGATCAGTTTCAACTTTCCAGGCCAAGGAGGCACTTGCAAAG
AAAATCAACGGGAGAGGCGCCAAACTGAGGTATATTGACGAAAAGGAATCAGTTCAGCAT
CAGGGAGGAACGCAAACTTTTTTTATTGGCGTATATTTTACAGGTTGGGGCTGGAACAAT
AAGCATCTCGGTTCTGGACAAGGGTCAAATAAAACGATTGCCGGAGACAGGGCAGCTCAA
CAAGCCTTGGAGAATACCGAGTTAATCCAGGAAATTGTCGCGTCCAGACCAACGCATGGA
ACAGGAACGTCATAGAACTTGGGCTTGCGGTCGTTCGATTATCCACTTGTATCAGCTCAT
TTTCCTTTGCGGAAAGAACATAATGACCAGGGGGCCTAGGTTCACGTTAGTAGTCAAGAT
CGGTTGGGCCAAGGAGCAGCTAAATATATCTCGACACTTTTTACTTGTGAGGTGGAATGT
GGCACTAGTAGTACCGCCGCATGAGTGCTCTGGTCGTTTACAAATAATTCTTCAGCAGAA
AGCCATAAACATTAGTTGATATGTTTTCAAGCGTTATAACCAACCCATGAAATGTATAGA
AGACATCTCTAAACATCTTGTCTGGACTGAGGTCTAATCAGACTTGGGCATAGATGATTC
AGCATGTGGCACAGCCGTTCCGGTTCTCACTTTCACAAGTTCTCAGATGCAGACGGCTTT
GCAAAAGTAGTCAACACCTACCTACCCAGGAATGCACAGGCAATCTCATCTTTCGCTACA
ATTCAATTACGCTGCTGGTAATAGATAACCGCCAATACAGAAGTGACACAGTCTTTCTGG
TGTCTTGATTCTGACACATGAAAAGATGGACTGGGATCGTGCCAGAAGGTTTGTTCTTCC
TTGCCCTCTTGCAAAACTCATGCCACTACGCGTTTCCATTTACTGAGCGTGTGCCTTTTC
CCTCCAGATTTGATGACCATCGTGGTGGAGAGAGCTATCGGCCTGGGAGTTCTCGAGGTT
ATAGCCGTCGCAGCGAGGTCACCTCCACGAATGCGCTCACCTCCAAGTCGTTTTGTCGCC
GATACCTGGGCACCATCTCCAGGTCGGCCATACACCCGCCCCAGGAGCCGCTCACCCCCC
CTATACAGACGCCGTTCAAGAAGCCCACCCCCGTACAACAGAGCCGTTGGTGTCGTTTCA
TACACGAAAACATACGCCTCTCGGAAGTTCTCGCCTCGTCGAGATGTGAGAGCGAGATCT
CCTGTATCGTCATCGAGGCGGCCAAGATCGCCTTTTAGAGAAGATCGAGCTCGCGACAGC
ACTTGGAGCCATAACACCTCGACCTCGAGGCAGCCAGGAGACTCTTCTGGCCGCGATTAC
GGGTATTATAGAGCAAACCGCCGCCCACCTTCCGCTGGCCGGCATACGAGACCTGGTTCA
CCTCCGAGGAATGGATTATCATTTGATGACGACCAGTGTCCAGCTCCTCGCGCTCGGAGT
CCTTTCACAAATGGGCGCAGAGATACCACCGCTGACCGCTATCATGGACAGAGACGACGG
TCTCAATCCTCGAATGGCACATTCGCCAAACGCCCCTCTGCGCCTGGATCTATGTCTAAC
TCAAGGCGGTCATCACCCTTTGATGATAGGAATAATAGCATAAGAAGCAATAGAAGTCGA
TCGCCGCATACCAGTTATACCCCAGGTCGTCGCCGTTCCAGGGAGAGAGAGACATCGACG
AGCCGGGATCATCATGCGTCGGCGGCTAAAAGCACGATCGAAACGCCGGAAGCCAGACTT
AAATCACCTGGCTCAGAGAGGATGATTACGGAAACGTCCTCTTTCTCGACTAATGCCGAA
ACCCCCCAGACATCCGAGCAACTTGGCAGGACAACCCTCACTAGAACGTCGTATCCTAGC
AATGCCCCGAGCCAGCCGAGGGCATTCAGCAACAATCGCAACCGCAAGTCGCCCTCACCG
CCGGGTCCACCACATGGTCCTAAGACCCTTCCATCTCACCCTCGTTCGTCGAATATCTCC
CTTTTGTCTGCCCCGACACGGCCTCGTGGAAGCTCGAATTTCAAAGACAGCGGCTGGGCA
GGCCCCTCAATGCGCCGTGGGCCTGCACCTTCTGGGCCGCATGGAATGCCTATTGTGGCC
CGAAATAATCATTTATCAGCTTCTGGGACTGAGTTACAGCGCTCTCGCTCCTGTCGTCCT
AATAGCGTCCCAGGGACCTCTCCGAACACGCCGAGACACGCCAAATATCTTGTTGGTCTC
AATACGATTGTACCTGGAGGTAAGCTCGCACCAACCGAGCTCGACAGTATAACAGAGAAA
CGCCTCTCCCAGCTTGACGCAGATAAGGATCGACTTTTCAATCAAATTGCAGAGAGCCAA
AAGCTGAAGCGTGCCGGCTTACGGGACTGGGATAAGTTAGATAGGGAAAGTTCAATCTGC
GCTTTGAAAAGCGAATTGGCTGAAGGTCATTTACAATGTATCACTGATGCTGAAGGTATA
TTTGGCAGGGCATTGTTTTGATAGTCCGTGCTAGCCTGGCTCAATTGTACTGTGGCCGTT
CATGAGCGTCCATCTACTGCTTTCATGTTCTTGACTTGGCGCAGATATCATGTTGATTGC
AAGCCATAGTACTCGAAAATAACCCCTATCATACCATCCTGCTACAGTCCTGCAGCTTGA
AGCAGATAACATGCGCCTACGCAAGAGAGCTTGAGTATAGATCTTGTGTATAGGGGCTAT
ACGATCCAGTGGTATTCTGTATAGACGTCTGGCTAACCAATCGTGAGTTCACAAATTTAG
TAGACAAATACAACTTGAACAAGTAATATTGCATCCATCTAGCAGTGCGCTTGAGACGAG
CCTCAATTCTGTTTGTCTGGTGTACGTACCTACTCCGTACAGTTATGTCGTAGGTCTCAG
ACAAGACGCGTTACATCAAATGTGGGGCGCACCCGCTTGCGCCGCGCTCGTGTATCTTCC
TTCAGGCTTCGTGTCAACATTTTTTGTAATGTCATTACCCATTATTCGCTTTGCGACCAG
ATGAGGACGAACTTCTTGTTCATGGAACTGAATGATTGATTAATCTCAAAAGTACGGAAA
CAAGCCATTTAGATACCACCATTCGACTGGATTCTGTCATTCAATCGCTTATATCTACTC
TTGCGCACTGTATCTGTTATCATCAAAAGTGAATCTTATAGCACAATGAATATCTTCAGA
CTACTCGGTGAGCGTGTGCCCCTGATAGTTCATTGACAACATGGCCTAATCATGTAATAG
CCGATTTCTCCCATCTCGCCTCAATATTCGTCCTCTTACACAAGATGAAGTCTTCAAGCG
TGCGTCCGCCGGCAATTTGCTACTGATAGACTAACTCAAGGTTAGAGCTGCTCTGGGCTG
TCTTTCAAGTCACAGGTCTTGTATCTGATAGTTTTTGTGACTCGCTATCTTGGTAGGTCT
CAGGGCATCTCGTCCGATGCTTCTCGATGCCATTGTTACTTTAGTTGACGCGAGATGACG
CTAGATTTGTTCTGGGCGTTCACGGACTCGTTATACAATACGACCTTTAAGATTTTATTC
ATCGGCTCCTCTGGTTATATCATCTATCTTATGCTCCACGATTATCGACCTACACACGAC
CCGAACCTTGACACGTTCAAAGTGCAGTACCTACTTGCTGCTAGCGCAATACTCGCTCTT
ATTTTCCCTCATGATTATAGCATCTCGGAGGTCAGTTCATTTCGTCTAGTAATCGGCCTT
TTCTTGACAGACTACAGATTCTCTGGACTTTCTCGATTTGGCTCGAGTCTGTGGCTATCC
TACCTCAGCTTTTTATGCTCCAACGTACCGGTGAAGCAGATACCATAACCACCCATTATC
TGTTCGCGTTGGGTCTCTATAGGGCGCTCTATATCCCAAACTGGATTTATCGGTACTTTG
CAGAAAACCACTTTCAAGCAGTTCCAGTCTTGGCAGGGATTATTCAAACTCTTCTGTATT
CCGATTTCTTTTACATCTATTACACCAAGTAAGTTGCCCATCTGTGTGTGCTCTAGATAG
ATCGGTAACGTGTCAGCAGGGTAATGAAAGGCAAGAAATTCTCTCTGCCCGTCTGAACCA
TATCTTGTTGCCTTAACTGGCCCAAGCTCAGCCTTAGTTCGCCGAGAAACATTATATCCG
TATGCTGCCTAGGGTTTCATATTCGCTTGGCAACCATCGCAGGGATTGAAAACCGCAGTA
TCTGCCTCCGAGGAATATACCCCTGGTCAGTTGAGAACTTCGCTCCAAGTTCCTGGTTAC
ATGTACTATATGATGCAACTACAATCAATCTGAAATTTTTGACTATTGTCATCTACTGTT
AAACTAGAGCCACCGGTACATTGAAGATGGCATGTGAGTAAATCCTGCATAGCACAGGGG
ACTTAGGTTGCTAGAATCTGAACAATGTGGCACCTTTGCTGATTAGTGTTTCTTGAAGTC
TTGATGATACTGCAAACGGCTAGAACGATAGTAGGAGGAATAACAAGAGCATATTATTTG
AGAAATGTAAGTCAGAATCCAGTTTCGCTACGTTGTTTCCGATCCCGCAAACTCAGTATG
GAATACATTCCATCATTGCTCTGACTCCGCGATTACCCTCCCTAATTTTGTTGACGATAA
CGCACTCATTGAGACAAAGCTAGCAGGAGAAATCTCGATGGTTGGATGGCCCATGTGCAC
CAGAATACCCGGGACCATAGTTGACATGAAGCGAGGGCACTGGGATGTCAGCGTGAAATG
AATCCAAGGTTGTCGAAACCGGACCCGGAAGATGACTCAAAACTCCGCTGTTGACTGATC
GTACATTTCCGATACCCAAGCTCGTGTGTCTTTGCAGTTTGCGTGCTGAATCTACCCAAT
TGTTCTGCTGCTGAAAGTACTCTAGTTGGGGCCTGTCTAAGCAAGTCGATCCTGCAATAG
CTGCTGATTGGCGCCTGGATATGGGTGGAGATGGAAGCTTTGGAGATCGGGAAGATAGTT
CGAGGGGCGGCGAGCCTCTTCTCGAGTTAGGAGGTGTTAAGCGAGTGCCGCCCCGGCGGA
CTTGACAGGTCGGGCATATCTTCACGAAACGTGATATAAGCTCTTTGGGAACCCTTCCGA
GAATCAGTCAAGCACTCACGCAGTTATGGGAGTTTGTATCAGCCACGTACCATGAGTATA
TCTGTCGTACCTGAGCAGATGTTTTATCTCGACCACCGTGTTGGCACTGCTGATGCGCCT
TCGTGAGGATTTTGAAAAGTTTTTCCCTGATAGCGACTGGCTTTCCTTCATGACAGATCA
TTCGCCTGCACTGATGAGTGACACCTTCCTATTAGCTGTGGTCTTTTGACTGCAGACAGG
TGTGGCTTACGGACATCTGAGGTATTCCCCCCAACTGTTTGAAGCTTGAACATTTTTTTG
ACCCAAAACCTAAACTGCCCTTTAGCTTCTCATATGGTCCATGCCAATGACAGATGAAAT
ATCTCGGTTTAGAATGGGGTACTTCATACCGAAACTGGGCCGATTCAATGGCTGTGTCCT
TAGGGTCTATCAAGACTGTTCTTATGTTTCGCGCTCTCTTGGCGTGGATTAATGCCTTAT
CTTGTTTTTTCACAGATAAATCGTCAACGTAACTATGAAAAACTCAGTGTGAGCTCAAAA
CCTGCTATGGAGAGGATAGGGGTAGGGCAGAGAAGGGAGAATTTATACCTCTTGACCAAC
CTATCGAACTCTTTGACATCCGGAAAGCCTTCTAGCGGAGGAATTATCGGCTCTGAAAGC
ATGGTATCTTCGTTCCTAGAGTCCTGGCTCTCAAGCTCGGTCTCTGTCAATGCTTCATGA
AGAGGAAGGTAGGCTGGCCCCTGGAGATAACGGTGCTGCGGCATGCATTGTGCAGGCGGG
AGATGCAGGGTTGTGTGGTCAGGAACCGGCGCCATCGATGCGCCATGAGAATGATGGGGC
GACATGTTTGAATGGTTATAGGGCAAGCTGAAATGCTGCGCATATGAAGTGAAATGATGT
TGGGGGAAATGGTAGGAGCCTGCTTCGAAATCATGACCCTCGCCA
>RG9FS0119 Genomic segment corresponding to mRNA: XM_413550 Aspergillus nidulans FGSC A4, AN9413.2 predicted mRNA.
CAAGAGCCCCACACAATGCTGAGTAAGGGTCGCCTTGCTAGTGATTGAAACGGCGTGAAT
CATACTACAGCAAGAAAGGAAGCCGACAGGAAATGCGTAGTGGCCATATGTGGAGAGTGT
TAACCCAGCGTTAGGAGTGCGAGAGTCGGCGCCAATCATAGATTAGACCACGAGTATAGA
GTATGGAGTAGTCTAGACTACATGAGGCACTACGGCAGATATCTGTAAAAGCCAATGCGA
GTTAACATCTCAATCTAATGCATTTCTGGCCTCGTCCCTATAGTCTGTTTCTTTGATATA
TCGGACTTCCGAGCAACCAGCGCCTAGTATAGAACTAGTATAGAGCTAGTGGAAGAAGTG
CCGCCGCAACTCCGCAGCGGCCAATCCACACTTCATTCAGTCTCCCTTGCCTCACACCTC
GTTACTCAGACACATTTTCCCCGTTTCCGTGCCGGTTGACCTCTCTAGTTTCGCTGATTT
GACGATACGAGCATGGTTTTAAAGGACCTTCTGTGGATGCTGGCATAATTGGCATTTATA
GTGCTTTCTCCCTCTCGAGGGAATTCCACCAGCCACCGCTATCGCAGCACAAATACATGG
CTTTTCTCAAACTTCCGGACATCTCATATCGTGCTTCTAGAGTCTTCATGTTGTGAACTT
GGCATTACGTTCAGTGACATACCATCCTTTCGACCTTCGGTGATACCTCTTGGAGGCAGC
TCAACCCTGAACTCACGTACCGACTGTACAATATAGGACACAAATCAACGACAAGCAAAC
CGCCCGATTTTACTGTTCAGTGAATTTGTACGCACTCCTTGCTGGAATTTCGATCTTGCA
AAACCCAAAGTACAAAGTACGCAACAGCAGCACGGCATGACGTTCTATCTTTACCGACGC
CCCCTACGAGTACCCAAGCATTTGAGGCAGATAACCTAGATCCCCCCAACTTCGAGTATA
CTTTTCTTATGAGAACGGCAGTGCCGACAAGCGAGCAATCATGGCGCCATCCACCGTCGA
TGTGCGCCCAAATAGTGAGGGGTCAATTGAGTGTTGGGACGACGATGATGAACTACAATG
TTACGAGGACATCCACCTCCGTGCTGCGTCAAGCACTACATCTGTAACCAATTCCTCTGT
CCGCCGATCTGGACATCGCGATTCGATTTCTTCGCGTCGCTCTGCTCGCTCTGATCTCGA
TTCCACCACAGGCGGAGACGAGGACTGGCAAATTCAGCTTCTTGATGAAGATGAGTTTGT
GAATGAAGAAGCTATAACTTCTGTCCAAAATGCAGGGATTCCTTTGCCGGTGAACATCCC
TCGCGCAGCTCTCGTCGGAGGTACAATTAAACGCCTTGGGAGGAAAAAGACAAAGCGAGA
GTTCATTGATGATTGGTCTGACGATTTGGAGCTGCCCAGCCCCAGTGTTGCTCTAGAGTT
GAAACGGTTCCACGAAACATCTCTTCCTGAGGCGCTTCTGCATCTTGGCTCTACTTCTCC
AGACGCTGTAAACGGCCCTCCCTTCCTAAAAAACGATGTGACGCCGCAACTACCCATGCA
CGCAATTCCGGGTGACTATTCAACAAGCATCGACGTCGATGACACTGAAGACATCCCAAC
TATCAAAGCTGCTAAGCAAGTTCCTTCGCAGATACCGAGGATTATCAGCAATTTGGATTT
CAGCAAAGAAACTGCTTCAGCAGAGAACTTTGAAAATGATTTTGAGCTGCCGGCGAACGA
TTCCCTGCAGCTGCGCAATCCGTCTGCAAGCGTGTTAAGCCCAGCTCCTGACGATATTGA
CATCGATTGGTCCGAGGGTAGCATTGGTGTACGATTTGGGGGTACTACGCGGGATCATCG
CTCGAATCCAAGCTCATCAATCTCAGTTGTAAGCCCGAGCGCATCAAGTTATTTGACAGG
TGAAAGCGATGATGAAGGGCTCGACGGCCTTGTGATTCCGGAAGGGCCTTTGAACCTAGG
GGGACGTCTAACTCAGCTTGAGAAGCATAACTTTCCGGACACACCCTATCGTGTGCCCGA
AGGTAGACGCCAAGAACAACTTCGCAGCGACGACTTTTTCTCTGGTCTGGATATTAATAG
TGGTGACCTCTTCAGCGCTAGGAGACCCTCAATAAATCCAAATATCAAATACAAGACAGA
GCCTCTTGGAAGCCCGGCGCGGCGTTCTGCGACGACCCTGACATTTACGAACGCCGCTGT
ATCGCCAAAAACTCGTATACCTCGCCTTTCTGGACACGACCGAACTCGCTCAACCCATCT
GGAAACGGTCTCTGAGAGCGGTGCTCCCTTATCAAAGTTCCGCACATCTCCACGCCGACC
AGGCCATGTCTCTCACTCCTCCGTGTCTAGTCTTCCAATAGCTGGGTCATCACAGGGGTC
ATCAATTCAGTTTACACCAACCCGACGTTCAGTGGGTAGCCGGGTCTCAAAAGAAGCCCT
AGCAGGGGAGCATGCTCCTGGGAAGCAACTTTTAAAAACGAAACGATCAATGCCATCAAT
GCGCAACGCACCGCATACGACAAGTAGCACTTCATTCGCATGCCCCCCTGGGCAAAGTGG
CTTGAACTGGCTTAATACCGGCACCTGGGCTGCCACTGACCGCGCTGGACTGGATGGGAA
GTTATCAACTCGTAAAGCCCAGACGCCTTTCTTACCTGCCGGAGCCTCAGAAAGACAGTC
TCACCACGTCAGCGTGAAAAGCTACCGATATTCACGCCGGAGCTCTGACGGTGCCAGCGA
TGCTATCAGCTCCCAAGGTACCGTTACTCGATTGCCGCGAACCAGCCGTCAAGATGGCTC
AGGCGTAACTTCAGAAACATTAAGCACAACCCCCAAAAGGACCCTCACCCGACCAGCACG
TCGCCGAAATTATGGTGACGGGTCTGAACTAGCCTCTTTCGACGACTTACCTACATCTAC
CGCAATGGAGAGCAAGTTTGTAAAACAACCCAGTGGCCGTGGGGCACCGCGATCCTTGAA
AAATAGACTGAGCATAAGTCAATCCGGACCTTCAAAGCCGGATTCACCTCAACAGATGTT
GACTACAAATAACCCACTTCAACAGCAAGCATCTATCCCCAGATTTGCGCGAGATACCAA
TGCATCAAGGAATGCTAGGGAACAGCGCATCGCCTCTATGTCCTCCATTTCGAAGACACG
GGAAAACAATCCTCTCACCCCTCTTAGCTCAAACTGGAAACCCCAGAATATCTCACGAAT
GCCGTCAACCACGGGATCAGTAAGAAGCAAGAAGGGGAGACTGGGCTCGTCATCTGGATC
TAGACCGCAGCTAATAAAACCGATTGGTGCGGGGGTACAGGAACGAAAATGTAAGTACTT
TCTCAATGAAAATGCAGGAATCTGGCACTGACTTTCATTGAGCCGTGAACGGTATGCATT
ACAATCCAGATACTTTCCGTTGGGAAGGGAATGAGAAATTGGTTCAAGGCTTCGACAGCG
CCACGCCCAAGTCGCCTAAACCATCGCCCGCCCTAATTACCAATGTGGGGGCTATGCAAA
ACGTGCAAGTGGTTGGCGGAATGGTGTTTGATCCGCAACGCATGTGCTGGCTCAAGTTAG
CGCCGTGCCAGCCGGGCTTGGATGGAGTTCTTGCAGTCGAAGATGAAGATGATGTATTCT
CGAACTTCGCCGATCTAGAGGAGGCGGGCGTCTCCAATAAAAGAGCAGCAGGAGCCCCAG
AGGACTTCGGTCCAGCAGTTAGCGGAGACGATCGAAGCGGCGAGGATTCTTCTGACGAGT
GGCCCATAACAGAGGAGTTTGACGTGGGCCCAGAGTTTATTAAACGCCAGCATACGGAAG
AAGAAAAATGGAGACGCAAGGTCAACAAGTGGATGAACCATAACCCTGCTGGCTCCGGAA
GCAGCTGGAGGTGGGCTATCCGGGATTTGGTACGATCTAACAGCACGCTTGGGGCTCAAG
AGCTCAGCAATGCATGATTGTTAGGCCTGATTGCTTCCACTTCGCCCGAAGACCTGAGGT
AAGATGAAATGAGACAATAATGATGATACCCACGACTTTCCTGAGCTTCTCCTATACATC
AATATTACCGGACTCTAATAGTGCGTGGCGAGGAGTTTGACTATTGCGTTTGCACTGCCC
GCCAAAACAACTATCGTCGCTTTATGCCTATATTACCTAGTTTTAGTGGATACATTTTTT
ACTTGAGCTGATGGAAATAGAGATTATTATGAAGCTCAATCAGTCGTGATCCAGTTACTC
CTCCCCGGGGTACTATGGCTTTATATTTCGAAGCCAATTCTAGCGCTGGCCTTAGGGTAC
CATCCTGCCACAACACCATGGTTTTATGACTCTTCAGGCGCGTAAAACCAAGCGCAAGGA
TGCGGACCTCATCCTTCTGCGAAGATGCGAGCAGTGAGAGTGAGGTAGGGTACAATGTCT
ATACGCAATCAGAGTCTAAAGAGTACAGTAAAATGATTCATTAATTCAGAAGACAAACTC
CTCAGAATCTAGTCTTATGGCGGCTGGACGAGAGGTCATTACCCCTCGCTAAAGATGATG
CGAGTACCCTTCAATTTGCCTGTTTCTGCCTGTCTACGTTCCTTGACCCTGGGTAGTGTG
AGAGGCCTTAATCCAGCAGCATGTCGTTGAAGGCCTGCGTCTGCTAAGGTTTGATGTCAC
AACTTCTGGAGTTTTGGTAGCTCCTCGATATCCATTAAAGCGCTATCCTACTGGTAGGCC
GTTCTTTTTTGGCGGTCCGGGTGCTTGACTAGTCACGTACAGCGTTATGCACAACTTATT
ATCCCGGTCCATCAGCAGTGTCCTTGCTTCGTCCTTGCCACGGCCGGGTATTCCGAGTTA
CCTGGGACGAGTAGTAGGAGGGCATCCTAGCTGTAACAGGCTGTCAGTGTCTGAGCGTAG
TACGCAGCAAAATGGGCTTGAAAATTGTCCCATTCGTTAGTACATTCTCAAAATATG
>RG9FS0120 Genomic segment corresponding to mRNA: XM_413549 Aspergillus nidulans FGSC A4, AN9412.2 predicted mRNA.
TGGATTGGCCGCTGCGGAGTTGCGGCGGCACTTCTTCCACTAGCTCTATACTAGTTCTAT
ACTAGGCGCTGGTTGCTCGGAAGTCCGATATATCAAAGAAACAGACTATAGGGACGAGGC
CAGAAATGCATTAGATTGAGATGTTAACTCGCATTGGCTTTTACAGATATCTGCCGTAGT
GCCTCATGTAGTCTAGACTACTCCATACTCTATACTCGTGGTCTAATCTATGATTGGCGC
CGACTCTCGCACTCCTAACGCTGGGTTAACACTCTCCACATATGGCCACTACGCATTTCC
TGTCGGCTTCCTTTCTTGCTGTAGTATGATTCACGCCGTTTCAATCACTAGCAAGGCGAC
CCTTACTCAGCATTGTGTGGGGCTCTTGGAGCGTGACATTCGGGGACGAGTACATACGGC
GTGGATAATAATAGAACGGATTGGGAAGTTGAATAACGCTGGAGTAGTGCTCCTCAGTAC
CTCTACAATTTATCATACTCATGCAGATCATGGTTATCTCTCAAGAAAGCTGCTAGCAGT
CAGTGATCAGTAGCCCTTGACACTGTCGATATCAATGGATTCTACTCCAAATGAAACATG
CCTGAGTGCGTAACAAAGTGAAGAGTCTTGCTGGTCTATCACATCTCGACGCCGATAGTT
TTCGTACGAAGTAGTTATACCACCTTCAGCTTATTCATTTACCTGAGAGGATGACGACCA
TCTAAACATAGCGTGTATATATAGAACAGTGACTATCTTGTCTACAGATTTCCAAAATAG
TGTTAACATTGGTAGTTGTCCAAGCTGATATCCTGATACTGGTCATGAAATGTCAGATGT
CTGTCAGCGTGCCAAGCCTAGTATTGTAATTTGGGAAGGCAGCAGTTAGAGAACAAGGCA
CCAGCCCTTGCGGGAACTGATTGAAAATTCGAGTCCAGAGGCTGCTGGAAATATTTAATC
ACGCAGTTTTGATCTTAGACTCTTCGTAACAACCTAGAAGATGTCTTCCGCGAAAGATAG
CCTTCCCCCCTGCATCCGACGCATCCGCCGATCTGACGAAACCAATTCCTATGTCCTCGT
TCACACTGCCCGGTCCAAATCCACCAAACTCCAGCTACCCATAACTGCGACAGAGGGAGA
GAGTCCCTACACCGCAATTGGTAAGCAGTTTTGTATGCTCACGTAACCGGGTTCTGATGC
GCAAAGGGCAGTGCGACAGTCAGAGATAAATAAGCTCAGGGCGAAAAACTATCAAGGAAC
GGACGATGAATGGAAAAAAACACTCCTGCATATTCTCGGTCTCCTGGGAGAGGGAGCAGA
GGACCCAGAGCTCCTTACAGATGTCGAAGCATCGGCCAGTGTAAATGCAACCGGAGAGGA
TGATAAAGAGTTGGTGATTACAATAAGAAAGAGAATACAGACTATAACCGTAAGTACCCA
CTGACAGGAGAGGCCCTTCATAGAACAATATCCCTGATATGCCATAGCAAAAATTAGGAT
CTTTGACTTTGCAACAAGATGAGGAGCAAGATATCGAGCTGTTTGACTGGACGAACCTCG
CTGTCACCCGGGCGGATATTCTTGAGCAGCGCTTTAATTCATTACTCGATCGTTTCCGCA
CAGCCGAGAGTACAATCAAGTTGCTAAACAAGCAACTGGAGGAGTTTATAAGCTCAAAAA
ACCAACATGAGCAGCAGCTATTTTCGGGTATTGTGCAGTTGTTGAATGAGAAGAAGCTGA
AAATCCGCAACCAACAACGTCTGCTGGCCTCTGCAAAGGTCGATCCAGAGCGACGTAAGT
TATCAATTTGTACTGTCCGATTAGGAAGCTGATTTAAATTCGGTTTAGTCTCCAAGGTGC
AGGCAGCTGCGTTCACAGATAACTCGAGGCCAAAACCAAAGGGAGCAAAGGGTGGAAGAC
AAAAACGTCCCGCAGCAACATTAGCCGACGAATCTAGTGATGACGGTTTCGAGAAGATGA
GTGTTGAGGACTGCGAAAATGTCAGTCAGGGTGCGGACGAGGAGACGGCTGACGAAGGAC
GATCGACGCCCGAACCACTTGAAGACGAGAGTGGTACAACTGCTGCTGCTGCTGATGATG
ATGTTGTTGAGTCTGCTCTAAGTACCAGCCGATCTCAACGAGGAGATAGTGGGAGCCAAG
GGCCGCTCGCACAAGCTACAGCAAACTCGCCCCCGCCGCGAAGGGAGCTTCCCTTTGCGA
AGAAAACGGAAAAGGATCCCGGGCCTGGGCATCTTTCCTCGCGAGCGTGGCAGGATTCAG
TTGAATCCGGAGGGGAGACAGATGACGACGAACTGTAGCTAACGCCCCTTTTACTATAAC
CTATGCCTATGTGTTAAACTGGTTCTAGTGCAGATCACACTCCCTGATGAAAATACTTAT
TCGGTAATGTAAGACTAACGTCTTCGCTTGGGCCTGCAAGTTAAGACGGTTGGTTAAGAT
GATTTTCGAGCAATCGTTATGTTGGTGAAGCCAAAGAAGCATGGATAGCAGCTGTTCCTA
GCTATTCCTACGCAGCTACATTTTCAGGACTGTAGGCATAAATTTTGCCATTCCTGAGCT
GCTTTTGATCTTATGTACACCTCTAACATCTTTAACCTGTACCGTAGTGGAGCTGGAACA
CTATAGGAAACGAGGGGAAACAATAATACAATTAAACAGGGACCAACAACAGTGTTTAGG
TGTTACAACAACAACGCCTAGATGAAGAATGGGAAAAAAACAAACTACAGGTCCAGTAGG
CTTTTTAACCATACATGTGCTGCGGAGACACTTCACCACCTGTAGACATGTAGTTCACAT
CAGGGTTTCCAGAGACCTTAGCTGCCGAAGCGCGAGCCATTGTCGGCGAACTGCTTAATG
GTTAACATTAACTTCAAAGAGTGAGGAGTTTTTGATCATACCTTCTGGAGATCGAATCTG
TAAAATAGAAATCTTCAATCACCTTCTTGAAAGGTGCGTTGGTTACTTGAGATCCCTTGT
TCTGATCGACCAATTGGACCTTGCTCAACTGAGCCAGAGAGGTGGGCTCAACAACATCGT
AACGACGCATAACAGGGCTGATCTCTTCCATGCGGTCCCGAAGAGCCTCGATGTCGTCAT
ATGGGAGAGGAGTGTTGAGGAATTCACTGGCAGCCCGAATGATCTTCCAGTCATCTCGAG
AAGCACCAGGCATTGAAGTTGCTGCGCGAGTGACTTGAACGCGACCCTCGGTGTTGATAT
AGGTGCCTGACTTCTCGGTATACGCAGCTCCTGGCAGAACAACATCCGCGATTTGAGCCC
CGCGGTCACCGTGATGTC
>RG9FS0122 Genomic segment corresponding to mRNA: XM_413547 Aspergillus nidulans FGSC A4, AN9410.2 predicted mRNA.
ATACAAGGACCTTAGACCTTAGTGACTCGGCCAAGCCCTGCGCTGTCCTGAAGGCGGTGA
GCCACCTACAAGACTTCCTCACAACAACAATCCTTCTTTCTTATTTCTTCTTTAGCGATT
CCTTCTTGTACATACGGCACGTCTAGATAGGAAGATCCATCTAAATACGTCCCTTAACAC
ATAGCTTGCATGGCAGTTTGAAAGGTATTAGGGTCTATTTTATTTATTTATCTTATATTT
CTGGTGAGTTCCTTCTATTAATTTATTTATCTTATTATATTTAAAAACTGTAGGGTCTGC
TTGTATAGCAAGCAAATTCTTATATTACAAGCTAGAGTTGTTAATACTAACAGGTAGTAT
TAGACTAGAAGAATTTACTAGAGAATTAAAATATAGTAACTGTCAAGCTTCCTATATACA
TCATAGACTGATATTGGTGCCAACCTTGATTTGTCATTCCCGAAGTCAGCAACAATTATA
TGAGAACTGGCCTGTACAGGGCTTATCCCGGACCAGAGATTCAATCAGCAGTTGGTTCCT
AGTGGACCGGCTCGTCGCAATTCGGGCAATGCTCGAATCAAGACTTCGGGCGTAGCTCGT
CACAACTAGAGGCTTATTACAGCCAGTGACCTGAAGCTGCCCAGGCTGACTTGTTGTAAA
CCATGACAAGCCACTAATAGTCACACATGGCAACATATAAGGATCTTCTGTTACTCACAT
GGTGTCGGCACTGTCTTATACCACATCCAATAAACCACCCTGTGTTTTTTTTTTTATAGT
TTCCTGCTTAGGTTCACATGACAGAGATGTACTCAGATTTGCATCTCTCTTAACCAAGCT
CGAGATCTCGGGCAGCATTTGCCGAACAGCTTTCATTTATCCGGGTTATCTAGAGAACCC
AATACCTGGGCAGATCGCATATGTCAAATGGCAGTACTATGTGTTGTGATTACACATTTT
TTGGGCTCAACGCGATTTGGGTGTTCCGGAACTAGAACCAATGTTCATCACTCCACGGAC
ATACTCTGCCTCGCAGACTCTGGATCGAAACTCCACCCAGACTGGTGCCTCGAACCGACT
ACGCTTTTCTTCACTTACAGGCTGGCATCCTGACCCCATTGATGTCGACCGAGCAATTGA
AATGCCATTGATTCGGCAAGCTGGCAATGTGCGTGTCGGTGAGGTTGTCAGGTTTGCAAA
AATCCATCAGCCATCTGCTGCAGTCAGTCATTAACATGCTGGTAGATACACGCTGAAATA
CAGGCCAGCAGCCGATGAAATCCAGCCCCCACCAGCTGCACTGCATGTGAAGGTAAGGAA
TACATCGGCGATACCACTGCGAGCCGCATATTTACATGGCCCTTACACCCTCTACGTGTC
ATGTTATCCATACACCTTCGATCCCAATGTTGCGAGTTGCGCTGTTGATACCGCTGAAAT
TCCCCAATTTGAGCCGTATCTCAAGGCTGGTGGGACGTGGATTGCAGTCATCCCATTACC
GGAATGTAGCGAGCCGCAAGTTCCAGGGTGCCGCAACTCTCCGAGTCGACAAGATACAAC
CTGGATTATAGAGATCATATCTCAAGTCGTGTTCTCCAGCACCGCGTCGGTGAACTTTGA
AGTCGTTGTTGGTCGCAATGAAGCGTCATTGGATTTCTTACCTTCAATTGCGCAGTCTTC
AGTTTTGACACCCGCCGACCTGCGGGATCATTGGCCCTCAGGATCAGACGGAAAGCAATT
GCTTGCTACCAAAGGCGTGTATTCGAAATCAGTCACCCTTCTAATAGATGATACAGCTAG
TCTCTGGAATACCCCACAATTGTCCGTTTCAAACCGCCATCAAAGGTCCGATGAAATCTT
GACGAATGAGTCCCCCCCAAAGTTCACTAGTCCTGCAGCCGGGACTTTGCAATCAGAGGC
CACAGAAAGGCACTCCAAACCTCGCAGAAAAATCCATCTCGTCGTGCTAACTCATGGATT
GCACAGCAATCTGGGAGCCGACATGCTGTATCTAAAAGAGAGCATTGATGCTGCCGTCAA
GAAGAACAAACCTTCAGGTAAATCCCGGACACCAACAAACGAGTCTCCTTTAAAGTCACC
ATTTTCGCCAGAAAGGTAAGCACCAACTTGATCTGATTACTGGGAAGTCTTTCGATTCAT
ATTGTTTTGAGCCTTCTGCTGACCCTATCAACTGTTTCACCTTAGCGGCAGTGTTTCAGA
TGACCATGATTGCCAGAATGAGGATGTTATTGTTCGAGGATTCCCTGGGAATGCGGCCCG
CACAGAACGTGGGATACAGTACCTAGGAAAGCGTCTTGCAAAATACATCCTTTTAATGAC
CTATCCTGATCAACCTTATTTACCACGCAAAAAATCGAAGTCTAGGACCTTCTCTGGTCC
TGTTAACCCCTGCAGAACATCGGAGTTAAGCGATGGCGAACCTGAGTGTCTTGATTTCGA
CGAAGTTGAATCGCACATTGAGGGGTACCACGCATATCAAATAACAAGCATCAGCTTCAT
CGGACACTCTCTCGGGGGACTTGTGCAAACATATGCTATTGCCTACATTCAAAAACACTC
TCCAGGATTTTTCGACAATATCAAACCTATTAACTTCATTGCGTTAGCGACACCGTTCCT
AGGGTTAAGCAATGAAAACCCGGTGTATGTTCGGTTCGCTTTAGATTTCGGCCTGGTTGG
CCGCACCGGACAAGATCTAGGACTAAGCTGGATCACGCCAAAGGGTCGAAGTGGATGGAA
GGCCATAATTGGTGGGAAGGCACAGCTATCAAATTCTGAGGGAAACGCTGATACTCGGGC
GAAGCCACTACTGAGGATTCTCCCGTCTGGCCCCGCTCATGATGCGCTTGCCAAATTTAA
GCGCCGCACAATATACTCTAATCTGGTTAATGATGGGATCGTGCCTCTTCGCACTTCGTG
CTTGCTTTTCCTTGATTGGAAAGGATTACAACGTGTTGAGAAAGCGAGGAGGGATAATGG
AATTGTTGGGACCATGGCCGAATGGGGCTGGGCTGAGTTAACAGGAGCAAATTCGAAGTC
TCCAAGAATTTCTAGTGGCCAACATGCGAAAAGCAGTTCTAAAAAAGCCGCGAGGACTGC
AGGGGAAACATCGTCTCCGGTGCTGTCCCGGGGAATCCTTTCGAGCAAATCGTCATCATC
GTCAATACTCTCCTCAGCCGGAAAAGAGCCTGCAATCCAGGAGAAGCCGCTACTAGCAAA
TGGTTTCATGAATACCGATGTGGATGGTGCCTCAACGCAGTCACCATCTAGTGCGTTGAC
CGGCCTGTTCTCTTTGTTCAGGCCAAAGGAGCATGGGCGCAAGCAAGCTAAAATCCTTAC
ACGCAGTCAAACGATCGCTCCTTCGATAACCCAAGATCTGAGACAGCAAGATGGACCCTA
CTTTGACCATGATTCTTATGATACTGGCTTCACCGCGCCCCCAAGAACAACTGTATTTGA
ATCAGCTGGTGACATCCTTATGCCACCCCTTCCCCCAGTCGACTACATAGTCAATCCCGA
ATCAAGGCCACGTACGATCTTGCACGACCGTGTTTACCACCCTAAGGACATTCCCCCTCC
CATTGTGAACCGGCGCAGTGTAGCGGCACGTACATCCCAGGTTAGGGATACTGCTGCAGG
TTACGATATCGCGGAGGACTTTTCAAATAACGCGGGGCTCAAAGTGGAGGAAAAAATCGC
TCGGGCTTACCACCGAGGACTCTCGTGGCGAAAGGTCCTTGTTCGTTTAGAACCTGACGC
TCACAACAACATAATCGTTCGGCGTATGTTCACAAATGCCTACGGCTGGCCAGTCGTGCA
GCATCTAGTAGATGCCCACTTCGGGCCAAGCTCCTCAGACCCAGAGTATCTCTGCGAAGA
CAGCCCGGGAGGTCCAGCTCCGGCGGTTGGCATAGCAGAGAATGTTAGCCAGAACATCTG
AGAATTCCCCTAATTGTAATTGATATGGTCACCCGACTGTGTCGAGGCAGGCCTCGAAGA
ATCCAGGCAGCTTTCCGGATTCCCTTGGAAATCGTAACTTGCGATAGCGAATCGATGGAC
ATGTACGAATACGCCGGAAATCTGCGATTCAAAACAAGCTGAGCTGCAAGGACGCCACGC
TCGGCATCGCTGGTAGTTGTCAAAATGTCCTCATCGAGTTTACTGATATTGATATTTGGG
TTGTCAGAATGGGCCACGCCCTTTCCAAATGTCAATGGACGAGAGACGCACCTGCTAAGT
TATCATCACTGAGCTGTCTCCCAAAAGACCTTTCCAGATGCCCTCTAGTAAAACAAGAGA
AGTAGATATTCAAATATTAACGTTCTAGGGCGCCCAATATTTCTTTAGACCATTGATTGT
CTAAGCTGGTCATGGACTGACTTCAATTCATTGTTTGCCCCACGCCCTTATCGATAAGAA
CTGCCCCGCTTCTGAGAAAGTTAGCTGAAGTATTTTCCTCCAACTCACTTGAACTCCTGC
TCTGCTGCTCTGACGGTCAAATCACTATAAATAACCTGAAAAACCTGAGTATGAAGACAG
AACTGGACGAAGTATGGTATCTCATTGCATAAGCTTATCCCTAACTAACTTGTTCCTGCG
TTTCCAGTTGGTTGAATTTCTCCATCATGGAAACACTCAGATCAGACAGATTGGTAAATG
CAGCTTAGAAACACAGTCTGAATTGATGATAACACTATCCAGCCTGCGCAACATTAGTTG
GATATTCGGTGTCGAGGCCGGAAATCTTCAAACGTCACCAGCTTTTGCCTATCCAAGACT
TAAAACTTCTTGTTCGAGACTATACAGTCAGTGAGCATGCCCCTTTTTGAATTGAACATA
TGGGATTTCATTCTGCCCCTTCTTCATGGAACTGACCTGCTGGATAGCCTATTGCGAGCG
ATGCGTTAACAATTCTCGTCAACCTTTCTGGTGATAAGGAG
>RG9FS0123 Genomic segment corresponding to mRNA: XM_413546 Aspergillus nidulans FGSC A4, AN9409.2 predicted mRNA.
GATACTGCTGCAGGTTACGATATCGCGGAGGACTTTTCAAATAACGCGGGGCTCAAAGTG
GAGGAAAAAATCGCTCGGGCTTACCACCGAGGACTCTCGTGGCGAAAGGTCCTTGTTCGT
TTAGAACCTGACGCTCACAACAACATAATCGTTCGGCGTATGTTCACAAATGCCTACGGC
TGGCCAGTCGTGCAGCATCTAGTAGATGCCCACTTCGGGCCAAGCTCCTCAGACCCAGAG
TATCTCTGCGAAGACAGCCCGGGAGGTCCAGCTCCGGCGGTTGGCATAGCAGAGAATGTT
AGCCAGAACATCTGAGAATTCCCCTAATTGTAATTGATATGGTCACCCGACTGTGTCGAG
GCAGGCCTCGAAGAATCCAGGCAGCTTTCCGGATTCCCTTGGAAATCGTAACTTGCGATA
GCGAATCGATGGACATGTACGAATACGCCGGAAATCTGCGATTCAAAACAAGCTGAGCTG
CAAGGACGCCACGCTCGGCATCGCTGGTAGTTGTCAAAATGTCCTCATCGAGTTTACTGA
TATTGATATTTGGGTTGTCAGAATGGGCCACGCCCTTTCCAAATGTCAATGGACGAGAGA
CGCACCTGCTAAGTTATCATCACTGAGCTGTCTCCCAAAAGACCTTTCCAGATGCCCTCT
AGTAAAACAAGAGAAGTAGATATTCAAATATTAACGTTCTAGGGCGCCCAATATTTCTTT
AGACCATTGATTGTCTAAGCTGGTCATGGACTGACTTCAATTCATTGTTTGCCCCACGCC
CTTATCGATAAGAACTGCCCCGCTTCTGAGAAAGTTAGCTGAAGTATTTTCCTCCAACTC
ACTTGAACTCCTGCTCTGCTGCTCTGACGGTCAAATCACTATAAATAACCTGAAAAACCT
GAGTATGAAGACAGAACTGGACGAAGTATGGTATCTCATTGCATAAGCTTATCCCTAACT
AACTTGTTCCTGCGTTTCCAGTTGGTTGAATTTCTCCATCATGGAAACACTCAGATCAGA
CAGATTGGTAAATGCAGCTTAGAAACACAGTCTGAATTGATGATAACACTATCCAGCCTG
CGCAACATTAGTTGGATATTCGGTGTCGAGGCCGGAAATCTTCAAACGTCACCAGCTTTT
GCCTATCCAAGACTTAAAACTTCTTGTTCGAGACTATACAGTCAGTGAGCATGCCCCTTT
TTGAATTGAACATATGGGATTTCATTCTGCCCCTTCTTCATGGAACTGACCTGCTGGATA
GCCTATTGCGAGCGATGCGTTAACAATTCTCGTCAACCTTTCTGGTGATAAGGAGATCCT
AGATAAACTTGCTACTGATGATGCTTTTATGGAAACACTCCTCAACAAAGTGACTGTAGG
TTTCTGCAACATTTGGTTCGACCAAGGCTATCCCATTCACTCTCTCTGTTACCTCGGTTA
TTTTGATCTTTACTCACTGCATCGGTCCACTAACAAGCCAGTTGGCAGAATAACAAAGAG
GGAAATGCCGATGGGATCTGTATGCTGTTTGCCAATCTTGGAAAATCCGAGAATATAAAA
GAGCTATTGACGCTTAAACGTCGAACGGCCAATCCTGTCTCAAACTCCGAGTATGCAATT
GACCAGTTGATGGATTGTTTCGTGAAAGGCGCCGACGGCGCACTCAACCAACACGCGAAC
TACGACTATCTATCTTATCTATTTGCCGACTTGTCGAAGCTAGAGGAGGGCCGCAAATAT
TTCACAACGAGACAGGATTATGATGGAGTCGTGCCTGTGACAAAACTCACCGTTTTCACG
GAGCATGAGAGCACGGTCCGGAGGAGGGGTGTTGCATCGACCATAAAGAATGTTGCATTT
GAAATACCATTTCATCCGACCCTCTTCTCTGAAGACGAGGCGAATCTTCTGCCTTACATA
CTTCTGCCAATTATGGGGCCGGAAGAGTATAGTGAAGAGGATACTGCAAATATGCTCCCA
GACCTCCAGTTGCTGCCCCCCGACAAGAAGAGAGAAAGCGATAATGGAATTATCGTTACT
CATCTTGAGACGCTTTTATTGTTGACAACTACCCGGGAAGGACGCGATAAACTAAGGGCA
GTGAACGTCTATCCCGTTATCCGAGAATGTCACCTCCGTGTTGACGACGACGGCGTTCGT
GAGGCCTGTGATAGATGGGTCCAGGTCATTATGCGAGACGAAGAGGATGAAGGAAACTCA
TCGGCAGGGCAGAATCAGGATGATGATAGAAAGGTCGTGGAATTGTTCTAGTTCCTTCGC
TTCATGGTGCCAATGCATGATATTTATATACATCCGATAGAAAGCTTATGCCGACCTATA
CCAGAGAGTTCACGGATGAGGTGGAGCAGTTATGTTGATTGTACTGTATTATGGCATTTG
CATGGCATCTGCCAGCCCTGTGGCTGCTAAATGTACATGCTAAATGTACATACAATGGGC
CTGTTCCTCATTGCTTCCAAAGCGTGAGTCGACTGAACTGCGTAGACCATTATGCGCGGT
TACTAGAAGGAAAGAATGTATCCTACTTTCTATGTGAGAATTTTAAACTGCGAATTAAGA
ATGTATGAAGTAATTCTCGTCAATTTATTGAAGGAAGTTCAGGCTGGCTTTGGCTCTCCA
AATTCTGAGAGTTAAGTGGATCCTCAAACTGTTTATTACATAAGCAATGATATGTTGCTT
ACGGACATACTCTCCGTATCGGAACTCTCTTCATCTTATGCAGGGTGTCAGCTTTCTCCA
TTTGGATTGTCCCCTGGTTACTGAGTCAAGCGAATGCATATTACTCGAGCTCCAATCTGA
AACTAATCGGACGTCAGATGTTGCGCGTGTCTCCAATTGTCTCGGGATTATCGTACTGTC
TTTGCGTTCGGACAACGAGCAGCAGACATCATGACTACTACGCCTTCAAACAGTTCGACC
CCGCAGGCTCCAACGGTGATATCTGGCGCACCACCTATGCGCATTCGGCGACCTAGGGTA
GCTGACCCGCTTGTACGCCCAAAAAAGAGGACTACAGCAAAGGGCTCTTCAGCCAACACG
CAAGCGCTTAGGTCGTTTCCTACACGACCAGCACCGTCTAATGCGCCATCCGAGAAACCA
AACATACCCGCAGCGAAAAGCGACTTCGCTGCTAGTGGATTTAGCGGGCCCTTAGTATCC
GAGACTTACGTGGATTATCCTCTCGTAACTACGAAGCGGGCAATCAAGGAGGGTTTAAAG
CATCACATCGCGAGATTCGCCTCTAAGAAGG
>RG9FS0124 Genomic segment corresponding to mRNA: XM_413545 Aspergillus nidulans FGSC A4, AN9408.2 predicted mRNA.
CTTTTTCCTTAGCTGTTCCTTAGCTGTAATCTGGACGAAGTTAAGTCTGTTATCCACATA
ATATCTCCTTTGCTCCGTACTTCAACATAGATTAGGTACATTATCCCACAGTTCCTACTT
GAGTTCAGATTCAAGCACCCAGCGCAAAAGGTTTCCGGGTGATGGAAGCCAGAGCCGCGA
ATCCGAAGTGTTCCGATTGATTCATGTATAATTTAATCTCTAGCTGACCTCTGGAACTGA
GGAAATTTTGGGCTTTTTATTCCAGAAAAACCATCTCCACTAATCATACTTAGCAAGTGT
CTGGGTGAGCGCAACAAATCAGCTCAGCTCTAATATCAAATAGATCCTTCTATAGATAGG
TATGGTATTGTCACGATATTACACTCAAATGGTCCAGCCCAACCGTTTTATGGCCTTTGG
GGCAGATCCACGATCCGCCATACCCATTTAAGAAATTTCCTGTTCAACCAGTCCATATCC
GTGGAAGCTCCCCTCCGTCTGACTGGTTCAACATTACAAAACTTTATATGAACGGTCAGG
CTCTTGCAGCTACTCGGCACGTCTTCTTGCTCGGCCGACCGATACTTTTTCCTTCTGCCA
GGCAGACCTAAAGATATCAGTCTTAGGGCCTTCTTCCACCTTTCTTTTCGTCGCGCCCCA
TTTTGCTCTTCTTTATAGACCTTCTTTTATTTTCTGTATTTTCATTCAATCTTCAATTCC
ATTAGGGCATAATCCCGAACTGCCTCAGTGGGGAAGATCTCAAGCCTGAATAGTTACTCA
TAATAATAGGTATGAATATGCTCATTTGGCTTCATAGCACACTATTCCGGCTCTGATGTG
ATAGTGCCTCGCGGACGATCGGTCTAGTTTGTTTGCAGCCATTCGAGTTGAAGCTTTTTT
TATTGACCCCTCGCAGATTTCTCTAGTCTGCCCGTTCCCGCTCCAATCAGGATTGCCACG
ACGAAAAAAAACGCAGCATAAAACACGAGATCACGGCAAGATGTACGGAACGTCAACAGG
TCCTCAGACTGGCATCAATACACCTCGTTCATCACAGTCATTGAGGCCGCTCATCTTATC
TCATGGATCGCTTGAATTCTCGTTTCTTGTGCCAACATCGCTTCACTTCCATGCCTCGCA
GCTGAAAGACACTTTCACAGCGTCACTACCAGAGCCCACAGACGAGCTCGCACAGGATGA
TGAGCCTTCGTCGGTAGCAGAGCTGGTTGCTCGGTACATCGGGCATGTTGCTCACGAAGT
TGAAGAGGGTGAAGATGATGCCCACGGTACGAATCAAGACGTTCTCAAATTAGCTCTTAA
TGAATTTGAGCGGGCATTCATGCGCGGGAATGATGTCCACGCGGTTGCCGCCACCCTCCC
TGGAATCACAGCCAAGAAAGTTCTGGTTGTTGAAGCTTATTATGCTGGGCGAGCAGCTGC
CGGAAGGCCGACAAAGCCCTACGATTCCGCACTCTTCAGGGCTGCTTCGGATGAGAAGGC
CAGGATCTACTCTGTTTTCGGAGGGCAGGGGAACATTGAGGAGTACTTTGACGAATTGAG
AGAAGTTTACAATACCTACACATCCTTTGTGGATGACCTCATATCGTCATCCGCCGAGCT
ACTGCAGTCTCTTTCCCGCGAGCCAGACGCCAACAAACTGTATCCGAAGGGTCTAAATGT
CATGCAGTGGCTCCGGGAACCAGACACTCAGCCCGATGTCGATTACCTTGTGTCAGCACC
GGTCAGCCTGCCGTTGATCGGGCTAGTGCAGTTGGCGCATTTTGCGGTCACCTGTAGGGT
GCTTGGGAAGGAACCGGGTGAAATTCTTGAGCGATTTAGTGGGACTACAGGTCATTCGCA
GGGCATTGTTACCGCCGCTGCAATTGCTACAGCCACAACCTGGGAGAGCTTCCACAAAGC
TGTTGCCAATGCATTAACGATGCTCTTCTGGATTGGTCTGCGAAGCCAGCAGGCATACCC
TCGAACATCAATCGCTCCATCCGTGTTACAAGACTCGATTGAGAATGGGGAAGGGACACC
GACCCCTATGCTTTCAATTCGTGATCTACCGCGTACCGCCGTGCAGGAGCATATCGACAT
GACCAACCAGCATCTCCCGGAGGATAGACACATCTCAATCTCACTCGTCAACAGCGCGCG
TAACTTTGTTGTTACTGGTCCCCCTCTCTCGCTTTATGGCCTTAACCTTCGTTTGCGCAA
GGTCAAGGCTCCCACCGGTCTGGACCAGAATCGCGTGCCGTTCACGCAGCGCAAAGTCCG
CTTCGTCAACCGATTCCTCCCGATAACGGCACCTTTCCATAGCCAATACCTATACTCGGC
ATTTGATCGTATCATGGAGGATCTGGAGGATGTCGAGATTTCACCGAAATCACTTACCAT
TCCAGTCTATGGTACCAAAACCGGCGATGATCTGAGGGCGATCAGCGATGCAAATGTCGT
TCCTGCACTGGTTCGAATGATTACTCATGATCCTGTCAACTGGGAACAGACAACCGCTTT
TCCAAATGCTACCCACATCGTTGACTTTGGTCCCGGAGGAATTTCAGGTCTTGGAGTTCT
TACCAATCGCAACAAGGACGGCACCGGAGTTCGCGTCATACTCGCAGGATCTATGGATGG
TACCAACGCTGAGGTCGGGTACAAGCCGGAACTGTTTGACCGCGATGAACATTCGGTGAA
GTATGCCATCGATTGGGTCAAAGAATATGGACCACGCCTGGTGAAGAATGCTACAGGTCA
AACCTTCGTCGACACCAAAATGAGCCGGTTATTGGGTATCCCGCCTATTATGGTTGCTGG
AATGACACCAACCACCGTTCCATGGGACTTTGTTGCTGCAACGATGAACGCTGGCTACCA
TATCGAACTCGCTGGCGGAGGCTACTACAACGCTAAGACCATGACGGAGGCAATCACCAA
GATTGAGAAGGCCATTCCTCCTGGTCGAGGTATTACCGTCAACCTGATCTACGTTAATCC
GCGTGCCATGGGTTGGCAAATCCCCCTCATCGGCAAGCTTAGGGCCGACGGAGTGCCAAT
TGAGGGTCTTACTATTGGCGCAGGTGTCCCGTCTATCGAAGTGGCCAACGAGTACATTGA
AACTCTCGGTATCAAGCACATTGCCTTCAAGCCTGGCTCCGTGGATGCAATTCAACAGGT
CATCAATATTGCGAAGGCAAATCCTAAGTTTCCTGTGATTTTACAATGGACCGGTGGCCG
TGGGGGTGGACATCACTCTTTTGAAGACTTCCATCAACCGATTCTGCAAATGTACAGCCG
TATCCGGCGGCATGAAAACATCATTCTCGTCGCCGGTAGCGGATTCGGTGGAGCCGAAGA
TACGTATCCTTACCTTTCTGGGAACTGGTCGTCCCGCTTCGGATACCCCCCAATGCCTTT
TGATGGGTGCTTATTTGGTAGCCGCATGATGACTGCCAAAGAAGCACACACTTCAAAGAA
TGCCAAACAAGCCATTGTGGATGCTCCTGGCCTTGACGACCAGGATTGGGAGAAAACTTA
CAAAGGCGCTGCCGGAGGAGTCGTCACTGTCCTCTCGGAAATGGGTGAGCCCATCCACAA
ACTGGCTACGCGCGGTGTTCTGTTCTGGCATGAGATGGATCAAAAGATTTTCAAGTTGGA
CAAAGCAAAGCGTGTGCCGGAGTTAAAGAAACAACGGGATTATATTATCAAGAAGCTCAA
TGACGACTTCCAGAAGGTTTGGTTCGGACGCAACTCCGCTGGAGAGACCGTTGATCTCGA
AGATATGACGTACGCAGAGGTCGTTCATCGCATGGTGGATCTGATGTATGTCAAGCATGA
GGGCCGGTGGATAGACGATTCCTTGAAGAAGTTGACGGGTGATTTCATCCGTCGGGTGGA
GGAACGTTTTACTACCGCTGAAGGGCAAGCATCGCTCCTTCAGAACTATTCGGAGCTTAA
TGTTCCTTATCCCGCCGTTGACAATATTCTCGCCGCCTATCCTGAAGCGGCAACCCAGCT
TATAAACGCCCAGGATGTCCAGCATTTCCTTCTACTCTGTCAACGTCGTGGGCAAAAGCC
TGTTCCATTTGTTCCCTCGTTGGATGAAAACTTCGAATACTGGTTTAAGAAGGATTCGTT
GTGGCAAAGCGAGGATTTGGAAGCAGTGGTGGGTCAGGATGTCGGAAGGACCTGTATTTT
GCAAGGTCCAATGGCCGCCAAGTTCTCAACGGTAATTGACGAGCCGGTTGGGGATATTCT
CAACTCTATTCACCAGGGACATATTAAAAGCCTCATTAAAGACATGTACAACGGCGACGA
AACGACCATTCCGATCACCGAATACTTCGGAGGGCGACTGAGCGAGGCGCAGGAGGACAT
TGAAATGGATGGCCTTACCATATCAGAGGACGCAAACAAAATCAGCTACCGGTTGTCCTC
GTCCGCAGCAGATCTGCCAGAGGTTAACCGCTGGTGTCGTCTTCTTGCAGGCCGTTCATA
TTCGTGGAGACATGCTTTGTTTTCGGCAGATGTGTTTGTCCAAGGTCACCGCTTCCAAAC
AAACCCCTTGAAGCGTGTACTCGCGCCGAGCACCGGCATGTATGTGGAGATTGCGAATCC
TGAGGATGCCCCGAAAACTGTTATCAGCGTCAGAGAACCATACCAGTCCGGTAAACTCGT
TAAGACGGTTGATATCAAATTAAACGAGAAGGGCCAAATTGCGCTTACTCTATATGAGGG
AAGAACTGCCGAGAACGGAGTGGTTCCTCTGACTTTCTTGTTTACCTATCACCCGGATAC
CGGCTATGCGCCCATCAGAGAGGTCATGGACAGTCGCAACGACCGCATTAAGGAATTCTA
TTATCGTATCTGGTTCGGAAACAAGGATGTTCCATTTGATACACCAACGACGGCCACGTT
CAATGGAGGTCGTGAAACTATCACGTCGCAGGCTGTTGCCGATTTCGTTCACGCTGTCGG
TAACACTGGAGAAGCGTTCGTCGAACGTCCTGGGAAAGAAGTGTTTGCGCCCATGGACTT
TGCCATCGTAGCAGGATGGAAAGCTATCACTAAACCCATCTTCCCTCGGACCATTGACGG
AGATTTGCTGAAGCTAGTTCACCTTTCTAACGGGTTCAAGATGGTTCCTGGTGCCCAACC
GCTCAAGGTGGGAGACGTTCTAGATACCACCGCACAGATCAACTCCATCATCAACGAAGA
GTCTGGGAAGATTGTTGAAGTTTGCGGTACTATCAGAAGGGATGGCAAGCCCATAATGCA
TGTCACTAGCCAGTTCCTTTACCGGGGAGCATACACAGACTTCGAAAATACCTTTCAGCG
TAAGGATGAAGTTCCAATGCAGGTTCACCTTGCGTCTAGCCGAGATGTGGCCATTCTTCG
ATCCAAAGAATGGTTCCGCCTTGACATGGACGACGTTGAGTTGTTGGGTCAGACCCTGAC
CTTCCGTCTCCAAAGTCTGATCAGGTTCAAGAACAAGAATGTTTTCAGTCAGGTGCAAAC
TATGGGCCAAGTCCTTCTCGAACTTCCCACCAAAGAAGTGATACAGGTTGCTTCGGTCGA
CTACGAGGCTGGCACGTCTCATGGAAACCCTGTGATTGACTATCTTCAACGGAACGGAAC
TTCCATTGAGCAGCCTGTCTACTTCGAAAACCCTATACCTCTCAGCGGGAAAACGCCTCT
AGTCCTCCGTGCTCCTGCATCCAACGAAACTTACGCTAGGGTCTCTGGAGACTACAACCC
TATTCACGTGTCTCGGGTTTTCTCCAGCTACGCCAACTTGCCCGGTACAATCACCCATGG
AATGTACACGAGCGCTGCGGTTCGCAGTCTCGTCGAAACCTGGGCGGCCGAAAACAATAT
TGGCCGCGTTCGAGGCTTTCATGTATCTCTTGTAGACATGGTTCTTCCAAACGACCTAAT
CACTGTCAGGCTGCAACATGTCGGTATGATTGCCGGTCGCAAAATCATTAAGGTCGAGGC
CAGCAATAAGGAGACAGAGGATAAGGTTTTGTTGGGTGAAGCAGAGGTTGAGCAACCAGT
TACTGCATACGTCTTCACTGGTCAAGGATCCCAGGAACAAGGAATGGGAATGGAACTCTA
TGCTACTAGCCCAGTTGCCAAAGAGGTTTGGGACCGGGCAGACCGTCATTTCATTGAGAA
CTATGGCCTGTCCATCATTGACATTGTCAAGAATAACCCGAAGGAACTCACGGTTCACTT
TGGCGGACCTCGCGGCAAAGCAATCCGTCAAAACTACATGTCCATGACCTTTGAAACTGT
CAACGCTGATGGAACTATTAAGTCTGAGAAGATTTTCAAAGAGATTGATGAGACTACGAC
ATCTTACACGTACCGCTCTCCGACGGGCCTTCTTTCCGCTACTCAATTCACCCAACCTGC
TTTGACGTTGATGGAGAAAGCAAGCTTCGAAGACATGCGCTCAAAGGGTCTTGTTCAGAG
AGACAGCAGCTTTGCCGGCCACTCCTTGGGTGAATATTCCGCCCTCGCCGCCCTTGCTGA
TGTTATGCCCATCGAAAGTTTAGTCTCAGTTGTCTTTTATCGCGGCTTGACAATGCAAGT
TGCTGTTGAACGAGACGAACAGGGTCGTTCGAATTATTCGATGTGTGCCGTTAATCCCAG
CCGAATCTCCAAAACTTTTAACGAACAGGCTCTTCAGTATGTCGTTGGGAACATCTCCGA
GCAAACAGGCTGGCTCTTGGAAATTGTCAACTACAATGTCGCAAACATGCAATATGTTGC
GGCTGGTGATGTAAGTAGTCCGCTTGACTTGCCCTCCGTGGTCGTCATACTAATCCATCC
TATAGCTTCGGGCACTTGACTGTCTCACCAACCTGCTGAATTACCTCAAAGCGCAAAATA
TTGACATTCCGGCTCTTATGCAGAGCATGTCCTTGGAAGACGTGAAGGCTCACCTTGTCA
ACATCATTCATGAATGCGTGAAGCAAACCGAGGCGAAGCCCAAGCCCATTAACCTTGAGC
GTGGATTTGCTACAATTCCTCTGAAGGGAATCGACGTACCCTTCCACAGTACTTTCCTTC
GTTCTGGTGTGAAGCCGTTCCGATCCTTCTTGCTCAAGAAGATCAACAAGACAACGATCG
ATCCAAGCAAACTGGTTGGGAAGTACATACCCAATGTGACGGCCCGACCGTTCGAGATCA
CCAAGGAATACTTCGAGGACGTATACCGGCTCACGAACTCTCCCAGGATCGCTCATATCC
TAGCAAATTGGGAAAAGTATGAAGAAGGAACTGAGGGAGGTTCCCGCCATGGCGGTACTA
CTGCGGCTTCATCCTGAAAACCATGTCATGATTTTTCCTTCTTTTAGTCCTATAGCACTT
CTTAGCGCTTGGGGTTGTGTGTCGCTGTTATCTCGTCTTTTTGATTGGGCGTATGTTCCC
TTTGTTCATATTCTCAGATAGCATTTATGATGGGAATGATATCTACAGATTATAGATCGG
GTGGTATCAGATATGCATTCTCCTGCTCACTTATGTTGGACTTCCTTCGCTGTAGTTAAT
TTTCAATCAGTTTTGAGTTCATGAATTACCATATATTCAAAGACCAAGTCTAGCCATTAA
AGGTGGGTGGGCCCTATACTATGTCACGTTCGTCTTACGTGCAACGCGAAGTATGATAGA
TTATCTACAATGCATATGTAGATGTATAATAAACACGAGCTTGCATTGGAGTGGACGCCT
GCGGGACAGTTATTTAGGAGCCTTTTAGCTCACACCACAAGATGAGAAAAGGCGCAAAAG
CAGGTCCAAAACATCAGGACACACAGTTTATGTTTCTTTCCATGGCCCCGGACGCAAAAG
ACGGTCTTCCTTCCCATAAACGCCAACATCCTTGACGATTGCGATGAACTTCCTATGGTT
CTCTCGGGAGTCGCCGATGCGTGGCCGAAATATTTTGAGCAGATCGGTGCTCAGGATACC
ACTTGCAGGAATGGCAGCATGGATTTCACTAGGGGTAGGAAAACCTTGCGCAGTAGGTCC
AGGAGTCGAAACACGTGCGTGGCCTGTGGCATCAGACGCTGGAGAGATTAGTGACTGTCC
CTACGGAGATTGGGGGAGTTTCACATGCCTCTTAGAGACTCGGGGCTGCTAGCACGACTT
CCAGTAAGGTTTTTGCCCGTCACAGAGGTTGGACTACCGGCTCTTGACCCATGTGGCGTT
ATTCCTTGAGAGGTCATGGGAGGTGGGTTGAGTTTCAACTTCTTAGACTTTCCAGTTTCA
CTCATCTCTCCCGCTGAACCGGCACCTCCCTCAACGTCACTTGCAGACCCTGCGCCA
>RG9FS0126 Genomic segment corresponding to mRNA: XM_413543 Aspergillus nidulans FGSC A4, AN9406.2 predicted mRNA.
CCCCGAATGAGCTTACAAGCACGCTTAGGGTATGTGTTTGCCCCGCTGCTTGCTACTCAT
GTCCTTGTCAATCGTGTCGTGCCGGTGATGGTTGATGGAGGAAGCTCAAGCATCAGTTTG
GGCTTTGTCGCCCACGGAATAGCACGGAGCCGTGTTTTTTGGGTCACATACTACCATATT
TTTGTCTTTGTCGGGGTTTACCATATTCTCGGGGGTTTGGCGTCGTTGATGGGCTGGAGG
ATCACCACTGCTCGGAAAACTCGAGGTAGCAGAAAGGGCGTATTAGAAGGTGATCTTGGA
CACACGGAAAGCGATCAGCATATCAGGAGACGAAAGAAAATGTGGTGGAATTTTAACAAG
ATCGCTACACTGGGAGCCTGCATCTGGCTTGCTGGCGCACTGTGGATTGTTGGAAACGGT
GGAGAGGGTTTGGGATGGGAGGCGAAACGCTGGAATGAGATATATAGCCAGGTGCCTATC
ATTGGAAACTGGCTGTAGGCGAACCTGAGGTTCTAATAACAAACTTAAAAATCGTAATGC
TAATGCTGAATCTCGTTGCGCATCCTAGTGCATTTTTCTGAAGTTCCAGTGTGAAGGCTG
TTATATAGTTCTTGTTCATGCAAGGGCTTGTCGTTGCATTGTTACTTCCTACTGTGGTCT
GTAGCTATATACACTACCGCCCTTTGGAGTGAGATGTCTTGGCAGGTCCGTGCGCCGATC
TCCGGGTTTTTTTTTCTATTTGCGAGAGCATCGGGTTTGCGAAGACTCATACAACAATCA
CTGCGAGTTCAATGGGCAGCGCAAGCTCTTGACTTTTTCACCGGTCCAATAGAGCTGCGC
CTTCAGCTTCATGAAGCAAATCTGGCAGCTATACCGTACCTTAACCACTTCTTTTGCTCT
TAAATCGAGGTATTTTCGAGTAGCTGCGCAGTCCGTGAACGCCAACAACCTTCGCTACCA
AGTCAATTTTGACCAGCGCGCCTTCCGCTATTCATACACCATGGCTTCGAAACCAGAGGC
TTCAGAAAACACCGATTCTGCCGGTCAATTAGTGCAATACGGCGGCAAAGAGTACCGGGT
AATAAAGGAAGGACGAGCATACATATTAAAGCCACCTGCCGAAACTGCAGCCACGCAAGC
GACAAGGAGGGATCTTAAGCCTGAAGACGAGGACCAGACTGTCTTCTATAATCCAATTCA
GCAGTTCAACCGTGACTTGACGGTTCTTGCCATTCGCATTTATGGAGAGCATGTAATCGC
GACGAATAAGCAGGCGCATGAGAAGCGGAAACGTAGGGCTCAGGAGAGTGCGGTTGGGAG
GAACAGGAAGAGGAAGCGGGAAGAAGAAGGAAATGGAGACGGTAAAGAGCAGGTCAGCAG
GCCGGATAGCGAGGTCAAAGATACAACAGAGCCGGGTCACAAAACGCCGGATGCTCATCC
CCAAGCGGATTCTCCTCCCCCGTTTACGATTCTTGATGCTTTATCCGCATCTGGTCTACG
TGCTCTACGCTATGCGTCCGAGATCCCCTTTGTCACCCGTGTTGTTGCGAACGATCTGTC
AAGCTCTGCGATTCAATCGATGAAACTCAATATTGCGTACAACGGTCTTGGTAATCTCAT
TCAACCTAACACTGGCGATGCGCGCATTTATATGTACAGCCGAATCAAACCGGCTACTAA
ATCTCAAAAGAAAGACGACTTTGGCAAATTCGACGTCATTGATCTGGATCCCTACGGTAG
CGCTGCCCCATTTATAGATGCTGCTGTGCAAGGGATCAAGGATGAGGGTCTTCTTTGCAT
TACTTGCACTGACGCAGGCGTGTGGGCATCAAATGGGTATCCAGAAAAGTCGTTTGCTCT
ATACGGCGGCGTCCCGATGAAAGGAATGCACTCTCACGAGGGTGGTCTGCGGCTAATCTT
GAACAGCGTTGCGATAGCTGCCGGAAAATACGGCCTCGCAATTGAGCCTCTTCTCTCTCT
ATCGATCGATTTTTATGCTCGACTATTTGTCCGTATCCATCGGTCCCCCGCACAGGCGAA
GTTTATGTCGGGCAACACAATGCTTGTGTACAATTGCGACTCGGGTTGTGGAGCATGGAC
TACCCAGCCTTTGACTCAAACCAAGCAGAAGCTCGATAAGAAAGGAAACCCGTTCTACCA
TTATGGACTTGCACAGGCTCCAACCGCAAACCAAAAGTGTGAGCATTGCGGGATGAAAAC
TCATTTATCTGGCCCAATGTGGGCTGGACCTCTGCACAACCCACACTTCATCCAGAAGAT
TCTCGATCTCCTCCCGCAAGTCGACAGAGACGTATATCAAACATTAGACAGAGTGGAAGG
GATGTTGACCACTGCGCTCGAAGAAGATCTGAGCTTGGAATTGTCCTCGGAAGACGAGAC
GAGCCAGTTACCGACTAGCTCTGACGAAGGCACCCCAGCCCCATCCGGAGACCCTACACA
CATCATTCCCCGAACAGACCCTTCTCTTCGAGATCCTCATCCTTTTTATTTCAGCCTCTC
TAGTATCTCAAAAGTTTTACACACCACTACGGTTCCCTACTACGAATTCTGTGGTGCTCT
TCGTCACTTGGGCTACCATTGTACTCGCAGTCACACCAAACCGAACACGGTTCGCACCGA
TGCTCCATGGGCCGTTATTTGGGAGATCATGCGCGAATGGGCAAGACAAAAGGGTCCCAT
TAAAGAGGAGTCGATTAAACCCGGGACTGCGGCTGCTGGGATCATGGCTAGGAGTCGGGA
GAAGGTCAAGGGTGATCCACAATTTGCAAATTTGAAGAAGGAGCTCGTTGCTGCCGCTGA
AACCGGCAAGGACTTGTCAGATCTTATCACTAGAGTCGAGGCTGCACTGTACCGCGCGGG
GTCACGAACGGTGCCGGGCGAAGATGACGGGGCAGCAGATTCTTCCTCAACTGATGCACA
GAAAAGACTACAGCAGGAGAAAGATTCTTCAGATGGCGGACTAGATAACCGTCCTGTGCC
TCCCCAGGATTATTCGGAGCTTAAAGTGGTCTTCGACGAGTCTCTTGGGCGGCAATCACG
GCGCCGAAAGCGGCTTGTTAGGTATCAGGTGAATCCGAGAGCGAACTGGGGACCCTTGGG
TCGAGCGTCTGGGGGAAGCCGTAAATAACATCTGTATAGGTATTGGCTGTGGCCTATTTG
AGATATAAAAAATTTATTAGAGCTCTTAGTACTCGTAAATGTCGTATCTGTCCGCTTAGA
CGTAGACTCGGTGAAATAGATGTAGGAGGGAACAACGACGAAAATCCAAGCAATATTTGT
GGTACTCTACGGTTATCTAGCTTCTTAACAGAAAAGCGAGTATATAGTCTTGGGTATATG
GTTGACCAAGAATCTGCACGTACCCTCACAAAGTGCGTTATTGGCCCTGGTTTGACTATA
CTCTCTCTCTTGCCTAGGTACTGATCTTCAGGACATGGATTGTAGAGCAATGCTAGGCAA
GGTTACGCGCGATTCCCGTTAGAAGACCTGACTGGCAACACTAGAGAGCAGGAGACTTTA
TGCTGAATTGGAACTGACATCAACAAATGCATTAAATACCAACAATAACATCTATATGCC
GCATACAAGGTCAAAAGCCTGAACAATTATTCTGCTCATCAAACACATTAGAACTGTGAG
ATTGCCACTGCGACAGCCTGCATGTCACTGTGGCTGATGCTGACACTGATATGCTTCACA
CCAGCTTCTTTAGCAGCTTCGGCCGCAACACCATGGAGCTAGAAATCGTTAGCTCAAATG
TAAAACTGAACATGAAACATGTTGAGTGATCTTACCTTAACAGTAGGCGCCCCGTTAGAG
TCATTCTCGATTTCGATGTCTTTCAAGGGAGCCCCAGCACCTTTACTGCAGACACCCAAG
GACTTGAAGACAGCCTCTTTTGCGCTCCATCTTCCCGCAAACGATGACTGCGGCGACGGG
GCATTCTGGCAGTATTGTTGTTCGCTGGCCGTAAAATTCCTCTCAATGAAAGTCTCATTT
GAGATATTGATGCTATCGATAGACTCAACATCGACGCCGATTTTCGAGTTCTCGGTGGCG
TGAGCCTTCGCCAGGGACTCAATCACAGCCTTGGTACTTTCAGATCCTGCGTCAGTAGCA
ACAGGGGGCTTAGGTGGATATTTTAACTCTGAAGTCTTCTT
>RG9FS0127 Genomic segment corresponding to mRNA: XM_413542 Aspergillus nidulans FGSC A4, AN9405.2 predicted mRNA.
TCCACTGCTTCCTGTGCCCGAGGCGGAGCCGGTCTTCGCAGTGTCGAGTACTCTCAACCC
AGCTTCTGCGTCGGCCTTTTTCTCCGCCCGTCTAGCCTTTTCTGCTGCATTTGGGTCTCG
CGATAGCTGTTTGAGATCTTGAAGACGTTTGCGGTGTTGGTGGTCATAAGATCCAATGTG
CGCTTCATACTCTGGGTGACGGGAATAAGACTTGTTGCATAGCGTACAAGTGAAAGAGCT
TAAAGCTGACCGTGCCGATTCGGTCTGATATGGAATTGTGGATCAGTCAACGAACGCAAG
ATCCCCAATCATTAGTTTGCCGTACCTTAGGAGCAGGATTTGTAAAGCCTCGCTGTGCAG
TCAGAAGTCAAAAAGCTGGTTTTGGACGAATTCAAGGGAAAACACTTACCGGCCCCATTT
TCTAGCCGTTAACATGCAATTTATGTCGTAGGGCTGTTGGATGACGAGTCAGGACGGTGC
ATGGAGTTAGAGCAGTAATGACTTCTGCATCTCTCGACCAGGCGATGTCCGAGCTATGTT
GTAGAGAATTAATATGACGCCGTGGTGGATATTGGTTCTGCCCGCTTCGATTACCGCCTG
GAGAAGGAACTGTGACCCCGGGATATCAGCAGCTATAAGTGTTCACATAGAGCCTGCAGT
AGGAGCGGTTTGTGTATGTTGCGATGCAAAAGCATCCCGCCTATTATCTTGAGGAAGGAT
GGTGCCTGGAGGACCAATAATGTTGAATGGGATGTGATGATGATCAACGGGGTCCTGAAA
GGTTGGGGCGGGCGAACTCAGCGACAGTAGAAGGAATCGAGAACCAGATCTCCACAGCTC
CAAACCTGGATTTGGCGAGTCTCGTCCTCCAACCATAGACCCATATCCCAATACTTCCCT
GATACAGATATAACCGTCGTCTTGTCATTATCAAAAATTGCAATGATTTCATCCTAACAT
ACTGTCTAAGTAGCATATCTTCCATTTTTTAGCCGCTCAAATGGCCTCCCCCAGGGCAAC
GAATCTACCGACGCAAGATGACATCGATACAAAATCTATAGTGTCTATGCAGGAATTGGA
CCCATCCCCGGTGGATGAGACTTTCCCGGATATATCTTCTGAAGACTACACAAGCAAATA
TGAACCTCCGTCGGGGCGTCAGAATCTCGGATGGTCATTAGGTCTGCGCGGTCAGAACTG
GGATTCATGGTGTAGGATCAACCCGTCAAAATTGATGCTCAAGAGCGTCGCTTGACTGAC
TGATAGAATGTTACAGTGTCTGCACTCCAGAGGTACTCGACATACCCTCCTATCTTCTTC
GCTGCGCTACATTTCACAAACACCTCGCTCATTCCCATAGCGACTCGGTCTGTTCCCGAA
AGCGATAACTACCTTCTTCTCACAAGGCCGATCTATCAATCTCCCTCGCTTGAAAATTTC
ATCTTGACTATTCCTATCCTAACACATATTGCATCCGGGATTGCTCTCCGCAATATTCGC
TCTTCACGTCGTGCGCGTCTCTATGGCGCCGAGACACGAGACCAAAGATATGCGCTCAGT
TTCTGGCCCCGAATGAGCTTACAAGCACGCTTAGGGTATGTGTTTGCCCCGCTGCTTGCT
ACTCATGTCCTTGTCAATCGTGTCGTGCCGGTGATGGTTGATGGAGGAAGCTCAAGCATC
AGTTTGGGCTTTGTCGCCCACGGAATAGCACGGAGCCGTGTTTTTTGGGTCACATACTAC
CATATTTTTGTCTTTGTCGGGGTTTACCATATTCTCGGGGGTTTGGCGTCGTTGATGGGC
TGGAGGATCACCACTGCTCGGAAAACTCGAGGTAGCAGAAAGGGCGTATTAGAAGGTGAT
CTTGGACACACGGAAAGCGATCAGCATATCAGGAGACGAAAGAAAATGTGGTGGAATTTT
AACAAGATCGCTACACTGGGAGCCTGCATCTGGCTTGCTGGCGCACTGTGGATTGTTGGA
AACGGTGGAGAGGGTTTGGGATGGGAGGCGAAACGCTGGAATGAGATATATAGCCAGGTG
CCTATCATTGGAAACTGGCTGTAGGCGAACCTGAGGTTCTAATAACAAACTTAAAAATCG
TAATGCTAATGCTGAATCTCGTTGCGCATCCTAGTGCATTTTTCTGAAGTTCCAGTGTGA
AGGCTGTTATATAGTTCTTGTTCATGCAAGGGCTTGTCGTTGCATTGTTACTTCCTACTG
TGGTCTGTAGCTATATACACTACCGCCCTTTGGAGTGAGATGTCTTGGCAGGTCCGTGCG
CCGATCTCCGGGTTTTTTTTTCTATTTGCGAGAGCATCGGGTTTGCGAAGACTCATACAA
CAATCACTGCGAGTTCAATGGGCAGCGCAAGCTCTTGACTTTTTCACCGGTCCAATAGAG
CTGCGCCTTCAGCTTCATGAAGCAAATCTGGCAGCTATACCGTACCTTAACCACTTCTTT
TGCTCTTAAATCGAGGTATTTTCGAGTAGCTGCGCAGTCCGTGAACGCCAACAACCTTCG
CTACCAAGTCAATTTTGACCAGCGCGCCTTCCGCTATTCATACACCATGGCTTCGAAACC
AGAGGCTTCAGAAAACACCGATTCTGCCGGTCAATTAGTGCAATACGGCGGCAAAGAGTA
CCGGGTAATAAAGGAAGGACGAGCATACATATTAAAGCCACCTGCCGAAACTGCAGCCAC
GCAAGCGACAAGGAGGGATCTTAAGCCTGAAGACGAGGACCAGACTGTCTTCTATAATCC
AATTCAGCAGTTCAACCGTGACTTGACGGTTCTTGCCATTCGCATTTATGGAGAGCATGT
AATCGCGACGAATAAGCAGGCGCATGAGAAGCGGAAACGTAGGGCTCAGGAGAGTGCGGT
TGGGAGGAACAGGAAGAGGAAGCGGGAAGAAGAAGGAAATGGAGACGGTAAAGAGCAGGT
CAGCAGGCCGGATAGCGAGGTCAAAGATACAACAGAGCCGGGTCACAAAACGCCGGATGC
TCATCCCCAAGCGGATTCTCCTCCCCCGTTTACGATTCTTGATGCTTTATCCGCATCTGG
TCTA
>RG9FS0128 Genomic segment corresponding to mRNA: XM_413540 Aspergillus nidulans FGSC A4, AN9403.2 predicted mRNA.
GGCCAGCCAGCCAGCCATGAGTATCTGTCGTATGAAGGAAGTTGATTTGACCCCATTTCA
GTTCACGTAAAGGAGCTGCGACAAAATCCGGAGCGGAGGGCTGAACAGCTTGAACCGCCG
AGACCAAAGATAAGATAACGAGAGGGTTGAGATAGGAAGCCATGCTTTGCCACGCTACAG
TCGACAGTGCTCAAAATGCGTCATTAATGTCTTATTCGCAAAAGTACAGGCAAGATTGAG
ACCAGCTGACGAGTCGATCACGGAGCCGAATACGGCAAAAATATGCCTGTGATAGGTGGA
ACAGTTGGATCAGAGGTTCGCCAGGATACACCGTTGGGCCAGAGAGCCACTGCATACCTA
AAAAGGTCGCTTTGCGATATCCTGACAAGGAATCCTGATAAGAAATATCAGGCGAGGCGC
AGTCACTGGGAGATATGATCTATCGCAGGAAGCACGCGCTAAGCTTTGCGCATACAAAAT
ATGTGAAAGCGGTCATATACTCTGCAGTATGTGCCTGGAATACATGACACGAGCTTGGGT
ACCTGGGAAGCTCTAGTTTACCACAGTTTCCTTATTTAGATATAGCATAGCAATCCCCAC
GTGACGCAGATTAACAGCGCACACCTCAGATATCAGGGATAACCACATATTATAAAGCCT
GATGTCAATTGTTAGCTTCCTACTGACAAAATATTCCGGTATCCATGGCCCATACTGTGG
ACTGTCGCTATCTCCAAGCTCGGAGGAGCGATTGTCCGGTGGCTGTTATCGGGGCGCAAA
AGTGGACACGGAAGAAGTCACCGGTGAGTCTAGGCTTAGTCAGCTTCATCCCAACACTCC
GCTGAAGAGCTCTCACCAAAAAATCGCATCCCGAACGAGATCGGTAAGCTTGGTTTCTCC
TTTTGGTTGTTCATCTTTCTATTCGCATCGTCTGGTGGTGGAGTCTTTTTCTCTTGATTG
CTTATCATACTCAGTGGCCCTGCTACCGTTTATCCCAGCCATGGCTTCTCTCCGTCTCTT
TCGACCAGCAGCTCGTCTGCTTTCTTCGCGCCTTTCCGCGACTCGTCCTACCTTTCCTCA
GACTGCCTGCACACCTTCAATTTTGCGCTTTCGCGGATATGCTACAGAGAACGGTACCAA
GGAGGTCACTGTACGAGATGCCTTGAATGAGGCCCTCGCGGAGGAGCTGGAGCGCAACCA
AAAGACATTTATTTTGGGTGAGGAGGTTGCACAGTACAACGGAGCGTATGTCTTCAGCTT
CGCAGCTTTTGACCTTTGTATCTGTCAGCGCATTCTGATATTTTTTCTTCTCAATGAACA
GATACAAAGTCACTCGAGGTCTTCTGGACCGCTTCGGCCCCAAGCGCGTTATCGATACAC
CTATCACGGAAGCTGGCTTTTGCGGTCTGGCGGTCGGAGCTGCTCTCGCTGGATTACACC
CAATTGTAAGTCATCCTTCGATGCAGGCGCAGGCTCAGAAGAAGCCCGCAGGACATTGCT
AACAAGGGCGTCTTAACCAGTGTGAATTCATGACTTTCAACTTCGCAATGCAGGCTATCG
ATCAAATCATCAACTCTGCAGCCAAGACGCACTACATGTCCGGCGGCATTCAGCCTTGCA
ACATCACCTTCCGTGGTCCCAACGGTTTTGCTGCTGGTGTTGCTGCACAGCACTCTCAGG
ATTACTCCGCTTGGTACGGCAGTATTCCTGGTTTGAAGGTCGTGGCTCCCTGGAGCGCTG
AGGACGCTAAGGGTCTCATGAAGGCAGCTATTCGTGACCCAAACCCCGTCGTTGTCCTTG
AGAACGAGTATGTGAATCACCTCAAAATCACTCCATCGAAGCGTATCACAACTAATCGTG
TCCAGACTTCTATACGGCCAGGCCTTCCCCATGTCTGAGGCTGCACAGAAGGACGACTTC
GTCCTCCCTATTGGCAAGGCCAAGATCGAGCGTCCCGGCAAGGACCTGACAATCGTCTCT
CTCTCTCGCTGCGTTGGACAGTCCCTCAACGCTGCTGCTGAACTGAAACAGAAATATGGT
GTCGAAGCTGAGGTTATTAACCTCCGTTCCGTCAAGCCTCTTGACGTTGAGACGATCATT
CAGTCTCTGAAGAAGACCGGCCGCCTGATGTGCGTCGAGTCTGGTTTCCCTATGTTCGGT
GTTTCCTCCGAAATTCTCGCTCTGTCCATGGAATACGGGTTCGACTACCTGACAGCTCCT
GCCGTTCGTGTTACTGGTGCTGAGGTACCCACTCCTTACGCTGTGGGATTGGAGACTATG
AGCTTTCCCCAAGAGGACACCATTGTTGGCCAGGCTGCCAAGCTTCTCCGATTGTAAATT
TTCTGGTTCTGAGCAGTTGAGTGGAGCGGGTGAGACTTTCACGGCGTAACTAAATATTTA
CGCCTATTTTTGTCGTTGTTGCAGTTACTTTCCAGCTTGAACAGGTTCATGATTTTTGTA
CTATTACTTTGAGCATCATTTAGACCAAAATCCCGAGCATGTTACACCAGATATTGCTTA
TTTTTACCGTGAATATGAGCTCTCATTTTGACCGCAAGCGCAGACAGACCAGCGGGAAAA
ATGCATCTTAGTTGACGCCGAATTCAATTCGGATTCTTGAGATCCAGCAAGATAACAGTA
TTTAACATATCGTATAACGACACCAAACCTTTAATTATTTAATGCTAGAATAAAGCAGAT
AAATTTTTATGGTATTGAATCTTTATAGACTTCTAGTTATTAGGAAGAAAAGGAATCGAA
CCTTCGACGGCTATATATTTCATATATTCTCACTGAGCCAAGGTCTAATTATAAACCACA
CAAGCGTCTAGAAAGCCCTAGGAAGACTTAGCTCTGAGCTAGGCCGACACAGCCGGGGAA
GCAATCTGTTGGTTTCCGCGGATCATAGTATCCTCCGCCTGCAGTATCAGTCACGTACTC
CTCATCTGTGTCACTTTCACCTTGTTCTTGTATGATCTTAGGGCCCATGGAACGAGCGTG
ATCATCGCCCCTTGCGGCAGCTGGTCCGTTGGTTCCTTCATCGTCATCTTCTAGCACATT
CTTCCTCGTCGGAGCGGCGGGGGCAGCTGGACCTTTAACAGTGGTGAATGAACTTTTGAA
GCCTCCCTTCTTGAAACCTCCACTGCTTCCTGTGCCCGAGGCGGAGCCGGTCTTCGCAGT
GTCGAGTACTCTCAACCCAGCTTCTGCGTCGGCCTTTTTCTCCGCCCGTCTAGCCTTTTC
TGCTGCATTTGGGTCTCGCGATAGCTGTTTGAGATCTTGAAGACGTTTGCGGTGTTGGTG
GTCATAAGATCCAATGTGCGCTTCATACTCTGGGTGA
>RG9FS0129 Genomic segment corresponding to mRNA: XM_413539 Aspergillus nidulans FGSC A4, AN9402.2 predicted mRNA.
AGGCATCTCGTACAGTGACCTCCTTGGTACCGTTCTCTGTAGCATATCCGCGAAAGCGCA
AAATTGAAGGTGTGCAGGCAGTCTGAGGAAAGGTAGGACGAGTCGCGGAAAGGCGCGAAG
AAAGCAGACGAGCTGCTGGTCGAAAGAGACGGAGAGAAGCCATGGCTGGGATAAACGGTA
GCAGGGCCACTGAGTATGATAAGCAATCAAGAGAAAAAGACTCCACCACCAGACGATGCG
AATAGAAAGATGAACAACCAAAAGGAGAAACCAAGCTTACCGATCTCGTTCGGGATGCGA
TTTTTTGGTGAGAGCTCTTCAGCGGAGTGTTGGGATGAAGCTGACTAAGCCTAGACTCAC
CGGTGACTTCTTCCGTGTCCACTTTTGCGCCCCGATAACAGCCACCGGACAATCGCTCCT
CCGAGCTTGGAGATAGCGACAGTCCACAGTATGGGCCATGGATACCGGAATATTTTGTCA
GTAGGAAGCTAACAATTGACATCAGGCTTTATAATATGTGGTTATCCCTGATATCTGAGG
TGTGCGCTGTTAATCTGCGTCACGTGGGGATTGCTATGCTATATCTAAATAAGGAAACTG
TGGTAAACTAGAGCTTCCCAGGTACCCAAGCTCGTGTCATGTATTCCAGGCACATACTGC
AGAGTATATGACCGCTTTCACATATTTTGTATGCGCAAAGCTTAGCGCGTGCTTCCTGCG
ATAGATCATATCTCCCAGTGACTGCGCCTCGCCTGATATTTCTTATCAGGATTCCTTGTC
AGGATATCGCAAAGCGACCTTTTTAGGTATGCAGTGGCTCTCTGGCCCAACGGTGTATCC
TGGCGAACCTCTGATCCAACTGTTCCACCTATCACAGGCATATTTTTGCCGTATTCGGCT
CCGTGATCGACTCGTCAGCTGGTCTCAATCTTGCCTGTACTTTTGCGAATAAGACATTAA
TGACGCATTTTGAGCACTGTCGACTGTAGCGTGGCAAAGCATGGCTTCCTATCTCAACCC
TCTCGTTATCTTATCTTTGGTCTCGGCGGTTCAAGCTGTTCAGCCCTCCGCTCCGGATTT
TGTCGCAGCTCCTTTACGTGAACTGAAATGGGGTCAAATCAACTTCCTTCATACGACAGA
TACTCATGGCTGGCTGGCTGGCCATCTCTCAGAGTATGAGTATCAGTCGTTGCTTGGTAT
GTTCTGAAGCTAACGAGTGTGTTATATATAGACCGTCGTACTCGGCGGACTGGGGAGATT
ATGTGTCGTTTGCTACTCGCATGCGGGAGCTGGCTGAGGCAGAGGGGCGTGATTTACTCT
TAATCGACACAGGTGATAGAGTAGAGGGCAATGGCCTTTACGATTCGTCAGACCCTAAAG
GTATATATACTTCCGAGATTATACGGCAACAACAAATCGACGTGTTGTCTCCCGGAAATC
ATGAGCTCTACAAAAAGAGCACCTCAGAAGCCGAATATAGAATTACTGTACCTAACTTCC
GCGGTCACTATTTGTCGTCCAACGTCGATATCTATGACCCTGAAACAGGAGAACTCGTGG
AGTTGGGTCCCCGATTTAGGAAATTCACCACGAAGAACCAAGGCATTCGCATCACTGCCT
TTGGCTTTCTTTTCGACTTTACAAGGAACTATAACAACACGGTTGTCCATCCGGTGGAGG
AAGTTGTGAAAGAGCCTTGGTTCAAGCACGCCATTCAAGACCAGGCCGTCGATCTGTTTT
TGGTGATAGGGCATGTTCCAGTTCGGTCAAAAGAGTACGACGCGGTCTTCAATGAAATCA
GAGCTAGTCATCCGGACACGCCAATTCAGTTTTTCGGTGGTCACCTCCACATTCGCGATT
GTCATCAATTCGACTCGAAAGCTGTTGGGCTTGCCAGTGGCCGATTTATGGAAACTATTG
GGTTTGCGTCAATTAGCGGACTGTCTACGGAGCGCAACAAATTGGAGCCCAGCATGGTAG
ATCCTATCTTCGAGCGAAGGTATATTGACAATAATCTCTTCTCATTTTACAGTCACACTG
GTCTTAATGAGAGTACGTTTCCAACGGAGCACGGCCGCAATGTGTCTCGTCTTATCCAGC
AATCACGAAGTGCGCTGAAACTAGACGAAATATACGGCTGCGTCCCGGAGACCTTGTGGA
TGTCACGATCTCCGCATACAGCCTCAAATAACATTTACGCTTGGTTGCAGAGGGAGGTAC
TTCCAAGCATGCTAGACGACACATCTCGGAAAGGGAAACCAGCTTTCGTTATCTTCAATA
CTGGCGCCATTCGGTTTGACCTTTTCAAGGGGCAATTCAATCGGGACTCAGTCTATATAA
TTTCGCCATTTACAAGTGGCTTTCGTTACCTGAAGGACATTGCCTATGCCGAAGCAGAGC
AGGTTTTGAATGTCCTAAATCAGCAGCCACAAATCTTCACAGGCGCCGAAGGGACAACCG
GGCTTCTGCTACGGGCTCTTGCGCCGCCAGAGCAAGCTGCTCGTGACTACGGAATTGACC
TCGCTCGACTACATCGTGCAGAGTCGATTCTCAATATTCCCACAAGTCAGCATCCGATGT
CAGTTGGCCACGATTCTGAGCATGAGATCATACCTGGATATACTACGACAGATGATCTAG
GTGCAGATGGTGATGATACAGTCCATTCCATGATTGAATTCTATCAGATACCGAACTGCA
TAGGTGCCTTGACTCTTGACGGTGGCTCTGCTCCGCCAGAAACTGTGGACCTTGTGTACA
TCGATTTCATACAGCCATATGTGAGCTTCGCGGCTGACCAAGTTGGGCTCGGTGTCAATG
TCTCTCAGGACAGTGAGGTGTATATGCCCTCTACTTCATTTACGGATCTCCTTGTACAGT
GGGTTAAGACTCACTGGGGCTGCTCGGTGTGAACCAAAACTACCTAGATAAACCCTAGTG
GATGATTGCTGCTTATTGATGTATGTGGCTTTTGTCCTGCTCGGCCCAGTTGAGAAACTC
GGCTTTATTTGCGTGGCGTATGGAGACACCTGAATAGAGGAGCATATATCTCTTGAAATG
GCACTCGCATATCTAACATCTGAACTTTAGTCGTCGCCTTCGAACTTGAGCAGACCCTTT
CCGCCCCTGTACCCACTGAGAGTTCCCTGCACGGCTGTTGCAAGCTCGGTCGCATCAGTG
TCCCATTTCCATTTAGCTTCCTCCACAGGAATATCCTTGAACTTTCCTGCTCGTGTTAAT
TGCAAGATATCTTTGATGGTGTTCTCTTTGAGTTGTGGGTTCTTGTCGCCCCATTTGCTG
ACCCAAAAACCATCAAACACCAGGTCTTTGAATATCAAAAGTCCGGAGGGTAGGGCGACA
GGCTGCTTCGACATGGCCCCGTAAGTAACCATATGTGAGCCCGGAGCTAGAACCTTTGCC
AAAGCTGTCGCGTTCTTACCGCCGACGCAGTTCAGCGCCAGCCGAATGGGTTCCTTCCCT
TGCTTAGTGACCTCCTTGACGATGTTCTTGAAATCACCAGAGAGTAGCTCAGTCTCTGTA
ACCACCACTGTTGCTCCTAGATCTTTAAGCTCTTGTTTCAAAGCTTCTGTCTCCTCTGGC
GTCTTGCGTTCGCGAACAACATTGATAGTCTTGATGCCCCATTCCCTTCCGAGTTGGATG
GCAGCACGTCCGACACCACTGTTTGCGCCATTTTGTATCAGCCATTCCTCGCCAGCGCGC
AACCAGTCCCAATCGCAGAAATCCTTTATCATCCGGTATGCGGTAACAGGGTTCACGCTA
ACAGTGCTAACTTGCAGTGGACTTAATCCCGTTTGGTCCTCAATTTTGATCAATTGCGAC
TCGTCCATTTGGGCGTGCGTGCGCCACGTACCCTGCCCCGTTCGCTTCATGATAACCCAG
TCACCCTTCTTG
>RG9FS0130 Genomic segment corresponding to mRNA: XM_413538 Aspergillus nidulans FGSC A4, AN9401.2 predicted mRNA.
CAATGGCCCCCGCATCTTCCAGTTGCTGGACTACCGTTGCATTGAACGGACTGGTGAATG
TATCGAGGCTTTTCGAGGCGCATGTCGTAGGGAAGTCGCGAGTGCATATGTTATCTTTGA
ATGCGATGAACCGGCCATCCAGTCGGGACCTAAGCTTCCCTGCGCCACGTACTTAGTTAG
CACTCAGCCACCTCTTGGAATAGACAATATTTAAGTATATTTCGTACCTTGCTTTCCCCG
AATATCGGCATCTTTCGCTTGATCATGCCACCGCCCTGAATGCCGGCACAAAGGAGTTAT
GAAGGCATTGAGCATGCGATTTGAGCTCTGATTAGCGACATATCTCTCAGCTTCGAGCAG
GAGGGACATTAGGCCGCTGGAGCGATTGTCGCAAAGATTGAGAAACAACGATGCGTATGG
CGGATGGAGACGGCCAGAACCCGGAATACCGCTAGTGGTCCGTGCTTCAGCCGCCATAAG
CTCTTCTCGCTGCTGAGCTTTCCAGCTACAGTGTAGGCAACATAGTAGTATTACACAACT
GACGCTAAGAATGCTTTTCTTGCTTCAAAGACAAATTGAGCTTGCTCATTGGTGGCAGGG
CTACATTGTATTCGAGATCAAGGACATTTTTGTCCACTAGACACTTAAGCAACGATAGAC
CAGGTAAAAAATATATACCAAATATCCAAAGGTCCATAGTCATTTCGGTGGCCCAGCTGC
TGCCACCTTTTTTTTTTTTTTGTTTTTTTTTTTTTCAGCTGTCATCTATTGATGAAAATG
AAATAGCATGTCAGTCTTGACTGCAAATTGACTGCAGAGCCTCTAATATACCTGGTATTC
TACACTGTTCTATATAAGGTTGAGAGCTACGTAAAGCTCAAGCTCCGTCGGCCCGAGGGC
GAAAAGACGACGTCATCCGAACTCTTCATCTTAACTTCGTCAGATTTCAGCTCTTGCTCT
CAACCTTATAATTACTCCTCTAGGTTCGACAATCTCCAATATGTTTTCACGCTGTGTCGT
GCGATCAGCGACAGCAACGTCGCCAATTCAGACATCTTTCCTGAGAACACGTCTTTCTTC
GTTTGTAGGCTCAACCACCGCGCGTCAATGCCGGAGCCCAATTTCGAGCCCGCAGATTGA
TGGAAGGAGGTACATCTCAGCGTACGGATATACCCAAGCTAAAGCGCTCGTCTACTCCAA
ATACGGGGAACCAAAAGATGTCTTAAGGTAAGTAGTTGTTCGGCGTCCATTATCGACTTG
TTTTTAACAGGAGTTTCTCGCCGCAGGCTTCACACACATTCAATCTCCGCTCCCAATGGC
ACACAAGTCAATCTTCGCCTTATTGCTGCGCCCCTGAATCCCGCCGATGTGAACCAGATT
CAAGGTGTATACCCAAGCAAGCCTCCTTTCGAAACGAAGCTTGGTACACTGGAACCCTCT
GCCATTGCCGGAAATGAGGGTGCTTTCGAGGTCATTGCAACTGGAGCCGCGGTGAAGGGC
CTCAAGAAGGGTGACTGGGTTATCATGAAGCGAACGGGGCAGGGTACGTGGCGCACGCAC
GCCCAAATGGACGAGTCGCAATTGATCAAAATTGAGGACCAAACGGGATTAAGTCCACTG
CAAGTTAGCACTGTTAGCGTGAACCCTGTTACCGCATACCGGATGATAAAGGATTTCTGC
GATTGGGACTGGTTGCGCGCTGGCGAGGAATGGCTGATACAAAATGGCGCAAACAGTGGT
GTCGGACGTGCTGCCATCCAACTCGGAAGGGAATGGGGCATCAAGACTATCAATGTTGTT
CGCGAACGCAAGACGCCAGAGGAGACAGAAGCTTTGAAACAAGAGCTTAAAGATCTAGGA
GCAACAGTGGTGGTTACAGAGACTGAGCTACTCTCTGGTGATTTCAAGAACATCGTCAAG
GAGGTCACTAAGCAAGGGAAGGAACCCATTCGGCTGGCGCTGAACTGCGTCGGCGGTAAG
AACGCGACAGCTTTGGCAAAGGTTCTAGCTCCGGGCTCACATATGGTTACTTACGGGGCC
ATGTCGAAGCAGCCTGTCGCCCTACCCTCCGGACTTTTGATATTCAAAGACCTGGTGTTT
GATGGTTTTTGGGTCAGCAAATGGGGCGACAAGAACCCACAACTCAAAGAGAACACCATC
AAAGATATCTTGCAATTAACACGAGCAGGAAAGTTCAAGGATATTCCTGTGGAGGAAGCT
AAATGGAAATGGGACACTGATGCGACCGAGCTTGCAACAGCCGTGCAGGGAACTCTCAGT
GGGTACAGGGGCGGAAAGGGTCTGCTCAAGTTCGAAGGCGACGACTAAAGTTCAGATGTT
AGATATGCGAGTGCCATTTCAAGAGATATATGCTCCTCTATTCAGGTGTCTCCATACGCC
ACGCAAATAAAGCCGAGTTTCTCAACTGGGCCGAGCAGGACAAAAGCCACATACATCAAT
AAGCAGCAATCATCCACTAGGGTTTATCTAGGTAGTTTTGGTTCACACCGAGCAGCCCCA
GTGAGTCTTAACCCACTGTACAAGGAGATCCGTAAATGAAGTAGAGGGCATATACACCTC
ACTGTCCTGAGAGACATTGACACCGAGCCCAACTTGGTCAGCCGCGAAGCTCACATATGG
CTGTATGAAATCGATGTACACAAGGTCCACAGTTTCTGGCGGAGCAGAGCCACCGTCAAG
AGTCAAGGCACCTATGCAGTTCGGTATCTGATAGAATTCAATCATGGAATGGACTGTATC
ATCACCATCTGCACCTAGATCATCTGTCGTAGTATATCCAGGTATGATCTCATGCTCAGA
ATCGTGGCCAACTGACATCGGATGCTGACTTGTGGGAATATTGAGAATCGACTCTGCACG
ATGTAGTCGAGCGAGGTCAATTCCGTAGTCACGAGCAGCTTGCTCTGGCGGCGCAAGAGC
CCGTAGCAGAAGCCCGGTTGTCCCTTCGGCGCCTGTGAAGATTTGTGGCTGCTGATTTAG
GACATTCAAAACCTGCTCTGCTTCGGCATAGGCAATGTCCTTCAGGTAACGAAAGCCACT
TGTAAATGGCGAAATTATATAGACTGAGTCCCGATTGAATTGCCCCTTGAAAAGGTCAAA
CCGAATGGCGCCAGTATTGAAGATAACGAAAGCTGGTTTCCCTTTCCGAGATGTGTCGTC
TAGCATGCTTGGAAGTACCTCCCTCTGCAACCAAGCGTAAATGTTATTTGAGGCTGTATG
CGGAGATCGTGACATCCACAAGGTCTCCGGGACGCAGCCGTATATTTCGTCTAGTTTCAG
CGCACTTCGTGATTGCTGGATAAGACGA
>RG9FS0131 Genomic segment corresponding to mRNA: XM_413537 Aspergillus nidulans FGSC A4, AN9400.2 predicted mRNA.
TAACTTGCAGTGGACTTAATCCCGTTTGGTCCTCAATTTTGATCAATTGCGACTCGTCCA
TTTGGGCGTGCGTGCGCCACGTACCCTGCCCCGTTCGCTTCATGATAACCCAGTCACCCT
TCTTGAGGCCCTTCACCGCGGCTCCAGTTGCAATGACCTCGAAAGCACCCTCATTTCCGG
CAATGGCAGAGGGTTCCAGTGTACCAAGCTTCGTTTCGAAAGGAGGCTTGCTTGGGTATA
CACCTTGAATCTGGTTCACATCGGCGGGATTCAGGGGCGCAGCAATAAGGCGAAGATTGA
CTTGTGTGCCATTGGGAGCGGAGATTGAATGTGTGTGAAGCCTGCGGCGAGAAACTCCTG
TTAAAAACAAGTCGATAATGGACGCCGAACAACTACTTACCTTAAGACATCTTTTGGTTC
CCCGTATTTGGAGTAGACGAGCGCTTTAGCTTGGGTATATCCGTACGCTGAGATGTACCT
CCTTCCATCAATCTGCGGGCTCGAAATTGGGCTCCGGCATTGACGCGCGGTGGTTGAGCC
TACAAACGAAGAAAGACGTGTTCTCAGGAAAGATGTCTGAATTGGCGACGTTGCTGTCGC
TGATCGCACGACACAGCGTGAAAACATATTGGAGATTGTCGAACCTAGAGGAGTAATTAT
AAGGTTGAGAGCAAGAGCTGAAATCTGACGAAGTTAAGATGAAGAGTTCGGATGACGTCG
TCTTTTCGCCCTCGGGCCGACGGAGCTTGAGCTTTACGTAGCTCTCAACCTTATATAGAA
CAGTGTAGAATACCAGGTATATTAGAGGCTCTGCAGTCAATTTGCAGTCAAGACTGACAT
GCTATTTCATTTTCATCAATAGATGACAGCTGAAAAAAAAAAAAACAAAAAAAAAAAAAA
GGTGGCAGCAGCTGGGCCACCGAAATGACTATGGACCTTTGGATATTTGGTATATATTTT
TTACCTGGTCTATCGTTGCTTAAGTGTCTAGTGGACAAAAATGTCCTTGATCTCGAATAC
AATGTAGCCCTGCCACCAATGAGCAAGCTCAATTTGTCTTTGAAGCAAGAAAAGCATTCT
TAGCGTCAGTTGTGTAATACTACTATGTTGCCTACACTGTAGCTGGAAAGCTCAGCAGCG
AGAAGAGCTTATGGCGGCTGAAGCACGGACCACTAGCGGTATTCCGGGTTCTGGCCGTCT
CCATCCGCCATACGCATCGTTGTTTCTCAATCTTTGCGACAATCGCTCCAGCGGCCTAAT
GTCCCTCCTGCTCGAAGCTGAGAGATATGTCGCTAATCAGAGCTCAAATCGCATGCTCAA
TGCCTTCATAACTCCTTTGTGCCGGCATTCAGGGCGGTGGCATGATCAAGCGAAAGATGC
CGATATTCGGGGAAAGCAAGGTACGAAATATACTTAAATATTGTCTATTCCAAGAGGTGG
CTGAGTGCTAACTAAGTACGTGGCGCAGGGAAGCTTAGGTCCCGACTGGATGGCCGGTTC
ATCGCATTCAAAGATAACATATGCACTCGCGACTTCCCTACGACATGCGCCTCGAAAAGC
CTCGATACATTCACCAGTCCGTTCAATGCAACGGTAGTCCAGCAACTGGAAGATGCGGGG
GCCATTGTCGCCGGAAAGACGAATTTGGACGAGTTCGGTATGGGGTCTCATTCCATCTAT
TCGTCATTCGGACATGTCATGAATACACGCCGGGGTGATGATTCAAAATTCCTCTCGGCA
GGAGGAAGTTCTGGCGGAAATGCAGTTGCGGTCGCTACGGATCAGTGCTATGCGTACGTC
ACTCACTGATCCGATACGAGTAGGAAGACAGCCTAACGTATGGCGAATAGGGCACTAGGG
ACGGACACAGGCGGATCGATTCGCCTTCCTGCCGCGTACACCGGAACTGTTGGCTTTAAG
CCCTCGTACGGGCTATTATCCCGATGGGGTGTTATCGCGTATGCCAACTCACTAGACACC
GTTGGGATCTTGGCAAAGCGAGTTTCAGTGGCTCGAGATGTATTTGGTATGCAGTTGTCC
TAACCTGAGATACGAGCCATGGCATTTGCTGACCGGATTTTACAGATGTTTTAAACAAAC
ATGATCCCCGTGATCCGACGAGTATTTCGCCGTCGTCAAGGTCCAGGATATCCTCGAAGT
TGAACTTGCCTCAGCTCACCTCTCGTCTCACGTCCCGCCCCCTTCGCATCGGCATTCCGC
TCGAGTATAACATCTCTGAACTCGCCCCTTCAGTGCGGCAGGCCTGGTGTCACTCCTTGG
AATATTTGCGTCAGCAGGGACACACAATTCAACCTGTATCTTTACCTATGACCAAGCTAG
CTTTGTCAGCGTACTACGTACTTGCCCCAGCCGAAGCATCTTCAAATCTAGCGAAATATG
ACGGCGTCAGATACGGGACTCGATCGGACGACAGCACAGAGAACCAGTCAGAAACCTACC
TATATGCGAAAACTAGAGGCGCTGGATTTGGCCCAGAGGTTAAGCGACGAATCATGCTAG
GCGCATTCAGTTTGAGCGCTCAGGCCATTGATAATTACTTCATCCAAGCACAGCGCATTC
GACGTCTGGTTCGGCATGATTTCGATGCCGCTTTCCAGGCAGAACATCCCCTGGCCGCCG
AAATACGAAATGTCGAACTTCGGCAGCAAGCTAAACAAACTGGGATTGACGTTCTTATCT
CACCAACTGCGCCCACCCCGCCCCCAACCATCTCAGATATTACGGATACCAGCACGAAAA
GGTCAAACTTGGATGCTTATATAAATGATGTGTTCACAGTGCCTGCCAGCTTGGCCGGCC
TTCCAGCCATATCCGTTCCCGTCTCTGGAAAGGATAATGCTGGCAATCAAGAAGGCGACA
TCCTGGCTGGCATTCAGGTAATCGGCCAGTACGGCGACGATGAACTTGTGCTCAAAGTCG
GGGAATTGCTAGAAAGGCGTTAACTGTAGATCATGTACTATAATCAAGTTTTATAATGTG
GACATGTATAGTCTATGGGATCTACTAATATCGCCTCACATCCGACTACGGCAAATCCCC
AGCTTGACGTACAGTTCTGTCGTTGTAATTGATCACCAATCCCACCAATCCATGACCCAG
CTGGTCTATAGAAGACATCAGAATTTGAGTTATTATACATCTGATAAAGCGTGATGAATA
TTGCATTATAATACAGTGACCACGCAGGCAGCTGAAAGTACAACCCCATTCAACCTCCGG
TCATAGGGGTATCCTCCGGTTCTGGCGGTACGGGCACGTCAGTAATTGGCGTATTTGCCA
CGCCGAGACTCATAGTATCTTCAAAGCCAGTGTGGCATGCGTCCTCGTCGGCAAGCTTGA
TACTCGCAGTGCCACTTCCGTTACTCTCCGCAGGAGCAGTCGACAAAGTAGTGGCAGGGT
CATAGGCAGCACCGACGCCGCCTTTGAGAACGTCTGTGCCGCCAACGGCTCCTACGCCAG
GGGCGTCCATCTCAGCGTTATTAACAACATTACCGTCCACGCTGCCCCAGACAAGCATTG
CTTCGACCTCGTCTACAATATCGGCCAGTACGTCTTCGACAATTTGCTCGTCGAAGCGCT
CTCCAATTCCTTTGACTGGCTCACCATTTTCTGTAGCGGACGGCGGACTAAACCACCAGG
GACCTTGGAAGCGACACTCAACAGCACCACCTCCATAGCAGCTAACAGCTGGGTAGTACC
CGATCATACCATCATCGGCATTTTCACGCTCACCGAGCCCGAGGTTGTTCGTGCCATTCG
CAAGTCTGCTAGCAGGTGGTAGAAAGGCGTAGAGCTCCTTAAATGGCGTACCCATTTTTA
TGCCGTTCTTGTATATCGTGATACTTGAGCCAGGTAATGTACGTAGTGATGGATCCTCTG
CGTTCAATGGGGATGGAGGGCCGAATGCAGGGGTTTCTTTGAGATTGAAAGCGTAGTCAC
GCA
>RG9FS0132 Genomic segment corresponding to mRNA: XM_413536 Aspergillus nidulans FGSC A4, AN9399.2 predicted mRNA.
TCCTCATTGAACTTGCCTTCGTCGTCCGAAAATACATCTTCATCCTCAAATCGGGACTCA
AAATCGAAGGCTCTGTTTGCTGGTTCTTCAACCACTCCCCGTGCAGCTCTCTGCTCGGCG
GCATCTTCATCGGCAAGTTCTTGTCCAATCTGTAGAATTTTGCGGGACGTTTTCGCATCC
ACAAAGCGCTCCCCATCCTCCTGATCTCCGTCTGCCTTCGATTTGCGCTTGATCTTCTTA
CTGGGGGCCGTTCGGAGGTGACCCGTGCCAATAATATCCTCAGCAAGAGGATTGTGCCGG
CGGGTACCAGCTGCAGCACGCGCGGACGTCACCTTAGGCATGCTGGGTTATTTTGCGGAA
TAAAGATACCAGGTTGACTCATCCAATATTGTCGCAATGATCTGCCAGGCGATGACCGAG
CCGGAAAGAAGAGCTTCCTCCTCGATCGAAACTGTGAATTGTGTGCAAATTTGTAGATCA
TGTAATCAGAAACTTTTTTTGGGGCCCTTCGTTATCGGTTCACCGCCTGTCTAGCCCCTC
AGCAGACTACATATCAGCGACTGATAGCACAGGGCGCTAAGTTTTCTGCCGGATGTTCCT
CCAGCCGCCCTTCATCGGGTATTGCAGCTTCAAGGGACCCTAGCCTTGACAACAGCTCTG
CAGAACATTAATGCTCCTCAATTGAGCGTGGGTTGGCCCTGCTCTCTAGTACACAAACTG
TTCAGTTAGCTCGCTCTAACCACATTGCGCTTAGACTTTCAGCTGTGATAGATGCACCAA
TCTGCTTCGCAGTCATTGGCAGTTCACCTTCAGCTTCCGGTTTCTCTCTGTGTCTCCCCG
TTAGGGATCCCAGCGACATCCTCATCAGCTGCCAGTCAAACGCTCCGTTCTGCTAGAATC
GCGTGCTAGAATAAGTACAGTCGCATCGACTACGCTTTCGGTCTCGGCCGTTAACCTGAG
GACGGGACGGTGAAATACCTATCCGCAAAGGATTCGCATTATGGCATCTACTCACGCAGC
TGGGTCCCCCGCGCCATCATCCAGTATCAACTCCCCTATACTACACCCGGTGAACGCGTC
CGTCTCAAATGCCTCTCTAGGGGAGGGCAGTATTAGATTCTCGCCGGCGCCACCTAGTAC
CTTTTCAAACCAAGGCGATGGTGTAAGGTCGAAGCGCAACAAACGCGATAGCCGCAAAAA
AAGAGAGGCCAAAGGTTTGGACCAGGAAAGCGCACCTCCCAAGAAGAAGTCAGTGGCCGT
ACTTAATACCGCCATTCCGAGCTCTGATCTCGGCATCCTAAGACCTATTGCAGTTGGGGA
GCCCAGGCACTCGGATCTTTTCCCTCCTCAGCCTCGTCAACTGAACTTTGCGGTGCGCAA
AATGTCAGGTGTGATTGGCCAAAGTTGGGATTTCTACGAAGTCGTTGATAAACTTACGAA
CAAGAACGGTTTTCGATATAGCTATGCTATAGCAGATACGGACTTCCCTCATATCAAATA
TCGCCAAACGGATGTTCCTCCCTATCATGCCCGTTTTAGCTTCGAGGACTCCCCGGCTGC
GATCTTATTCTCCAAGGACGCCCTTGCTGTCACGACCAATGAACCATGGCACACGGCTCG
CGCTAATGTGTGCGCAAGAGAAGGGACCTACTATTATGAAGCACGCATCATAAGCGGTAT
AATGAGTAGCTCGGAAGCAACTACCTCAAACGGGAGCAATGCCTTACCGTCGAGAGGTCA
TGTGCGGCTTGGATTTGCTCGACGGGAAGCAGATCTTGATGTCAATGTAGGAGTCGACTG
TTACGGTTACGGAATCCGTGATGTAAACGGCGAGGTGGTCAATCGCATGCGGTGCGAATA
CTTCTTCCCCAAGGGTGAGTCGATTCGCGAAGGCGATGTCATTGGCATGCTCATCACTCT
CCCGCCGCTTTCACTCCACAGAAAGATTGTCGAGGGAACATATGACCCGGCTTGTGATAA
TTTCAAGCCCGGGCCTGCTTCAGCTACTAATATCATCCGTGATCGCATCCCCTTTCACTA
CAAAAATGACTTTTGCTGGCAACAGTCCAATGTCTTTCCAACCAAGCAACTGCGTGACTA
CGCTTTCAATCTCAAAGAAACCCCTGCATTCGGCCCTCCATCCCCATTGAACGCAGAGGA
TCCATCACTACGTACATTACCTGGCTCAAGTATCACGATATACAAGAACGGCATAAAAAT
GGGTACGCCATTTAAGGAGCTCTACGCCTTTCTACCACCTGCTAGCAGACTTGCGAATGG
CACGAACAACCTCGGGCTCGGTGAGCGTGAAAATGCCGATGATGGTATGATCGGGTACTA
CCCAGCTGTTAGCTGCTATGGAGGTGGTGCTGTTGAGTGTCGCTTCCAAGGTCCCTGGTG
GTTTAGTCCGCCGTCCGCTACAGAAAATGGTGAGCCAGTCAAAGGAATTGGAGAGCGCTT
CGACGAGCAAATTGTCGAAGACGTACTGGCCGATATTGTAGACGAGGTCGAAGCAATGCT
TGTCTGGGGCAGCGTGGACGGTAATGTTGTTAATAACGCTGAGATGGACGCCCCTGGCGT
AGGAGCCGTTGGCGGCACAGACGTTCTCAAAGGCGGCGTCGGTGCTGCCTATGACCCTGC
CACTACTTTGTCGACTGCTCCTGCGGAGAGTAACGGAAGTGGCACTGCGAGTATCAAGCT
TGCCGACGAGGACGCATGCCACACTGGCTTTGAAGATACTATGAGTCTCGGCGTGGCAAA
TACGCCAATTACTGACGTGCCCGTACCGCCAGAACCGGAGGATACCCCTATGACCGGAGG
TTGAATGGGGTTGTACTTTCAGCTGCCTGCGTGGTCACTGTATTATAATGCAATATTCAT
CACGCTTTATCAGATGTATAATAACTCAAATTCTGATGTCTTCTATAGACCAGCTGGGTC
ATGGATTGGTGGGATTGGTGATCAATTACAACGACAGAACTGTACGTCAAGCTGGGGATT
TGCCGTAGTCGGATGTGAGGCGATATTAGTAGATCCCATAGACTATACATGTCCACATTA
TAAAACTTGATTATAGTACATGATCTACAGTTAACGCCTTTCTAGCAATTCCCCGACTTT
GAGCACAAGTTCATCGTCGCCGTACTGGCCGATTACCTGAATGCCAGCCAGGATGTCGCC
TTCTTGATTGCCAGCATTATCCTTTCCAGAGACGGGAACGGATATGGCTGGAAGGCCGGC
CAAGCTGGCAGGCACTGTGAACACATCATTTATATAAGCATCCAAGTTTGACCTTTTCGT
GCTGGTATCCGTAATATCTGAGATGGTTGGGGGCGGGGTGGGCGCAGTTGGTGAGATAAG
AACGTCAATCCCAGTTTGTTTAGCTTGCTGCCGAAGTTCGACATTTCGTATTTCGGCGGC
CAGGGGATGTTCTGCCTGGAAAGCGGCATCGAAATCATGCCGAACCAGACGTCGAATGCG
CTGTGCTTGGATGAAGTAATTATCAATGGCCTGAGCGCTCAAACTGAATGCGCCTAGCAT
GATTCGTCGCTTAACCTCTGGGCCAAATCCAGCGCCTCTAGTTTTCGCATATAGGTAGGT
TTCTGACTGGTTCTCTGTGCTGTCGTCCGATCGAGTCCCGTATCTGACGCCGTCATATTT
CGCTAGATTTGAAGATGCTTCGGCTGGGGCAAGTACGTAGTACGCTGACAAAGCTAGCTT
GGTCATAGGTAAAGATACAGGTTGAATTGTGTGTCCCTGCTGACGCAAATATTCCAAGGA
GTGACACCAGGCCTGCCGCACTGAAGGGGCGAGTTCAGAGATGT
>RG9FS0133 Genomic segment corresponding to mRNA: XM_413535 Aspergillus nidulans FGSC A4, AN9398.2 predicted mRNA.
AAAAGATCCGAGTGCCTGGGCTCCCCAACTGCAATAGGTCTTAGGATGCCGAGATCAGAG
CTCGGAATGGCGGTATTAAGTACGGCCACTGACTTCTTCTTGGGAGGTGCGCTTTCCTGG
TCCAAACCTTTGGCCTCTCTTTTTTTGCGGCTATCGCGTTTGTTGCGCTTCGACCTTACA
CCATCGCCTTGGTTTGAAAAGGTACTAGGTGGCGCCGGCGAGAATCTAATACTGCCCTCC
CCTAGAGAGGCATTTGAGACGGACGCGTTCACCGGGTGTAGTATAGGGGAGTTGATACTG
GATGATGGCGCGGGGGACCCAGCTGCGTGAGTAGATGCCATAATGCGAATCCTTTGCGGA
TAGGTATTTCACCGTCCCGTCCTCAGGTTAACGGCCGAGACCGAAAGCGTAGTCGATGCG
ACTGTACTTATTCTAGCACGCGATTCTAGCAGAACGGAGCGTTTGACTGGCAGCTGATGA
GGATGTCGCTGGGATCCCTAACGGGGAGACACAGAGAGAAACCGGAAGCTGAAGGTGAAC
TGCCAATGACTGCGAAGCAGATTGGTGCATCTATCACAGCTGAAAGTCTAAGCGCAATGT
GGTTAGAGCGAGCTAACTGAACAGTTTGTGTACTAGAGAGCAGGGCCAACCCACGCTCAA
TTGAGGAGCATTAATGTTCTGCAGAGCTGTTGTCAAGGCTAGGGTCCCTTGAAGCTGCAA
TACCCGATGAAGGGCGGCTGGAGGAACATCCGGCAGAAAACTTAGCGCCCTGTGCTATCA
GTCGCTGATATGTAGTCTGCTGAGGGGCTAGACAGGCGGTGAACCGATAACGAAGGGCCC
CAAAAAAAGTTTCTGATTACATGATCTACAAATTTGCACACAATTCACAGTTTCGATCGA
GGAGGAAGCTCTTCTTTCCGGCTCGGTCATCGCCTGGCAGATCATTGCGACAATATTGGA
TGAGTCAACCTGGTATCTTTATTCCGCAAAATAACCCAGCATGCCTAAGGTGACGTCCGC
GCGTGCTGCAGCTGGTACCCGCCGGCACAATCCTCTTGCTGAGGATATTATTGGCACGGG
TCACCTCCGAACGGCCCCCAGTAAGAAGATCAAGCGCAAATCGAAGGCAGACGGAGATCA
GGAGGATGGGGAGCGCTTTGTGGATGCGAAAACGTCCCGCAAAATTCTACAGATTGGACA
AGAACTTGCCGATGAAGATGCCGCCGAGCAGAGAGCTGCACGGGGAGTGGTTGAAGAACC
AGCAAACAGAGCCTTCGATTTTGAGTCCCGATTTGAGGATGAAGATGTATTTTCGGACGA
CGAAGGCAAGTTCAATGAGGATCAATGGGACGATGAGGAGGATATTGAGGAAGTGGTATG
TGGTCAGAATACACTGAAGATTAGGGAGATTGACGAGTCTGATATTTATACTAGGAGGTT
GATCCAAATGATCTTGATATATTCCACAAGTTCGTTCCTCGAGGAGACGAAGATCCGATT
TTCAATCCTAGCGGGCCAGAGACGAGCGGTCAAACCACAAATCTCGCGGACCTTATTCTA
GAAAAAATCGCGGAGCATGAAGCAAAGCAGGCAGGAAATACTGGGCCTATAATTCAAGGT
GGAGGTTTGCCCGAAGATGCGGTTCAGATACCCGCAAAAGCTGTTGAAGTATACGAGAAG
TAAGTGTCACATATCTCAGCACTATGTTGTCCCGGGATTTTAATAATGTTAGGGTTGGCA
TGATTCTTTCACGTTACAAGTCTGGGCCTCTTCCAAAACCGTTCAAAATTCTCCCTACTG
TTCCAAATTGGCAAACGCTTCTCTCAATCACGCGTCCCGAATCATGGACCGCCAACGCCA
TTTACGCTGGAACCAGAATATTCATCTCACACAAGCCGGCAATTGCGCAAGAGTTCATCT
CAACGGTCTTGCTTGAACGCGTGCGCGAGGAAATATACGAACACAAGAAGCTCAACGTTC
ACACCTACAATTCGATGAAGAAGGCTCTCTACAAGCCGGCATGTTTCTTCAAGGGATTGC
TATTCCCCTTAGTCTCGAGTGGGACTTGCACTCTACGGGAAGCTCACATCGTTTCCTCCG
TGATCGCGCGCGTCTCTATTCCGGTCCTACATTCGGCGGCGGCACTGCTTAGGATGTGTG
ACCTTGCCGCCGAACAATCCATGAAGTCATTAGAAAGCACCGGTGCGGTGAATACTTTCA
TTCGAGTCTTCTTAGAGAAGAAGTACGCCCTTCCGTACAAAGTCATTGATGCTCTTGTCT
TTCATTTCCTGCGGTTCCGTGCGGCCGATCCAGCGGAGGATTCAATGACCGACGGACCCT
CTAAGGCATATAAACTGCCCGTTCTCTGGCATCAGTCACTCTTGGTCTTCGCACAGCGTT
ACCGAAATGATATTACTGAGGACCAGCGAGAAGCCCTTTTGGACTTGCTCTTGGTTCGTG
GACACAAGGATATTGGTCCTGAAGTCCGGCGCGAGCTGTTAGCGGGCAGAGGTCGAGGGA
TCGTCGCACCCGACCCGGAGAGACAACATGCGCTTGATGCTGGAGACGATACAATGGATA
CCACATTATAACTGCGAAGAAACTCTTTTTCGGCGATTTCTTACATAGATATTCCCAATC
CTCTTGCAAGGATCCCGCTTGTTCATGGGCCTGGATGGATGGCGTTACTTGATGACTTAT
TGATGCTTCATGATATGCATAGACTCTTCCCGATCTTACAATGCCTTCTCATCGAACCGT
GACATTTCTAGGTAATTCATAGGCAAGAGCGCAGCAGTTCCGGTTGAATGGGCTCCGTAG
ACACGAGCAAGCGGTACACGTATGTAAGACCCACGTGATAACTACCCTGCGAAGTGATCA
CTTAAGCAAAACCTCTTTTATGTCCACAACACGGATGTTATAAGAGTTCCTGACGAATGC
CGAATATGATACTTTGTAATACAGAATCCCTTGTCCTCGAGACTTTTAGGAACAAATCCT
CAGTCAACCCTTAACTCCTCCATTGGCTCCCCGCACTCCTTATGGTATGCACTAAGAATT
TAGCAACCCATGGAAGCCCAGGTATGCAGCCAAGCTCTTGGAACTCTCTGACCGTGAGTA
GAGATCAGAGAAGCATTTTCACACCAAAACTGGTTTTATTGTCTTCCACAATTGTAGCTG
AATCAACAGGCAGTCCCGTTTTGCTTCGTAAATGAGAGTGAGGATGACCTCAGACAATGA
ATCTTACGTCTTAGACGGGGCATCCCAAAGGAGCCAGGCTCCTGACCATGGCATTCCTCA
AACTTATCCACTTGCCTCACCAAGCCTCTAACTCGAAGGCAATAAAGGCGTGACGACTGT
ATCTAACTGGGAGGCCCACCCAGGGTTAGGCCCCCTCCTTTCAATGTACAAGTAAGATAT
GCATTAATAGAATGAATGATCGAGTTAGTTTAGCAGAAAATGCAACCTGACCCTTTAAAC
AAAGGGAAATATGCCACCAATAATTTTAAAACCCAAGTTGGAGAAATCGCAAAACTTCTG
TACTCTGTACTTTAAGAGGTGAAGCTTAAAGCATGTGAATCAACAGGAATA
>RG9FS0134 Genomic segment corresponding to mRNA: XM_413534 Aspergillus nidulans FGSC A4, AN9397.2 predicted mRNA.
CAGACAATGAATCTTACGTCTTAGACGGGGCATCCCAAAGGAGCCAGGCTCCTGACCATG
GCATTCCTCAAACTTATCCACTTGCCTCACCAAGCCTCTAACTCGAAGGCAATAAAGGCG
TGACGACTGTATCTAACTGGGAGGCCCACCCAGGGTTAGGCCCCCTCCTTTCAATGTACA
AGTAAGATATGCATTAATAGAATGAATGATCGAGTTAGTTTAGCAGAAAATGCAACCTGA
CCCTTTAAACAAAGGGAAATATGCCACCAATAATTTTAAAACCCAAGTTGGAGAAATCGC
AAAACTTCTGTACTCTGTACTTTAAGAGGTGAAGCTTAAAGCATGTGAATCAACAGGAAT
AGAAGAACTCCAGCGTAAGGCTCTGGCTGAGTTTCCGGGTGGTATCCCGCAAGTGGGTTG
TTTCTATATTTCGAAGCAAATCAACTCTGTAGCTGCGCGGCGATGCAACGACAGGGTTCC
ACTGCGTGTCAGAATAAGTCTGAATTGTCTCAGACTCAGGGTAGGCGAAGAGCCAGGCTC
AGGGGCGATTCCTGGCCGCCTATCGTTGTACCCGTATTTTACGGATTCTTTCAGCGGCAG
GCGGTTGCTATTTGCGGATTGGAGTGGAAGCCGTGTATTATTCCGGTCACACTAGCGGTT
ACGTGGCCAGGACGCTGCTCCGCCCCTTGCTGAAAGGAGGTGCACCTGAATTGACCACGC
TGGCCTTTAAAACGTCAACCTGTTCCCATCTCACAGCAGCATCACAATCTTTTATGAACA
ACTGTCCTCTTCACACTTACTCCCCACACTTTGCCATCCTTGGTACCTGAGCCCCAACAC
TTTCACTGGTCGGGATAGTAGCCTCTGGCTTCGATTCGCTATGACACCGTGGCCTCTGTC
CTAAGTGACTCAGGCAAGGCAATCCCAGTTCCAACTCCCAACTTCGCAACCTCATCAACC
ACCTGCTTCCGTCTAGTTGCAGTTATCAGACTTGAGTTGTATGAAATCAGCAGACCGGTT
TTCGCCAGTGAAAATGGAGGACGCTTTCGCAAACTCTTTGCCTACTACCCCGTCATTGGA
GGTTCCTGTGCTCACTGTCTCCCCGGCTGACACATCTCTTCAGACGAAGAATGTGGTGGC
TCAGACAAAGCCTGAGGAGAAGAAGCCAGCGAAGAAAAGAAAGTCCTGGGGCCAGGAATT
ACCAGTTCCCAAGACAAACTTACCTCCAAGGTGTGTGATACCTCAAGAGTCAACTCCTTA
CTCCTGCTAATAACTACCACAGAAAACGCGCTAAGACAGAAGATGAGAAAGAGCAGCGCC
GGATTGAGCGAGTTCTTCGCAACCGCGCAGCCGCACAAACCTCTCGCGAGCGCAAGAGAC
TTGAAATGGAGAAGTTAGAAAGCGAGAAGATTGATATGGAACAACAAAACCAGTTCCTTC
TTCAGCGTCTCGCCCAGATGGAGGCTGAGAACAACCGTTTAAGTCAGCAAGTTGCTCAGC
TATCCGCGGAGGTTCGGGGATCCCGCCACAGCACTCCAACTTCCAGTTCCCCCGCGTCAG
TTTCGCCAACTCTCACACCGACTCTTTTTAAGCAGGAAGGGGATGAGGTTCCTCTGGACC
GCATCCCTTTTCCAACTCCCTCCGTGACCGACTACTCCCCAACTCTTAAGCCTTCATCTC
TGGCTGAGTCCCCCGATTTGACACAACATCCTGCAGCGATGTTGTGCGACCTGCAGTGTC
AGTCGGCGGGCTCGAAGGAGATGAAAGTGCCCTCACGCTTTTCGACCTCGGAGCCAGCAT
TAAGCATGAGCCTACACATGACCTTACAGCTCCTCTTTCTGACGATGACTTCCGCCGCCT
ATTCAACGGTGATTCATCCCTTGAGTCAGATTCTTCACTCCTTGAAGACGGGTTCGCCTT
TGACGTTCTCGACTCAGGAGATTTATCAGCATTTCCATTTGATTCTATGGTTGATTTTGA
CACCGAGCCTGTCACCCTCGAAGATCTCGAGCAAACCAACGGCCTTTCGGATTCAGCTTC
TTGCAAGGCTGCTAGCTTGCAACCCAGCCATGGCGCGTCCACTTCGCGATGCGACGGGCA
GGGCATTGCAGCTGGCAGTGCGTGAGAGGTTTTCGACGGAAGACCGTCTGGTTCCCGATG
TTGTAGAGGGTCGATGGAGCTGGGAATCCTTGTTAACGCTAGCGTCGGCGATAAATCTTC
TTGAGAAACCGGAGCGACGAAGAAGAACCTTGAGGGGTCTTGATTCGTTAAAGCGGGGTC
GGCGTATTGATTCGGGGAAGCGGTACAGGGTCATACGGAGTTCACGGAGTTCAACTAGCC
CAAGAGAGGCGTTGACGTCTCGGAGAAAGGGCTTATGATAATTTGTATATTAGCGTGTCC
ACTATTCAATGTAAGAGCGAGCAATTGAGACTCGACTTCTCAGTTTAGTACTGTGTAGTA
TACTTCGTACATAAGGCTGCTTAGTCTTTAGGTCTGGAAACAGGTGCCTGCCTTGGCCGT
GACGGATGAAGTTATTCTATCACAAATGGTAATATCACTCTTTGACGAAGGCCTCGGACA
TGTATTATAGTGGTCAGTTGTCCGGGGTGATTTGTAGCAGTATCATACAAGGACTACACG
ACGATGGGCTGGTGGTGTTTGCGGAGAGACCAGCTGCACATGGTTTTCGGGATGACGTTG
CCACCCACAAGGCCCCCTCAATTCTAGAACCGCTCTCTCTCACAACTCATCCGTCCAGCG
GTTCCTTTGTTGAAATTTGAGATAAACACTGTCCGGATTCTGTTATATTTTTGTGCTACA
CACGATGGTTCGGAAGGATCCCATTTTCGAAGCTCGTACCAATGTCAAAGTGAGTAGTGG
TCTAAACCCTGCTGATGCCGCCGTTCTCGCAATCCCAAGCTCCCCGCGTTCAGCATCACT
TTTCTGACTACGCCTGTTATATTTACAGTTACACTCAAATCGCCTGAAAAAGGAAGCCGC
TCGCGCAGAGGCGACATTCAAATCCGAGAAAGCGAAAGCTGATAAAGCAATGAAGAACCG
TGAATTTCAGATAGCCCGGATTCACGCCTCCTCCGCCGTGCGCGAGAAACGACGACAGGT
CACTT
>RG9FS0135 Genomic segment corresponding to mRNA: XM_413533 Aspergillus nidulans FGSC A4, AN9396.2 predicted mRNA.
TACAGCTCCTCTTTCTGACGATGACTTCCGCCGCCTATTCAACGGTGATTCATCCCTTGA
GTCAGATTCTTCACTCCTTGAAGACGGGTTCGCCTTTGACGTTCTCGACTCAGGAGATTT
ATCAGCATTTCCATTTGATTCTATGGTTGATTTTGACACCGAGCCTGTCACCCTCGAAGA
TCTCGAGCAAACCAACGGCCTTTCGGATTCAGCTTCTTGCAAGGCTGCTAGCTTGCAACC
CAGCCATGGCGCGTCCACTTCGCGATGCGACGGGCAGGGCATTGCAGCTGGCAGTGCGTG
AGAGGTTTTCGACGGAAGACCGTCTGGTTCCCGATGTTGTAGAGGGTCGATGGAGCTGGG
AATCCTTGTTAACGCTAGCGTCGGCGATAAATCTTCTTGAGAAACCGGAGCGACGAAGAA
GAACCTTGAGGGGTCTTGATTCGTTAAAGCGGGGTCGGCGTATTGATTCGGGGAAGCGGT
ACAGGGTCATACGGAGTTCACGGAGTTCAACTAGCCCAAGAGAGGCGTTGACGTCTCGGA
GAAAGGGCTTATGATAATTTGTATATTAGCGTGTCCACTATTCAATGTAAGAGCGAGCAA
TTGAGACTCGACTTCTCAGTTTAGTACTGTGTAGTATACTTCGTACATAAGGCTGCTTAG
TCTTTAGGTCTGGAAACAGGTGCCTGCCTTGGCCGTGACGGATGAAGTTATTCTATCACA
AATGGTAATATCACTCTTTGACGAAGGCCTCGGACATGTATTATAGTGGTCAGTTGTCCG
GGGTGATTTGTAGCAGTATCATACAAGGACTACACGACGATGGGCTGGTGGTGTTTGCGG
AGAGACCAGCTGCACATGGTTTTCGGGATGACGTTGCCACCCACAAGGCCCCCTCAATTC
TAGAACCGCTCTCTCTCACAACTCATCCGTCCAGCGGTTCCTTTGTTGAAATTTGAGATA
AACACTGTCCGGATTCTGTTATATTTTTGTGCTACACACGATGGTTCGGAAGGATCCCAT
TTTCGAAGCTCGTACCAATGTCAAAGTGAGTAGTGGTCTAAACCCTGCTGATGCCGCCGT
TCTCGCAATCCCAAGCTCCCCGCGTTCAGCATCACTTTTCTGACTACGCCTGTTATATTT
ACAGTTACACTCAAATCGCCTGAAAAAGGAAGCCGCTCGCGCAGAGGCGACATTCAAATC
CGAGAAAGCGAAAGCTGATAAAGCAATGAAGAACCGTGAATTTCAGATAGCCCGGATTCA
CGCCTCCTCCGCCGTGCGCGAGAAACGACGACAGGTCACTTTAAAAGCGGAAGCGGCTCG
TGCAGATGTCATCATAAATGAGTTGAAGGCCGCTCAGAGTACTCGCGACACATCGCGTAC
TCTTGCACTGGCATCACGTGGCTTAGATGCCGCATCCAAGAGTGTAAATCTCGAGACTCT
AGTATCGCACGCAAACAACTTTCTTGCTCGCTCTGAGGACTTCAAGATTGCCAGCAATGC
TATTGAAGATGTGGCTCAAGGCGTCTCGATGCAAGAGTACGGGGCGGAGGGTGAAGCGGA
TGTTGATCGTCTAATGGAGCAGCTCGCCGATGATGCGGGTGTAGATTTGCGACTTGCTTT
GGAGCAGGATTCTGCGCCAAAGGAGGATGTCAAGGAACAGACGAAGGTTGATGCAGATGT
CGAAGATGGCCTGGGTGCCAGGTTGCGAGCCCTACGGGCCGCAAACTGATAAATGATATT
TTTTTCTTTGGCCAGTTGGTTTTGAGCTATTTGTCGTATGATGCTGGGTATCCTTAGGCG
TCTTATGGAGAAGTATGCAATGATTCTGGGTTTAATCAATCATAAGCTGTTTTGTATATA
CCCGTTTTCTATGTGAGGATGCCATTATGGATCTCAAATTTATGACTATGATGTCTGACG
CAAATCCTTCTTGACCTGTCCTTGTGGCGTATGGGCCATTCATGGAGTGATTAAAGCTTG
TTTGTGCTATCTATATAAGGGAAATTAATTAACGCTGCCATCAACAATTAGCCGGGCTAG
CTCAATCGGCAGAGCGTGAGACTCTTAATCTCAAGGTTGGGGGTTCGACCCCCCCGTTCG
GCTTTCATTTTGCTACCTTTTGGTCTTTTTCCTATCCTGTCTTTTTTTATGTTATTCTGG
CATGGGCGTGACCGCAAACGAAAAACAACTTGAGTGTAGGATGGTTCTACGCATTTCTTA
ATGTTAGCTATTAAATTACTCAGCTCCTGAAAAATCTAAGGATGAGGGACGTGTGATCTA
CCCACGGACACCATACGTGTTTGACGGTCGTTCAAAGTCTCCTCGTACCGCCTTTAAAAC
CTGGCCCCATGACTAACTAATCGGCAAGTACAAGAGGAATCCTATCGTGGTTATCGAGGG
ATGGAAGGTCCGGCATCAGCAGGTCATCAACGGGCATCACATAGCCGCCAAGCCGCATGC
CTTAACTGCCGGAAGAGCAAGATAAGATGTGACCGCAGCCAAGGAGAGATTTCTTGTGAC
AAGTGCAGGCATGCTGGCTTGGAATGTGTTGTCCCAACTCATCATGTCGGAAGACAGAAG
GGCGTGAAGAAGTAAGACCGTGTCTCCAAAAGCTGAGCATTCATGCTGACAACAAGCTGC
CAGCAAACGCAAAGGCCTAGAAAAAGCACTGCATCAGATAGAACAGGCCATCAAACGGCC
AAGGACCAGTCGTCCAGCTGTTGAGGCTG
>RG9FS0136 Genomic segment corresponding to mRNA: XM_413532 Aspergillus nidulans FGSC A4, AN9395.2 predicted mRNA.
GCTTAGATGCCGCATCCAAGAGTGTAAATCTCGAGACTCTAGTATCGCACGCAAACAACT
TTCTTGCTCGCTCTGAGGACTTCAAGATTGCCAGCAATGCTATTGAAGATGTGGCTCAAG
GCGTCTCGATGCAAGAGTACGGGGCGGAGGGTGAAGCGGATGTTGATCGTCTAATGGAGC
AGCTCGCCGATGATGCGGGTGTAGATTTGCGACTTGCTTTGGAGCAGGATTCTGCGCCAA
AGGAGGATGTCAAGGAACAGACGAAGGTTGATGCAGATGTCGAAGATGGCCTGGGTGCCA
GGTTGCGAGCCCTACGGGCCGCAAACTGATAAATGATATTTTTTTCTTTGGCCAGTTGGT
TTTGAGCTATTTGTCGTATGATGCTGGGTATCCTTAGGCGTCTTATGGAGAAGTATGCAA
TGATTCTGGGTTTAATCAATCATAAGCTGTTTTGTATATACCCGTTTTCTATGTGAGGAT
GCCATTATGGATCTCAAATTTATGACTATGATGTCTGACGCAAATCCTTCTTGACCTGTC
CTTGTGGCGTATGGGCCATTCATGGAGTGATTAAAGCTTGTTTGTGCTATCTATATAAGG
GAAATTAATTAACGCTGCCATCAACAATTAGCCGGGCTAGCTCAATCGGCAGAGCGTGAG
ACTCTTAATCTCAAGGTTGGGGGTTCGACCCCCCCGTTCGGCTTTCATTTTGCTACCTTT
TGGTCTTTTTCCTATCCTGTCTTTTTTTATGTTATTCTGGCATGGGCGTGACCGCAAACG
AAAAACAACTTGAGTGTAGGATGGTTCTACGCATTTCTTAATGTTAGCTATTAAATTACT
CAGCTCCTGAAAAATCTAAGGATGAGGGACGTGTGATCTACCCACGGACACCATACGTGT
TTGACGGTCGTTCAAAGTCTCCTCGTACCGCCTTTAAAACCTGGCCCCATGACTAACTAA
TCGGCAAGTACAAGAGGAATCCTATCGTGGTTATCGAGGGATGGAAGGTCCGGCATCAGC
AGGTCATCAACGGGCATCACATAGCCGCCAAGCCGCATGCCTTAACTGCCGGAAGAGCAA
GATAAGATGTGACCGCAGCCAAGGAGAGATTTCTTGTGACAAGTGCAGGCATGCTGGCTT
GGAATGTGTTGTCCCAACTCATCATGTCGGAAGACAGAAGGGCGTGAAGAAGTAAGACCG
TGTCTCCAAAAGCTGAGCATTCATGCTGACAACAAGCTGCCAGCAAACGCAAAGGCCTAG
AAAAAGCACTGCATCAGATAGAACAGGCCATCAAACGGCCAAGGACCAGTCGTCCAGCTG
TTGAGGCTGCGCAGAAAGTCCTTTCGGATCTTCAGGATCTGCTGACGCAGACTCAGCTAC
AACAGGCCCGGGACGATAGCAAGGACCTTTCCGAGGACTCCGACCAACAAGAACCCTTGC
ATTTCCCTCACGGCTCCAACTCTGGCGAAAGTTTGGCGCTGGACGATGCAGAAAACCCTC
TACAGTTACTTGCGCGTGCCTCAGATCTCCAGCTGTCTCCAAAAGATGTACGGAATACAG
CAATGTGGCCTTTGTTGGCAACCTCGCAGCCAGCGACGGGCGTGTCGGGGGTCGTTCAGG
ATAACGTTACTGCTGCAAAATCCTTCTTTGTGCCAGTGAGAGCCAGCTTAGATATTGGCC
CGGATATGGATCCTATAGATATTGGGCTTGTTACATTGCCTGAAGCTGAATCTCTTTTCA
CCTTGTATGTTTCACCGTATTCCACTGGGGAGCCAATTATGTACTTATCATTTCTAGCTT
TTATGAAAACCTCGCGCATACCAGGTGGGGACTCGATCCTCTGATTCATACTGTCGAATT
TGTTCGCTCTAAATCAGCCTTTCTTTTCACGTCCATCATGGCTACCACTGCCCTGTTTCT
GCCGTCTGCTGCAGCAATATCCAAACGACTATCTAGACATAGCAAATTCTTGGCCAATAA
GGTGATGCAAGAAAGGTTCAGGTCAGTCGAAATTGTCCTGGCTTTCATGGTCAATGTTCC
CTGGATGGCACCGGGGGCTTGTTTGGGCGATGATGACGCTTGCTCTTACATTGCCATGGC
CCTGACAGTGGCACTGGACCTCTCCCTGAACAAGATTGTATTGCCATCGACGAGCTTTGA
CAGTGGCCTTGCACGGAGGCTTGCTAAAGCTGATTGCATAGATGCAAGAAGGGCTCTGCA
AATAGATGGATTCGAAGAGGTTGACCCAGCCTCGAATTGGGGCAGAAGACTGTTACGAAG
GCGAGAAAGGGCTTGGATAGCACTATTCGTCCTAGAGCGAGGGTGAGTCTAGTGTCAGGA
GCATGCTAGTTTAAATAAATATCTAACATCCTGCAGTGTCTGCCTGGCCCGGGGGAGGAG
CTATACAGTGCCGTCGACGGCCCTGACTGAGAATTGCGATCGATGGCATGTCTCAGACCT
TGCAGATTTTCGCGACGGCGCCATGAATTCAATGGCCATACTCCGAAGAAACTTGGTAAA
CATTCGACCCATCTTCACCCTATCCGATATAATGTCTGACCGGCAGCGCACTAGGACGGG
TTGTTCAGAAGGGTCAAGTCCATTTGTGATAATAACCAAGCAAGCAGCACTGGTTCTGGG
GCGGCACAATCGCATGTAACCCACATCCTACCCTGGATCATATGCTAATCCGACGGTAGA
ATCAAGACAATGATAGAATGCTTCTATACCGAATGGTACGAAGCTTGGGCGCCAGAAATC
GGAGAGGGTCAATGTCAGTTTGGTCATCCCAGTCATCTAACCTTCAAGTCGGTGCTAATT
CCTCAAGCACGCGCCCTTCCCCCATACGTAGAAATCCTGGTGACGCACACACAGCTTTCG
ACTTACGGCGGCGTAATAAATCACCCTACAGCACCTATTGAAGTCAAACGATTCTTCCGT
GCAGCTGGCCTTTCTTCAGCTTTGAACGTTATGCGAGCCGCAATTCAAGGCGAAGGGAGG
TTAAAGTCAATGCCAAACAATACCGTCATCATGATTTCCTTTGCTGCGTGCTCTGCGCTG
AGTCTCAGTTCAATGCCAACCGATAGCAATTCTAGCTTAGCCCCAAGTGTCCGGAACCTA
ATTGAGGAAACTGCTGGAGTCCTTGAAAGGATCGGAAGCACACCCAGTCATAGGAATGGG
GCATCTGTGCTCTACGGGAGGTTCTTGCGTGAGCTTGTTCGACGTACACCGGCCGCTTTG
GACTCGCAACCTCAGAGTGATCCTCGCATTTCACACACAGAAGCACTCCCATCAACAACT
TTGGATGCGTTTAGCGCTATTTCTTCACCGGTCCAACAAAGCTTTGCGCCTTCTATGTTC
TGGTCCGAGCCCATGCAGTTCTCGGCTATGTCTGACGACCAGATCATTGATGCTGTCAAT
CGAGCCGGCACTGCTTTTGGCGCGAGTGTTCCAGATGTTCCACTTGACGATCTGATGAGT
TGGAACTGGCTCGATATAGCCAACCCGGAGTTCAATTTGTGACGGTCTAGGAATGGTGGG
TATGAGAAGATATTCTTGAGGGCCGAATCGTGACCCCACATCTCGGCCTCCAGAAGTAGC
CCCGAGAGTCGGATCTTATAAACGAACGTCATCGGTATCTGTTTACATGCGGTCGTTGAT
TTTCTCTACAACTATTTGTTTGACTACTACTAAGTGAGATGGCAACCCTTCGAATCCCAG
CACTGACTCTGTCTCGAAAAGCGACGAGCGTTGCGCGGGCGCAACTTTGTTTCCGCGTAT
ACCAAAGAACATGCGGGCGACTAACTCCTTCTCCAATAACTCGCGTTGGATATTCTACTG
CATCAACCACAATTGAGAAAACAACTCGCGCTCCAAAAATCGATCGAGCAGCCTCGAAAC
TGTTCAGAAGTGCGGATGACGCAGTGGCTGATATTGAGAGCGGCTCAACAATCCTTAGTT
CCGGCTTCGGCCTTTGTGGAGTGGCAGGTGATTAAAACCTACTATGATGGGCTTGGATGT
GTGTGATGACAATGGCAGATACTCTGATAACCGCAATTGCTCGACGAGGGGCCGAAAATA
TCCACTCACTCACTGCAGTCTCGAACAATGCCGGCGCGCCAGGCAAAGGTGGCCTCTCTA
CCTTGACACAGTCCGGGCAGGTTGACCGACTTATCATATCGTACCTTGGAAATAATAAAG
CGCTAGAGAAGAAATACCTTACAGGGAACATCGCTATTGAGCTGTGCCCTCAAGGAACCT
TGGCGGAGCGCCTCCGTGCGGGGGGTGCTGGAATTCCTGCTTTCTACACTGCTACAGGGG
CTCGTGAGTCCGTCTCTACGTGGATTGGGGCTCGGCTAAATATGTGTGCATAGATACCTT
TCTTCAGGATGGCAGAATTCCTGTGCGTGTCGATGCATCTGGCAATGTGTTGGAACATGG
CAAACCGCGGGAGACAAGGGTTTTCAACAACAAGACATACTTGATGGAGACTGCGCTTAC
CGGCGACGTCGCCATTCTCCGC
>RG9FS0137 Genomic segment corresponding to mRNA: XM_413531 Aspergillus nidulans FGSC A4, AN9394.2 predicted mRNA.
TGATTTCCTTTGCTGCGTGCTCTGCGCTGAGTCTCAGTTCAATGCCAACCGATAGCAATT
CTAGCTTAGCCCCAAGTGTCCGGAACCTAATTGAGGAAACTGCTGGAGTCCTTGAAAGGA
TCGGAAGCACACCCAGTCATAGGAATGGGGCATCTGTGCTCTACGGGAGGTTCTTGCGTG
AGCTTGTTCGACGTACACCGGCCGCTTTGGACTCGCAACCTCAGAGTGATCCTCGCATTT
CACACACAGAAGCACTCCCATCAACAACTTTGGATGCGTTTAGCGCTATTTCTTCACCGG
TCCAACAAAGCTTTGCGCCTTCTATGTTCTGGTCCGAGCCCATGCAGTTCTCGGCTATGT
CTGACGACCAGATCATTGATGCTGTCAATCGAGCCGGCACTGCTTTTGGCGCGAGTGTTC
CAGATGTTCCACTTGACGATCTGATGAGTTGGAACTGGCTCGATATAGCCAACCCGGAGT
TCAATTTGTGACGGTCTAGGAATGGTGGGTATGAGAAGATATTCTTGAGGGCCGAATCGT
GACCCCACATCTCGGCCTCCAGAAGTAGCCCCGAGAGTCGGATCTTATAAACGAACGTCA
TCGGTATCTGTTTACATGCGGTCGTTGATTTTCTCTACAACTATTTGTTTGACTACTACT
AAGTGAGATGGCAACCCTTCGAATCCCAGCACTGACTCTGTCTCGAAAAGCGACGAGCGT
TGCGCGGGCGCAACTTTGTTTCCGCGTATACCAAAGAACATGCGGGCGACTAACTCCTTC
TCCAATAACTCGCGTTGGATATTCTACTGCATCAACCACAATTGAGAAAACAACTCGCGC
TCCAAAAATCGATCGAGCAGCCTCGAAACTGTTCAGAAGTGCGGATGACGCAGTGGCTGA
TATTGAGAGCGGCTCAACAATCCTTAGTTCCGGCTTCGGCCTTTGTGGAGTGGCAGGTGA
TTAAAACCTACTATGATGGGCTTGGATGTGTGTGATGACAATGGCAGATACTCTGATAAC
CGCAATTGCTCGACGAGGGGCCGAAAATATCCACTCACTCACTGCAGTCTCGAACAATGC
CGGCGCGCCAGGCAAAGGTGGCCTCTCTACCTTGACACAGTCCGGGCAGGTTGACCGACT
TATCATATCGTACCTTGGAAATAATAAAGCGCTAGAGAAGAAATACCTTACAGGGAACAT
CGCTATTGAGCTGTGCCCTCAAGGAACCTTGGCGGAGCGCCTCCGTGCGGGGGGTGCTGG
AATTCCTGCTTTCTACACTGCTACAGGGGCTCGTGAGTCCGTCTCTACGTGGATTGGGGC
TCGGCTAAATATGTGTGCATAGATACCTTTCTTCAGGATGGCAGAATTCCTGTGCGTGTC
GATGCATCTGGCAATGTGTTGGAACATGGCAAACCGCGGGAGACAAGGGTTTTCAACAAC
AAGACATACTTGATGGAGACTGCGCTTACCGGCGACGTCGCCATTCTCCGCGCGTGGAAG
GTAGACGAAGCTGGAAACTGCGTTTTCCGGTAGGTAATTTCACCATTTATATATCAAACG
GGCACCTGACGGTCTCTCTCCAGCTACACCACCAAGGCATTCGGGCCTATTATGGCCAAA
GCAGCAACCCTTACCATTGTCGAGGCCGAGAACATTGTTCCAGTTGGTTCAATTGATCCC
AACGATGTTGACCTGCCTGGTATCTTTGTGGATAGGATTGTTCCTTCGACAGCTGAGAAG
CAAATCGAGATCAGGAAACTCCGACAATCGCAGGAAGATGGCTCTACGGCAGCAGGTGTA
TCGCCGGCTATCATTCAGAGAAACCGAATTGCAAAAAGAGCAGCTAAGGAACTCAAGCAG
GGGTACTATGTGAACCTGGGAGTCGGTACGTTTCTCTCCTATGCGTGTCAACTGTGCTAA
TAGTACTTAGGCATTCCCACACTCGCACCGTCGATGCTGCCTGAGGGTGTCAAGGTGTGG
ATTCAATCGGAGAATGGCATCCTTGGAATGGTAAGGCAAGAGCGGCGCGGTAATAGAACG
TAAGCTAAATAAGTCAAGGGACCGTACCCAACTGATGATGAAGTCGATGCGTATGTGGAG
CTCCATCTTTACGGAGCCATCTTCTAACTGTTTACAGGGACATTATCAATGCGGGTAAAG
AGACCGTTACCTTGCTGCCAGGCGCTGCAACTTTCGACAGCACAGAGTCCTTTGGGATGA
TAAGGGGCGGACACGTTGATGTTTCAATCCTAGGGGTCAGCCAATACTTTCCCTGTGCAA
ATTCATACTAACATCTGAACACAGGCTCTTCAAGTAAGCGCAAACGGCGACCTAGCTAAC
TATATGATTCCTGGAAAGGTCTTTAAAGGGATGGGCGGAGCTATGGATCTAATCTCAAAC
CCCGACCAAACCAAGATTGTCGTCGCAACCAGTCACACAGCGAAAGATGGCTTACCCAAA
ATTGTCACAGAATGCTCTCTTCCACTGACAGGGGCTAACTGTGTCAGCACGATCGTCACG
GAGCTGGTAAGACACTTGGCTGAATCAAAATTTGCTGCCCTGTTGCTAACAAACAACAGT
GCGTTTTCCAAGTCGACCGCCAAAAGGGCGAGCTTACCCTGACCGAGCTTGCGCCTGGAG
TGGACGTTAATGAAGTGCGGGAAAAGACGGGGGCACCATTCCACGTTGCGGATAAACTGG
AGGTTATGGAGTAGGCTTGCGGAGTGGAAGTGGTTTACATTTATACCCTGCCATATATAG
AATATATGATGTTGACTACCTCAAGATTCCTGTCTATAAGATGAAGTTCTATTCGAAACA
ACTTGCTTTTCTATAGTTCTGGAGCGCAAGGGAGAGTACCTAGATAGGTATCCAGGTACG
GAACAAGCTGCCAGCCTGACCGGCTGAAGGACGCAATTTTCTCTGAGCCAGGCCAGAGTA
GTTACCATCCACCAACTCACAGGCGCAACACACCTGCTATGCTCGTATCTCCACTCTCAA
CAACATATATATACCAGACGATACTCAAACCTCAAACCCCTCCCGGCTCATTCCTCTCTC
TCTCTCTCTCCAGGCCCAGAAAGCTAACTAGGATCCCGAAATCATAAACACACTTCAAGA
CGCCGGCAAGCGTAAAACTTGCCCCAAAAACGCCCTTATCCGCCAAAACCCCGGTAATCA
ACGGCCCTGCACTCTGCGTACTCGTCTTGACAACGTTGATAGCACCCATGATCGCCGTCC
GTTTATCCGCAGGCAAGGCCGCGGCCAGGAAAGCCGAGCGCGGCGCAACGTCCATATTCT
GCGTGCACGCGCGGAGGATAAGCAGCGTTAAAGCAAGCGGCAGATCAAAGAGCGGGATTA
GGGCAAGACAAATGGCGGACGGTAGGTGCGTGAACACCATTGTTTTTATATTGCCGATGC
GTTTTGCGATGGAGGATGCGAGAAGCATGGAGATCGCGGCGATGATGGAGGTTGTGAAGA
AGATGCTTCCCAAGGTGCCTTCGGGCAGGGAAAATTTGCGTTTGAAGAAGTAGGTCATCC
AGGATCTGATTGGAATTTGTTAGGCATGTGTAAGTAAAATAGCAATTGGAGAGAGATGTG
ACATACAGTGACGCAAGACCCGAAGCGAACGAGTCCAAACCAAAGAGAATGAAAAGACGG
ATAATAAGTGAGACGAGATCGCGCTCGCCAAGAAACGAAAGGAAGGATTTTCGT
>RG9FS0140 Genomic segment corresponding to mRNA: XM_413528 Aspergillus nidulans FGSC A4, AN9391.2 predicted mRNA.
GTGTCGAGCCGGGCAAGCACTTACCTGGTGTCCAGCTTGAACAGGATCCTCCTGGCCAGC
TTCTGATCAGCATCAGCGTCGCCGGTCATGCTGAGCGAGTGCTGCTTGACATCGTCGGCC
AGTTCTGCCCGAGGCTTCTCGGGGTCCATAGTGGGAATCAAAGGTACTGGTCGTAGGTAA
ACAATGGACGCGGTTCCCGCAGCAAGACGACTGAGACGGGGGTGAGGGGAAAAAGCAAGG
GGGAAATAAGCTGCCGATGGGCAAGCTGACCTGGTGAAGGAAAACCCTCGGCCATTTTTC
TGTTCGCCGATCAGTAGCGGTGCGTTCGCCTCGACACTCGAGGCTTGATTTGCTTCAGCT
GCTTGATTTGTCTGATTAGCTTGATTAGCTTGACCCCGCATTTGAGGGCAGCCAAGCGTC
CGCCCCGAACTCCCTAATTGCTCCCCAGATTGCTTGCTCCAAAGCCAAGTGGGCGACACG
CGGGACAGGCGGGGGAAGCACCCACGCTGGAACCCAATTGCTAGCCGACAATCGCTAATC
CGGACTCACTTCTGGGCGCCGACGGACCGTCCTCTTTCTGTCCAGATCTCTGCTTGCCGT
CCTGCCCCCATAATAACCCCAACACCCCAACATGAAGCCTGGGCACATGTCGGCTTGTTC
CGCTATGACGAGATCGATCGACCAACCTGGAAGGTTGTCAGTACATTATGGTTTAAATTG
TCACAATAGTAAGCCATCGCTGAAACTACATAGGCAGCATCGAATCTACCGAACCTTGCA
CCCAAAATAGGTCAGAAATAGGAAAATGCCAACACCGTATAAAAACGATAGGAACACTAT
ACTTCGTAGTACTAAGCAGCTTGTTATTCCTTGGCGTCTTTCCCCTCCCTGTCCCGCTCC
CGAACCGAACTCAGCTACCAGATCGTCCCCACAAAGGTTCAATCGAAGCATACAACGAAC
GTGAATCAAAGGCAAAGCGATAATACCCATTCCAAACATTATGACAACAAACCAGGCCGA
TTTTTCAGCCTACTCTGACGCCTCCAGCTCTTACTGGCCCCCAGGCTGGAACTTTGCGCG
GTTTGCCCGCGCTACACCCGCAGACAACGCCACGCTGTCCGATGAAGAACGAGCGAAAAT
GCAGGCCGGGTTTCGCGATGTGCTGGGTGAAGAGGGCGTCGCTGAAATGGCACGTGTGGT
GTGGCAGGAGCAGTTGCGTGTAATGAGAGCCGAAAAGGAAAAGAAAAATACTGCAGGACG
CGCTCCGGCGGCGGCGCCGCCACCGCCAGAGTGGTTGAAGATTTGGCGAAAGAGGTATCG
GAGCCCGAGAAAGAATTGGGGGTTTGTGGCGCTCTGGACTGCTGCGGCTGTCTCTGCAGC
TGAGCGGATGGTGGATTCGGATTGTGGCTTTGAGGGCGTGGAAGAGTTTCAGCGGAGGGT
GTCTGAAATCGTGGGGATTCCCTTTGAGGCGGCTTTGGAGCAAGGACAGTCGGCTGAAGA
GGTTGAGAATGCGCGGAAGGCGTTTGAAATCCGATGGGATTGGCTAGATAACGAAGAAGA
GGAGAAAGGAAGCAGAGAGGTAATGGCGGAGGACATGACCAACACAGAGCTCATTGAGCG
ACTACGTGCCAGGTATCGCTCAATACAAGAGTCCGGGTCCATTTCACACGGTCAGTCGTT
GCCTGTATTTCTTGTTGTGTCGCCGTCGGCCGTGACCTCGGTGTTGTCCTGTACCAGGGA
AGAGCAGCCAGCAACGACAAGCCGGCGCTGGCGATCCAAAGCGCCGTTTTTACTGGCCGT
TGCGGCGGTGGAGGAACAGGGTATTGAGGAGGACGAGGAGGCGGATAGACTGGTTGGGCG
CAGTGGGGAGAAAGATTGGTTTGAACCTGTCTTTAGGGTTGCTGTGGAGGTACTGGTGGA
TGAACTCTGGCCGGTCTTTGATGAGCAGATTACGACGCTGGGGAGTATGACGAGGTTTGT
GCAGAGGGCGGAGGTTACGGAGGATGTATTAGCTGGCGGTGATGGACAGGGCGAGGCAGA
TGAAGATGGGCTGGATGCCATATGGTGGTCGGTGCATACGCCGCCTCATCAAATGAGGAA
GAGGAGAAGACTCTTCGGCGGCGCCTGAATAACTCCAATGAATATTTCACAACATGTCCT
TTGTCTTCCTGCGTCTGCCACCTGGTACATACTTTGCTTCTACAGCCAGACTGGACACCA
TTCTATGCCTCTACAGTGAGTGATATCGGCCATATTTAGCCTAGATGGTTTGAAAATCTC
CAAAATTATTAACCTAAATATATACAGAAATAAACAGTCTAGCTGGTCATCTGTGTCACC
GGCAAGGCCAGCAGTGTGTTCATATTCGTCTTCAGATCCTGCAACAGATCGCTCATTTCC
TTGATCACCAGCGGCGCGTAAGTATTCTGTGCCAGACTGCTCGCCCAATACAGGATCTCC
TCGTCTACATATGTCTCGAAGGTGTCTCTCACTCTCTCCACTTGCCAGTTCAGATAATCC
GGCATGATCTGCTTCCAGGCATCTTCAAAGTCATACGTGATACCTTGCGTCGCCGCATAC
CGCGTTAGATCCTTGAACATGGTCGCGATATTTTTATACGTCGAACTGAATGCCGCTACC
ACCTCGGTTCTGGACCGGTAGTTGTGCATGTCGACCACATCAAGAAGAATTCCGACCCGC
TCCTGCGGGTTGTAGTTACTCCACATGGTCCGCGAGATAAAGTCCGCCCCTTTGACCATA
TACTCCTTGTATACGTTGAAGTCGCGGTCGCAGACTTGGAGGTTCTCGATGAATCGATTC
GACAGGCCTGGATCGCTCGTGCGGCCTAGCAAGCCTGTGAAGAAATCATTGATGTTTCCC
ACCAAGTTGTGCGTAAAGGTCAGAGTCGGGTATGTCACAGTAGGCCAACTCTGCTGGAAG
ATACCGTTGTTGCCGAAGACTTGCGCGAAGGGAACGGCGCCGGAGCGCAACATGGTCCCG
CTCGGGGTCTGTCCGGCTGCCATGTACTCGAGCGCGTTGCGGAACTCTTGCTTCTCCAGG
ACGTGTTCAGTCACCCAGTCTGTGTTACTGGCGAGCGTGCTAAGGCTGGTTATCCCAGCG
GCGGCGCA
>RG9FS0143 Genomic segment corresponding to mRNA: XM_413525 Aspergillus nidulans FGSC A4, AN9388.2 predicted mRNA.
CATCAAGTCTCTGACACTGTCTTAGTGACAAAACAATACGCCACCGGTGATTCGAGAACG
AAGAAAGAGATTAAAAGAAATGAATTCTCTGGATCAGGGTTACAATGTTCGTCATAACGT
GGACAACAATTCATCCAAGCTATTGCATAAGTCCCAGGGCCCCGGCCCTGGACTCGCCCA
CTTACAGCCACTACAAGGGCTCTGAAGACTCGGCAAGAGCCAAATGGGGCGAGTGTGTTT
CATATGCATAGAGGTCTAGGCGAACATTAAGGTGTCGCGCAGGATCGATTCGAGTCTTCA
GGACGCAATCTCCGATGATTTCTCCGGTGCTGGAAGTTATCTAGAAGGAATATATTACAA
ACAACTATCTGGTCGTGTCTGCAATCGCGATTGGAGGCATTCGTGGTCCAGTTTAACCGG
TGCTTGCCAGTCTCCACGTGGTCACTGCTCTTTTTTTTTGGCCGGAATTCCCAAGGGGCC
ATACACGACCATGTCACTGTCAATCAGCACGCTGGGGCGGAGTGTTCGAGAACTTTTGCA
ACCTAGAGAAGGATCCATCAACTAATGCGAACCTGCCAGACTCAATCGTATCAGGCGAGC
GGTGTTTGGATAACAAACTTCAGCATGGACTTGACGATGCGAGGCCGAGCCAAATCTGGA
AGTTATCAATGTGGAATCCACCCGTCCAGCCGCCTTGCACTTTACAGGTGGATCCTGGCT
ATGGCGCCATGCGCGCCTAGAGATTGGACAGCCTGATAGCCTGACAGGGATTGCCCTCCT
ACGTCCCACCAAACGCACGCCGGTACAACGCTAATCGAGACTAGCTGACTCGACGACATT
GGCCCATAGTGGCACTGATCCCGGTAGTTAGGGCTTCCAGCTTCAAGCCGTAAAAGCCAT
AGCCGGTAAACCCGAATATTGTATTCAAAAAGCCATCGGTCTCCCATGTGGCACTGGAAA
CTCCTCAAGCCGTAGTTCAGCGTTTCAGACAACTTTCAAGATGCGTCTCGCCGGGGTCCT
CTTCTCTTTGGCGCTTCTTCACCTTGCCTCCGGTGTTCCCCATGGGAGCCGTACAACGTG
CAGTAATCCCCCTGTGCGCAAAGAATGGTAAACCTGTGTTATAGCTTCTGCGTCTGGCAG
TGCTAACACATCCATAGGAGACAACTGAGTGCCGAAGAGAAGGCAGAGTACATTGCGGCC
GTCCAATGCTTGACTACTCTGGATCCCAAGTCTGGTCTCGATGGTACCGCCAATCGTTTT
GATGATTTCCAAGCTGTTCACTCAAATCAAACCCCAAGTATTCACTGGGTGGTAAGGCCC
CTGCAGGATTATTTTACTTTTTCTTGCCAAGCACGCTGATCACTGTTCACTCTCAGGGCC
ACTTTGCCCTCTGGCATCGATACTTTGTCGCTTCTTACGAGAAGTCACTGCGTGAGGAAT
GTGGATATACCGGTGCCCAGCCGTGAGTTCCCGGTTGCTTTGGAGTCAGACGTAGAAACG
TTGGCTGACTGTGATATTCCCTAGGTACTGGAATTGGTCGCTTGATGCCTCGACTAACCT
CTCCTCAACCGCTATCTTCGAGACGGAGATCTTTGATCCAGATACCGGATTCGGCGGAAA
TGGAGCGTGGGTTGAGATCACCGATCCAGCAGACAACCCCTTCAACCTCACTGGCCGTAC
CGGCGGTGGCTGCGTCAAGACTGGCCCCTTCACGCCAGACAAGTTCCAGCTTCACCACAG
TGGCGGCGGCTGCCTCAAGCGCGACTTCATCCCCTGGATCATGAACAGCTTCGCAGCACA
GAGCCTCGTCGACTGGGTGCAGAGCCAGCCCGACTACACATCCTTCGCACGAGCCCTGGA
GAACATCCCTGACTTCAGTGAGCCCAACATTCACGGCAGCGGTCACTTTGGTGCTGGCGG
TGTCCTCGGAACCCTAGGTAACCAGTACGAGAGCCCCGGTGACCCACTCTTCTACCTACA
CCACGGCAACCTGGACCGCATTCTCTGGGAGTGGCAGCAGCAGGATCTTCCCACACGTCT
TCACCAGGTCGGTGGTCCTATTGAACCACTTGACTACAGTGGGAAGAACGTCACTCTTGA
CTTTACAGTCAACATTGGCGCTCTTGCTGGAAATGCTACCCTTGAGCAGCTTCTCAGCAC
AAATGGTGATGTTCTGTGCTATACCTACGACACCGCTTGAGGTGATGCTTTTCCTCTCTT
TATCTTTGGCCCGCTATTGCATAGAGACATCTGTTTTCGCCGTCTAGACGAGCGTGCAAA
GGTTTGTACATGAGACATCTGTGTGTCGAGCTGATAGCGCAAGCTTTCTGGATTGTTTTC
GCTCTTTATCAATTGTACTCTATCGACACAATACCAGCTCATTCCTTGCACTTTGAATGA
CCTATTGGGTTGGCCTATTGTTGCCTTGGATCTATAATGGGTGATACTTGACCAAGCCGC
TCTCTTCTGACTGCCCATCTTATATGCTCCTATTGTCCAAAATTACCAAAGTCTCAAATT
TCCACCAATTAATATTGCTAATATGAAAGCAGTTCCCGCTACAGCAACGTGGCTCACCGA
CCCCGAAAAAGCGTCATGCAAGGCCGCCTCCCACAGAGCGCTCCTTCCTGACGTGTGGAG
ATGACTTACAATGTGTCTTACTGTGCTTTACAAGATTGGTCCAGTCGAGGGTCCTGATAG
CAGACGAAGGTCACGAAATGGTATTTTATTTAATCTGTTCAGCTCTGCAGTAGGTGGTTT
GCTGATTATCTATTCCAATCGCATACCGGTACCCGAACTAACTGACAGAGTTTGCTGAAT
AACAACTCCAGCATTGAATCATCAACTTAGTATTCCTTTTCCCGCTGAGTGGGTGGAATT
CATGCTAGAAACAACAAATCACCTAATCAACCAAATATGGAGACGGCTCGGCCATTCTTC
ACTTTGTATCCCAGTTCAATACTCGATAGTTCTTTTCTTAAAACAAGCCGCTGCAGAACA
TTGCCTGCTTCTTGCATTTCAGGAACCTCAGCCAGTCCACTGGCTCGAAGACTCATTTCT
ACCCCTTTTTCTGCTAGCAGCCTTACCAAAGCTACTACCATTGTTTTCTGCTTCTCATAA
TTCTGGTGTCTGATATGATTATTAGTTGGTCCACATCAGACCCTGTCTCTGCCCGCACAC
CTCACCACATCTTCTGGCCA
>RG9FS0144 Genomic segment corresponding to mRNA: XM_413524 Aspergillus nidulans FGSC A4, AN9387.2 predicted mRNA.
CTAACTACCGGGATCAGTGCCACTATGGGCCAATGTCGTCGAGTCAGCTAGTCTCGATTA
GCGTTGTACCGGCGTGCGTTTGGTGGGACGTAGGAGGGCAATCCCTGTCAGGCTATCAGG
CTGTCCAATCTCTAGGCGCGCATGGCGCCATAGCCAGGATCCACCTGTAAAGTGCAAGGC
GGCTGGACGGGTGGATTCCACATTGATAACTTCCAGATTTGGCTCGGCCTCGCATCGTCA
AGTCCATGCTGAAGTTTGTTATCCAAACACCGCTCGCCTGATACGATTGAGTCTGGCAGG
TTCGCATTAGTTGATGGATCCTTCTCTAGGTTGCAAAAGTTCTCGAACACTCCGCCCCAG
CGTGCTGATTGACAGTGACATGGTCGTGTATGGCCCCTTGGGAATTCCGGCCAAAAAAAA
AGAGCAGTGACCACGTGGAGACTGGCAAGCACCGGTTAAACTGGACCACGAATGCCTCCA
ATCGCGATTGCAGACACGACCAGATAGTTGTTTGTAATATATTCCTTCTAGATAACTTCC
AGCACCGGAGAAATCATCGGAGATTGCGTCCTGAAGACTCGAATCGATCCTGCGCGACAC
CTTAATGTTCGCCTAGACCTCTATGCATATGAAACACACTCGCCCCATTTGGCTCTTGCC
GAGTCTTCAGAGCCCTTGTAGTGGCTGTAAGTGGGCGAGTCCAGGGCCGGGGCCCTGGGA
CTTATGCAATAGCTTGGATGAATTGTTGTCCACGTTATGACGAACATTGTAACCCTGATC
CAGAGAATTCATTTCTTTTAATCTCTTTCTTCGTTCTCGAATCACCGGTGGCGTATTGTT
TTGTCACTAAGACAGTGTCAGAGACTTGATGCTCATTTGCCTTATTAGCCCAGCCAGACC
CTAAAAGACCTTCGAGAAGGGAGACAATTGTAAGGATTGTCGCCCTCTTCCTGTGAACAG
AGCATATGCAGTCTGTTCAAAATCTTGCTCCTGTCAGATCATGGCATACATATCGGCCAG
CCATGGCTCGTTGCAGCCGGTGTTCCTCATTGTTATGAGCATTCTGCTGTTCCTCTCGGT
CGTCACCGTCTCATTGCGGCTGTTTTGTCGGGTTTTCCGCGTCCACAAAACAGGCATTGA
TGACTACCTCATCGTGGCAGCAACGGCCGTGACCATCGGGATGGGAATCATGAATGGATT
CCATGTCGCGGTAGGAACAGGGTACGTTGCGTTTCCTCACTGCTGTCTAGTTCCTGGTTG
ACGCGTACCAGCCAGCACCTGAAATACTTGGACCTGTCGGTGGTCCTTGTACCCACGCTC
AAACATTGGTATGCATATCAAATGGTCTATCCGATCACCGTTGGGCTCGTCAAGTTTAGC
ATCTTGACACAGTATTACCGGATATTTGAAATTAGAAAATTCAGAATTCAGGTTATTGTG
GTCGGGGTATTTGTTCTGGTCTATACCATTGTTTGCATCTTTGTGAATGTGTGATATTTG
TCCTGCCCTGTGTATCCATTAGAGATTGCTGACAAGCCGTCCAGGCCTTTGAATGTCACA
GCAAGCCTTGGCGGGCATGGGATCCCTCATTTCCCGAGGGCTGCAACAATCTTCCAGCGA
CATATTTTTCGACCGCGGCTATAACTATTTTCACAGATCTGGTGATTCTCATCATGCCAA
TACCGCAGCTGATGAAGCTTAACATCCACCCACGAAGAAAATGTATGTTTAGCCCAAGGG
AGCAACTGAGAGTACATCTGACAATGGCCCCAGACGCCTTGGTAGCCATCTTTTTGACAG
GGACATTTGCGTCCGCTGCATCGATCGCCCGTCTGAACGCTTTGTACAAGTATACAGTCA
CGGAAGATGTTTCGTACGATGCCATTCTGATTCTTCTCTGGACGCAAATCGAGGTGAACG
TCGCCATCATATCCGCATCCGCGCCCTCGCTTCGGCCGCTATTCAACCGTATCTTCAAGG
GTTCCTCGTACGACCGGCCACGACCGTCAAACTCCCCGTATCCGGGATACGGCACGTACG
GACATGGCGAATCACATTATCGACGGACAATCACGCACGGTAACACCCACGGAGCGATCG
AACTCACTTCCCGCGATGACGACGCGAGTCCTGCCGCCGGTGTACATGGGGTGATCCGAT
CTAGCTCGCGAGCTCGAGCGTTGGTTAACGACGAGACCAGTAGCCAGGAGCATATCCTTG
ACCAGAACACAAACATTGTGAAGACGGTGGTGATTGAGATGAAGAGCGAGGGTAGGAGAT
AATCTGTGCGAAAGCTCGGGTTTACATAAGGGAAGAAATGGGTGCGTGTCCATCTAAGTG
GCTGGTGTTTGGGTTAGGAAAAGGCGTTGAGGTTTCTGCGTAGGGACCAGGGTATGATTG
ACGATCTAGAATATACTTGTAATTAGTCCAGGAACATATATCCTCTTGAAATATTCGCTT
ACCTTTCTATTTTTCCCATCCAGACCAGGAGAACCCTGTTTTGATGACGGGTGATTCGCG
CTCAATCGCTATCCTAAAAGGAAATAGCAAGCTGTTGAGCCTGAGGATTCTGAGAATTGA
AGTCATCCGTACGATATAATGATCCGCCGGGAGCATCCACAGATCGACCATCAATATTTT
CGTTCTGGTCTTGGGCGATCGATCGGATCTTGCGCGGACCGTGGGCTGCGGAGGGAGTGT
GGTGGGTAAAGTGCGGGTCGGCTGCGAACCGAAGCTGGTGGCCAGAGTTTATGCGGGACT
GTGTACTGAGCAGGGACCTGGCTTTCAGCTCGATATGCAGAAAATATTATTATATTATTA
GGAGAGATTACGGGGCAATTAGAGCCAATGCTAGATTTCTGAACTAGAGTATAAGAGTAA
TGTAGATCCGCAAAGCCCATAACTTTTCCCGGGGTATCATATCCAGATGTCATTAAACAA
GGCAAAGTCTGTCGCATACTATCACCGCCATGAAGAAAACCATCTTGAATGCCGTGGTAT
TGGTGGGAGAGGCTCAGTGCGCGTATTGATATTCCGATACCTAGCGGGCGTAGAGGAAGG
ACTGAACGTCGAAAAGGATTCCATATGGTTATCCTGGTTCAGCTTTCTGGAAGACATGGT
GTCGATCCTGAAAAGATTTGTGTTAGCAAATATACCTTTACCATGTCTGCTGGGCACGTA
CAGCATTACTAGCGGGAACAAACACTCCATAGTATATGCGAATCGGTCGATTTGCCCAGC
AACTGTAGTCGCGGACTGCGAGGTGACTTGCGACGAGTAAGT
>RG9FS0145 Genomic segment corresponding to mRNA: XM_413523 Aspergillus nidulans FGSC A4, AN9386.2 predicted mRNA.
ACGACTCGAGATGTCCAACAACTCTGGTTCTCGGCGCGCACCCGGCCACTCCTCCACACA
ACCCATTCTCCAAATGGGACTCCGGGCCGTGGTTAAGGAAGATGAGGTTGAAGTCCGGGG
TATTTGCCGGCCCTCAGCCTTTTGAGTTGTGGTCTCAAACACCCGTCCATTGGAAGTGAG
GGATTCCGCTATCGCCTAAAGCTACGGTCCGTCAATCCTGGCTGAACTCTAATGGTCCAG
AGGGTGACTGCTGGACCGGGCTGCCAGCTCCCCGAGACCTGGCACTTTGACCCCCCGCCG
TATTCCGTATAACTGCATGCGAGCCAAGTTGAGGCGAGATGTGAATAGGGTCGATAGAGA
GCCATGGCGGGGATACGTATGTTGTCTTTCCAAAGTACGCTGTAGACGTGCTGTAGAGTG
ATTCTCAGCAGGTTTCTGTCTATAATGTGCTCTGGTGTACTCTAGAAAATGTGCACCGTG
CACGTACCTATCTGGATACCATATCGCGGACGAACCGGGTAGAGGACGTCAGAGCCTCGA
TCCCCGCCAGTCTGGTCAGTCGCCACCCTTCCAACACCCCCTCCTCCTCATCCCCCTCCT
CCACATGAACTCCGTCGAGAGTACGGGGCATACAAGGACTGCCGGAGACCATTTCCATTC
GGAGAAGAAGGTTTCTGCGATTCAGTTTTTCGTAGTGTCTGATTCAACGGGACGACCTCG
ATCTGGAATTAGTCCGTCAATGAGATTTGTGGGGGGTGTGATCAACACGCGACCAGTGTT
TCACCTCCGCAGGGGGCAGACGCTTTCCCCAGGAGTTCAATCTTCGTATATCAGTCATCG
TTTTCGTTGATGGTCATCGTTCTGTTTTCTCCCGAGATCCTTTTTATTCTCGACAACGCA
TGAAGACTCCCATCATCAACCCCAAGCAGCAGATGCTCCGCTGGGGGGTTGGCCAGTCGA
GATGGATCCCAAGTACCCCCAGCCTAATCCTCATCTCACCATGGCCACATACTTCGAATT
GAGCTGGTCCATCTTGAGCAGCATTGGGCTCTTTGCCACTCTTGTCGGCGTCTGGGCTCT
CTTCATCAGTCGCCCCAGCCCATTGACCTATATTCCAATCGTGGTGTCCATTTCGTGTGC
AATAGCGAACGGGGCCTGTTACTACGCATTCTATGCCACCCATTATCCGATCCCCAACAG
AGCCGTAGCAAGTGGCTTTGCCGACTTCTTCTGGCTGGTAAGCGCAGTGCTTTTTCGAGC
CCTCTGCTCTCGACTCATTAGTCCTCTCTTCTAGATCCAAGAGGCAGGCCTCTCCTTTTA
CAGTTACCAGATCCTGGTCCATACCCTTCGCGGAACCGCGCGCACTATCTTTCTCTGCAT
GTTCTGGTTCCTCCTGGTGGCTATCACATCGCTTCGTATGACCATCCTGGTCTATCGGAT
ATTGAATATCGTCAGCGGTGTCGATACCGTCCATTCCGGCGGGCCGTACCAGCACCAGAT
CGGCTACCTTCATGTCGGATATTTCACATCGATCGCCCTCGTTGAAACTTGGAGCTCCTT
TTTTCTCATTCGTCTGCTCCATAATGCCTATCGAGTCTCCCCGAAAATCTCCTCTACCAG
ACTCATTTTCCGGTATCTTCTCCGTACAACCGAGATTCGCGTCGCGAGTCTCTGCTTTAT
CGGAATCACGCGCGCCGTGACTTACTCGTCGCAAGTCACCTCGCAGTCCGCGACTACAGT
TGCTGGGCAAATCGACCGATTCGCATATACTATGGAGTGTTTGTTCCCGCTAGTAATGCT
GTACGTGCCCAGCAGACATGGTAAAGGTATATTTGCTAACACAAATCTTTTCAGGATCGA
CACCATGTCTTCCAGAAAGCTGAACCAGGATAACCATATGGAATCCTTTTCGACGTTCAG
TCCTTCCTCTACGCCCGCTAGGTATCGGAATATCAATACGCGCACTGAGCCTCTCCCACC
AATACCACGGCATTCAAGATGGTTTTCTTCATGGCGGTGATAGTATGCGACAGACTTTGC
CTTGTTTAATGACATCTGGATATGATACCCCGGGAAAAGTTATGGGCTTTGCGGATCTAC
ATTACTCTTATACTCTAGTTCAGAAATCTAGCATTGGCTCTAATTGCCCCGTAATCTCTC
CTAATAATATAATAATATTTTCTGCATATCGAGCTGAAAGCCAGGTCCCTGCTCAGTACA
CAGTCCCGCATAAACTCTGGCCACCAGCTTCGGTTCGCAGCCGACCCGCACTTTACCCAC
CACACTCCCTCCGCAGCCCACGGTCCGCGCAAGATCCGATCGATCGCCCAAGACCAGAAC
GAAAATATTGATGGTCGATCTGTGGATGCTCCCGGCGGATCATTATATCGTACGGATGAC
TTCAATTCTCAGAATCCTCAGGCTCAACAGCTTGCTATTTCCTTTTAGGATAGCGATTGA
GCGCGAATCACCCGTCATCAAAACAGGGTTCTCCTGGTCTGGATGGGAAAAATAGAAAGG
TAAGCGAATATTTCAAGAGGATATATGTTCCTGGACTAATTACAAGTATATTCTAGATCG
TCAATCATACCCTGGTCCCTACGCAGAAACCTCAACGCCTTTTCCTAACCCAAACACCAG
CCACTTAGATGGACACGCACCCATTTCTTCCCTTATGTAAACCCGAGCTTTCGCACAGAT
TATCTCCTACCCTCGCTCTTCATCTCAATCACCACCGTCTTCACAATGTTTGTGTTCTGG
TCAAGGATATGCTCCTGGCTACTGGTCTCGTCGTTAACCAACGCTCGAGCTCGCGAGCTA
GATCGGATCACCCCATGTACACCGGCGGCAGGACTCGCGTCGTCATCGCGGGAAGTGAGT
TCGATCGCTCCGTGGGTGTTACCGTGCGTGATTGTCCGTCGATAATGTGATTCGCCATGT
CCGTACGTGCCGTATCCCGGATACGGGGAGTTTGACGGTCGTGGCCGGTCGTACGAGGAA
CCCTTGAAGATACGGTTGAATAGCGGCCGAAGCGAGGGCGCGGATGCGGATATGATGGCG
ACGTTCACCTCGATTTGCGTCCAGAGAAGAATCAGAATGGCATCGTACGAAACATCTTCC
GTGACTGTATACTTGTACAAAGCGTTCAGACGGGCGATCGATGCAGCGGACGCAAATGTC
CCTGTCAAAAAGATGGCTACCAAGGCGTCTGGGGCCATTGTCAGATGTACTCTCAGTTGC
TCCCTTGGGCTAAACATACATTTTCTTCGTGGGTGGATGTTAAGCTTCATCAGCTGCGGT
ATTGGCATGATGAGAATCACCAGATCTGTGAAAATAGTTATAGCCGCGGTCGAAAAATAT
GTCGCTGGAAGATTGTTGCAGCCCTCGGGAAATGAGGGATCCCATGCCCGCCAAGGCTTG
CTGTGACATTCAAAGGCCTGGACGGCTT
>RG9FS0146 Genomic segment corresponding to mRNA: XM_413522 Aspergillus nidulans FGSC A4, AN9385.2 predicted mRNA.
ACAATAGGACTGTTCGCGAAATAAAGGAAGCCCAAGGCACGTTCCATTCTTATCTATAGT
TCCCTACAGACCGGTCTAATCTTGCCTGTTTTACACAGAGAAGGATGCGAGAGAAGCAGA
GCTGAGAGCGAAGCAGTCGTCTCAGGAGACTGGAAAATAGGCAAAAAGCTATGAGGTAAC
TGGGTGAATTTACGCGGGCAATATGGACTTGATTGTGATGTGTGACCTTGTTCCGTGTTT
ATGGCGGCGTGGATAATGGGGTACTGGGCGTTATTTGGGCACTCGGCATTTTTCAAGATA
TCCCTGCCAGCTATCGAAACATTTGTTTCATATCCCCTTGTCGATAAATGAATTGGCTTC
TGCTTTCTCTGTAACTACGTCACCGGCCTGATCTGACCTATCGCGCCTTCCATCATGGTA
CGGACCCTCGTCCAACTCGGTACGTGGCAAATCAATACGGAGTACCGTATTGATTTCAGA
TCGTTATTCAGATCGCCATCACCTCGATCTGACTCGGTTGTCTTAGGTCCAGCCTGACGG
TACGGGCAGAGAGCATTCCAAGAAAGCAACCAGCAGCCTTGAAACTAAGAAAATGAGCAC
GTCACCTGCATGAATCGGGCTTCATCCCGGTTCGCCCAGCTTGAATCTCTGCATGACGTC
TGTCGTTTCACTGGCGATGGTCATGATACTAGTCTATATTCCAGGTCTGGGCGCACTACC
TTACCCACCGTCCTTCTCGTTGGGTGCATCTTGGTACTAGGATTCCTCCATCACGCGAGG
CCATTAACATGGGAGCGAACTTAGGCTGAGATAGAACATCACCTATCCCGAGTTCCACGT
ATCTAACATTGCAACAATCCGGTTGACCCCTCAGACTGGAAAAAGCAAGTCAACCCCATA
GACCATCTATTTAGCCTCACTTTTCCGGTTTCTACAATTGGCCTGTTGCAGTCCAGAGAG
GCTAGGAGCCACTGGGTTAACTGATGCTGATTTGCGCAACATGCATCAGACTCCACGTGG
AGGCCAGGAGGTCCCTGTCACTACGCGATTTATTCCATTATGTCTAGAACAAGTGAACAT
TGTATATAAACTTTTGGGACCCCGATGAGCAGGTTAACTGTCCCTTCTCATACGCGGATG
GAACCTCCGTGGGCCCACGAGGCACTGCAGCTTTACAAATCCTCAGCACCATTCTGCATG
GAGTTTTGAGGCTAACGCGGCATCCTTTGAGCTACCCGATAATTCACACAAGTTTGATCG
TTGTTCGACTAGTGACTAGGAATCGATTCGACAGTTCTGATTCTCAGTTGCGGATACGGG
ATCTCATGTGCTCCTCGGATTTCCACGACTTCAATCAGTGGTTAAACACTGCTGAGACCG
TAAGGTCAATACACTATCAATCAGGGCGCCTAGGCTTCTGCCTTGTCGACTGATAGCTAA
CACACCAGGCCCACGAAGTGCGAAGAAGTATCCAGGTCCAAGGACTCGTTGGAGCTTGTC
AACCTCGCCATGCAGATATCCATTTACTATGGCATGCTCTATCTGGAGTCTATGCATGAG
GCCGGTTGCTAATGTACTTTTGAAAGAGCAAGGCTGGCCTGTCGTAGCGACTAATTAATA
AGCTATGCTATTCCTTGAAACTAGACTAGCGCGTATTGCCTTGCATTCCCACGAACCTAC
AGACAGCTCATGGCTACACCGACAGTGCCACGGCCACCCAGCGAGTGATTTTCGTCTCGT
TGAATCAGGGAGACTTAAACAGATCGTTGAGCGCTAATCAAACAAGAGCGTTGATTTCCA
CGAATTGCTAAATAAATAATCTGGAGAAAAGGTGACTGCCAAATCTATCAATCGCCTGGA
CGGTCTATTCAATCTGGACCCTGCATTTCGCACGCTCCCCATAAACCCTGGGCTAAGCAT
TTGCTCTAATCCTGCTGCACGCGCTCAGACCGACATCCCATCCGCACTCTCGGCACTTGT
GTCTCATACATTGGCTGATTGGATGCATTCCAATGTGCCTTGCTTGGCTAGACCAGCCTT
TCTTGTAACCCCTTGACCAATTAGCTATCCTCGCCGAGCTCCCATCGAAGAGAGCGCAAG
GACTGGCTAGCATTATTGTTAACTATTGCATAGTACCTGACAAAGCTTGACTATCAAATG
CGACGTAGATATGGTAGCTAGGCTGCTTATAACTGCGCATGACGACGAGCTAGGTTCAAT
AGAATCCTATGGCGATCAGTGAGCTCTATGTTCTACCCCTGATGTGGTGATACATAGTAG
TTCTAAGACCCAGCTGACCCTATATTGCTAGACAGCCTTAACGTTCTTCGGATTTCCAAA
AGAAGACAAGATAACAGGACCACCTATCCTCTTCACTTGGTCTACATCCAGATCGCAAAA
TAACAACAGATTTTTCGTCACTGGATCGCAAATGTGCGCGCAGAGAACACACAGTCTTAA
GCACCTCGTAAGCCAAATATGGTGCCAAGTGCTCAGCTTCCTAATGAGGAAGCTCAAGGC
TGCAGTATCTCAACGCTTGTTACTACCGCAAGCACCAGATATATGCATGCTAACAGTTTT
GGCAGGACTAATCCAGACATCGTCTCATGGAACCAAGTGGGACGAATGTATCGAGTCTTT
TATCCCTACTTTCACCGAGTATTGCTCAACAAGCTAGGTACCTAGGCGGCGCTCTAAGGA
GCGCAAGTTGGAAGCATTGCCTTCTGCT
>RG9FS0147 Genomic segment corresponding to mRNA: XM_413521 Aspergillus nidulans FGSC A4, AN9384.2 predicted mRNA.
CCATTAATGCAGTACGCGCGAACAACAACCAGTTCTTACGCATATTTCTAAAGTAAGGCA
AGAAGATGACTTCTCGGTCTCTTAGACATTGAAAACAAAGCAGAAAAGATCTGTTGTAGA
TGGTTTTGGGTTGAGAAATATAAATATAATTATAATTATGATTATATATATTATCACACA
GCCTCCGTATCAGTGTATCTGAACCAGTCTGTGACTTTCGGCTAATGTGGAATCTTCAGT
CACCTGCGCAGTACGAGCAAGCTTGGCAGCGGCCTGAAGGCCGCACGCGCACCCTGATCA
GGATGGTGAACTGTTGAGTCACTGTTGGTTTGAACCAGTTCAGCACTTCAACCCAGCTAT
GGACGGAGTCGGAGACGGAGACGGACGGATGAAAATCCATCCGGAGAGATCAGAAGAAAG
CTAGTGTCTGGAAGCTTTACCTAAACAGGAAGGAGCACGTGGAGTCCAGGTTCTTTATGC
CATAAAGAAAACATAACATAATCAACAGATGCACAGAGGCCTTGTACATAGCAACTCCAT
AAAGATCATGGTAGATGTTCTGCCCACGAGATAATGCAGACTGCAGTGTTCGTGCATATC
TGGCGTTCTAGCAAACCAGCATCTGCTGAGATTACATCTGATTCCTTTGTTTGAAAAGAA
AAAGCCTCGGCTGAGATCACTGATCGTCCTAAGATTCCCCGCTCTCTGGGTCTGCAGACA
GCTAGGCCAGTAAGAATGATGCTTGGGGCAACTCTTTAGCTCTTCGCCTATACTGGTTGT
CCAATCTCAAGCTTTCAGAGGTCATCGCTTCCCAAGTGGGTTGCTCCAAATCTGATATTC
GGCGTGGTCGGGTAGACGGTCCACCCGCTCAGGCACGTTAACGTCACACCCCAACCCTGC
TTCTTAAAGCCTTCATGCTCTCAACAGCTAAATTCGCCAGGATGCCCAGGACCAACGGAC
TGACTGACTGACTGACGAACTAGCAAAGCAAGCAACCAGAATGGCGCTCCTCGGCCTGCT
CGAAACCTACCGAGATCCGCTCGCCTTTGTGGCTGCCCTCTCCGCGGTGTTTTACCTTCT
CTCCTGCCTGCACCGACGATGGCGACGGTACCAGTTTGCAAAGGAGAACGGATGCGAACC
GGTCGTGGGAAAGATCCCTAGCTATGATCCTTTTCTATCGCTCGACAGACTCTATCGCTT
GACCAAGCTGGCCAGAAACCGCAAGTTGCTGGAAAACAACGTTCAGCGGTTCAAGGAATT
TGGCAATACCCATCGAGCCAAACGCATCACCACGCCGATGATCGTGACGCGCGATCCGCA
AAATATAAAGGCTATTCTTTCACTGAAGTTTGGTGACTATAGCATGGGCGATAGGATCAG
GATTTTTGGCCCTCTCCTGGGCCACGGCATCTTCACCTCTGACGGCGAGGACTGGGCCCG
ATCCCGCCATATGATCCGCCCCAACTTCGTCAAAGAACAAGTCGCGCACCTTGAGATTTT
CGAAGAACTCATGGACGACCTCTTTGCCCTTATACCGACCGACGGCAGCACTGTCGATCT
TCAGGAACTATTTTTCGGCTTCACGATCGACTCTGCGACTGAATTTCTTTGCGGCCATAA
TGTTCATAGTCTGAAGAAGCGGCGATCAGGGGTTATAGATGACGAGCCGGACTTCGCTGA
AGCTTTCAACTACTCGCTTGACAACATCTCGAAGAATGGCCGTTTTGGCCCACTGATGTT
TCTGAATCGTGACCCGAAAGCTGTTGAATCGCATCGCATTTGTCACGAGAGCATGGACCA
GTTCGTAGACAAGGCTATCAGAATGCGCGAGAGATATAATGAAGAGAAGATTGTCGACGA
GGCTGCAGAGCGCAGGTACATGTTCCTTTACGGATTGGCTCAGCAAACCGGCGACCGGAG
GCGAATCCGTGATGAAGTTTTGAATATCCTCTTAGCAGGTCGCGACACGACGGCTTCGCT
TCTGAGCAACATGTTCTTTCTGCTGGCAAAACATCCAAGCACCTGGGCGAAACTGCAGGA
GGAGGTCGCTACACTTGAAGGCCGTGCTCCGACTTACGAGCAGCTGCGGAATATGAAGTA
CCTTAAATACTGTCTCAACGAAAGTGAGTGAAGCCGTCTAATAGCTGGACCCAAGAAAAC
TAACATCCGCAGCGCTCCGTCTCTTCCCTGTCGTTCCGGTCAACTCACGCACCGCCATCA
GAGACACGGTCCTTCCCGTTGGTGGTGGCCCAGACGGCCAGTCGCCCGCTTTTGTGCCCA
AGGGCACGATGGTCGCGTACAGTGTCTACGCCATGCATCGCCGAGAAGATTATTATGGGG
CTGATGCCGAAGAGTTCCGTCCCGAGCGTTGGGCCGATCTACGACCCGGTTGGGAATACC
TGCCGTTTAATGGAGGCCCTCGGATTTGCGTAGGCCAGCAGTATGCCTTAACTGAAGCAG
CGTATGTCACAACGCGACTCGCTCAGCGATACTCAATTCTGGAGAGTCGTGATCCTGGCC
CATGGGAGGAAAAGCTGACGTTGACGTTGTGCTCGTATAATGGAACCCAAGTCAGTCTTC
GGCATTAAAAAACCTCTAAAACCTATCCTTGTTCAACGAGCTTTATGAGCAGATCACTCA
TTTCGGGTTTTGCTCTGTTTTTGTACAAGGCTTGTTTCCACCGGACTGAGACGGTCTGCG
ACAAGTCAAATTCCCCGCTATAAATTGTATGATTATGAATAATGACTGCTCCTCTCCACA
ATTTTCCTGAAGATGCCAAGTTTGCCAAGCTGTCTGAAGGTCTTAATTTTTCCGGTGCGG
AGAAGCTCAGTGTTAATTTCTCCGTCGGCCAGGGCCTTGGGATCGTCAGGCCTATCGTCA
AGCATAGCTCCCCATGCAATGAGACCAGCCCCAACAAATTATAAAAGGGGCCAGCTCTGC
TGGGTGGGTGGCCTGTCTATTCCATCAACAAAACATTTACAATGAAAGTTCCGACAATTG
CCAAATCGGCTCTTCTCCTGGCCACTGCGGCCAACGCTGCCAACTACACGGAATGGCTGG
CGCAGTCTTTCTTCAGCAAGGGTGTCACACTCTCGCGGAATTACGCCTACGCCGTTCTCT
ACACAGGCGTTGAATATGCCTACAACAAAACCGGCGATCCGGCCTACTTTGACTACATCA
AGGCCCAGATCGATGGAGTTGTGAATGAAGACGGCTCACTGGTTGAACCTATCACAGATA
CACTATCGCTTGACGACATTCGCATAGGTCGCAACTTTCTCTACCTCTGGACTGTCACCG
GCGACAAGAAGTACAAGATCGCTGCGGATGGACTCCGAAAGCAGCTCGACTTCACGCCCC
GCAACCAGGACGGTGGGTTCTGGCACCGCAAGCCGACTTATCCCAACCAGATGTGGCTGG
ATGGACTCTACATGGCGTCGAACTTTTACGCGCAGTGGACCAACTGGTTCCAGCCAAACA
ACAAGACTGCCTGGGATGATATTATCCTACAGTACGACTTGATCGAGGCGCACATCCGCG
ACAACGAGACTGGTCTGCTCTTTCATGGATACGATGCCAGCAAAGTCG
>RG9FS0148 Genomic segment corresponding to mRNA: XM_413520 Aspergillus nidulans FGSC A4, AN9383.2 predicted mRNA.
CTGAGCAACATGTTCTTTCTGCTGGCAAAACATCCAAGCACCTGGGCGAAACTGCAGGAG
GAGGTCGCTACACTTGAAGGCCGTGCTCCGACTTACGAGCAGCTGCGGAATATGAAGTAC
CTTAAATACTGTCTCAACGAAAGTGAGTGAAGCCGTCTAATAGCTGGACCCAAGAAAACT
AACATCCGCAGCGCTCCGTCTCTTCCCTGTCGTTCCGGTCAACTCACGCACCGCCATCAG
AGACACGGTCCTTCCCGTTGGTGGTGGCCCAGACGGCCAGTCGCCCGCTTTTGTGCCCAA
GGGCACGATGGTCGCGTACAGTGTCTACGCCATGCATCGCCGAGAAGATTATTATGGGGC
TGATGCCGAAGAGTTCCGTCCCGAGCGTTGGGCCGATCTACGACCCGGTTGGGAATACCT
GCCGTTTAATGGAGGCCCTCGGATTTGCGTAGGCCAGCAGTATGCCTTAACTGAAGCAGC
GTATGTCACAACGCGACTCGCTCAGCGATACTCAATTCTGGAGAGTCGTGATCCTGGCCC
ATGGGAGGAAAAGCTGACGTTGACGTTGTGCTCGTATAATGGAACCCAAGTCAGTCTTCG
GCATTAAAAAACCTCTAAAACCTATCCTTGTTCAACGAGCTTTATGAGCAGATCACTCAT
TTCGGGTTTTGCTCTGTTTTTGTACAAGGCTTGTTTCCACCGGACTGAGACGGTCTGCGA
CAAGTCAAATTCCCCGCTATAAATTGTATGATTATGAATAATGACTGCTCCTCTCCACAA
TTTTCCTGAAGATGCCAAGTTTGCCAAGCTGTCTGAAGGTCTTAATTTTTCCGGTGCGGA
GAAGCTCAGTGTTAATTTCTCCGTCGGCCAGGGCCTTGGGATCGTCAGGCCTATCGTCAA
GCATAGCTCCCCATGCAATGAGACCAGCCCCAACAAATTATAAAAGGGGCCAGCTCTGCT
GGGTGGGTGGCCTGTCTATTCCATCAACAAAACATTTACAATGAAAGTTCCGACAATTGC
CAAATCGGCTCTTCTCCTGGCCACTGCGGCCAACGCTGCCAACTACACGGAATGGCTGGC
GCAGTCTTTCTTCAGCAAGGGTGTCACACTCTCGCGGAATTACGCCTACGCCGTTCTCTA
CACAGGCGTTGAATATGCCTACAACAAAACCGGCGATCCGGCCTACTTTGACTACATCAA
GGCCCAGATCGATGGAGTTGTGAATGAAGACGGCTCACTGGTTGAACCTATCACAGATAC
ACTATCGCTTGACGACATTCGCATAGGTCGCAACTTTCTCTACCTCTGGACTGTCACCGG
CGACAAGAAGTACAAGATCGCTGCGGATGGACTCCGAAAGCAGCTCGACTTCACGCCCCG
CAACCAGGACGGTGGGTTCTGGCACCGCAAGCCGACTTATCCCAACCAGATGTGGCTGGA
TGGACTCTACATGGCGTCGAACTTTTACGCGCAGTGGACCAACTGGTTCCAGCCAAACAA
CAAGACTGCCTGGGATGATATTATCCTACAGTACGACTTGATCGAGGCGCACATCCGCGA
CAACGAGACTGGTCTGCTCTTTCATGGATACGATGCCAGCAAAGTCGCTGTTTGGGCTGG
TGAGTCTCTTGCTCTTTCAGCTGGTGATGATGCTTACTTAGCTTAGACCCCGTCACCGGT
GCTTCTCCGCATATCTGGAGCCGCGCAGTAGGCTGGTACTTTGTCTCGCTTGTTGAGCTT
CTGGACTACTTCCCCAAATCTCACCCCGGCTACAAGCGAACTCTGCAGCGCTACCAAAGC
CTTGCCAAGGCTGTCAAGAAAAGCCAAGATGAGTCCGGCGGCTGGTGGCTCATCCAGGAC
CCGCCATACCCAAGCGATCCTAGGAACTACATTGAGAGCAGCGCCAGTGCCATGTTTACT
TATGCTTTGTTGCGGGGTATCCGTAAAGGATTCATCCCTGCCAAGGAATACAAGCCGGTT
GCGCTGGACGGATATTCGCTTCTGAAGAACGAGTTCCTCTCGCACAATGCGAACGGAACG
CTCAACTGGGAGGGGACCGTGCAGGTAGGAAGTTTGAGTGGGAACGGAACGTTCGAGGTA
GGCGCCTCCTTGGTCTTATAGGGACTGTGCTAATCCTGATAGTACTACATCTCTGTCCCA
GTTGTCCAGAACGATTACAAGGGTGCTGGGCCTTTCATGTACGCTAGCTACGAGTTGGAA
GCGTACTGAGTGGGCGATGGCAGAATGGGAATTATGGAAAAGTAGCTTTGATCATCAATC
AACCTAGACATCATAGAAGATTGAGGCTTGTGACGACCTCTTGCTTATCATTTCACCTTC
CGCGAAGTAGACTGTGCGCCTTTTGCTTTTCCGGCAATGCCATGCTCCCGGATTCGCCAG
GGTAGTTGACTTCTAAATTACTACATAGGACGAACAGCTCTCTGCCGCCTTTGATCCGAG
TTTCAACGGCCTTGCCGCCTGGCCTCTAGCAAACCCGCAAAAGATGCCCTTAAGCTAAAG
TCGGTTGAGGGCTAGTGTGGCTTAACCAACTGTTTCCGACGCATGATAGTACTGAGTAAC
CTCGAAACAGTACATTGGCCTTGTCGCTATATAGAATAATGCGACACCAGCTAGTCTTCC
TCGTTTCGCTGTAGATGGCGACATAATAACTGCCTGTCCCGGGCGTAGTCTTTCGGCTGT
CATCAACTGCCCAAGCAGAAAATCAAACAAAAATCCTACCAATCGGGCTCGACTCCTGGA
AGTGACGATAGACCTCTTTAATGGCCCCTCCAGTTGTAAACCTGCACTTCGCCCATGTCA
TTAGGATTTTGTGGCACTCTCGACCCAGGCTAGAAATACCGCCCATATGTCGAACCGAGA
GATCGTATGCTGGTAAAGTCTCCCTCGCAAGAAGTTAGCTACCCATTTTTTACAGCCTGC
TATAATTTCTTGAACAACGCCTCGTGCGTCGCATCTCGAGCAGTCGAGACAAGACAAGCT
AGACGCTACTGAGTCGTAGCGAACGTTCTCGCAGACAAGTACTGGCTACATCCTAGCAGG
TAAGCCCCGAAAAGAATCAGTTAAACATTCTATTGCTTGCTCGTCCGTAAAGACAGATGT
TCGCACGGTTCAAGGTTGAGCCCAGAGAGTCAGTCCACCGCAGTGGTCCTGCGACATCGG
CATGTATCTGGTTAGTATTTCAACCCAATCGATACGTGTATTGGAGTTC
>RG9FS0149 Genomic segment corresponding to mRNA: XM_413519 Aspergillus nidulans FGSC A4, AN9382.2 predicted mRNA.
TTCTCCACAGAGTTGCCGCCAGAGGACTGTGCAAATTGGGAAGCCCAGCTTCTGAGGAGA
ACTCTGGCTTGGCCACCATACCATTCGAAATTATCTAAATTACTCTTGAGGCATCCTTCT
GTCAGTAAGGTAGGCTCATACCCCGCATGGCCGGTTGTCATAACGGACAGCCTTATTTAA
TGGACGTGCACTGCAGCCGCTCCAGATGCTTGGAGCTCTCTCTGGGTCTGCATCTTGACG
TCATGTTGTTTAACAGCTCATGAATACGTATAATTGTATTTATAAATCATTGTTAGTCTC
TCGGTAACCATGGCATATGGACCAAGCAGCTGGGAATAATGGTGGAGCGACGGCCATGAG
CTGCCTGAGAGCCTGCAAGTACCGGGCATTCTGCTGCCAGTTTAGAATCCCTATATTTTC
GAGACCAATACCCATAGCCCATCGCCTCTCACAGATCTGATAAGCTCCTGCTGCACGGCT
ACGAACTTGCGAGGTTGTACAGGGGGCTCATCAGAAGCAAACAAGATAAATGACTCGCGT
GGCCAGTAATAATTCGGCTATCCCAAACTTGACAGAATTGAGAATGCAAGAAATAAATTG
ACCTTGAAACAGTGTAACGTGTCATTGATAAGCATATACGTCTCTAGCATAACCGAGGTC
GCCAATTGTCTTTATTCAAGCAGTTGATTTCCATTGTAATCGGACAGTCTTCATCTCTAG
AGCAATGGAAGCGACTGTAAACAGCGCTGACACTTTCTCCTCTGAAGTTATTGCAAGGAG
AAAATGCTTTCTAGTTCTAATCTTTCTTACATTATATAATAACTGTATACCTTCGGCCTT
GAGATAAACCCCGGGCTTGGATGATTTGAAATCTACCTATGGTCCGTTTTCTGGGACCTT
TATAACCCAGCATAATTAATTGCAAATGATTTATCCATTCGAACTGGCTTTTCTCAAACA
GTTAACCTGTGTTCGCTTCAATTAGTTCATAAAAATCAAGATGGTTGAAAAAGCACTCGC
TCCTGGAATCTCACAACCAAGCGGTCTTGAGTCCGCCCACTCGAGCGAAGATGATCAGTA
CTTACCTTCGAGTACGAGGCTTAGCGTAAACGCCAATATATTGATGTTAGCAGTGTTTCG
TGTAGCCTTGGACAATACGGTACGTGGCCCATAATCATCCTTTTCTATTAAATGAATGAA
TTCCCACTAAGAGTTCCGGCAGATCATGGCCGTTGCTATCACCAAGATCACAGATCAGTT
CCATGCGCTCAATGACGTGGGTTGGTACGCCTCATCTTATCTTCTTACCACTTGCTATAT
GCAACTCCTGCCCTAATCGTTTGTTAGTTGAGCCAAGGTTCTGAACCAAGTGTTTACTAG
CAATTCAACTACTGTACGGGAAATCTTATACCCTCTTCAATATCAAATGGGTCTTTCTCA
CAGCCCTGTTAATATTCGAGCTTGGTTCTCTGATTTGCGGTGCTGCACCGACTTCAACCG
TGCTGATTGTCGGTTGTGCAGTTGCGGGCCTAGGAAGTGCTGGGATTGTCACTGGAGCTC
TTGTTACGTTGGCTCACACTGTACCACTGGAAAAGAGACCTATATTTTTTGGCCTCATTG
GATGGATGTATGGAATTTCTACTGTTGTTGTCCCACTAGTATGTCAGAAGATAAGAGCCT
CCTTTGGGGCGTTTCCGCACGCAGACCTCTGCTGACATTTAGGCTCTTGCAAGTTGGGTG
GCGCATTCACAGAACACGCGACCTGGTGCTGGTGTTTCTATATCAACTTACCTATCGGAG
CTGTTACCACTGCCGGCCTCTTGACGTTGCTCAAGTTGCCCCAGCGAACTCCTCCACAGA
AGAACTCCTTGGTGCATACAGTGAGGGAACTCGACCCGCTCGGAACCATGATCTTTGTGC
CAGCAGTTATTTGTCTTCTCCTTCCTCTCCATTGGAGTGGTGTAGAATCTCCATGGTTTA
ATGGCCGAATCATCACCCTCTTTTTTCTGTTTGGTTTGGGCTTTTTGGTGTTTATTCTTT
TGCAGCTAGCATGAGTGATGACGCAACGGGTGAGTGCTCTAGATTTTCTTTTTCTCTTTC
TTCGACATAAAAAGAAGAAAAGAAAACACATCAGCAAGCCTAATTCAATACAGTCCCTGC
CCGGATCGTAAGGCAGCGATCGATTGCGTTTGCCTCTTTCTTTGGTCTTTGCATCGGTGC
CCCGTTCTTCATGGTTTGTTATATCCCTATCTGGGTAATACAACCCCAATTCCGCCTCCA
TTCGCCTAACATGCCCTGATTCCAGTTCCAAGCCATCCGTGGCGCCTTCACCGTCCGCTC
GGGCATCGACTCCCTTCCCATGGTCCTTGCCAATGTAATCGGCATTATCCTCTCCGGCGC
CTTGACGACTGGCCTAGGTTACTACGCGCCAATCTTCGTTGCCAGCAGCATCATCACCTC
GTTGGGCGCGGGCTTTATCACAACGTTCACTGTCGACGTCTCCCAGTCCCGTTGGGTCGG
ATCTCTTTCTCTCAACGGACTACGTCTCGGCTGCGGATTTCAGCAAAGGTGGTGTGGCCG
CCCAGGCTGACCTTACGCTCCCAGACGTATCCGTGGGCACTGCGATTATCATGTTCCTGC
AGATTCTCGGTGGTGCGCTCTTCACCTTCGTTGCGCAGAGTCTCTTCACCACCAAGCTGA
CAGAGAATCTGGCTGCGCTGGAGATTTCGAGTCTTGACTCATGCTGGCGCGACTGGACTG
CGGGACTGGTGATCGAAGAGCAGTTGCCTGCAGTCCTAGATGCGTATAATGGAGTCCTGA
TCAACGTCTTTCAGCTGGCGCTAATCATGGGTTGCTTAAGTACTGTGGGTGCTCAGGGTA
TTGAATGCCGCAGTAGGAAGAAGAGCGATGGCGTTGCTTCGATGCAAGACTAACCTACTG
GGGCTCTCGACGTCCGTGAAAACAATCTGTTCCCCTATAAAGGACTTCGATAGTATTCAA
CCAAGTGTAACATAGATTTACGTCTATCAAACTATGTTGACTTGGCGCAGCGGTCCGTTG
AGCACCGGCTTTTTTGAGTCAATGTCAGCCTTTTCTCCAACTGTGATGAGATTATGCCTG
TCAAAAAAAACTTACTACGACGTCAGAATGATCAGAATTGAGACGCACACTCTGATAATG
CCCATCGACTAACAAAGATTACCTGTCAAGCATGTATGCAGCGTGCAGGTAAACCATTTT
CTTCATCTTTTGTCGTGCACCCAAATTATTAGCAGCCTCTTGTTGATGACATTCAGAAAA
GGTAGAGCCGTTATTGACGAGTTCATCAAAGAAAAGAGAACGTCAGTATTCCGTTACGGT
GCTGTTGATTGACTATCAAGGTCTCGATTAAACAATCTTCAGTAAGGGTATCTGAGAAAC
AAACAGCCGCCCTTTGCACGCTTTGCTGCCTACGAGGCTGAGCTGAGGCACCAAAAGCGG
TCTTCATAGTTTGCCGTTGTACTGTGAGTCTGTTATATGGACAAACGGATGCTGAGCAGT
CTCCGTTAGAAAGGTAGAATGTCTGTATAAGATATTAGGGCTCTCGCGGCCCGTGCCCTA
ACTCGCTGAACATACCCTCACGAACCGCGTCGTACAACTAATTATGTGAGGCGCGACCTG
TGGTGTCTTTCGTTGTAGTAAGATATTGACTAACTTCTGTATCCTGATGTCCCGGCTGGA
TAATTATTTTCCTGCAGAATTACATCAGGAACAAGAGCTTTCTGAGCTGGTGTACGTGCT
TCATATCGTAGACAGCGAATACGGCGGTTTCCAGTATACCAGTCACCGGCCTTGCCGTCC
CGCTTACAGTTGTCAGTGAATATTGGCATACCCATGTTTCACAGCATGCAGGTGGAAATA
TATTCCGCGACGCATAATTCACGGGGGCTGTGC
>RG9FS0151 Genomic segment corresponding to mRNA: XM_413517 Aspergillus nidulans FGSC A4, AN9380.2 predicted mRNA.
TTATCAAAATGGTGATGTGAGATACGGTAGGGACGGAAGGGAGGAAGTGAAAGTGAAAGT
AGACTGGTCAATTGTCGGCGTCTTCATTCAACAAAGATGCAGGCGTATAGTGATACCATC
AATATTCACAACGTCATTAAGAAGCCTTGTAAGAGTTCCTTGTAACTAGAAATCTTGTTT
GCTGTATGATTACTATTCGAAAGGGCTGCAGCTTCCTGTACCGTCGGCGACAAGTCCGAG
ATTTTTCCAACTGGGATCAGCACGGGATGAGATAGTGCATCCATATATCCGTAGCCGATA
TGAATTTTCTCAAATCGATGAGGTCTATGACATGTCAGCGGTCTGTGCAGTCTCCATACC
CCTTGTTGGATTCCTCCAGGTTGCCCTAACATTTGGGGGAAGCTCTACCGAAATCCAACA
AGGGGTATAGAGACACACCAACAACAATCTGAAACCTATCCAAGAAGGGCTCTCTCCGTA
CCCTCCCTTCTGACTCGTACCATGCAAATGGACAGAACTAGGCTGATGGCCCGCCGGGGC
GCATCTTGTCCACGCAGATCGAACTCCCCGCTGGTCGAATCATGGCCAACGCTTTTGCCT
ACTCTCGTATTAGCTGAACGCTAATTCTTGGTTCTCGATAAGGTGCAGCCGCTAGCAAGA
TAACAACTCAGAAAGGATCGGTGCCCACAAACATCACTTTGCAGTAGCCAACCATGCTTG
CTTATTCTGGCTAATTGCCGGCTAGACCTGCAGGGAGAGCTTCCTCCGAAGAGATCTGTG
CGACAGGGCTAGACAAAACAAACAGACTATAATGGCTGGAGGTAGCTGTAATAATCCGGG
GGCCTGTCACATATTATGCGATGCATGAGTCGATGCAGCTGCTATATCTTCTCGCTAGAC
TCCCTCCGCTGCTGTGACCGCGGACAGAATATATTATCCGCCTCCAGGACTGGTCTATAG
CGGCATCTCGGTGTCAAACAAGGTCCAAACAAGGTCCAAGATGTTCGCAACGTTGGCTCT
CGTCTTTACAGCTCTTGCCTCGAATGCCCTAACCACGCCTCTGCCTTTGGTTCGGAGAGT
GCCAACAGGCCAGGTCATCACCCAATGCACAACACCAAACACCATTGCCCTCACATTCGA
CGACGGCCCGTCTGAGTACACGCCACAGCTGCTCGACCTGCTCAGCAGATACTCCGCTCG
CGCTACCTTTTTTGTCCTCGGCGATGCAGCGGCGCAGAACCCAGGCCTTCTGCAACGCAT
GCGCGACGAAGGACATCAAGTCGGCGCACATACGTACGCCCACCCACCAAGCTTATCCAG
TTAACCGTCTTTGTTACACGTCCGCTTATCAATCTTGTCTCTAGATACGACCACGTCTCC
CTCCCCTCGCTGGGTTACGACGGAATCGCCTCCCAGATGACCCGCCTGGAGGAGGTCATC
CGTCCAGCGCTCGGGGTAGCGCCCGCGTACATGCGGCCGCCGTACCTCGAGACTAATGAG
CTTGTGCTCCAGGTGATGCGCGACCTCGATTACCGTGTCATCTCGGCAAGCGTCGACACA
AAGGACTATGAGAACCAGGATGCAGACGCAATCATCAATACGAGCTTTCAGCTGTTTTTA
GACCAACTGGATGCTGGTGGAAACATTGTGCTGGCTCATGATATTCATTATTGGACTGTT
GCGAGTCTTGCAGAGAGGATGTTGCAGGAGGTTAATGCTCGAGGGTTGATAGGTAAGTTG
TGTCTGTCTTCGAAATGAACGGGTAGTGTTTGCTGATACGAAACTCGCAGCTACGACTGT
TGGTGATTGTCTCGGTGATGGAGAGATTGCGTGGTATCATTGAGCTGGCTGCATCTTCAT
AGTGTATAGCATGGTTTTTCACCTAACTGTGAATAGTTAGGGTTGGTCCGGGTAGGACTC
ACTTAATGAGCTTAGCATATATCATGGGACTAGTATAGCAGTCAAAAGGGGTATATGTCC
CTTAATACAATAATCTGAAATATAATAAAAGGACAATCGATAAATCCTTGGTGACCCTTC
CCACCGTGAGATCTCCTGATATCATCTTCTTCGTCATTCTCGCCAGTAACTGGCCCTCCG
CCGTTGAAACCTTGATTGTTCTTCGACGAGGCCTCGCCATTTCTAGGGAAGCAAGGGAAG
CTAGTCGAAGGTAGCATATCATGCCTCTTCCGGTTCATTAATGTATGCAGCGCAAGTCGA
GAGCTGTACTGACATGGAACAATCTTGAAGGTAGCCTAGTCGCATTATACTAATCGCGGT
AGCAGACAACCTGGCCTGGATGGTGATCTGTCGACGATAGGGCTTGGACTGTCAAAATCT
AGCGTGATTTACAATGTCATATAGGTAAACATCAGGAAGAGCATGCCAATAATCCCTGAA
AGCACAACTCTGAACAAAACTATGAGTTCGTTGGGCATTAAGCTTTATGAAATGGCGACT
CTACCGTAGTACGACCGCGATAAGGTCTATAGAACTTTGAAATGGTTGCATCCGCTTATA
GTATGTGAATGGCTTGATATTCATTCTACTTCTTATTGAAAAGCTAAAAGAAGACACGTT
TTTCTAAGGATTGGTACTCGAAAGTAGGTAATAGGTGCTAACTTAGTACTTATATTGGAA
TATAGAAAAAAATAGGCAAAAATATCTAAGATTGAGCTCTAGCAAGCTGGTCTGCGACAA
CATTTCGCCTTCTACGCAGTTGCAGTAGAAGACACTATATTTCCACTAATAGTTGTAATG
TGCCTATTTCATTGGGACAGAATCCCTAATCCATATATATCATATGAGTACGAACCCTTA
GAGGTTTCAAGCTGCCAGTAGTC
>RG9FS0152 Genomic segment corresponding to mRNA: XM_413516 Aspergillus nidulans FGSC A4, AN9379.2 predicted mRNA.
TGTTCATGATATGGGTTTAATAGTTAAGCATCTACTGGTAAGATCCAATATAACAAATCC
ACAGCAGTGTTGGCCAGGCCCATCTAGCCGTTTCGGTTGTCCACCAAGAGGTGGAGTAGT
GCTACCAGACTAAAATATCTCCAACCTGAGGTTTTGTCCGTATAGCGACTAACTATAGCG
GAGTACCGAGGTAATCTTTCCAGTACTCCTACAACCATGCAGATTCCGCCATAACCCCTA
CTCTCACGGATAGATTATGTACGTACAGTCATGCACTAGCGGAGGCTAGAGATCCCTAGC
ACATCTCCAAGTCTAAGAAGTAACTTCAACTCTGGACATGCGGGAAGCGATTGGCAGATC
AAGGGAACAGCATTGGCTTGTTATATTTTGCTACGTTGAGTACGTCCCTGCCCAACTGAA
CTTCGTCCCCTACCAGTCCCCAAATATTTACGGCAGGGATTGATAAGGGTGCAGGCCTAG
TCTTTAACACCGAGTATGCATACTGGTTCTCTAACCAAGATCTGCACATTGCTATTCGTC
ATCCTCACTGGCTTCGTCGTCCTCGGCGGGAACACCAAATTCAAAAGCCCAAAGGCAAAC
TTCCAGGATGCGTGATCCGGAAGCTCGACGGATACGGCGTATGGGTTCACGATTGCTTCG
TACTGAATAATCTTTTCGTATGGCGGGTATTACAATGCCTTTAATGTTGCTAATGAGGTC
AAGTTATGCAACCGGCGTGTCTGCTTAACGCAGCAGAAGTCACTAAACGGTATATGGAAC
CCTGTCAAGTCCCTCAATATATACCACGGTTGCATTGACAACGGTGTATCTCCTCTATAT
GTTAGCAAATGTCGCGTTTTGCGGCCGGTTAGTTTCTCCTGCTTTTCTCTTGGATGCCAA
CACCAGCTAAGATCATCCAGTTCCCAAAGATTAATTCAAGACCTCCAGCCTGACCGTCGC
AAGCCTCTTCTTCAGCAAAGTCTTTGGAGATGGTAGCTCCATGCGCGGCCTAAACTTCCT
CATTGCCCTCTCCTCATTCGGCAACATCATTGCCGTACAAGTCGGTCTCTCGCGTCAGAT
CCGCGAATGCGGGCGACAGGGCGTGTTGCCATTCACCAGGTTCTGGGTCTCAACGCGCCC
ATTCGGCACACCTCTTGGTCCCTACGCGGTGGTCTGGTTCATGATTGCGCTGATGACCCT
CGCTGTTCCGGCGGGCAATGCGTTCACCTTCGTCAATGATCTCAGTATGCTTCCTAAGGC
GGCTTTTAATTTTGCCATAGCAGTAGGGATCTATGTGTGCGTTGGAGACGAAAAAATGCG
CCTCTTCCTCTTCCGGAGCCTGAATTCAAGGCGTGGCACGTGGCAATTATTTTCAATATC
CTCGTACAGGCGTATCTGCTGATTATGCCGAGGTATCCGCCGGATGGGGGGCAGTATGTC
GGGGATGTGAGCTTTTGGTATGCGACCTATGCGGTTACAGGCGTTGGGATGTAAGTCTCC
TTTTGTCACCAAAAAAAAAACTTGTTAATAACGTTGCTGTTAGTCTTAGAGCATGCGCAA
TCTACTACGCCCTCTGGGCACACTTCACCCCTAACTGGAAGGGCTACAACCTGCGGCAGG
AGCTCATCACGCTAGAAGACGGCGCGCAGAGTAATCGGTTAAGAAAGGTCCCTAACGAGG
AGGTTGAAGAGCGGGATGCCGTGCATGTTGCTGGGGGGGCGCCCTATTGATTACGAGCGT
GAGTCGCACTCTCAGAAGTCTATTGACGAGATCCAGGTTGAGGCCAAGGGGACAAAGAAG
ACACATGCCGTTGTGTAGACGGGACGGATTCTGAGACTACTGGCAGCTTGAAACCTCTAA
GGGTTCGTACTCATATGATATATATGGATTAGGGATTCTGTCCCAATGAAATAGGCACAT
TACAACTATTAGTGGAAATATAGTGTCTTCTACTGCAACTGCGTAGAAGGCGAAATGTTG
TCGCAGACCAGCTTGCTAGAGCTCAATCTTAGATATTTTTGCCTATTTTTTTCTATATTC
CAATATAAGTACTAAGTTAGCACCTATTACCTACTTTCGAGTACCAATCCTTAGAAAAAC
GTGTCTTCTTTTAGCTTTTCAATAAGAAGTAGAATGAATATCAAGCCATTCACATACTAT
AAGCGGATGCAACCATTTCAAAGTTCTATAGACCTTATCGCGGTCGTACTACGGTAGAGT
CGCCATTTCATAAAGCTTAATGCCCAACGAACTCATAGTTTTGTTCAGAGTTGTGCTTTC
AGGGATTATTGGCATGCTCTTCCTGATGTTTACCTATATGACATTGTAAATCACGCTAGA
TTTTGACAGTCCAAGCCCTATCGTCGACAGATCACCATCCAGGCCAGGTTGTCTGCTACC
GCGATTAGTATAATGCGACTAGGCTACCTTCAAGATTGTTCCATGTCAGTACAGCTCTCG
ACTTGCGCTGCATACATTAATGAACCGGAAGAGGCATGATATGCTACCTTCGACTAGCTT
CCCTTGCTTCCCTAGAAATGGCGAGGCCTCGTCGAAGAACAATCAAGGTTTCAACGGCGG
AGGGCCAGTTACTGGCGAGAATGACGAAGAAGATGATATCAGGAGATCTCACGGTGGGAA
GGGTCACCAAGGATTTATCGATTGTCCTTTTATTATATTTCAGATTATTGTATTAAGGGA
CATATACCCCTTTTGACTGCTATACTAGTC
>RG9FS0153 Genomic segment corresponding to mRNA: XM_413515 Aspergillus nidulans FGSC A4, AN9378.2 predicted mRNA.
GGTAACGAAGGGTGGTCTGGGTTCGATGTCTCTGCGATCACGGCTCAGGCCGCTGGTATG
ACCGTTCAGGGAATGAAAATCTGTGAAGAGGTTAGCGGGACTTGCTCTAGCATCACGCCA
GATGCTGCCCAGGTGGACAATGCGTATACGAAGGCTGAGACTGATATTGGTGGTATTGGT
GGGAATATTCAGCAGGATCGAAGGATAGTGCTGGACGTTACTATCGACTACCAGGGTTAA
AATGTTGATTGAATGCTTGATGCATGTTATGACTACCATAGAGTGATGCTTTTCTGTAGA
ATCAGACTATAACTTAGGAAAAAAAACTCAAGGCGTTTTTCCGATCTGAAAGAGCAGGCA
TTTAGGTTTATAGCTCTCAACATCGCGTATCGTTGCTTTCTACGACTGCCGGCCGGAACA
GGTTAGGGAATAACGTATTTAACAAGCGAGCGACGCAGCCAAGCGAGTGACGCACCTCTG
TATTTCATATAAAATGACGCCTTTCCATACCCTGATATGTCAACAAGTAGATTTTAAGTA
ACACTATAGCACTGAGGTAGAATATATATCCTTCTATAATAATATGTATCTTATTTTAGA
AGTTTATAACCTGTCTTCTCACAATATATGGAATACGAAGGTGCGCCACTCGCTTGTGAA
TTACGTATTTATGTTCTTAGTAATCTAGAGCTACGTATAATATGCAGCTTTTATCCATCA
GATCGCCACCCCGAAATCCTTCGGACTTTAAACAAGCAACAGAGACCACCCACGTACAAT
GAATTCGCCTCAATAACGCAAAGCTGTATAAGTCACCATGTATGTTCGCATAAATCCCGA
TCTGATTCGGACTCATTATATCATTAAATGGTCTTTGACGAACTATTACCCGTATCACGA
AACACATTTATACCTCTTCGCGTCCGTCTTTCTTCTCAGATAACCTGATCACCTCTTAAA
CTCATAAACCCATCTCATCAGCACAAATACCTTGAGTGAAATGCCCCTCGTTTGGCTTAT
AACTGGAACATCCTCCGGCTTCGGCCACGAATTTGTAACCCAGCTGCTATCCCGCGGCGA
TAAGGTTATCGCCACAGCGCGGATTCTGTCTAGAATCTCTGACCTGAAGCAGCTGGGACC
TGATGTGGTGACCTTAGAGCTGGACGTTACAGCGTCGCAGCGAGAGTTGAATGACAAGGC
TGCGGAGGCGATTCAGGTCTTTGGCAAAGTCGATGTGCTCGTCAATAACGCGGGATTTGT
TAAGTTTGGGTTCTTAGAGGATCTGAGGTTCGTCTATGCGTCCTATCCTTCCTTATATAT
GAGAGATGCTAAGCCCAGACAGTGAAGATGATTATATAAAGCAATTCAAAACAAACGTCT
TCGGCCCCATCAACGTAGCCCGGGCATTTCTGCCTCACTTTCGGTCCCAGAGGAGCGGAA
CTATCGTGAATATCGGATCGATGTCCGCGTGGGAGACGTATCCCGGAGTGGGGCCTTACT
CTGCCTCTAAGGCAGCTTTGCGTTGTATGTTTTCATCTCTCCAGTTCGTCATTTTTTGTA
ATCATTATTAAGGTTAGATACAGATGCCACCGAGGCCTTGTCGCAAGAACTTGGTCCAAC
CGGGATAAAAACCCTCCTTGTCGAACCAGGCCAGTTTCGCACTGAGCTCTTGGGTCCATC
GAACAGTGTGTTTGTTGAGACGAAGATCCCCGAGTATCAAGACGCAGCGAATGCGTCGTT
CGGGGCGTTTCGGAGTGCCCATAGTAGACAGAGGGGGGATCCGGTGAAGGGGGTGGCAAG
GATTATTGATGTGGTGAAAGGGGAGGGAGAAGCTGCTGGAAGAGAATGGCCAGGGGAGTT
GGTCCTAGGACAGGATGCAATTAGGGTTATCAAAAAGAAGTGTGACGGGATGTTGAGATT
GTTGAGTGATTGGGAAGGCTTTTCTAGTTCTACTGATGTCTGACCCTTGAGAAAAAAGAG
CGTGAGGTACACGGTAGCTGGATATAGTCTGGTTATATAATGTATTCTGTTCAGTGATTA
GAGGCACAAAGACTGGAAGCGTGTATAAAACTGTCTCGGACCCATACCCGCCACTCCAGG
TAAGGAGGGCCTTTTCCTTATAAATCTCCACTTATGGGCCTAATCTGAGAAAGGATACCC
TCTTCCCTATCGCCGTGTCTCTCACATCCCTATAAAGCTTATTTTCAAAAAGCGTAACCG
ACACTTACTCTTCACAGGACAAGTGAACAACAGTCTTAAGAACACATACCTTCATCTCGA
ACTGCAGACAAGATGCTTATTGCTCAGGACATCTTGACCAGAGGAGACATGCCAAGACTT
GGTGATATCTTTTGTTGCATTTATCGTTTGTGAGCCGGTCGAACAGTAGTGGTATTGGTG
TGGGCGGTTTCACCTCTTGGTCCTTTACTATCAGGTTTAATTGAAGAGTGGAGGTTTCTA
GTTAAGTCATTGTGTGCTGTTAGTATAGAACTGAGGGCATTCATCATCTGATTTCGTAGT
CAGTAGATAAGTGAGACTGGGCGCTCAGATGAATATGATTTGGATGTCGATGAGGTGCTG
CAATGGCTTTAGAAGGCAGTTAGGTTAATATTCTCCCAGATTTACAAGGCCACTGCTCGA
ATAAAGTCCATACTACTTCGTTAATTTCCCCATGCTCACTCTCTGTATATTGGCCACAGC
CCTGGCCTCATGCATAGGACCCTCCTCTTTGAAACCCTAATTCCAAGGAGCAGGATAACC
AGGCAAGGCGAACTTACCTGTTCTACAGTCCAGTGCTCACTGAAAAAGTCACCAAGGCAT
TTCAGTGATGCATTTCACTAATTAACCCTCGTTTTGTCTCCTCAGCCGCGCAAGATCCTC
CAGGTCATCCGCTCTATGACGTCACACTGCTCTAGACATCCATTAGAATAAAGATGCATG
ACAAATTTATGGCATTGCCAATA
>RG9FS0154 Genomic segment corresponding to mRNA: XM_413514 Aspergillus nidulans FGSC A4, AN9377.2 predicted mRNA.
GTGGGACATTCCCTTTCTTTTTTTTTTTTACATACGTAATCCATCTTTGGTCAATCACCA
AGAAACTGGTGGAGGTGGAGACCGAATCCCACAGGGTCTCGAACCTGGGGGCGTGCATAT
CCATTCCTAGCCGGGGTCTGAGGTCGGATTTTGGGCAGTTGTTCGACTTGTTTCTCGGCG
TCTCGTGGCCTCTCAAAAATAGGCCCTGCATTAAAGTCCAGACTTGTCCTCCGGCAATCG
TGGTTCCTCGCGGAGTCGGCATTTGAACGGCGCCTCTTTGCCATCGCTGCTGAAAATTTG
TCTGCTTTGTCCGTCTTCAAAGCAGGGGTGCTAATGTGGCTACACAACCCATACAATTTG
GAACCGGCCCAGTACAGCTCACAAAGGATACGTAGCGCTCGAGGGGTACTACCGTGCTTT
CCTTGATCTCGGCAGTGGGAGTCCCGCCTGAGCCACTGACGCCAGAATTGCACACTCTTA
GACTAAATGAAATTCCATTGGCGGTTTGTGCACAAATCCAGGTACAGCATCCACTACCAC
CAATCATAGTTTCAGCGACAATCCCGGTGGGCCAGTTTTCAATGCTGATATGGCCAATGG
GACTGCTTCTCAAAAATCCACGACCTATCAAGCCATCAATTGTGTCCTTAACCGATAGCA
TCTGTTCATAGCTGCCCCAGCCGAGCCATCAACGAGGGATCTCACGCATGCGTGCCATCA
CTTACGCAACTTGTCCCACAAAAGCCTCGACCAAGGTGGCTCCCACTCGGACGCCATGGT
CCAGTTTTGAAGGCCACTGTGGTGGCAGCCGTGGGGGATGCCCAGTGCTCCCTCTACCTA
TAAAGAGTGGACATTCGTTCGTTCAATTGCAAACCCTTTGATCTTCTCATAGTTAGCAAT
CCAACTCAGACACTCTTTTTTTTTTTCGATTCTTGGATGTTACCGAGTGTAACACTTTGC
TACAACTTGAAACTTCGCTTGAAGCACACGCTCATTCAAAATGCAACTCACCAAATCCCT
TCTGCTGCTGGCAGCCTTGACCACCACCACATTCGCTCGCCATGAAGGCCACCAGAGGCG
TCACGCCTCAATCGCTCATGAAGAACTTCACAGGCGTCAAGCCCCGACCACTACGACAAC
AACCGCTGCCACCGGCTCTTCTTCCGACGCTTCGTCCAGCTCGTCCAGCTCCGGCTCCTT
CTCTACCGCCGGCTTCGGTAAGAAAACAGTCAACAAAGGCGCAGGTATTACATACCAAGG
CAATGTCGGCGACCCCTGGGGCAGCAACATCATCGAAATCTCCGAGTCTGACGCCGAGCA
ATACAAATATGTCGCCAAGATCTCCGGTCAGAATAGCGATCCCTGGGATATCATCTTCTT
CAACAAGTACGGCCCTGCTGGCCTGATGGATGGGTGGTTCGGCCATTCCGCTTTGAAGCT
CACTCTAAACTCCGGCGAGACCAAATATGTTGCCTTTGACGACGACACCAACGGCGGCTT
CGCGGCTGCCCCAGGCTCCGACATGCCTCTTGACCCTGGTGGTGGGTACGCCACGACCTG
GGGTGAGTTTGATTTTGGCAGCACCGGTAACGAAGGGTGGTCTGGGTTCGATGTCTCTGC
GATCACGGCTCAGGCCGCTGGTATGACCGTTCAGGGAATGAAAATCTGTGAAGAGGTTAG
CGGGACTTGCTCTAGCATCACGCCAGATGCTGCCCAGGTGGACAATGCGTATACGAAGGC
TGAGACTGATATTGGTGGTATTGGTGGGAATATTCAGCAGGATCGAAGGATAGTGCTGGA
CGTTACTATCGACTACCAGGGTTAAAATGTTGATTGAATGCTTGATGCATGTTATGACTA
CCATAGAGTGATGCTTTTCTGTAGAATCAGACTATAACTTAGGAAAAAAAACTCAAGGCG
TTTTTCCGATCTGAAAGAGCAGGCATTTAGGTTTATAGCTCTCAACATCGCGTATCGTTG
CTTTCTACGACTGCCGGCCGGAACAGGTTAGGGAATAACGTATTTAACAAGCGAGCGACG
CAGCCAAGCGAGTGACGCACCTCTGTATTTCATATAAAATGACGCCTTTCCATACCCTGA
TATGTCAACAAGTAGATTTTAAGTAACACTATAGCACTGAGGTAGAATATATATCCTTCT
ATAATAATATGTATCTTATTTTAGAAGTTTATAACCTGTCTTCTCACAATATATGGAATA
CGAAGGTGCGCCACTCGCTTGTGAATTACGTATTTATGTTCTTAGTAATCTAGAGCTACG
TATAATATGCAGCTTTTATCCATCAGATCGCCACCCCGAAATCCTTCGGACTTTAAACAA
GCAACAGAGACCACCCACGTACAATGAATTCGCCTCAATAACGCAAAGCTGTATAAGTCA
CCATGTATGTTCGCATAAATCCCGATCTGATTCGGACTCATTATATCATTAAATGGTCTT
TGACGAACTATTACCCGTATCACGAAACACATTTATACCTCTTCGCGTCCGTCTTTCTTC
TCAGATAACCTGATCACCTCTTAAACTCATAAACCCATCTCATCAGCACAAATACCTTGA
GTGAAATGCCCCTCGTTTGGCTTATAACTGGAACATCCTCCGGCTTCGGCCACGAATTTG
TAACCCAGCTGCTATCCCGCGGCGATAAGGTTATCGCCACAGCGCGGATTCTGTCTAGAA
TCTCTGACCTGAAGCAGCTGGGACCTGATGTGGTGACCTTAGAGCTGGACGTTACAGCGT
CGCAGCGAGAGTTGAATGACAAGGCTGCGGAGGCGATTCAGGTCTTTGGCAAAGTCGATG
TGCTC
>RG9FS0155 Genomic segment corresponding to mRNA: XM_413513 Aspergillus nidulans FGSC A4, AN9376.2 predicted mRNA.
CCCCTCGAGCGCTACGTATCCTTTGTGAGCTGTACTGGGCCGGTTCCAAATTGTATGGGT
TGTGTAGCCACATTAGCACCCCTGCTTTGAAGACGGACAAAGCAGACAAATTTTCAGCAG
CGATGGCAAAGAGGCGCCGTTCAAATGCCGACTCCGCGAGGAACCACGATTGCCGGAGGA
CAAGTCTGGACTTTAATGCAGGGCCTATTTTTGAGAGGCCACGAGACGCCGAGAAACAAG
TCGAACAACTGCCCAAAATCCGACCTCAGACCCCGGCTAGGAATGGATATGCACGCCCCC
AGGTTCGAGACCCTGTGGGATTCGGTCTCCACCTCCACCAGTTTCTTGGTGATTGACCAA
AGATGGATTACGTATGTAAAAAAAAAAAAGAAAGGGAATGTCCCACTAAGCCGACATGCG
CACAGTGTGGCGATCGGAAGTTATATGGCAAGTAGTTTGTGTAGCGGTTGCAATGACCAT
AGGTGTGTTGTACAAAGCAGCCGCAAAGATGAACTGGTGCTCTCGTGCCCTGCAGGTGTC
AAAGGACAGCCGAGTCTTGTCCTTGGCCTGCCAAGTCTGGAACAGGGGCAGAACCAGACT
TAGATTTTCGTCTAGCCAATGCGACTGCTTTTCCGCAAAGCAATTCTCAATATTTGTCAG
ATCGGACTAGTTGTGAACCATGGATCACCCGGGCGAGAATAAACCGGCTGTTGAAAGGGC
AGAATTTGTGCTTCTCCAAGTTCCCACAACCGATGGATCGGCATCAGTACCTGACTGGAA
ACCTGAAGGCTTAACGGACTAGGAAGCTGTACGAAGAGTTAGAGATAAAACTCTGCGAGT
CCAAGAGAAGCTCCACACAGTCTTGCTCCTGTTATGCGCGCCGCTCGACGTTGCACCAAG
TCCGCAGCTAGATGTAGGTTCACAGAAGCCCAGCTTACGTGCTAGGTTCCACTGCATTGC
CCGGCTAGTAGATACGGAGTATTGAGGAAGAACTGTCAAAATGCTCCGATCGGTAATTGC
AGAAGCTGTCGTGGCATTGACAGCCGGCGGCCGAGGCTACCCTAGTCCGTTTGGAACCGC
GATTAGAACAGCGCTACGTTGGAGTTGGCAGAATAACTCCCAAGCAGTCTGTTGCTAGCT
CTGAAATGCTATGGAGTCAAGGGCACTGTTATCGCTCCATGTTGATTTTTCGCAGTCAGA
TACAAGCTGGAGCGGAGACCTCGAGAAACCTGGAAGAATACCTCTGCTTCCAGTTCCCAA
CCGTCCCAAGCCCGAACAACGCCCGAGCAGCGGCAAAGACCCGCTGGAAGCTCTGCAGCC
CGCAGAAAATAAGCTGATAGCCACCATGACCTTGCTTCTGGAAGCCTGGACAAACCATAG
TACCGGGCCCCCGTGGCGGCCGGCTGCCCAAATCCATCCACTCATGTCAGATGGATATCG
ACCGGTAGGCTGAACTCTGGGTCTTGATATTGAGAAAGTTTGAATGTCGCAAGTGGTGGT
GGCGCTCTTTGACTTTACGCCAACCTAGGTTCAGTACGCGGCTGCATGGCGAAGTCTATG
CCAAATGACAATGAAATACCTGATCTCGGTAGCTCAGTTCAAGGTAGTAAGTTTGACCTA
ACATTACTGTCAGGGTTGAGCGCATAAGAACACTGGCTACGACATGCCGTTCCCGCTACT
CCATAGCAAGCGATCATGGCAGTCCCCGCAAAGAACATTCGATAGCTTCTTAGCATTGCA
AAAGCCCGGTCGAATCCTTCACGCAATAATACGTCTGTTGAACGAGCGTTGTCCTGAGAA
ATTGTATTATGTACGTATGTGGCTGTTCAATGTACCCATATCACGTTGGGTTCATAATGC
GCAGAACACGCGTCAGTCAAGCGTTCTTCACTCAAGCGCTCGGTTCGCCTTCTTCTTGTT
TATCGACTATACTTCAAACTCTCACCCTTATGAAAGGCTTTCTCGCAATAATCGTCTAGT
CATTGTAGTCACTCCGTAGAGGTCACGACCAAAGTCGTAGTTGTAGATAGGAGTTGCGGC
GGAACAGGAGCCATCCTGACTTGTCACGGCAAGAACAGTCTGGGCGGAAATGAGTAGAAA
GGGCCAAAAAATCCTTTTCTATAATAGACAAGGATTGAAAAGTACTCGTCTAGCTGATTG
GAAAGTCAATGCTTGGGGGAGGTCGGTCAACGAGGGGTTGGAGATGAAAAAGATGTTAAG
AAAACACGACGCGGACCCCGCAGCCGACGATCCGTCTTCAGCACCTCCGCAGATGGACAA
CAGTCAACAACAACAGCAACAGCAAAGTCAACGGAGGCGATCTAAGTCGGGTAGGAGCTC
TTGAGTCAGGCAGTCGATGGGAATGAACTAATATTCCAGGTTGCAACACCTGTCGTGCTC
GAAAGGTAAGCTGGCCGGCATTGATGCCACTACGCGTCACGTTGATATCGCTGACTTTTT
GTTCGTTTCTTCAGGTAAAATGTGACGAGCGGCCAGAAGGCTGCGCCAACTGCGAAAGAC
TTCAGCTGGAATGCTCTGGCTACGGACGTTCGGCAGTTCAACGCTCTGGTACCCGAAGGG
CGCGGCGAACGTACCGATCTTGCACAAACTGTCGGCTGAGAAGGGCCAAATGCTCTGGTG
AACGGCCGGCTTGTATGAGGTGCAGGAGTAGACATCTTGAATGCCGGTATGGAGATAATG
TCGAGCCCGCTTGGTCACAGCGCCTGGCAGGTATTGCGGATCCACCGGACGGATCGAGCC
CACCGGGAGAGGAGACCGAGGGGGAGGGCCTGCCTCTGACATGGTAATGGCATCTCCTAC
GCTGTAGACCTGAGAAGAACTGACGTAGAATGCCTAGGCTGACTTCTGATTTTCCTGACA
AAACGAAAGTGGTGGTCTTGGTTGACAACTACTTCGCGCATGTTCACCCGATTCGTTGTT
TTGCCTTCCTCCATAGACCCTCCTTTCTACGTAGGGTTGACGAAGAATTATCACCAGACT
TGGGTCCAAGCGCCTTACTACACATTGTCTGTGCTCTGGGTGCCCAGTAAGTGTTCCGCC
TGCACCCCAAGACCCAGCTTAATTTTGCAGATTCTATGCCTTGGAGTGCAGTACAACGTG
TCAACAGTTGTCGCCAGAATTCATACTGCGATCGGGCCGGCGATGGGCAGAAAAGGCTTA
TGAAATGGTCCTAAAGGATTTGGACAAGATCTCCGTTGACAATCTCATGGCCTCTCAACT
GCTCTACGACTACGCTTTACGAGTGGGCAACTTTGCCCAAGCGTTCATGCTCGGAGGCAT
AACTGCACGCATGGTCCAGGCATTGCAACTAAATCTCGAGTATTCCACCGACGTGCTCTG
TACCGAACCTGGGCTTTCCATCTCCGCGCGAGAAGCGCGCCGCAGATTAATGTGGAGCTG
CTTTGTGACCGATGCCCTTCTCGGGAGTGGAGTTGACCAGCTTATGCTGATTGACGAGAG
AGACATAAAGATACAGCTACCATGCAATGAGCGGCGGTTCGTCCAAGAAACTGCGTGCGT
GACGCGAACGCTCGACGGTGGTGTTCTTGGGTTCCTTCAACCAGACACTATCCCCATCAA
CCCAGACGAGAACATGGGAATCATGGCCTATTTTGTCCAACATATTCAAGTTCGCAAGCA
GGTTCTCCGTTATATAAAGCATCTCGATACAGCTATTTCACCATGGCTTCCAAACTCAGA
ATTTGCCATCCTAGACAAGGCATGTTGGAAATGGTACGATAATCTGCCGGAGAGTTTACA
GTTTACGACGTCCACAATTTACGCGCGGAAAGCTTCTTCCCAACTAGGAGCACTCGTCCT
CTTACACTGCTCTCACTATCAGACCCTGTGTGACCTATATCGCCTAGGAGCCCCAGCTCT
GTTTAAGCTGCGTTCCGCTATCGATTTTCCACCGGAGCAGAGCGAGTTTCTCCAAAAACT
GCGGGGGGATTTGTACAACGCAGCTAGAACCCTTGCTACAATCATTGGCGAGGCTGAGCG
ACATGGACCCTATATCCTCTCAGACACTTGGCTTCCGACCATCACGTATGACAGCTCTCG
CATTATGTTGTATTACCTTACCCAGCTTATAGACCCCCGCGAACAAGATAGCAAGGAACT
TGTGGTTCAGACAATCCCTTATTTGGAAAGTAATATTCGTGCACTGAAAGCCATGCAGCC
GTTGAATGCCGTGTCTGAGCGACTCGTACGTTTACCACAAACTACGAAGCCATCGCTAAC
TGGCAACTAGTGCACACTTGCCGAAACTATGTTGAGGCTTCTAGGCTCGGAAGCCGAGAT
AGTTAGCCCTGGACAAAACATCGTCCCTGATGACCCTTATCCCCCAGGTCCAGACGAAGC
CGGGAGACAGAGCCCGCCAGGTATTCCGGCTCAGAGCGCACCGGACTACGTGTTAAACCC
CCTCACCATCTACCGAATGGCACGGAGAACGATACCTGAGCGTCATGCGCCAGAACGTAT
TGCATCAGCTGCTAATGGGGCCATGGCCGATATTTCCCCACCGATGTTGACAGACGCAGA
CGAGTTATCTCTCTTTACCTCGGATCTGGGCTGGACATGGCAGCCAGCAGAAACTGCGAT
AGACTCCGGTCTCGACCATACGAATCTACATCCTTGGGTGGTTGGGACAAATGTACGTGG
CGGACAAGAAACGGCCAGCTGGGTTCATCAATTCCCATTTCCCTCATAACAGTGGTATAT
ACATCGGTAGCTGCCAATCTCCGAGGGATTATTCTGCATCGATAGGGCATTTTGGTGGCT
GGTCGCCGACTTGAATACCCCCTCTTTTCTTATTGTCGGCGTCAGCAAACGGGATCTTCC
AACCTCCCTCGCTCTGCGGCACCGCCAACCACAATCTCATGAGGTGTCTCTGGGGCCGCG
GGTTACCGTCTTCGTCGACTGAACCAGGAGGGTAGTCGGTGTATGCAGTACGGGCATGGA
ACACATGGGGGTTGTGCAAGAACTGGATATCGCCAGGCTCGAGGATCATATGTAGCGACA
GCTCCTTGCACGTTCGCTCTAGAACCTCCATGGCGTACTTTTGCTTGTCCGACAGCGGTG
GGATCTGAGCATCAGGGCCAGAGTTGAAGCGAGCCAGCGATGTGGCATTGTTCGGATCAA
ACTTGCCGTATACTCTTGGGTTAGGGCCAGTCTCAAGCCAGAACACCGCTCCCCTGTACC
ATGGCAACTGGCCTTCGGATACCTCACCCTTCCTGTCGAAATACCAGTTCGGCTCGGCCA
AAGTCCTTACAACGTCGGGGTGCTCACACTGTAACTTATTGT
>RG9FS0157 Genomic segment corresponding to mRNA: XM_413511 Aspergillus nidulans FGSC A4, AN9374.2 predicted mRNA.
AAGGAGGCATGATGACGAAGCAAAACGATGGGTATTATGAGTTCCAACACCGAGCTCCCT
TCTTTTTGTGAAAAAGACACTGACTCTAGCAGTTGGTATCTGGTTTGGTTTGGTTTTATT
ATTTAACGTCACTCGGCGGATCACGGGGCCCACGTGATCTGCGGCCTCCCAGGGGGCATC
TGGACGTGCTGTCTAAACAGAACTCCCTAAAAAAATAGCTAGATACAGGTTTGAAGCAGC
AACTATGGACAATATATGTTGGAAATGAGCGGAAGAAGCATCCGGCGCTACCCTGGCCAG
GTCTTCGAGGGCAGATGCCCGTTTTGACTACCTATAGATTGGGGGGGAGGGGCCGTACCC
TTGTCCAGGTAGATGTGTGGACTGTCGCACTTTCAAGCGCTCCGGCGGGCCCAGTTCGGG
CATATATCCTTGAAGAAGAAGGATGATTCTTGCACGATGCGGCTGAATTCTTCAGCCCCA
GTTGATATCTGGCTGTCATATCATTATATGCACACTATATATTTGGTCACGTGACGAATC
GCATGGTCGCCGCATCAGTGCCTGTTAACAATTTTGAAAAACGATGTTCAAGCCTATGAC
AAGCCGTAGATATCAGATACCGAAGACTGCCCAGCATTAACCGAGTGATCTAGCCCAATG
CCAAGATGAGCGTGGTCGACTGCCGGGGCTGTGCTCGCTTTCTAAACGAAGACCAATCAG
ATCGCCTGTCACGAACATTATAGTATACGCCACAGCTCTCGCATTCTCGCATTCCATTGA
TCTGCTCCTTTACATGTTAATGCACTGCTGGTTTTAGAAGTGTCAAACGAACAATGCGAG
AAAACGAACTCAGCCTTGAGCCAGGCAGACAAATTATGTCCCTAAATGAACTATCTCTTA
GGTATGCTATATATTGGGCATTGTCGCCGTGCCGAATCATGAAGGCCATTGACACCAAAC
TACCATTCACTTCAAACACCGTCGAAGCTCGAGTGCCGACATGTATATCAAGCAACAACT
TTTCCAAAAGCGCGAAACAGACGAAGAGGACTGGAGCGTCTTCTTTTACAACCCCTCGCT
AGCAGCCACAGTCCTCTTCAGCATCCTCTACGTGATTCCGTTCATCTACCACATATACAT
TTCCTACAGCGCCCAGAAGAAGACAAGCAACAAGTACTTCCGCTACAGTTACTCCGTCCC
TATCATTATAGCCGCCTTCCTTGAGATCATCGCGTACGGACAACGCGCGGCTTCAACGCA
GTCAACGCAAGACATTGGACTTTTTGCGAGTAGCCAGACATTGATTGTACTTGCCCCGGT
ACTAGTCTGTGCGAGTTTGTATGTGCTCCTGGGGAGGATCATTCGGTCGACGTGTGCTTT
CCAGAGCCAGGACCAGGACCGGGTTGCAGGGAGACGAGTGACTGGTGCCGGTATAAAAGA
AGAAACTGGCGAAGCTGAAAAGCGCATAGAGGTCAAAGTCGGCGGCATAGTGAGGGTTTC
GTACCTCCCAAAAATCTTGATCACGCTTGATGTCGCTGCAATGCTTACGCAGGGCGGTGG
GAGTGCGATTGCGTCGGCTGGGGAGTGGAAGGGAACGCTGGAGGATATCGGAACGAGCGT
GCTGATTGGGGGGCTGGCCCTGCAGGTTGCTACTTTTACAGTATTTCTGAGTGTTGTTTT
TTCGTTTCATCAGAAGATTCTGAGACACGGAGAAGAGGGAATGGGGATGGTGTTGAGGGG
GGTTTATATTGGAGGATTGTTCATCATGGTATGTCCTTTTTGAGATTCTCTGGTTTCCTC
TTGCTAGTTCAGAGAACCTGGACGCTAACAAGTGCTTTCGCAGATCCGCTCCATCTTCCG
CCTCATTGAGTTCGCCCTTGGAACGGAGTCGTACATCATGACGAACGAATGGCCGCTCTA
TGTCCTTGAGGCTGTGCCGATGCTCGTTGCGTTTATGGTTCTGAGCTGGTATCACCCATC
TAGATGGCTCCTTGCCAGTAGTGCTGGTGTATCGAAGACGCGAGTGTGGTATGAGCGGTA
TAAGGGCGGGTTCTTTACCTGAGCAATGAGATGAAGTGAGGGAAATTCCGGCGAGTAGCC
GTACTATGACGATGTTGATAGATATATCAGTACCGGATTGATAAGTGTCTAGCTCAGGTT
CTGGTGTTTCAGATGATGTGGGAGATTGTTCATTTGTGTTCCTCTTTGTTTATGTCTTTT
GGTTTGAAGATCTGCTATATGTTGTACATCTCCTTCATATCCAGCGGCAGCCGCCTCCCC
AGCCACTCCGTAAACCCCTGCAGCTCATGCAACCACTGCGGGAACTGCCTTTTATGCTTT
TCAACTTCAGGAAGCAAATCGAAGGCGATATAACTGACCAGGTCTCTCACTAAGTTCTTC
ATCTCCCTCGGCAACGCCGTATATATCTCCTCCGCCCACCGGTAGATCAGAAAATGCCCA
CCTGTGTTCGCAATCCCCCGCTGGTGCGAAAGCTCAAAGTACACCGGCCTCATGAACGTG
TCGATGGTGATGTAGTGCATAAACAAAGCGCGCGAGATGTGGTTATCTGGCTTCACAAAT
GCCATAAACTCGCTGTTGCTCATCTCCTTCCAGCTCATGTAAATGCCTGCCAAGGCGATG
AACGCCTGTCTCTGTGAAAGAAGGAGAGCCTCATAAGCTGTCTTCAAGGTATGATAAAAG
GAAACATGCGCCGGACTATCTAGATGCAATCTCAATGCTTCCAGGCTCTGCATACAAGCC
CTCACCGTCAGCGCCTCCGTCAC
>RG9FS0158 Genomic segment corresponding to mRNA: XM_413510 Aspergillus nidulans FGSC A4, AN9373.2 predicted mRNA.
CAATTTAGACCCTCTAGCATTGATTCTTTAGTAGAAGAACTGTGACTGCTCCTCCTCTTG
CTTATAGATCCTCTCCATGACATCACTTCTCTTTTGGCTGCCGCATACTGAAAAACATCA
AACTACTCAATGACGAAGCTATTCTTAGAGCTCGGAAGAAAGAATATTGACCAATACTAG
CAGAGGCTCTGTCTGACATATGTCTTGGCTGTGGCCCGGATTGGTGGCCCAGCAGGCGAG
GCTCGTATTCAGGGAAAAGGTGCTGCCTTCAGGGTCTCGATCCAGATCTTAAGCAGCCAG
CTCGGGCTGTGACTCCTGATCTTTCTTCAAATCTCTTCGGTACTCTCTCGGTCCCAACCT
GGCGAGACTCTAAGCCATGCAGGTCGAGTAAATGCAGGATATCTGGCCGAGCTTTTTCTC
CTTTTTGGTCCATTACCGCTCCATTCTTCGTCTCCTGTTTTCAACTTGAGCCAGAGACTG
CTTCCTGCAATGCCCTCGCGACCATACAACGCCCTAATGCTAAATGTTTCCCCACCGGAG
GCACAGACCCAGACGAACAGATTGAAAAGACCGCATACCAAGTCCCGCAGGGGCTGCTAC
AACTGTAAGAATCGGAGGATCAAGGTATGGTTCGATGAAGACGCAGCATCTTCAAATGAT
GCGAACATCATGCTTATCAGTTACCTCCCGTGACAGTGCTCAGAAGCAAAACCCGCGTGT
GGGAACTGTATATTCAAAGAGCTAGAATGCGTCTACCCACCCCCTCCCAGAACTGAGCCC
TACGCCGTGGTACAAAATCACCGAACATCAACCTCAGTATCACTCAACGCTGAACGATCC
TCATCGCCATCTGCATCCCTCTTGAGCGCCCGTATTAAAGCAACTTCCTTCTCAGGCGAC
GATCTCCGCTTCTGGCACCATTTCCTCGTTGACGCGCGGCCGCATCTCCCCTTTGGGGAC
GAGGGAACCTGGATATCAACCATCCCTGCGTTTGCACACGATGTATGCTCATTCCATATC
TTTCTTGACCGTATGTCTTGGCAGTAGATATTTATTCGTTGATACAGTGTCCCCCTCTCC
TCCACTCCATCCTCTCCCTCGGCGCCTCGCACTGCGCCCTCATAACATCCAACAGCCATG
GTCGGCAGTACCACGAACTAGCCATCGCACACCGCGGAAAAGCTCTAAAGGCGTTGAGTA
CTACCCTCTCCAAAGGACAATCCTGTACGGTCCTCGAAATGGACGGCGCACTGGCAACGT
GCTATACGCTCACATTCCAGGCGCACCATATGGCCGATGGGGTGATCGATTTTGCGGTCA
TGGTGCGCGGATGCGGGCTAGTTACAGATTGGTACTTTGAGCAGAGCAGGGAAAGCATGA
TTTTCAAGTTGAAGTCTCAGGGGGAGATGTTGGAAATGATCACGAGCTGGCTTCCCGGCG
AGATGCAGGCCGTGACGGAGGCGCTGACGGTGAGGGCTTGTATGCAGAGCCTGGAAGCAT
TGAGATTGCATCTAGATAGTCCGGCGCATGTTTCCTTTTATCATACCTTGAAGACAGCTT
ATGAGGCTCTCCTTCTTTCACAGAGACAGGCGTTCATCGCCTTGGCAGGCATTTACATGA
GCTGGAAGGAGATGAGCAACAGCGAGTTTATGGCATTTGTGAAGCCAGATAACCACATCT
CGCGCGCTTTGTTTATGCACTACATCACCATCGACACGTTCATGAGGCCGGTGTACTTTG
AGCTTTCGCACCAGCGGGGGATTGCGAACACAGGTGGGCATTTTCTGATCTACCGGTGGG
CGGAGGAGATATATACGGCGTTGCCGAGGGAGATGAAGAACTTAGTGAGAGACCTGGTCA
GTTATATCGCCTTCGATTTGCTTCCTGAAGTTGAAAAGCATAAAAGGCAGTTCCCGCAGT
GGTTGCATGAGCTGCAGGGGTTTACGGAGTGGCTGGGGAGGCGGCTGCCGCTGGATATGA
AGGAGATGTACAACATATAGCAGATCTTCAAACCAAAAGACATAAACAAAGAGGAACACA
AATGAACAATCTCCCACATCATCTGAAACACCAGAACCTGAGCTAGACACTTATCAATCC
GGTACTGATATATCTATCAACATCGTCATAGTACGGCTACTCGCCGGAATTTCCCTCACT
TCATCTCATTGCTCAGGTAAAGAACCCGCCCTTATACCGCTCATACCACACTCGCGTCTT
CGATACACCAGCACTACTGGCAAGGAGCCATCTAGATGGGTGATACCAGCTCAGAACCAT
AAACGCAACGAGCATCGGCACAGCCTCAAGGACATAGAGCGGCCATTCGTTCGTCATGAT
GTACGACTCCGTTCCAAGGGCGAACTCAATGAGGCGGAAGATGGAGCGGATCTGCGAAAG
CACTTGTTAGCGTCCAGGTTCTCTGAACTAGCAAGAGGAAACCAGAGAATCTCAAAAAGG
ACATACCATGATGAACAATCCTCCAATATAAACCCCCCTCAACACCATCCCCATTCCCTC
TTCTCCGTGTCTCAGAATCTTCTGATGAAACGAAAAAACAACACTCAGAAATACTGTAAA
AGTAGCAACCTGCAGGGCCAGCCCCCCAATCAGCACGCTCGTTCCGATATCCTCCAGCGT
TCCCTTCCACTCCCCAGCCGACGCAATCGCACTCCCACCGCCCTGCGTAAGCATTGCAGC
GACATCAAGCGTGATCAAGATTTTTGGGAGGTACGAAACCCTCACTATGCCGCCGACTTT
GACCTCTATGCGCTTTTCAGCTTCGCCAGTTTCTTCTTTTATACCGGCACCAGTCACTCG
TCTCCCTGCAACCCGGTCCTGGTCCTGGCTCTGGAAAGCACACGTCGACCGAATGATCCT
CCCCAGGAGCACATACAAACTCGCACAGACTAGTACCGGGGCAAGTACAATCAATGTCTG
GCTACTCGCAAAAAGTCCAATGTCTTGCGTTGACTGCGTTGAAGCCGCGCGTTGTCCGTA
>RG9FS0159 Genomic segment corresponding to mRNA: XM_413509 Aspergillus nidulans FGSC A4, AN9372.2 predicted mRNA.
CTGAAACTCGAATCAAGTGTTCTGGGACTGCTGACTGCATTGTCACCTGCTATTTGAAGG
ACACAATGCAGCCGGAACATGATTAACCTGATTGTGAGCATAGCGAAGAACACAAAAACC
GTCTTGTCGGGTTCATCAAGGTCTTGCAAGCATCATGCTGGACTGACTTCAAAGGACTGC
AGAGAAGAAACCCTATGGAGCAGATGTACAGATGTTAACCTTGTAGTACACTGGAGGGTC
CAGACACTGACCAATCGGAAATAGAGCCCCAAAAATGCAATAATGTGCGCATCTACAAAC
TTTTCCTGTAGTGGCAGAAAGAGCAAGGAACCTTAAGACATCTTAGGCTCGCTGACCTAT
CTCGCATAATCTTTTCACAGAATCCACTAAAGACCCATTGCATCCTGGAGCTTCCTACCA
GAGGGAATGCGATAAGTCTGCCCTCACAGATATGCCAAATACTGCGAGTTATGATGGCTA
TCACAGCACATAATTCGATACCAGAGTTTAGTATGGTATCAAGCACAAATGCAGGAAGAA
TGCCTGAATGGCTGGGACAGGTTAAGGGGCACATGTACCCAGAGTAATTACATACTGAAA
GCAAGAAATAAGGAAAACCCGAAATAAGTTAGACCAGCGGGGAATCTAGCAAGCCCTCAT
TGTTAGCCATTAGTGTGAGGAACAAGAATAGCCCTAAACAGAACATTGGTGGTGACTCTA
GCAGAGGCAGGTAAAAACTGTTATTGCCACCCCTACGCGCCGCTCGTGATAATACGATGC
TTATCATCTAAGCCTGTATAGTATAAGATTTCCCAGTCCTATTTGCAGCGTGATTGCTTG
GCTGCACCTTTAATCACGAGTATTAGCGATGGCGCAAGATGACACCATCACCCCCGCACG
TTCATCAGCCTTGAACTACTAAGACTTCAATTTCATGCCCGCTCTTTATGCCTCATCATA
CTCACCTCAGCGCCAAATTATCAATTATAGTGCCTACAGTATGCCCTCACTCGCGCAATC
CGCCGCGCTCTCGGCATTGGCGGACCTGAAGCTGCCAAAGGACGTCCATGTCTCCCCCGA
CGGTTCGAAAGTCGTCTATGCGCTCGAGCGATTCTCGGAAAAGAACAGGAGGTCTCTTTC
ATCGCTTTGGATCGCAGATGTTGGTATAGATCACTCTGCGCGTCAGATTACGTCAGGGCT
ATTCAGGGATGAGAAGCCGAGGTGGTCGCCCGACGGGCGGTTCATTGCCTTCTTGTCAGA
TAGGGGCGGAGAGACGGGTGTGATCTATATGTTAGGCATTGGAGGGTTTGAAGAGGCGTA
TCCTCTTACTGAAGGTAAAGACGCGAGGCGGGTGCAAGACTTCGAGTGGAGTGTCGATGG
CAGATATATCGCGTTCCTCAGTAGAGAAGGGGGTGACGATGAGAAAGAAGTCGACGCAGA
CGAGCCATTAGTATTTGGAGAAGACGAAGAAAACAGCAATCAGCGTCTTCGCATCGTCGA
TGTCGAGCGACGACGCCTTCGAGTTTTGACGCCTGCAGACCAGAATGTGGCTCTCTTCTC
ATGGAGCCCAAGCCCTAACACGACGGAACTCGCATATACCGTCGCCGACCCATCTGCGCT
GCACTCTAGCAGCAGCCAAATCGATCTTGTCTCGGTTGAAACCGGCTCAAGAAGGAGATT
CATCAGCACGAACAGCCCCATCACCTCGTTGGTGTGGACGCAGCGAGATCGCCTTCACTT
CATCGCTCGCCCAGCACCACCATATACACAGCCTTCCGTCTACGAAGCTCGCATCAAGTC
AAAGCAGTACGGGAGTTACTTTGGATGGACTGGAGAAGCTATTTCGTTACACCGAGCACG
ACATTCAGCCATCGCCCGCGTGAGAAATCCCACCCACGAGTCCGCGCACGCATTAGGGGT
CCAGAGCACGGCCTGGCCATTCTCGAGGTTCTTCAACTCCGAATATGAGATCACCTCCTT
CGACGCGTACCGTCATCCCGAATCAGATGATTTCACCCTCGTTCTCGCGCGGAGTAGTCC
GCAAGTCGCAAACGAGGTGTGGTCTGTCATCATCAAAGATGGCAGAAGCCGGAGCCTCGT
GAAACTCTCATCCCACAATTCGGCCTTTGACGGGTTCCGCTCGAAGCGTATCTCAGCCAC
TGGCCCAGACGGCTGGGAGTGTGATGGATGGCTCTTTACGCCCAAGCCAGTAACTTTCAC
CCGCCGTCTGCCGCCAACGGTTGTCCTATTGCAGAGCCATTCAACGCTGCCGTCCTTCTC
AATAGGCTCTCACCTCGACGTCGCATATCTAACATCCGCTGGATACGCAGTGTTGTGCCC
TAATATACGTCCAAGTGGTAGTGGCGGAGGTGGAGGCGGAATAAATGAGCGCTACGCGGA
CGTCCTGATGATTCTAAAGAAAGCCGTCTCAGAGAATCTCGTGGACGAGTCCCGGGTTAC
GATTAGCGGATGGTCGGATGGCGGCTTTCTATCTTCTCTTGCAGTCATACGCAACGAGTT
CGATTTTCGCGCTGTTGTCTGCGGTGGAGGAGTCCCTGACTGGAGTCTTGTAGATGCAAA
TAGCAACCCGCTGTGGCCCAGACTTGATGCAGAGGATAAGGATGACGGGTATGTCTCTGG
GGAAGATCAATCCAAGGGCGGAATCGAGAAGAGCACGCCTCTGCTTCTCCTGCACGGTCG
CGAGGATGATCAGGTTCCCGTATCCGGGCCGCTGGCGTTCTGGCGGCAGCGACAGCGATG
GAATGGACCGGTACAGATGGTGCTATATCCCAAAGAGAAACATGTTATCCGGGACCGGAA
ACACTTGCTTGATCTCTGGACAAGAGTACTGGGGTTCTATGAGAAACAGTTGGCTTAGTA
TGATGGAGGTGCTAGTTCAAAGTTGTGCCCCTTTTTCTTTTCGTCTTTTTTTTAGTCTTC
TTTTTTTTCTTCTTTCTTCCTTGGTTTCTTTTCTATTCCCCCCCCCCCCCAACCCCTTCC
AAGTAGTTGAACTGGCATTTCTCTGAGTATTCATGTTCTTAAAACGTGGACGATCCGGGG
TGAGCAGAACGGAGTATACCAATCAATAAATTCTGCATATGCAGCCATTTATCTGGAACA
GTGGGGTTTACTCAATAAGGCTGTATAGGATACCTCAATGCTGGCGCTGATCATTTTCTC
ACTAGTACTGAACTTTGATGGACAGGAGGCTCTTCCATCCAATGGACAACATGCAACACA
AGGCCCAAGTCATGATTCTATGATACACTACCGGGACATTATGATGATATTGTATATGCC
GTATATGACTTTGCGCCCCCAAATTATCTACCCATGATGGAGGCAGAAAACTCTGTTGGT
AAAGATCTACCTTGGTAAATCGGGTCCAGTAGGTCTATATACTCCGATGTGGCCTACGCC
AGATTGTCGAAGAGCAGCCCAATTGGCGAAAAACAAGGGTTGGGGAAGGAATCTGGGAAG
GATCCTCATGCATTAGAGTTGACACTCAAATCGTCGTTGGTAGAAAGTAGAAGATCAATT
AGGATCGAAAATAATTGTCAGGGCGCACTGCCCTCTGGTATCGCTTGCCCCTAGGGATCG
GGCTCGCTGTCATCATTTAGTAAACTAGATATAGATAGGCAGTCGGCCATCCAATAATGA
CAATTGTCTGTCTTTTTCCCCAATGAACGGATTATTCAATAGGCTCTAGCGCGGGGCTAG
TAACTTTACCAATACCGCTAGCGTAACGGGGGGCTCCTCTCGTGCTTGAATCATGCCTTT
CGCGGGGTATATTATGCCTGTCTCCCAGTGATCTCCCAACAGAGTCCCAATACACAGACA
TTACCTGAACCCAAGGCATGAGCTGGTCGACAGAAAAC
>RG9FS0160 Genomic segment corresponding to mRNA: XM_413508 Aspergillus nidulans FGSC A4, AN9371.2 predicted mRNA.
CAAACAATAGGAGCAGAACAGAGGTTCTTCCGATGGCCCTGAATGCGATCCGCCTGCACC
ACTTCCTGAATCGGCCCGCACTGAGCCCTAACTCCTTACACTCTTCAGAATATAGTCTAC
TACCGTCCTTTCATGTCGTTCGTAGGTCACATCACAAGTTTATCGTTGCTTTTTCTATGC
TAATAGCCGTTTACTTAGGCTATGAGAGTCTTGAAATCCGTCGCCCGATCTTCGAACCAT
AGGAGCAACGCGAGTCCATTTATGTGCTGAGCAAGATTTTCGAATGCTCGTGTACATAGA
ATACCGTGACTCTAACCCGGCATGAGACCACGACGTTCAGCTAGGAGAACTATTCAAATT
CGAAGGGAAGGGATATTCTTTTGATGCGTTGATAGTCCCAACGGCCCCCTCAAGCTTCTT
CGGCTACTTAGCTTATTGTTGTAGCCAGTTCTGCACGCAGTGCCTACTCTCATTGCTACC
TCTGGGCATTATTGCCCTTGGGTTTCAGTAGACAGGAAAATTTCTATTCCACACGAGGTA
TACTGTCGCGTGCCCGTACTGGTGACATTGGTAGAAGGACGATTTTTGGAGGAGGTTGTA
ACCGTGAAAGCGCTGGATATCCCGCTATTTTGACATACTTCTCAATTCCTCCTGTTTTGT
ACGGCATTGTGGATGCCCTTTTCCTGAAATATGGGGTCTTTTCTTAGTGGCGCCTTTCGA
ACAGCCTAGCCCTCACACTTATTGGTCGGACCCTTGCGCTAACCTGTAGAGGGCCTGAAA
GTGCCATTTCTAAGGTCACATCGGGTGTCTTCCGCTGTGGTAACCGAGGAGGCTAACATT
TGGAGGGTAGTGACTCAGTGCTCATTGCTGCACCGCCACGTTCTATGCAGGAATTACTTA
AACCACGTGGTTCCCAAGGAAGAAGCCCAGGTCACCATCATCGGATCTACTGACGATCTA
CTCACGATCTACTCACGATTCACTGACAACACTAAACAACATGATCCCCGAGGCTCTGCA
GCCCAGGGCCCTTCTGGCTCCTCCGCGCGACCTCGCCTCACACTTCCGCACTCTTATAGC
CGCAGATTCATCAATGGAAAACCTTACGTTCATCGACAGGTGCGTCCTCGATCAGATCCA
TACAGAGGCAATTCCCTCTTCCGTATACGAAGTCTGGCTGTCGTTGGCGTGCCGGTACAC
TCCGCTATTTACCGTCGCCGCACTCACAAAGCCATCGCGCGGAGTTCGCCTTGCAGCTAG
ACATTGTGCCCGCCGTCTTTTCCTGAGCAGTCACTGGAAAGAGCGAGGATGGGACTTCCT
CGGCGGTGCGCAAGGAATCAAAGGCATCCTGGATATTTTGCCCTTGAAGGAAGCGCGACT
CCTGCTCAAGATCATTTTTGGGCGCTGCCAGGCGATTCCCGACGGAAAGGTGGTGTCAGT
GTGCGTTGAGGAGTTCCTCGATCTTGTTGAGGCTACAGATCCTTGGTTGTCGAGGTCGCT
GTTGCCCCATGTGTCCCACTTGTACGCGTACTGTAGCGCTGAAAGAGTCGAAGATATGCT
TCGGTCTCAGTCGCCAAAGTGTCCGGAGCTCCTCAAATATACGTCCCGCTTCCATACTCC
ACTTCTACGGCGAATAGCCATTGGGAAAGTAGACATGCCCGAGGAAGTGCGGCGCAAGAC
CCTCCAGCAGTGTCAAACCGCATTGCTGAATTCTAAAGAACCATATGACCCCATCTATTA
TCAGGACGTGCAGCTCACCCTTAACCTGTCTCCGGGACTACTGTTTGGCATGGACCTCTT
GACGGCCCTGGAAAGAGAGCCGGAAATTCTCAGAAGCCATGTACTTGAGCGGTTAGTGGA
GGCAACAGCGAGACAGGGGATCCGAGATAAACTGCCGTTTGGATCACTTTTGCGGATCTT
GAATCAAGGATTTGCTGTTCTCCAAGCTAGGGCAATGAGGCACCTCAGTACAACCTCTGG
CTAGCTTTCGCGCGCTCTTTCACGGGATATCGTTCAGTTTTGGTCGATCTCACGCTTTGG
AGGAGTGAAAGGTACCCACGAGGGCCTGGTAGCACAGTGCCAGAAGAGGCGGCGGTTGAA
AGACTTGTCAGCATACCAGATCGAACTGGAAGACTGTTTGATTAAGAGGGTGCTGCAAGT
GCAGGATGAGAGCTTCCAGAATCAGGGTAAGAATCGTCGACAATTCTCTGAAACCCTCAA
CAGCCTTATTCGTCTCGTAAACATCAGAGGAAGGAAGGCGTTCCTTCAATTACTTTGCCG
ACATTGCCCAACCATGGACTTTGACCTCACAACCTGGCCGCCGTCCCAGAGAGAGCAAGA
ACTCATGCCTTGCTGGGACTTGGATGTCTTGGATAGGCTACGACCTGACGACTCCGAGTC
CCTCTTTGGCCGGTCACTCCATATTTATCACTGCGAAGAGTTTCTTCCAAGTTTTGACAG
CAGAAATCCAGAGTTGAAAATGCCATCCTGGGAGGCACAGTGTCTACTCTGGGCAAGTTG
GGAGTCAGCTAGTCCTGAACGAAACGGGTTCCCTATAACCCTCAAAGGTAAGCAGGATCT
TGCCCTCCTTGCGGCTCCTCCCATTTACTGAGAGGATTTAGCCCTGGGCGACATGAAGCA
GAAATCGGTACGTGCGCGCGAGCCCGCAGAGCGCCTGCGTTGGGCAATATCGGCTGTCAA
ACTGGCAGCAAGAACGAGCTCCATTGATATCTTTGCCGAGATAGTTGAATGGACTAGTAG
ATACATACGGGACGCAGTGAGTCAATCTTATGCATCTTCGGCTCACTTCTGACTAACCCG
TGGGCACAGCTTGTATTTCCTGACTTGATGTACGAGATCATCGACCGCTGCCCTTTGATG
CTCTCCTGCAGAGCTGCTACACAAGGAGAGGCATCTGTGCCCAGGTCAGACCTGGAACGA
GAAGCGCAGACTGGGCATAAAATTATGGAAGGTCTCCTCAAAACATGTTTGCTTCTACTG
CGTGAACCATGGGCGCGGTCTTCAGTATCGAGAATTACAGGACGGATCTGCAACATGTTT
TCTGCCATTGTTAGTCGCAGAATGGAATCGGTAAGAGACCTGGCCCGGGGTGAGTCATTC
ACTGAGTGTGAACTGGCTGAAATACTCCTCGACCCGATAATCCCGGTCCTGATGGAGTAC
GAACGACAAGGCAACATAAAGGGTCAGACAGATGTCAGATGGAGTGGTCCAACCGGTTTG
CTCTTATCGCCTTGCCTGTTTCCTAGAGCGCCTACACTTCTGGAACTGTCATTCATGGAC
CGACTCGCAAAAGCACGAGACGAGTTTTGGCAGCAACACCGGTCTCAACATGATCCAGAC
GTGGTTAAGCTCAGCCCCGGTTTGCCGCGTGGGCTAGCGATTCAACATCTAGTTTACACT
TCGGACTGGCTTTATCAGGTAATGAAACACCCAGATCACGCGCCATTTCTTTCGTCCAGA
GCCAACGAGGTGCTTTTTGGAGCGGCCGACACCGTTATGCATGCCATGGAAGATAAAGAA
GCGCATGTTGATGGATTTGTAGACTGTCTCGGGTTCATCGTCCGTGCTCTCCTTGCGAAT
GATAATCCTGCAGATAGAAACCGCGATGTTCTGCGTGTGTGGGAGCATTATTCTGAGATT
TTGAAGCCATATCCAGACTATCTTGGTCTTTTTCAAGACTGGCTGGCCGCTGGGATTCGG
CATCGGGAGCATATAGGCGAGGCCCTCGATACTATTCAGCCACCTGGTCCTTGTTTGGCG
GTCACGCCCAGGATATCCGCGGTTCCCTCAGCATCAGAAATAGACATGATCGAATGGGAT
CCCCAGGATGGCGATTATCCTCCTTCGAAGAAGCCGTTCAAGGACATGAAAGAGACTCTA
GACAAAATACCTTGCACGGTTCTCAACTGCCGCATGGAAAGGGGCATACCCTCACAATTC
CCCTACGTGTATGCCAGAAAGCCTCCAGCTCAACCAACGCCTGAATATCTCTCGATTTGG
TCGCCTGCTTCCGATTCACAAGCAAAAGCTAGTCAAGGCTCTTCACACTGCATACAAGAA
[truncated: 31,022,552 more chars]
