# Supplementary material for: Automatic generation of gene finders for eukaryotic species
Source: BMC Bioinformatics. 2006 May 21;7:263. doi: 10.1186/1471-2105-7-263 (PMC1522026; doi:10.1186/1471-2105-7-263)
Supplement: Additional File 4 — The annotation part of the training set for A. nidulans. The file is in GFF format and packed using bzip2. [file 1471-2105-7-263-S4.bz2 › 1471-2105-7-263-S4]

RG9FS0005	reformat.pl	CDS	676	745	.	+	.	status known
RG9FS0005	reformat.pl	CDS	793	1669	.	+	.	status known
RG9FS0005	reformat.pl	CDS	1825	2143	.	+	.	status known
RG9FS0007	reformat.pl	CDS	1001	1423	.	+	.	status known
RG9FS0008	reformat.pl	CDS	1001	1017	.	+	.	status known
RG9FS0008	reformat.pl	CDS	1119	1176	.	+	.	status known
RG9FS0008	reformat.pl	CDS	1299	1417	.	+	.	status known
RG9FS0008	reformat.pl	CDS	1473	1559	.	+	.	status known
RG9FS0008	reformat.pl	CDS	1723	1756	.	+	.	status known
RG9FS0011	reformat.pl	CDS	1001	1514	.	+	.	status known
RG9FS0011	reformat.pl	CDS	1586	1776	.	+	.	status known
RG9FS0012	reformat.pl	CDS	1001	1080	.	+	.	status known
RG9FS0012	reformat.pl	CDS	1164	2535	.	+	.	status known
RG9FS0014	reformat.pl	CDS	1001	1256	.	+	.	status known
RG9FS0014	reformat.pl	CDS	1306	1487	.	+	.	status known
RG9FS0014	reformat.pl	CDS	1534	2094	.	+	.	status known
RG9FS0014	reformat.pl	CDS	2148	2183	.	+	.	status known
RG9FS0016	reformat.pl	CDS	1001	1310	.	+	.	status known
RG9FS0016	reformat.pl	CDS	1368	2266	.	+	.	status known
RG9FS0017	reformat.pl	CDS	1001	2476	.	+	.	status known
RG9FS0018	reformat.pl	CDS	1001	1061	.	+	.	status known
RG9FS0018	reformat.pl	CDS	1111	2192	.	+	.	status known
RG9FS0020	reformat.pl	CDS	50	300	.	+	.	status known
RG9FS0020	reformat.pl	CDS	364	447	.	+	.	status known
RG9FS0020	reformat.pl	CDS	614	1841	.	+	.	status known
RG9FS0021	reformat.pl	CDS	1001	1190	.	+	.	status known
RG9FS0021	reformat.pl	CDS	1255	2546	.	+	.	status known
RG9FS0023	reformat.pl	CDS	1001	1787	.	+	.	status known
RG9FS0023	reformat.pl	CDS	1925	2380	.	+	.	status known
RG9FS0023	reformat.pl	CDS	2429	2463	.	+	.	status known
RG9FS0024	reformat.pl	CDS	1001	1125	.	+	.	status known
RG9FS0024	reformat.pl	CDS	1179	1282	.	+	.	status known
RG9FS0024	reformat.pl	CDS	1345	1916	.	+	.	status known
RG9FS0024	reformat.pl	CDS	1962	2650	.	+	.	status known
RG9FS0024	reformat.pl	CDS	2710	2983	.	+	.	status known
RG9FS0025	reformat.pl	CDS	113	175	.	+	.	status known
RG9FS0025	reformat.pl	CDS	891	1388	.	+	.	status known
RG9FS0025	reformat.pl	CDS	1475	1527	.	+	.	status known
RG9FS0025	reformat.pl	CDS	1613	1649	.	+	.	status known
RG9FS0025	reformat.pl	CDS	1712	1756	.	+	.	status known
RG9FS0028	reformat.pl	CDS	968	1120	.	+	.	status known
RG9FS0028	reformat.pl	CDS	1179	1244	.	+	.	status known
RG9FS0028	reformat.pl	CDS	1320	1887	.	+	.	status known
RG9FS0028	reformat.pl	CDS	2039	2076	.	+	.	status known
RG9FS0029	reformat.pl	CDS	1001	1230	.	+	.	status known
RG9FS0029	reformat.pl	CDS	1306	1598	.	+	.	status known
RG9FS0029	reformat.pl	CDS	1628	1668	.	+	.	status known
RG9FS0030	reformat.pl	CDS	1001	1760	.	+	.	status known
RG9FS0030	reformat.pl	CDS	1850	1917	.	+	.	status known
RG9FS0035	reformat.pl	CDS	1001	1052	.	+	.	status known
RG9FS0035	reformat.pl	CDS	1117	1169	.	+	.	status known
RG9FS0035	reformat.pl	CDS	1223	3217	.	+	.	status known
RG9FS0036	reformat.pl	CDS	1001	1458	.	+	.	status known
RG9FS0036	reformat.pl	CDS	1586	2486	.	+	.	status known
RG9FS0036	reformat.pl	CDS	2546	2731	.	+	.	status known
RG9FS0036	reformat.pl	CDS	3178	3295	.	+	.	status known
RG9FS0036	reformat.pl	CDS	3620	3807	.	+	.	status known
RG9FS0038	reformat.pl	CDS	1001	1016	.	+	.	status known
RG9FS0038	reformat.pl	CDS	1238	1931	.	+	.	status known
RG9FS0038	reformat.pl	CDS	2001	2595	.	+	.	status known
RG9FS0040	reformat.pl	CDS	24	81	.	+	.	status known
RG9FS0040	reformat.pl	CDS	126	231	.	+	.	status known
RG9FS0040	reformat.pl	CDS	280	447	.	+	.	status known
RG9FS0040	reformat.pl	CDS	612	867	.	+	.	status known
RG9FS0041	reformat.pl	CDS	1001	1120	.	+	.	status known
RG9FS0041	reformat.pl	CDS	1185	1790	.	+	.	status known
RG9FS0041	reformat.pl	CDS	1844	1945	.	+	.	status known
RG9FS0042	reformat.pl	CDS	1001	1020	.	+	.	status known
RG9FS0042	reformat.pl	CDS	1069	1228	.	+	.	status known
RG9FS0042	reformat.pl	CDS	1323	2033	.	+	.	status known
RG9FS0043	reformat.pl	CDS	1001	1813	.	+	.	status known
RG9FS0046	reformat.pl	CDS	1001	1651	.	+	.	status known
RG9FS0046	reformat.pl	CDS	1993	2010	.	+	.	status known
RG9FS0048	reformat.pl	CDS	1001	1371	.	+	.	status known
RG9FS0048	reformat.pl	CDS	1443	2033	.	+	.	status known
RG9FS0048	reformat.pl	CDS	2292	2364	.	+	.	status known
RG9FS0048	reformat.pl	CDS	2565	2612	.	+	.	status known
RG9FS0048	reformat.pl	CDS	2754	2810	.	+	.	status known
RG9FS0048	reformat.pl	CDS	2893	2972	.	+	.	status known
RG9FS0048	reformat.pl	CDS	3032	3620	.	+	.	status known
RG9FS0048	reformat.pl	CDS	3665	4375	.	+	.	status known
RG9FS0050	reformat.pl	CDS	282	361	.	+	.	status known
RG9FS0050	reformat.pl	CDS	454	750	.	+	.	status known
RG9FS0050	reformat.pl	CDS	805	1595	.	+	.	status known
RG9FS0050	reformat.pl	CDS	1666	1675	.	+	.	status known
RG9FS0050	reformat.pl	CDS	1983	2034	.	+	.	status known
RG9FS0050	reformat.pl	CDS	2087	2134	.	+	.	status known
RG9FS0051	reformat.pl	CDS	1001	1118	.	+	.	status known
RG9FS0051	reformat.pl	CDS	1242	1300	.	+	.	status known
RG9FS0051	reformat.pl	CDS	1372	2034	.	+	.	status known
RG9FS0053	reformat.pl	CDS	1001	2242	.	+	.	status known
RG9FS0054	reformat.pl	CDS	1001	1754	.	+	.	status known
RG9FS0054	reformat.pl	CDS	1836	2083	.	+	.	status known
RG9FS0054	reformat.pl	CDS	2135	3061	.	+	.	status known
RG9FS0056	reformat.pl	CDS	1001	1781	.	+	.	status known
RG9FS0056	reformat.pl	CDS	1868	1911	.	+	.	status known
RG9FS0057	reformat.pl	CDS	1001	1016	.	+	.	status known
RG9FS0057	reformat.pl	CDS	1136	1590	.	+	.	status known
RG9FS0058	reformat.pl	CDS	1001	1299	.	+	.	status known
RG9FS0058	reformat.pl	CDS	1355	2015	.	+	.	status known
RG9FS0061	reformat.pl	CDS	1001	1025	.	+	.	status known
RG9FS0061	reformat.pl	CDS	1229	1281	.	+	.	status known
RG9FS0061	reformat.pl	CDS	1485	1517	.	+	.	status known
RG9FS0061	reformat.pl	CDS	1951	2028	.	+	.	status known
RG9FS0061	reformat.pl	CDS	2164	2178	.	+	.	status known
RG9FS0061	reformat.pl	CDS	2252	2277	.	+	.	status known
RG9FS0061	reformat.pl	CDS	2349	2382	.	+	.	status known
RG9FS0062	reformat.pl	CDS	1001	1032	.	+	.	status known
RG9FS0062	reformat.pl	CDS	1084	1234	.	+	.	status known
RG9FS0062	reformat.pl	CDS	1299	2162	.	+	.	status known
RG9FS0063	reformat.pl	CDS	1001	2701	.	+	.	status known
RG9FS0064	reformat.pl	CDS	1001	1087	.	+	.	status known
RG9FS0064	reformat.pl	CDS	1145	1165	.	+	.	status known
RG9FS0064	reformat.pl	CDS	1214	1271	.	+	.	status known
RG9FS0064	reformat.pl	CDS	1325	2052	.	+	.	status known
RG9FS0064	reformat.pl	CDS	2109	2211	.	+	.	status known
RG9FS0064	reformat.pl	CDS	2306	3003	.	+	.	status known
RG9FS0065	reformat.pl	CDS	1001	1669	.	+	.	status known
RG9FS0066	reformat.pl	CDS	1001	1137	.	+	.	status known
RG9FS0066	reformat.pl	CDS	1208	1854	.	+	.	status known
RG9FS0066	reformat.pl	CDS	1909	2030	.	+	.	status known
RG9FS0067	reformat.pl	CDS	1001	1021	.	+	.	status known
RG9FS0067	reformat.pl	CDS	1117	1477	.	+	.	status known
RG9FS0067	reformat.pl	CDS	1537	1655	.	+	.	status known
RG9FS0070	reformat.pl	CDS	74	1622	.	+	.	status known
RG9FS0070	reformat.pl	CDS	1692	1831	.	+	.	status known
RG9FS0071	reformat.pl	CDS	1001	1046	.	+	.	status known
RG9FS0071	reformat.pl	CDS	1253	1300	.	+	.	status known
RG9FS0071	reformat.pl	CDS	1404	1659	.	+	.	status known
RG9FS0071	reformat.pl	CDS	1800	1977	.	+	.	status known
RG9FS0071	reformat.pl	CDS	2027	2077	.	+	.	status known
RG9FS0072	reformat.pl	CDS	1001	1475	.	+	.	status known
RG9FS0072	reformat.pl	CDS	1612	1847	.	+	.	status known
RG9FS0073	reformat.pl	CDS	1001	5045	.	+	.	status known
RG9FS0073	reformat.pl	CDS	5109	5387	.	+	.	status known
RG9FS0073	reformat.pl	CDS	5444	6333	.	+	.	status known
RG9FS0074	reformat.pl	CDS	1001	1285	.	+	.	status known
RG9FS0074	reformat.pl	CDS	1343	1459	.	+	.	status known
RG9FS0075	reformat.pl	CDS	1001	1134	.	+	.	status known
RG9FS0075	reformat.pl	CDS	1181	1300	.	+	.	status known
RG9FS0075	reformat.pl	CDS	1351	1633	.	+	.	status known
RG9FS0075	reformat.pl	CDS	1681	2472	.	+	.	status known
RG9FS0076	reformat.pl	CDS	1001	1146	.	+	.	status known
RG9FS0076	reformat.pl	CDS	1217	1290	.	+	.	status known
RG9FS0076	reformat.pl	CDS	1360	1883	.	+	.	status known
RG9FS0077	reformat.pl	CDS	1001	1082	.	+	.	status known
RG9FS0077	reformat.pl	CDS	1217	2140	.	+	.	status known
RG9FS0077	reformat.pl	CDS	2187	3283	.	+	.	status known
RG9FS0077	reformat.pl	CDS	3317	3340	.	+	.	status known
RG9FS0078	reformat.pl	CDS	1001	1305	.	+	.	status known
RG9FS0078	reformat.pl	CDS	2281	3436	.	+	.	status known
RG9FS0080	reformat.pl	CDS	107	253	.	+	.	status known
RG9FS0082	reformat.pl	CDS	1001	1651	.	+	.	status known
RG9FS0083	reformat.pl	CDS	1001	1148	.	+	.	status known
RG9FS0083	reformat.pl	CDS	1203	1493	.	+	.	status known
RG9FS0083	reformat.pl	CDS	1551	1693	.	+	.	status known
RG9FS0085	reformat.pl	CDS	1001	1179	.	+	.	status known
RG9FS0085	reformat.pl	CDS	1233	4314	.	+	.	status known
RG9FS0086	reformat.pl	CDS	1001	1379	.	+	.	status known
RG9FS0086	reformat.pl	CDS	1438	2412	.	+	.	status known
RG9FS0086	reformat.pl	CDS	3079	3113	.	+	.	status known
RG9FS0086	reformat.pl	CDS	3310	4241	.	+	.	status known
RG9FS0086	reformat.pl	CDS	4290	4631	.	+	.	status known
RG9FS0086	reformat.pl	CDS	4782	4866	.	+	.	status known
RG9FS0086	reformat.pl	CDS	4914	5540	.	+	.	status known
RG9FS0087	reformat.pl	CDS	1001	1213	.	+	.	status known
RG9FS0087	reformat.pl	CDS	1340	1622	.	+	.	status known
RG9FS0087	reformat.pl	CDS	1686	2184	.	+	.	status known
RG9FS0087	reformat.pl	CDS	2232	2499	.	+	.	status known
RG9FS0089	reformat.pl	CDS	827	1252	.	+	.	status known
RG9FS0089	reformat.pl	CDS	1372	1452	.	+	.	status known
RG9FS0089	reformat.pl	CDS	1504	1889	.	+	.	status known
RG9FS0089	reformat.pl	CDS	1972	2057	.	+	.	status known
RG9FS0089	reformat.pl	CDS	2112	2353	.	+	.	status known
RG9FS0090	reformat.pl	CDS	1001	1079	.	+	.	status known
RG9FS0090	reformat.pl	CDS	1194	1240	.	+	.	status known
RG9FS0090	reformat.pl	CDS	1305	1370	.	+	.	status known
RG9FS0090	reformat.pl	CDS	1434	1575	.	+	.	status known
RG9FS0090	reformat.pl	CDS	1665	1833	.	+	.	status known
RG9FS0090	reformat.pl	CDS	1903	2242	.	+	.	status known
RG9FS0090	reformat.pl	CDS	2321	2389	.	+	.	status known
RG9FS0091	reformat.pl	CDS	1001	1022	.	+	.	status known
RG9FS0091	reformat.pl	CDS	1258	1528	.	+	.	status known
RG9FS0091	reformat.pl	CDS	1609	1864	.	+	.	status known
RG9FS0091	reformat.pl	CDS	1959	2156	.	+	.	status known
RG9FS0092	reformat.pl	CDS	1001	1128	.	+	.	status known
RG9FS0092	reformat.pl	CDS	1188	1852	.	+	.	status known
RG9FS0092	reformat.pl	CDS	1907	2742	.	+	.	status known
RG9FS0093	reformat.pl	CDS	1001	1034	.	+	.	status known
RG9FS0093	reformat.pl	CDS	1294	1309	.	+	.	status known
RG9FS0093	reformat.pl	CDS	1345	1637	.	+	.	status known
RG9FS0093	reformat.pl	CDS	1740	1846	.	+	.	status known
RG9FS0095	reformat.pl	CDS	1001	1250	.	+	.	status known
RG9FS0095	reformat.pl	CDS	1330	2228	.	+	.	status known
RG9FS0096	reformat.pl	CDS	1001	1300	.	+	.	status known
RG9FS0096	reformat.pl	CDS	1351	1744	.	+	.	status known
RG9FS0096	reformat.pl	CDS	1798	3523	.	+	.	status known
RG9FS0096	reformat.pl	CDS	3628	4430	.	+	.	status known
RG9FS0096	reformat.pl	CDS	4498	4678	.	+	.	status known
RG9FS0096	reformat.pl	CDS	5081	5327	.	+	.	status known
RG9FS0096	reformat.pl	CDS	5379	5678	.	+	.	status known
RG9FS0096	reformat.pl	CDS	5729	6172	.	+	.	status known
RG9FS0096	reformat.pl	CDS	6276	6317	.	+	.	status known
RG9FS0097	reformat.pl	CDS	1001	1017	.	+	.	status known
RG9FS0097	reformat.pl	CDS	1076	1532	.	+	.	status known
RG9FS0097	reformat.pl	CDS	1584	1700	.	+	.	status known
RG9FS0097	reformat.pl	CDS	1741	3543	.	+	.	status known
RG9FS0098	reformat.pl	CDS	1001	1159	.	+	.	status known
RG9FS0098	reformat.pl	CDS	1239	1725	.	+	.	status known
RG9FS0098	reformat.pl	CDS	1780	2504	.	+	.	status known
RG9FS0098	reformat.pl	CDS	2737	2783	.	+	.	status known
RG9FS0098	reformat.pl	CDS	2835	3450	.	+	.	status known
RG9FS0098	reformat.pl	CDS	3498	3563	.	+	.	status known
RG9FS0099	reformat.pl	CDS	1001	1892	.	+	.	status known
RG9FS0099	reformat.pl	CDS	1984	4019	.	+	.	status known
RG9FS0099	reformat.pl	CDS	4075	4284	.	+	.	status known
RG9FS0100	reformat.pl	CDS	1001	1021	.	+	.	status known
RG9FS0100	reformat.pl	CDS	1218	1889	.	+	.	status known
RG9FS0104	reformat.pl	CDS	1001	1011	.	+	.	status known
RG9FS0104	reformat.pl	CDS	1150	1187	.	+	.	status known
RG9FS0104	reformat.pl	CDS	1252	1265	.	+	.	status known
RG9FS0107	reformat.pl	CDS	1001	1068	.	+	.	status known
RG9FS0107	reformat.pl	CDS	1148	1293	.	+	.	status known
RG9FS0107	reformat.pl	CDS	1335	1447	.	+	.	status known
RG9FS0107	reformat.pl	CDS	1518	1740	.	+	.	status known
RG9FS0107	reformat.pl	CDS	1799	1915	.	+	.	status known
RG9FS0107	reformat.pl	CDS	1969	2123	.	+	.	status known
RG9FS0108	reformat.pl	CDS	1001	1104	.	+	.	status known
RG9FS0108	reformat.pl	CDS	1150	1294	.	+	.	status known
RG9FS0108	reformat.pl	CDS	1342	1400	.	+	.	status known
RG9FS0108	reformat.pl	CDS	1525	1657	.	+	.	status known
RG9FS0109	reformat.pl	CDS	1001	1054	.	+	.	status known
RG9FS0109	reformat.pl	CDS	1201	1234	.	+	.	status known
RG9FS0109	reformat.pl	CDS	1267	1670	.	+	.	status known
RG9FS0111	reformat.pl	CDS	1001	1134	.	+	.	status known
RG9FS0111	reformat.pl	CDS	1191	2292	.	+	.	status known
RG9FS0112	reformat.pl	CDS	1001	1076	.	+	.	status known
RG9FS0112	reformat.pl	CDS	1247	1392	.	+	.	status known
RG9FS0112	reformat.pl	CDS	1449	1628	.	+	.	status known
RG9FS0113	reformat.pl	CDS	1001	1094	.	+	.	status known
RG9FS0113	reformat.pl	CDS	1184	1329	.	+	.	status known
RG9FS0113	reformat.pl	CDS	1373	1495	.	+	.	status known
RG9FS0113	reformat.pl	CDS	1544	3952	.	+	.	status known
RG9FS0113	reformat.pl	CDS	4023	4196	.	+	.	status known
RG9FS0114	reformat.pl	CDS	1001	1103	.	+	.	status known
RG9FS0114	reformat.pl	CDS	1303	1667	.	+	.	status known
RG9FS0117	reformat.pl	CDS	1001	1090	.	+	.	status known
RG9FS0117	reformat.pl	CDS	1279	2009	.	+	.	status known
RG9FS0117	reformat.pl	CDS	2786	2808	.	+	.	status known
RG9FS0117	reformat.pl	CDS	2888	4435	.	+	.	status known
RG9FS0117	reformat.pl	CDS	4764	4821	.	+	.	status known
RG9FS0117	reformat.pl	CDS	5221	5279	.	+	.	status known
RG9FS0117	reformat.pl	CDS	5372	5392	.	+	.	status known
RG9FS0117	reformat.pl	CDS	5465	5670	.	+	.	status known
RG9FS0117	reformat.pl	CDS	5718	5968	.	+	.	status known
RG9FS0117	reformat.pl	CDS	6310	6333	.	+	.	status known
RG9FS0117	reformat.pl	CDS	6444	6486	.	+	.	status known
RG9FS0117	reformat.pl	CDS	6858	7025	.	+	.	status known
RG9FS0119	reformat.pl	CDS	1001	3350	.	+	.	status known
RG9FS0119	reformat.pl	CDS	3430	3977	.	+	.	status known
RG9FS0120	reformat.pl	CDS	1001	1160	.	+	.	status known
RG9FS0120	reformat.pl	CDS	1257	1429	.	+	.	status known
RG9FS0120	reformat.pl	CDS	1488	1794	.	+	.	status known
RG9FS0120	reformat.pl	CDS	1849	2318	.	+	.	status known
RG9FS0122	reformat.pl	CDS	1001	1191	.	+	.	status known
RG9FS0122	reformat.pl	CDS	1264	2115	.	+	.	status known
RG9FS0122	reformat.pl	CDS	2206	3961	.	+	.	status known
RG9FS0123	reformat.pl	CDS	1001	1027	.	+	.	status known
RG9FS0123	reformat.pl	CDS	1262	1375	.	+	.	status known
RG9FS0123	reformat.pl	CDS	1489	2271	.	+	.	status known
RG9FS0124	reformat.pl	CDS	1001	6790	.	+	.	status known
RG9FS0124	reformat.pl	CDS	6846	7337	.	+	.	status known
RG9FS0126	reformat.pl	CDS	1001	3081	.	+	.	status known
RG9FS0126	reformat.pl	CDS	3160	3181	.	+	.	status known
RG9FS0127	reformat.pl	CDS	1001	1211	.	+	.	status known
RG9FS0127	reformat.pl	CDS	1277	2064	.	+	.	status known
RG9FS0128	reformat.pl	CDS	1001	1245	.	+	.	status known
RG9FS0128	reformat.pl	CDS	1322	1445	.	+	.	status known
RG9FS0128	reformat.pl	CDS	1554	1807	.	+	.	status known
RG9FS0128	reformat.pl	CDS	1866	2337	.	+	.	status known
RG9FS0129	reformat.pl	CDS	1001	1196	.	+	.	status known
RG9FS0129	reformat.pl	CDS	1333	1999	.	+	.	status known
RG9FS0129	reformat.pl	CDS	2033	2912	.	+	.	status known
RG9FS0130	reformat.pl	CDS	1001	1149	.	+	.	status known
RG9FS0130	reformat.pl	CDS	1236	2328	.	+	.	status known
RG9FS0131	reformat.pl	CDS	1001	1023	.	+	.	status known
RG9FS0131	reformat.pl	CDS	1123	1400	.	+	.	status known
RG9FS0131	reformat.pl	CDS	1469	1793	.	+	.	status known
RG9FS0131	reformat.pl	CDS	1851	2026	.	+	.	status known
RG9FS0131	reformat.pl	CDS	2086	2963	.	+	.	status known
RG9FS0132	reformat.pl	CDS	1001	2824	.	+	.	status known
RG9FS0133	reformat.pl	CDS	1001	1375	.	+	.	status known
RG9FS0133	reformat.pl	CDS	1435	1679	.	+	.	status known
RG9FS0133	reformat.pl	CDS	1733	2591	.	+	.	status known
RG9FS0134	reformat.pl	CDS	1001	1230	.	+	.	status known
RG9FS0134	reformat.pl	CDS	1283	1687	.	+	.	status known
RG9FS0134	reformat.pl	CDS	1717	2125	.	+	.	status known
RG9FS0135	reformat.pl	CDS	1001	1045	.	+	.	status known
RG9FS0135	reformat.pl	CDS	1145	1729	.	+	.	status known
RG9FS0136	reformat.pl	CDS	1001	1191	.	+	.	status known
RG9FS0136	reformat.pl	CDS	1244	1744	.	+	.	status known
RG9FS0136	reformat.pl	CDS	1798	2322	.	+	.	status known
RG9FS0136	reformat.pl	CDS	2377	2553	.	+	.	status known
RG9FS0136	reformat.pl	CDS	2700	3522	.	+	.	status known
RG9FS0137	reformat.pl	CDS	1001	1292	.	+	.	status known
RG9FS0137	reformat.pl	CDS	1343	1529	.	+	.	status known
RG9FS0137	reformat.pl	CDS	1584	1885	.	+	.	status known
RG9FS0137	reformat.pl	CDS	1931	2039	.	+	.	status known
RG9FS0137	reformat.pl	CDS	2138	2255	.	+	.	status known
RG9FS0137	reformat.pl	CDS	2305	2313	.	+	.	status known
RG9FS0137	reformat.pl	CDS	2359	2526	.	+	.	status known
RG9FS0137	reformat.pl	CDS	2580	2714	.	+	.	status known
RG9FS0140	reformat.pl	CDS	1001	2128	.	+	.	status known
RG9FS0143	reformat.pl	CDS	1001	1107	.	+	.	status known
RG9FS0143	reformat.pl	CDS	1158	1311	.	+	.	status known
RG9FS0143	reformat.pl	CDS	1377	1462	.	+	.	status known
RG9FS0143	reformat.pl	CDS	1525	2200	.	+	.	status known
RG9FS0144	reformat.pl	CDS	1001	1221	.	+	.	status known
RG9FS0144	reformat.pl	CDS	1416	1446	.	+	.	status known
RG9FS0144	reformat.pl	CDS	1545	1722	.	+	.	status known
RG9FS0144	reformat.pl	CDS	1774	2282	.	+	.	status known
RG9FS0145	reformat.pl	CDS	1001	1237	.	+	.	status known
RG9FS0145	reformat.pl	CDS	1295	1800	.	+	.	status known
RG9FS0145	reformat.pl	CDS	1855	1941	.	+	.	status known
RG9FS0145	reformat.pl	CDS	2205	2448	.	+	.	status known
RG9FS0146	reformat.pl	CDS	1001	1081	.	+	.	status known
RG9FS0146	reformat.pl	CDS	1113	1379	.	+	.	status known
RG9FS0146	reformat.pl	CDS	1645	1728	.	+	.	status known
RG9FS0147	reformat.pl	CDS	1001	2123	.	+	.	status known
RG9FS0147	reformat.pl	CDS	2173	2588	.	+	.	status known
RG9FS0148	reformat.pl	CDS	1001	1619	.	+	.	status known
RG9FS0148	reformat.pl	CDS	1667	2097	.	+	.	status known
RG9FS0148	reformat.pl	CDS	2143	2229	.	+	.	status known
RG9FS0149	reformat.pl	CDS	1001	1159	.	+	.	status known
RG9FS0149	reformat.pl	CDS	1223	1284	.	+	.	status known
RG9FS0149	reformat.pl	CDS	1660	1880	.	+	.	status known
RG9FS0149	reformat.pl	CDS	2046	2069	.	+	.	status known
RG9FS0149	reformat.pl	CDS	2154	2233	.	+	.	status known
RG9FS0149	reformat.pl	CDS	2306	2460	.	+	.	status known
RG9FS0149	reformat.pl	CDS	2507	2933	.	+	.	status known
RG9FS0151	reformat.pl	CDS	1001	1293	.	+	.	status known
RG9FS0151	reformat.pl	CDS	1365	1732	.	+	.	status known
RG9FS0151	reformat.pl	CDS	1791	1843	.	+	.	status known
RG9FS0152	reformat.pl	CDS	1001	1296	.	+	.	status known
RG9FS0152	reformat.pl	CDS	1413	1490	.	+	.	status known
RG9FS0152	reformat.pl	CDS	1550	1730	.	+	.	status known
RG9FS0153	reformat.pl	CDS	1001	1287	.	+	.	status known
RG9FS0153	reformat.pl	CDS	1343	1524	.	+	.	status known
RG9FS0153	reformat.pl	CDS	1584	1963	.	+	.	status known
RG9FS0154	reformat.pl	CDS	1001	1825	.	+	.	status known
RG9FS0155	reformat.pl	CDS	1001	1126	.	+	.	status known
RG9FS0155	reformat.pl	CDS	1196	1444	.	+	.	status known
RG9FS0155	reformat.pl	CDS	1529	1606	.	+	.	status known
RG9FS0155	reformat.pl	CDS	1745	1814	.	+	.	status known
RG9FS0155	reformat.pl	CDS	2154	2330	.	+	.	status known
RG9FS0155	reformat.pl	CDS	2380	2405	.	+	.	status known
RG9FS0155	reformat.pl	CDS	2475	2652	.	+	.	status known
RG9FS0155	reformat.pl	CDS	2998	3046	.	+	.	status known
RG9FS0155	reformat.pl	CDS	3112	4225	.	+	.	status known
RG9FS0155	reformat.pl	CDS	4305	4322	.	+	.	status known
RG9FS0157	reformat.pl	CDS	1001	1783	.	+	.	status known
RG9FS0158	reformat.pl	CDS	1001	1030	.	+	.	status known
RG9FS0158	reformat.pl	CDS	1068	2000	.	+	.	status known
RG9FS0159	reformat.pl	CDS	1001	2878	.	+	.	status known
RG9FS0160	reformat.pl	CDS	1001	1840	.	+	.	status known
RG9FS0160	reformat.pl	CDS	1985	2567	.	+	.	status known
RG9FS0160	reformat.pl	CDS	2622	2776	.	+	.	status known
RG9FS0160	reformat.pl	CDS	2830	6144	.	+	.	status known
RG9FS0161	reformat.pl	CDS	1001	1214	.	+	.	status known
RG9FS0161	reformat.pl	CDS	1437	3049	.	+	.	status known
RG9FS0163	reformat.pl	CDS	1001	1299	.	+	.	status known
RG9FS0163	reformat.pl	CDS	1409	1667	.	+	.	status known
RG9FS0164	reformat.pl	CDS	1001	1605	.	+	.	status known
RG9FS0164	reformat.pl	CDS	1658	1869	.	+	.	status known
RG9FS0164	reformat.pl	CDS	1918	2045	.	+	.	status known
RG9FS0165	reformat.pl	CDS	1001	1447	.	+	.	status known
RG9FS0165	reformat.pl	CDS	1537	2028	.	+	.	status known
RG9FS0167	reformat.pl	CDS	1001	1048	.	+	.	status known
RG9FS0167	reformat.pl	CDS	1089	1213	.	+	.	status known
RG9FS0167	reformat.pl	CDS	1264	1316	.	+	.	status known
RG9FS0167	reformat.pl	CDS	1351	1870	.	+	.	status known
RG9FS0167	reformat.pl	CDS	2419	2530	.	+	.	status known
RG9FS0168	reformat.pl	CDS	1001	1731	.	+	.	status known
RG9FS0168	reformat.pl	CDS	1816	2089	.	+	.	status known
RG9FS0169	reformat.pl	CDS	1001	1301	.	+	.	status known
RG9FS0169	reformat.pl	CDS	1356	1684	.	+	.	status known
RG9FS0170	reformat.pl	CDS	1001	1307	.	+	.	status known
RG9FS0170	reformat.pl	CDS	1363	2861	.	+	.	status known
RG9FS0171	reformat.pl	CDS	1001	1054	.	+	.	status known
RG9FS0171	reformat.pl	CDS	1115	1188	.	+	.	status known
RG9FS0171	reformat.pl	CDS	1253	1433	.	+	.	status known
RG9FS0171	reformat.pl	CDS	1496	2194	.	+	.	status known
RG9FS0172	reformat.pl	CDS	1001	1030	.	+	.	status known
RG9FS0172	reformat.pl	CDS	1088	2501	.	+	.	status known
RG9FS0172	reformat.pl	CDS	2559	3118	.	+	.	status known
RG9FS0173	reformat.pl	CDS	1001	1022	.	+	.	status known
RG9FS0173	reformat.pl	CDS	1075	1101	.	+	.	status known
RG9FS0173	reformat.pl	CDS	1173	1438	.	+	.	status known
RG9FS0173	reformat.pl	CDS	1499	1627	.	+	.	status known
RG9FS0174	reformat.pl	CDS	1001	1037	.	+	.	status known
RG9FS0174	reformat.pl	CDS	1082	1778	.	+	.	status known
RG9FS0174	reformat.pl	CDS	1809	1863	.	+	.	status known
RG9FS0175	reformat.pl	CDS	1001	1461	.	+	.	status known
RG9FS0175	reformat.pl	CDS	1512	2361	.	+	.	status known
RG9FS0176	reformat.pl	CDS	1001	1372	.	+	.	status known
RG9FS0176	reformat.pl	CDS	1419	1735	.	+	.	status known
RG9FS0176	reformat.pl	CDS	1781	1928	.	+	.	status known
RG9FS0177	reformat.pl	CDS	1001	1494	.	+	.	status known
RG9FS0177	reformat.pl	CDS	1537	1978	.	+	.	status known
RG9FS0178	reformat.pl	CDS	1001	1196	.	+	.	status known
RG9FS0178	reformat.pl	CDS	1285	1400	.	+	.	status known
RG9FS0179	reformat.pl	CDS	1001	1210	.	+	.	status known
RG9FS0179	reformat.pl	CDS	1246	1485	.	+	.	status known
RG9FS0180	reformat.pl	CDS	1001	1123	.	+	.	status known
RG9FS0180	reformat.pl	CDS	1289	2044	.	+	.	status known
RG9FS0181	reformat.pl	CDS	1001	1030	.	+	.	status known
RG9FS0181	reformat.pl	CDS	1354	1697	.	+	.	status known
RG9FS0181	reformat.pl	CDS	2018	2041	.	+	.	status known
RG9FS0181	reformat.pl	CDS	2161	2179	.	+	.	status known
RG9FS0181	reformat.pl	CDS	2313	2363	.	+	.	status known
RG9FS0182	reformat.pl	CDS	1001	1122	.	+	.	status known
RG9FS0182	reformat.pl	CDS	1230	1484	.	+	.	status known
RG9FS0182	reformat.pl	CDS	1529	1790	.	+	.	status known
RG9FS0182	reformat.pl	CDS	1836	1962	.	+	.	status known
RG9FS0182	reformat.pl	CDS	2010	3262	.	+	.	status known
RG9FS0183	reformat.pl	CDS	1001	1284	.	+	.	status known
RG9FS0183	reformat.pl	CDS	1336	1942	.	+	.	status known
RG9FS0184	reformat.pl	CDS	1001	1316	.	+	.	status known
RG9FS0184	reformat.pl	CDS	1385	1662	.	+	.	status known
RG9FS0184	reformat.pl	CDS	1745	1876	.	+	.	status known
RG9FS0184	reformat.pl	CDS	1909	2316	.	+	.	status known
RG9FS0184	reformat.pl	CDS	2399	2692	.	+	.	status known
RG9FS0185	reformat.pl	CDS	1001	2143	.	+	.	status known
RG9FS0185	reformat.pl	CDS	2334	2362	.	+	.	status known
RG9FS0185	reformat.pl	CDS	2435	2495	.	+	.	status known
RG9FS0187	reformat.pl	CDS	1001	1732	.	+	.	status known
RG9FS0187	reformat.pl	CDS	1940	1993	.	+	.	status known
RG9FS0188	reformat.pl	CDS	1001	1434	.	+	.	status known
RG9FS0188	reformat.pl	CDS	1520	2176	.	+	.	status known
RG9FS0188	reformat.pl	CDS	2226	2826	.	+	.	status known
RG9FS0188	reformat.pl	CDS	2877	3429	.	+	.	status known
RG9FS0188	reformat.pl	CDS	3473	3645	.	+	.	status known
RG9FS0188	reformat.pl	CDS	3692	4221	.	+	.	status known
RG9FS0188	reformat.pl	CDS	4279	5275	.	+	.	status known
RG9FS0188	reformat.pl	CDS	5332	5354	.	+	.	status known
RG9FS0188	reformat.pl	CDS	5646	5894	.	+	.	status known
RG9FS0188	reformat.pl	CDS	6305	6663	.	+	.	status known
RG9FS0188	reformat.pl	CDS	6724	6947	.	+	.	status known
RG9FS0188	reformat.pl	CDS	7264	7275	.	+	.	status known
RG9FS0188	reformat.pl	CDS	7776	7964	.	+	.	status known
RG9FS0188	reformat.pl	CDS	8188	8784	.	+	.	status known
RG9FS0189	reformat.pl	CDS	1001	1095	.	+	.	status known
RG9FS0189	reformat.pl	CDS	1212	1610	.	+	.	status known
RG9FS0189	reformat.pl	CDS	1669	3719	.	+	.	status known
RG9FS0189	reformat.pl	CDS	3768	4702	.	+	.	status known
RG9FS0191	reformat.pl	CDS	1001	1279	.	+	.	status known
RG9FS0191	reformat.pl	CDS	1337	1978	.	+	.	status known
RG9FS0191	reformat.pl	CDS	2032	2196	.	+	.	status known
RG9FS0191	reformat.pl	CDS	2254	2310	.	+	.	status known
RG9FS0191	reformat.pl	CDS	2364	3389	.	+	.	status known
RG9FS0192	reformat.pl	CDS	1001	1023	.	+	.	status known
RG9FS0192	reformat.pl	CDS	1232	1382	.	+	.	status known
RG9FS0193	reformat.pl	CDS	1001	1183	.	+	.	status known
RG9FS0193	reformat.pl	CDS	1223	1330	.	+	.	status known
RG9FS0193	reformat.pl	CDS	1374	1979	.	+	.	status known
RG9FS0193	reformat.pl	CDS	2039	2653	.	+	.	status known
RG9FS0195	reformat.pl	CDS	1001	1029	.	+	.	status known
RG9FS0195	reformat.pl	CDS	1340	1409	.	+	.	status known
RG9FS0195	reformat.pl	CDS	1915	1941	.	+	.	status known
RG9FS0195	reformat.pl	CDS	2203	2289	.	+	.	status known
RG9FS0197	reformat.pl	CDS	1001	1975	.	+	.	status known
RG9FS0198	reformat.pl	CDS	1001	1241	.	+	.	status known
RG9FS0198	reformat.pl	CDS	1380	1541	.	+	.	status known
RG9FS0198	reformat.pl	CDS	1730	1845	.	+	.	status known
RG9FS0198	reformat.pl	CDS	2349	2495	.	+	.	status known
RG9FS0198	reformat.pl	CDS	2587	2601	.	+	.	status known
RG9FS0199	reformat.pl	CDS	1001	2005	.	+	.	status known
RG9FS0200	reformat.pl	CDS	1001	1230	.	+	.	status known
RG9FS0200	reformat.pl	CDS	1542	1796	.	+	.	status known
RG9FS0200	reformat.pl	CDS	1887	2158	.	+	.	status known
RG9FS0200	reformat.pl	CDS	2215	2366	.	+	.	status known
RG9FS0200	reformat.pl	CDS	2417	2482	.	+	.	status known
RG9FS0200	reformat.pl	CDS	2532	3297	.	+	.	status known
RG9FS0200	reformat.pl	CDS	3348	4207	.	+	.	status known
RG9FS0201	reformat.pl	CDS	1001	1048	.	+	.	status known
RG9FS0201	reformat.pl	CDS	1104	3068	.	+	.	status known
RG9FS0202	reformat.pl	CDS	1001	1135	.	+	.	status known
RG9FS0202	reformat.pl	CDS	1189	2067	.	+	.	status known
RG9FS0203	reformat.pl	CDS	1001	1131	.	+	.	status known
RG9FS0203	reformat.pl	CDS	1501	1747	.	+	.	status known
RG9FS0203	reformat.pl	CDS	1806	2172	.	+	.	status known
RG9FS0203	reformat.pl	CDS	2240	2544	.	+	.	status known
RG9FS0203	reformat.pl	CDS	2613	3008	.	+	.	status known
RG9FS0203	reformat.pl	CDS	3240	3507	.	+	.	status known
RG9FS0203	reformat.pl	CDS	3577	3711	.	+	.	status known
RG9FS0203	reformat.pl	CDS	3899	4542	.	+	.	status known
RG9FS0203	reformat.pl	CDS	4603	4770	.	+	.	status known
RG9FS0204	reformat.pl	CDS	1001	1483	.	+	.	status known
RG9FS0205	reformat.pl	CDS	1001	1014	.	+	.	status known
RG9FS0205	reformat.pl	CDS	1063	2740	.	+	.	status known
RG9FS0206	reformat.pl	CDS	1001	1651	.	+	.	status known
RG9FS0206	reformat.pl	CDS	1700	2437	.	+	.	status known
RG9FS0206	reformat.pl	CDS	2485	2934	.	+	.	status known
RG9FS0206	reformat.pl	CDS	2982	3113	.	+	.	status known
RG9FS0206	reformat.pl	CDS	3157	3696	.	+	.	status known
RG9FS0206	reformat.pl	CDS	3743	4105	.	+	.	status known
RG9FS0206	reformat.pl	CDS	4208	4516	.	+	.	status known
RG9FS0207	reformat.pl	CDS	1001	1258	.	+	.	status known
RG9FS0207	reformat.pl	CDS	1327	2019	.	+	.	status known
RG9FS0208	reformat.pl	CDS	1001	1040	.	+	.	status known
RG9FS0208	reformat.pl	CDS	1203	1367	.	+	.	status known
RG9FS0208	reformat.pl	CDS	1755	1764	.	+	.	status known
RG9FS0208	reformat.pl	CDS	1860	2049	.	+	.	status known
RG9FS0208	reformat.pl	CDS	2132	2158	.	+	.	status known
RG9FS0208	reformat.pl	CDS	2687	2721	.	+	.	status known
RG9FS0208	reformat.pl	CDS	2917	2956	.	+	.	status known
RG9FS0209	reformat.pl	CDS	1001	4165	.	+	.	status known
RG9FS0210	reformat.pl	CDS	1001	1071	.	+	.	status known
RG9FS0210	reformat.pl	CDS	1382	1418	.	+	.	status known
RG9FS0210	reformat.pl	CDS	1499	1723	.	+	.	status known
RG9FS0211	reformat.pl	CDS	1001	1314	.	+	.	status known
RG9FS0211	reformat.pl	CDS	1487	2130	.	+	.	status known
RG9FS0211	reformat.pl	CDS	2185	2271	.	+	.	status known
RG9FS0211	reformat.pl	CDS	2303	2612	.	+	.	status known
RG9FS0211	reformat.pl	CDS	2658	3459	.	+	.	status known
RG9FS0212	reformat.pl	CDS	1001	1010	.	+	.	status known
RG9FS0212	reformat.pl	CDS	1272	1324	.	+	.	status known
RG9FS0212	reformat.pl	CDS	1918	2370	.	+	.	status known
RG9FS0212	reformat.pl	CDS	2425	2597	.	+	.	status known
RG9FS0212	reformat.pl	CDS	2803	2893	.	+	.	status known
RG9FS0212	reformat.pl	CDS	2972	3606	.	+	.	status known
RG9FS0212	reformat.pl	CDS	3662	3714	.	+	.	status known
RG9FS0212	reformat.pl	CDS	3801	3938	.	+	.	status known
RG9FS0212	reformat.pl	CDS	3989	4069	.	+	.	status known
RG9FS0212	reformat.pl	CDS	4121	4281	.	+	.	status known
RG9FS0213	reformat.pl	CDS	1001	1292	.	+	.	status known
RG9FS0213	reformat.pl	CDS	1356	1695	.	+	.	status known
RG9FS0213	reformat.pl	CDS	1748	1842	.	+	.	status known
RG9FS0213	reformat.pl	CDS	1913	3114	.	+	.	status known
RG9FS0213	reformat.pl	CDS	3170	3253	.	+	.	status known
RG9FS0214	reformat.pl	CDS	1001	2242	.	+	.	status known
RG9FS0215	reformat.pl	CDS	1001	1918	.	+	.	status known
RG9FS0215	reformat.pl	CDS	2035	2074	.	+	.	status known
RG9FS0215	reformat.pl	CDS	2133	2419	.	+	.	status known
RG9FS0215	reformat.pl	CDS	2468	4009	.	+	.	status known
RG9FS0216	reformat.pl	CDS	1001	1726	.	+	.	status known
RG9FS0216	reformat.pl	CDS	1792	1899	.	+	.	status known
RG9FS0216	reformat.pl	CDS	1957	2123	.	+	.	status known
RG9FS0216	reformat.pl	CDS	2176	2350	.	+	.	status known
RG9FS0217	reformat.pl	CDS	1001	1076	.	+	.	status known
RG9FS0217	reformat.pl	CDS	1131	1187	.	+	.	status known
RG9FS0217	reformat.pl	CDS	1228	1337	.	+	.	status known
RG9FS0218	reformat.pl	CDS	1001	1747	.	+	.	status known
RG9FS0218	reformat.pl	CDS	1865	1894	.	+	.	status known
RG9FS0219	reformat.pl	CDS	1001	1466	.	+	.	status known
RG9FS0219	reformat.pl	CDS	1747	1847	.	+	.	status known
RG9FS0220	reformat.pl	CDS	1001	1469	.	+	.	status known
RG9FS0220	reformat.pl	CDS	1522	2264	.	+	.	status known
RG9FS0220	reformat.pl	CDS	2299	2313	.	+	.	status known
RG9FS0221	reformat.pl	CDS	1001	1129	.	+	.	status known
RG9FS0221	reformat.pl	CDS	1243	2416	.	+	.	status known
RG9FS0221	reformat.pl	CDS	2483	2601	.	+	.	status known
RG9FS0222	reformat.pl	CDS	1001	1048	.	+	.	status known
RG9FS0222	reformat.pl	CDS	1303	2028	.	+	.	status known
RG9FS0223	reformat.pl	CDS	1001	1196	.	+	.	status known
RG9FS0223	reformat.pl	CDS	1258	1382	.	+	.	status known
RG9FS0223	reformat.pl	CDS	1466	1818	.	+	.	status known
RG9FS0223	reformat.pl	CDS	1914	2358	.	+	.	status known
RG9FS0224	reformat.pl	CDS	1001	1219	.	+	.	status known
RG9FS0224	reformat.pl	CDS	1302	2030	.	+	.	status known
RG9FS0224	reformat.pl	CDS	2089	2622	.	+	.	status known
RG9FS0225	reformat.pl	CDS	1001	1051	.	+	.	status known
RG9FS0225	reformat.pl	CDS	1115	1723	.	+	.	status known
RG9FS0226	reformat.pl	CDS	1001	1789	.	+	.	status known
RG9FS0226	reformat.pl	CDS	1896	2069	.	+	.	status known
RG9FS0227	reformat.pl	CDS	1001	2508	.	+	.	status known
RG9FS0227	reformat.pl	CDS	2596	2705	.	+	.	status known
RG9FS0227	reformat.pl	CDS	2746	2935	.	+	.	status known
RG9FS0227	reformat.pl	CDS	3028	3255	.	+	.	status known
RG9FS0227	reformat.pl	CDS	3485	3500	.	+	.	status known
RG9FS0228	reformat.pl	CDS	1001	1622	.	+	.	status known
RG9FS0228	reformat.pl	CDS	1676	1968	.	+	.	status known
RG9FS0228	reformat.pl	CDS	2019	2333	.	+	.	status known
RG9FS0228	reformat.pl	CDS	2391	2591	.	+	.	status known
RG9FS0229	reformat.pl	CDS	1001	1245	.	+	.	status known
RG9FS0229	reformat.pl	CDS	1296	1356	.	+	.	status known
RG9FS0229	reformat.pl	CDS	1423	1849	.	+	.	status known
RG9FS0229	reformat.pl	CDS	1904	2022	.	+	.	status known
RG9FS0229	reformat.pl	CDS	2070	2138	.	+	.	status known
RG9FS0229	reformat.pl	CDS	2185	2290	.	+	.	status known
RG9FS0229	reformat.pl	CDS	2337	2546	.	+	.	status known
RG9FS0229	reformat.pl	CDS	2599	3206	.	+	.	status known
RG9FS0230	reformat.pl	CDS	1001	1134	.	+	.	status known
RG9FS0230	reformat.pl	CDS	1189	1394	.	+	.	status known
RG9FS0230	reformat.pl	CDS	1464	1837	.	+	.	status known
RG9FS0232	reformat.pl	CDS	1001	1683	.	+	.	status known
RG9FS0232	reformat.pl	CDS	1761	2847	.	+	.	status known
RG9FS0233	reformat.pl	CDS	1001	1357	.	+	.	status known
RG9FS0233	reformat.pl	CDS	1484	2518	.	+	.	status known
RG9FS0233	reformat.pl	CDS	2582	2710	.	+	.	status known
RG9FS0234	reformat.pl	CDS	1001	2539	.	+	.	status known
RG9FS0236	reformat.pl	CDS	1001	1110	.	+	.	status known
RG9FS0236	reformat.pl	CDS	1170	1766	.	+	.	status known
RG9FS0236	reformat.pl	CDS	1817	2029	.	+	.	status known
RG9FS0236	reformat.pl	CDS	2073	2347	.	+	.	status known
RG9FS0236	reformat.pl	CDS	2400	2899	.	+	.	status known
RG9FS0237	reformat.pl	CDS	1001	1495	.	+	.	status known
RG9FS0237	reformat.pl	CDS	1554	2234	.	+	.	status known
RG9FS0238	reformat.pl	CDS	1001	1567	.	+	.	status known
RG9FS0239	reformat.pl	CDS	1001	1162	.	+	.	status known
RG9FS0239	reformat.pl	CDS	1245	1674	.	+	.	status known
RG9FS0239	reformat.pl	CDS	1736	2514	.	+	.	status known
RG9FS0239	reformat.pl	CDS	2561	2659	.	+	.	status known
RG9FS0239	reformat.pl	CDS	2719	2823	.	+	.	status known
RG9FS0241	reformat.pl	CDS	1001	1183	.	+	.	status known
RG9FS0241	reformat.pl	CDS	1265	1809	.	+	.	status known
RG9FS0241	reformat.pl	CDS	1875	2424	.	+	.	status known
RG9FS0242	reformat.pl	CDS	1001	3544	.	+	.	status known
RG9FS0243	reformat.pl	CDS	1001	1015	.	+	.	status known
RG9FS0243	reformat.pl	CDS	1076	1333	.	+	.	status known
RG9FS0244	reformat.pl	CDS	1001	1210	.	+	.	status known
RG9FS0244	reformat.pl	CDS	1261	1815	.	+	.	status known
RG9FS0245	reformat.pl	CDS	1001	1077	.	+	.	status known
RG9FS0245	reformat.pl	CDS	1107	2907	.	+	.	status known
RG9FS0245	reformat.pl	CDS	2998	3288	.	+	.	status known
RG9FS0245	reformat.pl	CDS	3516	4005	.	+	.	status known
RG9FS0245	reformat.pl	CDS	4070	4559	.	+	.	status known
RG9FS0245	reformat.pl	CDS	4710	4951	.	+	.	status known
RG9FS0245	reformat.pl	CDS	5054	5208	.	+	.	status known
RG9FS0246	reformat.pl	CDS	1001	1780	.	+	.	status known
RG9FS0246	reformat.pl	CDS	1829	2977	.	+	.	status known
RG9FS0247	reformat.pl	CDS	1001	1342	.	+	.	status known
RG9FS0247	reformat.pl	CDS	1494	1703	.	+	.	status known
RG9FS0249	reformat.pl	CDS	1001	1043	.	+	.	status known
RG9FS0249	reformat.pl	CDS	1089	1915	.	+	.	status known
RG9FS0250	reformat.pl	CDS	1001	1042	.	+	.	status known
RG9FS0250	reformat.pl	CDS	1104	2729	.	+	.	status known
RG9FS0251	reformat.pl	CDS	1001	1299	.	+	.	status known
RG9FS0251	reformat.pl	CDS	1355	2525	.	+	.	status known
RG9FS0253	reformat.pl	CDS	1001	1780	.	+	.	status known
RG9FS0254	reformat.pl	CDS	1001	1128	.	+	.	status known
RG9FS0254	reformat.pl	CDS	1179	1767	.	+	.	status known
RG9FS0255	reformat.pl	CDS	1001	1311	.	+	.	status known
RG9FS0255	reformat.pl	CDS	1526	1640	.	+	.	status known
RG9FS0256	reformat.pl	CDS	1001	2671	.	+	.	status known
RG9FS0256	reformat.pl	CDS	2726	2962	.	+	.	status known
RG9FS0259	reformat.pl	CDS	1001	1795	.	+	.	status known
RG9FS0259	reformat.pl	CDS	1986	2035	.	+	.	status known
RG9FS0259	reformat.pl	CDS	2143	2232	.	+	.	status known
RG9FS0259	reformat.pl	CDS	2463	2829	.	+	.	status known
RG9FS0259	reformat.pl	CDS	2893	2951	.	+	.	status known
RG9FS0259	reformat.pl	CDS	3134	3245	.	+	.	status known
RG9FS0260	reformat.pl	CDS	1001	1715	.	+	.	status known
RG9FS0260	reformat.pl	CDS	1803	2111	.	+	.	status known
RG9FS0260	reformat.pl	CDS	2274	2412	.	+	.	status known
RG9FS0260	reformat.pl	CDS	3069	3463	.	+	.	status known
RG9FS0260	reformat.pl	CDS	3510	3950	.	+	.	status known
RG9FS0260	reformat.pl	CDS	4095	4120	.	+	.	status known
RG9FS0261	reformat.pl	CDS	1001	2116	.	+	.	status known
RG9FS0262	reformat.pl	CDS	1001	1269	.	+	.	status known
RG9FS0262	reformat.pl	CDS	1349	1790	.	+	.	status known
RG9FS0263	reformat.pl	CDS	1001	2400	.	+	.	status known
RG9FS0263	reformat.pl	CDS	2763	2907	.	+	.	status known
RG9FS0264	reformat.pl	CDS	1001	1159	.	+	.	status known
RG9FS0264	reformat.pl	CDS	1342	1499	.	+	.	status known
RG9FS0264	reformat.pl	CDS	1564	1855	.	+	.	status known
RG9FS0265	reformat.pl	CDS	1001	1229	.	+	.	status known
RG9FS0265	reformat.pl	CDS	1329	1404	.	+	.	status known
RG9FS0265	reformat.pl	CDS	1473	1829	.	+	.	status known
RG9FS0265	reformat.pl	CDS	2051	2127	.	+	.	status known
RG9FS0265	reformat.pl	CDS	2232	2306	.	+	.	status known
RG9FS0265	reformat.pl	CDS	2492	2547	.	+	.	status known
RG9FS0267	reformat.pl	CDS	1001	1091	.	+	.	status known
RG9FS0267	reformat.pl	CDS	1489	1535	.	+	.	status known
RG9FS0267	reformat.pl	CDS	1674	2201	.	+	.	status known
RG9FS0268	reformat.pl	CDS	1001	1327	.	+	.	status known
RG9FS0268	reformat.pl	CDS	1398	2148	.	+	.	status known
RG9FS0268	reformat.pl	CDS	2347	2963	.	+	.	status known
RG9FS0268	reformat.pl	CDS	3014	3044	.	+	.	status known
RG9FS0268	reformat.pl	CDS	3099	3982	.	+	.	status known
RG9FS0269	reformat.pl	CDS	1001	1939	.	+	.	status known
RG9FS0269	reformat.pl	CDS	2072	2125	.	+	.	status known
RG9FS0271	reformat.pl	CDS	1001	1524	.	+	.	status known
RG9FS0271	reformat.pl	CDS	1575	1604	.	+	.	status known
RG9FS0271	reformat.pl	CDS	1688	1748	.	+	.	status known
RG9FS0272	reformat.pl	CDS	1001	1094	.	+	.	status known
RG9FS0272	reformat.pl	CDS	1160	1539	.	+	.	status known
RG9FS0273	reformat.pl	CDS	1001	1031	.	+	.	status known
RG9FS0273	reformat.pl	CDS	1255	1670	.	+	.	status known
RG9FS0274	reformat.pl	CDS	1001	1099	.	+	.	status known
RG9FS0274	reformat.pl	CDS	1161	1263	.	+	.	status known
RG9FS0274	reformat.pl	CDS	1316	1384	.	+	.	status known
RG9FS0274	reformat.pl	CDS	1450	2019	.	+	.	status known
RG9FS0274	reformat.pl	CDS	2073	2491	.	+	.	status known
RG9FS0275	reformat.pl	CDS	1001	1037	.	+	.	status known
RG9FS0275	reformat.pl	CDS	1195	1619	.	+	.	status known
RG9FS0276	reformat.pl	CDS	1001	1051	.	+	.	status known
RG9FS0276	reformat.pl	CDS	1160	1438	.	+	.	status known
RG9FS0276	reformat.pl	CDS	1497	1701	.	+	.	status known
RG9FS0276	reformat.pl	CDS	1755	1823	.	+	.	status known
RG9FS0276	reformat.pl	CDS	1908	2456	.	+	.	status known
RG9FS0276	reformat.pl	CDS	2519	2664	.	+	.	status known
RG9FS0276	reformat.pl	CDS	2815	2940	.	+	.	status known
RG9FS0277	reformat.pl	CDS	1001	2551	.	+	.	status known
RG9FS0278	reformat.pl	CDS	1001	1288	.	+	.	status known
RG9FS0278	reformat.pl	CDS	1337	1550	.	+	.	status known
RG9FS0278	reformat.pl	CDS	1631	1699	.	+	.	status known
RG9FS0278	reformat.pl	CDS	1764	2366	.	+	.	status known
RG9FS0278	reformat.pl	CDS	2436	2851	.	+	.	status known
RG9FS0279	reformat.pl	CDS	1001	1041	.	+	.	status known
RG9FS0279	reformat.pl	CDS	1090	1582	.	+	.	status known
RG9FS0280	reformat.pl	CDS	1001	1897	.	+	.	status known
RG9FS0281	reformat.pl	CDS	1001	1037	.	+	.	status known
RG9FS0281	reformat.pl	CDS	1094	1176	.	+	.	status known
RG9FS0281	reformat.pl	CDS	1228	1497	.	+	.	status known
RG9FS0281	reformat.pl	CDS	1585	1818	.	+	.	status known
RG9FS0281	reformat.pl	CDS	1908	2207	.	+	.	status known
RG9FS0281	reformat.pl	CDS	2275	2353	.	+	.	status known
RG9FS0281	reformat.pl	CDS	2469	2789	.	+	.	status known
RG9FS0281	reformat.pl	CDS	2841	3133	.	+	.	status known
RG9FS0283	reformat.pl	CDS	1001	1066	.	+	.	status known
RG9FS0283	reformat.pl	CDS	1135	1998	.	+	.	status known
RG9FS0283	reformat.pl	CDS	2238	2506	.	+	.	status known
RG9FS0283	reformat.pl	CDS	2585	2816	.	+	.	status known
RG9FS0283	reformat.pl	CDS	2855	3397	.	+	.	status known
RG9FS0283	reformat.pl	CDS	3457	4329	.	+	.	status known
RG9FS0284	reformat.pl	CDS	1001	1595	.	+	.	status known
RG9FS0284	reformat.pl	CDS	1656	2752	.	+	.	status known
RG9FS0284	reformat.pl	CDS	2816	2956	.	+	.	status known
RG9FS0285	reformat.pl	CDS	1001	1205	.	+	.	status known
RG9FS0285	reformat.pl	CDS	1244	1638	.	+	.	status known
RG9FS0285	reformat.pl	CDS	1769	2324	.	+	.	status known
RG9FS0285	reformat.pl	CDS	2401	2438	.	+	.	status known
RG9FS0286	reformat.pl	CDS	1001	1269	.	+	.	status known
RG9FS0286	reformat.pl	CDS	1468	1554	.	+	.	status known
RG9FS0286	reformat.pl	CDS	1606	1753	.	+	.	status known
RG9FS0286	reformat.pl	CDS	1855	1901	.	+	.	status known
RG9FS0286	reformat.pl	CDS	2017	2059	.	+	.	status known
RG9FS0287	reformat.pl	CDS	1001	1549	.	+	.	status known
RG9FS0287	reformat.pl	CDS	1602	2054	.	+	.	status known
RG9FS0289	reformat.pl	CDS	1001	1011	.	+	.	status known
RG9FS0289	reformat.pl	CDS	1150	1183	.	+	.	status known
RG9FS0289	reformat.pl	CDS	1252	1267	.	+	.	status known
RG9FS0289	reformat.pl	CDS	1699	1740	.	+	.	status known
RG9FS0289	reformat.pl	CDS	1852	2006	.	+	.	status known
RG9FS0292	reformat.pl	CDS	1001	1096	.	+	.	status known
RG9FS0292	reformat.pl	CDS	1140	2087	.	+	.	status known
RG9FS0294	reformat.pl	CDS	1001	1816	.	+	.	status known
RG9FS0297	reformat.pl	CDS	1001	1270	.	+	.	status known
RG9FS0297	reformat.pl	CDS	1329	1682	.	+	.	status known
RG9FS0297	reformat.pl	CDS	1722	2355	.	+	.	status known
RG9FS0297	reformat.pl	CDS	2838	3954	.	+	.	status known
RG9FS0297	reformat.pl	CDS	4029	4155	.	+	.	status known
RG9FS0298	reformat.pl	CDS	1001	1042	.	+	.	status known
RG9FS0298	reformat.pl	CDS	1120	3160	.	+	.	status known
RG9FS0298	reformat.pl	CDS	3387	3396	.	+	.	status known
RG9FS0298	reformat.pl	CDS	3728	3886	.	+	.	status known
RG9FS0298	reformat.pl	CDS	3952	4246	.	+	.	status known
RG9FS0298	reformat.pl	CDS	4296	4922	.	+	.	status known
RG9FS0299	reformat.pl	CDS	1001	1126	.	+	.	status known
RG9FS0299	reformat.pl	CDS	1251	1296	.	+	.	status known
RG9FS0299	reformat.pl	CDS	1750	1834	.	+	.	status known
RG9FS0299	reformat.pl	CDS	1865	2858	.	+	.	status known
RG9FS0300	reformat.pl	CDS	1001	7780	.	+	.	status known
RG9FS0300	reformat.pl	CDS	7949	8848	.	+	.	status known
RG9FS0301	reformat.pl	CDS	1001	1141	.	+	.	status known
RG9FS0301	reformat.pl	CDS	1298	1804	.	+	.	status known
RG9FS0301	reformat.pl	CDS	1852	2274	.	+	.	status known
RG9FS0301	reformat.pl	CDS	2364	2729	.	+	.	status known
RG9FS0302	reformat.pl	CDS	1001	2332	.	+	.	status known
RG9FS0303	reformat.pl	CDS	1001	1116	.	+	.	status known
RG9FS0303	reformat.pl	CDS	1171	1604	.	+	.	status known
RG9FS0303	reformat.pl	CDS	1668	1987	.	+	.	status known
RG9FS0304	reformat.pl	CDS	1001	1021	.	+	.	status known
RG9FS0304	reformat.pl	CDS	1110	1666	.	+	.	status known
RG9FS0304	reformat.pl	CDS	1991	2198	.	+	.	status known
RG9FS0304	reformat.pl	CDS	2259	3084	.	+	.	status known
RG9FS0304	reformat.pl	CDS	3134	3218	.	+	.	status known
RG9FS0304	reformat.pl	CDS	3277	3832	.	+	.	status known
RG9FS0305	reformat.pl	CDS	1001	1380	.	+	.	status known
RG9FS0305	reformat.pl	CDS	1441	2083	.	+	.	status known
RG9FS0305	reformat.pl	CDS	2502	2706	.	+	.	status known
RG9FS0305	reformat.pl	CDS	2818	4058	.	+	.	status known
RG9FS0306	reformat.pl	CDS	1001	1500	.	+	.	status known
RG9FS0306	reformat.pl	CDS	1559	2142	.	+	.	status known
RG9FS0306	reformat.pl	CDS	2191	2291	.	+	.	status known
RG9FS0306	reformat.pl	CDS	2429	2530	.	+	.	status known
RG9FS0307	reformat.pl	CDS	1001	2423	.	+	.	status known
RG9FS0307	reformat.pl	CDS	2503	2741	.	+	.	status known
RG9FS0308	reformat.pl	CDS	1001	1832	.	+	.	status known
RG9FS0308	reformat.pl	CDS	1904	2733	.	+	.	status known
RG9FS0310	reformat.pl	CDS	1001	2704	.	+	.	status known
RG9FS0311	reformat.pl	CDS	1001	1261	.	+	.	status known
RG9FS0311	reformat.pl	CDS	1414	1497	.	+	.	status known
RG9FS0311	reformat.pl	CDS	1584	1617	.	+	.	status known
RG9FS0311	reformat.pl	CDS	1677	1735	.	+	.	status known
RG9FS0313	reformat.pl	CDS	1001	1326	.	+	.	status known
RG9FS0313	reformat.pl	CDS	1376	1587	.	+	.	status known
RG9FS0313	reformat.pl	CDS	1639	1896	.	+	.	status known
RG9FS0313	reformat.pl	CDS	1972	3719	.	+	.	status known
RG9FS0314	reformat.pl	CDS	1001	1303	.	+	.	status known
RG9FS0315	reformat.pl	CDS	1001	1284	.	+	.	status known
RG9FS0315	reformat.pl	CDS	1348	1735	.	+	.	status known
RG9FS0315	reformat.pl	CDS	1909	1940	.	+	.	status known
RG9FS0315	reformat.pl	CDS	1983	2101	.	+	.	status known
RG9FS0315	reformat.pl	CDS	2139	2209	.	+	.	status known
RG9FS0316	reformat.pl	CDS	1001	1581	.	+	.	status known
RG9FS0316	reformat.pl	CDS	1631	2015	.	+	.	status known
RG9FS0316	reformat.pl	CDS	2062	2631	.	+	.	status known
RG9FS0316	reformat.pl	CDS	3091	3113	.	+	.	status known
RG9FS0316	reformat.pl	CDS	3520	3783	.	+	.	status known
RG9FS0316	reformat.pl	CDS	3983	4019	.	+	.	status known
RG9FS0317	reformat.pl	CDS	1001	1287	.	+	.	status known
RG9FS0317	reformat.pl	CDS	1331	1838	.	+	.	status known
RG9FS0318	reformat.pl	CDS	1001	1189	.	+	.	status known
RG9FS0318	reformat.pl	CDS	1244	1942	.	+	.	status known
RG9FS0319	reformat.pl	CDS	1001	1304	.	+	.	status known
RG9FS0319	reformat.pl	CDS	1354	1869	.	+	.	status known
RG9FS0319	reformat.pl	CDS	1920	2032	.	+	.	status known
RG9FS0320	reformat.pl	CDS	1001	1397	.	+	.	status known
RG9FS0320	reformat.pl	CDS	1448	1929	.	+	.	status known
RG9FS0321	reformat.pl	CDS	1001	1245	.	+	.	status known
RG9FS0321	reformat.pl	CDS	1290	1560	.	+	.	status known
RG9FS0321	reformat.pl	CDS	1616	1882	.	+	.	status known
RG9FS0322	reformat.pl	CDS	1001	1594	.	+	.	status known
RG9FS0324	reformat.pl	CDS	1001	1068	.	+	.	status known
RG9FS0324	reformat.pl	CDS	1118	1333	.	+	.	status known
RG9FS0324	reformat.pl	CDS	1380	1585	.	+	.	status known
RG9FS0324	reformat.pl	CDS	1635	1657	.	+	.	status known
RG9FS0325	reformat.pl	CDS	1001	1245	.	+	.	status known
RG9FS0325	reformat.pl	CDS	1305	1401	.	+	.	status known
RG9FS0326	reformat.pl	CDS	1001	1295	.	+	.	status known
RG9FS0326	reformat.pl	CDS	1346	9160	.	+	.	status known
RG9FS0326	reformat.pl	CDS	9216	10531	.	+	.	status known
RG9FS0327	reformat.pl	CDS	1001	1624	.	+	.	status known
RG9FS0327	reformat.pl	CDS	1698	2555	.	+	.	status known
RG9FS0328	reformat.pl	CDS	1001	1044	.	+	.	status known
RG9FS0328	reformat.pl	CDS	1084	1138	.	+	.	status known
RG9FS0328	reformat.pl	CDS	1361	1630	.	+	.	status known
RG9FS0328	reformat.pl	CDS	1683	2137	.	+	.	status known
RG9FS0328	reformat.pl	CDS	2186	2246	.	+	.	status known
RG9FS0328	reformat.pl	CDS	2300	2926	.	+	.	status known
RG9FS0329	reformat.pl	CDS	1001	1179	.	+	.	status known
RG9FS0329	reformat.pl	CDS	1237	2368	.	+	.	status known
RG9FS0330	reformat.pl	CDS	1001	1518	.	+	.	status known
RG9FS0330	reformat.pl	CDS	1573	2263	.	+	.	status known
RG9FS0331	reformat.pl	CDS	1001	2071	.	+	.	status known
RG9FS0332	reformat.pl	CDS	1001	1470	.	+	.	status known
RG9FS0332	reformat.pl	CDS	1531	1642	.	+	.	status known
RG9FS0332	reformat.pl	CDS	1690	1865	.	+	.	status known
RG9FS0332	reformat.pl	CDS	1924	2164	.	+	.	status known
RG9FS0333	reformat.pl	CDS	1001	1056	.	+	.	status known
RG9FS0333	reformat.pl	CDS	1105	1212	.	+	.	status known
RG9FS0333	reformat.pl	CDS	1273	1529	.	+	.	status known
RG9FS0333	reformat.pl	CDS	1584	1999	.	+	.	status known
RG9FS0334	reformat.pl	CDS	1001	1081	.	+	.	status known
RG9FS0334	reformat.pl	CDS	1139	1996	.	+	.	status known
RG9FS0334	reformat.pl	CDS	2050	2195	.	+	.	status known
RG9FS0334	reformat.pl	CDS	2355	2382	.	+	.	status known
RG9FS0335	reformat.pl	CDS	1001	2086	.	+	.	status known
RG9FS0336	reformat.pl	CDS	1001	1151	.	+	.	status known
RG9FS0336	reformat.pl	CDS	1185	1210	.	+	.	status known
RG9FS0337	reformat.pl	CDS	1001	1453	.	+	.	status known
RG9FS0337	reformat.pl	CDS	1486	2313	.	+	.	status known
RG9FS0338	reformat.pl	CDS	1001	1021	.	+	.	status known
RG9FS0338	reformat.pl	CDS	1051	1137	.	+	.	status known
RG9FS0338	reformat.pl	CDS	1272	1359	.	+	.	status known
RG9FS0338	reformat.pl	CDS	1475	1860	.	+	.	status known
RG9FS0339	reformat.pl	CDS	1001	3244	.	+	.	status known
RG9FS0340	reformat.pl	CDS	1001	1371	.	+	.	status known
RG9FS0340	reformat.pl	CDS	1439	2918	.	+	.	status known
RG9FS0341	reformat.pl	CDS	1001	1049	.	+	.	status known
RG9FS0341	reformat.pl	CDS	1182	1606	.	+	.	status known
RG9FS0342	reformat.pl	CDS	1001	1095	.	+	.	status known
RG9FS0342	reformat.pl	CDS	1179	1563	.	+	.	status known
RG9FS0342	reformat.pl	CDS	1614	2729	.	+	.	status known
RG9FS0343	reformat.pl	CDS	1001	1161	.	+	.	status known
RG9FS0343	reformat.pl	CDS	1314	2898	.	+	.	status known
RG9FS0344	reformat.pl	CDS	1001	1780	.	+	.	status known
RG9FS0344	reformat.pl	CDS	1828	2342	.	+	.	status known
RG9FS0344	reformat.pl	CDS	2619	4343	.	+	.	status known
RG9FS0344	reformat.pl	CDS	4460	4589	.	+	.	status known
RG9FS0345	reformat.pl	CDS	1001	1039	.	+	.	status known
RG9FS0345	reformat.pl	CDS	1101	2096	.	+	.	status known
RG9FS0346	reformat.pl	CDS	1001	2923	.	+	.	status known
RG9FS0347	reformat.pl	CDS	1001	1127	.	+	.	status known
RG9FS0347	reformat.pl	CDS	1192	1594	.	+	.	status known
RG9FS0347	reformat.pl	CDS	1645	2101	.	+	.	status known
RG9FS0348	reformat.pl	CDS	1001	1169	.	+	.	status known
RG9FS0348	reformat.pl	CDS	1311	3525	.	+	.	status known
RG9FS0348	reformat.pl	CDS	3584	4760	.	+	.	status known
RG9FS0348	reformat.pl	CDS	4808	5068	.	+	.	status known
RG9FS0348	reformat.pl	CDS	5129	5359	.	+	.	status known
RG9FS0349	reformat.pl	CDS	1001	1219	.	+	.	status known
RG9FS0349	reformat.pl	CDS	1289	1619	.	+	.	status known
RG9FS0349	reformat.pl	CDS	1686	2302	.	+	.	status known
RG9FS0350	reformat.pl	CDS	1001	1112	.	+	.	status known
RG9FS0350	reformat.pl	CDS	1180	1220	.	+	.	status known
RG9FS0350	reformat.pl	CDS	1371	1536	.	+	.	status known
RG9FS0350	reformat.pl	CDS	1579	1675	.	+	.	status known
RG9FS0350	reformat.pl	CDS	1732	2188	.	+	.	status known
RG9FS0350	reformat.pl	CDS	2265	2848	.	+	.	status known
RG9FS0350	reformat.pl	CDS	3130	3776	.	+	.	status known
RG9FS0350	reformat.pl	CDS	3852	5070	.	+	.	status known
RG9FS0350	reformat.pl	CDS	5138	5240	.	+	.	status known
RG9FS0351	reformat.pl	CDS	1001	1223	.	+	.	status known
RG9FS0351	reformat.pl	CDS	1271	1428	.	+	.	status known
RG9FS0351	reformat.pl	CDS	1502	1822	.	+	.	status known
RG9FS0351	reformat.pl	CDS	1870	2208	.	+	.	status known
RG9FS0351	reformat.pl	CDS	2262	2335	.	+	.	status known
RG9FS0351	reformat.pl	CDS	2485	2733	.	+	.	status known
RG9FS0351	reformat.pl	CDS	2783	3130	.	+	.	status known
RG9FS0351	reformat.pl	CDS	3182	3711	.	+	.	status known
RG9FS0351	reformat.pl	CDS	3786	4073	.	+	.	status known
RG9FS0351	reformat.pl	CDS	4120	4367	.	+	.	status known
RG9FS0354	reformat.pl	CDS	1001	1645	.	+	.	status known
RG9FS0354	reformat.pl	CDS	1906	2805	.	+	.	status known
RG9FS0355	reformat.pl	CDS	1001	1090	.	+	.	status known
RG9FS0355	reformat.pl	CDS	1261	1994	.	+	.	status known
RG9FS0355	reformat.pl	CDS	2047	2179	.	+	.	status known
RG9FS0355	reformat.pl	CDS	2228	2301	.	+	.	status known
RG9FS0355	reformat.pl	CDS	2351	2450	.	+	.	status known
RG9FS0359	reformat.pl	CDS	1001	2077	.	+	.	status known
RG9FS0360	reformat.pl	CDS	1001	2239	.	+	.	status known
RG9FS0361	reformat.pl	CDS	1001	1300	.	+	.	status known
RG9FS0361	reformat.pl	CDS	1347	1429	.	+	.	status known
RG9FS0361	reformat.pl	CDS	1485	1760	.	+	.	status known
RG9FS0361	reformat.pl	CDS	1814	2216	.	+	.	status known
RG9FS0361	reformat.pl	CDS	2300	2415	.	+	.	status known
RG9FS0361	reformat.pl	CDS	2466	2817	.	+	.	status known
RG9FS0361	reformat.pl	CDS	2886	2991	.	+	.	status known
RG9FS0361	reformat.pl	CDS	3066	3136	.	+	.	status known
RG9FS0362	reformat.pl	CDS	1001	1274	.	+	.	status known
RG9FS0362	reformat.pl	CDS	1554	1684	.	+	.	status known
RG9FS0362	reformat.pl	CDS	1794	1820	.	+	.	status known
RG9FS0362	reformat.pl	CDS	1899	1994	.	+	.	status known
RG9FS0363	reformat.pl	CDS	1001	1268	.	+	.	status known
RG9FS0363	reformat.pl	CDS	1332	1436	.	+	.	status known
RG9FS0363	reformat.pl	CDS	1490	1650	.	+	.	status known
RG9FS0364	reformat.pl	CDS	1001	1029	.	+	.	status known
RG9FS0364	reformat.pl	CDS	1060	1474	.	+	.	status known
RG9FS0364	reformat.pl	CDS	1524	1607	.	+	.	status known
RG9FS0364	reformat.pl	CDS	1662	1892	.	+	.	status known
RG9FS0364	reformat.pl	CDS	1944	2031	.	+	.	status known
RG9FS0364	reformat.pl	CDS	2075	2384	.	+	.	status known
RG9FS0364	reformat.pl	CDS	2453	2627	.	+	.	status known
RG9FS0365	reformat.pl	CDS	1001	1054	.	+	.	status known
RG9FS0365	reformat.pl	CDS	1110	1894	.	+	.	status known
RG9FS0365	reformat.pl	CDS	2110	2551	.	+	.	status known
RG9FS0366	reformat.pl	CDS	1001	1514	.	+	.	status known
RG9FS0366	reformat.pl	CDS	1574	1790	.	+	.	status known
RG9FS0366	reformat.pl	CDS	2021	2132	.	+	.	status known
RG9FS0367	reformat.pl	CDS	1001	1756	.	+	.	status known
RG9FS0368	reformat.pl	CDS	1001	1375	.	+	.	status known
RG9FS0368	reformat.pl	CDS	1418	1499	.	+	.	status known
RG9FS0368	reformat.pl	CDS	1545	1837	.	+	.	status known
RG9FS0368	reformat.pl	CDS	1883	1963	.	+	.	status known
RG9FS0368	reformat.pl	CDS	2008	3063	.	+	.	status known
RG9FS0369	reformat.pl	CDS	1001	1658	.	+	.	status known
RG9FS0369	reformat.pl	CDS	1702	2516	.	+	.	status known
RG9FS0369	reformat.pl	CDS	2581	2910	.	+	.	status known
RG9FS0370	reformat.pl	CDS	1001	1390	.	+	.	status known
RG9FS0370	reformat.pl	CDS	1743	1828	.	+	.	status known
RG9FS0370	reformat.pl	CDS	1858	2168	.	+	.	status known
RG9FS0370	reformat.pl	CDS	2268	2323	.	+	.	status known
RG9FS0371	reformat.pl	CDS	1001	1614	.	+	.	status known
RG9FS0371	reformat.pl	CDS	1785	1907	.	+	.	status known
RG9FS0371	reformat.pl	CDS	2010	2062	.	+	.	status known
RG9FS0371	reformat.pl	CDS	2423	3156	.	+	.	status known
RG9FS0372	reformat.pl	CDS	1001	1208	.	+	.	status known
RG9FS0372	reformat.pl	CDS	1325	2784	.	+	.	status known
RG9FS0372	reformat.pl	CDS	2835	3485	.	+	.	status known
RG9FS0372	reformat.pl	CDS	4039	5541	.	+	.	status known
RG9FS0372	reformat.pl	CDS	5573	5593	.	+	.	status known
RG9FS0372	reformat.pl	CDS	5648	5761	.	+	.	status known
RG9FS0373	reformat.pl	CDS	1001	1489	.	+	.	status known
RG9FS0373	reformat.pl	CDS	1540	1728	.	+	.	status known
RG9FS0373	reformat.pl	CDS	1792	2075	.	+	.	status known
RG9FS0373	reformat.pl	CDS	2142	2262	.	+	.	status known
RG9FS0374	reformat.pl	CDS	1001	1153	.	+	.	status known
RG9FS0374	reformat.pl	CDS	1205	1283	.	+	.	status known
RG9FS0374	reformat.pl	CDS	1540	1553	.	+	.	status known
RG9FS0374	reformat.pl	CDS	1593	1715	.	+	.	status known
RG9FS0374	reformat.pl	CDS	1794	4781	.	+	.	status known
RG9FS0375	reformat.pl	CDS	1001	1207	.	+	.	status known
RG9FS0375	reformat.pl	CDS	1275	1337	.	+	.	status known
RG9FS0375	reformat.pl	CDS	1396	1648	.	+	.	status known
RG9FS0375	reformat.pl	CDS	1698	4106	.	+	.	status known
RG9FS0375	reformat.pl	CDS	4257	4304	.	+	.	status known
RG9FS0375	reformat.pl	CDS	4357	5804	.	+	.	status known
RG9FS0376	reformat.pl	CDS	1001	1158	.	+	.	status known
RG9FS0376	reformat.pl	CDS	1343	1421	.	+	.	status known
RG9FS0376	reformat.pl	CDS	1519	2982	.	+	.	status known
RG9FS0377	reformat.pl	CDS	1001	1176	.	+	.	status known
RG9FS0377	reformat.pl	CDS	1339	1546	.	+	.	status known
RG9FS0377	reformat.pl	CDS	1581	1645	.	+	.	status known
RG9FS0377	reformat.pl	CDS	1724	2238	.	+	.	status known
RG9FS0377	reformat.pl	CDS	2451	2562	.	+	.	status known
RG9FS0377	reformat.pl	CDS	2756	2765	.	+	.	status known
RG9FS0377	reformat.pl	CDS	3069	3138	.	+	.	status known
RG9FS0377	reformat.pl	CDS	3221	4393	.	+	.	status known
RG9FS0377	reformat.pl	CDS	4516	4827	.	+	.	status known
RG9FS0377	reformat.pl	CDS	4890	5386	.	+	.	status known
RG9FS0377	reformat.pl	CDS	5441	6163	.	+	.	status known
RG9FS0378	reformat.pl	CDS	1001	1599	.	+	.	status known
RG9FS0378	reformat.pl	CDS	1663	3040	.	+	.	status known
RG9FS0378	reformat.pl	CDS	3076	4503	.	+	.	status known
RG9FS0379	reformat.pl	CDS	1001	1102	.	+	.	status known
RG9FS0379	reformat.pl	CDS	1192	1482	.	+	.	status known
RG9FS0380	reformat.pl	CDS	1001	3884	.	+	.	status known
RG9FS0380	reformat.pl	CDS	3928	3979	.	+	.	status known
RG9FS0380	reformat.pl	CDS	4023	4369	.	+	.	status known
RG9FS0380	reformat.pl	CDS	4422	4491	.	+	.	status known
RG9FS0380	reformat.pl	CDS	4533	4833	.	+	.	status known
RG9FS0380	reformat.pl	CDS	4864	5907	.	+	.	status known
RG9FS0381	reformat.pl	CDS	1001	1276	.	+	.	status known
RG9FS0382	reformat.pl	CDS	1001	1159	.	+	.	status known
RG9FS0382	reformat.pl	CDS	1234	1577	.	+	.	status known
RG9FS0382	reformat.pl	CDS	1666	1717	.	+	.	status known
RG9FS0383	reformat.pl	CDS	1001	1011	.	+	.	status known
RG9FS0383	reformat.pl	CDS	1083	1111	.	+	.	status known
RG9FS0383	reformat.pl	CDS	1171	1365	.	+	.	status known
RG9FS0383	reformat.pl	CDS	1424	1728	.	+	.	status known
RG9FS0383	reformat.pl	CDS	1778	2045	.	+	.	status known
RG9FS0383	reformat.pl	CDS	2238	2549	.	+	.	status known
RG9FS0383	reformat.pl	CDS	2591	2658	.	+	.	status known
RG9FS0383	reformat.pl	CDS	2771	2870	.	+	.	status known
RG9FS0383	reformat.pl	CDS	2918	3054	.	+	.	status known
RG9FS0384	reformat.pl	CDS	1001	1421	.	+	.	status known
RG9FS0384	reformat.pl	CDS	1478	3153	.	+	.	status known
RG9FS0385	reformat.pl	CDS	1001	1163	.	+	.	status known
RG9FS0385	reformat.pl	CDS	1563	1816	.	+	.	status known
RG9FS0385	reformat.pl	CDS	2144	2206	.	+	.	status known
RG9FS0385	reformat.pl	CDS	2304	2366	.	+	.	status known
RG9FS0385	reformat.pl	CDS	2408	2463	.	+	.	status known
RG9FS0385	reformat.pl	CDS	2522	2573	.	+	.	status known
RG9FS0385	reformat.pl	CDS	2613	2624	.	+	.	status known
RG9FS0386	reformat.pl	CDS	1001	1041	.	+	.	status known
RG9FS0386	reformat.pl	CDS	1109	1512	.	+	.	status known
RG9FS0386	reformat.pl	CDS	1553	2041	.	+	.	status known
RG9FS0386	reformat.pl	CDS	2085	2908	.	+	.	status known
RG9FS0387	reformat.pl	CDS	1001	1098	.	+	.	status known
RG9FS0387	reformat.pl	CDS	1159	1239	.	+	.	status known
RG9FS0387	reformat.pl	CDS	1566	1704	.	+	.	status known
RG9FS0388	reformat.pl	CDS	1001	1010	.	+	.	status known
RG9FS0388	reformat.pl	CDS	1065	1104	.	+	.	status known
RG9FS0388	reformat.pl	CDS	1202	1271	.	+	.	status known
RG9FS0388	reformat.pl	CDS	1322	1354	.	+	.	status known
RG9FS0389	reformat.pl	CDS	1001	2485	.	+	.	status known
RG9FS0389	reformat.pl	CDS	2617	2666	.	+	.	status known
RG9FS0389	reformat.pl	CDS	2993	3149	.	+	.	status known
RG9FS0389	reformat.pl	CDS	3211	4725	.	+	.	status known
RG9FS0390	reformat.pl	CDS	1001	1624	.	+	.	status known
RG9FS0390	reformat.pl	CDS	1723	1975	.	+	.	status known
RG9FS0390	reformat.pl	CDS	2010	2686	.	+	.	status known
RG9FS0391	reformat.pl	CDS	1001	1353	.	+	.	status known
RG9FS0391	reformat.pl	CDS	1400	1696	.	+	.	status known
RG9FS0391	reformat.pl	CDS	1756	2041	.	+	.	status known
RG9FS0391	reformat.pl	CDS	2108	2257	.	+	.	status known
RG9FS0392	reformat.pl	CDS	1001	5692	.	+	.	status known
RG9FS0393	reformat.pl	CDS	1001	2184	.	+	.	status known
RG9FS0393	reformat.pl	CDS	2235	2277	.	+	.	status known
RG9FS0394	reformat.pl	CDS	1001	3187	.	+	.	status known
RG9FS0395	reformat.pl	CDS	1001	1549	.	+	.	status known
RG9FS0395	reformat.pl	CDS	1628	1762	.	+	.	status known
RG9FS0395	reformat.pl	CDS	1954	2038	.	+	.	status known
RG9FS0395	reformat.pl	CDS	2112	2388	.	+	.	status known
RG9FS0395	reformat.pl	CDS	2441	2537	.	+	.	status known
RG9FS0395	reformat.pl	CDS	2594	3917	.	+	.	status known
RG9FS0395	reformat.pl	CDS	3982	4367	.	+	.	status known
RG9FS0396	reformat.pl	CDS	1001	1351	.	+	.	status known
RG9FS0396	reformat.pl	CDS	1493	1609	.	+	.	status known
RG9FS0396	reformat.pl	CDS	1680	1904	.	+	.	status known
RG9FS0396	reformat.pl	CDS	2125	2170	.	+	.	status known
RG9FS0396	reformat.pl	CDS	2234	2277	.	+	.	status known
RG9FS0398	reformat.pl	CDS	1001	2209	.	+	.	status known
RG9FS0399	reformat.pl	CDS	1001	1257	.	+	.	status known
RG9FS0399	reformat.pl	CDS	1306	2128	.	+	.	status known
RG9FS0400	reformat.pl	CDS	1001	1065	.	+	.	status known
RG9FS0400	reformat.pl	CDS	1121	1314	.	+	.	status known
RG9FS0400	reformat.pl	CDS	1364	2679	.	+	.	status known
RG9FS0400	reformat.pl	CDS	2730	2882	.	+	.	status known
RG9FS0401	reformat.pl	CDS	1001	1115	.	+	.	status known
RG9FS0401	reformat.pl	CDS	1164	1463	.	+	.	status known
RG9FS0401	reformat.pl	CDS	1764	1873	.	+	.	status known
RG9FS0402	reformat.pl	CDS	1001	1145	.	+	.	status known
RG9FS0402	reformat.pl	CDS	1211	1533	.	+	.	status known
RG9FS0402	reformat.pl	CDS	1607	2173	.	+	.	status known
RG9FS0403	reformat.pl	CDS	1001	1192	.	+	.	status known
RG9FS0403	reformat.pl	CDS	1252	1860	.	+	.	status known
RG9FS0405	reformat.pl	CDS	1001	1102	.	+	.	status known
RG9FS0405	reformat.pl	CDS	1163	1212	.	+	.	status known
RG9FS0405	reformat.pl	CDS	1549	1558	.	+	.	status known
RG9FS0405	reformat.pl	CDS	1658	1669	.	+	.	status known
RG9FS0405	reformat.pl	CDS	1867	1914	.	+	.	status known
RG9FS0406	reformat.pl	CDS	1001	1591	.	+	.	status known
RG9FS0406	reformat.pl	CDS	1632	3413	.	+	.	status known
RG9FS0407	reformat.pl	CDS	1001	1106	.	+	.	status known
RG9FS0407	reformat.pl	CDS	1156	1239	.	+	.	status known
RG9FS0407	reformat.pl	CDS	1290	1909	.	+	.	status known
RG9FS0407	reformat.pl	CDS	1960	2395	.	+	.	status known
RG9FS0407	reformat.pl	CDS	2452	2669	.	+	.	status known
RG9FS0408	reformat.pl	CDS	1001	1115	.	+	.	status known
RG9FS0408	reformat.pl	CDS	1162	1232	.	+	.	status known
RG9FS0408	reformat.pl	CDS	1273	1442	.	+	.	status known
RG9FS0408	reformat.pl	CDS	1507	1665	.	+	.	status known
RG9FS0408	reformat.pl	CDS	1713	1815	.	+	.	status known
RG9FS0408	reformat.pl	CDS	1876	2048	.	+	.	status known
RG9FS0408	reformat.pl	CDS	2118	2223	.	+	.	status known
RG9FS0409	reformat.pl	CDS	1001	1117	.	+	.	status known
RG9FS0409	reformat.pl	CDS	1164	1189	.	+	.	status known
RG9FS0409	reformat.pl	CDS	1241	1284	.	+	.	status known
RG9FS0409	reformat.pl	CDS	1338	1541	.	+	.	status known
RG9FS0409	reformat.pl	CDS	1588	2086	.	+	.	status known
RG9FS0409	reformat.pl	CDS	2144	2216	.	+	.	status known
RG9FS0409	reformat.pl	CDS	2279	2518	.	+	.	status known
RG9FS0410	reformat.pl	CDS	1001	1013	.	+	.	status known
RG9FS0410	reformat.pl	CDS	1067	1149	.	+	.	status known
RG9FS0410	reformat.pl	CDS	1239	1373	.	+	.	status known
RG9FS0410	reformat.pl	CDS	1418	1528	.	+	.	status known
RG9FS0410	reformat.pl	CDS	1583	1707	.	+	.	status known
RG9FS0410	reformat.pl	CDS	1752	2973	.	+	.	status known
RG9FS0411	reformat.pl	CDS	1001	1183	.	+	.	status known
RG9FS0411	reformat.pl	CDS	1231	1311	.	+	.	status known
RG9FS0411	reformat.pl	CDS	1381	2562	.	+	.	status known
RG9FS0411	reformat.pl	CDS	2616	2806	.	+	.	status known
RG9FS0411	reformat.pl	CDS	3021	4137	.	+	.	status known
RG9FS0412	reformat.pl	CDS	1001	1175	.	+	.	status known
RG9FS0412	reformat.pl	CDS	1221	1540	.	+	.	status known
RG9FS0412	reformat.pl	CDS	1781	1873	.	+	.	status known
RG9FS0413	reformat.pl	CDS	1001	1656	.	+	.	status known
RG9FS0413	reformat.pl	CDS	1968	2086	.	+	.	status known
RG9FS0413	reformat.pl	CDS	2263	2806	.	+	.	status known
RG9FS0413	reformat.pl	CDS	3057	3093	.	+	.	status known
RG9FS0414	reformat.pl	CDS	1001	3310	.	+	.	status known
RG9FS0414	reformat.pl	CDS	3358	3859	.	+	.	status known
RG9FS0414	reformat.pl	CDS	3911	4248	.	+	.	status known
RG9FS0414	reformat.pl	CDS	4452	4583	.	+	.	status known
RG9FS0414	reformat.pl	CDS	4630	4653	.	+	.	status known
RG9FS0414	reformat.pl	CDS	4826	4903	.	+	.	status known
RG9FS0415	reformat.pl	CDS	1001	1494	.	+	.	status known
RG9FS0415	reformat.pl	CDS	1556	1758	.	+	.	status known
RG9FS0415	reformat.pl	CDS	1881	2089	.	+	.	status known
RG9FS0415	reformat.pl	CDS	2136	2444	.	+	.	status known
RG9FS0415	reformat.pl	CDS	2509	2712	.	+	.	status known
RG9FS0416	reformat.pl	CDS	1001	1054	.	+	.	status known
RG9FS0416	reformat.pl	CDS	1355	1393	.	+	.	status known
RG9FS0416	reformat.pl	CDS	1451	1484	.	+	.	status known
RG9FS0416	reformat.pl	CDS	1606	1706	.	+	.	status known
RG9FS0416	reformat.pl	CDS	1797	1970	.	+	.	status known
RG9FS0417	reformat.pl	CDS	1001	1199	.	+	.	status known
RG9FS0417	reformat.pl	CDS	1262	1488	.	+	.	status known
RG9FS0417	reformat.pl	CDS	1546	1562	.	+	.	status known
RG9FS0417	reformat.pl	CDS	1674	1762	.	+	.	status known
RG9FS0417	reformat.pl	CDS	1810	1848	.	+	.	status known
RG9FS0417	reformat.pl	CDS	1901	2030	.	+	.	status known
RG9FS0417	reformat.pl	CDS	2077	2304	.	+	.	status known
RG9FS0417	reformat.pl	CDS	2358	2392	.	+	.	status known
RG9FS0417	reformat.pl	CDS	2539	2759	.	+	.	status known
RG9FS0418	reformat.pl	CDS	1001	1213	.	+	.	status known
RG9FS0418	reformat.pl	CDS	1281	1397	.	+	.	status known
RG9FS0418	reformat.pl	CDS	1448	1660	.	+	.	status known
RG9FS0418	reformat.pl	CDS	1741	2310	.	+	.	status known
RG9FS0418	reformat.pl	CDS	2372	3088	.	+	.	status known
RG9FS0419	reformat.pl	CDS	1001	3708	.	+	.	status known
RG9FS0419	reformat.pl	CDS	3743	4055	.	+	.	status known
RG9FS0420	reformat.pl	CDS	1001	1223	.	+	.	status known
RG9FS0420	reformat.pl	CDS	1305	1494	.	+	.	status known
RG9FS0420	reformat.pl	CDS	1550	2822	.	+	.	status known
RG9FS0421	reformat.pl	CDS	1001	2248	.	+	.	status known
RG9FS0422	reformat.pl	CDS	1001	1042	.	+	.	status known
RG9FS0422	reformat.pl	CDS	1113	1631	.	+	.	status known
RG9FS0422	reformat.pl	CDS	1680	2126	.	+	.	status known
RG9FS0423	reformat.pl	CDS	1001	1440	.	+	.	status known
RG9FS0423	reformat.pl	CDS	1475	1883	.	+	.	status known
RG9FS0424	reformat.pl	CDS	1001	1776	.	+	.	status known
RG9FS0424	reformat.pl	CDS	1825	2051	.	+	.	status known
RG9FS0424	reformat.pl	CDS	2103	2233	.	+	.	status known
RG9FS0424	reformat.pl	CDS	2290	2536	.	+	.	status known
RG9FS0424	reformat.pl	CDS	2589	3098	.	+	.	status known
RG9FS0424	reformat.pl	CDS	3148	3254	.	+	.	status known
RG9FS0424	reformat.pl	CDS	4123	4290	.	+	.	status known
RG9FS0424	reformat.pl	CDS	4664	6733	.	+	.	status known
RG9FS0425	reformat.pl	CDS	1001	1540	.	+	.	status known
RG9FS0425	reformat.pl	CDS	1588	1723	.	+	.	status known
RG9FS0425	reformat.pl	CDS	1984	2035	.	+	.	status known
RG9FS0425	reformat.pl	CDS	2192	2273	.	+	.	status known
RG9FS0426	reformat.pl	CDS	1001	1077	.	+	.	status known
RG9FS0426	reformat.pl	CDS	1244	1491	.	+	.	status known
RG9FS0426	reformat.pl	CDS	1560	1636	.	+	.	status known
RG9FS0427	reformat.pl	CDS	1001	1228	.	+	.	status known
RG9FS0427	reformat.pl	CDS	1479	2606	.	+	.	status known
RG9FS0428	reformat.pl	CDS	1001	1080	.	+	.	status known
RG9FS0428	reformat.pl	CDS	1190	1890	.	+	.	status known
RG9FS0428	reformat.pl	CDS	1946	2142	.	+	.	status known
RG9FS0428	reformat.pl	CDS	2199	2606	.	+	.	status known
RG9FS0429	reformat.pl	CDS	1001	1711	.	+	.	status known
RG9FS0429	reformat.pl	CDS	1776	2510	.	+	.	status known
RG9FS0429	reformat.pl	CDS	2570	2641	.	+	.	status known
RG9FS0430	reformat.pl	CDS	1001	1055	.	+	.	status known
RG9FS0430	reformat.pl	CDS	1221	1232	.	+	.	status known
RG9FS0430	reformat.pl	CDS	1289	1330	.	+	.	status known
RG9FS0430	reformat.pl	CDS	1414	1505	.	+	.	status known
RG9FS0430	reformat.pl	CDS	1564	1755	.	+	.	status known
RG9FS0430	reformat.pl	CDS	1809	2057	.	+	.	status known
RG9FS0431	reformat.pl	CDS	1001	1388	.	+	.	status known
RG9FS0431	reformat.pl	CDS	1524	1975	.	+	.	status known
RG9FS0433	reformat.pl	CDS	1001	1240	.	+	.	status known
RG9FS0433	reformat.pl	CDS	1300	1326	.	+	.	status known
RG9FS0433	reformat.pl	CDS	1373	1433	.	+	.	status known
RG9FS0433	reformat.pl	CDS	1501	1512	.	+	.	status known
RG9FS0433	reformat.pl	CDS	1586	1789	.	+	.	status known
RG9FS0433	reformat.pl	CDS	1841	2994	.	+	.	status known
RG9FS0434	reformat.pl	CDS	1001	1150	.	+	.	status known
RG9FS0434	reformat.pl	CDS	1206	1486	.	+	.	status known
RG9FS0434	reformat.pl	CDS	1530	1739	.	+	.	status known
RG9FS0434	reformat.pl	CDS	2122	2266	.	+	.	status known
RG9FS0435	reformat.pl	CDS	1001	1465	.	+	.	status known
RG9FS0435	reformat.pl	CDS	1528	1685	.	+	.	status known
RG9FS0435	reformat.pl	CDS	1781	3068	.	+	.	status known
RG9FS0435	reformat.pl	CDS	3129	3395	.	+	.	status known
RG9FS0435	reformat.pl	CDS	3446	3613	.	+	.	status known
RG9FS0436	reformat.pl	CDS	1001	1035	.	+	.	status known
RG9FS0436	reformat.pl	CDS	1182	1401	.	+	.	status known
RG9FS0436	reformat.pl	CDS	1468	1659	.	+	.	status known
RG9FS0436	reformat.pl	CDS	1724	1843	.	+	.	status known
RG9FS0437	reformat.pl	CDS	1001	1072	.	+	.	status known
RG9FS0437	reformat.pl	CDS	1174	1261	.	+	.	status known
RG9FS0437	reformat.pl	CDS	1316	2071	.	+	.	status known
RG9FS0437	reformat.pl	CDS	2126	2178	.	+	.	status known
RG9FS0439	reformat.pl	CDS	1001	1490	.	+	.	status known
RG9FS0439	reformat.pl	CDS	1544	1698	.	+	.	status known
RG9FS0440	reformat.pl	CDS	1001	1150	.	+	.	status known
RG9FS0440	reformat.pl	CDS	1331	2593	.	+	.	status known
RG9FS0441	reformat.pl	CDS	1001	1067	.	+	.	status known
RG9FS0441	reformat.pl	CDS	1124	2143	.	+	.	status known
RG9FS0441	reformat.pl	CDS	2174	2406	.	+	.	status known
RG9FS0441	reformat.pl	CDS	2462	2794	.	+	.	status known
RG9FS0442	reformat.pl	CDS	1001	1043	.	+	.	status known
RG9FS0442	reformat.pl	CDS	1129	1142	.	+	.	status known
RG9FS0442	reformat.pl	CDS	1267	1440	.	+	.	status known
RG9FS0442	reformat.pl	CDS	1507	1653	.	+	.	status known
RG9FS0443	reformat.pl	CDS	1001	2916	.	+	.	status known
RG9FS0443	reformat.pl	CDS	2967	3152	.	+	.	status known
RG9FS0443	reformat.pl	CDS	3201	3660	.	+	.	status known
RG9FS0443	reformat.pl	CDS	3710	4294	.	+	.	status known
RG9FS0443	reformat.pl	CDS	4343	5227	.	+	.	status known
RG9FS0444	reformat.pl	CDS	1001	1123	.	+	.	status known
RG9FS0444	reformat.pl	CDS	1180	1515	.	+	.	status known
RG9FS0445	reformat.pl	CDS	1001	1377	.	+	.	status known
RG9FS0445	reformat.pl	CDS	1504	6097	.	+	.	status known
RG9FS0446	reformat.pl	CDS	1001	1134	.	+	.	status known
RG9FS0446	reformat.pl	CDS	1185	2109	.	+	.	status known
RG9FS0447	reformat.pl	CDS	1001	1033	.	+	.	status known
RG9FS0447	reformat.pl	CDS	1099	2083	.	+	.	status known
RG9FS0447	reformat.pl	CDS	2153	2172	.	+	.	status known
RG9FS0447	reformat.pl	CDS	2259	2444	.	+	.	status known
RG9FS0447	reformat.pl	CDS	2527	2537	.	+	.	status known
RG9FS0447	reformat.pl	CDS	2575	2608	.	+	.	status known
RG9FS0449	reformat.pl	CDS	1001	1453	.	+	.	status known
RG9FS0450	reformat.pl	CDS	1001	1063	.	+	.	status known
RG9FS0450	reformat.pl	CDS	1130	1194	.	+	.	status known
RG9FS0450	reformat.pl	CDS	1313	2162	.	+	.	status known
RG9FS0450	reformat.pl	CDS	2194	2292	.	+	.	status known
RG9FS0451	reformat.pl	CDS	1001	1102	.	+	.	status known
RG9FS0451	reformat.pl	CDS	1151	3265	.	+	.	status known
RG9FS0452	reformat.pl	CDS	1001	1903	.	+	.	status known
RG9FS0453	reformat.pl	CDS	1001	1038	.	+	.	status known
RG9FS0453	reformat.pl	CDS	1087	1956	.	+	.	status known
RG9FS0453	reformat.pl	CDS	2008	2171	.	+	.	status known
RG9FS0453	reformat.pl	CDS	2214	2299	.	+	.	status known
RG9FS0453	reformat.pl	CDS	2500	2667	.	+	.	status known
RG9FS0454	reformat.pl	CDS	1001	1921	.	+	.	status known
RG9FS0454	reformat.pl	CDS	2071	2088	.	+	.	status known
RG9FS0455	reformat.pl	CDS	1001	1332	.	+	.	status known
RG9FS0455	reformat.pl	CDS	1377	1549	.	+	.	status known
RG9FS0455	reformat.pl	CDS	1596	3471	.	+	.	status known
RG9FS0455	reformat.pl	CDS	3533	4088	.	+	.	status known
RG9FS0456	reformat.pl	CDS	1001	1244	.	+	.	status known
RG9FS0456	reformat.pl	CDS	1381	2562	.	+	.	status known
RG9FS0456	reformat.pl	CDS	2634	2668	.	+	.	status known
RG9FS0457	reformat.pl	CDS	1001	1832	.	+	.	status known
RG9FS0457	reformat.pl	CDS	1878	2535	.	+	.	status known
RG9FS0457	reformat.pl	CDS	2585	2609	.	+	.	status known
RG9FS0460	reformat.pl	CDS	1001	1295	.	+	.	status known
RG9FS0460	reformat.pl	CDS	1347	2152	.	+	.	status known
RG9FS0461	reformat.pl	CDS	1001	2048	.	+	.	status known
RG9FS0461	reformat.pl	CDS	2154	2623	.	+	.	status known
RG9FS0462	reformat.pl	CDS	1001	1116	.	+	.	status known
RG9FS0462	reformat.pl	CDS	1229	2588	.	+	.	status known
RG9FS0463	reformat.pl	CDS	1001	1122	.	+	.	status known
RG9FS0463	reformat.pl	CDS	1172	1325	.	+	.	status known
RG9FS0463	reformat.pl	CDS	1373	2355	.	+	.	status known
RG9FS0463	reformat.pl	CDS	2403	2577	.	+	.	status known
RG9FS0464	reformat.pl	CDS	1001	1284	.	+	.	status known
RG9FS0464	reformat.pl	CDS	1336	2006	.	+	.	status known
RG9FS0464	reformat.pl	CDS	2059	3631	.	+	.	status known
RG9FS0464	reformat.pl	CDS	3779	3983	.	+	.	status known
RG9FS0464	reformat.pl	CDS	4217	4275	.	+	.	status known
RG9FS0464	reformat.pl	CDS	4322	4514	.	+	.	status known
RG9FS0464	reformat.pl	CDS	4563	4778	.	+	.	status known
RG9FS0464	reformat.pl	CDS	4825	4957	.	+	.	status known
RG9FS0464	reformat.pl	CDS	5014	6293	.	+	.	status known
RG9FS0465	reformat.pl	CDS	1001	1116	.	+	.	status known
RG9FS0465	reformat.pl	CDS	1163	2771	.	+	.	status known
RG9FS0466	reformat.pl	CDS	1001	1258	.	+	.	status known
RG9FS0466	reformat.pl	CDS	1348	1539	.	+	.	status known
RG9FS0467	reformat.pl	CDS	1001	1165	.	+	.	status known
RG9FS0467	reformat.pl	CDS	1232	1939	.	+	.	status known
RG9FS0468	reformat.pl	CDS	1001	1255	.	+	.	status known
RG9FS0468	reformat.pl	CDS	1349	1786	.	+	.	status known
RG9FS0469	reformat.pl	CDS	1001	1057	.	+	.	status known
RG9FS0469	reformat.pl	CDS	1114	1500	.	+	.	status known
RG9FS0469	reformat.pl	CDS	1555	1707	.	+	.	status known
RG9FS0470	reformat.pl	CDS	1001	2028	.	+	.	status known
RG9FS0470	reformat.pl	CDS	2079	2121	.	+	.	status known
RG9FS0471	reformat.pl	CDS	1001	2617	.	+	.	status known
RG9FS0472	reformat.pl	CDS	1001	1091	.	+	.	status known
RG9FS0472	reformat.pl	CDS	1137	2236	.	+	.	status known
RG9FS0474	reformat.pl	CDS	1001	1107	.	+	.	status known
RG9FS0474	reformat.pl	CDS	1161	1772	.	+	.	status known
RG9FS0474	reformat.pl	CDS	1820	2140	.	+	.	status known
RG9FS0474	reformat.pl	CDS	2184	2505	.	+	.	status known
RG9FS0475	reformat.pl	CDS	1001	1603	.	+	.	status known
RG9FS0475	reformat.pl	CDS	1651	2268	.	+	.	status known
RG9FS0475	reformat.pl	CDS	2338	2466	.	+	.	status known
RG9FS0476	reformat.pl	CDS	1001	1272	.	+	.	status known
RG9FS0476	reformat.pl	CDS	1470	1797	.	+	.	status known
RG9FS0477	reformat.pl	CDS	1001	1248	.	+	.	status known
RG9FS0477	reformat.pl	CDS	1430	1616	.	+	.	status known
RG9FS0477	reformat.pl	CDS	1788	1904	.	+	.	status known
RG9FS0477	reformat.pl	CDS	2126	2640	.	+	.	status known
RG9FS0477	reformat.pl	CDS	2674	2896	.	+	.	status known
RG9FS0479	reformat.pl	CDS	1001	1884	.	+	.	status known
RG9FS0479	reformat.pl	CDS	1984	2026	.	+	.	status known
RG9FS0480	reformat.pl	CDS	1001	1540	.	+	.	status known
RG9FS0481	reformat.pl	CDS	1001	1162	.	+	.	status known
RG9FS0481	reformat.pl	CDS	1208	1315	.	+	.	status known
RG9FS0481	reformat.pl	CDS	1406	1797	.	+	.	status known
RG9FS0481	reformat.pl	CDS	1847	1911	.	+	.	status known
RG9FS0481	reformat.pl	CDS	1958	2522	.	+	.	status known
RG9FS0481	reformat.pl	CDS	2646	2669	.	+	.	status known
RG9FS0481	reformat.pl	CDS	2721	4023	.	+	.	status known
RG9FS0482	reformat.pl	CDS	1001	2329	.	+	.	status known
RG9FS0483	reformat.pl	CDS	1001	1146	.	+	.	status known
RG9FS0483	reformat.pl	CDS	1191	1301	.	+	.	status known
RG9FS0483	reformat.pl	CDS	1359	3397	.	+	.	status known
RG9FS0483	reformat.pl	CDS	3460	4193	.	+	.	status known
RG9FS0484	reformat.pl	CDS	1001	1192	.	+	.	status known
RG9FS0484	reformat.pl	CDS	1235	1271	.	+	.	status known
RG9FS0484	reformat.pl	CDS	1324	1831	.	+	.	status known
RG9FS0484	reformat.pl	CDS	1878	1945	.	+	.	status known
RG9FS0484	reformat.pl	CDS	2007	2407	.	+	.	status known
RG9FS0486	reformat.pl	CDS	1001	1125	.	+	.	status known
RG9FS0486	reformat.pl	CDS	1176	1375	.	+	.	status known
RG9FS0486	reformat.pl	CDS	1432	2642	.	+	.	status known
RG9FS0487	reformat.pl	CDS	1001	1194	.	+	.	status known
RG9FS0487	reformat.pl	CDS	1258	1676	.	+	.	status known
RG9FS0487	reformat.pl	CDS	1733	1873	.	+	.	status known
RG9FS0487	reformat.pl	CDS	1927	2141	.	+	.	status known
RG9FS0487	reformat.pl	CDS	2207	2404	.	+	.	status known
RG9FS0487	reformat.pl	CDS	2458	2601	.	+	.	status known
RG9FS0487	reformat.pl	CDS	2769	2834	.	+	.	status known
RG9FS0488	reformat.pl	CDS	1001	1795	.	+	.	status known
RG9FS0488	reformat.pl	CDS	1851	1907	.	+	.	status known
RG9FS0488	reformat.pl	CDS	1954	2064	.	+	.	status known
RG9FS0489	reformat.pl	CDS	1001	1274	.	+	.	status known
RG9FS0489	reformat.pl	CDS	1327	1940	.	+	.	status known
RG9FS0490	reformat.pl	CDS	1001	1108	.	+	.	status known
RG9FS0490	reformat.pl	CDS	1161	2576	.	+	.	status known
RG9FS0491	reformat.pl	CDS	1001	1214	.	+	.	status known
RG9FS0491	reformat.pl	CDS	1272	2797	.	+	.	status known
RG9FS0492	reformat.pl	CDS	1001	2131	.	+	.	status known
RG9FS0493	reformat.pl	CDS	1001	1033	.	+	.	status known
RG9FS0493	reformat.pl	CDS	1084	1098	.	+	.	status known
RG9FS0493	reformat.pl	CDS	1157	1207	.	+	.	status known
RG9FS0493	reformat.pl	CDS	1266	1644	.	+	.	status known
RG9FS0493	reformat.pl	CDS	1723	1853	.	+	.	status known
RG9FS0493	reformat.pl	CDS	1910	2140	.	+	.	status known
RG9FS0494	reformat.pl	CDS	1001	1119	.	+	.	status known
RG9FS0494	reformat.pl	CDS	1308	1899	.	+	.	status known
RG9FS0494	reformat.pl	CDS	2016	2564	.	+	.	status known
RG9FS0494	reformat.pl	CDS	2649	3749	.	+	.	status known
RG9FS0495	reformat.pl	CDS	1001	1062	.	+	.	status known
RG9FS0495	reformat.pl	CDS	1408	4021	.	+	.	status known
RG9FS0496	reformat.pl	CDS	1001	1164	.	+	.	status known
RG9FS0496	reformat.pl	CDS	1258	1694	.	+	.	status known
RG9FS0496	reformat.pl	CDS	1745	1989	.	+	.	status known
RG9FS0497	reformat.pl	CDS	1001	1489	.	+	.	status known
RG9FS0497	reformat.pl	CDS	1547	1746	.	+	.	status known
RG9FS0497	reformat.pl	CDS	1894	2288	.	+	.	status known
RG9FS0497	reformat.pl	CDS	2356	2402	.	+	.	status known
RG9FS0497	reformat.pl	CDS	2451	2643	.	+	.	status known
RG9FS0497	reformat.pl	CDS	2702	2799	.	+	.	status known
RG9FS0498	reformat.pl	CDS	1001	1084	.	+	.	status known
RG9FS0498	reformat.pl	CDS	1161	1319	.	+	.	status known
RG9FS0498	reformat.pl	CDS	1392	1424	.	+	.	status known
RG9FS0499	reformat.pl	CDS	1001	1412	.	+	.	status known
RG9FS0499	reformat.pl	CDS	1463	1761	.	+	.	status known
RG9FS0499	reformat.pl	CDS	1811	4102	.	+	.	status known
RG9FS0500	reformat.pl	CDS	1001	1327	.	+	.	status known
RG9FS0501	reformat.pl	CDS	1001	1419	.	+	.	status known
RG9FS0501	reformat.pl	CDS	1820	1856	.	+	.	status known
RG9FS0501	reformat.pl	CDS	1992	2240	.	+	.	status known
RG9FS0502	reformat.pl	CDS	1001	1539	.	+	.	status known
RG9FS0502	reformat.pl	CDS	1602	1638	.	+	.	status known
RG9FS0503	reformat.pl	CDS	1001	1458	.	+	.	status known
RG9FS0503	reformat.pl	CDS	1512	1892	.	+	.	status known
RG9FS0503	reformat.pl	CDS	1946	2276	.	+	.	status known
RG9FS0503	reformat.pl	CDS	2520	2700	.	+	.	status known
RG9FS0503	reformat.pl	CDS	2987	3201	.	+	.	status known
RG9FS0504	reformat.pl	CDS	1001	1310	.	+	.	status known
RG9FS0504	reformat.pl	CDS	1401	1498	.	+	.	status known
RG9FS0504	reformat.pl	CDS	2155	2961	.	+	.	status known
RG9FS0505	reformat.pl	CDS	1001	1218	.	+	.	status known
RG9FS0505	reformat.pl	CDS	1264	1819	.	+	.	status known
RG9FS0505	reformat.pl	CDS	1878	1987	.	+	.	status known
RG9FS0505	reformat.pl	CDS	2051	2394	.	+	.	status known
RG9FS0505	reformat.pl	CDS	2452	3103	.	+	.	status known
RG9FS0505	reformat.pl	CDS	3162	3204	.	+	.	status known
RG9FS0506	reformat.pl	CDS	1001	1087	.	+	.	status known
RG9FS0506	reformat.pl	CDS	1142	1282	.	+	.	status known
RG9FS0506	reformat.pl	CDS	1336	1570	.	+	.	status known
RG9FS0506	reformat.pl	CDS	1798	2153	.	+	.	status known
RG9FS0506	reformat.pl	CDS	2221	2297	.	+	.	status known
RG9FS0506	reformat.pl	CDS	2353	2428	.	+	.	status known
RG9FS0507	reformat.pl	CDS	1001	1226	.	+	.	status known
RG9FS0507	reformat.pl	CDS	1291	2228	.	+	.	status known
RG9FS0507	reformat.pl	CDS	2284	2958	.	+	.	status known
RG9FS0507	reformat.pl	CDS	3023	3223	.	+	.	status known
RG9FS0508	reformat.pl	CDS	1001	1897	.	+	.	status known
RG9FS0509	reformat.pl	CDS	1001	1454	.	+	.	status known
RG9FS0509	reformat.pl	CDS	1516	2511	.	+	.	status known
RG9FS0509	reformat.pl	CDS	2593	2996	.	+	.	status known
RG9FS0511	reformat.pl	CDS	1001	1074	.	+	.	status known
RG9FS0511	reformat.pl	CDS	1198	1666	.	+	.	status known
RG9FS0512	reformat.pl	CDS	1001	4549	.	+	.	status known
RG9FS0512	reformat.pl	CDS	4606	4899	.	+	.	status known
RG9FS0513	reformat.pl	CDS	1001	1063	.	+	.	status known
RG9FS0513	reformat.pl	CDS	1134	1745	.	+	.	status known
RG9FS0513	reformat.pl	CDS	1791	2663	.	+	.	status known
RG9FS0513	reformat.pl	CDS	2844	2867	.	+	.	status known
RG9FS0514	reformat.pl	CDS	1001	1333	.	+	.	status known
RG9FS0514	reformat.pl	CDS	1400	1582	.	+	.	status known
RG9FS0516	reformat.pl	CDS	1001	1070	.	+	.	status known
RG9FS0516	reformat.pl	CDS	1134	1274	.	+	.	status known
RG9FS0516	reformat.pl	CDS	1380	1590	.	+	.	status known
RG9FS0516	reformat.pl	CDS	1649	1661	.	+	.	status known
RG9FS0516	reformat.pl	CDS	1738	1797	.	+	.	status known
RG9FS0516	reformat.pl	CDS	1850	2584	.	+	.	status known
RG9FS0516	reformat.pl	CDS	2726	2944	.	+	.	status known
RG9FS0517	reformat.pl	CDS	1001	5106	.	+	.	status known
RG9FS0517	reformat.pl	CDS	5148	5205	.	+	.	status known
RG9FS0518	reformat.pl	CDS	1001	1068	.	+	.	status known
RG9FS0518	reformat.pl	CDS	1129	1248	.	+	.	status known
RG9FS0518	reformat.pl	CDS	1313	1822	.	+	.	status known
RG9FS0518	reformat.pl	CDS	1893	2047	.	+	.	status known
RG9FS0518	reformat.pl	CDS	2138	2175	.	+	.	status known
RG9FS0519	reformat.pl	CDS	1001	1210	.	+	.	status known
RG9FS0519	reformat.pl	CDS	1269	1372	.	+	.	status known
RG9FS0519	reformat.pl	CDS	1432	2197	.	+	.	status known
RG9FS0520	reformat.pl	CDS	1001	1194	.	+	.	status known
RG9FS0520	reformat.pl	CDS	1320	1610	.	+	.	status known
RG9FS0520	reformat.pl	CDS	1646	1876	.	+	.	status known
RG9FS0520	reformat.pl	CDS	1926	2709	.	+	.	status known
RG9FS0522	reformat.pl	CDS	1001	1248	.	+	.	status known
RG9FS0522	reformat.pl	CDS	1330	1774	.	+	.	status known
RG9FS0522	reformat.pl	CDS	1865	2065	.	+	.	status known
RG9FS0523	reformat.pl	CDS	1001	1052	.	+	.	status known
RG9FS0523	reformat.pl	CDS	1477	1856	.	+	.	status known
RG9FS0523	reformat.pl	CDS	2179	2325	.	+	.	status known
RG9FS0524	reformat.pl	CDS	1001	1183	.	+	.	status known
RG9FS0524	reformat.pl	CDS	1228	1344	.	+	.	status known
RG9FS0524	reformat.pl	CDS	1394	1740	.	+	.	status known
RG9FS0524	reformat.pl	CDS	1794	2347	.	+	.	status known
RG9FS0524	reformat.pl	CDS	2418	2773	.	+	.	status known
RG9FS0525	reformat.pl	CDS	1001	1170	.	+	.	status known
RG9FS0525	reformat.pl	CDS	1226	2132	.	+	.	status known
RG9FS0526	reformat.pl	CDS	1001	1502	.	+	.	status known
RG9FS0526	reformat.pl	CDS	1571	1941	.	+	.	status known
RG9FS0528	reformat.pl	CDS	1001	1211	.	+	.	status known
RG9FS0528	reformat.pl	CDS	1296	1352	.	+	.	status known
RG9FS0528	reformat.pl	CDS	1586	1607	.	+	.	status known
RG9FS0528	reformat.pl	CDS	1732	1816	.	+	.	status known
RG9FS0529	reformat.pl	CDS	1001	1612	.	+	.	status known
RG9FS0529	reformat.pl	CDS	1682	1881	.	+	.	status known
RG9FS0529	reformat.pl	CDS	1944	2524	.	+	.	status known
RG9FS0529	reformat.pl	CDS	2573	2808	.	+	.	status known
RG9FS0530	reformat.pl	CDS	1001	1202	.	+	.	status known
RG9FS0530	reformat.pl	CDS	1294	1436	.	+	.	status known
RG9FS0530	reformat.pl	CDS	1540	1566	.	+	.	status known
RG9FS0531	reformat.pl	CDS	1001	1223	.	+	.	status known
RG9FS0531	reformat.pl	CDS	1277	2089	.	+	.	status known
RG9FS0531	reformat.pl	CDS	2171	2259	.	+	.	status known
RG9FS0532	reformat.pl	CDS	1001	1390	.	+	.	status known
RG9FS0532	reformat.pl	CDS	1931	2363	.	+	.	status known
RG9FS0532	reformat.pl	CDS	2465	2552	.	+	.	status known
RG9FS0532	reformat.pl	CDS	2628	2754	.	+	.	status known
RG9FS0533	reformat.pl	CDS	1001	1411	.	+	.	status known
RG9FS0533	reformat.pl	CDS	1470	2312	.	+	.	status known
RG9FS0534	reformat.pl	CDS	1001	2082	.	+	.	status known
RG9FS0534	reformat.pl	CDS	2126	2184	.	+	.	status known
RG9FS0534	reformat.pl	CDS	2231	2682	.	+	.	status known
RG9FS0536	reformat.pl	CDS	1001	1052	.	+	.	status known
RG9FS0536	reformat.pl	CDS	1122	1213	.	+	.	status known
RG9FS0536	reformat.pl	CDS	1284	1646	.	+	.	status known
RG9FS0536	reformat.pl	CDS	1723	2244	.	+	.	status known
RG9FS0536	reformat.pl	CDS	2297	2442	.	+	.	status known
RG9FS0536	reformat.pl	CDS	2501	2759	.	+	.	status known
RG9FS0536	reformat.pl	CDS	2827	3042	.	+	.	status known
RG9FS0536	reformat.pl	CDS	3222	3257	.	+	.	status known
RG9FS0537	reformat.pl	CDS	1001	1175	.	+	.	status known
RG9FS0537	reformat.pl	CDS	1232	1860	.	+	.	status known
RG9FS0537	reformat.pl	CDS	1917	2429	.	+	.	status known
RG9FS0538	reformat.pl	CDS	1001	1161	.	+	.	status known
RG9FS0538	reformat.pl	CDS	1227	1316	.	+	.	status known
RG9FS0538	reformat.pl	CDS	1385	1485	.	+	.	status known
RG9FS0538	reformat.pl	CDS	1557	1610	.	+	.	status known
RG9FS0538	reformat.pl	CDS	1665	1733	.	+	.	status known
RG9FS0538	reformat.pl	CDS	1801	1976	.	+	.	status known
RG9FS0538	reformat.pl	CDS	2050	2183	.	+	.	status known
RG9FS0538	reformat.pl	CDS	2330	2351	.	+	.	status known
RG9FS0539	reformat.pl	CDS	1001	1690	.	+	.	status known
RG9FS0541	reformat.pl	CDS	1001	1212	.	+	.	status known
RG9FS0541	reformat.pl	CDS	1281	3663	.	+	.	status known
RG9FS0542	reformat.pl	CDS	1001	1752	.	+	.	status known
RG9FS0542	reformat.pl	CDS	1809	2118	.	+	.	status known
RG9FS0544	reformat.pl	CDS	1001	1855	.	+	.	status known
RG9FS0545	reformat.pl	CDS	1001	1065	.	+	.	status known
RG9FS0545	reformat.pl	CDS	1150	1361	.	+	.	status known
RG9FS0545	reformat.pl	CDS	1779	1905	.	+	.	status known
RG9FS0545	reformat.pl	CDS	1958	2228	.	+	.	status known
RG9FS0546	reformat.pl	CDS	1001	1236	.	+	.	status known
RG9FS0546	reformat.pl	CDS	1285	2998	.	+	.	status known
RG9FS0549	reformat.pl	CDS	1001	1033	.	+	.	status known
RG9FS0549	reformat.pl	CDS	1103	1963	.	+	.	status known
RG9FS0550	reformat.pl	CDS	1001	1135	.	+	.	status known
RG9FS0550	reformat.pl	CDS	1191	1706	.	+	.	status known
RG9FS0551	reformat.pl	CDS	1001	1226	.	+	.	status known
RG9FS0551	reformat.pl	CDS	1303	1731	.	+	.	status known
RG9FS0551	reformat.pl	CDS	1788	2092	.	+	.	status known
RG9FS0552	reformat.pl	CDS	1001	2494	.	+	.	status known
RG9FS0553	reformat.pl	CDS	1001	1037	.	+	.	status known
RG9FS0553	reformat.pl	CDS	1178	2170	.	+	.	status known
RG9FS0553	reformat.pl	CDS	2446	2528	.	+	.	status known
RG9FS0553	reformat.pl	CDS	2588	3229	.	+	.	status known
RG9FS0554	reformat.pl	CDS	1001	1224	.	+	.	status known
RG9FS0554	reformat.pl	CDS	1289	1446	.	+	.	status known
RG9FS0554	reformat.pl	CDS	1502	1606	.	+	.	status known
RG9FS0554	reformat.pl	CDS	1671	2121	.	+	.	status known
RG9FS0554	reformat.pl	CDS	2173	2603	.	+	.	status known
RG9FS0554	reformat.pl	CDS	2990	3033	.	+	.	status known
RG9FS0555	reformat.pl	CDS	1001	1185	.	+	.	status known
RG9FS0555	reformat.pl	CDS	1253	1481	.	+	.	status known
RG9FS0556	reformat.pl	CDS	62	268	.	+	.	status known
RG9FS0556	reformat.pl	CDS	323	751	.	+	.	status known
RG9FS0557	reformat.pl	CDS	1001	3625	.	+	.	status known
RG9FS0558	reformat.pl	CDS	1001	1286	.	+	.	status known
RG9FS0558	reformat.pl	CDS	1341	1957	.	+	.	status known
RG9FS0559	reformat.pl	CDS	1001	1103	.	+	.	status known
RG9FS0559	reformat.pl	CDS	1199	1638	.	+	.	status known
RG9FS0560	reformat.pl	CDS	1001	1064	.	+	.	status known
RG9FS0560	reformat.pl	CDS	1142	1875	.	+	.	status known
RG9FS0561	reformat.pl	CDS	1001	1178	.	+	.	status known
RG9FS0561	reformat.pl	CDS	1294	1574	.	+	.	status known
RG9FS0561	reformat.pl	CDS	1642	4161	.	+	.	status known
RG9FS0561	reformat.pl	CDS	4216	6043	.	+	.	status known
RG9FS0561	reformat.pl	CDS	6287	6315	.	+	.	status known
RG9FS0562	reformat.pl	CDS	1001	2716	.	+	.	status known
RG9FS0563	reformat.pl	CDS	1001	1155	.	+	.	status known
RG9FS0563	reformat.pl	CDS	1224	1311	.	+	.	status known
RG9FS0563	reformat.pl	CDS	1359	1579	.	+	.	status known
RG9FS0563	reformat.pl	CDS	1639	1823	.	+	.	status known
RG9FS0563	reformat.pl	CDS	1913	2255	.	+	.	status known
RG9FS0563	reformat.pl	CDS	2315	2744	.	+	.	status known
RG9FS0564	reformat.pl	CDS	1001	1409	.	+	.	status known
RG9FS0564	reformat.pl	CDS	1592	1630	.	+	.	status known
RG9FS0564	reformat.pl	CDS	1696	2125	.	+	.	status known
RG9FS0564	reformat.pl	CDS	2744	3308	.	+	.	status known
RG9FS0565	reformat.pl	CDS	1001	2930	.	+	.	status known
RG9FS0565	reformat.pl	CDS	3003	3138	.	+	.	status known
RG9FS0565	reformat.pl	CDS	3196	3329	.	+	.	status known
RG9FS0565	reformat.pl	CDS	3388	4055	.	+	.	status known
RG9FS0570	reformat.pl	CDS	1001	1018	.	+	.	status known
RG9FS0570	reformat.pl	CDS	1289	1353	.	+	.	status known
RG9FS0570	reformat.pl	CDS	1394	1748	.	+	.	status known
RG9FS0571	reformat.pl	CDS	1001	1503	.	+	.	status known
RG9FS0571	reformat.pl	CDS	1539	1881	.	+	.	status known
RG9FS0571	reformat.pl	CDS	1921	2710	.	+	.	status known
RG9FS0571	reformat.pl	CDS	2773	2807	.	+	.	status known
RG9FS0571	reformat.pl	CDS	2905	2988	.	+	.	status known
RG9FS0572	reformat.pl	CDS	1001	1091	.	+	.	status known
RG9FS0572	reformat.pl	CDS	1136	1201	.	+	.	status known
RG9FS0572	reformat.pl	CDS	1647	1744	.	+	.	status known
RG9FS0572	reformat.pl	CDS	1789	1826	.	+	.	status known
RG9FS0572	reformat.pl	CDS	1961	2706	.	+	.	status known
RG9FS0572	reformat.pl	CDS	2776	3440	.	+	.	status known
RG9FS0573	reformat.pl	CDS	1001	1154	.	+	.	status known
RG9FS0573	reformat.pl	CDS	1267	1444	.	+	.	status known
RG9FS0573	reformat.pl	CDS	1503	1698	.	+	.	status known
RG9FS0573	reformat.pl	CDS	1871	1956	.	+	.	status known
RG9FS0573	reformat.pl	CDS	2028	2186	.	+	.	status known
RG9FS0573	reformat.pl	CDS	2506	2647	.	+	.	status known
RG9FS0574	reformat.pl	CDS	1001	1177	.	+	.	status known
RG9FS0574	reformat.pl	CDS	1233	1337	.	+	.	status known
RG9FS0574	reformat.pl	CDS	1418	1815	.	+	.	status known
RG9FS0574	reformat.pl	CDS	1884	1948	.	+	.	status known
RG9FS0574	reformat.pl	CDS	2010	2518	.	+	.	status known
RG9FS0576	reformat.pl	CDS	1001	1055	.	+	.	status known
RG9FS0576	reformat.pl	CDS	1346	1551	.	+	.	status known
RG9FS0576	reformat.pl	CDS	1650	1881	.	+	.	status known
RG9FS0576	reformat.pl	CDS	1928	2064	.	+	.	status known
RG9FS0576	reformat.pl	CDS	2127	2197	.	+	.	status known
RG9FS0576	reformat.pl	CDS	2254	2494	.	+	.	status known
RG9FS0576	reformat.pl	CDS	2547	2906	.	+	.	status known
RG9FS0576	reformat.pl	CDS	3023	3235	.	+	.	status known
RG9FS0576	reformat.pl	CDS	3362	3880	.	+	.	status known
RG9FS0577	reformat.pl	CDS	1001	3109	.	+	.	status known
RG9FS0578	reformat.pl	CDS	1001	1193	.	+	.	status known
RG9FS0578	reformat.pl	CDS	1274	2151	.	+	.	status known
RG9FS0579	reformat.pl	CDS	1001	1098	.	+	.	status known
RG9FS0579	reformat.pl	CDS	1162	2831	.	+	.	status known
RG9FS0579	reformat.pl	CDS	2887	3023	.	+	.	status known
RG9FS0580	reformat.pl	CDS	1001	1495	.	+	.	status known
RG9FS0580	reformat.pl	CDS	1525	1568	.	+	.	status known
RG9FS0580	reformat.pl	CDS	1607	1631	.	+	.	status known
RG9FS0581	reformat.pl	CDS	1001	1259	.	+	.	status known
RG9FS0581	reformat.pl	CDS	1305	1888	.	+	.	status known
RG9FS0581	reformat.pl	CDS	1934	2023	.	+	.	status known
RG9FS0581	reformat.pl	CDS	2093	2512	.	+	.	status known
RG9FS0581	reformat.pl	CDS	2687	2731	.	+	.	status known
RG9FS0583	reformat.pl	CDS	1001	2299	.	+	.	status known
RG9FS0584	reformat.pl	CDS	1001	1839	.	+	.	status known
RG9FS0584	reformat.pl	CDS	2024	2073	.	+	.	status known
RG9FS0584	reformat.pl	CDS	2160	2284	.	+	.	status known
RG9FS0584	reformat.pl	CDS	2440	2547	.	+	.	status known
RG9FS0585	reformat.pl	CDS	1001	1999	.	+	.	status known
RG9FS0586	reformat.pl	CDS	1001	2329	.	+	.	status known
RG9FS0589	reformat.pl	CDS	1001	2068	.	+	.	status known
RG9FS0591	reformat.pl	CDS	1001	1224	.	+	.	status known
RG9FS0591	reformat.pl	CDS	1323	1515	.	+	.	status known
RG9FS0591	reformat.pl	CDS	1612	1707	.	+	.	status known
RG9FS0593	reformat.pl	CDS	1001	2085	.	+	.	status known
RG9FS0593	reformat.pl	CDS	2167	3463	.	+	.	status known
RG9FS0594	reformat.pl	CDS	1001	1233	.	+	.	status known
RG9FS0594	reformat.pl	CDS	1289	1350	.	+	.	status known
RG9FS0594	reformat.pl	CDS	1403	1620	.	+	.	status known
RG9FS0595	reformat.pl	CDS	1001	1551	.	+	.	status known
RG9FS0595	reformat.pl	CDS	1612	2764	.	+	.	status known
RG9FS0595	reformat.pl	CDS	2982	3031	.	+	.	status known
RG9FS0595	reformat.pl	CDS	3105	3131	.	+	.	status known
RG9FS0595	reformat.pl	CDS	3213	3237	.	+	.	status known
RG9FS0597	reformat.pl	CDS	1001	1145	.	+	.	status known
RG9FS0597	reformat.pl	CDS	1218	2722	.	+	.	status known
RG9FS0599	reformat.pl	CDS	1001	2086	.	+	.	status known
RG9FS0602	reformat.pl	CDS	1001	1139	.	+	.	status known
RG9FS0602	reformat.pl	CDS	1194	1405	.	+	.	status known
RG9FS0603	reformat.pl	CDS	1001	1119	.	+	.	status known
RG9FS0603	reformat.pl	CDS	1194	1668	.	+	.	status known
RG9FS0605	reformat.pl	CDS	1001	1108	.	+	.	status known
RG9FS0605	reformat.pl	CDS	1184	1920	.	+	.	status known
RG9FS0605	reformat.pl	CDS	1967	2339	.	+	.	status known
RG9FS0605	reformat.pl	CDS	2405	2656	.	+	.	status known
RG9FS0606	reformat.pl	CDS	1001	2059	.	+	.	status known
RG9FS0606	reformat.pl	CDS	2107	2230	.	+	.	status known
RG9FS0606	reformat.pl	CDS	2278	2390	.	+	.	status known
RG9FS0606	reformat.pl	CDS	2439	2865	.	+	.	status known
RG9FS0606	reformat.pl	CDS	2913	3362	.	+	.	status known
RG9FS0606	reformat.pl	CDS	3409	6755	.	+	.	status known
RG9FS0606	reformat.pl	CDS	6813	6887	.	+	.	status known
RG9FS0606	reformat.pl	CDS	6932	7263	.	+	.	status known
RG9FS0606	reformat.pl	CDS	7314	8736	.	+	.	status known
RG9FS0607	reformat.pl	CDS	1001	1754	.	+	.	status known
RG9FS0607	reformat.pl	CDS	1806	2128	.	+	.	status known
RG9FS0608	reformat.pl	CDS	1001	1837	.	+	.	status known
RG9FS0609	reformat.pl	CDS	1001	1142	.	+	.	status known
RG9FS0609	reformat.pl	CDS	1188	1859	.	+	.	status known
RG9FS0609	reformat.pl	CDS	2141	2254	.	+	.	status known
RG9FS0609	reformat.pl	CDS	2512	3043	.	+	.	status known
RG9FS0609	reformat.pl	CDS	3093	3234	.	+	.	status known
RG9FS0610	reformat.pl	CDS	1001	1143	.	+	.	status known
RG9FS0610	reformat.pl	CDS	1267	1803	.	+	.	status known
RG9FS0610	reformat.pl	CDS	1919	1958	.	+	.	status known
RG9FS0611	reformat.pl	CDS	1001	1284	.	+	.	status known
RG9FS0611	reformat.pl	CDS	1367	1397	.	+	.	status known
RG9FS0611	reformat.pl	CDS	1454	1594	.	+	.	status known
RG9FS0611	reformat.pl	CDS	1645	1774	.	+	.	status known
RG9FS0611	reformat.pl	CDS	1826	2456	.	+	.	status known
RG9FS0611	reformat.pl	CDS	2548	2707	.	+	.	status known
RG9FS0614	reformat.pl	CDS	1001	1653	.	+	.	status known
RG9FS0614	reformat.pl	CDS	1709	2143	.	+	.	status known
RG9FS0614	reformat.pl	CDS	2201	3284	.	+	.	status known
RG9FS0615	reformat.pl	CDS	1001	2497	.	+	.	status known
RG9FS0615	reformat.pl	CDS	2552	2578	.	+	.	status known
RG9FS0616	reformat.pl	CDS	1001	1594	.	+	.	status known
RG9FS0616	reformat.pl	CDS	1644	2681	.	+	.	status known
RG9FS0617	reformat.pl	CDS	1001	1966	.	+	.	status known
RG9FS0617	reformat.pl	CDS	2101	2145	.	+	.	status known
RG9FS0618	reformat.pl	CDS	1001	2461	.	+	.	status known
RG9FS0619	reformat.pl	CDS	1001	1182	.	+	.	status known
RG9FS0619	reformat.pl	CDS	1238	2171	.	+	.	status known
RG9FS0621	reformat.pl	CDS	1001	1186	.	+	.	status known
RG9FS0621	reformat.pl	CDS	1247	1707	.	+	.	status known
RG9FS0621	reformat.pl	CDS	1739	2123	.	+	.	status known
RG9FS0621	reformat.pl	CDS	2172	2677	.	+	.	status known
RG9FS0621	reformat.pl	CDS	2836	3001	.	+	.	status known
RG9FS0621	reformat.pl	CDS	3041	3074	.	+	.	status known
RG9FS0621	reformat.pl	CDS	3120	3268	.	+	.	status known
RG9FS0621	reformat.pl	CDS	3404	3640	.	+	.	status known
RG9FS0622	reformat.pl	CDS	1001	1241	.	+	.	status known
RG9FS0622	reformat.pl	CDS	1276	1389	.	+	.	status known
RG9FS0622	reformat.pl	CDS	1452	1502	.	+	.	status known
RG9FS0622	reformat.pl	CDS	1999	2537	.	+	.	status known
RG9FS0622	reformat.pl	CDS	2698	4368	.	+	.	status known
RG9FS0623	reformat.pl	CDS	1001	1193	.	+	.	status known
RG9FS0623	reformat.pl	CDS	1326	1384	.	+	.	status known
RG9FS0623	reformat.pl	CDS	1441	1501	.	+	.	status known
RG9FS0623	reformat.pl	CDS	1548	1786	.	+	.	status known
RG9FS0624	reformat.pl	CDS	1001	1400	.	+	.	status known
RG9FS0624	reformat.pl	CDS	1523	2832	.	+	.	status known
RG9FS0624	reformat.pl	CDS	2882	3091	.	+	.	status known
RG9FS0624	reformat.pl	CDS	3140	3746	.	+	.	status known
RG9FS0624	reformat.pl	CDS	3805	3856	.	+	.	status known
RG9FS0624	reformat.pl	CDS	3899	5068	.	+	.	status known
RG9FS0624	reformat.pl	CDS	5167	5509	.	+	.	status known
RG9FS0624	reformat.pl	CDS	5569	5712	.	+	.	status known
RG9FS0625	reformat.pl	CDS	1001	1354	.	+	.	status known
RG9FS0625	reformat.pl	CDS	1412	1548	.	+	.	status known
RG9FS0625	reformat.pl	CDS	1630	1810	.	+	.	status known
RG9FS0625	reformat.pl	CDS	1864	2109	.	+	.	status known
RG9FS0625	reformat.pl	CDS	2174	2550	.	+	.	status known
RG9FS0625	reformat.pl	CDS	2938	4351	.	+	.	status known
RG9FS0626	reformat.pl	CDS	1001	2182	.	+	.	status known
RG9FS0627	reformat.pl	CDS	1001	1121	.	+	.	status known
RG9FS0627	reformat.pl	CDS	1179	1262	.	+	.	status known
RG9FS0627	reformat.pl	CDS	1302	2250	.	+	.	status known
RG9FS0627	reformat.pl	CDS	2317	2668	.	+	.	status known
RG9FS0628	reformat.pl	CDS	1001	1401	.	+	.	status known
RG9FS0628	reformat.pl	CDS	1634	1682	.	+	.	status known
RG9FS0629	reformat.pl	CDS	1001	1184	.	+	.	status known
RG9FS0629	reformat.pl	CDS	1263	1894	.	+	.	status known
RG9FS0629	reformat.pl	CDS	2126	2201	.	+	.	status known
RG9FS0629	reformat.pl	CDS	2257	2729	.	+	.	status known
RG9FS0629	reformat.pl	CDS	2834	2959	.	+	.	status known
RG9FS0630	reformat.pl	CDS	1001	3163	.	+	.	status known
RG9FS0630	reformat.pl	CDS	3268	3519	.	+	.	status known
RG9FS0631	reformat.pl	CDS	1001	1078	.	+	.	status known
RG9FS0631	reformat.pl	CDS	1134	3668	.	+	.	status known
RG9FS0631	reformat.pl	CDS	3841	3935	.	+	.	status known
RG9FS0631	reformat.pl	CDS	3979	4018	.	+	.	status known
RG9FS0633	reformat.pl	CDS	1001	1055	.	+	.	status known
RG9FS0633	reformat.pl	CDS	1368	1756	.	+	.	status known
RG9FS0634	reformat.pl	CDS	1001	1272	.	+	.	status known
RG9FS0634	reformat.pl	CDS	1328	2045	.	+	.	status known
RG9FS0635	reformat.pl	CDS	1001	1111	.	+	.	status known
RG9FS0635	reformat.pl	CDS	1166	2035	.	+	.	status known
RG9FS0636	reformat.pl	CDS	1001	3810	.	+	.	status known
RG9FS0636	reformat.pl	CDS	3859	4649	.	+	.	status known
RG9FS0636	reformat.pl	CDS	4764	4776	.	+	.	status known
RG9FS0636	reformat.pl	CDS	4828	5464	.	+	.	status known
RG9FS0637	reformat.pl	CDS	1001	2908	.	+	.	status known
RG9FS0637	reformat.pl	CDS	2943	2998	.	+	.	status known
RG9FS0637	reformat.pl	CDS	3082	3151	.	+	.	status known
RG9FS0637	reformat.pl	CDS	3207	3710	.	+	.	status known
RG9FS0638	reformat.pl	CDS	1001	1490	.	+	.	status known
RG9FS0638	reformat.pl	CDS	1538	2109	.	+	.	status known
RG9FS0639	reformat.pl	CDS	1001	1264	.	+	.	status known
RG9FS0639	reformat.pl	CDS	1325	2725	.	+	.	status known
RG9FS0640	reformat.pl	CDS	1001	1010	.	+	.	status known
RG9FS0640	reformat.pl	CDS	1350	1810	.	+	.	status known
RG9FS0640	reformat.pl	CDS	1886	3685	.	+	.	status known
RG9FS0641	reformat.pl	CDS	1001	1276	.	+	.	status known
RG9FS0641	reformat.pl	CDS	1330	1355	.	+	.	status known
RG9FS0641	reformat.pl	CDS	1390	1425	.	+	.	status known
RG9FS0641	reformat.pl	CDS	1752	1955	.	+	.	status known
RG9FS0641	reformat.pl	CDS	2046	2263	.	+	.	status known
RG9FS0641	reformat.pl	CDS	2297	2541	.	+	.	status known
RG9FS0643	reformat.pl	CDS	1001	1108	.	+	.	status known
RG9FS0643	reformat.pl	CDS	1360	1573	.	+	.	status known
RG9FS0643	reformat.pl	CDS	1695	1817	.	+	.	status known
RG9FS0643	reformat.pl	CDS	1967	3789	.	+	.	status known
RG9FS0643	reformat.pl	CDS	3886	3972	.	+	.	status known
RG9FS0644	reformat.pl	CDS	1001	2068	.	+	.	status known
RG9FS0644	reformat.pl	CDS	2122	3242	.	+	.	status known
RG9FS0644	reformat.pl	CDS	3333	3436	.	+	.	status known
RG9FS0644	reformat.pl	CDS	3475	3818	.	+	.	status known
RG9FS0645	reformat.pl	CDS	1001	1013	.	+	.	status known
RG9FS0645	reformat.pl	CDS	1113	1259	.	+	.	status known
RG9FS0645	reformat.pl	CDS	1673	3246	.	+	.	status known
RG9FS0646	reformat.pl	CDS	1001	1014	.	+	.	status known
RG9FS0646	reformat.pl	CDS	1085	1169	.	+	.	status known
RG9FS0646	reformat.pl	CDS	1220	1245	.	+	.	status known
RG9FS0646	reformat.pl	CDS	1318	1819	.	+	.	status known
RG9FS0646	reformat.pl	CDS	1870	2013	.	+	.	status known
RG9FS0647	reformat.pl	CDS	1001	1167	.	+	.	status known
RG9FS0647	reformat.pl	CDS	1223	1581	.	+	.	status known
RG9FS0647	reformat.pl	CDS	1633	1804	.	+	.	status known
RG9FS0647	reformat.pl	CDS	1860	1911	.	+	.	status known
RG9FS0648	reformat.pl	CDS	1001	1055	.	+	.	status known
RG9FS0648	reformat.pl	CDS	1110	1249	.	+	.	status known
RG9FS0648	reformat.pl	CDS	1303	1431	.	+	.	status known
RG9FS0648	reformat.pl	CDS	1486	1725	.	+	.	status known
RG9FS0649	reformat.pl	CDS	1001	1133	.	+	.	status known
RG9FS0649	reformat.pl	CDS	1195	1265	.	+	.	status known
RG9FS0649	reformat.pl	CDS	1327	1488	.	+	.	status known
RG9FS0649	reformat.pl	CDS	1551	1972	.	+	.	status known
RG9FS0649	reformat.pl	CDS	2025	2115	.	+	.	status known
RG9FS0649	reformat.pl	CDS	2170	2538	.	+	.	status known
RG9FS0649	reformat.pl	CDS	2592	2768	.	+	.	status known
RG9FS0650	reformat.pl	CDS	1001	1036	.	+	.	status known
RG9FS0650	reformat.pl	CDS	1113	1137	.	+	.	status known
RG9FS0650	reformat.pl	CDS	1208	1306	.	+	.	status known
RG9FS0650	reformat.pl	CDS	1385	1733	.	+	.	status known
RG9FS0650	reformat.pl	CDS	1795	2062	.	+	.	status known
RG9FS0650	reformat.pl	CDS	2124	2756	.	+	.	status known
RG9FS0650	reformat.pl	CDS	2803	2845	.	+	.	status known
RG9FS0650	reformat.pl	CDS	2895	2980	.	+	.	status known
RG9FS0650	reformat.pl	CDS	3011	3118	.	+	.	status known
RG9FS0651	reformat.pl	CDS	1001	1110	.	+	.	status known
RG9FS0651	reformat.pl	CDS	1165	1246	.	+	.	status known
RG9FS0651	reformat.pl	CDS	1301	1397	.	+	.	status known
RG9FS0651	reformat.pl	CDS	1758	1944	.	+	.	status known
RG9FS0651	reformat.pl	CDS	1991	2185	.	+	.	status known
RG9FS0651	reformat.pl	CDS	2248	3001	.	+	.	status known
RG9FS0652	reformat.pl	CDS	1001	1089	.	+	.	status known
RG9FS0652	reformat.pl	CDS	1139	1178	.	+	.	status known
RG9FS0652	reformat.pl	CDS	1233	1766	.	+	.	status known
RG9FS0652	reformat.pl	CDS	1811	2152	.	+	.	status known
RG9FS0652	reformat.pl	CDS	2198	2332	.	+	.	status known
RG9FS0652	reformat.pl	CDS	2513	2624	.	+	.	status known
RG9FS0652	reformat.pl	CDS	2669	3018	.	+	.	status known
RG9FS0652	reformat.pl	CDS	3264	3277	.	+	.	status known
RG9FS0652	reformat.pl	CDS	3424	3730	.	+	.	status known
RG9FS0652	reformat.pl	CDS	3824	3929	.	+	.	status known
RG9FS0652	reformat.pl	CDS	3979	4388	.	+	.	status known
RG9FS0652	reformat.pl	CDS	4486	4620	.	+	.	status known
RG9FS0652	reformat.pl	CDS	4678	4910	.	+	.	status known
RG9FS0652	reformat.pl	CDS	4958	5081	.	+	.	status known
RG9FS0652	reformat.pl	CDS	5130	5175	.	+	.	status known
RG9FS0652	reformat.pl	CDS	5424	5579	.	+	.	status known
RG9FS0652	reformat.pl	CDS	5626	5912	.	+	.	status known
RG9FS0653	reformat.pl	CDS	1001	1047	.	+	.	status known
RG9FS0653	reformat.pl	CDS	1134	1213	.	+	.	status known
RG9FS0653	reformat.pl	CDS	1278	1957	.	+	.	status known
RG9FS0653	reformat.pl	CDS	2052	2378	.	+	.	status known
RG9FS0653	reformat.pl	CDS	2441	2491	.	+	.	status known
RG9FS0654	reformat.pl	CDS	1001	1135	.	+	.	status known
RG9FS0654	reformat.pl	CDS	1182	1314	.	+	.	status known
RG9FS0654	reformat.pl	CDS	1364	1553	.	+	.	status known
RG9FS0654	reformat.pl	CDS	1611	5469	.	+	.	status known
RG9FS0654	reformat.pl	CDS	5515	5588	.	+	.	status known
RG9FS0654	reformat.pl	CDS	5636	5850	.	+	.	status known
RG9FS0654	reformat.pl	CDS	5897	6000	.	+	.	status known
RG9FS0655	reformat.pl	CDS	1001	1165	.	+	.	status known
RG9FS0655	reformat.pl	CDS	1219	1329	.	+	.	status known
RG9FS0656	reformat.pl	CDS	1001	1183	.	+	.	status known
RG9FS0656	reformat.pl	CDS	1254	1402	.	+	.	status known
RG9FS0656	reformat.pl	CDS	1471	1672	.	+	.	status known
RG9FS0658	reformat.pl	CDS	1001	3154	.	+	.	status known
RG9FS0660	reformat.pl	CDS	1001	1025	.	+	.	status known
RG9FS0660	reformat.pl	CDS	1292	1353	.	+	.	status known
RG9FS0660	reformat.pl	CDS	1426	1712	.	+	.	status known
RG9FS0660	reformat.pl	CDS	1768	1855	.	+	.	status known
RG9FS0661	reformat.pl	CDS	1001	1873	.	+	.	status known
RG9FS0662	reformat.pl	CDS	1001	1140	.	+	.	status known
RG9FS0662	reformat.pl	CDS	1216	1906	.	+	.	status known
RG9FS0662	reformat.pl	CDS	1975	2024	.	+	.	status known
RG9FS0662	reformat.pl	CDS	2113	2294	.	+	.	status known
RG9FS0662	reformat.pl	CDS	2344	2423	.	+	.	status known
RG9FS0662	reformat.pl	CDS	2456	2668	.	+	.	status known
RG9FS0663	reformat.pl	CDS	1001	1124	.	+	.	status known
RG9FS0663	reformat.pl	CDS	1182	1231	.	+	.	status known
RG9FS0663	reformat.pl	CDS	1288	2451	.	+	.	status known
RG9FS0664	reformat.pl	CDS	1001	1097	.	+	.	status known
RG9FS0664	reformat.pl	CDS	1184	1340	.	+	.	status known
RG9FS0664	reformat.pl	CDS	1404	2035	.	+	.	status known
RG9FS0664	reformat.pl	CDS	2068	2321	.	+	.	status known
RG9FS0664	reformat.pl	CDS	2377	2709	.	+	.	status known
RG9FS0665	reformat.pl	CDS	1001	1417	.	+	.	status known
RG9FS0665	reformat.pl	CDS	1475	1669	.	+	.	status known
RG9FS0665	reformat.pl	CDS	1716	2147	.	+	.	status known
RG9FS0666	reformat.pl	CDS	1001	1271	.	+	.	status known
RG9FS0666	reformat.pl	CDS	1571	2571	.	+	.	status known
RG9FS0667	reformat.pl	CDS	1001	1034	.	+	.	status known
RG9FS0667	reformat.pl	CDS	1458	1810	.	+	.	status known
RG9FS0667	reformat.pl	CDS	1874	1961	.	+	.	status known
RG9FS0667	reformat.pl	CDS	2017	2388	.	+	.	status known
RG9FS0667	reformat.pl	CDS	2443	2882	.	+	.	status known
RG9FS0668	reformat.pl	CDS	1001	1699	.	+	.	status known
RG9FS0669	reformat.pl	CDS	1001	1011	.	+	.	status known
RG9FS0669	reformat.pl	CDS	1087	2611	.	+	.	status known
RG9FS0670	reformat.pl	CDS	1001	2398	.	+	.	status known
RG9FS0671	reformat.pl	CDS	1001	1102	.	+	.	status known
RG9FS0671	reformat.pl	CDS	1170	1248	.	+	.	status known
RG9FS0671	reformat.pl	CDS	1319	1389	.	+	.	status known
RG9FS0671	reformat.pl	CDS	1442	1540	.	+	.	status known
RG9FS0672	reformat.pl	CDS	1001	1161	.	+	.	status known
RG9FS0672	reformat.pl	CDS	1249	1427	.	+	.	status known
RG9FS0672	reformat.pl	CDS	1479	1777	.	+	.	status known
RG9FS0672	reformat.pl	CDS	1832	2173	.	+	.	status known
RG9FS0673	reformat.pl	CDS	1001	2141	.	+	.	status known
RG9FS0673	reformat.pl	CDS	2194	2816	.	+	.	status known
RG9FS0674	reformat.pl	CDS	1001	2392	.	+	.	status known
RG9FS0675	reformat.pl	CDS	1001	1127	.	+	.	status known
RG9FS0675	reformat.pl	CDS	1164	1229	.	+	.	status known
RG9FS0675	reformat.pl	CDS	1282	1301	.	+	.	status known
RG9FS0676	reformat.pl	CDS	1001	1481	.	+	.	status known
RG9FS0676	reformat.pl	CDS	1567	3491	.	+	.	status known
RG9FS0677	reformat.pl	CDS	1001	1848	.	+	.	status known
RG9FS0677	reformat.pl	CDS	1904	2219	.	+	.	status known
RG9FS0677	reformat.pl	CDS	2423	2491	.	+	.	status known
RG9FS0677	reformat.pl	CDS	2852	3796	.	+	.	status known
RG9FS0677	reformat.pl	CDS	3865	6090	.	+	.	status known
RG9FS0678	reformat.pl	CDS	1001	1136	.	+	.	status known
RG9FS0678	reformat.pl	CDS	1193	1328	.	+	.	status known
RG9FS0678	reformat.pl	CDS	1368	2436	.	+	.	status known
RG9FS0679	reformat.pl	CDS	1001	1234	.	+	.	status known
RG9FS0679	reformat.pl	CDS	1277	3010	.	+	.	status known
RG9FS0679	reformat.pl	CDS	3066	3165	.	+	.	status known
RG9FS0679	reformat.pl	CDS	3217	3626	.	+	.	status known
RG9FS0680	reformat.pl	CDS	1001	2396	.	+	.	status known
RG9FS0680	reformat.pl	CDS	2437	2585	.	+	.	status known
RG9FS0680	reformat.pl	CDS	2641	3015	.	+	.	status known
RG9FS0680	reformat.pl	CDS	3078	3089	.	+	.	status known
RG9FS0680	reformat.pl	CDS	3478	5339	.	+	.	status known
RG9FS0680	reformat.pl	CDS	5397	5476	.	+	.	status known
RG9FS0680	reformat.pl	CDS	5516	5571	.	+	.	status known
RG9FS0681	reformat.pl	CDS	1001	2308	.	+	.	status known
RG9FS0682	reformat.pl	CDS	1001	1137	.	+	.	status known
RG9FS0682	reformat.pl	CDS	1183	2164	.	+	.	status known
RG9FS0683	reformat.pl	CDS	1001	1605	.	+	.	status known
RG9FS0683	reformat.pl	CDS	1702	1732	.	+	.	status known
RG9FS0684	reformat.pl	CDS	1001	1017	.	+	.	status known
RG9FS0684	reformat.pl	CDS	1050	1129	.	+	.	status known
RG9FS0684	reformat.pl	CDS	1256	1301	.	+	.	status known
RG9FS0684	reformat.pl	CDS	1360	1433	.	+	.	status known
RG9FS0684	reformat.pl	CDS	1490	1637	.	+	.	status known
RG9FS0684	reformat.pl	CDS	1693	2146	.	+	.	status known
RG9FS0685	reformat.pl	CDS	1001	2443	.	+	.	status known
RG9FS0685	reformat.pl	CDS	2500	2631	.	+	.	status known
RG9FS0686	reformat.pl	CDS	1001	1208	.	+	.	status known
RG9FS0686	reformat.pl	CDS	1280	1452	.	+	.	status known
RG9FS0687	reformat.pl	CDS	1001	1037	.	+	.	status known
RG9FS0687	reformat.pl	CDS	1090	1303	.	+	.	status known
RG9FS0687	reformat.pl	CDS	1364	1509	.	+	.	status known
RG9FS0687	reformat.pl	CDS	1557	1645	.	+	.	status known
RG9FS0687	reformat.pl	CDS	1692	1709	.	+	.	status known
RG9FS0688	reformat.pl	CDS	1001	1082	.	+	.	status known
RG9FS0688	reformat.pl	CDS	1163	1260	.	+	.	status known
RG9FS0688	reformat.pl	CDS	1329	1478	.	+	.	status known
RG9FS0688	reformat.pl	CDS	1529	2323	.	+	.	status known
RG9FS0688	reformat.pl	CDS	2370	2507	.	+	.	status known
RG9FS0688	reformat.pl	CDS	2556	2771	.	+	.	status known
RG9FS0688	reformat.pl	CDS	2867	2911	.	+	.	status known
RG9FS0689	reformat.pl	CDS	1001	1042	.	+	.	status known
RG9FS0689	reformat.pl	CDS	1365	2210	.	+	.	status known
RG9FS0690	reformat.pl	CDS	1001	1535	.	+	.	status known
RG9FS0690	reformat.pl	CDS	1575	1625	.	+	.	status known
RG9FS0690	reformat.pl	CDS	1714	3329	.	+	.	status known
RG9FS0690	reformat.pl	CDS	3378	3458	.	+	.	status known
RG9FS0690	reformat.pl	CDS	3508	4167	.	+	.	status known
RG9FS0691	reformat.pl	CDS	1001	1035	.	+	.	status known
RG9FS0691	reformat.pl	CDS	1092	1163	.	+	.	status known
RG9FS0691	reformat.pl	CDS	1220	1306	.	+	.	status known
RG9FS0691	reformat.pl	CDS	1378	1566	.	+	.	status known
RG9FS0691	reformat.pl	CDS	1632	1992	.	+	.	status known
RG9FS0692	reformat.pl	CDS	1001	1033	.	+	.	status known
RG9FS0692	reformat.pl	CDS	1322	1339	.	+	.	status known
RG9FS0692	reformat.pl	CDS	1867	1952	.	+	.	status known
RG9FS0692	reformat.pl	CDS	2513	2604	.	+	.	status known
RG9FS0692	reformat.pl	CDS	2652	4273	.	+	.	status known
RG9FS0692	reformat.pl	CDS	4321	4425	.	+	.	status known
RG9FS0692	reformat.pl	CDS	4473	5231	.	+	.	status known
RG9FS0693	reformat.pl	CDS	1001	1777	.	+	.	status known
RG9FS0694	reformat.pl	CDS	1001	1403	.	+	.	status known
RG9FS0694	reformat.pl	CDS	1493	1634	.	+	.	status known
RG9FS0694	reformat.pl	CDS	1675	3115	.	+	.	status known
RG9FS0696	reformat.pl	CDS	734	986	.	+	.	status known
RG9FS0696	reformat.pl	CDS	1036	1419	.	+	.	status known
RG9FS0696	reformat.pl	CDS	1475	1722	.	+	.	status known
RG9FS0697	reformat.pl	CDS	1001	1466	.	+	.	status known
RG9FS0697	reformat.pl	CDS	1592	1611	.	+	.	status known
RG9FS0698	reformat.pl	CDS	1001	1274	.	+	.	status known
RG9FS0698	reformat.pl	CDS	1328	2523	.	+	.	status known
RG9FS0699	reformat.pl	CDS	1001	1012	.	+	.	status known
RG9FS0699	reformat.pl	CDS	1401	1422	.	+	.	status known
RG9FS0699	reformat.pl	CDS	1568	1685	.	+	.	status known
RG9FS0699	reformat.pl	CDS	1735	2509	.	+	.	status known
RG9FS0699	reformat.pl	CDS	2992	3390	.	+	.	status known
RG9FS0700	reformat.pl	CDS	1001	1087	.	+	.	status known
RG9FS0700	reformat.pl	CDS	1170	1454	.	+	.	status known
RG9FS0700	reformat.pl	CDS	1507	1833	.	+	.	status known
RG9FS0700	reformat.pl	CDS	1889	2269	.	+	.	status known
RG9FS0702	reformat.pl	CDS	1001	1031	.	+	.	status known
RG9FS0702	reformat.pl	CDS	1405	1572	.	+	.	status known
RG9FS0702	reformat.pl	CDS	1602	1829	.	+	.	status known
RG9FS0702	reformat.pl	CDS	1878	2056	.	+	.	status known
RG9FS0702	reformat.pl	CDS	2109	6383	.	+	.	status known
RG9FS0703	reformat.pl	CDS	1001	1100	.	+	.	status known
RG9FS0703	reformat.pl	CDS	1157	2136	.	+	.	status known
[truncated: 25,657 more rows]
