# Supplementary material for: Automatic generation of gene finders for eukaryotic species
Source: BMC Bioinformatics. 2006 May 21;7:263. doi: 10.1186/1471-2105-7-263 (PMC1522026; doi:10.1186/1471-2105-7-263)
Supplement: Additional File 5 — The sequence part of the training set for A. thaliana. The file is in Fasta format and packed using bzip2. [file 1471-2105-7-263-S5.bz2 › 1471-2105-7-263-S5]

>RG1HF0001 Genomic segment corresponding to mRNA: NM_202757 Arabidopsis thaliana ribosomal protein L1 family protein (At3g63490) mRNA, complete cds.
TCAAATTGAGATCAAAATCTGCCAAATTAAGAAAAAGACATTGAAAGCATTTCCAGATAA
AAGAGATCAGGAGAAGAACAAACCTGTCCATAAGTGATGATTGTTCCGTTTATACCATTT
ACAGCGTCTGAAAGTAGTAGTAGTAGTACAAAGGTAAAAGATGCAAAAGACAAAGGTAGG
AGGAAACCAAAACCAAAAATGTTGATTACATTGTAAAATCATAAGATTGGTGCTCAAATG
TTTAGATCTAAAATCCAGAAGAGAAGATCAAGGAATCAATTAGTACCTCTCATGATGGGG
AGAGCCAGAAACTCATAAACCGCAGCTTGGGTAGAGTCCTCATAAAAAACTCTATCGAGG
CTAAATGTAAATTCATCTTCCTTGTCATCCTACACGCAAGTAAAAACGCTAGATAGAGTT
TGAGAGACAGAGAGAGAGAGACAATATTAATCAAGCACACGGCGTCGAGTAGACAAACTT
GGAAAACGAAGGTTTCAGCGTCGATGGGTCGAGCACAGACACCATCTCTGCTGGGATCGC
GCATCTCTTTAGAGCTTCGCGGCCTGAATCGCGCACAGACGGTTACGTTAGACATCTCCT
CTCCTTATCGGAACGAGCTCAGTCTACAGTGAAACACCCAAAATGAGTCAGCAGAAGATG
AATGAAATTGGGGAAATAGTAGCACAGGAAATTTGAAGCTGAGAGAAAAGGAATCGGAAC
TTACCTCTCAAATGGAGTGGAGAGTCAGAGTAGGGTTTCTCTTACGGGCGGGAAAGAAGA
AACTCGAAATCTGATTTTTGAGAAAAGAGAAGGAAGAAGAAGAAGGAGAAGGAGAAGAGG
TCACGAGGATACGCGTGTGGGTTGTTAAAAGATCTAATGGTCCATAAGAAGACACGTGTC
ACTAGGAACACGGTAGCTAAGGTGCCCGCCACGCAGAGAATAATAGCTTAGAAAGAATAG
GGGGTGTTGTTATCCCCTTGGGCGTGGAGTGGATTAGGGAGACTCGCACTCTTCTTCTTC
TTCTTTGTACCCAGAAAGAAAGAGAGCTCCAACAATGGCTGCTTGCGCTACTCACTCCTC
TCTCATGCTAGCATACGCCGCCGCATCCACTCGTTCCCAGGACCTTACCCCTACTCCATC
TCTTTTCTCTTTTGCCAGCTCCAGACCCAACCACTTGAGCTTCCCGCTTCTTCTCCTTGG
GGGTTCCAGGGACCGGAGATGTGCTGCTATTGACAGAGCTTCCAACCACAAGTTTATTGT
CTCCGCCGTGGCCGCTGAGGCTGACCTCGACACGGAGGAGGACCTGGAGCAGACCGCCAC
CGCCGTCCTTGATCCGCCCAAGCCTAAGAAAGGAAAAGCCGCTTTGGTTCTCAAGAGAGA
TAGAGTATGTGCTTTACCTACTTCAATTTCGCTTCCTTTACTCGTGAATCATCACTTTGT
TTGCTTACCCATTGACAGACAAGGTCTAAGAGGTTTTTGGAAATCCAAAAGCTAAGGGAA
ACCAAAAAGGAGTATGATGTCAACACTGCTATCTCTTTGCTTAAACAAACTGCCAACACA
AGGTTTGTTGAGTCTGTTGAAGCCCATTTCCGTCTCAACATCGATCCTAAGTACAATGAC
CAGCAGCTGCGTGCAACGGTCTGCTTTGCCTTTTGCTGGATATACACTCTATCTTGTGCT
GCTTCATTCCACAACATTTTTTAATCTCAATGCATTGTCTTTTTGTATAGGTGAGCCTGC
CTAAGGGAACTGGCCAGACTGTTATAGTCGCTGTTCTTGCACAAGGTATATTGCCCCACC
AAATTCACTGCTAGGACTTAGGACAGAGATTATGCTTTACCATTTCAGTCACCAAATTCA
CTGTTAGGACTTAGGACAGAGATAATGTTTACGGTATCAGTCAGTCAGTCAGTACTTCTC
TAGATGCAACATTGTTTGGTGCGATTGACTTTTTATTTATATATTGATTGGATGGAGTTC
TTGTGTATCATGTGGCTTATTCTTTCTAAATCTTTGGCTTGCACCATTTCCATGCTGAAC
TTCCAGGTGAGAAGGTTGATGAAGCCAAAAGTGCAGGGGCAGATATTGTGGGCAGTGATG
ATTTAATCGAACAGATTAAAGGAGGCTTCATGGAGTTTGACAAGCTGATTGCATCCCCGG
ATATGATGGTCAAGGTATGTGTTGATGATATAATGTTCTACTTGTTACAGCATATGAAAC
CGTCATGCTTGGCAAATAAGGTGGCATGAGATACTTGTAACTCGTGATCTATTTTCTAAC
ATTCTTGAACTTGGCGCTTAGGTTGCTGGCCTGGGAAAGATTCTTGGACCACGGGGGCTC
ATGCCAAATCCCAAGGCTGGTACAGTCACAGCGAACATTCCCCAGGTAAGCCTACTCTGC
AACATCTTTTCCTGATTCTGGTAGTCATGGCTTAAAGATGCATAAATCTCTCAGGCTATT
GAAGAGTTCAAGAAGGGGAAAGTTGAATTCAGAGCAGACAAAACTGGGATTGTTCACATT
CCATTTGGGAAAGTTAATTTTACAGAGGAAGACCTTCTCATAAACTTCCTTGCAGCAGTG
GTAGGCTAATTCTCCATTCTTATTACGTATTTCTGTGGTTTAAAATACAAAAAAAAATGA
AGAGGGAAAAGTAAATGATGAAATGCAGAAATCGGTGGAGACAAACAAGCCAAAGGGAGC
TAAAGGAGTGTACTGGAAAAGCGCTCACATATGCTCGTCAATGGGGCCTTCCATCAAGTT
GAACATAAGAGAGATGATAGACTTCAAGCCTCCCACTGCGAACTAATCGACAACGCCATT
TGTAAATGGGGTCCTTTTGGGAGACGGGCAATGCCAGTGTAGACAGAGAAGAGAAACACC
AAGTCTAGTCTGTTAGTAATCTTTTCACGCCTCACTGCTTTGTATCACTTTGATGGCCAT
TTGCTTCTTGTCGTTATTTATTTACTATTGCCTATTAAAATTTGGCAAGGGGCTGTACAT
GTCAGGACGCAGAACTCTTTAGTACTCTCTAAAAGAAAAGACCTTACATTGATCTTTAGG
TTACATACGAGGAGGAGGTTTCTGTGTACATTACATGTGATTTACTACTACAAATATTAC
AAGGCCAGACTCTGCTTCGTCATTTCCATTTTGGTGAGAAGCCCTCTCATCTCTTCCTCC
ATTCTCATCTTCATTTCATAAAACTCTCTCTGCCCTCTCTGCATTGCCTCTAACTCCTCG
TACCTCCTCCTCCTTCTCTCCTGTGCATCCTCCATACTCAACTTCCCCATTCTCCGATTG
TACTCTTCTTCTATCTTCTCCTTCTTCGCTATTGCTATTCGTTTCAGTCCCTCTGCTTCT
CTTCGTGCATCATCGGCCCGCCCTTGGAACATTTCTGCCTCTGCTTGCTTCATTCTCACA
ATGCTCTCTAGCTCTTCGAAACGAGGTTCCTTTGGTGAACCCCTTTCCAACTCCATCTCC
ACTGCACATATTTCAACTTGCCTCTCTCTGTGGAATGCATCAGCTACGCTCGCTGACCTT
TTCAGCTGATTATGCGGGTTATCTGAGCACACCGATCTCAGCCACGCCGTGTCCTGACTA
GGGCTTCCCCTCTCATGCCTGGGTTTTGGCTGTTCGTATATGAACGGTGCACTAGTTTCA
GCAGGAGTGGAGGAATCACAGTCTGCAATCAACAGGCAAAGTATCGACAGATTGTTACAA
GGAATATCTATGGCACATATATCACAAGAATTTAACCAACATGTGTTCACTGTGTGATCA
TCTATACTAAAACAGACTAATAAAGCCATATTTGATACCCAGATAAAGCTCACAATTTAT
ACAATTTCGCGCACCTGAAATGAAACCCAATATGCGATTGCAAGCTTCAGGAAGGCCTAT
CAATTTACTTTTCAAACTTGCCAGCATCGCATCAGCAGCTTGTCTCAGCTGTTTCCCTCT
AGAGTCTTTGCTTGATGAAAATATTTTATTGACATACTCCAGTTCCTTGCAAAAGCGCTC
AAATTTCCATTCCCTTGCAAAATTCAGAAACACTTCTTTGACAAAGCCAAACATCTCTGA
GGGATGGTTACAGGCAACACAGTGAAATTGCATCTCGGTCATTCCTGGAGCACCAGAAGC
ATTGATCCCATTCCGGATGTAAGACTCTTTTATCCCACAATCTGTGTGGCACCAGTGTAG
GCACACATCACACCCAACCCAGCTACAGGTGTTGGATGCCATATCAAAATTTGAGCACAC
AAGACACATGCAAGCACTACAAAATCCATCCTTCCTTGAACAAACCCTGCAATCGCATTC
GTCCACAGGCAACAGAACCCTACAAGAAAGATTTTTGCATCTCATGTTCATGAAAATCTC
AGCTAAATGGGAAGACGAGATGCTGTTGTCCAAAAGAAGGAAATCAGAACGCCCAGATTT
CAGTGCGACCAAGATCTCCAACTGAGCGCGATGAGATTTTGTAAGCAATTCCAGTGTTAT
ATCAGTCCTGTTCTGCAAAGCATCTTGAAAAGCACCAAGTTGTACATTCTTATCCATGTT
CAGCATCATCTGCCGAATGTTTTCCTTCAGGCTAGTGATGTTTCGAGTGGGCATTTCATG
AAATCTCTTGG
>RG1HF0002 Genomic segment corresponding to mRNA: NM_202756 Arabidopsis thaliana expressed protein (At3g63300) mRNA, complete cds.
AATTAGACAGAGCAAAAGGGAATAAAGGATGTATCTTTATTCAGTGGTCACCCACCTATA
GTTTCCAAAGTGCAAATAAATTTAATATAGATACACATGATGAGATTTTGAAATATCTTA
TATATGCGTTTTTATATATATCAAAATGCTCTAGTACCAAAGAATATAGATCAACAATCA
TGTTAATTTGTACAAAGATGAAAGAAGATCAGAAGTTTTGATTGTGTAGCCTGAAGAAAA
CCTTGGATGGATGAATAAACTAATTGCCAAGTTTTGTGTCATTGAAGTGGAAAAGAGACA
GAGAGAAGAAGGTGACGTAAGGGAAAGCACGCCAAGGCAGCAGCATGTGTGAATGTACGC
AAAGGTCGCAGCTTTGTGTTTCAAAACCGAAGCAGAAGGGACCAAATTAAGAGACTGACT
GATCATCATACACAGTCGTTTCATTCCTTTATTCTCATCTTTCTCTTCCTCCCATTTTCT
CACACCAAATTTCAGCACCTAATCCGTTAGTTTAACCATGATCCACAACAATAAACCAAG
TTGTTTGATTGGTTTAAACAAGACACTCTAAACGCAAATTCAACCTTCTTTTCCTTTCTT
TTTTGGTCAATTGAAACATAAATGTCTGATAACCTATGACTGACTAGTCAAGCTATCCTA
ATGTTTCTGATTAAATTAAGAAAAGGCAAATACAAGGATGACTTGATTCCCTCCTTTTTC
TCAAGACTCGTTGATACATACATCTAAAGTAATATTTATGTGTAATAAAAAATGGGATTG
GCAAAGATGCGGCCTTATTATTGAAAAGCGACGTCTTTGTTTTGTATAGTAGTAATCCAT
TATTTATGCAACGACTATATATTATGTCAAGAGTAGTACTACTCACTCCTACTCTCATCG
AAATATAATCACATATTTCTTTAAAAGAAAAAGAAAAGGTGAAATACCTAAACGTTACTT
TGTCTATCTATATATATACACACACATAAGTTTCCTAGTCAAGCTCTGAAGTCGAAGCAA
AGTTAATTACAGAGAGAGAGAAAGGATGGAGAGAGAACTCAGACGACCGAACCCAATCAA
CAGCTCTCGCCGGCCGGAGATATTTTCTTCAGGCGGTAGTAGTACTCAACTACCGGAAAG
CCCACGAGGCCCAATGGAGTTCTTGTCTAGATCCTGGAGTGTCTCTGCCTTGGAAGTCTC
CAGAGCTCTCCACACCGCCAAATCAGCTTCAGCCACCAACAGGCCTCCCTCATCCATTAA
CACTCCGATACCGGAAGAAACGCTAAACCCTGAGAAAGAAGAATGTCCGCCGGAGAACAG
TACTAGTGTTAGTAGCCAGTTCTCGTTCGCTGCCTCGGCCACTTCACAGCTTGTTCTTGA
GCGCATAATGTCTCAATCGGTACGGTTACATAGTTATGGACCGACCGACACACTCTGTTT
TTGTATCTTGATGATGAGTTTATTCTGTTTTGAAAAATGAAGGAGGTGTCACCGTTAACG
TCGGGGAGGCTATCACACAGCAGCGGCCCACTCAACGGCGGCGGTTCTTTTACGGAGACA
GACAGTCCTCCTATCTCCCCTTCCGATGAATTCGACGACGTCATCAAGGTACTTCTTCCC
TTATACTATCTCTCTAATCCTTCCTTCCTAGGTTTATCCTTGGTTTATCCTTTTTCTTAG
AACGTAAGTCTCCGCCATACTTTAGAGTTTGTTAGCAAAGTAAACAAAAATTATGAGTCA
AAAGAAAAGCAGAGGCAGCAGACAGAAACAGATTTGACTTTGACTCTCCACTTTACAACC
TGTGTTTGTTTACTTTAACCTCTCTCATTCATTTCACCCACAAAAAAACTACATTGTTTT
TTTTTGTTTCTTGTTCATTCATATGACCAATCTTTAGTTGGTAGAAGGTCTCCTTAAATT
GGGTCGTTGCCATACATAATTTTAAGGAAGTGCTGCAAGGTTTAGCCTTCTGGGTCTTGG
GACTTATAAAGCTGGTCGGCGATCATTAAAGCGATAGATTGATAGTAATGCAGTTTCAAT
GTTTTCTTTTTTTTCTTCCATTGAATGCTCTGTCTCTACTGCATTTACTTGATGAATTGG
AGTTCATAAAAGATTAAAGACATAATTGGTTGGACACAGGAATAGGAATGTTACGGTAAC
GCCTAGAGCTCCTCTTTGGTTGGCTCATTTTAAGAAAGTTATCGGTAAATGCTTTTAGAG
CGAGCAGTCACTTTACCTCCATTTCCAAGCAGTTCATTAATCCTTTATTTGCTTTTTGTA
GTCCAATATAATGCCATCAACTTGTTGGATTTTTCATTAAGTCAGCCTATCTAATAAACC
AATCCTAATGCAGTATTTTCGCACCCACAACACCATACATCCTCTCTTCTCCGGCACAGG
AGGCAGCCGTGGTACCACCGGAAATGGGAGCAATACCCCCATGGCTGGAACCGGTCCAAA
GACAGTTGGTAGGTGGCTCAAGGACCGTAAGGAAAAGAAGAAAGAAGAGACTAGGACTCA
GAATGCACAGGTTCACGCAGCTGTTTCTGTTGCAGCGGTTGCATCTGCTGTGGCAGCTGT
AGCAGCAGCCACAGCAGCTTCTTCCCCTGGTAAGAACGAGCAGATGGCCAGAATCGATAT
GGCCATGGCTTCAGCGGCTGCTCTGGTGGCTGCTCAGTGTGTGGAGGCTGCAGAAATCAT
GGGAGCAGATAGGGATCATTTGACATCCGTGGTGAGCTCTGCCGTGAATGTTAAGTCCCA
TGACGATATTGTCACCCTTACTGCAGCTGCTGCAACAGGTACTGCATTAAAACGTAGTCA
CCCTTACTTCTGTAGAGATTCCATACCTGAATTCACCCCCTTTTCTTTTGCAGCTCTGCG
AGGAGCAGCTACACTCAAGGCAAGAGCGCTTAAGGAAGTATGGAACATAGCTGCAGTATT
GCCAGCCGAGAAAGGGGCAAGTTCAGCGTTGTGTGGACAGGTTGACACAAAGCATAGTGA
TAGCAGCTTTAGTGGAGAATTACCTGTGGCTGGGGAAGACTTCCTTGGCGTCTGTAACCA
GGAATTACTAGCTAAAGGCACTGAGCTCCTCAAACGAACTCGTGGAGGTACTCCAAAGCT
ACACCCGTATAAATGATTTGTAAGCCAAGTAAAAAGCAAGGGTCGCTGACCTTGAATTTT
GAAAGCAGGTGAACTCCACTGGAAGATTGTCTCTGTCTACATCAACAAAGCAGGCCAAGC
TGTGCTGAAAATGAAAAGTAAACACGTTGGAGGGACCTTCACAAAGAAGAAGAAACGTAG
GTTCTTCTCAGCACAAACATTTCATCTCTTACACTAGCCTGGCTTTTAAAGTAAAGCTAG
ATAGATAATACAAGTCATAATAGTCTTTGATTTGGACTTGTGTTGCAGATATGGTGCTTG
AAGTGAGAAAGGATATACCTGCATGGGCTGGCAGAGATCTTTTCAACGGAGACAAGCATC
ACTACTTTGGCTTAAAGACAGAAACAAAGAGGGTCATTGAATTTGAGTGCAGAAACCAAA
GGGAATACGAGATATGGACTCAGGGCGTATCCAGGCTACTTGCCATTGCTGCTGAGAAGA
AGCAGAAAAGTTCCATGTCCAAATGGATGGCACCTTAACAACATAAGCTAGGAAAGAAGT
AGATGCTTTGTAGAACGAACTGCTTATGATAAGAATAGGTTTAAACATAATGGAGTAGAA
GACATTCCCTTTTGTAATATCCTTTTATTCAATTGAGTGAACAGAGATGACTTCTAAAGC
TAACAACAACCTTCACAAGTACAAATGTATTGGATTCTCCTATCATGTTACAAGCAGTGA
TCAACATTTCTTTACAACCCAAATTTCCTTTTGCAGACAAAAGAATTTGAACATATGAAC
TAGATAACAATGGCACAGTCTTAAGAGCAATCTGAAAGAGACAAGACTGCCTAACTATCA
ACAGCCCTTAAGAGAGTGAGGAGAGATAGGAAGAGATTAATGACATCCAAATAAAGAGAA
ACAGCAGCCCAGATGTACTCGTCATAGGAGTGCCTCTTGATCAAGTTGTCGGTATCATAT
ACAATGTAGCCACAGAAGATGATGGATGCCAAACAACCATAGATCATCACAGAGATCTTT
CCTAAAGGGAAGAGAATCTGCAGCAATAAAGATAGTATTTAAGCTCTTATTGTGGAAGAA
GAGAACATTGAAGCCTTGTGAGCGATATTGATACCTGGATGAAGGAAAACACCATGAGGA
CAATGACAGCACCGAACAAGAAAGGTCCGAGGAAGTTGAAGTCATGGCCTCTTTTGGCCG
CCCAGAAAGTGTATAGAGTGAGGGATATGACCACAACAGCGGTCAAAATCACAGATTCCA
GAATCACCTTCCCTGTAATCAAACAAAACACGTTAGGGAAAGAATAAGGAGAAAACAGAA
TCGTTCAACTGGATCATACATACCGCTTGTAAAGGCGCAGGTCAAGCCAACCGCAAAGGC
AAGAGCGACGGTGAAAATCCCGAGTAACAGATAGTTCACAGGGTGCTTCTGGTGATAGTA
ATACAAAGGACACATAACTGCACACACACAAAAACGAGAAAGCAGATCAAAGAGCCGGAG
ATGATGGAGAGATAGAATCCAAGGAGTACCGTACCGATCAATGGAGTCAATATAAGAAGT
ATGTAGAGAGCGAAGCCGGCGGTGGTGGTGGTGAAGAATACAGAAATAGAATGAACCTTA
ACGACGGTGGCAGCGACGGCGATTGTAACGAGCAGCTGGATGGAGATGATGGAATAGACC
TTGCGGATGAAAGACCATCGGAGCTCCGGGCTCTCCGACATCATCGGGTAGAGAG
>RG1HF0003 Genomic segment corresponding to mRNA: NM_202755 Arabidopsis thaliana expressed protein (At3g63290) mRNA, complete cds.
CAGAACACCAAGAGTGGCTGGGACCTCAGCTAAAGCAAGCACGCAGCGTACTGTTTTTAA
ACATGAACTAGTAAGGAAGAAAAACTTAAAGCTTTATGTATTTGAGATACAATCAGGGAG
TGATCTGACTATATATGTTCTGTGCTGTGTACAGATGAAGGTATCGAATCCTACAGAGAG
GAGAAGGAGAGTATCTCTGCCGTTGGTCGTGGAAAATCCTTACACTTATGAATCAGATAT
TACAGCTCTTTGTTCCCTAAATTCACCGGATGTTTCTGTAAACACTCCAAGATTCGACAA
GATCGCTGAATTCCCTGAAGATATCTTCCAAAACCAAAACAGAGAGACAGCGTCAAGAAG
AGAAGTAGCTAGGCACTCTTTTTCTTCTCCTCCTTGTCCGCCTCATGGTGAGGACAATTC
CAACGGTTCGATCACAAAGGACAAGTGTACTGTACAGAAAAGGTCAGTTTCGGAGGTAAA
ACAGAGAAGGTTCGACACGTCATCGTATCAGCAGCGTGCGGAGGCTCTGGAGGGACTGCT
GGAGTTCAGTGCAAAGCTTTTGCAGCAGGAACGGTACGATGAGCTCGGGGTTCTGCTTAA
ACCCTTTGGAGCCGAGAGGGTGTCTTCGAGGGAGACGGCCATCTGGTTGACCAAGAGCTT
CAAAGAAGCTTCCGTGTAGATGAAGCAACCATAACAAACGCTCTATCTCTTCTTCTCTTG
GCTTGCTTTTGTCCTGTGTGGTTTGTATATAAATAAAAACGACGACGCATTCGGTTCTCA
TTGCTTAAATGTTTATCCGAAAGCTTGCAGTTTGGGCCTTGTTGGGCCAATTCGTTAGTG
GATTTGTTTGGACATTTTGAATTTGGTGGAAAATGTTTGGGTCGTTTCGTAGAGGTTGAG
AAAAAAGCGGGGTTCTTCTTATCAATAAACAAACTTTGTGAGAGAATTTAGCGAAGAACG
AGGAAATCGGGAGAAAGTGATACTATCACTGTGATAGTGAAAGGAGCTTTGCTTGTGAAG
AGAGAAGAAATGGCAGAAACAGAGATTCTTGAGCCCTATCAACTGTCGTTCTCGGATCTT
CTTTTGTCCTCTCGTAATCGCTCTCAATGGATCTCGAAAAATGTGATGGACGCTCTTGGC
CCCACCGGTCCTGGTCTCCTTTGTATCACCGGCGTTCTTGGCTCCGCCTTTCTCCGCCGT
AAACTCCTTCCTATGGCTCGGAAGCTGGCTCTGCTCGATCCGGACAAGCGGAAACTCATT
CTCATGGTAACCCCCCGGCAATTTTTCAAGATTTCCATTAATCCAAGTTGTATATCTGGT
GCTTTGTTCTCAAGATTGAAACTTTGAGTAGTGTTAGTTGGTTCATGAGTGTTACTGATT
CGGTGTGTTTACTGCCAAAAGGAGCACCACTTGGGTAGCGACGTTCCTCTCAAGAATCCA
GAACGAGATGTCTCCTCTTTTGCAATGCAGCTCAATTATGAAAGAACAACTTATAAATCC
TCACTGGGAAAGCTGTGGTTCGATGAGGCTGGATCAAAACTGGACTTGCAGGAGGATGAT
GATGATGCTTTCACAAATCTTGGTGGTGCTTTTAAAGAACTCGGGTTCTGCATGAGGGAG
TTGGGCTTGTCCATAGCTCGTCTATGCGACAGGGAGATTGGCGGAGGCTTGCTGGAGGAG
AGCTTACTGGATTCTTGCACAGCCAAAGGACGTCTCATACATTACCACTCCGCTGCTGAT
AAATATGCTCTCAGAGAATCCCAGAGGAGAAACCAATCTGGTAACCGAGTATCAAGCAAG
AGGAGAGTCCAGAACGCTGCTGAGCAAGAGCTGAACCGTAGAAATGGAGCTGGTTTGAGT
GGGAGTCACTTCAATCTGTGGCAGCAGTGGCATTACGATTATGGCATCTTTACTGTTCTC
ACGGATCCTATGTTTCTATCGCCGTATTCCTATCAGGAATTCAGTTTGATGAGCAGCCAT
TCTTACCTGCAGATCTATCATCCCAGCAAGAACAAGTTCTACATGGTCAAGACTCCACAA
GACAGTTTTTTGGTCCAAATCGGAGAATCTGCTGATATTTTGTCCAAAGGGAAGCTACGG
TCGACCCTTCACTGTGTGTGCAAACCAGAGAAGCTGGATCACGTAAGCCGTGAGACATTT
GTTGTCTTCTTGCACCCAAAGTGGAGCCAAACTTTCTCAGTCTCAGAATATACAATGGAA
CATCTAAGGTCGGATGAGGTCGTCCCTAGACCAGATTTACAGAATATTGTTCCACCTCTA
TCGTCTCGGTTAAGGGATGGGATGACTTTTGCCGAGTTTTCACGTGAAACGACAAAGCAG
TACTACGGAGGGAATGGTTTGCAATCTAATAGATAGCCGTGCCCCAGGTTAATAGCTTGT
CTAATCTTTAGGTAGTTAAATTCAAAATAATCTTTAGGTAATGAGTAGTGGAAGGCAAGA
GGAATGAGCCAAGAGGGTTAGTTGTAAAAGAGATTAGATTAAAGGGAGAGTTGGGATTCG
TTATGTGTACTTCGATGTTGGAGCCAAAACAACAGTGAAAGCTGTTACATCGTTTTCACA
GTCAAAAGCTCTCCCTTTCAAACATGCTTTTTGGTTGTGGTTGCTCTTCTTTAGTCTCTC
TCTGTGACTCAGTTTATGTTCCTGTTGTGTCTCCCCTGTTGCTGTTCCAAACTTACATCT
CTTTGTTTGCTTTCAAGCGTCGCATTAAGACAAAAGTGGTGTTATTAAAGTAAAAGCTGC
CTCTCTCCCTACACACAGATTGATTCCTTTAGGGAATCAATCATCTTTTCTTTGACACTT
TTGATTTATAGTTTTTTTTCATGAATGGTTTTTTGTACGTGTAGATCAAACCGACAACAG
GGTTTAGCTCGCAAGTCTTTTCTTTTGTGAATTCAAAACAAAGTTTCAAACTTTGTCCCT
TCGAAGATGCTTGCTTTGACCTAAAGAGGTGCTTTTTGCATCGAAAGTGACCTCGGTTTC
AAAACCCTAATCTAAGAATAGAAACGGATATGGTGTAGGTATGTAGGTGTCTATTGTAAG
CAAATCAAAAGCAAAAGAAGATGGTACCTAAAAACTAAAAGTAGTTTAAAGAAACAATAA
AATGGAAAAGAGGGTTCATCATTCAAAGTGGCAGATACATTCAATTTTTAATTGGTAGTA
TAAAATACAAAACGTCCAAACAAGAACAATGATTGCAAGGCAAAGGAATAATCAGAGAGA
CAAAATGACTAGTATTTTTCTAAGGGATTGGTTATAAAGAATGGAAAATGTGGGTATCCC
TAAAAATTAGACAGAGCAAAAGGGAATAAAGGATGTATCTTTATTCAGTGGTCACCCACC
TATAGTTTCCAAAGTGCAAATAAATTTAATATAGATACACATGATGAGATTTTGAAATAT
CTTATATATGCGTTTTTATATATATCAAAATGCTCTAGTACCAAAGAATATAGATCAACA
ATCATGTTAATTTGTACAAAGATGAAAGAAGATCAGAAGTTTTGATTGTGTAGCCTGAAG
AAAACCTTGGATGGATGAATAAACTAATTGCCAAGTTTTGTGTCATTGAAGTGGAAAAGA
GACAGAGAGAAGAAGGTGACGTAAGGGAAAGCACGCCAAGGCAGCAGCATGTGTGAATGT
ACGCAAAGGTCGCAGCTTTGTGTTTCAAAACCGAAGCAGAAGGGACCAAATTAAGAGACT
GACTGATCATCATACACAGTCGTTTCATTCCTTTATTCTCATCTTTCTCTTCCTCCCATT
TTCTCACACCAAATTTCAGCACCTAATCCGTTAGTTTAACCATGATCCACAACAATAAAC
CAAGTTGTTTGATTG
>RG1HF0004 Genomic segment corresponding to mRNA: NM_202754 Arabidopsis thaliana protein kinase, putative (MRK1) (At3g63260) mRNA, complete cds.
GTGAGGATCTTAACCTTGGGAATTGGACATCTTCATCTCTTCTCTAAGGCCGTACTAAGC
CCGTTAGACCATTCAGCATCAGTTTAGTGGTAGCCCGAGACATATCGGACAAAAGCAATG
TTATGAAACTTTTCTTCAGGTATCAACACCAGATTAACATCATGCCAGTTGGACCTACAA
AAATAGATTCATCCTTAAGTGTGATTACCATACTTTGTGAACTACTAATCTTTTGAGAGG
AGTGGACTATATCCCCAACGGAACTGTTTGTTTTGGCAATGTAAATGTTATTTTTTTAAT
AATAATTGGTGTTTTCTTTTAGTATTGAGTTGTTGGGTTCCATTATATTCGCTCTCTGCG
TTGAAAAGTTTGTGATTCTACGGAAAGGAATATGCTCTGGTGGATGCGTCTCGGTTTTGG
TTCTTTGTGCTCACAAGTAACGACGGACGAAGATTCCCAACAAATTCACATGACAAACTA
TAAACTATAGTCTATAACAAATTACGTAATCTGATTTATTTCTTTATTATGAATTACACA
ATTAAATACAGTAGTCATCTTAAAGAGAGATTATTACAGTGGACCTTTTGGTTTCGATAG
ATTGCGTCACAAACCAAAAAGGTTATTCATTTCTCGATGTACAAATATTATTAAAGTCGA
ATGTAAATTTACAAGAAATTTGGGGGAAACGAATAAACGGCGACGGAAGGGCTGCCACTA
GACCGAGAAGAAGCAAAGACAGACGAGCTCTGTTTTTGCAAGAGAGAGTTTTTTATAATA
AAAACTGGAAAAGGGCAACAAAACGACTCTTTGGCCGGTGAAACTGTCAAAAAGACATTA
AGACTTGGTCTCTCTCCCACTGCACCGCCGATCCTTCTCTACTTGTCAAACTATAAAAGA
AAAAGAGTATTTTTTTTTGTGGAGACCACCACCACCACCTTCGATCGATTTCTACTAACT
TGTTCTTCTTCTTCTTTCTCAACTCTCTTGTCTTTTGTCTCTCCACCAATTTTTTCTTGT
TCTTTCTCTCTCCACCACATAAAAAAAAAAAACCTAGCTTTGTCCCCTCAACTCACTGAT
TGAACTGCTTGATTTTCGATTGATCATCTGGGTGGTTTTGAATCGAAGAGTATTGTTGTA
TTAGTGGCTGGTGGCTCTCCAAAAGAGTAAGGCCGGAGAGAGAAATCAATGGCCTCTGGC
GGCGGAGAGGCGGATAAATCACTTGAAATCGGGTCCGGGACCGCGGATCCCAAAATAGGC
GGTACTGGGAGCAGGAGCGCCGGAGAAGAACGATACTTCAGGGCAGATACACTGGATTTC
AGTAAATGGGATTTGCATATGGGTCAAACCTCTACTAGCAGCGTCCTCACCAATTCCGCT
TCCACGAGCGCTCCCGCACCGGCGATGCAGGAATGGGAGATTGACCTCTCCAAACTCGAT
ATGAAGCACGTCCTCGCTCACGGTACTTACGGCACTGTCTACCGCGGTGTCTACGCCGGC
CAAGAAGTCGCAGGTCCGTCTTTTCTCCTAGACTAAGATATATATGATTCATTAGGATAG
ACACTGGTGGTCTTTTTTGGGGATCTCCCGTCTGATGGATGTTATGGTTTGCTGCAGTGA
AAGTGTTAGATTGGGGAGAAGATGGTTACGCCACACCAGCTGAAACTACAGCTCTCCGTG
CTTCCTTCGAGCAAGAGGTCGCCGTCTGGCAGAAGCTCGATCATCCCAACGTTACCAAGG
TATTCTTTTTACATTCACCGATTAAGGTAGAAGAAGAACCTTTTGATCAAAGGACTTATT
CATTTGACCTCTCTCTCTCTGTGGCAGTTTATAGGAGCATCCATGGGAACCTCTGATCTG
CGGATCCCTCCTGCTGGTGATACTGGCGGACGTGGTAACGGTGCACATCCTGCGAGGGCC
TGTTGTGTTGTGGTTGAATATGTTGCCGGAGGCACGCTTAAGAAGTTCCTCATCAAGAAA
TATAGGGCCAAACTACCCATCAAGGATGTCATTCAGCTCGCTTTGGATCTCGCTAGAGGG
TAATCTCTCCTTTACTTTATGTTTCCTGATTTGCCATTCATTTCTGAAACTATTCAGACA
AAGATGCTTCCTTTATCAACAAAACTCTTCCTACCTTTTTTCTTTGTCTCAGGCTTAGTT
ACCTCCACTCCAAGGCGATTGTACATAGGGACGTGAAGTCAGAGAACATGCTGTTACAGC
CTAACAAGACGCTGAAGATCGCTGATTTCGGGGTAGCTAGAGTTGAAGCTCAGAACCCTC
AAGACATGACGGGTGAAACTGGAACACTTGGATACATGGCACCAGAGGTATGTAATGTTG
TTCCTGTAGAGTCAAAATCCTTGTGTTTCGTAATAGGAAAGATGAGAATGTTAGCTTTTG
TTGCATAGGTTCTTGAAGGAAAGCCTTACAACAGGAAATGCGATGTCTATAGCTTTGGGG
TATGCCTCTGGGAAATATACTGCTGTGACATGCCCTATGCTGACTGTAGTTTTGCTGAGA
TCTCTCACGCCGTTGTTCATAGGGTTCCTCTCTCTCTCTCTGTCTATACATACAATCTCT
CCTATGTTAAAGCTAATCAGGAAATCTAATGAAGTCACTGTTTGGTGCATCTTGCTCAGA
ATCTGAGACCAGAGATTCCGAAATGCTGCCCGCATGCGGTGGCAAACATCATGAAGAGAT
GCTGGGACCCGAATCCAGACAGGCGTCCGGAGATGGAGGAGGTGGTGAAGCTGCTTGAAG
CCATAGACACAAGCAAAGGTGGTGGAATGATAGCTCCGGACCAGTTTCAGGGGTGCCTCT
GTTTCTTCAAACCTCGAGGCCCCTGAATCTCTCTCCCTCTCTTTCCTTTTTGCTCCGTGT
CTGATATATTCTTGAGAGCTGCGTGATTCTTTGGATTTTGTATTTACTTTGAGCTATGGG
AGTTGGATTGGTGTGGGTTTTGTCATAAGAATCTTTCTGCGCTCTATGTATTTATATACT
TAACACAGTCGTGTATAATTCGATTAAGCTTTATTTTATTTTTTGATGTTGATTCGAATT
TCATATATACACGACGCACACATGCAAATTGATCATCAAAATCTGATAAGAAAAAAACAG
AGAGTTAAAACTTACTTACAAGAGGGGTCTGAAGGAAACATAGAAAAGGATTGGGCCGAT
ACTGTTATTAGTATTCAAGATAAAGGTCTAAACCTACAATTTGTAAACAAAATTAGTACT
AAAGATTTTGAGTGTTTCTCTCTACAGTTTTTTGTGTTTATCGTATGTTTCACACAGTAC
ACGCTTCAGTGGGAGTTGTTGGGTGATCGGTCCGAGGCGACATACAAGATGACCGGAAAC
TCTTTTAACTCGATGAAAGATTTCCTGAAGCAGACAGGCGGCTATGCGGTAATAGACGGA
GGGCTTGCAACGGAGTTCGAGAGACATGGAGCAGATCTCAACGATCCTCTCTGGAGCGCC
AAATGCCTTGTCACCTCTCCTCACCTCATTCACACCGTAAGCAGTAAATCCTTTTCTTCT
GTTGTCAGTGAAATCTGAATCCAACGTCCAGCTGCGGGACAAGGCCTTGTGCTTTTCTTA
TTTTGGGTGTGAATAAACCCTAGGATTTTTAGGTTTACTTTGATTGATTGAGTAAATGCC
ATGGGTACTCTAAAGGTGGATGAAGTAAAGCATTCTCATTTCCATCAATGGTTGGTTGCT
CCTTGGACGTTTCAAGCAGATTTAGAAGATTACTGATTCAACTGTTGTTATTGACAATAT
TTAAAGCTGTAAACTTGTGAACCCTAAACCCCTTTCTAGTGTTCATGTTGCTCCATTGTG
TGGTAATATCTACTCATTATTTGCTATTTCCAGATT
>RG1HF0005 Genomic segment corresponding to mRNA: NM_202753 Arabidopsis thaliana homocysteine S-methyltransferase 2 (HMT-2) (At3g63250) mRNA, complete cds.
CACCAGAGGTATGTAATGTTGTTCCTGTAGAGTCAAAATCCTTGTGTTTCGTAATAGGAA
AGATGAGAATGTTAGCTTTTGTTGCATAGGTTCTTGAAGGAAAGCCTTACAACAGGAAAT
GCGATGTCTATAGCTTTGGGGTATGCCTCTGGGAAATATACTGCTGTGACATGCCCTATG
CTGACTGTAGTTTTGCTGAGATCTCTCACGCCGTTGTTCATAGGGTTCCTCTCTCTCTCT
CTGTCTATACATACAATCTCTCCTATGTTAAAGCTAATCAGGAAATCTAATGAAGTCACT
GTTTGGTGCATCTTGCTCAGAATCTGAGACCAGAGATTCCGAAATGCTGCCCGCATGCGG
TGGCAAACATCATGAAGAGATGCTGGGACCCGAATCCAGACAGGCGTCCGGAGATGGAGG
AGGTGGTGAAGCTGCTTGAAGCCATAGACACAAGCAAAGGTGGTGGAATGATAGCTCCGG
ACCAGTTTCAGGGGTGCCTCTGTTTCTTCAAACCTCGAGGCCCCTGAATCTCTCTCCCTC
TCTTTCCTTTTTGCTCCGTGTCTGATATATTCTTGAGAGCTGCGTGATTCTTTGGATTTT
GTATTTACTTTGAGCTATGGGAGTTGGATTGGTGTGGGTTTTGTCATAAGAATCTTTCTG
CGCTCTATGTATTTATATACTTAACACAGTCGTGTATAATTCGATTAAGCTTTATTTTAT
TTTTTGATGTTGATTCGAATTTCATATATACACGACGCACACATGCAAATTGATCATCAA
AATCTGATAAGAAAAAAACAGAGAGTTAAAACTTACTTACAAGAGGGGTCTGAAGGAAAC
ATAGAAAAGGATTGGGCCGATACTGTTATTAGTATTCAAGATAAAGGTCTAAACCTACAA
TTTGTAAACAAAATTAGTACTAAAGATTTTGAGTGTTTCTCTCTACAGTTTTTTGTGTTT
ATCGTATGTTTCACACAGTACACGCTTCAGTGGGAGTTGTTGGGTGATCGGTCCGAGGCG
ACATACAAGATGACCGGAAACTCTTTTAACTCGATGAAAGATTTCCTGAAGCAGACAGGC
GGCTATGCGGTAATAGACGGAGGGCTTGCAACGGAGTTCGAGAGACATGGAGCAGATCTC
AACGATCCTCTCTGGAGCGCCAAATGCCTTGTCACCTCTCCTCACCTCATTCACACCGTA
AGCAGTAAATCCTTTTCTTCTGTTGTCAGTGAAATCTGAATCCAACGTCCAGCTGCGGGA
CAAGGCCTTGTGCTTTTCTTATTTTGGGTGTGAATAAACCCTAGGATTTTTAGGTTTACT
TTGATTGATTGAGTAAATGCCATGGGTACTCTAAAGGTGGATGAAGTAAAGCATTCTCAT
TTCCATCAATGGTTGGTTGCTCCTTGGACGTTTCAAGCAGATTTAGAAGATTACTGATTC
AACTGTTGTTATTGACAATATTTAAAGCTGTAAACTTGTGAACCCTAAACCCCTTTCTAG
TGTTCATGTTGCTCCATTGTGTGGTAATATCTACTCATTATTTGCTATTTCCAGATTCAG
TTCCATGGTTTCTTTTGCATTCTGAGTCGGGAAACAGGGTTAAGATTTTGTTTCCTACTC
AGTGATCGCTTTGCTATTAGATATGATTGATTGTAGCTTACTTAGCTGCTTGTATTTCCT
GATGGAGCAGGTGCATCTCGATTACCTTGAAGCTGGTGCTGATATCATCTCCAGCGCTTC
TTATCAGGTTCTTTACCTCCATCATTCTATGTTTCTTTGTTTATCTATCTCTTTTTTGGA
CACTAACAACTTGGATTGATGATAATTCTGAACAGGCCACGATTCAGGGGTTTGAAGCAA
AGGGATTTTCTAGAGAAGAGAGCGAATCTTTGCTTAAAAAGAGCGTAGAAATAGCGACTG
AAGCTCGGAACTCGTATTATGACAAATGCGGAACTAGCTCTTCCATGGATGATAAGATTC
TCAAAAAGCGCCCTATATTAGTTGCAGCATCAGTTGGTAGCTACGGTGCATACTTGGCTG
ATGGGTCTGAATACAGGTTATTGCTTCATTTTTCTCTTATCTATGTAGATGATATGAGTT
TGGGTTGGAACAAGTTTCTAAAGCTCTTACCACTTGCCCTATTCAGATTTTGATTTTTGT
GGATTTCGTGTATTTTTGCACTATCTCCTTAAAATTATCTTTTAACTGTTGGTGGTTATT
ATATCAGTGGAATCTATGGTGATTCGATCACGCTGGAAAAGCTGAAGGATTTTCACCGCA
GACGACTCCAAGTTCTGGCGGAATCTGGTGCTGATTTAATAGCATTTGAGACCATTCCAA
ACAAGATAGAGGCTCAGGTACTGATGATGATATTTGACATATTGTAGTAGATTTATCCTT
TCATATCGAGCGTCCCAATTTTGATGTTGTTAGCTTCCTGTGGGTGTTTCTTTCTGTGAT
ATGCAAGGCATTTGCTGATCTATTAGAAGAGGGAGATGTGAAGATTCCTGGGTGGTTTTC
ATTCAACTCAAAGGATGGCGTAAACGTGGTTAGCGGGGATTCCATCAAGGAGTGTATCTC
CATAGCTGAAAATTGTGAGAAAGTAGTGGCGGTTGGAATCAACTGTACCCCTCCAAGATT
CATAGAGGGGCTAGTTTTGGAGATAGAAAAGGTGCGGCTTGGATCCACACTCATTAGGTA
TTTGTATTTGTAGAGACCCTAAAAGGTATATGAATAACTTGTAGGTGACAAGCAAGCCCA
TACTAGTGTACCCAAACAGCGGAGAAAGCTATGATGCTGATCGGAAGGAGTGGGTGGTAA
GTCATCGTATATACAGTATTTGCTTTGAGAGGAAGGAGCACAGTTGTCTGAGTTGCTCAA
AAACTGTTGCAGGAAAACACCGGAGTTGGGGATGAAGACTTTGTATCATACGTAGAGAAA
TGGATGGATGCAGGAGTGTCTCTCCTGGGAGGTTGCTGCCGCACAACACCAACCACCATC
AGAGCCATCCACAAGAGACTCGTCAACCGCAGATCTCTTTAGCATTCAACTTCACTCTCT
TCTATGAATCTCTAGAACCTTGGCAATAGATTTCTACCAAAAACATGAATGTTTGTCTTC
CCTTTGCCAATTACAAATCTAATTTCAAGGATAGGCGTGACTGCATTTAAGCTTGGATGT
TAATTTGAAAGTTTTCATCTTGCATGAGAAGAAATCTTGGATGTTTTACATCAACCTCGC
CTGGATACAAGGCTGTTGATTTATATGTGCTTGAGAGATCTCTGCTCTTAATGCATTCTA
TATGCGGAAATGTGGTGAGAGCGATTGTAAAATACCCTTCATTATTTGGCTATCTCGTAT
CTCCTGTGTCAAAGCTTTGCTTGTCTCAGATGGTGTAATTTGCTTTCAAATGTAGATACT
GACAGCGTATAGAAAGTCCTCGAAGCAATGGTCAGGCACGTTTAACAATCCTTTGAGTAC
CTCTTTTGATCCTCTTAAAACCCCAACATTGGGTTCAAATCTTTACACAAGTTGTTGCTT
TGGTGTGCAGGGAGACAACGAGTATGATTGGATGAGCCGATGATACATCTAATGGCTCTG
TTTCTTGAAGAATCAAACACAGGTACAAATTTAAGGTTTTAAATGTTTAAAGACGTACAC
GGCCCTGTTTCAGGGAGCGTTGGGCTTGTAGTTGTACCGTACGGTTGTGGGAATTATGAG
TTTAGATGAATAAGACCACACAATATTATTTGATGTATGATCGAATTTTTGCAACTATAG
CAGATAACAATGCAGAAAGAGATAAAAACAGTAACATCATCCTTTAACCTTTTTACCCCT
AAACCCTAAAATCTCTCCATGTTCATGAAAGTGATGTTTTTACCCACACACGCTCAAAGG
ACCTCTTTCTTCTTCCAAGTTAAAAATCTTTCACATCACCACCCATCCTTCCTTCCATAA
AAACCCGAAAACGTCTTTATTTCATTGCATCTATCACTATAGTTTCTTTTGCATCATGAC
TCATGAGAGTATATGAATTTATATCTACCTTGACATCAGATTAACATAATGCTGAAAAAA
AATTCCCAGGCAACAAAGATTGGAGGATAATAATTAAGTACTAATCTGTCTACTCATTGA
GATAAATTATTATAATCAAGAAAACAGGCTTACCAAAACATATCTTAATGTTCTTCTAGC
TAGGTGTTATCATGAATCTTTATAAATACCCAACATGTGCCCGATATTCTACAAAGTCGT
CTTCATTAACAGATTGTAT
>RG1HF0007 Genomic segment corresponding to mRNA: NM_202751 Arabidopsis thaliana double-stranded RNA-binding domain (DsRBD)-containing protein (At3g62800) mRNA, complete cds.
AGATGGGTCTCTACGACAAGACAAGGCTTCTAAGATTTGAGAATGACACAAAAGATGGGT
CTCTACGACAAGACAATGCTTCTAAGAAAAGTAGAAAAGTGAGGTCTACAGTCTAACATA
CAACATAATCAATATTAGCCATGGATGTAAGTGAATTCTGTAATTCTTGTTTTGAAATGG
ACGAATCTCATCCAAAAATGTATGTAAAGAGCTTCTTATTGATTCAACTTGGCCGTGAAA
AGAGAAAACAAACAGAGAAGCATAAAAAGGATCCACCTTTCCCGATCAAACAAAACGAGT
AAGGGAGAAGTAATCCAATTTCAGACTTACACTCATACAGATTTTTTCCGAAGCATCTCC
TCTGATGGAAGCTCCAAAGTAGCTCCCGCGTGTTCCTGACTTGCTTTCATCTCTACGACA
CAGAAAAATCAAATTTCCAAAGATATGAGCTTTCACTCACGCATTTCAACAAACAGATGG
TGCGCAAGATAAAAAGAGTCAGAACGAACCATATCCGCCGCGTTCGTTGAGTTTAGCCTG
GACGATCATGGTGGAAATGAACTGCGTCGCTTCACGCGCCTCTTCTAGAAGGCGAGTGAT
GTCGGAGTTAGAAGCCACGAGGCGATTCTCTTCGAATTTCTTACGGATCTCGGACGCCGA
AGCTTTTAGCATCTCGGTATCTCCGGCGAATGATTTCTTTGTTGCCCTGAGCAGTGCTCT
GTACGCGATCAACGCTTCTCCGGTCACCATTTCTGCTCTTTCCCCTTTCAACCTCCGCCG
TCGTCTCCCTCCCAAAATTGGATTTAGAAATTTGGTCGCCGACAACCTTCTGATCAACTT
CGAGTTTCATTGGGCCTTTACAACTTTCATGAATAAGCCCAATTTTGGCCCATTAATGGA
TTATTTCGGATCATACCCGTTCAAGCTGGGTTAACCCGAATCTTTCGTATCCTTGAGACA
ATTTACATGTGTATACTTATTATGGTTTCTCGATGAGTTTCAATCAGCGAATGCTTTGTC
TGATTGTTCACTTCCTCCCTCGAAGTGTCTTCACCATTTCAAAGAGGTACGATTTTGTGT
TTATAATCGTAGATTCCTTTCGCTGTTTTGATGTTATCGATCTGTACGAAACCCTAGATC
ATTGAGTCTGACCAATTCTGAAATTCGTCTCTTCGTTTGCCATTTATGTTTGAGAAATTC
TGATACATGTTGTCATGTTGATCTCTTTATGTTTGGTTGACCAATTCTGAAATCTGAAAT
TCGTCTCTTCGTTTGCCATTTATGTTTGAGAAATTCTGATACACGTTGATCTCTTTATGT
TTGGTTAATTCCTGCCAGTTTAGATAGAGATGGATCATGTATACAAAGGTCAACTGCAAG
CGTATGCCCTGCAACATAATCTGGAGCTACCAGTGTATGCGAATGAGAGAGAAGGGCCTC
CTCATGCTCCTAGATTTAGATGTAATGTTACATTCTGTGGACAGACTTTCCAGAGCTCTG
AATTCTTTCCGACACTAAAATCGGCTGAACATGCCGCTGCAAAAATTGCAGTTGCTTCTT
TGACGCCACAAAGTCCAGAGGCTAGTTCCTCACACTCTTTTTGGACTACAAGTTATGTGC
TTTTTCAACATTTGTTTAAATTTTGATTTTCAAATTTTTGTTGTTTCAGGGAATTGATGT
TGCCTACAAGAACCTGTTACAAGAAATTGCACAGAAAGAGAGTTCTCTGTTACCATTTTA
TGCAACTGCTACATCTGGTCCATCGCATGCGCCTACTTTTACTTCAACTGTTGAGTTTGC
TGGTAAAGTTTTCAGTGGAGAAGAGGCGAAAACCAAAAAGTTGGCTGAAATGAGCGCTGC
TAAAGTTGCATTCATGAGTATCAAAAATGGGAACTCGAACCAGACCGGATCGCCTACTTT
GCCTAGTGAGAGACAAGAAGATGTAAATTCAAATGTGAAGAGCAGTCCACAAGAGATCCA
TTCTCAACCTTCTTCCAAGGTGGTGATGACCCCTGATACCCCATCAAAGGGGATTAAAGT
GAATGAAGATGGTTAGTTTTCTTTGAATACTACACTACATGAATAATCCGTTGGTTTGTT
TGTTAAAGGAAAAACTCTCTTTCTTTGTTATAACTTGTGGTCCAATCAGAGGGACGTATT
TTCCTGAGATAGGTAGGAAACAGCTATGAAATAAGAAAGCCAACCTTACTTTAACTGCAT
GAAATGGATTCCAATTTCAGTTTAATGCTAAATGGTCAAGATGGTTAATTCATTCAAAAC
TCATGCTCTACAGTCTTGATTCTGTGCAGAATTTCCAGATCTTCATGATGCACCAGCCAG
TAATGCTAAGGAGATTAACGTTGCTTTGAATGAGCCTGAGAATCCTACAAACGATGGTAC
TCTTAGTGCACTAACTACTGATGGTATGAAGATGAACATTGCTTCTTCTTCTTTGCCTAT
ACCTCACAATCCTACAAACGTTATTACTCTTAATGCACCAGCTGCCAATGGTATCAAGAG
GAACATTGCTGCTTGTTCTTCGTGGATGCCTCAGAATCCCACAAACGATGGTAGTGAAAC
ATCATCATGTGTAGTAGATGAGAGTGAGAAAAAGAAGCTCATAATGGGAACTGGCCACCT
GAGTATACCAACTGGCCAACATGTAGTTTGTCGCCCATGGAACCCCGAGATAACTCTTCC
TCAAGACGCGGAGATGCTCTTTAGAGATGATAAATTTATAGCCTATCGTCTTGTGAAGCC
ATAACGACATCATCATCTTTGATGCATAATAAGTGTAGAGATAGAATGTTAAGGTAAGCT
ATATCTCATCTGTTTGTAGAAATAGAATGCTTCTCGTCTCTGGTTTTCTTAAGCAATATG
CTATGTAGTATGTATACTGTGTAATGACTAATTTTTGTTTTAAAGCATTGTGTTTATTAG
AAACAAGGCGAGATTAAATGTTAATAGATTATGGAAAAGCTTAACAGAATAAATATTAAA
TAGTAAGATGTAGACATAAGCAAAACCAGCTAGATAAGTAACCGCTTCAAGTAGAATATT
TGTAACGATAACCGAATATAATTAGAGACACTAGAGTAGAGGTAAGCAAAATATTTGGGA
ACAGCAATTCCATCACGATATTAGATATTCGAGACCGGTGCGGAGATGTGCTGATGATTT
TCGGAAGACATTCAGGTTGTACATAGCTAAGTCCATATTGGTACCCACAAGTGCTGATTT
TCCGAACAGATCCTGGTTGTGAACGAAGCAGGGTGTGCCAGCAGTGCCAAGGCACAGAGT
CCTTATTTTCTCTCTTAAATTTTAGGGTCCTAATTTATAGGAATTTTTATTTTTCTAGAT
AAAATTACAATGGTTGAATAGAACTACAAGTGTATTACGTTTACAAGAGACAGTAAACAC
TGCCACGTAAACTAAAATTTTTTGGATTTAAAGGTTTAAAGGGGATATTTTTTTTTTTAG
CACAGAACCCAAAATAATATTGAGTCGGGCCTGGAACGAAGTGAGACTAAATTTTCGACG
AAAGAAGTTATAACACAAAAGTCTGGAGAGGCAACAAAGGTAGTCTGTCTCTGGGTAATA
TTTGAACAACCTTTTCTCACTCTCACATAAGAAAAGATTCCCTAGCTTAGAAACAGCCAT
GGGCGTGAACTACCTTCTCCAAAACAATGAAAAGCAATTGTTTTCTTTAAAAGTGGAAAA
TTAACTATTAAATTTGAAAAAACAACCCAAACATTTTTTAATACCGTAAAAATACTAGAA
TTAAACTTTACCAAAAATTAATATAATTCTTTAAAAAAAAACTAAAGTCATATTTAATTA
AATGTTTTATATATAAAATATATAACATTATATATGACATATAAATTACTATCATATATA
GTCCGTAATGGCCATTAAGAA
>RG1HF0011 Genomic segment corresponding to mRNA: NM_202747 Arabidopsis thaliana expressed protein (At3g61870) mRNA, complete cds.
TCTAGAGTCAGTGAAGATTGGTAGGCACAAGATGATAAAGGCAGGTATGAAAATGTAGAA
ATGATTTTGCAGGAAGAAGAAGAAGATGGCAAATCTTGTTCCTTTGAAGAAAAGTTCCTG
CGAACAAATAAACACTCAATACAACCATCCTCTCTACTGCATAAACCCCCTACCACACTT
AACACATTCGGGAAAAATAAAACCAATCTTTTCTATGTAACGGTACTATATATAAACCTT
CAAATCATGTATGAAACTGGAACTAGTTCTAAGTATCCAGAATCCTAGGTCAAGCAGAAA
CTAAACCTAAGCAAAGATGATTTATCAACCAGAAGACGAATTCGAATTCGAGACGGACAA
ACAACAAAATTTCACCGGCGTATAACTTAGAAGACACTTTACCAGATTTCATGTCCACTC
GGTCGACTCTCCCATACTTGTCGAACAACCGTTCCAGATCCGACTGGCGAGTTTCATACT
CGAAATTGCCGACGAACACTGGCCTCATCTTTATCTTAATTCGCAATTCCTAACGATCCA
ATAACTCGAAATTAGTAACATGTAAGGGATAAAATAAGGTATATGGACATGAGCAAGTAT
AATTATCGGAGAAAAGTTACCTCTGAACAATCGGAGAAGAAACGAAAAACAAACCCTAGA
CGACGACGACGACTACTACGCTCATCGAAGAAAAGCAGAGCCTGGTTGACTTAAAAAAGC
CCGTCATACCATCATGGGTACATTCGGAAATTCAAAAATCATAATGGGCCTTCTTTATAA
ATAGGCCCACAATAAGTTAGCCCCATACCGAAGAACTCGTTGGAGTCTTTTCTTATAGAA
TTAAATTTATACATGTTTATATACAGACCCATTTTCCGTCGGTGAAGAAGAAAAGAATTA
AAGTTTATGTAAGTGTCCAGTTTTCTGACACGTGGAGATTCAACGGAGTTCTCTTATCTG
TTTTGGTTCGATCATTTTTGCGGTTTAGGATGTCTCTATTGTTTCTTCTTCACTCTTTTT
GCCACAATCTCTGTTCCAAGAATCGCGAGTATGGCGACCACACTTCATTGTCTCTCCACA
CTCCATCTTCTTCCTCGCACTCATCACCCTAAAACCCTAAACTCTCTCAAACCAATCACC
ACCAAATCACAACCATGTAAAACCCCAGAAATACCCTCCACTCCCAACGCTCTTCAGCTC
CTTAAATCATCCTCTCTCCCTCTCGCAGTCATCGCATTGCCTTTCTTCCTCGACCCACAG
GTAATCAAAAAGTTTCACATCTTTCCCCAATAGTTTCACATTCTACAAATATAACCAGAT
GATCAAGATTCTTGTTTTCTTTGCAATTTCAAAAGGATGCAGCAGCAGCTGGAGGAGAAT
TCGGAATATTAGAAGGGAGATCATTTGCGTTGATACACCCAATTGTGATGGGAGGTTTAT
TTGCATACACTCTTTGGACTGGTTACTTAGGTTGGCAATGGAGACGTGTCCGTACGATAC
AGAGTGAGATTAGTGATCTCAAGAAACAGCTTAAACCAACTCCTGTTTCCCCTGATGGTT
CCACAGCCGTTGATTCTTCGTCGCCTCCTTCTACGACTGAGCTTCAGATCCAACGGCTAA
CTGAAGAGAGGAAAGAGTTGGTCAAAGGGTCTTACAGAGACAAACACTTTGACGCTGGCT
CTGTTTTGTTAGGTTTCGGTGTTTTGGAAGCTGTCTTTGGTGGTGTTAACACTTATCTTC
GTACTGGTAAACTCTTCCCCGGTCCTCATCTTTACGCCGGTGCAGGTACCTTAAACCTAT
CTCTCGTCTTATTTTTCATTTCCTTGATTTTAGGTTCTAATTTATCAAAGTGTGTAATCT
TGGGTTGCTTAGTCAGGTTTTGGCTTGGTCTGATGTGGTTTAAGTTTTGATCAGAACTTT
GGATTTTAGTTATATTGGTATAAATAGTATTGTGCCATTTCAAAAGTTACCATTCATCAC
AACTATGAGAAAAAATGTGGTTTATATTTGTTATTGGATGTACAAAACGTGTCACATTTT
GTGTTCATGGTGGTGGTGGTGGCAGGAATAACGGTGTTGTGGGCGGCGGCGGCAGCATTG
GTGCCGGCAATGCAGAAAGGGAACGATACGGCGAGGAGTCTACATATAGCGTTGAATGCA
GTAAATGTTCTTCTTTTCATTTGGCAAATCCCAACAGGTCTTGATATCGTTCTTAAGGTC
TTTGAGTTCACTAAATGGCCATAGATATTAATATTTGGATGTGTTATTTATGAGTTTGTG
ACTCTATATATGCAAATATTCTTCAACTTTTTTTGAGGTTTGTAGATGATGAATTGTAAA
AATCATGCAATTAGAGTGGATATTGGAATAATGGTGGAAAAACGATCAATAATACTCTTT
TACCAGTCCTTTGTTTTCACCTGATTGTGTCAAATATAAATTGGATACGCTATGATTGTG
TCAAAGATTAGTAGATTACTGACATTTGTCTCACCTAAAAAAAAAAAGAATACTGACATT
TATTATATCTTAAATGTCTATCAAATAATATACTTTGTCAATTTTGGCCCATGTATATAG
ATACAATGGTATTTATGTTGATAGGCCCAAATTGGTTATCGATAATTCTTGATCAAGCCA
ATTTTCAGTTTACATGTAAATCATGTTTTGTTTGCACTTGGACTACAAATTGCGGAAACA
AAATAGTCATATCTTTTGCTGCAATCACTTTTATTGAGAAACATACATGGCGTCGCGTCA
TTATGAAAACCTCTCAGCAACCAGTGAAGATGTTTCCACCATAAAAAAAACTTTCTTTAT
AGAGATACTTATCCACTTTTAAGATCTCTCAGTTGTATATATGATTAGACCACAATTAGT
TCAAATCTTGTCATATTTTGTTCTTTCCTAATGCTTATGTGCCTGCTCCTCACTGGATCA
AAAATACCACCATCCTTTAATAATTCATGTGTCACAATCTTTCGTATCTATAAACATAAA
TTCAAGAACTCTTATTATCATGATTTTTTATTTTTTTATGTTCGATCACACAATTTGAAG
TTTGAAAATATTTTCAGTCAAATTATCTTATATAAACTATTACTTTAAAATTAGTTTTTT
TTTTCTTTTCCATATTTAGTAATCGACTAGTAGTAAATAGTGGTTAGGTTTTTTTTTTTT
TTGAAAAGGCTTTAAATAGTGGTTAGTTTGTTTGTCAAACACACTAACCATGTGGCCAAC
ATTTTAAACTAGGAGGTCTCCATCTTGATATATGTCTAAGAGATTATTATCCATTCTCTT
AAAATGGGTGTCTAGTAGATTTGGGCAAGTATAAAGGCCTGCCGGTCGTTTTCTCTATAT
TAAGTTGTTAATCGTTTACTATACCATAAATTGAGTTTTATTAATTAT
>RG1HF0012 Genomic segment corresponding to mRNA: NM_202746 Arabidopsis thaliana autophagy protein Apg6 family (At3g61710) mRNA, complete cds.
TGATTCTCGTCGATTTGAAGCTACGGAAACTTGACTCGATCAACCTAGACGAGTTAGCCG
AAGAGTTTGACTCGTTTCCGTCGTCGGAGAACGATTTGAACATTCTTAGGATGAGGTACG
ATAGGTTGAGGAAGATTATGGAGAACGTCATGTTATTAATGGGGGATGCTGCTACACAAG
GCGAACGGTTACTAGCGGCTTTTACGTTGCTTGAGCGGCCATTCGTTTTGATTATCTTAT
TGGCCCTCTGTTATTGCTCCATGCTCGTCGTTTGCCTTGGTTGGGATCTACATGTTCGTA
AGTGTTTGATTTTCGTATTTATTTGCTACTGGGTGCAACTACCGTGGTTCCGCAATAATT
TACCCGATGGGAGCCTCAACTTCTTCCGAAGATTGCCGAGCAACGAAGACCTCATGTTCT
GAGACAATTCTCTAGCTAGGGTTTTTGTTTTTTTCTTCTTTATTTATTTGTTTTGTTTTG
CAGCTATTATTTCTAGACCGTTGATTTTTGTTTTTTTGGACGGCTCATATCTCTTATATA
CATTAGTGTTTAAAAGCCCATTATTTAGTGATTTGTTTTTAAAACGTAACGATGATTTAA
TTAAATTATGAGGTCTGAGGATATACAAACTTGATTTTTATGAGGTCTCGAGGATACAAA
CTTGTTTTTCTTTTCTTAATGTTTTGTGTGTGTAATATAACAACAACAAAAATTATCGTC
AATCTAATGAAACTTGAATAGTTTACAAACTAAACTCGTTTATGTTTTAATGTAATCGAA
GTTCACGTGCATTGTGAAGTTTTGAGCGATAGAAAAATATTTGGAAGGCAAAAATAACAA
TGCACCAGCCGGGAATCGAACCCGGGTCTGTACCGTGGCAGGGTACTATTCTACCACTAG
ACCACTGGTGCTTTTGATTAAGACATGATAATTTTAGTTTAAAACTATAAATTCCGTGTG
AGTTTTGTCTACAAATCTATCAAGGTCTTCCTTCTTCTTCAGTTTATCGGATTTCTATCT
CTGGGAGAGAAATCTAAAATTAGGCGGTGAATGATTTAGATTAGTAACAAGCATCACACA
CACAGATTGTTTGGTGTAGACAAATTCAAACCCTAACCCTAGATTGATTGCGTACGGAGT
TTCTCTTTGGTTAAAACCCCCACAAAAACTGGGAGAGCGATGAGGAAAGAGGAGATTCCA
GATAAAAGTCGGACTATCCCGATCGATCCGAATCTGCCGAAATGGGTCTGCCAAAACTGT
CACCACTCCCTTACCATCGTCGGCGTCGATTCCTACGCCGGCAAGTTCTTCAACGATCCC
CCTCCGTCCGGTTAGCCCCTTCTTCCTCCCTCTCGTTCCCTTTTTTGGAATTCATGTTTG
GTAATTGCGTTCTTGTTCATCATAGATAGATAGAGTTCAATTGTTGATTTAGATCCAATC
TGTAAGTTAGGCCTTGGAGAATTAGGATTGGTTCTTCTTCGAGCATATTTTAAGTTATTA
CTATGATGAATGATTTGTTATGTGTCTAAAAGTTCATAATGAAAATGTGATTTGTTGCAT
CCAGCTACGCAGGGCTCATCTATCCATGGAGCTAACAGTGTTCTTGGTTCAACACGCATG
GACAACTCTTTTGTTGTTTTACCTCGACATAAGCCTCCTCAATCTCAGGGCATTCCTCCA
CGTCCTCGCGGGGCGTCCTCACCTCAGCCTGATGCTACTCAATCTGGAAAGGCGATGGAG
GAATCGTTTGTAGTTGTCTATAAGTCTGAGCCTGTTTCTGATTCTGGTGGTTCTCACAAT
CTGTCTCTTGAAGTGGGCCAAAACGGTCCCTTACATTCAAATACTTCTGGCTTTAATGCG
ACTATCAATGTCTTAACTCGTGCTTTTGATATTGCTAGAACTCAGACACAGGTATCATGA
CGCTCTAACGTTTTTGTTCTTGTTACAAGAGTATATCTGCTCGATAAATTTGAGTCATGT
GGACCTGATAATATGTTTTACTTTCCCCTTTTTTGAATTTTATAGGTTGAACAGCCATTG
TGCTTAGAATGCATGAGGGTATTGTCTGATAAACTTGAAAAAGAAGTCGAGGATGTGACG
AGGGACGTGGAAGCATACGAAGCATGCGTTCAGAGGTTAGAAGGAGAGACGCAAGATGTT
CTTAGTGAAGCTGATTTTCTCAAGGAAAAGAAGAAGGTATATTTCAGCTTTTACCATATT
GTTTGACTCTAAAGATGATGAATTTCATATAATCTTAAGTTAGAAGTTGGTTGTTGTTTC
CTGCTCTACTTAGATTGAGGAAGAAGAAAGAAAACTTGTTGCAGCTATAGAAGAAACAGA
GAAACAAAATGCTGAAGTAAACCATCAACTGAAGGAGCTAGAATTCAAGGGAAATCGTTT
TAACGAACTTGAAGATCGGTAAGCTCTCTCACTGTTTCCTTATTGGCCAACGATACATTT
ATAATGCCTGGTTTTATTTTCTGACATGTTTTTTCGACTTTTCTGGTATAGGTATTGGCA
AGAGTTCAATAATTTTCAGTTTCAATTAATTGCCCATCAGGTGCGTTTCTGGTGATACTC
TTAGGGTTCTCCCTTATTTTTCATTTTACTAAATGATACTTTAGAGAGTCCAGAGCCTTC
ATTCGTTTGCTTCACAGATTCGTGATAATAGTTCTCTCTCATTGTGGTATTAGTATTCAT
AGCACTTGATAATAGTTCTCTCTTATTGTGGTATTAGTAGCCATAGCACTTGATTAGGTT
TAGGCTTTATCAGTGTAACACTCGTTTCTTAGATCTAGTGTAAAAGATATGTCTTTGTTA
ACAGGAAGAGAGAGATGCAATCTTGGCAAAGATTGAAGTTTCACAAGCACATTTAGAGTT
ATTAAATAAGACAAATGTACTTATTGATGCCTTCCCCATACGGAATGATGGGGAATTTGG
TACAATTAACAATTTTCGACTTGGAAGACTCCCTGCCATAAAAGTAAGTTTTGCTACTTT
CCTTGTATGTTTATAATCTCGTTCTGCTCATATTTTTGTCTAAACAACATGAAACATATT
TAGGTTGAGTGGGATGAGATCAATGCTGCTTGGGGCCAAGCCTGTCTTCTCCTCCATACG
ATGTGTAACTATTTCCGGCCAAAGTTTCAGTATCCTTATAACTATCTCACAGTCCTTTTC
CTTATTTTACCCTTTTTGTTTGATTCTGTTGACTGTATATGAAGTTTATCCTTGACCAGT
AACCCCTTTTAAGATGTCAAGTTAAAATACAGCCGATGGGGAGTTATCCTAGAATTGTAG
ACAGCAACAACGAAACTTATGAGCTGTAAGTAAATTGCATATTCTTGTCCTGGTTTGTTA
TTGGGGTTGAACTGAAAACAGATGTCCTGTGCTGAGTTTTGTCTTTGTTTTTCTTGACCC
TTTTTAACTAAAAGCTGTTGATAATCTTCGGCAGGTTTGGTCCTGTTAACTTGTTTTGGA
GCACTCGGTACGATAAAGCCATGACACTGTATTTGATGTGTCTTAAAGACTTTGCTGATT
TTGCAAATTCAAAGGACCAAGAGAACAATATTCCACCAGATAATTGCCTCAACCTTCCAT
ACAAGCAAGTCCCCATTCTTTTAGACCAAAATCTTTGTCGTCGCTTATCTTTTTTTGTTA
ATGGGTGCAATGGAAAAACTTACAAGTTTCTCATATAAAATCTTTTTTGCAGGATCGAAA
AGGACAAAGTATTGGGGTATTCAATAACACAGAGCTTCAACAAGCAAGAGAGTTGGACCA
AAGCACTAAAGTATACTCTCTGCAACCTCAAATGGGCTCTCTACTGGTTCGTTGGAAACA
CTAATTTCCAACCTCTCTCTGCGACGGTCTCTCTGCCTTCTAATATATCAGCGGCTGGTT
CCTTGTACGCCAAGCGAGGTCCTGACTCTAGTAAGCCTTCATGTAAAAAAACTTAGAAAC
TCGTGATAGACTGAATCAACGACTTTGTGAATAGTTTATAAGCATTTATGTCATAGCATC
ATCGAATAATAAGAAACATTGATGCTTTTAAGTTTTTTTCCCTTTTTTTGTACAGTCTGA
TTTGTGTGATTATAGGCCTTTTTATTTCGTTAGTACTTTCAAGCTTTGTGCTTCTTTTCC
GGATTCGACAACGCGAAAGACTAAACATAAATCATTAATTTTTGATCTGTTAAACATAAA
TCTCACCTCATTTAGACAAATTTCTTATAAGTACACTTACGCTCTCACCTCATTTAGACA
AATTTCTTATAAGTACACTCAAGCGTATTATGTCTCATATCCGGTTTGATGCAGAATGCT
GCTAAAGAGTTCAACGACATTTACAGTGTTTTGTAAGACATATTTCTAAAAAAGTTTTTA
AAGAAAATATCCATTTAGAGATAACTACAACATAACATATGACCAAAGCATAGGATTGAA
ACAAATAAAAGAAAAGGAAACTAGTCTACGCCTATTTCTTGCTTCATTTAAGAGAATTGT
AATAGAGATACAAGGAGACTACAACTGCAGCTTCATTTTATTCATAATACTCTGATTTAT
ATATCAATACTTGTTATTTTAATAATGCTTGGTGACTGTAGATGATTATGGCCGTCTCTA
CCTTTCAATTCAAGGCTTCTCTTCATCTGAATTAGAACGAGGTCCAGGCACCGAATCCAC
GAAAAACTCCTCTATTCATACAGATAAAGAGATAATGTGCATCAATTTAAATAATGATCA
GAGAGCATAACACTATATCAACCAAACTTGAAGTTTATGTTCAGCTTCAAATTGGGTTTT
CAATTTATTATTCATTGTACCAAATCTAGTTCAATCTGATTCAAGACTAGTGAAACCGGA
GGAAGAAGAAGAGTTGAAAAATAAGAGAGTACCTATGTCCTCTTGTTCAGGAGAATCCAG
GAAAATCTCTGAATCAGATGGAAGAAATGGAGAGCCTGGATAGTTTCCTAAGGCTCCTAA
ATCTGCAACATACATATCTTTATCTGATAATCAGCTCTTTATAAAACTGACAATTCCATA
GCCAGAAATAAAAAGAGAAGGATGACATTGAAACTTACCTCCCAGATTTGACAAATCTGC
GGTGAGAT
>RG1HF0013 Genomic segment corresponding to mRNA: NM_202745 Arabidopsis thaliana ketopantoate hydroxymethyltransferase family protein (At3g61530) mRNA, complete cds.
CTCCAACCTATGATCAATTAAGAAGGCCAGATTTAACACAGAACATGTGAGGTGGTTGAT
AAAAATTAAGCTAAACTCTTACATATAATGCAGGCGCTCAAAACCAGTACTTGATCCTAA
ACCAGAAAGACCAAGAGTTTGAAGACCCTTAGGAGTAAGAATGCCTCCTGATGGGAGAGG
TACCTAAAGACAAAGAAACAGAGACAAGTAAGGAACTAAACTAAACTGGTCAGTGGATTG
AGCAAATGTTGTAATCCCTCACCCCGCCACCTTCAGATTCAGCCAAGTAATTTACGAGTT
CACGAACAATCTCAATGTCTTGAGGGAATCTCTTGTAGTATTTTTCATTTTGGCGAGCAA
CTTGTTCAAAACCGGCTTCATATACATCATCTGCTGTACATGCTTTACCAATTGGTGGAA
TTCCTCCAGTTATTAGCACTTGTTTGAGTCCTTCGGGTGCAAAACTCAGATATGTAAGTG
CACAAAAGCCACCGAAACTCTGTAGATTTGAAGAAAAAAAGATGAATACAAAATCAAATG
ACAAGAACTGAAGCAAGATGACCAATAGACAATACAAAGACAAATTACCTGACCCAAAAT
TGTCCAAGGATCAGCCTTAGGAACAAGACGAACTCTAATAAACTCAGCATCTTTAACTAT
ATTATCAGCTCGAAAGTGAACCAAATAATCAGCTAATTCCTTTGCTGATTTGAATTGAAG
CATAGAGGAACATGTTAAAGGAGTGGACAAGCCTGTTCCTCGCTGCAGGACAAACAAAAT
TAGAACAACACAAAGACTAAAAAAACTGTCCAGAGAAGAGTATAAAACTATGAAAGCATC
ATACTTGATCGAGTAAGACCACTCGAAACTCTTCACAAGCTCTTTGAATCCATCCACTAG
CTTCACTAGGCCTTGGACCTTCAAATCCTGGACCACCTTGCAAATACAATAAATACGGCA
TTGCTTGCTCCTCTTTCCCAACTACAAAAAACAAAAGACACAAACTTTTAGCTTCGTAAT
CACAGAAAGAGCTCTGAATCAAAAAGCTCCAAATTTCAAGTTACCCGCAACGATCTCTCG
AGCAAAGACGGTAATTTTGGGAGAACTTTTGGAATAATCAAGAGGAACTATGAACCGGTG
GTCACGCAGTCGGAGCTCCGGCACCGAAAACCACTTCCCAGTAACATGCTCCGACTTCGA
TTCCCCAGCTACATCGACGTAAACCGATCCCGCTTCAGCCATGGAGGTGATTACACGACA
AAATCTCCGGCGACGGTAGAAATCAATCAAACCCGGAACAGAACCAGACAATCTTGATGG
AGTAGTAGATAGAGAGAGTACGAAAGCAGTCAACTTTGGAATCGGAGTCACCAGCGCGTG
AGTCGCCAACATCGTTTTTATTCTTAAAAGAAAAATATTTATCCAAAAGTCTTTAAATTT
ATAACTAATTCCAAAATCGCTTTCATCAGCAACAACAATGGCTGCTTCGCTCGTCAGGAG
TTGTTGCTCTCGTGCTTCGAGAGCCATCACCACCGTCCGGTTTATGAGCAACGTACCGGA
GGACACGGTTTACGGAGGACCGAAACCGCAGAACTCGAATCAGAGAGTGACTTTGACGCA
ATTGAGACAGAAGCATCGGAAAGGTGAGCCGATAACTATGGTCACCGCCTACGATTACCC
TTCTGCCGTTCACATCGATACAGCTGGAATCGATGTTTGTCTCGTCGGAGATTCAGCTGC
CATGGTTGTCCATGGCTATGACACCACTCTTCCTATCTCCTTAGAGGAGATGCTTGTTCA
CTGTCGCGCCGTTGCTCGCGGAGCCAAAAGACCACTTCTTGTCGGCGATTTGCCGTTTGG
TACTTATGAATCTAGCACCAATCAGGTGAATAATCTCGAAAGTTGGATACTTTGTTTCAA
ATTCACAACCCAAAGGATCCTATCCTATGTTTCAGTTAATCGCTTTGATATCAAGTTTGT
TATTGTTCGAGCAAAGCATCGATTTGGTTGATTAAGTTTTAGTTTGAATGATGTTCAGGC
GGTTGATACTGCAGTTAGGGTGTTGAAAGAAGGAGGAATGGATGCTATTAAACTTGAAGG
AGGATCACCTTCAAGGATCACTGCTGCAAAATCCATTGTGGAAGCAGGGATTGCCGTTAT
GGGACATGTTGGGTTGACTCCTCAAGCTATCAGTGTTCTTGGTGGTTTCAGGCCACAGGG
CAAAAACATTGCTAGTGCTGTTAAGGTTTGAATGTAATGGTTCAGGCATGTGTATGTAAT
CCTTAAGAGGTTATTTTTTAAAGGGGTGTGTGATAAAATTATTTTTCTCTTATTTGGTGG
ATTAGGTTGTGGAAACTGCTATGGCTTTGCAAGAAGCTGGATGTTTTTCGGTTGTTTTAG
AATGTGTTCCACCTCCTGTGGCTGCTGCTGCAACCTCTGCTCTTAATATTCCAACCATTG
GCATAGGAGCTGGCCCTTTCTGCAGTGGTCAGGTTCGTTTTGATACTCTTTACATTGTCT
TAACGAGAGCAATAGGCTTCTTTCGGTTTCATGTGCTTATACATGGTTTGATTGAATAAA
CCATATTCTCAGTTATTGGCCTTTTTGCATGATTAAAGAGTAAGATCAGCACAAAAAGAG
TGAGTTATCTACATTTCTGATCAAGTATGTCACATTTTTCTTGTGGATTCAGGTTTTAGT
CTACCATGATCTTCTGGGAATGATGCAGCATCCACATCACGCTAAGGTAAAATCCTGGAC
CATTCATATATCATCATGCTTCTTCCTGTATTTATGATTCATTATCTGATAGTTTCCGCT
GTGTTGCATCCCTATATTTTTTCATTTCAGGTTACTCCAAAGTTTTGCAAACAGTACGCT
CAAGTAGGAGAAGTGATCAACAAAGCCCTCTTGGAGTATAAGGAAGAAGTATCCAAACAC
TTGTTTCCAGGTCCTTCTCACAGCCCTTACAAGATCTCCTCAAGCGACCTGGACGGATTC
TTAAGCGAGTTACAGAAATTGGGATTAGATAAAGCTGCTTCTGATGCAGCAGCATCAGCT
GAAAAGATGGATCATTCAGATTCACCATCTTCTCAGTGACAAAGCTGTTGCAATTCTCGT
AGCTCTTCATTTTGAGTAGGTTGAAGAAATAAAAATCCTTTAATAGGATAGTTATTAGCG
GGTAAAACTAGTGTAATCCATAGGAGCTATTTCAGAGTTCAGGGTGGTGGCTTGATTAAT
AAAACAAAGAGGATAATTATATGAGAAAAATAAAGATTCGTCCTCATTTTGTTATAAATA
TAATGTAATCAGTCAGCATAATAAAAAGCTCACGTTCAGTTTTATGAGAAAAAATAAATT
TTTGTACCCATTGTGTAATATTGTAAAGGTTTATTTGGGCTAAATATGTGTAAGCCCATT
ATTTAAAATGGGCCCAACTTCTTGTTCGTTGAATTCGCCGAACAGAGTTCGTCGTCTCAC
TTTTCCCGGTGGCCGTCTTTTTCAAAACCTTAGACGATGAGTATCATGCTATCAATTTCC
CGGCGCCGGAACTCTTATATTCTGCTCAACCATTCTCGATTCCTCCGTCGTTTTTCATAT
GATGTTGACCCACGGCCGGAAATCAAATTGGAGAGCCAGGAATTTGTAGTAGTCAAATTT
GTGAAAACTCTTCAAAAAACCCCGCAACATGATTGGGCGTCGAGCGAGTCGCTAAGTGCG
CTTGTCGTATCTTCTTCTTCTGCTTCTCCTTTAGTATTCTCGCAAATCACGCGGCGGCTA
GGATCGTATTCTCTAGCAATCTCGTTCTTCGAGTACCTGGATGCGAAGTCTCAGTCTCTG
AAACGCCGTGAAGAATCTCTCTCCTTGGCGCTTCAGTCGGTCATTGAATTCGCCGGTAGT
GAACCGGACCCGCGTGATAAACTTCTCCGTCTCTACGAGATCGCCAAAGAGAAGAACATT
CCTCTTACTGTCGTTGCCACTAATCTTCTGATCCGATGGTTTGGGCGTATGGGTATGGTG
AATCAGTCGGTTCTTGTATACGAAAGACTCGATTCGAATATGAAAAACTCGCAGGTTCGT
AATGTTGTGGTAGACGTCTTGCTAAGAAATGGACTTGTGGATGATGCCTTCAAGGTGCTC
GACGAAATGCTTCAGAAAGAATCTGTTTTTCCTCCTAATAGAATCACAGCGGATATTGTG
TTACACGAGGTTTGGAAGGGAAGGCTTTTGACAGAAGAAAAGATAATTGCTTTGATTTCA
AGATTTAGCTCTCATGGTGTCTCCCCAAACTCTGTTTGGTTGACTCGGTTTATATCAAGT
CT
>RG1HF0017 Genomic segment corresponding to mRNA: NM_202741 Arabidopsis thaliana F-box family protein / lectin-related (At3g61060) mRNA, complete cds.
GATAAAGTGTCCCGACCACAAGACCGACATGATTTACTTATTTTATTCGTAAATAATTGC
ATTAAGAAGTGGCCACGATATGGAACTTTTCCAAATATATGAAATGATGATTAGTTAAGG
CAATTTGCTTTTGTTAATTGGCCAGCTTAGGTCAAAATAGATCCTAATTAATGCAAATCT
TGTTCCTTTTTTCTTCTACTAATGTTATCATACGAAGCCTTCGATCAAAAGTACATTACG
TCATGTCATCACAATTCCCAATATATTTTTCTTAGTTGATCAGTTTACAACACTGATTGC
AACATTTGATATGTACCGTATTAATTTCACCATGCATGCTACATATTTAATCCATATTAT
TAATCGGGTACGTACTTATACAATAACAACGGAAAGTTCATACAAATTTTGCATATTTAC
AATAATTCATTTTGGAAATCGAAATTTATTTATGCTGTTGAACAACACCTGTAGTCCACG
AACTATGTATTTATATAATTATATCCAATTATATTCATTTCGATCGAGAGTTCCACCGTT
ATTAGATGCTCTTGATCACCGCAGCAAAACACTCCATATCCATAACTTTTAAAAATAAAA
CAAAGAACAACAAAAATGGATAACGTGGACTCGAGTCGACAATGTATGATCACCAAATTA
AAATGTTTGTTGTTAATTATATACACATCCAATCAAACAGATGTTTAAACTATTCTAACT
TCAAGTTACTATTAAGAAGTAACCATATCTAAAACTAAAAAATTCAACCTCAGACACAAA
CTTAGCCAGGTGTTCTGGTTAAAAGTTCCCTAACCCCACGTATTGACTACAACACGTGTA
ATGTAATGCACTTTTAACCAAAACTATTAGGCCAAGTGGCCAACTTTTGATCACTTTATC
TGAACGACTAAACCCGACCCGACCCGATCGACATAAACCGGACCACGAGTATATGTATGT
ACACACATCTTCAGATGTAGTAGATACGTATAGTACACTGCAGGATTATATAATTGTTAG
GCTCAGGAGAATTGACCTTTTGAATATTTCATACGGTTAAAAAATTCTTCTATATATAAA
GTTGCTTTGAATATTTTGTAGTCTCTGTATGTTCAAAACCGTTTAACAATAACAACAACA
AAAAGCTTCCTTTTTTGTTTTTTGAGTTTTCGTCGATCGATTGGTTTAAATCCTGTCGTA
TCAATTTGTTCTCGATTCTCCGCGACCATGCAAATTTAGGGTCTTCGTTTTGTTTGATGG
GCGCGAATATCTCGGGAGGTTCACCGGAGTTTGACCGGAACGATGACGTTTACTCGAGGA
AACTCAGATTGGTGGATTTACCTGAGAATTGTGTAGCGTTGATTATGACACGGCTTGATC
CACCTGAGATTTGCCGGCTTGCTCGTCTCAACAGGATGTTCCGTCGCGCTTCCTCAGCTG
ATTTCATTTGGGAATCAAAGTTGCCTGCGAATTATCGTGTTATTGCACACAAGGTGTTCG
ATGAAATTACTCTGACGAAATTAATAAAGAAAGATCTTTATGCAAAGCTTAGCCAGCCTA
ATCTCTTCGACGATGGCACAAAGGTTTGAAATTTTGTTCCCGTTGAATCTCTCTTTATCT
TTAAATCTTAAAAAAAAAAATCTTATTTTTCAAACTTTCTCTATGATTGAGCAGGAATTG
TGGATAGATAAGAACACGGGTCGTCTTTGTTTATCTATTTCTTCAAAGGCACTAAGGATT
ACTGGAATTGATGATCGGAGATACTGGAGTCATATCCCAACTGATGAATCCAGGTAAGGA
TTACGATCAAAGGTGTGGTTTTTTCCTAAGAAATTTCATCAGTTTTGACCATCTTCTTGT
CTTGATTAGACTCTAGTATTGTTGACCATCTTGTTAGTTTCAACTATATTCCATGGTTGT
GTTGCAATGAGCTTGTACCCCAAATCTTTGAATTACTTGAGATCAATGAGTAATCTCATC
CAATATCTATGTATATGCAGGTTCCAGTCAGCTGCTTATGTTCAACAGATATGGTGGTTT
GAAGTAGGAGGAGAGTTTGAGATCCAGTTTCCATCTGGAACATATAGTCTCTTCTTCCGT
ATCCAGCTCGGTAAAACATCAAAGAGGCTTGGAAGGAGGATCTGCAACTCTGAACACATT
CATGGATGGGACATAAAACCTGTAAGGTTCCAGCTCGCCACTTCGGACAACCAACAAGCT
GTATCATTGTGTTATCTGAACAACAACCCTGGGAGCTGGAGTCACTATCACGTTGGAGAT
TTCAAAGTGACAAATCCAGATGTATCAACAGGAATCAAATTCTCCATGACTCAAATCGAT
TGCACTCACACGAAAGGTGGGCTATGCATAGACTCTGTTCTTATATTACCTAAAGAATGT
GCAAAAGAAGTCATTGGATCACAATAGTTTTGTAGATATAGAGTGAGATTGTTTGTAAAG
GGTGAGAGATTATTTTTCAGTGAAACATTCACTATACTGTTTTTTTTTCTTGATCTGGGC
TGCATTCTCAAGATGAATCTCAGATCTGGAACTGTGTACACATGGTTGGGTTGTCTCTAG
TTTTGTCTGTAGTTACAAGGTGGTCGTGATTGTAAATACTACTTCTCCATTCAGAGATTA
TTACACTTGCTTGCTTCTTCATATTTTGCAAAAGTTGATGAAAACATGAATTATCGAACA
TCAAATGATTTCCTCTCTACTATGTAGGAACAGAGTCTTGTTCAAAATGAGAAACAAACA
CAAATTTCTAATCAAAAAATCTTGAAGATGTATCATAATAATCTTATTCTAAAACTTATC
ATTATTCTTGCAAACGCGTTATAAGAGCAGCAAATTCATTCAAAGGAGGAACATAGACTC
CTTAGAATACCTGAACACAATAGGTTTACTGATGAATATGAAACAATTATTCTGAAAGTC
TAGAGAACAAGCTTATTCCTTCTTCAAGGTGTCTTCAACTTGGGGCGCGATGGAAGCAAC
TGTGTGGTTACAGAAGAAAAAATGGTGAATTATTTTCGATATCAGACAAGGATGTGAAAT
TGCAAGTGGGTTTGTGGAAAGGAAGAGAGAGTTTTACCTGATAACAAGAGATAAGTGAGG
TGGTAAACCCGAAAGCACCAGTGACACGAGGACTAATCGTCTTTGGAGCTAACTGAAGGA
GACCAATGGCTACAATAATGTCCATGCTTGATTTAATCAAAGCTAGAGTTCTGTCGTTTG
ATTTCTGAAGCTTAGCACGATACAGCTCATCCTGCGTTTTTAACAAAGGGAATGAGTTTT
GATAAAGATAGAAGAAAAAAGATGAGAGGAGTTACACATGAGAGTTTTTACATCAGCTTT
GAGTTCCTTTTCCATCTTCTTCATAGATGAAGAGAGCCTTCCAAGCTCACCAATCTGATA
CACATAGGAAGATCAAGATCGGGATTTATGTTTATACGCGAGCAAATCAAAATGTTGAGA
AGAGATTAAAAAAAACCTCGACTGCACTTGTACAAACGGATGATCCCAGCCAGCAGAAAA
GTGATATACGTCCAAGCAATTCAGTTCGTTCTTTGTTCTGCGATGCGATTGAACAAGAAT
TTTTAGTCACTTAACAGAGCAAATGAAACATCAAAACTTCAAAAGACCATTATGGATTAT
TGCCTTAAA
>RG1HF0021 Genomic segment corresponding to mRNA: NM_202737 Arabidopsis thaliana 3' exoribonuclease family protein (At3g60500) mRNA, complete cds.
TCCCAACATGTTTCTTGTTCATAATTAAGTAATAGTAAACAATCCAAATTAAGATGATCA
TAAAGATACAACCATATCTTCTTGACCCTTACCAAATAAGCAGTTTTTTTTTTCTTTTCT
CTTTTTAAAGAATTCGATGTGGTTCCAAGTTTAGGAAAGAGGACGGAACTTAAGAAGAGA
CACTAATTAAGTGACTTAAACCAAGACATGGTGACGAAAAGATCCACAAGAGGCAAGGCA
TCTCGCGGAATCTGTAAACTTTTTTTGGCTGCTCATAACAGACTTTTACGCTTGATAGTT
TCTTTAGAAATATAGTTCTCGTTGAAGACTTTAAATAGCTGATGATTCTTGAAATAGAGA
TCGAAGGATTGAAAGCTTGCTCAAAATTCTCTCATTGTTAATAAATAATCGTTTAAAGTC
TTAATTAGTCCAAATGTTGAAGAAAGTACAGAAAACGATATATTTGAGTGGTGCTGCTGG
AACAAGTAGGATAAAATACGTACAAGCAATACAAATCTAGTAAGTGTACATGCATGATCT
TCAATTCTTGAGGATTTTGTGGGAAAGATTCTGAAAACTGTACTGGCTTGTTGAATATTC
TAAATCTAAAATACAATTTATCAGTAAGTAAGCAAACATGTGCGTCAAAGTTAATCTTTC
CAAGCTGAAACAACAATTGCTGAGATATTAAAAAGTTCAACATACTACTCATTGACTTTC
TTAACATTTACACCAAAAAGATAAAATAAAAAACTCATTGACGTTTTTCCCTTTGAAGTT
AGTAGCCCAAAAAGCATCAAGATAATGTCTGTAAGCCCATGGGCTTATATCCATTATAAT
TTTTTTTGTCAAATAACAAATAATATATGAAACGACGTCGGTAACAGCTGAAACGACGCC
GGTGTTTGTTGATCCAGAACGACAGCGTTTTTAGTTATTCACCCTCTCGAATTTTTCCGA
AACCTGTGTTTTCCCATCACCAAGCTTTCTCTGAATCGCCGCCGTGTTTACATTTACTGT
TGTTAAGGCCGAGAGATAGATAGAAAAAAACATCTGTGCGATTTTGCCGCCTCTCCCTAA
AATCTTTGGAGCTCCTTCGTAGTTAGCCGGAGGTGAAGTACAATAAAAGAAAGAAGAAAG
TCCAAGTGTCTCTTCTCATCTCTTTTCTCCAGTAGGTACGTTTTGGTTTAATTTACAGAG
TTGATTCTAAGCCTAAGAGAAGGTTTTCTATCGATTAGAGTGTTTGATTTGCTGTAAGGG
TTGCTCAAAGTTTTGATTTTTAGTTTACTAGTGATAGCAGATAATGGAGGGGAGATTGGC
TAATATGTGGAGGTTGACTGTTAACGAAAGTAAATTCGTGGAAACTGCGTTGCAATCTGA
GCTCAGAGTAGATGGTCGTGGCCTTTATGATTATCGCAAGCTTACTATTAAGTTTGGCAA
GTAAGTGCTCATAGAACTGCTTATTGATGCCGTTTCTTTTCTGCACTTTGTAGGCTTTGT
TTGCTTTCTTTAGCTCTAAAGCTTCCCTCTTTGTCGAGTTTTGTGATAAATTTGAATGTA
GATAACTTTGTTCAGTCTATTACCTCTGTTAGAACGAATACTAGCATGCTTTTCTTTTAG
TGTTTGTAACCAAAGACAGCTTTTAATCTCGTTTGAATTAACAGAGAATATGGTAGCTCG
GAAGTTCAACTTGGTCAGACTCATGTAATGGGTTTCGTGACTGCTCAGTTGGTACAACCT
TACAAAGACAGACCTAATGAAGGGTCTCTCTCGATCTTCACGGAATTTTCTCCAATGGCT
GATCCGTCTTTTGAGCCTGGTCGTCCTGGCGAATCTGCAGTGGAGTTGGGACGCATTATC
GATCGTGGTCTAAGGTAAATGTTTTTTTGGACAAACTTTGTTGATGCTGCAAGAGTATTG
CTGGCTGTTCTGGTTGGAGTAATGGTAAGTTGGTCTTTGTGTTGATTGCAGAGAAAGCCG
TGCAGTAGATACAGAGTCACTCTGCGTTCTAGCTGGAAAGATGGTTTGGTCTGTTCGCAT
TGACCTTCATATCTTGGACAATGGAGGGTAAGTTTTGTTGGCTACAGTATATCTCATTGA
AGGTTCTGGTTTTAAAATGATCTTTAATGCGTGTTTTTGTTACACATTTATGTATAGGAA
CTTAGTTGATGCTGCAAATATTGCTGCTTTAGCAGCTCTCATGACATTTAGGAGACCCGA
CTGCACTGTAGGAGGAGAGAATGGTCAAGAAGTGATCATACATCCACTAGAGGTTAGTCA
TATGTTTTCGGTTTAGAGAAACTTGTAAGAATTTGTTAAGTGGAGAAGACAGTTCTTAAC
TTTAACTGTTTGTTCTATCTTTACTTTCTTTTGCAGGAAAGGGAACCACTTCCATTGATA
ATACATCATCTCCCAATAGCCTTCACGTTTGGATTTTTTAATAAAGGCAACATTGTGGTA
AAAACAGTTGTATTTTTAGTGAGAGTCTAGTTTGCTTTTTCTTTTTTCTTTTCTGAGATA
TAAAGTGTGATGTGTTGTTATATGCAGGTGATGGACCCAACTTATGTTGAAGAAGCAGTT
ATGTGTGGGAGAATGACTGTGACAGTTAATGCCAATGGCGATATATGCGCAATCCAAAAA
CCGGGGGAAGAAGGCGTGAACCAGAGTGTAATCCTTCATTGCCTGCGTCTTGCTTCTTCA
AGAGCTGCTGCAACAACAAAGATCATTAGAGAAGAAGTAAGGTTTCTGAAATCCAAAGCA
TATTTCTTTTGAATCCAAAAATATTCAACAACTCATAGTTTGTTGTGCTTTGTTTTCATG
GTGTAGGTTGAAGCATATAACTGTGAGAGAAGCTTACAGAAGGTGAAGCGACATCCCACT
TTGGCTAAATCTGAAGTTTCTGGACCTACTGTAGCTGTGAAGGAGGAACATAGGAAGTCC
TCAGATCAGGAAAGAGCTGCAGAGATATCTCGAGAACATGTTGAAAGACTAAAGCTCTCT
ACGGAGGAAGTAAGAAGCAGTAAGGAAGAAGAAGCTGCCAATTTCAAAGGCGGTCCCTCA
AATTGGTATAGTCTTGAATGTTTCACTCTCTGGTTTGTGAAGGAACCTCCATGACTCCTT
GTGGATCTTTCTTTTCAAAATCTCTGTTGTGAAACAATTTTCAGGGACCCTTACTCAGAA
GCTATGGATGTTGATTCACTGAAAGTTTCTCTTGCTTCAAGAGGTAAAATTTTGTTTTTT
TTGGCTTCTTACTCCCAATGTCTCTTCGAGTCATGCTAAACTGATACTGTTCTGTTTTGT
TTAATCAGGGGATCCCGTTACTAAGTCATCGAGCACGAAGAAAATGAACGGCTCTGGAAA
TGCGCAGAAGGTTGGTGTTGAGATTTCAGTTGAGGAAGTAACCGGAGAATTAGGGAAGAA
GGATACAAAACACAAGGATGGAGAAATGACACTTAAAGATGCTGTCAAACCTAAAAAGAA
GCGGAAAAACAAAAGCTGAGTTAAAGCATTTTCCCGATCACTCGTACTTTTCTTCTTCCC
TTGAAACTCAAGACTATAGACGGTTTATGGTCAATTGTATCTGAAAAAAGTCAAAAGTTT
TGTTAAATTTTGTTTCATAAGATGAGGCCCATGATTAAAAACCCAGTAGATGAGATTTCA
ACATAATATATTTCAGTAATTAAATGGGCCTCCTGGAGGAGGAAGCAGGGCCTTATTAAG
GCAGTAATTAAATGGGAGAGAGGAGGCTTGGCGGCGGAGCTGGTAGATCGGAGAGGAGAA
AGAGAGGGCGGAGCGGAGGCGGGTGAGAGACATGACACCTGAGTTGCTTAGGGGTTTGTT
AATTGTTTGAAAATTAAACTCTACACTTCATTTTTGGTGAGACTATTGAGCTTAAACCTA
ATTCATCGCACCAAATTGAATTATGTTTACATGCAAAAGTGTTCACATATATAATATTCA
TGTATACACTAAGCGCGACAATGTATGGAGAAGGCATCAAAAGCGTAATTAGTAAATTAC
TTATATTAATAGTTATTTTATTAAATTTTGAAGTACTATTTTTGTCAATACAAAAATTCT
GCAACACATTCTGCTTCAGGAAGAATGAAATCAGTCTCCCAACAAACAAGTTCTTTACGA
ATACCAAGGGGAGTGTCGGACTGATGTTAGCCAAGTTGATTTTTTTTTTCATCAAGAAAC
TAAATGCTTTCTCTGAGTTTGACAGGAAGGTCAAGATCAGGTTCCGTGGGAGTCAAGGCA
CAGAAGTAATCATCAACCATGTCCTCTGATACTTTCTCCAAGCTCGGTGGATCCCACTGC
ACACCCACCAATTCTTATCAGTAATGCCTTCCTTATGTACACAGTAATGGGGTTATTGGA
AATATGATTTAACATTATACCTTTGGTGCTTCATCCTTGTCTATCAATCGAGCTCGTACT
CCCTTTTCAGTATTGAAACATTACGCATTAGTGACTCATTACTCTGTTTGCAATGGCAAG
CTTTTTAATACTGGAAATTCACATACCTCACAAAAATTGCCGGACATTGGCCCGATTAAT
CCTTGTAGCGACATTCTGTACTCTCGGATTAAGCATTGGTCAAGTGTTTGTAATCTTCCT
TCCCGGATCTGTTGGATTCGTTTT
>RG1HF0023 Genomic segment corresponding to mRNA: NM_202735 Arabidopsis thaliana dihydrodipicolinate reductase family protein (At3g59890) mRNA, complete cds.
TAAACGTCACGTGGCTCTTTGCCTTTGATTCAATGCATGATCTCTCGAGTCTCGACCAAA
CCAACTTGCCTAATTAATATTCCTCGTACGACTCTTTAATCCCCTTTTTTGTTTGCTTAA
AAAAAAAGATTACAAATTATTTTGTTTGTTGTTTTTTTTTTTGTTTTTTTTAATCCCCTT
TGATACAAATTATTTTGTTATTGTGGAAATTTAACCCAAATTATTTGAAATTCTTTCCCC
GACAAGCATCTCTTATTGTGGTTGGTCTAATAGGATTAATGGTCGTTTTCGTGAGTGATG
TTATCATGAAACAAGTTAATTGAAAAGTGTTCATAATTTGGTTTCCAAAATTTAGGAGTA
TGATTAGGTTCAGAGTATCATAAGTTTGTATGTCTTAGTGACAAAGACAAGAATAGGTAT
ACTTACTTTTATGGGTTAAACCTTTTCATTTTATCAAGCTTTAATTAATTAAAAATCACA
GATTGAAAGGGAAATTAAACGAATGACGAGAAAAAAACAATGTATCTGCTGCTTACCTGA
GGTCGGTCATTGGGTTCATTGCATTGATCCTAATATACCAAATTTATGGTTCATATTCAA
TTTTATATTTTTAGCTAGCTCCAACAAAAACAATGTTTCCGTACATTTTCGTTGTCAAAA
AAACAAAAGATGATTCATGACCTCTTAATTAAAGTGAAATCCGGACTCTGACCATTAATT
AAGGAAAAAGTAGAGAAACTCCGGTTTGATAAATTAATTAAATAGAAATTCCGGTTTGAC
CATTAAAATGAAGAGAAATTCCGGTTTTCAATTTTAGTAACCTTTCCGGTTTTGGTTGAA
ACACCCCAACCTTAACCAGAAGCTTTGGATCTGACGTAAAGGGAAAATGTCTAAAACCCT
ACCGTTCGCCGGTTCGAATTTTTCAGACAAGGTTTGAACATAAATTCTAATTTCGTTGCT
CGACAGCAATCTCGGACCAAGTGGAAACCGAAAATGGCGGCGAATGGGTACAGTTTCTAA
ACTGGATTCACTCTCTTCCGACATTGGTTTGATGAATTGATCTTTAAAGTTGTCATTTTT
GTTGTTGTTCTTGTCTGGGATTTGATCACAGGCTAATGGCGGCATCTAGTGTGTTTCTCC
ACCGTCCTGTACATCCCCATTTCTCGTTCTCTTCTAGAACGAATCAAATGGTTCCACTCG
GCTTCAAAGGCCGTGTTAGTTTCATCGGCAATGTGAAACGCTGTTTTCCGGTGGTATTGT
CAATGGGAAAGTCGGAGACTTTCGAGGAAGCTGGAAATTCCGTTGCGCCTGGTAACGGCA
TATCGATCATGGTATCTGATTACTTCCCTAACACTCTTGAGTTGTGACATTTAGCATTTC
CATTGATGATTGTGATTTTCCCGGAAATTTATAGATGGAAAGCTGTTGCCTTTTTTTTTT
TTTCTAGCAACAGAAATATTTTAGGGTAAGTTACATAGATCTTTGCTAGAGTGTAATTGT
AGGATCAAGTTATAAGCCATTCGTTCACTCTTTTTAATCTTTATACTTTAGGTGAATGGA
TGCAGTGGTAAAATGGGGAAAGCTGTCATCAAAGCGGCAGATTCTGCTGGAGTGAATATT
GTTCCTACATCATTTGGGTCTGTTGAAGAGGCTGGCCAGACTGTTGAGGTCTGTGGAAAG
GAGATTCTTGTGCATGGTCCTACTGAAAGAGAAAAGGTGCTGTCTTCAGTGTTTGAGAAG
TATCCTGAACTAATTGTTGTGGACTACACAATTCCCTCTGCAGTAAATGGTAAGTCTAGC
AACTCCTATTCCTGTAATCTGAAGAAATTTCATTTAATGACATCATTATGATTAGATGTG
TGTTGAAATTTGATTTTTTTCACTATTATAAATGATCCTGATTTATGTGAATGTGACAAC
ACCACATCTTTAGAATCTTTCCAATGTGTGTTGTTTTGCAAAATGTAGATAATGCAGAGC
TGTATGGCAAAGTAGGAGTTCCGTTCGTAATGGGAACAACTGGAGGAGACAGGACAAGAT
TGTATAAAACTGTCGAGGAATCAAAGATTTATGCTGTGATTTCTCCACAGATGGGTAAAC
AGGTACTTACCAGTGTGTCATACAAGCTAGAAATTATGTCTGTAAACTCTCATCCTTGTG
ACCCATAATATCTTTTCTTTGTCCACTAGGTTGTTGCGTTTCTTGCAGCAATGGAGATCA
TGTCTGAGCAGTTTCCTGGTGCATTTGCTGGTTATTCCTTAGAGGTACGTCTTTTACTTT
GAGATATTCATTTAAGTGCTTGTATCATATTACGGCTAATTGGCTGTAATCTCTATAGGT
GATGGAGTCTCATCAAGCTAGCAAATTGGATGCATCTGGTACTGCAAAAGCTGTTATTTC
TTGCTTTCAGAAATTAGGCGTGTCTTACGACATGGACCAGGTGTTTATATCGTACTTTGT
TCTCTAGATCTATCGTTCTCTAGTAAGATCATCATCTGTAAGACCGTTTTTGCGTACTTT
TGAAATCAGATACAATTAATTCGAGATCCTAAGCAGCAGATTGAGGTGGTGGGTGTTCCA
GAGGAGCATGTCTCGGGTCATGCTTTCCATCTTTATCACTTGACATCACCAGATAAAACG
TAATGCAAGATTTTAAACTTTCGATGATTCTGTTTTAGTCCTCTCTGATTGCTGGAAACT
GATTTGTTCTCATTGTCTGCAACATCAATGTCATCTGTTTTGTTTTGTAGTGTGTCCTTT
GAGTTCCAGCACAATGTTTGCGGAAGATCAATATATGCTGAGGGTACTGTTGATGCAGTG
CTATTCCTTGCCAAAAAGGTTAGACATCCTTCGAAACTGTCTCAAAAGATATTGCGGTTC
TTAATCTGATCTGGTAAAAAACACTTTCATGAATTGTAGATCCGGTCTAAAGCAGAGAAG
AGGATCTATAACATGATTGATGTCTTGAGAGAGGGAAACATGCGTTGAACAAACCCCAAG
CTGCAGTGGCTAGTAAAGAAGAGTATATGAAACTCTATATAAAAAAATGTCATGCCAAGT
TAAATGTGCTTTGGTTCTTCATTTCTTTGTAGGGTTTTGTCTTTTTATGGCTTCTCTGTT
TCTCTTTTCGGATTTGCAAAATTCCTGAGAAAATTGTCATTTCTTTTCGATTATAGTCGT
CTTTCTTCGGGATCTTATCTCAAGAGAAGGAAGCTTTTAGCTTTGATCGAAAAAACAGAG
CCTCACTATGTTAAACTCAGCTTTTGTTACCTCCACAATTCCTAATTCTGTTTTCCAGAT
TGCTGAATATGCAGAAACCAATCTTCCAAGTTCTCAGAGTACGATATACCTTTTTGTCAA
AATCTGACCTCAAGGGTTTTAGACATAGTCTCCGAGGAGTGGGAGAGTTTCGACTTTCGA
GCAGTGTGCGTAAGCATCTGATCCCTGTCTTGGCTTACTTAGAGAGTTAGAGAACCGGTT
TCTCTAGGTCAAAATTAGGAGAGTATGCTTACATGCAATTGGGATTAAGTTTCTTTGTAG
GCTCGATGAGATGAGCACGGCTTAGGTTATGTCTTGATGAAGCATCACGAGATTTTAAGG
TTTAAGCCCGTTGGTTGCTTATTTGGTAAATCGATCTTGATTTAGACAGAGGATTGATGG
AGATCATCATTCAATCAATGAAACGATATGATATATGCAGAGATCATCATGCATCCTCGG
ATTTTACTTCATCAATGTCTACTTGGGATCATCGGAATTCACAGAGTCTCTGTATAAAGA
CTTCGCTCGAGAAGAAGAAGAAGAAGAAGAAGAAGAAGAAGAAGAAGCGAGAAATAGAGA
GTTTTGATTCTTCTCCGTCAAGGAGAATTAGAAGAAGCGTTGAGAGACTGCGTGAGATGG
TCAGAAGAAAAAGGAAAATCACAGTCTTTGTATAAAGACATTCGCTCGAGAAGAGAAGAA
GTGAGAAATAGAGAGCTTTGATTCTGTCACAAGGAAGAATAAGAATTAGGGTTGAGAGAG
TCTTTATTTATAAGCAAAGAGAGGTCCAAAAATAAAAGGAAAACTGACAATCACAATTAA
TTACGGTCACATTAAGATTTCCTTTTTTTCTGTAATCACCAGTAACGGTCACTTAAAGAT
TTCCTTTTATTTGTTCTGTTGATGAGTTTTAATTAAGATCATCTATTGGATCATCTATTG
AAGGAACAGGCTATGAAACCACATGTTGAGTGTTTACTCTGCTTTTGGCATATAGGGAGA
GGTGTTACTCTCTGATGATGAAGAAGT
>RG1HF0030 Genomic segment corresponding to mRNA: NM_202728 Arabidopsis thaliana pentatricopeptide (PPR) repeat-containing protein (At3g59040) mRNA, complete cds.
CTCCAAACTACCTTTTCTTTCACCTGAGTTGCTATATTGTTTTGCCAATGTACAAGCTCT
AATGGGGTTTTCTGTTGGCAGATAAATTATTTGGTATCAAGGTGGGGATCAGACATCAAT
TCATTGGGATCATATAGCTATGACATTGTGAACAAACCTCACGACCTCTATGAGAGACTG
AGAGTGCCATTGGATAATCTATTCTTTGCGGGGGAAGCCACTAGCTCAAGCTACCCGGGA
TCAGTGCACGGTGCTTATTCAACCGGAGTGCTGGCAGCTGAAGACTGCAGGATGCGTGTG
CTTGAGCGCTATGGAGAGCTCGAACATGAGATGGAAGAGGAAGCTCCTGCTTCTGTCCCT
CTTCTGATCTCCCGTATGTAATTTAAACCTCAGGTGTTTTATATCACCTCCATATGGGAA
CATTGTTAGATTTGATTTTATGAGATTTCACTAGTTGGAACTCTTGTGCCTATTCAATAC
CACTCTTTTTTCCTTCAAATCTGATTCAGATCTTTAGTCGAAGTCAAATGTGCAATGTGG
AGTATGTAATCCATCTGATATAAGAACTATGTTTAAGTATCAGTGCCAAATGCAAACTTC
AAATGAAGCTTTCTTTTACACAGCATGGTCAAAGCCTATCCTTTCTTTGGTATCATATCC
TTAAAGGACCAATATAAATCAAAGACAAAAGATCATCTTTCTTTCTGACTTTACAAATCG
ATGCAATCATTAGTTCATTACCTTACACAATTCGAGACTACACGAGTCTTCTTTCTTCTT
CACATCAGCTAAATATTGAAGCAAATCAGCAATTGCTCTTAAACATGTCGTATGGCCGTG
TAAATAGCAGGTGCTCAGAGGGGCATCATTGTCAATTTTCCATGAAACCCCGCCTCTAAT
TACTGAATTAAATTTTGAGTTAAAAAAGGGTTTATAATGCTATTGAAGACTTGAAGTAGT
ATTAAGAAAAAATAAAAAATTATCCACTTTGAAGTTTTAACTTTTAAAGGATAAGAGAAG
AGTAGCTTTCTTCTTCTTCCTCTCGGCTACTGCGACAGAGAAGAAGCTGCGAACTTTAAA
TGTCACAGGCTGTAATTTTCAAGCCGTTTGTTTCAGTTCCATCAAGTAATCACAGGTTTC
CTTTTCTCCTTCCTTTCTACTTTTTACTTCTTAACCTTTTTGGAACAGCTTTCATTTTGG
ACTTTGCTTTTGTTCTTGAGTTTTCTTTCGTTTTCAATTGACGGGTTCGATAATTCTATG
GAAAAGGGACCGCCTTTCAAAATTTCTACAAAAATCCGTGTTGGGTTTCGTCTAATTCAA
TTGATTGTGTAAGCTTTTTAGCAGCTGTGTCCAAATGGGTTTATCATCTGAGGCTTAGCT
ACTGCTAGGGTTTATGTTCTTTTCGTTTAGGCTATTAAAAGTTTTGGTTTTTCATTTACA
AATTCGTCCATGTGTTTTGCTTTGTGTCAGCCAGAGGAAACTACAGAACAATATTATCAA
TGTTGGTGTTAAAATCCAAAACCGATTCAGAGTTGTTTGTATGGGAATGTTGGCTCCAAG
GAAATTCCTGCAAAAGAGGAGGAAAATGGAGGTTTTCAAGGATGCAGCTGACGAGACGGA
TCAGAAGAGATGGAGAGGGCTTATGCTAGAGATTGAATCGACGGGTTCTGCTGTTCCGGT
GCTTAGGCAATACAAAACTGACGGTGACCAAGGTCTTCCAAGGGATCTTGTTTTGGGTAC
TTTGGTTAGATTTAAGCAGCTTAAGAAATGGAACCTTGTCAGTGAGGTATGTGGAGAATG
AATGACTCCCTTTTCTGTTTTGATACTTTTAGATACAATTGAGAATCTGAAAAGAATTGG
ACCCTTTAAGTATATATCTCCATGTTAGATTGGCTGGAAAGAATTTCATGAACTTAGTCT
TGAATCTTGATTGAGAAATTAGATGAGTCATCTTAATCTACTTTTGAGGATTTCAATAGT
GGTGCTGCGGAAAGCTTTTTGTTATTTATACCTGAAGAATTTACGTCAGCATGAAAGAAA
CTGTGATTACTCTCAGCACTGTTAGAAGATTGGCTATTGCAAGCTCCTAGTTTTGATAGG
AAAGTTGTCGGGTTGTATCTGATATTTGGTTCCTTCCTTTCTTTTGATTTGCAGATTCTT
GAATGGCTTAGATACCAGAACTGGTGGAATTTCAGTGAAATAGACTTTTTGATGCTCATT
ACAGCTTATGGGAAACTAGGAAACTTCAACGGAGCTGAAAGGGTTTTGAGTGTATTGAGT
AAGATGGGCTCGACTCCAAACGTGATTTCTTATACCGCTCTCATGGAATCTTATGGGAGA
GGAGGCAAATGCAACAATGCTGAAGCGATATTTCGAAGGATGCAGTCTTCAGGCCCAGAG
CCTTCTGCTATAACTTATCAGATTATACTTAAGACTTTTGTAGAGGGGGACAAATTTAAA
GAAGCTGAAGAGGTTTTTGAGACTCTTTTAGATGAGAAGAAATCTCCATTGAAGCCGGAT
CAAAAGATGTATCACATGATGATATACATGTACAAGAAGGCTGGCAACTATGAGAAAGCT
CGAAAAGTATTTTCTTCAATGGTTGGGAAAGGAGTTCCCCAGTCTACAGTCACTTACAAT
AGCCTTATGTCTTTCGAAACTAGTTATAAAGAAGTTTCTAAGATCTATGACCAGGTGATC
TGAATGATTCCTTTCTTTTAAGTAATTAGTATATACTAGAATTACCATTAGGGTATGTAT
TGGCCTGTAATAGTAGTGATCTAACCCTTTTAACTAAAATGTTTAACTTTTCAGATGCAA
AGATCTGATATTCAACCCGACGTTGTAAGTTATGCTTTACTTATCAAAGCATATGGAAGA
GCCAGAAGAGAGGAAGAAGCTCTATCTGTTTTTGAAGAGATGCTTGATGCTGGTGTAAGG
TTAGTTTTTTGGATTTTGTATTTTGGCTTCCAAACGTCTATTCTTTTGCTGTTTTAGCTG
AAGTGTTTACAGTTATTTGTCTTTTTATCTTTCAGGCCAACACATAAAGCTTATAACATT
TTGCTGGATGCATTTGCTATTTCTGGGATGGTGGAGCAAGCAAAGACTGTCTTTAAGAGC
ATGCGGCGGGACAGGTAAATAATACTTCCATCTTGTTTGCTTGTTTGAAAATTGATAAGC
AATTAACATGTTTCCCTCGCAGAATTTTCCCGGACCTCTGGTCGTACACAACTATGTTAT
CAGCATATGTGAATGCATCTGACATGGAGGGTGCTGAGAAATTCTTCAAGAGGATAAAAG
TAGACGGTTTTGAACCGAATATAGTCACCTACGGGACACTGATAAAAGGGTATGCGAAAG
CGAACGATGTTGAGAAGATGATGGAGGTATATGAGAAAATGAGGTTAAGTGGAATCAAAG
CTAATCAAACCATCTTAACAACTATCATGGATGCGTCTGGGAGGTGCAAGAATTTCGGAA
GTGCTCTTGGTTGGTATAAAGAGATGGAGAGCTGTGGGGTACCACCTGATCAGAAAGCTA
AGAATGTGCTTTTATCATTGGCTTCAACTCAAGATGAGCTAGAGGAAGCTAAGGAACTTA
CTGGTATCAGAAATGAAACAGCAACCATTATTGCTAGAGTTTATGGATCTGATGATGATG
AAGAGGGGGTAGAAGATATAAGTAGTGAATCTAGTGACGATGAGGATGAAGGAGATGACG
ATGATGATGATGCAAGAGAAACTGTGTTGTATGATAAACCACAAGAAGGGTCTTTGGGTT
ATGGTAGCTTACAGACGGAAGAACTTGTGGGGTTATGAAAATTGCGAAAAGTCTTGTTTT
TGTAATCATCTAAAGTCGCAGGATAAGATTTTGCAGAAGAGAACTAAGTAGGTCGTCCAT
TATTTTTCTCTGTAGTTAACGAATCCTCAAATAACTTCATAAGAATCAAAAGGTTACTTA
TTTCATCTTATATCTCTTTTCACCAAAAGAGGGGAAAAAAAACAGAGTCACTGTTGCTGT
TATCTTAAACACCTGCGTTAGCCATCTCTTGATTCTCAGTTGCCGAAGTCTTTACTCTCT
GAGCTGCATTTTCTACCTACAACAGATGCAGAGCAAAGGTAAGAACTTTGGACTACAGAG
AGAGAGAGGTTTGTCACTGTCTTACCTCGGAAGTCCAATTAGTTTTAAGTGTAAGAACAA
TCAAAGTTAGGGTTTGAAGTATGACTCCTGCAATCATCCCCCACCAGATCCCCTGTAAAG
AAAAATCTCCCAAGTGTTATGTATAATACAATACATATAAATACAAAGAAAGAGAGAAAG
AGAGAAAGAGATTATACAGCAACTCCAAGACTGGTTTTGAAGCCAAGGACACAGCCAATA
GGAAGACCAATGACATAGTACGTAACAAGATTCACATAAGCCACCACTGCTTGCCACCCA
CTCCCAATAGCAACCCCTTTTTACCAATTCAACAAAACAAATCAATCCACAAAGACCAAA
GCATCAATCAAGCATTCACAAGAGGGTCTCTTTTGTGATTTTACCAGAGAGAATTGGCTG
GATTCCGTTTAAGAAAATGGAAACGGCGAGAAGAGGAAAGAGGTCAGAGACGGCTGCTAT
AACTTCTGCATCGCTGGTGAAGGCTTTGCTAAGGCCAACGCGGAACACAAGCACGATGAC
ACAGAGAACTGAGCTGATGAGAACAGTCGTGATGTTGACAACCACTACTGATAACATAGC
CACTCGTGGATTTCCCGCTCCTAGCTCATTGCTCACTCGCACACTGACCAAAAACACAAA
AACGGTATGATGCTTCCAAATGGATCATTTCGACTGAAGATTTAAATGGATCATTTTGTT
AATACCTGATTGCTGCACTTAGACCAAGCATGAACTGCATATCCCAATTCAAGTAATACA
TGCTGCAAAATGACTCAACTAGTCAAGAAACCATTGAGATTCAT
>RG1HF0033 Genomic segment corresponding to mRNA: NM_202725 Arabidopsis thaliana zinc finger (C3HC4-type RING finger) family protein (At3g58030) mRNA, complete cds.
TTCCATATCTCTCAAGATTTTAATGTAAAACCAAAGTTTTCGGAAATACTGATGATGTAC
ATTACCTTCAATAATATTACAATCTAGATAGTAATAATACGATACATATATGAATGTCAA
TATCTCCGAATTTTCTTGGTTTTAGAACAAAGACATATTATAGGTTTTTAAATCAGGGCC
CAATGGATCCACTGGCCCGTTTAATTTATGGAGTCAGACTCGAGAGTCGACACTACCCCA
ATTGCCCAAAAGACTCACGTAACTGTAGTTTAAGTTGAGTTTCTATTTTCTAATATATAT
ATTTTTCTCTTATATAAATTATAACTTGGAAGTTTTTATAAGTCGAATTTATAAATCACC
TATACTTGAGTCCTTCTGTGAATTTATAAGTAGTTACTAATGTGTTAAATTCTCTTCGTT
CATGCTTGTCAATCGATTGCAACGTTGTGTGTGCTCAATGATTCGTATCGGTTCAATTGT
GGACTTTTCCTAAATAATTTATATGGATCAATATGACCATATTGTAAAATTTCTTATCCA
TTTATAAAATGTATAACTTTCTATTAAAACGAAATAATACAAAAATAGTTTAGCATCTAA
ACAAGGGTTATCACACCAAAAACGAAAGACAAGTAATGAGTTTTGGTATACATTTATAGA
TAACCATTTGGTATCTTTCAACATTCTCGTCCTTCTTATCATTATAATCATCTTTTTAAT
CAAAAAAGGTTTGCACATAACATAAGCTTTTTTCTTTCTCTCTTAATCAGAAAACAATCT
TGTCTCACAAAAATATAATTAATGATTCTAAATTTCCCTAACCGTCCGATCACAAAAGAT
CGTGATCATCGCGTGGAAACTTTAGACCAATCTTTTCCCTAAACCGGACCGTACCAGATT
CCTTCTCTCTCTCTCTGCTTAGAGAGTTTTAGGTTCGTTTTCCCACTTAAGCCAAATTGG
ACAAGATTTGGACGTTTCTGTATCTCTCTTAAAGCTAAAAAAAAGGGCGAATTTTTCCAT
GGCGTTGTCGGAGTTTCAGCTAGCTCTGAGCTTGGTGGTCTTGTTCTTCTAGCTGATTTG
ATCGAAACCCCATGTTCTTATGATTTTACACGACCTAATCCAAAACTCCAGGTCCTTGAT
TGATTCTTCTCTCTCTCCAGCTCCAGATTCTTCTGATTTCTTTTGTTATCATTTGTTTTT
GTAAGATTTGTATCCGTTTTTGGGTTTTGCTTAGCTGATTCTTGCTGGATCGAGAGTTGA
ATAACTCTGCTTTTCTTCAATCTGGTTTTTTTTTTTTGTTTCATAGAGGAGAAAGGTTGT
GGATTTCTCAGGTGGGGATTTGAGAATTAGGGTTTTCTGATTGGGGGTTTTCTTATTGAT
GTTACCTTCACCAAATTGTTGTCGGAGATCTAGATTTGGTTCAGTTATGGAATAATGGCT
CGTCTCTTGCCATCTCTATTCGTAATTAGCATCTTCTTCTTCATCCAAAGACTCCTCCTT
TCTTCGTTAATCCATCGCCAGCTATTGAATCTGAAGCAAATCTGAGAATCTACCGAACTC
ACGCACCTGTATATTGCTTACACGGTAGATATCTCTTCTTTTTGTTTCCGTTTTTGTTGA
ATCAACTCTTTTTTCTATTGGAAAGTTTGATATTTTGCTTCTCCATTTGTTAATTCACCT
GTTCATTTTCTTTTTGGTGCACGATCTCTTGGCTTTCAGAGTTTGTAGTTAGTCGTAGTT
GTGCAATCATAGTAAGTGGTCTCATCATATGTTGTTGCAGAGAGAATATATATACTTTGT
GTTCTTCTTCTTAATGTTTTTGACTTTGTGTATGCTTTTTCTCTGGTGGATATAGGTACT
AAACTCGTACGAATAGTTTCTTTTTCACATTGGGTTTCTTGTATCTCTGCAAAGAAAGCT
AGATATATGGATTGTTTTATATGGGAACTGCATATGTTTATTGGCTAATTGCTTCTCTTT
CCCTGAAGATACAGAGCACACGGAGACGGAGTACATATTGTTCAGCGCAAGTGAAAGCAA
GAGCCTTTTTGTCTATTGATGGGTGAGGAGTTAGCTGACACAATGAACCTGGATTTGAAT
CTTGGGCCTGGTCCTGAGTCTGATCTCCAACCTGCACCAAACGAGACTGTGAATTTGGCT
GATTGGACTAATGACCCGCCTGAGAGATCTTCTGAAGCTGTGACAAGGATCAGGACTCGG
CATAGGACACGGTTCAGACAGCTTAATCTCCCGATCCCGGTTCTATCTGAAACCCATACC
ATGGCTATAGAGCTCAACCAGTTGATGGGAAATTCTGTAAATAGAGCTGCTATGCAGACT
GGTGAGGGTAGTGAAAGAGGCAATGAGGATTTGAAAATGTGTGAGAATGGCGATGGAGCC
CTTGGGGACGGTGTATTGGATAAGAAAGCGGATGTCGAGAAAAGCAGTGGCAGCGACGGT
AACTTTTTCGATTGTAATATATGTTTGGATTTGTCGAAGGAGCCGGTTCTCACCTGTTGT
GGTCATCTTTACTGTTGGCCTTGTCTGTACCAATGGTTACAAATTTCGGATGCAAAGGAA
TGTCCTGTTTGTAAAGGAGAGGTGACCTCCAAAACCGTGACACCGATCTATGGACGTGGA
AACCACAAGAGAGAAATTGAAGAGAGTTTAGATACTAAGGTCCCCATGAGACCACACGCG
AGACGCATTGAGAGCTTGAGGAATACAATTCAAAGGTCGCCTTTTACAATACCAATGGAA
GAAATGATTAGACGTATACAGAATAGGTTTGACAGGGATTCAACCCCAGTCCCTGATTTT
AGTAACCGAGAGGCATCAGAAAGAGTCAACGATCGAGCCAATTCGATCCTTAACCGGTTG
ATGACATCTAGGGGAGTTAGATCAGAGCAGAACCAGGCTAGTGCTGCAGCAGCAGCCATT
GTCGCAGCATCAGAGGATATTGATCTAAATCCAAACATTGCTCCTGATCTTGAAGGAGAA
AGCAACACGAGATTCCATCCTCTCTTGATCAGGAGACAGTTACAGTCGCACCGAGTTGCA
AGGATCTCGACTTTCACTTCTGCGTTGAGTTCAGCTGAGAGGCTTGTGGATGCGTATTTT
AGGACTCATCCGTTGGGGAGGAACCACCAAGAGCAAAACCATCATGCTCCTGTTGTGGTT
GATGATAGAGACTCATTCTCAAGCATTGCAGCTGTTATAAACTCTGAGAGTCAAGTGGAT
ACTGCAGTTGAGATCGATTCTATGGCTCTTTCGACATCGTCCTCGAGGAGAAGGAATGAG
AATGGTTCGAGGGTTTCTGATGTAGACAGTGCAGATTCTCGTCCGCCTAGGAGAAGGAGA
TTTACTTGAGAAACATAAATAAGAAAAGCTTTCAACCTGGAAGCTGACGATGATGATGAT
TAAGAAGAAGATAAGAAGAAGATTGTGTAACTTTATTTTTCTTGTGTTGCTTTGTTGTAA
TTTGTTTTTGTATTTTTCTCGATAGGGATGGTTTTTTTTAATCGAAAATTTTCTTTCATC
TTTTTTTTCTTCTGACGGTAAAATATCATAAACCTTTGAATCCAATATGGAATGTGTTCT
TGATAACTATTCTTATAAAACAACAAACTTGAAAATTTTAATCGATTTCCAAATGATAAT
TAGATAGCTTGAAATTTTGTTGGATTTGAAAATCAGTAAGAAAATGTAGAATAAACTATT
AACCTTTTTAAAACAAAACTTTTAGGCAAAATGCTAATTTTATTATTAAGTAACATGGTG
TGTTTTTTCAACTTTGTAGACTAAAGCAAGTTAGTATATAAATCAGTTATGAAGCAACGT
AACAATAAGACACTTTGGCCGAGTGGTTAAGGCGTTTGCCTGCTAAGTAAATGGGGTTTC
CCCGCGAGAGTTCGAATCTCTCAGGTGTCGTATTATTTTTATTTTCTTTTCCTTGTCCCC
TAACTTTTTTTTTTGACAGATTTGTTTAGAAACGATGATTATATGGTCGTAGAAAAATCC
AATTTTTTTTTGAGAGTACATGTCACATGCGCACAGCGACATCCGACACGTCTATTATTT
TCTGTTGAATCATCTCACTTCATATGGTTTTCTTCAACAATTATTTCACTTCTGATTACA
ACAAAAAAACTTATTTTTATACTATCATATGATATTTTCTTGGCAATATAAAAAAAAAAA
ACACCGCAAAAATACATTCACACGAGGGGAGACAAAAAATAAATAAGAACCCCCACAAAA
ACAGACATCTTCCACCATTTTCAGGCTTTCATCATTTATTAAATTATAAAGTTTCTTGGA
TTCTTGTTAACTTAAATATAAGCTGCCAAATATATATCAGCTTACACTTATAATGGTCCT
GTTTTAATTGAATTTAACCTTAAATCTCATTGGAAAGTGATTGACAAAATTCAAAAAAAT
TATGAGGAAAAATGAAAATTTGAAAAGTGAAAATAAAATAAAAATAAAAACTCAAATGAT
GTGTGCGGGAAACGAGCGACGTCGCGTTATTCGATGCACGAA
>RG1HF0037 Genomic segment corresponding to mRNA: NM_202721 Arabidopsis thaliana MADS-box protein (AGL18) (At3g57390) mRNA, complete cds.
AAACAAAAAGAGCACGATTAAATGACCTAACACTACATTTAGAAACACGCATCTGAATTA
TTTACATTGCAAAACAAAAGTGTTGAGCTGTATAGCATGTATTTATATTTACTTAAATAC
TTTCCATATCTATAAAAAGATATTTGCTCACCAAAATTTCACAACCGAACTAATTTTATT
TATTATTACTAATGTTTAGATAATTCCACAAATACAGTGTAATTCTCAAAATATAATTTC
GGTTACAATAGAAAGTCTTCTCTAGAAAGAGATATTTTTCTTTTACTAAAAATACAACAA
ACTCAGTTTGGAGGGGAAAGTAATCTTCCTTGTGAGATTTTACTATCTATAGAAACGTTA
AAGCCACACCTTTTGCTTTTCTTATCATATTCTTCTTCAAATACGGCCACGTTTGGCCAT
TCTACTAGATCTCAACCCAAAAAAAAGAAACAAAATCTCAACCAACAAGAAAACAAAGCT
AAAGAGAAAAAAAAGAACACAGTAGTTGTTATTTCATAAATCTTTTAAAGATATGAAAAT
ATCAGTTATTAAATAAAACAGTATCCAAAACAACTAAAAATAAAGACTATAATAAAATGA
AATAGTTGATCAAATATTTCCTTATTATAGGGATCAACTTTATTTGACTATATAAAAAGT
AACATTTCTGTAAAGCAATAAAACAATAAAATTATGGAAGATTAAGTTTTAGAAACGTAA
TAAAAAGCATGATGACCTAAAAGCAAAGCCAAAAAAGAAAAACCCTAGAAGATAAAAAAA
AAGGGAGGCGATACACGAAATAGAGAAGAGATCCAAAACCAAAACAAGGGCGTTATAAAT
GGGAAGAAAGTTCCAAAAGAAGAAAACAGCCACTCACACCAAGCAAAGCAAATTAGCAAA
GCCACCAAATATGGAAAATTGCTACTTATAGTAACTCCCATCTTTTTATATAATACCCTA
ATTTTGGTCCTAATTTTCCTTCCTTAGCCCCTTTCCCAATATTTGATCAATTTCTAAAGA
AAACCCCTTCCTCTACTAGTCCTCCTCCTATATATACAAAATCTTAAGAAATCTCTCTAC
TTGTTTCCTCTGTTATCATAATCTCTTCTCTCTATATCTCTTCTCTTCTTCTTTTACCCT
GTTTTTTTTTTCATTCCACAGAGCCCAGGTTGATTGATTTTGTTATTCAGAGATATGGGG
AGAGGAAGGATTGAGATTAAGAAGATTGAGAATATCAACAGTCGTCAAGTCACTTTCTCT
AAGAGACGAAACGGTTTGATCAAGAAGGCTAAAGAGCTTTCGATTCTCTGTGACGCCGAG
GTTGCTCTTATCATCTTCTCCAGCACCGGCAAGATTTACGATTTCTCCAGCGTCTGGTAT
ATTAGTTATCATCTCATGATTTTGCTTCTTTTTTTTTGCTTTGGGGAAATAAAAAGTTTT
GCATTTTTATGGGTTTTTGTGTCTAAAGTAAATGAAAACAGAGCAACCCCTGTTTATCTA
TATCCTAATCTGGCTAAATCTTTAGGTTGATGATGAAATAATTTTGATGGGTTATGATTT
TAAGGTTTGGAGAATTGAGATTACGATTTTTGCTATCGGATTAGTTTGTGTGTTTTATAA
ACCCTAACTGTTGATGAAACTACAATTTGGTCACTATCTTTGGTATCAGAATTTGGGAGA
TGCATTTGTCTATGTATATATCAGTTGTTAGAATCTCAACTCCAGAATTCTGAAAGATCG
TTAATTTCTAAGATTATTAGACCATAGAAGTGTTTATCTTATCTTTATGAAGAAATTTGA
GAATGCAGAAGTTTAGATTCATGATTTTTTCCTGTAATGATCAATCAAACCAATTACGGG
GTTTTACTAACGGAGAGTTTTGTTCAATTTGTGAAGTATGGAGCAAATTCTTTCTAGATA
TGGATACACTACTGCGTCCACTGAGCATAAACAACAAAGAGAACACCAACTTCTAATTTG
TGCTTCACATGGAAATGAAGCTGTGGTAAGCAGAGACTCTCTACCAAGAATTTATTTTTG
TATCCCTTTGTCTGTGTTCAAGTTTTTGGTTTACCTTACATGGTATTCGTTGTTGTAGTT
GCGAAATGATGATTCTATGAAGGGGGAACTTGAAAGATTACAGCTTGCAATTGAGTATGT
ATCTCACTGGAAAAAGAACTTGCGTTTGTTCTTGGTTAAAGTTTCGGCCTTTCATCGGTT
TTTTCTACTTGTTCGTGAACAGGAGACTTAAGGGTAAGGAGCTTGAAGGTATGAGTTTCC
CGGATCTTATTTCTCTTGAAAACCAGTTGAACGAGAGCTTGCATAGTGTCAAGGATCAAA
AGGTGAAGACAAAATACTAATTTATTCAAACATCGAGAGATGATTTTTGATTCATCCCTG
TCTTGAAAAGTTTTGTTTTGATTCAGACACAAATCCTGCTCAACCAGATTGAGAGATCCA
GGATACAGGTACGAACAGAGCTCCTCAAATGTCAGAATCATTGTTATTATCAATTCGTAT
ACAATGTTGAATCTCAACACTCTTGTTTTGTTTCCTTGTCATTAATAGGAGAAAAAAGCA
TTGGAAGAAAACCAAATCTTGCGCAAACAGGTAAAGATTCATCAAAACCCTTATATTAGC
TCGGTCTGGTCTTCACCAGTCATAACTGAGTTCAATTCTAATTTGCCCTCAGGTTGAGAT
GTTGGGGAGAGGTTCAGGACCAAAAGTGTTGAATGAAAGGCCTCAAGATTCTAGCCCAGA
AGCCGATCCCGAGAGCTCTTCATCAGAAGAGGATGAGAATGACAACGAGGAGCACCATTC
CGACACTTCCTTGCAGTTGGGGTAAACTGCAAAACAAAGCCCTAACTTCTGTTACAAGCT
TTTATTGTTACTGAGCATTCTACAAACTTGTTGGTTTGATCTTTCTTAGGTTGTCGTCGA
CGGGGTATTGCACAAAGAGAAAGAAGCCGAAGATCGAACTGGTCTGCGATAACTCTGGGA
GTCAAGTGGCTTCTGATTGATGGAATCGATTATTTTTCTAATTCTGGTTGTTTAGGGGTC
TCTATGTGTCTTCTTGTTTCTGGCTGTTCTTTTGCTTTATTTCATCTCAAGTAGAGTTTT
CTTAATGTTTAGGTGGAACATTTTTCCATAATCAAGAAGGGATTTGATCAATCAATAACA
TTAGATTTTCTTAGTTAAAGACTTAAAGTTGCCCACACACCACACCATATGTGATTATGA
TGAATTTACATTTTATAAACAGGTTTTCAGTGATTTCAAGAAACATAAGCGTGCATTCAT
TTTTTTTTTGCTTTAACTAGAACCCAAATCTTCAATAGTTTTCATGAATCGACTTTGAAA
ATACATAAATCCACAACATTAATATGATTAAGCATTCTTGAAATCCTAAGTTAGGTGAAC
AGAGAGTTAAGAGTAAATGCTCCTAGACATGGTTTAGTCGATTGCAGATAATTCGGGTCA
GCAAAGAAATGTGATCACTAAGCAAATCTGGGTTGCGTAAACTCGTTGACAATAAACGGA
AGCGTCTTACCCCTTTTTTCCGGCCCACTTCTTTACTTGGGCCAAATAATTTTATTTTGG
GCTTTTTTTAAAAGGATGATCTTAATTGTGTGTGGGCATTTAAGGGCACCGACAATTCAA
AGGTAGCCGACGGCTTACAGAAATATGGCTGCTCAGATCATCAGAGACCCCATACAATAA
ATATTTATGTTTCGAGAAATAAATCACCAGATGGTTGACAAGTTGCGGCAGTAAGTACAT
GTTACTTTTCTTGTCAGAAAGTACAACAACAGTACTTTTTTTATAGTCGACACTAAAATT
AAGACTCGTATTTAGTAATGCAGAAAAATCTTTACAAAAATATACTATATACTCCTGAGA
AAAAGCAGCTGATTTGACTGAAATAAAGAAAATGTTAGTAGTCTAGTAATGATTTGTGAA
CTACAAACGTTGTTTAAGGCGTTTACAGTAATATTAACATTACGGAATACAAAAGGGTGA
TGACTAGTCGACAAATAAAAATGGTAATGAGTCTAAATGACGAAATAATTAAAGAAATGT
GTGAAAGGAAGAGAATAATAAGCACAAGTCCCGGACCTGAAAACGGAAAGATCAGAAGAG
CCACGTGTGCAGGAGCTTGAAGAGAAGGTTCCAAATGAGAAAGAGATCCACC
>RG1HF0039 Genomic segment corresponding to mRNA: NM_202718 Arabidopsis thaliana alpha-galactosidase, putative / melibiase, putative / alpha-D-galactoside galactohydrolase, putative (At3g56310) mRNA, complete cds.
AGATGATAAAGAAGGTGAAAAGTGAGTTTGAAACAAAAATGTCAAAACGACTTGAACACT
GCCCATATACTCACTGGTGCTTTTCAAGACGCATTGAAATTCATCAACGTTTCAATCTCC
AAGCTCAAGAAAATGCAGAAGAAGCAGCGGATGTCGCTGGTAGTGTCACTGGTCGAGGTT
GAGAAGGCAGTGAGGGAAGTTCTTGATGTGCTTGGTTTGCTCACGACTCTAAGCTACGGT
GAGCTTTTGAAAGACATGAAACAAAAGGCATTAACAAGAGCAGGAATGGGAGAAGAAGAG
GTCTTGCAGAGGATTGAAGAAAGGAATATGGCCCGGAAGAGCAAAGATTTCAGGAGAAGC
GATCGGATTCGAGAGCTGTTGGCATTTAAAGGAATCTTCCTCGAGGATGTTCCTGGAGAC
ACTGTGTGGAGACCTTCCACCCCATTGACCAAGCCTAAATCTGGTTTAGGTTTAGGCATG
ACAGCCATCGTTTTTGCTATCGTTTTTACTTTCTTAGGCTTCTTCTTCTATAGCCGTTGA
ACTCTTTATTTATTTCACTATTTGTTTAGATTGTGTTGTATTAGTGTGTGGTAAACTTAT
TAACTTTAAACATTGACCTGCAACTGAAAAATTATTGGATCACCAAATCTCAAACGTTTT
TATATGTAGTCAGTCACATTTTGTGAAAAACGTTCGTTAACTAAATCTAATCTAAATAAA
TGCTTAAAACTCAAGAGCAATTCGTATGTGAAACTAAATGGGACAGATTTATAATAAATT
TTCTTTTTGTTTAAAAATGGCCGATGGTCTAATTAACTACTTATAGTAGTATTACTGAGT
AAATATTGTAATTAATGAAAACGATAGTATATAGGATAGTATATATGATAACGTGATGAT
TCATAAGCATATTTATTATTTTATCAAATTAAACTATTGGAGTTGGAGATACCGATACGA
CTCCACTACATCTATGAAACCATTTTCGTGTCTTGACTTTGGTTTGGTTCAACGAAGACA
CATAGAGGAAGAAGTCGCCGGAGAAGTGAAAAGACGTTGATGGTGATTATGAAGAAGATG
AAAGATTCAGTCTTGTTCCTCGTCGTAGGCCTCTTCTCTTTATCTGTTTTGGTCTCTCAG
TCGATCGCAGGGAGAGTCAAAGCTCCATTGTTGCAGAGCAATACTGGTGGATTAGTTTTC
AGCAAATCCTTCAATTCGATCTATGATACTTCTATGTACGGACGCTTGCAGCTCAACAAT
GGCCTTGCTCGAACTCCACAAATGGGGTAGGTTCAAGGAATTAGCTCTTTGGATTTTGAT
TTTCGTGGCTTGTTTCTCCTTACATGTAAAGGAACAATTTTTATGGGGTTTTGTCTCTGT
TCTGTTGTAAAGTTTGAAACTTTGAATCTGTCTTACAAGTTAAGAGTTTTGAATCACTCT
GATTGGACTTGTGCTTTGTTAATCGACAGATGGAATAGCTGGAATTTCTTTGCTTGCAAT
ATCAATGAAACTGTCATAAAGGAAACTGGTAAAACTTTCTTTCTTTTGATAGCTTCTAAT
AACAAAAAGCTACTCACATGTTTCATCTGATTTTATTTTGCTATATGTTCATTAGAGTTG
CTGATATTTTATTTATAATTTAACAGCTGATGCTTTGGTTTCATCTGGCCTGGCTGATTT
AGGATACATACATGTCAATATTGGTATTTGTCCCTTTGACTTGTCTCTTCATATATTTTC
TATCTGAGAGTCTTGAAACCTTACTGCTTTAACGTTTCACAAGTTTCGGTTTCTTGCAGA
TGATTGCTGGTCCAATTTGTTACGCGATTCAGAGGTAAGATCGCTCGTATTACTTCAGCA
TTGCTCTTCTAGCTTGTGTGGTAATTTCTGCTGATGCTCGAAAATACTATATGTAGTGAG
CTCATGTCCTGAAGTTTTACTCTCGATTTTCATGTAGAAGTTCTTTTCTCTGTGACTTTG
TAAAGGACATTAAACTAGACGCTGGATGCTTACGTTCTTTTGTAAATCTTGAAATCCAGG
GTCAATTGGTTCCTCATCCTGAAACCTTCCCATCAGGAATTAAGCTTCTTGCTGATTATG
TTCATTCAAAGGGTCTCAAACTCGGTATATATTCTGATGCTGGGTAGGTTAATATTCATG
TACCTATTTTATAAGCTCGATGAAGTTATATGACATGATCTCATGTCACTGTTTTGAATA
TTGCCTCTTTCAGCGTTTTCACTTGTGAAGTTCATCCGGGATCCCTTTTCCATGAAGTGG
ATGATGCAGACATTTTTGCTTCTTGGGTTAGTTTTCAGCCAATGTTGTTCAAAATTTAAA
GTAGTCAATAACCTTTTTAAGTGAACCTTATTGAGGATTATCTTGTATTTCTAATTACAA
ACAAAGACCAATATGTTTTTGATACTTGGTGGTATCTTTGTCTTGGTTTCTCATTGGTAG
CCTTGATTTCCAGGGCGTGGATTATCTGAAATATGACAATTGTTTCAACCTGGGAATAAA
ACCAATCGAAAGGTTTGATCTTTATGATTTGATATGGTACCTTTTACTCACAAAATATTT
ATGGTATAATTTTCTGAATCACTTGATACGGATTCTGGTTTCCACATTCCAGATACCCTC
CAATGCGTGATGCTCTAAACGCAACTGGCCGCTCAATCTTCTATTCACTATGTGAATGGT
ACACAACTACACGTCCAAAATGTCTTCACACAGGACGAGTTAATTTGAAACCCACAGCAT
TCTTCCAAGTTATTAATTTGTATTTTGCTACTTTCTGTAGGGGCGTTGATGATCCTGCCT
TGTGGGCAAAAGAAGTTGGAAACAGTTGGCGCACAACCGATGACATCAACGATACATGGG
CAAGGTGGATATCTCTTAGCATAATCTTGTGATTTGTGTAGATGGACATTAAGTTGGTAG
GAGGGGAATTACTTTGATTGAATCATGATCTGATTGTTTTACTCTCTTTTTCTGTTGTTG
TTTATGAAGTATGACTACAATTGCTGATTTGAATAACAAGTGGGCTGCATATGCTGGACC
TGGTGGTTGGAATGGTAAACAATCATTTAAGATCTCAAAAAATGTTTTCCATTGGAGTAA
CAACTATTACATTTGAAGATTGATCACATTTGTTTCCATTGCATTAGATCCGGATATGTT
GGAAATAGGGAATGGAGGGATGACATACGAGGAGTATCGAGGTCATTTTAGCATTTGGGC
TTTGATGAAGGTATGTAACTAATTCATGGTGTTTTCTTTATATCCTAGATCTCTCATCTC
ATCCCCATGGTTCTCTTGCAGGCACCTCTCTTGATTGGTTGTGATGTAAGAAACATGACC
GCTGAAACTTTGGAGATTTTGAGTAATAAGGAGATTATCGCTGTTAACCAAGGTGAACTT
TCAATATTCTTTTACTTGTTAGCTTCACTGCATACATGATTTTCCACAAATCCATTGTCC
AAGACCGAGAATCTGAGAACATTTCTGGTTGCAGACCCACTTGGTGTTCAAGGAAGGAAA
ATTCAAGCCAATGGAGAAAATGATTGTCAGCAGGTATGAATTGGGAGTCACAGAATTATC
AAACTCATAGAGAAAGCAGAAAAAACAAACTCAAGGACTCAAATTGGTGATAACTGTTTC
ATTGCAGGTGTGGTCAGGACCTTTATCTGGTGACCGTATGGTAGTTGCTCTCTGGAACCG
TTGCTCTGAGCCAGCAACTATTACAGCATCATGGGATATGATCGGTCTTGAATCTACCAT
TAGCGTTTCAGTAAGAGATTTGTGGCAGCACAAAGATGTAACAGAGAATACTTCTGGCTC
CTTTGAAGCTCAAGTTGACGCACACGACTGTCATATGTACGTTCTCACTCCCCAGACAGT
ATCACACTCTGATGTATAGTTCTTTATTGTGAGGCATTCAAATCCCAAAGAACAGAGATT
GCCTTTGTGTTTCTGTATACTCGTGTATCTTGTAAAACGTGAAACCTGTTGTTACCCGGA
CAACTTTAAATGTTTGTCACTCTCTAAACAAATTGCCAGAAGTGACAAGAAGTAAAACTG
AATCTCATATAAAAATTTAGATAAAAAGTCTGAAGGATCTTGATTCCAAAGAAAAGACAA
ATGCCAAATCAACTCTTAATCTATACCACTTTTGTATATTCTGACCTACCAACAATGAAG
AAGAGATCTCTAATGAAACATTGGTCAAAACAAGTTCCTGATGGATCTTTTGAATCCTAT
ATAGAGTTTTGAATACTAAATAGAGTTTGTCCATGTGGTTAAGAGAACCTAGTAATCCTG
AAGGTGTCAAGATAACAACCAAAGCTTCGGTCACAGTCACTAAAAGTCAAGAGCCGTTCA
TGGTTTGGGAGGATCTGATACTCTCTTCTTTGCCATTTTCCAATACCAATGTGCTTGAAG
TTCTAGGTTCTACTAGGTTTTCTGGTGGTGGAAATTGGCAATTGTCATCAAGCTCCAAAT
TCGCAGATCTTTGAGATTTCAGCACACTCTCTGGTCTCACACATTCTTCTCCTTTGTTAC
TGGTACAAGAAGTAGACACTTCACCGGAAAGATTGCAGCAACTACTGGCTCCATCATTGT
CTATTGCCTCAGAGGAAGCTTCTAAATGATTCGTTGATGAGGTTCCAGTACCTGATTCTC
TGAACCTGTCAGAGTATACCTGTTGACTCTGCAACAACCATTGAGAAGCAATTCAGAAGC
TTGCAGCAATAAGTTAATTTTTAAGCCAAAATGTCCGTCAAAGGGGTTAATCGCATACCA
TGTCAGGAATATAAGTGCCGGTTCCTCTCGTCTTTCTCATGTTTTGACAGCCATTAGGTA
AAGAATGCAAAGGAAAAGGCTGCATAGAGGTTGATACATTGAGACTTCTAAGATGGAACT
CGTTCTTTCGGTAAGTCACAAGGTGACGAACAATATCCCAACCACTCAGGTGAGAACTAA
CCGGGATATAGCCATGCTGAAATGTTCCAGGTAAGCTATGCCCATGATACATTTGCCCAT
ACACAAGTCTTCCAAAGGAACTATCGAAATCTCCACTAAGTTCAGATAATTCTGATCTTC
CAGTACCGAAAGCAGTAACGGGATCATTCACATCTTGCCTTTGTCCCTTACCATTTCTCT
CCAAAGAGTTACGAAAGAACTTCTCCAATCTCCATCCCATGGTGTCACCAGGTAGTGAAA
GAACATCTCTTAGCTTTCGAGCTCCAAGTGTAAAAGCATGTCTTATTCGTTGGACATTTC
CTAACAAAATGTTTTTAAAATAATTAATATTTGACAACTGCTATATTGGTTGTATAACTT
TTATCAATAGAGTACCTTGTGTAACACTTTTGCCGAGGTTGTTGCTGTATTTTAGAGGAT
CAACTATGTTGAGATGTTTGATAGGAAACTCAAGACCATTTGAGTCAACAGCTTTAGTTG
GAGCAGAATATAACTCTACACAGTTTCTTAAAAACTT
>RG1HF0043 Genomic segment corresponding to mRNA: NM_202714 Arabidopsis thaliana adaptin family protein (At3g55480) mRNA, complete cds.
TTCAAGAAGTGGAGAACAGGTGGTCCTAGATTCCAGAGAGCTTCAATACTCGGAAGAAAA
CGCAAGGATTCTAATTAAGTTCCCTATAACTCTTTCTTATCATAATTATCCAATAGGGTG
ATTGTAGCATATAACAATCTCAAAATGATGTAACTGGGTAACATACATTTGATTATGGTT
GAGTCAAATTGCAAACCTTTTCGTCGCAATATGGATCGATACTTAACTTAATTATGTGCT
CTTCATTTAACTCAAATTCATATCTAAATGGTGATTCAGTTTTGCTTCTTCGTACCAATA
ACAATGCCATATGATAATGTTTCTCTCAAAATTAATCGATTGTGTTTGTTATCAATTCTT
CAAAGAATGGCCAAGTTGATTCTGATATTTTTTTTTGTTTGTTAAAGAAGTCGATTCTGA
TATTACATGTGTGAGTTTTGTTATTACAAATTAACCGACATTTTCATGGAATCATTGTAA
GAAGTAAGAACACCACATCCAACACAAAAATTAAACGAAAGTATAGTAGAAGGGCTCATA
TCAAGTGTAACTTGGAAGGACCGTCACCGAGGGAAAGGTATGAAAGAAAGAACCCTAAAT
CAAAAAAGGGAAAAAAAAACATTTTATTAAATGTATTTCTCCTTCGATTTCGATTTGAAT
TTTTTCCTCCATCCCATGAGAGTTTTGTTCACACTCACCTCTCAAGCCTCTCTCTTTTTA
ATCATCGCCCACAAATATTTTAAATTCCAGAAAAAAACTCATTCAAAACAAAATTTCAGA
TTCATTTTTCGGGAAAGCATATACAGAAGAAAATCACATGAAGATGAAGGCGACTTAAGC
GTATAAATATAAGATGGGTTTAGGGTTTTGAAGAGCCCATTCTTGATGGGCTTTATTCGG
ATTATCAAACCGGTTTAGGATCTACTTAGTAAGATCCGGTTTATCCAATCCAGATTCTGG
ATAAGGCTATTCCATCATCCTAACACAGGCTTCTCTTCTGAAAAGTTCGTCTCATCGTCT
CTGTCTCTCTTACACAGCTCTCTGAATTTCGGAATCGGATTTGATCGGAAAGTTGGAATG
TTCAATAAGTTTGGTTCGACGTCGGAGACTCTTAGCAAAGCTTCAGCTGGGGTTGCTTCG
GATCGGCACTGACGCTCATCTTTATGATGATCCGGAAGACGTCAACATTGCTCCACTTCT
CGATAGCAAGTTCGAATCTGAGAAATGTGAAGCTCTTAAGCGTCTCCTTGCTCTTATCGC
TCAAGGCTTTGATGTCTCCAATTTCTTTCCTCAGGTGTTTGCCTTATTTTGTTTGATCCC
TTTGATCCTAGAATTGTTGCTCCGATTTTGAAACAATTTTTGGACGAATTTTAATGGCAG
GTGGTGAAGAATGTGGCGTCACAGTCATCGGAAGTGAAGAAGCTTGTTTACTTGTATTTG
CTACAATATGCAGAAAAGTATGTGAATTCAATTCAGCAAATGTCTTTTTGTTTGGGCATC
TACATGATTAGCTTCTATTGATTGTGTAGGCGTCCAAATGAAGCATTGCTATCGATCAAC
TATTTTCAAAAGGACTTGGGGGATCCAAATCCATTGGTTAGGGCTTGGGCTCTTCGTACA
ATGGCTGGGATTCGCTTACATGTTATTGCACCTCTTGCACTTGCAGCTGTGAGTAAATGT
GCTAGAGATCCAGCTGTTTATGTTCGGAGATGTGCTGCAAACGCTCTTCCGAAGTTGCAT
GATTTGCGGCTGGAAGAACATGCTTCTGCGATTGAAGAGGTTTGTCCTGTCAATATCCTT
AGGTTGAGGAGTTTTGGTTGCGAATGGAGATATTCAATGAAACGATTATAACCTTGTTGC
AGCTAGTTGGGATACTGTTGAATGACCATTCTCCAGGAGTAGTTGGAGCTGCGGCAGCGG
CATTCACCTCTATCTGTCCAAATAACTTCAAACTGATTGGGAAGAACTATAAGAAGTTGT
GCCAGATTCTCCCTGACGTTGAAGAGTGGGGTCAGATATTACTCATAGGAACTCTTTTGC
GCTATGTGGTTGCTAGGCATGGACTTGTACGGGAATCTTTGATGTTGTCCATACATGGTA
CGAATAGTAATGGCTTCTGTGAGAAGGATGGCCTAGGCAGAGATCTTACATTGGATAAAG
AAGATGGTGGTAAAAGTGATTCATTTGATGTTAATCTGGTCAGTCTTGTATCTAAATGTT
ACATTCAAGGTCCAGATGAGTATCTATCAAGATCCAGTTGCACCGATACAGTGTCATCTG
CTTTCGATACCAAAGAGACCACATCTATTGCACATAATGAAGATGTTAAGATCCTGCTTC
AGTGTACATCTCCATTGTTATGGAGTAATAACAGTGCGGTTGTACTAGCAGCAGCTGGCG
TTCAATGGATAATGGCGCCTCTGGAAGATGTTAAGAAAATTGTTAAACCGCTCTTGTTTT
TGCTTAGGTCATCTAGCGCCTCCAAATATGTGGTAACATTCTATTATTCCCCCACCAATG
TTTAGTCCAATCCACACATGCTGTGTAGTCTTGACGAAATGTGCTCTCTGAACATCGCTT
TATTCATATTTGTGGCAGGTCCTCTGCAATATCCTAGTTTTTGCCAAAGCAGTCCCTTCT
CTCTTTGCTCCACACTTCGAAAATTTCTTTATTTGTTCCTCAGATGCATATCAAGTGAAA
GCATACAAGCTGGAAATGCTTTCTCTCATTGCTACCACTTCATCTATCGCTTCAATTTTG
AGAGAGTTTGAGGTACTCTACTTTATCTGTCAAATCGATTATAGAAGTTTTTTGGTTCAT
TCTGGAAAGTTTGTATGATCATTTGACTTTCCAGTATGATATAAATAAGCACTTCTTAAA
GTGTTGTTACATAAGGATCGTCATCTTTGTCCCTGTACTGTAGTTTCTGGCCAAAATGAT
GTGTGCATGACTGATTCTTTAAGTTTTTTCCAGGATTATATTAAAGATCCAGACAGGAGA
TTTGCGGCTGATACAGTTGCAGCAATTGGTTTGTGCGCAAAAAGACTGATGACAATTCCA
ACTACATGTCTTGATGGATTGTTAGCACTAGTTCGACAGGGTCAGTTATGCTTTATTTTA
ATTGCATTCATTAGTTAACCTATTTGGCAGTTCAGTTTAAGTAGCTCTCACAATGTTGCA
GAATCTTTTGCTGGCGATTTTGAGTCCGCGGATGGAGAAGCTGGAGTATTGGTGCAAGCC
GTGATGTCAATTCAGACTATGATAGAGCGAGACCCCCTTCGTCATGAGAAAGTACACACA
TATCATCCACTGACTGCACATCTAATTCGTACCATTTCTTAAAAACATGCTTGGAACCTG
CTGCAATGATCTCAAATAACTCCTTTTGTACATCTATTTTCAATAATGTATTGATTTTTT
TTTTCTTGTTCATTTTGGTTGCTTGAAGGTGTTAATTCAGCTGTTTCGTAGTCTGGATTC
AATCAAGGTAGCTGCTGCTCGTGCAACTATTATTTGGATGGTGGGGGTCTACTGCTCTTT
GGGTCATATCATTCCTAGGATGCTGACCACAATAACCAAGTACCTTGCATGGAGCTTTAA
ATCAGAGGCATCAGAGACAAAACTACAGATTCTTAATACTATTGCTAAGGTATATAGCTT
GGGGCGTTGCCTCAATACTTCTTATTCTGAGTTCAATAATATAATATTTCTTCATCAACC
CCTTTGAAAGAAAGGCTATATGGTTAAATGAGAAAGGACATTTCCATTTCTGTTACTTGA
ACAAATTTATCATTTCTTCTCTCTGAAATAGTCAGTTCCATTTCTTCACTAATGATAACA
TTTCATCCTATGATTTGTCTGTCCTTTGAAATCTCTTAGGCATGCTATGAAAATCTTTAC
TTTTCATGCTAGTGAGTACGTTTACTGTGGCACGTCTCACTACAGTCAGAAGATATTGAT
CAAATTATCACTGTAATTGTAGGTTCTAATAAGTGCAGAGGCTGGTGACTTTCATATGTT
GAAAAGGATTGTGGTCTATGTGTTTGAATTGGGCGAATATGACTTAAGCTATGATATTCG
TGATCGAACTCGTTTCCTGAAGAAACTGCTGTCATGCAAATTAGCTAGTCATGAGCCGGC
AGAAGACAGTGTTGCATCACAAGAAAATATTGCTGCGCATGTTGTGGAACATGTCTTTGG
AAGAAAACTGAAATCTGTTTCACCTATAACCCTGCACAATCGTTTTTATCTTCCTGGATC
TCTGTCACAGATAGTTCTTCATGCAGCCCCTGGATATGAACCTCTTCCAAAGCCCTGCAG
TTTTGTGTATGAAGAACAGGACCAGCTGTCAGATTTAGATAAACAAAGAGAGGCCGCAGC
TGATTTAGATGGTTCTGAGGAATCCTCTGAAACAGGGGATGAGAATGGCTCCTCTGATTA
TGACTCTGAATCTTCTAATGGTTCGGATTTTAGCAGTGAAGGTGATGAAAGAACAGTGTC
TAATGACGCCAATGACCCAGCTGCTCCTTTAATTCAAATTTCAGAGACTTCTGTTTCCGC
TGACCAGGAAGAACTAAGGTCCAGAAGGGCCCTGGATTTGTGGTTAGATGATCAGCCTAG
TACATCAAACCAAACTCCATCTGCATTAAATAGTAATCAGAGCTCTTATGCGAAGATATC
CATTGGTGATGTAGGAAGCCGAGTTAAGCCTAAAAGCTATAGTCTCGTAGACCCTGGAAA
TGGCAGTGGCTTGAAGGTAGACTATGCCTTTTTATCTGAAGTCTCTAATGTATCTCCATT
ACATGTTTGCGTAGAAGTTCTGTTTGAGAACAGTTCTGCTGAACCTATCCTGGAGGTGAA
TTTGGAAGATGAAGAATCAATGAAGGTAGCAGACTCTTCTGAACAGACATTGGTTGGTAA
AGCAAAGTGAGTTTGATTCCTTTATACGTATTTGATTTAGAAAACCCTCTTTTTGCCTAA
TCCATCTATCACTTACCCAATATGATAGTGCCTAACTACATCCTTAATCCTCCAAGCAAT
TAGTTTTGGTAGAAAACCATTATCTTCAATTTTCTCGGATTATTCTCAATTTTTTTTTTT
TTTGAAAACCCTGCAGTGCATCTTACAACAATATACCAACCCTAATTCCAATGGAGGAAA
TTAGCTGCCTTGAACCACATCAGAGCACAAAGAGGCTTATCCAGGTTCGGTTTCATCACC
ACCTGCTTCCCATGAGGTTAACCTTACATTACAATGAAAAGAAAGTTCCTGTCAAGTTAC
GACCTGATCTTGGATACCTTGTGAAACCATTTTCAATGAGCATCGAGGAATTCTTAGCTA
CAGAATCTCGATTACCTGGAATGTTTGAGTATAGTCGAAGGTTAGCTGCTTTCTCTACTT
AAACTTGAGGTTGATGCATAAGAAACTTTGACTTTTACTTTCTGCACAAAAGGTTTTCAG
AAAGATCATGTTCACTTCACTTACTGATTTCCTAACCTGGGTGGTTCTCTTCACTTTTGG
TAGGTGTACTTTTGACGATCATGTTAAAGATTCAAGAACGGAGAATGGGAAAGACAAATT
TCTTAGCATCTGCGAGAGTATAACACTAAAGGTGCTTAGCAACTCAAATCTACACCTTGT
ATCTGTGGATTTACCAGTTGCAAACTCACTCGAAGATGCAACTGGTCTGCGATTAAGATT
CAGCAGCAAAATCTTGAGCAGTGAGATCCCTCTTTTGATTACCATCACAGTCGAAGGCAA
ATGCACCGAAGTTCTGAATTTAACAGTCAAGATCAATTGCGAAGAAACGGTTTTTGGTTT
AAACCTGTTGAACAGGATAGCTAATTTCATGGTTGAGCCGTCTTCTTCAGCCACTTGATC
ATCAAAACTGAGGATCTTTTTTTTGTCACCTTGTGAAAATGTTACCAATCCTTTTTTTTA
TAACATTATTTTGATACATTTATGTAAAATATAAATTATAAATACAATGAGATTTCAATT
TCATACACATGCTCTTACTAAATCAAGAAGATTCCCCACAACCAACAAATCATGATACAT
TTTAATTTAAATAATTTTTTGTACTTATGAATATCTTAATGATGTTGACACTAAAGATAG
AAGAAGAAGATAAAATCAGCAGTTTTAAGAAACCAAACTAATCAACTTGGCTATGCTTCC
ATCCTCCAAACTGTTCTCCATCCATTCCCCTGTCTTGCTGAAAATTCCCAACAAAAAGTA
AAGAGTTTACTTCAATCAGAGAGTAAATAAATTTTAGTTAAAAAAAAAGAAAGTAAAAGT
AAAAAGAAACTAACCAAAAGAGAGTAAGAAACTCCAATGAGAAGCTCGCCGACAAAGGAG
AGATCGGAGTCAACAATGTTGTACTTGGTTGGCCTTAGCTCCGCCGTTCCCTTCTCCACT
CCCATTTCCAATAGCTCTTTCACATGTACCCTATTTATTCATTTCCATTAATCAAGATTA
GTCCATATTCTTTTTTTCTTTTCGATTTCAGTTATGTATAGTTTAGGGCTATCATGTTAT
GTGATATACGTACGTGGCTTCGCCAATGAAATCGTCAGAGGAGAAAGTATCATGATCCAT
GACTTTGACGATGAGTTTGTAGTCGGCGCCGGAGCCAGGAAACTCTGCTCTCCATTTCAA
TTTATCATTCCATGTCGGATTTCTACCTCCATCTTCTTCATTTAAGTAAACAAAAAAGAT
GAAAATTTGATAAACGATGTTTGTACATGAAATATGATAATGAGAAAAGAACATTGTCCA
GTTTGATCCGTTATTGGTAAAGTAGACAAAAGCCGTTTGATTAAAGCCGTGCAATCAATA
TCTCACTAAAACACCATTTTCTTCAGTAAAACATTAACCAAGTCTAGCGAGGATTGTTTA
CATCACAGTAGTTTTCACATTTCACTACCCATTTTTGTAGGAAATGAAAATATTATTTCT
TATAGCTAGTAGTTTGGTGTATTAGTTGGTGATTAGTTAAAA
>RG1HF0044 Genomic segment corresponding to mRNA: NM_202713 Arabidopsis thaliana Dof-type zinc finger domain-containing protein (At3g55370) mRNA, complete cds.
CGTTGTTTTTTAACCTTTTAATTAAAAATTGAAAGGAGGTGCCTAGGGTTTCTCTCTCTG
CATGGCCACTCTCGCTCTTCACATCTTTTTTTGGGCACCATTGTTAACGTATGCAAAAAA
AAAAAAAAAAAAAAAAAAAACTTACATGCTAAGAAAACTCTCTTTCCTTGTCGTTTCTCT
CATAAAAGAAATTTATTTAAACTTATTTTAGTCCAAAATTTATCGTTGCTGATGAAAAAT
ACAATATAGGAAGTGGGATCGGATCGGACAAGGAGTGAATTATCTACCAACTTAGATTTC
ACTCGTCTTTTGATTGACAAGTAACATACACAATAAACACATATGCATAATTATTTCCAT
CTTCAACCAAATGTTGTAGTGAAGTAATTTGATCTATGTTATACGGACATCTATCTACTA
AATTTTTGAAAAAAAAAAAAAAAACTATCTATTACATGCTCCAAATTATTACTTGCTTAT
GTAATTTATGCGTATATTAGAGATGTTGGTGTTTTTCTGAAATTTGATATATGTTCTTTT
ATCTCTGAAATATGATATGTGAATCATCATAGCATTTTCAGTGGTTACAACCTTATCGAA
TCGACAAAAGATTGAAACAAATTGGAAAAAAATAAAATAGTTTTACTATTTTCTAAGCAG
CGTGAAATGAATATCAGTATAATATATGAAACAAATTCGTACGTGATAAATATGTATACA
GTGATACAACCAAGAACGATGACGTATATGATTGACTTGCAAAAATAAGCAAACAAAATA
CCTGTTCAAATCGACACTTAATTCCAAAAAGGTTAGTAATAAGTAAGAAGGCTTTTATTT
ATGAAAACAAAAAGAAATAAAGAGCCTAAGAGAATGATGAAAATTGAAAGAGAAAAAAGA
GCATTGTTATAGAAAAGAAAAAAAAGAGAGAGTAAAGAGAATTAAGAAACACAATAAATT
AAACAAAGGAAACTTCATTTCTTCTCTTTATCCCATTCAGCTCCTCCCTTCTCTCTCTCT
CTCTCTCTCTCTCTCTCTAGATCAATTCTTTCTTCTATGATGTGATTATCCACCATATCT
GCGACCTCTTACCTAAAAAGGATACAAGTAAGAGATTCAAAGATGGTTTTCTCATCTCTT
CCAGTGAATCAGTTCGATTCCCAAAATTGGCAGCAGGTAAAAATCAGTTTATGATATTTG
CTAGATGTTTCTGATTCGTTCCTTTTTCCTCCAAGCTCGATCAAGATTTATGAAAATTTG
ATGAGATTTTGTTCGACAAAATTCCTAGCTATTGTGGACGCGCATATATATTACTTATGA
ATATTCTTAGTTGATTAAACCCTTTTTTTTTCTTGTCTTCTCGAATATACGAAAATATAT
AAAGATGATTTCAATTTTGGTCTTTTTTTCTACTTCAAGACTTTTTAAAAAATTATTCTT
AGTTGATAAAAACCTTTTTTCTTGTCTTCTCCAAGGGCTTATGTATAATGTTTTTCTTAC
AGGATTAATTTTCTCTTTGGTTAGATTTTTACACCGCCATGGAATTATCACTTCAAAAAT
AAAAAAGTTTAAAGTTACTATGACTTTAATCTGAGTTATTTATCCATTTTCTTTTTGCAG
CTTTGTTGAAAAACTATAATTAATCTGCAATTCTTGTCAAAGTAGTCACAATTTTTATCT
ATTTTCTTTTGTCTCCGACCAATGTTTCAAACTCGAATCCTTTCGTTAAAAGTTGTTTCT
GCTTTATTATAAACCTGAAACTAATTAGTACAAATTATGTTAATATGCAGCAAGGGAACC
AACATCAGCTAGAATGTGTCACAACTGACCAGAACCCTAATAATTACTTACGGCAGCTCT
CATCACCACCGACTTCTCAGGTTGCAGGTTCGAGTCAAGCTAGAGTGAATTCAATGGTGG
AACGTGCTCGGATCGCAAAAGTCCCATTGCCTGAAGCAGCTCTAAATTGCCCTAGATGTG
ACTCAACCAATACTAAGTTCTGTTACTTCAATAACTATAGCCTTACTCAACCTCGCCATT
TCTGCAAAACATGTCGTCGCTATTGGACACGTGGCGGTTCCTTGAGGAATGTTCCTGTTG
GAGGAGGCTTTAGGAGGAACAAGAGAAGCAAATCCAGATCGAAATCTACGGTCGTGGTCT
CGACTGATAATACTACTAGTACTTCATCACTTACTTCTCGCCCAAGTTACTCAAACCCTA
GCAAGTTTCATAGCTACGGTCAAATCCCGGAGTTTAATTCCAACTTGCCCATCTTGCCTC
CTCTCCAAAGCCTTGGAGATTACAATTCAAGCAACACTGGATTAGATTTTGGTGGAACTC
AAATAAGCAACATGATAAGTGGTATGAGTTCTAGTGGTGGGATCTTGGATGCATGGAGAA
TACCTCCATCACAACAAGCTCAGCAATTCCCTTTCTTGATCAACACTACCGGATTGGTGC
AATCTTCAAACGCGTTATATCCATTACTAGAAGGTAAGGGAGGTGTTAATCAAGGTGATT
CTCAACAGAAGAGTAGTGATTATTCCAATCAGCTAATGTTTAAGCCCTTGATGGATTTTT
CTTCAGGCGGGGTTAGCGCCACGCAAACAAGAAATGTGAAGGCGGAAGAGAATGATCAGG
ATCGGGGTAGGGATGGGGATGGAGTGAATAACTTATCAAGAAACTTTTTGGGTAATATCA
ACATAAACTCAGGCAGGAACGAGGAATACACATCATGGGGAGGTAACAGTTCTTGGACCG
GTTTCACCTCCAACAACTCAACAGGCCATCTCTCATTCTAAGTACTCAGCACTAGCTATT
CTTGATGATTCTTTTGTTGGTTGGGGTGTACATTGGTGCTTGTCATGCGAGTTATTGCTG
AGGAAGATCAAACCATGCAGCTATATCCAAAGGCTAATTTTGAGGCTCAAAGGAAAGGTA
TGGTTATAAAACTATCTTTTTGATCTTTTAAAAGATCTTCAAAGTGTGAGTATGTTTATT
GGTTGGCTTCTGGTGATATTTATGTTTTATTAGAATTTGGTCTTATATATTGGCTATATA
TAGAGGTGTGGGTGATATGTATGAATTCAAGAGTTGATGTTGGAAACTTTTTTGTGTGTT
CATTGAATAATCATCGAATTCTCAATTTCTTGGAGACCCATTATGAGACATTGAGACATC
TATAGAACATATATGTAATGTATATTAAACGTACTTAAGTCGAATTTTATGACCAAAGTA
AATAAATTATGCCGAATGTACATGCTAATATCGAGTTTAAACTATTTTTTCCAATATAAC
AACTATTTTCTCTTTCGTCCAACTTATATACTCTTATTCTGATTCTTATTTTCTTCTTTT
TAATTCCTTTTTCCTTTCCCAAGACACAAAAAAAAAAAAATACAGAAACGAAAAAAAGAG
ATTTTAAAAATTCATAACCCACGAGAATTATGCACCTAAATTCAGACTAATCCCCCAAAT
TTCAGAAATTTATGTATTTTTGCGATTTAATATTGTGTTCACAATCATAATGGCCAACTA
ACTAATTGAAAAGACAATGGAATGACTGAAACCATGCATAATCTCTCAAGTCTCAACCTA
TGAAGAATCATGTAACCAATAGACTATCATCATGATTAGTTAATGCATGATCTATAATGT
ATTCTTTGAACATAGATATGTCATTTATCTGGATATAAAGATGGCGTTTTAACCTACTTT
GCAATTTTTGTTATATCTTTCTTCTAATACATATGATCAATACACTTTTGTTTTTAAAAG
AAATTAAAAACTTATTTCAAACATCGATCACAACATGACATAGGGTGAATCTACACCTAA
ATTGACTACAGTAGTTAGATATATATACTTCAAATTTTAAATATAGTGATGTACGTATGT
AATTGGTACTTCATATTATTATTATGATGTATGTAATTGGTACCTATATTTTGGAACAGA
ACAAAAAAAGAAGACACTAAACGAGCTAAAGAACAATGGAAATTTCAGTTATAAGGAATT
GTGGGATAAGGGACAAATTAAACTAACGTAAGACTAGCGCGCAGGTCTATATATGTGTCA
AAAGCACGGACTTATATAGGTACATACATGAGATACACCCCCCATACACACTTATACAAC
ACATTCATGAAGAGAGTCATATTTCATTTTCTTTTAACGTATTTTTTGGGCCAATCCATT
TTGTTTTCGCTATTAT
>RG1HF0045 Genomic segment corresponding to mRNA: NM_202712 Arabidopsis thaliana short-chain dehydrogenase/reductase (SDR) family protein (At3g55290) mRNA, complete cds.
TTTTATCTTTGGATTCAAAAAGATTATATGTTTGGTATTTGTTGATGCGTCATAGTTTCT
ATTCAGATCGTGTTCCAATTCTTAATGCTACCTCTCTAATCCCGGTTTAACCTGGTTATA
TCGTACCTTCGTAAATAACTAATAAGTAATACCCAACCCAAAATTCAAGTGGTCCATTGG
ACCCATCTCTTTGTTTAGATGCTTTCAAAGTACAGAACAAGTTCACTGTGGTCTGTGGAG
CCCAATCTAATCAACAAAACAATCGATCCGCGAGAAACTCGTGGTTGTAAAAAACTTTTA
CTAAATGAATTATTGTTGCTTGTTGCCGGAAAACGACAGAAAACGTCGGTATCATTGAAC
TAACGTCGGTATTATTGAACCATTGATTGATAGTTGGAAAAAAAAGAAAAAAAAAAGAAA
TCATATATTCCTTTTGTTCCTTTTTGTTTGATTTTCTAAAAAAAGATATATATATTAAAA
AAATATATTAAAGTTGATTTTAAATGTATTATTTTTTTTGTGTTTTACAATTTTCTATAA
TTTTAAACCAATAATATTCAATTATTTTTATTAAAGTTTATAATTTATCAGTAATAACTA
ATAAATATTGTATAAAAAAATCTAAAAAATCAATCTTCTTGAAACAAATATTTTTCTTAG
AAAATCAAATAAAAAAGAACAGATGGAGTATCTATATATTAATAAAGATAACAATAAATA
AAATCATCAAACCTAAATTGTTTCCCACGAATCAGTTTCGAGACATTGGCACGTTAAATT
GTCGATCTGGTAATGAAGTAGGCTTTACATGTAGTAGACTAAAGTGTTAATTAGGACCTA
GACCCTACAGATTTGGGCATAAACCGTCCTTTGTTATGGGACGTGTTCTACTTGGTATCT
CTAGAACCGCGGTCTTTGGCAGATGGATCAGATTATATCTTTTTGACACTTGTATTTATA
TATGTTATATGTTATTGGCTTCTCCTTCCCCATTGGCCATCGAACACACCACACAGAGAA
AACAATATGAGCAATCATCAAACTGTGAGATAACATTTTCTCTCATTTCCCATCTTTCTT
TTTATCTTCAAAACTATTCATATAACCATTTATATAAGACCACTCTCCAAATTACCATGC
TTTTAACCTTTAAATATGATTTCTGTTATCTTCTTTACCATATGATTCCATATGGAAAAA
TTGTCAATCATGTGTTTTTGTCTTTGTAATCTGAAATTACTTGATTTTTGTATTTTGTTT
TTTTTTTGGGGGAGAAAAGCAGGTGTTGAAGCTATTGGAGCCATGGTGTGAACTTAAAGA
CAAAGTGGTTCTTGTGACAGGAGCTTCCTCTGGTATTGGAAGAGAGATCTGTCTTGATCT
TGCCAAAGCTGGTTGCCAGGTTATTGCAGCAGCTCGTCGTGTTGATCGACTCAACTCTCT
CTGCTCTGAAATCAACAGCTTCAGTTCAACTGGAATCCAAGCCGCAGCTCTTGAGTTAGA
CGTTTCATCAGACGCAGCCACCATTCAAAAAGCGGTCAGGGAAGCTTGGGACATCTTTGG
AAAGATCGATGCATTGATCAACAATGCTGGAATCAGAGGCAATGTCAAGTCGAGTTTGGA
TTTGTCAGAGGACGAATGGGACAACGTCTTCAAGACCAACTTAAAGGGTCCTTGGTTAGT
ATCCAAACATGTTTGTATGTTAATGCGTGACGCTAAACGAGGTGGCTCGGTGATAAACAT
CTCATCGATCGCCGGGATCCGGGGTATGTTGCCCGGTGGACTTGCTTATGCTTGTTCCAA
AGGCGGTGTTGACACCATGTCAAGGATGATGGCACTTGAGTTAGGTGTTCATAAGATCAG
AGTGAACTCGATCGCACCGGGGCTTTTCAAGTCAGAGATCACACAAGGTCTTATGCAAAA
GGAGTGGCTCAAGAATGTTACCGAGAGGACTGTGCCGTTAAAGGTGCAACAGACCGTTGA
TCCAGGGCTTACTTCTCTGGTTCGCTATCTCATTCATGACTCTTCTCAATATATATCCGG
GAATACATACATTGTTGATTCCGGTGCTACATTGCCCGGTGTGCCTATCTTTTCATCTCT
CTGAAAATCGAACCTTATAATATCTTATCTTGTGCAATAATAAGTGAATACATTTACTCA
TTCTCTACTACTTTTTAAGATTTACATACATCGTCAAAAATTTGCAATAACAAACCAGCA
GAGACACAAAAAGAAAGGACAGAAAAATAAACAGCCTCCTGATTGTGATGCTTTGGTTGT
GGCTAACAAAATCGGGATCATCTAATTTGATCATGCGTCACTCGGTGATTTCACTTTTGG
GATTGAAACAGACTTCTGGTTTTTCTCCTTCCATAGTCTTCAGTTTTGCTAGAGACTATC
ATCTCTTTGTTATGCTCTATCTTTGAATTTCTTGAAGTCAAACAAGACAGCTCTATCGGA
TGTACTATGGAATGTACGACCAGAGTCCATAACCCATTCTTTGCATGTGCTTTGAGTGCT
CACAGTTAACACCAAAGGTTGCGGAGGCTCAGTTGCAATATTAGCCAATTCTGCATGTTT
CTTTCTTTGAGGGCATTCCCTTTTCCAGTGATCTTCCTTTCCACAGATAAAACAACTTGT
GTTGTTACTTGGCCTTGACTGGAATTTCCCATTTCCACTTGAACTTCCTGTACATGGCCT
TTTATTTCCCTTATTGTTTGATCTGCCCTTAAAATCACCCAATAATGCTTCTGAATCTGG
TTTTGACACGTTCAGCAATCCCTTTTCTTTCAACTCAATTTCTTTAGAGTATGCTGAACT
TATGACTGCATTTAGTGTCAGGGTATCCTTCCCACTCCCATACTTGAGTGTATCAACTAG
TGAATCATATTGTGGTGGTAAGCCAGCCATGAATTGTAGAGCCTGGTCTTCATCACTAGT
GTTGATGTCTAAACTTGCTAGATCTGCAACTAGCTTGAGAGAAGTATCCAGATTTTCTTC
AATGCTTTTGTTCTCCACCATCTTGAAGCTTGTGAACTTGTGCTTCAAATAGATCATGTT
GGCTAAGGTCTTTGTCTGGTAGTTTCCTTCATAACCTTCCTTAGAATCAGATCGCTTAGA
CTCATGCTTATCAGACTCTTAGCTATTTTATCTTTCTCTGCTTTCTTTGGA
>RG1HF0049 Genomic segment corresponding to mRNA: NM_202708 Arabidopsis thaliana phosphoribosylformylglycinamidine cyclo-ligase, chloroplast / phosphoribosyl-aminoimidazole synthetase / AIR synthase (PUR5) (At3g55010) mRNA, complete cds.
CTGCTGTATTCACCTCATATTTAGTGATCAACATTTTTCTTCAGAACATGACGCAGGTCA
TGGGTGGTAGTTCAAGGAGAGAGTCAGAAACCGAGTCGTCATTAAGCCTTGACACCAGAA
ATCCTCCTCGCAGATCATCTGCTTCTGATAGCTTACCTCATCAACGACGGTAAATCCAAC
TCCATGTTCTACCAAATCAACGATCTTTAATCTTCCATGTTGCTTATGAGTCTGACATGC
TTAATTAATGGGCAGGTCGGTTTCTGCATCTCAAGCATCGGGAGCCGCTACCTCAGGGTA
CAGAAAAGACGAGAGCAATTGGAGATATGACACTGAAGATATGCCGGAAGAAGTCATGAG
AGCCTCAACAGCACTTGAAAATCTTCAGCTAGACAGGAAAACTCGGAACCTAACATCGTC
TTGGAGGTAACTTGGAGCGTCATGGCTCTTACCTTACAAGTCGGATAGAACTGAAAAATA
ATCTAATCCATTGGTTTTGGTTGTGGTTCAGGAATGTGAAGGATGGAACAAGTGAAGAAG
AAGAAGGGAAAGATTGATAAGGCTTTCGTTAAAATCCAGCTTGTGAATTAGTATCTCTAC
ATATATATGTGTGTTTCTTTTTTCATGTATGGTTTTAAATGTTGCAACTTTGTTTCTTAA
GTTTTTCGTTTGTCGTGTTTGAGAAATCCGATTGGAAGTAAAGATTATTGATATAAGATG
TCAACTACAATTAAGCCGTTAACACAAACTCAAAAACTTTCATAAAAATTCTCAAATATT
AGTGTCATTAAAAAAGCATTGTTAATCTGAGGACTGTATACATTCCAAAGAATTATCATT
TCCCAAATTTATTTAAAATAATTTTATGATATCTAATCCTAAATCTTTTTGTTGAGGAAA
AAAAACAAAAAAACAAGTAAACCTTGTTTAGGTTTATTAGGGTTTTAAAAGTATTTATAT
TTGTTTTCTGCTGCAGCAGACTCAAAAAGCTAAGTAAACTACTCAAGTCCCTCCCTTTTC
CGGCGTCGCTATTCTCAGTCTCATTCTGTCTCCCGTAAGTCCTAACTAAGCTTTCTCTCT
TCAGTCTTCAGCCTCCGCCCGTTATTGTTGACAAGTTTTAGCCTTTTTGTTAATTACTAC
TTTACTACTCTTGTTGTGAATTTGCTGCTACTGTTGAAGCCATGGAAGCTCGGATTTTGC
AGTCTTCTTCTTCCTGTTATTCGTCTCTTTACGCTGTCAATCGATCCCGGTTCTCTTCTG
TGTCATCTCCGAAACCTTTCTCCGTCAGCTTTGCTCAGACGACGAGAACAAGGACTCGTG
TATTATCCATGTCGAAGAAAGATGGTCGCACTGATAAAGATGATGACACTGATAGTCTCA
ATTACAAAGATTCTGGTGTTGATATCGATGCTGGTGCTGAGCTTGTTAAACGAATCGCAA
AGATGGCTCCTGGAATTGGTGGATTTGGTGGTCTCTTTCCATTAGGTATATATATATATA
TGGAAAACTGCAAAATTTTCACCTGAATGTTGAAACTTTTGGTCTTCTAATGAATGAGTG
TGTGTGAGCAGGTGATAGTTATCTTGTAGCTGGTACGGATGGTGTAGGGACTAAATTGAA
ATTGGCATTTGAAACTGGAATTCATGACACCATTGGAATCGACTTGGTATAGCAAATTCT
CTTTTGTGTGTTTTGTGATACTAGCCCATAAACTCATGGTTTAGCTTATTGTTATAGGTT
GCTATGAGTGTGAATGATATTATTACTTCTGGTGCAAAGCCTCTGTTTTTCCTTGATTAC
TTTGCTACTAGTCGTCTTGATGTAGACCTTGCTGAAAAGGTACCATTGCTTCATCATCTC
TTTCCCCTTTTGAATTTGAGATTGCTTTAAGGACTTGATATTGATGTATGCTTTGTTGTC
AGGTCATTAAAGGGATTGTTGAAGGTTGTCGGCAATCGGAATGTGCTCTCTTAGGGGGAG
AGGTATGTGTTACGGTTTTGACAATGTAGTTTACGCATCTTTCCATGATTGTGTATCAAT
TTGGTTTTGTTTTGTTTTTTTTAGACTGCAGAGATGCCTGACTTTTATGCAGAGGGCGAG
TACGATCTAAGTGGGTTTGCAGTAGGCATAGTAAAGAAAACTTCAGTTATCAACGGAAAA
AACATTGTGGCCGGTGATGTTCTTATTGGCCTCCCGTCTAGTGGTGTTCATTCCAATGGT
TTTTCTCTAGTAAGAAGGTAAAGAGTTAGCGATAGTCGAGGTTTTAAGCTTCTGATTTCA
TGGCTTTTAACCACATTCCAATTGTTGCAGGGTATTGGCTCGAAGCAATCTTTCGCTGAA
GGATGCGCTTCCAGGTGGATCAAGTACCCTTGGTGATGCTCTAATGGCACCCACTGTCAT
TTACGTGAAACAGGTTGGTTTTCTTGTCAACAAATATTCATTCCATCATCACATTTGTAA
CAACTCTATGACTTTCTCTCTCTCTGTTATTCGAAGGTACTTGATATGATAGAAAAAGGA
GGAGTGAAAGGTTTAGCTCATATCACAGGCGGAGGTTTCACAGACAACATTCCCCGAGTC
TTCCCGGACGGTTTGGGTGCTGTTATTCACACCGATGCTTGGGAACTTCCACCGTTGTTC
AAGTGGATTCAACAGGTAATGAATGAGGAGAGAATCATAAACAGAACGATTACGTTTATA
CTTCTAGAATGTTTGATTGTTTTTTGGTTTATTGTATAGACTGGGAGAATAGAAGACAGT
GAGATGAGAAGGACGTTTAACCTGGGGATAGGGATGGTTATGGTGGTTAGTCCAGAGGCA
GCTTCACGAATACTAGAAGAAGTCAAGAATGGAGACTATGTTGCGTATCGCGTAGGAGAG
GTTGTCAACGGTGAAGGCGTAAGCTATCAGTAGAGTGTTGTGTGTTCTTTTTTCTTCTGT
GTTTTTTTAAGTTTTCGTTTCCCACCGTTTTTAAGAATTAATCCATTTGTCTACGGTTTT
ATGAGGTTACAATCGAGATGAGGCATTTTTTAAGACGTCGTGTTATTATTTGATCTAATT
TTTTAAAAACAACCAATGTGATTGGTCTGGTTTATTCTCTTTGTCGCACAAACAGATGTT
GAAAGATATTCTCGTTCTAATTATATAAAATTTAAACATGTTGTTTGCCTAGATGGTATG
GGTTAAGAAGCTAATTGTCAAGAAAAAACAAATGTTGTAGGAAGAATTCTTCATAAAATT
CATATATTATAAAACTGAGGGTATCCAAGAGAATCATTTACTTACTAGCTTAGAGATTAA
TGAACTATATACACCATTTATGTCTTGTATGTATCCCATCACCTTAAAATGAATATATTT
ATAGCAGCATACCACAAACAAACAAATGAATGTATTTAAAAGTTCTCCCAAAATTCAATC
CGGAATTATGAAAAAAGGGTGACTGAGAGAACTGAGAAGCTATTGAGACTACACGTAGGA
CGATTTAGCTACTACGATTTGAAGATGGAAGTGGAAAAGAGAGCTTCAAGGTTGATTATA
CCTAGGAAATGTCTTGGACCTTAGTTTCCGTTGGTTCAGAGTTAGTCTCTTTTGCCTCTG
TTGATGATTGCTTCTCGTCATTAACATGCTCCGGAGATTTTTCAGGTGTTGTGTTCTGCA
AATTGCGGGTCAGTTTGTATACATAACTAGGAGAAACTATTTGGTTTTAAAGACAATTTT
GAGGTGTTTCTTGGGTGAAGCCGTCTCTATATATGTTTTGTGTAAGAAGAAGATTTACCT
TGTTCTTGTCGCGCCACCCTAGTCCAAATGGCCGTGCTAGCAAACTGATCCTGCTTGGAG
GAGGTTCTGGTGACGAATCTTGGTTAACTTGCCTGGAAGGTTAAAAAAATATGTATATAT
ATACCCAATTCAGAATACACAAGGGTGGGTCATTAGTCATAACCCAATTGAGTGTTTATA
GTTGTGTACACAATTTATGTTTTGAGTTGACTCAGGTAAAAAGAACACACCGTGGTGAAG
GTTGTGCTTTGAGTTGGCCAGATTGATACTGCAAAGTTGCCTCGAGCATGGACTCTGCCA
TCACTGCTCTCTTCTCCATTTCAGCCAGTGCAGCAACAGCTTCCTCGTATTTTTCCTAGA
CCAGTTATCATATTCGTTACAGAAACGATC
>RG1HF0050 Genomic segment corresponding to mRNA: NM_202707 Arabidopsis thaliana expressed protein (At3g54970) mRNA, complete cds.
GGTTCTGCTCCTCTCTCAATAGCTCTACTTAAAACCTCCAAAGCCTCCGCAGGCTTTTCT
TCTCTCAAACTAGCTCTCATTAACAATTGCGTTGTTACATTATCACCATCAACACCAATG
GCAACCATCCTACTGTAGAGTTCCTTAGCTTCAGTTAACGAATTCCTTTGAACTAAAGCA
CTCAAGGTCCTATTCACATATGGAAAAAATGGAATCACATCTAGTTCCAACATCTGGTTG
ACGATATCCACCGCATGATCCGTTTGCCTATCTTTAGAATAAGCATTCAATAAGTAATTA
AAAGCTCGTGAATTGACTTCAAACCCAAATGATTTCGCCGAATCCACCAATTTACTGACC
AAAACACTTGCCATTGGAGTTGGATTGCTCGTAGAAACGTACCGTATGAGCAAATCACTT
GCACGTCCATAGGTCTCAGGAGAACTGACCAGAATATGAATGAGTACCCAGAAGACGTCA
CCATCTTCAAAACTTCCACGCCATGGTCTAGCCCAATTATAGAAACGAAGAGCAGCTTCT
GGGTTGTTCCTGCGATTGAGAAGAACATCGATTACAGATGCATCGTCCTTCTGTTCAGGC
TTCGCAGACAAAAGACTCACTTTGGAGGTAACTGGGTTTTCTTCAGAAGTGGATCCGTAA
ACTAGTAGTCTCTGCTCTTGACTTGGATTCTCAGATTCTTTGGGAAACTGAGACTGTGAA
CAAAAGGGTTTATTGTTTCTCAAGTTACGAAGACGAATCCGTGAAGGGATTTTTCTAAAA
ACCAATAAAGATCTCATCTTTCGAGGTTCTTCTCTCAACTATCTTCAGCAGAGAAAAGAT
GATCGGAGAAATAAATAAAAGAGACAACTTGAAATCCCGAAGATACACCAAAAAAAAAAA
AAAAGAAGCTTAAACCCTAATTATGTCTATTAAACGGCGTCGTTTTGGGGATTATTCCTT
TTTAAAAACGTTCTCTTTTCCCGTTTTATCTAATTTCCTCAAGGAAGAGAGAAGCAAAAA
TGTCGAATTGCAGATTTCTCTACCACAACGGTGTCGTTTTGGAGGCTCCTCCGGTCACTA
CCTTCCTTGAATCGCACACGGGTATGCAATCAAAACTAAATAGACTGCAAAAGTTTGAAA
CTTTTTGATTAATAAGTTTTGAGAAATCTATCTACAGGTGCTTATACAACGACGAGAACG
ATAAACAATGGTACTAGTTTCTTGTTCTGGGAGAGACACATGAAGAGACTTTCTAGCTCG
ATTCGTATTCTTTTGAAGTCAAATCCCGAGCTTTTGTTCAGTTCTGGGTCATCACCGCGG
TTTTGGATGAATCAACCAGTTCCTGGTTCGAGTATTTACGATCGAGTCAATGGCTCTATG
AGCGAGGCCCTGAAGTCTGTTGTTGTCAAGGAAAGTGAAAGACTCTATGGAGAAGAATTA
GCAGTAACTGTTCTTGTTACTGGTAATGTGGAGAAATTGAATAGGTTAGATGTTGGGAAC
AATTGGGATTTTCTAGATGTGTGGTTGCATATAGGTGCATACTCGCCTTTAGGCCCGTTA
GGTGTTGGAGAAAATGCCGCGAGTTTGGCTTTGGTTGGTCGTGGACGAGATGTAGCTGCT
GCTAAATACTCAGACTGGGTTAGGTATTGTGCTTGTTGTGCTCATTTAGCTGATTCTTGA
GGATACTGATAGCTCAATTTTTCAGGGATTTAGCTTGTGGATTACTTGAGTTTTGTTGTT
TCTTTCTTAATCTCGGTATGGTTTATGATTTAGGCAGGCTTAGGAAGCCTCTGGAGAAGT
TTAGACCTCCTTTGACCACTGAACTTCTTTTGTCAAACGATGGTGATCATTTGCTTGAGG
GCTGCATCACAAACTTTTTCGTAGTTTGCCGCAGGGTACTAACAAAAATTTGATTTTTTT
TTGTTCAAGCACAAGTCACCTATGTTGTGATTAGGATGTTTATTGTCTTCATTTATGTTG
CATTTTAGAAGTTTGAATTTCATTTTACCACTGCATGATTTACTGTTTGATCTCATTTTA
GGTGAAGTCATCAGAGAATCTCTACGGCGGGAGTTTGAGCGAGTTTGAGGTGCAGACCGC
GCCTATAACTGATGGTGTGCTAGCAGGAGTTATAAGAGACCTTGTCATCGAGTAATATGT
TAGACCATTAAGAATGTTGATTATATTCGTCTGTGTTTATGGCCTGATCAACCAATAAGA
TTTGCTTTTCTGTCAGAGTGTGTTTAAGCGAGGGGATTCCATACCGCGAGAGAGCACCTT
CGTGGTCTGAGCGTGAGCTTTGGGAAGAAGCCTTCATTACAAGTAGATCTTTCCATATCC
ATAATCTGTTTTTTCATCTTCTCGCATATATATTGGCCTGAACACTTTCAATGTGTTGTG
TGATGTTTGTATATTTTAACATCCCAAGAACTCACTGGGTTCAGGTAGTCTGAGGATTTT
GCAGCATGTAGGGACGATCAAAGTACCCGTTGGTTCAATGGAGGGATTGGCTTGTAACAA
ACCTGAGGAGATTCAATGGAAGGAGAAAAGGTTTAAGGAAAGACCTGGGATGATCACTGA
ATTAATCAAGGTAAAGCTTGTTACTTTTATTACCCTTAGAATCATTGGTTTTGTTCTTGT
CTTTTGAGTCAAATCAAAGATAGAAATCACTTTAAAGTTTTTGTTTGTCACTGTTATGTT
GGAGTAGAAAGCGATAATGGAGAGAGGTATTAAAGAAGGGTTCCCGTTGAAGGCCTTTTA
GTGCTCTTCATGATTTTGCCAAATAGCTGAAATGTTGATTCGTCTATGGTTTGTAATTGT
ATTGACGCCAATATCTTCCCAAATCATCACTCATTATAATTTTAACGATCTGATGTTTAA
AAGGTTCTCAGTTATATATATCTGTATAATTGATCAGTAGAACATATTATTTAACGGATT
TTATGGAGATACTCCGGTAACTTATTAAACAGATCTCATGAAAGTAATCAGTGTCAAGAA
ATGTCAAGACTGTATACATATGTTAATATGCTAAACCACAACGACTATCACTTCCCAAAA
CATGGTTATGATGTTGATATGACCCTCCAAATCCACAAGTGTGTATGTGTATCAACGTCA
AAGTATTGAATATAAAGAGTTGTGAGTACTAAAAATAAAAGCAAACTAAAAATATAGTCC
GTATGGAATGCCTTTAAAACTGCTTGTAGTGGAGGAAAATAGAAATTTGGAGGACACCAA
ATTTTCCCCCTTTTTTTTTCTTTTTTTTTTCTAGTAAATCAAATTAATTAATATCATAAA
AAAGATTAGATGATATATAAGCATCTTTTTTTTTTCCGTAAATCAAATTAATTGATATTA
TAAAAAAGATAATGGGGTGATTGACATCGCATTGTCAAGACTTTAAAACTATTTAACAAA
TGATAAATCACATTAATTGACACCATGTATGTTTTGGATATGTTTGATAAAAATAGTTTA
CTAGTGAAAAAAAAAATATGATCCACACCCGAGGGAGTAGATTTAATTTTTTTTTTTCTT
CAGAAAATCAGCTATACATTAATTATGTATTCTGACTTAATAATTGGTCGGGTTTGCAAA
TCTTTTATTTTTTTGGTAAACATGTGAAGAAAAAAATAGAAGGTTTGTAAATCTTTCAAT
ATTGTTTGTACATTTTCCATAAATCTTTCAATATTGTTTGTGCTTCATCAACATATAGTC
AACACAAACAATGCTACGCTCTTATGAGGTTCTGCAATATGAGTAGCTTGGACGAGGTTT
CTGATCAATAGATCTGTTATAATATTATAAAACATATCGATTCTAACAGATTTTCAATGG
ATATATAATCCGATAACTTTTTAGACAC
>RG1HF0052 Genomic segment corresponding to mRNA: NM_202705 Arabidopsis thaliana zinc finger (DNL type) protein-related (At3g54826) mRNA, complete cds.
GTATAGGATCCACCGCAAAAAATTGATCAACCTTAAACAACCATTCCTTAACCTTCTCAC
CACTGAATCTGGGAAAATCCAACTTCCCTAACCTTGTTACTCCCGAATGATTGTTAGCGT
GACCTTGCCTTCTCATGTAATCCACGTCTGTTGCTGAAGCGGATGAAGCACGAGCTGTTT
GATGAGTCTCACCCAGATTTGACTGCTTAGATGGAGACAGCATGTGGATCGCCTCAAACA
TCTCCGAGATATGGCGCTCGATCTTCAGATTTTGAGCATCGATCTTGCTCTCGATCTTCT
CCATCTGTGACTCCATCGATTCCTCTGCTTCTAACGCCTTCTCTCGACGAGCTTGAGCTA
ACTCCTGAGCTCGAGTCTCGATCACCATCTCCGAGAAACGTCTTTGCTCTGATACCTTTA
ATACAGTAAAACCACACCACAACACAATCAATCAACCAAAGCAATCATCAACAACTCCGA
TTACTTATTATTACGATGTAAATAACAAATGAAATCCAATGTTCATAAAACAAGGGATTT
CTGGATTCACCTCGCAAGAATCGACGTTCTATGCAGAGGATGAATCTCGGAATGTTTTCA
GAGAGAAAGGAATAACAACAACTTCAACGATAACATGAAAATACGATGACACTTGATATT
TATTAGCTTCAGCTCTACGCACACTTAATTTGAATCACAGCCGTCCATTGATCTTCTAAT
CACAGCCGTCCACGTGGCCTTACTCAATATCCTGTATCACACACATTATTCTCCTGCTTG
TTCTGATTTTTTTTTTCTTTTTTCTTTTCTAGATAAGATTTCAATTCACAAATTTCTTTT
TCCTCACGTAAAAAAAAGAAGAAAAAGGTCGGTCTACTTGTGGCTCACTCAGTGGTTCGA
ACCTGGGTTTAGATTTTGACTTGACCATAACGAAAACTAACTCTAATGATTAAAAAGGCT
TCTTTTATTGTGCTCCGATTCCAAAATTTCACGGAAAATAGAAGCGTCGAGTTCCTCCTC
TCCCTCAGGTTGTCAATGGCCGCTAGGTTACTTGCTTTGAGACGCGCTTTGTCTCTTTTC
AGCAACCAACAACATCGTTTTCCTTTGTCTCAAGGTTTCATCTCTCTCCTTCTCAACTTT
GTCATCTTTAAGAAAAATTAAAGAGTTATTGAAAATCGGGCACTAGAGTTAAACTGGTCT
CTTAATCTGTGTAATTTATACTTGCCTTGATGTTTCTTTTGATGAATTTGGTTGAGATTC
ATGTAAATTTGTGGTTTTTATGTTTGAATTTACACTAGAAGAGGATTTTGGGGAGATTTT
GGTTTTAGGGTTGTTTTTGTAGCTTTTAGAGATTTGGGGCATTAGTGATGATGAGTACTC
GTATTCTCATGTGTATATCATCTAATATCGTCTTTGCTCTGTTACATTTTGGAGTTAGAG
AAGTGCTTCTACGAAACCTGAAGTTATGAATGCTCACATAAGTGCTTTGTCTTCAACATA
TCTCTATGCATTAAGCAGTAGCTGTGAACATTGGCATTTCAGCTAGACGCTGGTTAAGTT
TTCAAGTTTGGTTATATATTTCCTGACTAAGATGTGTTAGCATTAGTCTACGGTTTGATG
CAAACATTATCCTAGGAGGTTCCTATGATGTCCTGTTATGGTACAGACTGTTTTAGCTTC
GTGCAACTACAACTACTGTTAAATTGATCTTTCTTGATTATCTTTTTTTTTTTGAAAATA
GTCTCAACAGAGCAGTTGTCGCTATCAAACTCACTCTTCAGCAGAAGTCATGTTTATGGA
AGATTATTTCAGAGACAGTTATCTGTAATCCGTGAGGCAAATGAAGCTTCTGTAACCAAT
GTCTGCAACTCGTCAAACTCTGCTACTGAATCGGCCAAAGTTCCCTCCCCTGCGACGCCC
TCTGAGGAAATGATGGTGAAGTACAAGTCCCAGTTAAAAATAAACCCGAGGCATGACTTC
ATGATGGTCTTCACTTGCAAGGTCTGTGATACAAGATCTATGAAGATGGCGAGCCGAGAA
TCATATGAAAACGGCGTTGTGGTGGTACGATGTGGAGGGTGTGATAATCTACATTTGATT
GCAGACCGTCGTGGTTGGTTTGGAGAACCAGGAAGCGTGGAGGACTTCCTTGCTTCTCAA
GGGGAAGAATTCAAGAAAGGATCCATGGATTCTCTTAACCTAACTCCTGAAGATTTAGCT
GGAGGAAAGATTTCTACTGAATAAGGAGTGATCTTCTTTGCTTTTGCTACTTAACCATTA
TGGAACAGAACTTCACCTTATGTTCCAGTATTATAATTGTTTCTTGTAGTTCACTGTTTG
GTAACATTTAAATGCAGAAGATGTTTAATACAATTATGTGTTTGGAATGTTCCATATAGG
TTGAGATGTTCCATTGATTTAAGACAGAAACAAAATCTCAAGAGAAACAAAATAAGAATC
TCAAGATTGATCAGTTTTAGGTGTTCAACTTCTCAATGATCTTTGCAAGGGCTGAATATG
TGCCAATGACTGAACATACTGCTCCTACTGTCATAATTAAGATACAGATTGTCACCTGCA
AACAAACCACAGATTGTTATATCGATTTCAGTTTGAGGAATTTCGATATTCGGTTTGGTT
ATCAGTAAGTGAGCAGGCCATACCTGAGTAGGGGTTACTTTTTTCCTTAAGATGCTCAAG
AAACAAGCTGGCGGTAGTATCAGCGTCTGTGTCCAGAAACTTTGTCAGGCTAAGCAAATT
CACTATGAAACTGCAATATGAGAATTTGCTTTACATAACCAGAAAAGGATGAAACAAATG
TGTAACTTACAATGAGCATTGTCAAGAATGATCCAATCAGTGACATGACAAGGCCTGCAA
GAATTCTGAGTGTCAAAAGAAGTGACACTTATTTTCTTTACATGTATATTTTTCGTTTGT
CCTTACCGAAGAAGGGAATCGCAAGACCAACGAGCAGAGTAGAGATGGCTAATGCACTTC
TAATGGCGATTGCGTAGAAACGTGACTTCCCATAGTTTGATGGTATTAACTCCTCAAGAC
TCATTGCAACTGGAGATAATGTCAAAGCATATGTGCTTTCTTTCTATTAAGGCCACACAA
TTTTCAGTTTATATTATGAATAAGCTTATGACAAAATTACAGAGATAAATGAAAAGTCTC
TGAATATTTCTTGATAAAGGATATTTGGTAAATGGATTAACAACCTGCAAAAAAGGCAAG
GAAAAAAACTCTTAGATGACCTCACCTGGCTAGCTACCAAATTTAGTGAAAATCATCCCA
ACTTTCATGTAATAAGCAGAGGAAGGGTGAAAAAAAAAAACTTACTGTAGTCCACAAAGC
AATCTTAGATGCAACCAAATCTTGAGGCAAGTT
>RG1HF0055 Genomic segment corresponding to mRNA: NM_202702 Arabidopsis thaliana proton-dependent oligopeptide transport (POT) family protein (At3g54450) mRNA, complete cds.
GTTGTTCTTAATTGTAGGTCACGCCTTCACCATCGATAACTTGTCCGATGCGGTATGCAA
CATAGTCGCCATTCTCAACTTCTCCCAATATTCTCAAAGCTGCCTCAAACTGTCCGATCC
TTGATTCGTCTAATGAGTTCAGCCCCAGCATCGATATTCACACCAGAATCTTTGTAGCTC
AGACTATGATGAGTGTCATCATCTTTCTTTGACATGGATAAAACCAAGATGCCCTTCTTG
TTCTTGTCGTATTCCGAGGAAAGACGATCGAGTCAGGTTTCAAGGACGAAACAACGGAGG
AGAAACGATGTCCATTGAAGAATTTGGAGGAGAAGGCAGTGTCAAGGGACGAAGTCTGCA
TAATTCTGGAGTCCATGGCCAGAATAAAACAATATAACAACAAGCTTAAAGTAATTAACT
CTTGGTAAACTTTTAAGCCAACAAGAAAAGAACAAAACCTGAGGCGACGTTGAAAGGCAC
TGGAGTGGCTTTGGTGTGAGAAGCAAGGAAGACGTCGGAAATATAATACATAGAAGTAAT
TCATTTACTCTTTCAGTATATCCCATCGTTTTATTTTTGTTTTGGATTAATTTGATCATT
TACTCTTAAATTTTATTAAATAATTTGAGATATATCTTATATTTTTTTTAATGAAAATTT
CATCATTAATAATAACTAAAAAAAAAACTTTCGATCTTTGAACATATTATTTTGGATAAA
ATTTTAATAATATAGGAAGTAATTCATTCGTTTTTTGTTTGTTTGTTTGGTTTACAGCAT
CTAAATTAGTTTAGTCATAGCATCTACACTTATATAATAAATGCTTATATTAAACAAACA
CATGCAATAGAAAAACTTACCTAGAGATCAGAATCAAATTTCAAATATAAAAAAGGCATC
TCGGTGATCACAACGATCTCCCTACCTGTAGAAAAACGTCTAGATACACTCACAATAATC
TCAAGGTGCTTCCACTAGCAAAATTTGCTCAGCCATGGCAGATTCGACCTCCCTCATCAA
TAAACGAACCAAAGGAGGCTGGAACGCTGCCCTTTTCATCATCGGTATACTGAATACACT
CACGGATTTGGATATATTTTCTTTCTAATTTCATATTGTCGAGATGGTAATTCATTAATC
TTTTGCAGTTGTGGAGATAGCAGAGAGATTTGCGTTCTACGGTCTTGCAAGCAACCTAAT
AACGTTTCTAACAAACGAACTTGGCCAGTCCACGGCCACCGCAGCCAAAAACATCAACAC
ATGGATCGGTGTTTCTTGCATGTTCCCCATTCTCGGGGCGTTTCTAGCTGACTCCATCCT
AGGCCGCTTCAAAACCGTTCTCTTGACCTCTTTCATCTATCTCTTGGTCTACATATCGTT
ACCAAACCTAACCCTTGACTCATTTTTCAAGATCTCAAACTCAAACTCGGACTAATATGA
ACACGTTCATCAATGAATTTCAGGGGATTGTCATGTTGCCATTGTCGGTGACGGTGGTGG
CGCGGCGGATGAGAGAAAAAGTGTTCTTTATGGCATTGTATGTGATGGCGGTTGGAGAAG
GAGGGCATAAACCATGCGTCATGACCTTTGCAGCTGACCAGTTTGGAGAGGCCAATGCGG
AAGAGAAAGCAGCAAAGACATCTTTCTTCAATTATTGGTATATGGCCATAGTCCTCGCTT
CTTCCATAGCTGTTCTTGCACTCATCTTCATTCAGGTCTTTTACTTTTCAATTGTCTTAA
CATTAACTCTATTTTTGGTTTTGTAAGAATATTAGCTTTAGTAAGATATTCATATGCTGG
TTTCAGTAATTATTCACGTTAGATAACCTAAATAATGTAGAAATATATAAACGTAAACTT
TTTCATATTTAAAAATTGGTTGGCATAATAACTAACATGGTTGGCAGGAATACAAAATTT
ATTTGATGATATTATTTTTCAGTTTTATTTTTCATTTTTTTCCCTCACATTGTGAAAAAA
TTATCGCTTTTTAATTATATCTCAAATCAAACCATTACTATTTTTTTTTCTTTTTTCACA
GGAACGAGTGAGTTGGTCACTAGGATTCAGCATAATAGCAGGAAGTGTGGTGATAGCTAT
AGTGATATTTCTGATAGGAATTCCAAAATATCGAAAACAAGTTCCGGTGGGAAGTCCCTT
CACGAGGGTTGCTCAGGTCATGGTGGCTGCTCTGAAAAAATGGCGATTGAGCTCCACGCG
CCACCACTACGGCCTCTGCTACGAGGAGGAGGATGAGCACAAGTTGGAGTCAACAAATTC
TAATCAAGTATATCTTCTTGCCAGAACAAATCAATTCAGGTACTTGCTTTCTATTAATAT
ACATTTTATATCACCACTTTCTATTTATATACATTTTATATCACCTTAATTTCAACTATC
ATTTTTGTAATATAAAACTTGATCCGAAGTGGTCCAACATGCTGGTTTTGTGGGCACATC
ATATGCATCTTAATGTTAATATATTAGCATAAAGTATGACCTAAATTACGTCGTCCAATT
GGAACTGAGTCGTTGGAGGGACACCTGTTTCTCTATCGATTAAATATGTCTATGTGTTAA
TTAAAACACCATAGAGAGGATTGCGTTGTACATTTCCAGCTGCTGAAATCTCTTTCTTTG
ACTTTGCAGAATTCTTTTATATCCAAATTTGTATGATTTTAAGAATAACCATTTTCTCTA
GTTTTCACTTTTATTATTCTAATGAAAACCTATGATATATAATATCCGGTAGAGAAAACT
TTAACACTTTTGTTTCACACAACAAAAAAAAGCTAAGAAAACACTAACACGTTTATCAAT
GATTTGAATGAATTATGAATTTTATGATACACATCTATGGATTTAAACCCGAAATTTGAC
ACGACAAGAACACTATAATAATGATGCAATATCTGTTTTGATTACATCAAAAAACTAGAT
AAAGATGATTATTCGGAGGATTTCCAATATTCCTCTCTTTGAACGTGCATGGGACCGTGA
AGTTTCTTAGAAACTGTACTAACATTTTTTAAGAAAAATAAGGTAATAGAGTATACATTT
AACAAGCTTTTATCATTGTGAAAAAGTATTATTATCATTCTATTACTGAATGAATTCGTA
CAATGCCACGTTCATAAGTTAGCTGGATAGTGACACTAATTAATTGGTGATCCTGATTTG
GAACATGAATATAGTGTTCTGATTCAGAACCGAAGAAAAAGAAATTCAAGTAAGAGTACG
AAAAAAAATAAAAAAATTTGGCATATGCAATCACTTTTAAATTTGTAAGTACTAATTTAT
TTTGGGAGGTGAAACCATTCCATCTAATAGACACTGATCAGAAAATGTGTTTAGTGATCT
ACTACTAATTTTGGGATATATGAATTTTACATATTGCAGATTTCTTGATAAAGCTACAAT
TATTGACGAGATTGATCATAACAAAAATAGAAACCCGTGGAGGTTATGTACTGTGAACCA
AGTGGAAGAAGTAAAGCTAATATTGAGGCTCATACCAATTTGGATAAGCTTGATAATGTT
CTGTGCCACACTCACTCAGCTCAACACATTCTTTTTAAAGCAAGGAAGTATGATGGACAG
AACCATTGGGAATCACTTCACCATTCCTCCTGCTGCTTTCCAAAGCATTGTTGGTGTCAC
TATCCTCATCCTTATTCCTCTTTATGACCGAGTTTTTGTCCCTATGGTTCGTAAGATCAC
CAATCACCATTCTGGAATCACATCTCTCCAGAGAATCGGTGTTGGCTTATTTGTTGCTAC
TTTCAATATGGTAAAGTGAATTATGAATTATCCTAATCGAATTCTATATATCTATAGACT
ATAGTTGTCCCTAACACGTTTTGGTCCTAAATAGACTAATCTTAATCTAAGCAATCAAAT
GAATGGCCTAAGAATTTACGGAGTTCTGTTTTATAACAGGTGATATGTGGGCTTGTGGAG
GCAAAGAGACTTAAAGTTGCAAGAGATCATGGATTAATCGACTCTCCAAAAGAAGTTGTT
CCAATGAGTAGCTTGTGGTTACTGCCCCAATACATACTAGTTGGTATTGGAGACGTTTTC
ACTATTGTTGGTATGCAAGAGCTTTTCTATGATCAAATGCCTGAAACTATGAGAAGTATT
GGTGCAGCGATCTTTATTAGCGTTGTTGGAGTCGGGAGTTTTGTTAGTACCGGGATTATA
TCTACCGTTCAAACAATCAGCAAAAGCCACGGTGAAGAATGGCTCGTCAACAACCTTAAC
AGAGCACATCTTGATTACTACTATTGGATAATCGCATCGCTAAATGCTGTGAGCCTCTGC
TTTTATCTGTTTATAGCTAACCATTTTCTCTACAAGAAACTGCAAGACAAAGATGATGAT
GTTGAAAGCGAAAGATAAGTTTGATCAAAAATGTTTTGTTTGAAATGATCGGCTTTATAT
TTATCCTAGTTTATATCCAAAAAAATATGTAACAATGAACTGTTGTGATTACAAAATAAA
CCTACTTTTCTTAAGCTAATTGGTGATCTTTTAAACCTGCAAGCTGCGAAGCTGCAAATT
CCATTTTGCCATCGGATCGGACAAAGCTAAGATGAGACAGGTAATTGCTTTCTACCAAAT
CATGTAGCGTTCGGCGGCTCCGTGTTGTCTCCTGCTTCGCTTCTATGTAATCTCCACTCA
ATAATCTATCACTCTTTTCTGCATCCTGCTTAAAACAATACACATGGGACATTTGACATG
CAAACGATGTTCAGACTTTCACCAAATGCATACCAAGCTTTTATAGTCTGATGACTAAAT
AATTACAGAGCAATGAGGAAAAAACAAAACAAAACAACCGTACCTCTAGGAATCTCATCA
TTTGTTCTTCAATCGTGCCACGCATGGTTAAGGTTTCTACAAAAATAGGGCGCTTTGCGC
CCATCCGATGAGCACGACTGATGACTTGCTCTTCCAAGCTGCTCATTTGTAAACATTGTA
GGAGTCAGCAACACCATGTAATGGAAAAATATTTGACCAGATATGGAATATTAATATAAA
AGGCGTTGCCGTGAGACACCAAATTGTGAACCACTCAATTTAGCTTTTAGTTTTATCCAT
ACGAGATAAGTATATAGAACGGCCAAATGATTCACTCCAGAAACTCCAAAAAAGTTTAAA
ACAAAATGAAGTGAAAAACAGAAGATCATCAAGTTTTTATTTGTTACTGATTTTTTGTCT
GTGTTTGCTGAATGTAAAATTGCTCAAAGTCGTACCTTTTATCCCAGATTGGTTCCATCA
GGAAAACATGTGTTACAAAACTCAAATCAAGACCAAGGGCCCCACTTCCATCCATCAAAA
GTGCCATGCAATCAGCATCGTTCTGGAACATTGCCAGAGCTTTCATCTGAAAAGTTGAAA
TCGAAAGTTGTTTGACTTATAAAGGATTGCAAGATGTGAGAAAGAAATACAAATCAACAG
ACAAGT
>RG1HF0056 Genomic segment corresponding to mRNA: NM_202701 Arabidopsis thaliana ovule development protein, putative (At3g54320) mRNA, complete cds.
GTAAACACTCGTGTGTCTGCTTAAATCATGTGGAAAGTTAAATGATAACAGTTAGAACAT
CCAACTTTACATATGCTTTGATTAGACATTTTCTACGATATGTTTCGGATTGACACGTGC
TAATCATATCTGATCATTTTCCCATTTTACATATGTTCTAATTAGGCATTTTCGACGATA
CATTTTAGATCGATAATGTGTTAATAATCATCTGACATTTTTTACTTTGTATGTTCTAAT
TATGTATTTATACGATAAACATTAGATCGACACATGCAAAACATTCGACAATTTGTTGAA
CACTGAAGACCTAATTTGGTATAATACAGCTCAGCGAAGATACGTTACAACTAATTTGGA
GCGTTTATAGAAAATATAGGCAAATAGCCAAATATGCTAATAAAAAGATTTAGAACTTTA
ATAGGTAATTTAACACATTTTATAACACACAAGCATATATATTTAAAAGGGAAAAAACTA
GTCAACTTTCATAGACCATCATTACCATAATAACTCAATTCAATCAAATTTTAATTTTTG
GCTACTATTTTTCTTTTCTAAAACCAAAACATCATCATAGTAGATTCTTCAATTTTAAAA
TATAGAATTCAAATTGTTGACCAGGGAATAAATAGAATTGCAAAAAAACAAATTAAGATA
TTTTACATTCCAACTTTTCCCCCAAAAAATTAGAGAAAAAAATCAAATTAAATTCAATAA
TTCCAAAACATAAAACGTACAAAAAAGTTAATGATAAAAAAACGTAAAAAAAAATACAAA
AATACAAAGAAAAAAGAAAGACAGCGTGGAGAGTAAAGCTATTGGTAGCATGGCTGCAAC
AGAAGGCCAAGTGTTTGGTCTTACAATTTCATTTTTAACTCTTTGTGTTAATTAACCCAA
TTAGCCCTTTCCTCCTTCAGGGTTTATTTAACTTGCCCTTTCTCGTTTCCTCCTTTTTTT
CTTAAACCACTCTGCTTCCTCTTCCTCTGAGAAATCAAATCACTCACACTCCAAAAAAAA
ATCTAAACTTTCTCAGAGTTTAATGAAGAAGCGCTTAACCACTTCCACTTGTTCTTCTTC
TCCATCTTCCTCTGTTTCTTCTTCTACTACTACTTCCTCTCCTATTCAGTCGGAGGCTCC
AAGGCCTAAACGAGCCAAAAGGGCTAAGAAATCTTCTCCTTCTGGTGATAAATCTCATAA
CCCGACAAGCCCTGCTTCTACCCGACGCAGCTCTATCTACAGAGGAGTCACTAGGTTTTT
ATTTTTTTGGAAATTAAATGATTGGTTGTTGAGATTGGATTTGGGTTTTGTCTTAAAACT
GCATTTGTAAGATTGCATGTTGTTTTGTGGGATTTTGCAGACATAGATGGACTGGGAGAT
TCGAGGCTCATCTTTGGGACAAAAGCTCTTGGAATTCGATTCAGAACAAGAAAGGCAAAC
AAGGTTTCGTCTTCTTCTTTTTTTCTTCGTAACTCATGATTTTGTTTGTTTTAATAAAGA
TCTGGACTTTAACTGATAAATTTGGTTTCTTTGATCTGTTGTTTGATCTCAACTTCGTCA
CAACTTCACCAGTTTATCTGGGTAAGCTCTAATTCTCTGAAACAAAAGATCAATTGTTTT
TTACTAAATTGAAAGAGAAAAAAAAAGAGAGAGTGGATTTGGTCAGAAGAATCTCAACTG
CTTTCACGCGTAATTGCAGGAGCATATGACAGTGAAGAAGCAGCAGCACATACGTACGAT
CTGGCTGCTCTCAAGTACTGGGGACCCGACACCATCTTGAATTTTCCGGTAAACCAAAAA
ACAAAAATCAGATTGTTTTGATATGCATGTTTGTGATTTTGGAATCTGGATTATAATTAA
AAAAAAAAATGGGGAAAATCAGGCAGAGACGTACACAAAGGAATTGGAAGAAATGCAGAG
AGTGACAAAGGAAGAATATTTGGCTTCTCTCCGCCGCCAGAGCAGTGGTTTCTCCAGAGG
CGTCTCTAAATATCGCGGCGTCGCTAGGTTCCTTTTTTTCTCTCTTTCTTTTTTTAATTT
CTTTAGATTTATTTTTTAAATTTCGGAATTTACTACCAAATTGAGAAATGATTTTTCCTA
TTTTCGGATATCTGAATAACAGAATTAATTATTAGGAAAAAATCTGATCATGAAAATTTT
GCTTTTAGAATATTCTCTTTTTCTTAAAAAAAATCATAAATTATGTTTTTTTCAGCACTG
CTAAAGTTTATGGATTCAATAGTTTGGTCATTTTATTCTTAAAAATAGGATTATTTTTGT
TCATAAAAACAGGCATCACCACAACGGAAGATGGGAGGCTCGGATCGGAAGAGTGTTTGG
GAACAAGTACTTGTACCTCGGCACCTATAGTACGTTATCTCCTTTCCCTTTTTTCTTCTA
GTAATTTTTAGAAAAAAATAGATATGTACTCTTGGTTAATTTAAAATAATTAGCGTAATT
ATTGACTTTTTTATAACTTACCGGGCATAACGGATCCTTTTTACCTGTTATGCTTTATAA
TATATAATTTTGTAAGTATAAAATAGAGTGTGATAATGTTTAGACTGTTTTTTGTTGTTG
TTTATAAGAGTGATTTAAGAATATTAATTTGTTTAGTGAGACAATTAGAATAATATAATG
GGGAAGCAGTGGCAGTGGGGTTTGAATTTTACACACACTGACTCACGTGAGGCGAGAGTT
TTGACATCATGTCCCTTTAATTGATTTTTATCTTTTAATCAAATCAACTTTTTTTCTTCT
TCTTTTTTAATTATCTGATCCCTCTGCATAATTACCTTTTAAATTCTGCATTTTTTGTGG
ATCCGATACTCTGAATACAAAAATTGAGAACTCTGCAGAAGGGAATATTAACAACAACTC
TTTTACTGAAAAGTAATCCCATTTTTTTTTATTGTTTTTGCTGACTCTTACCGGGTCCTT
AGATTTATTTAAGGACCTCCTAATCTTCAACAAATCTCAAATTTTTGAAAATTAGATTTT
TTTAAAAAAGTAATACAAATTGAGATTTGCAAAAATATAGGCATTGTTGTTCTATAACAA
AGATACTTTATTTATACCAAAAAAAAGAAAAGAGTTGTCAAGAGCATAATTACAAAAAAA
AAAATTGAAATAAGTAGTAGTTGTGAAATTTTGTATAGAAAAATAATGTAGGTTACAAGT
GTAAAGGCGCGTGTAGCGCGCGTAGGTCACGTGATAACACTCTCACTTCATAAAAGGACA
AAATAGTTCAGAGAGGCTTTAGGACCAAACCCGAGGTCGATCTGGTTTGCTCTTGTTTTT
TTGGTTTATTAAATTGGATTAATTAGTTAGAGTTGAGACTTGCTCTGAGTAGGAGTCACG
AGCCCTCACGTGCACTGCTCATCTCTCTCTATCTCTCTACCATATCTTTCATCTTTGTCC
TCCGAACAAAATCTGGTCTAACTTTATCTTCTTTTCTTTTAATAATTGTCTTCTCTACTT
TACCATTATTTTTCTCTAGATTATTCTGGTACCAAACTTATAACTTAATAGTTGATTAGT
GCTTAGAGTTGACACTAGGTTGGTGTTTTAATTATTGTTAATTAACTCAGTAATCGTACG
TTCGTGTATTAATTATATACACAAATTGTTGCGATGACTTAAATTAAGTCACAAGTTTGG
ACTCTTTAGTGTTTAGAGCGGCGCAGTGGAGGAGAAATGGTCTTTGTACACGCCTCACAT
CTCCACACAAATCGTGTAACCCTAGTTGTCCCTACAAAAACACGTCACCAAATTCTATTG
ATTCTTTGTCTTTATTAGGTATCATAAATTCTCTAATTTAAATATGAAACGACAAAGAAG
AAACTCTTCTTTTTAACACTTGTTTGGTCTTATTTGGTTATAGCCACTTACCAGGTAATG
TGAAAGTTAACAACAAGTTGCGTTAACTTTCAAAACACTGACTTTGTTTGCATTGTCTTG
ATTTAGAAGCTTTTTAGCTAACACAGTTGTCTATTTATTGGTTTTACAGATACGCAGGAG
GAAGCTGCTGCAGCATATGACATGGCTGCGATTGAGTATCGAGGCGCAAACGCGGTTACT
AATTTCGACATTAGTAATTACATTGACCGGTTAAAGAAGAAAGGTGTTTTCCCGTTCCCT
GTGAACCAAGCTAACCATCAAGAGGGTATTCTTGTTGAAGCCAAACAAGAAGTTGAAACG
AGAGAAGCGAAGGAAGAGCCTAGAGAAGAAGTGAAACAACAGTACGTGGAAGAACCACCG
CAAGAAGAAGAAGAGAAGGAAGAAGAGAAAGCAGAGCAACAAGAAGCAGAGATTGTAGGA
TATTCAGAAGAAGCAGCAGTGGTCAATTGCTGCATAGACTCTTCAACCATAATGGAAATG
GATCGTTGTGGGGACAACAATGAGCTGGCTTGGAACTTCTGTATGATGGATACAGGGTTT
TCTCCGTTTTTGACTGATCAGAATCTCGCGAATGAGAATCCCATAGAGTATCCGGAGCTA
TTCAATGAGTTAGCATTTGAGGACAACATCGACTTCATGTTCGATGATGGGAAGCACGAG
TGCTTGAACTTGGAAAATCTGGATTGTTGCGTGGTGGGAAGAGAGAGCCCACCCTCTTCT
TCTTCACCATTGTCTTGCTTATCTACTGACTCTGCTTCATCAACAACAACAACAACAACC
TCGGTTTCTTGTAACTATTTGGTCTGAGAGAGAGAGCTTTGCCTTCTAGTTTGAATTTCT
ATTTCTTCCGCTTCTTCTTCTTTTTTTTCTTTTGTTGGGTTCTGCTTAGGGTTTGTATTT
CAGTTTCAGGGCTTGTTCGTTGGTTCTGAATAATCAATGTCTTTGCCCCTTTTCTAATGC
TCCAAGTTCAGATAAGAAATAAAAACTAAATGAACCGTAAAACACAAAGGAGGCTAAGAT
GTCTATGAATTTCTCTGGCATATGTGCAATAAGGAAGAGCTTCAAGGAATCTTGAACTAA
GAGAAGGCTTCAAAGGCTAGACCTCTTCAAGTTCCCCTGTCTTATTATTGACCGGACTAT
GAAGTTTCTAGGAAGGTTATATAGGCAAAAGTTTATTCCTAACTCTTAATTCATAATTCT
GATTGCGATGATTTTTGGTTTGCTAGATAGTTTAGTAAAAGAGCCTTACCATCCAAACTT
GTGATCAATATTGGTAACCGTGAACGTCTTCATTAGGGTGAATATTTGAATATCTTTGTT
TTCGGGTTACACATAACAACCCGAAAAGTTGTTGCATTTGGCTCGGAATACATCTTGTAT
AAAAATTTGTCTTTACTTTTTAGTTTTGTAAATCAATAGTATGATTGGTAGTCTATTCGT
TTTGTGGAAACAACTTCAATTTGTATTTCATCAGACAATATATATGCATTCAAGTAGAAA
ATCAAATCGAGTAAATTTGTAGCATAATTAAGTAGAGTGGTCAATATAATAATACGATAC
ATGATAAAAGTCTTGAAAACATTCCACACACAATAAGCCTAAGCACTACTGATCACACAA
TCCATATTTCTTTAGGCTTTAAAATACATAACTAAGAAACATGACAGTTTAAGGTTTTAG
CAACACCATGCCTTATGTTTTAAGTAGTTACTAAATAATTAGATAGACAATGATGGCACC
AGCAAACCTTTTAGCCTTTAATTATTCAAGAAGATGGAAGGTAATGATGTCAGAGGCAGA
GGGTGCATGAAGGCCATGGTTGGGGTAATAGTGGTGATGGTTCTGGTGGAAACGAAGAGC
GTAAGCACGTGACCCTTCGATTTGGTATCCAAGAACTGAGTCGTAATCTCCTCCATTGTC
TACTAGTCCATAGTGAGGATCTTCAGCTCTTAGTTCCTAATTCACCAAAACAT
>RG1HF0057 Genomic segment corresponding to mRNA: NM_202700 Arabidopsis thaliana expressed protein (At3g54000) mRNA, complete cds.
TTTTCATTTTCCTCTCGCAATTTTGTGACTATCTTATAAAAACTAAAAAAAATTCTCGTG
ACATCTCAAGTTTATCTCATGTCTTAGAGGACTAAAAACTTTTATCCATCACCGAATAAA
TATAAATTTAACAAAATGATTATTCATATTAGCTTTCTTAAACTAGTGGGAAAATAGGAG
ATAACTTGTACGCGAAGTATCACAACTCGTTCTCTGGTTATGCCAAGTGGATATTAGATG
GGGCAAATGTCGCCTTACGACACTCAACAAATCAAACTTTGCCACGTCACACCATCGTAC
AGTGCAGTTGAGTTGTTTTTATTTTCGGCACCGTTATTAAACCCAACAGAATTTTTGTAA
CTTACAATGGGTAAACCCGTCATTTGCACCCGTCTCGAGAAAGTATCCATTAAAAACTTG
AAAGAAACGCGCTTTCCACGACGGTATGTGTTAATCCTTACTTAAATGACAATAATAGCC
CTGTCTCTCTCTGCTAATCATTTCAGTTATTAGACTTTCATCATTTAAATCACAATAATT
GTTCCACGTACCTAAAGAAAGATCCGACTTGTGTATCTTAAATAGGAAATAAAACATCGT
ATACTACGTATCAAAAACATTCACGCTTCACATTAAATGCTAACTAAAATTACAAAAGGG
ATAAAATCACAATTGAATCCTAAACTCCAAGTTGTAAGGATAATTAAGTAAAATAAAACA
AGGCACGTGCCAGTCAAATGACGGTTATAACCCTATCACGTGGTAGTCAACTCGCTTTAC
AGATATTCCGAGAGTGAGGTCCCACAAAGTCACTTGCCATTACCCTCTCTGTATTAGTTA
GTCGTAGTAGTCTAGTAGTAGTTGGTAGCGCGTCAACTTCACTTTCTAACTGTAAGCGCG
TGAAGAACGAAACCTTTTCCCCACCACCACCACCACCACCTCTCTATACTACTTCTTCTT
CTTCTTCTTCCTTCTACAAATACATGACAGTCTCTTTCCCTCGTCTTCTAGTATTTTTTT
GTTTTCTGTTATTTTTCGCCTGAGACTGGGTCCCTGAGATTTCACAAAACTCGTTATTGA
AACTTAACAAAACAGCAACCTCCGTTATTAAAGTTCCCTTCTCGATTTCCGTGAAAATTT
CACTTTAGCCATGGAACCTCCTAGTAGCGTAGTCGACGATGCTGAGTTTTGGCTTCCGAC
GGAGTTTCTCACTGACGATGATTTTCTCGTTGAGAAGGAGAATAACAGTGTAGGAATCGA
TGACTCCTTGTTCCCGTACGAGCCTCGTCATGGATTTGGGACTTTTGGCTCTACCGTTAA
GCCTAACACGGTGAAGGAAGATGACGAGGAGAGTTTCTTAGCCGGATTGACTCGGCAGAT
GGTTATGTCATCTCTCAAAGATGATTTCTCCGGTGGAGTTTGCGGTAATCACGCTTTTCC
GGCCGGTAATGACCACAAGGTAGTTTGATTTCGATCTAAAACCAAATTCGTTCTCAATCT
TCTCTGTTTTCGTTGGATTTTTAATTTTTGGGAATTTTGTTCTCCGTGGTTGTTCAGGCG
TGGGAAATGAATCGTTCGCCTCCGTGTGTCGCCGGAACTGGCTGTTGTTGCTTGAATCAG
CGGTTTAACCAGAACCTTAATTCGCGAGTTTCTTCATGGGATCTGTACTGTGCTGCGGAG
AGGATGAGTATCAACGACGAACCATACCATAGTGGCAGAGGACTTCTCGGATCTCCCGCA
AAACTTTCCGCTACCGTCAAAAACCACTCTAACAACGGCACCGGTTACTACAACAATCAT
CAATCTCTCCAATACCAGAAGCTACAAGCTATCCAGGTAATCAATCACAAGCAAAACTCT
CTTAAACACTTGATCTTTGAGTTTTTGTGTGCGATTGTGCTGATTGGTTTGTTTTCATTT
GTCTTCTTGTGCAGTTTCAGCAGCTAAAGCAGCAACAGTTAATGAAACATCGTCGCCAAT
TGGTGCGTCAGAACAGAGGAGTAAGAGTTAATGGCAACAAAAATGTTGGTCCAGTGGATT
TGTCGTCTTCTGCATGGTCTAATCAGTTTCCGAGGCGTGATGTTATGAGAGCTGTATTCA
TCGGGGACCATACCGGAAAACGTGGCTCAACCGGAACCGGTGTCTTCTTACCTCGAAGTG
TTAACCATACTTCAAGAACTGAGACTCGAGAGAAGCCTAGTAAGTTCCTAAAAAGCTCAA
TTCCCCAAATGTCAATCTTTGGTATATTTTAGTTTTATGATGAGAACTGTTTTTACTCTT
GGGTTTAGCTATATCGACGGTTTTGGTTCCGGCTAGACTGGCTCAGGTCCTGAATCTGAA
TTTAGGCGAACCGGTCCGGTCTACGGCTACTCTCAACGGTATACCAAATTAATCTCAACC
TCGAGAGCTTATTTAAGTTAATTGAGCGGTCAATTTTATCACCAGTTGGTTTAATTTTTT
TGTTAATTTATGTAGATGTGTCGTGGAGACAGAGGAGCAACAATGGTGGGTTCTCGAGCC
AGATGGTCGGTGGCGTGAGGGCGGAGCAGTCAGTGCAAGAGCCTCGGTTACCATCGGAGT
GGGCTTATTGACTGATTTTATGTTCGTAACTTTTGGGTGTGTTTAGGGGGAAGATTTTAT
GATGGGTTTGGTTTGAAGAAAGATTAGAGTTGATGACAGGTAGTGAAATAGTGGAAAAAA
GGTTAGGGTTAATGTAGAGATAGTGGAAGATTTGGAAGAAGAATAAAGAAAGTTGGAAGT
GTGGAGAGGACGAGGTTTTGGATCGTTTAACCACCATTGATGGCTTGATAGATGAAGAAA
AGAGCTTTGAGACAGACAGAGATAGGTGACTCTCTTTTCTTTTTTTTTGGGTTTTTCTTT
TTTACTTTTTTACTGGGAAATGAAATGTCAGTCTGTCACGGGGCTGTTCCTTTAGTGTCA
TCCCTCTCTGCCTCTCTTTTGTTCACACAACTCTTAAGCAATGGATAAGTAAGTAATTAG
TAAAAGAAAAGTTTGTTATATGATTTTGATTCCCACATCAGGTGGATATATATTTCCTAA
AATCTTTGCATGCGAAATCATATTTTGATGAAAAAATCAATACTAAGAAAACATGTACTC
TTTTTTTTTTTTTATTGACAGAATTTGACAATCTAATTTTAGAAAAGAAATTCTCACAAA
CCGAGAGATAACAGTAATAAGTAACAACAACCCATAACTGGGTAACACAAATTGACGTCA
AAAGGCAAAAAAAAAAAAGGGGGGTAAATCTGAGGAAAGAACATCCTAAATTCCTAATCA
ATTTGGTGTCAAAACACAAATTAGTTTCACAAGTATGTATTATCATACACTATAATTTCG
ATAAATATTAGTATATTACTTACTAAATCCACTAAAAAAATTTACTATGTTCTTAAGAAA
ACTTACCATTGAGACTACTACTGACAGTCTGACAGAAGTAACCAATACAAAAAGATAAAA
AGGTGATATGTACTATATACCCAAAACCTAATGAGCCTTGTTATTAGCAACAAAACTCAG
GTCATATAGTAGTATTTAAACAAGTGAAATGGTAAAATCGTATAGAAAGGAATTTGGCAA
CCTATTAATTAATGGATCATTAAATATTTAGAAGCACACGAGCACTTAAATAACTCGATT
TTTGATTAAATGCTGAAATGCTGGTCTTCTTTGTGGATCAACGTGCAGAGTTTGTCCTAT
GCCATTTGTTACTCCAGATTAATAAATATTGACAACTTCTATTAGTATTGAAATTTGAGT
TGTGGCAGCTGTTTTTAGTTGTATTGGTTTTCTCGGTGTTTGTTTCCAACAACTAGTACC
AAATCATCATGTCCAGTTTTTTTATTATTACTAGTAGTATTTTCTTTCGTCGACCTATAT
TATTGTTTCAAGTTTTGTAACCACATAATCTAATTAGCACAGTAATGTAGTCATCAAATA
ACAATTCGTCTTGCTCGAGTCCTGAATCCAATACCCTGATCTAAACCATTTTCTATG
>RG1HF0060 Genomic segment corresponding to mRNA: NM_202697 Arabidopsis thaliana proteasome inhibitor-related (At3g53970) mRNA, complete cds.
GAATGAGAGAGAGGGGAGGAAGAGGTCAGATTTCACATGATGATCTTTGATTGAAAAGAC
TACTTAACTTCTTCCACTAAGCGCTCTCGTGTAATGCACTGATAAATACAGAAATAGTAG
AAATCAAATGGATCATAAGAAACACATGTGATTATCCAAATGAAGCACCAAAGTCTTTGC
CTCTTTGGTTAAAAGAGTCAGATCGAACATCATTACCTTACGAGAATACTAAACATAACT
TCTGCAAGAAAATTATTACCATAACTATCAATAAGTAAATGTATGTTGTTTTAATAGTAA
TTTTTCGTGCAATTACCTGCATTTTAACTTTTTTGATACAATTACATCCTTTTAGTGCCA
TGAAATGAAGATAGGTATTTAAGAGGAGTTTTTAATTGGTTTATGAGTTTTTTTATAACA
TTTTAAAATACAACAAATATTTTTCAATACAGTGTTTACCTTCTTATTTTAACCTTTGTA
TTTTTAACTTGAAACACTTGCAAATATGTTCACATCCAATATTACATAAATCCATTAATA
TATAACGAATAATACCAAATTTTGACTAGTCTTTAGAAATTAATAAACGAATAACACATT
ATCTACGAAAAAACAAATTAAACTAAATAATATGTTATTTTCTTTTTTGACATCATCCTT
AGTTTACTATCCAAAAGCCATTAACATATCACAAATGGATCTGCCGACTAAACTAAAGAC
CAAAATGTACCGAGTTATTCTGTTATTGAATACACTTTTATCCTACAAACTAACAAAAAA
GCACCAGTGGTCTAGTGGTAGAATAGTACCCTGCCACGGTACAGACCCGGGTTCGATTCC
CGGCTGGTGCAATTTGTTTTGTTTTCCAAAATCTTTGAGATTTAAGGCCCGTTCTATTTA
TTTTGCAGACGAGCCCAAAACTGTTTAAACGTAGGCCCAAATTTGATCTCTTTATTTAAG
TCAAAGGCATATATCACAGTACTTATAGTTTTCTTCTTTTCCAAGACCAAAATTTGTTGG
AGAACGAACACTCTCGAGACGGAATCGATGGCGAATTCTCAGACGGTGATGGCTATGATC
AGGTTGGCTAGACCTCCTTTCCGCAACAATCACGATAAGGTTGCTTTCGCTATTCACTCT
TCTTTCGTCGCTTCCGGTTATATCCTCACCGCCACCGGACGGCCTGCTTTCGCCGACGAG
GCTCTCTCTTCGTCTTCTCAGAGTTAGTATTGATTCCGTTTAGTTGTTTTTCTGATTTTT
TCTAGGGTTTAGGTTTCTGATTTTGTACGATTTTGGAATTTTTAGATGATGTTGGAATCG
AAGGATGGAACGAATTCGAGGGAGAGTATGCGTTTGTCTATGCGAATCCGAAGAAAGGGT
CAAAGAAAATTCTGGTTAAGTGTTTGGCGATGGATGATAAACTTCTTGTTGATGCCATAG
CTGATGGTGGAGCAGAACCTGCTCATCTTGAGATTAAGTAAGTTTCTCTTTATTTGTGCT
CGATTCTGATTCTTTTTGTGCAAATCTAGTAAGAATTTTCTGGTTGTTTGTGCAGAGTTG
GGGATTATGCTGAGGAAAGCAATGAGGGGGATTACTCTGCGCAGTTCAAGAATTTGGATA
AGTTAGTGACTGATTTGCAGAGTGAGATTATCGATAAGCTTGATGGAAAACCAAAACCTG
TTGCTTCGAGAGCACAGTCCAGGTAATTTCCCTTATTAAGCACCAAGAATTTGATGCCTC
TTAGTGTTTGATCATTGGGACTTGCAACGAACATATGATTGTAGCTTGTATTGTCACTGA
ACTGTATTGGCGATGTAAACTTAGATTTGCTCATTCGTATAGTCTTTTTGACAGAGTTTT
AAACACACTGAAATAATGTGCAGCAGAGTCTCTACTAATTTTGAGTCTCTCTTTTAATGA
ACTAGGTTTTGATTTGGTACATGTAGTCTGTTCTCATTGTGGAACTTCGTTTTGTGGAGG
CATTTGTTAATTGGACCAGAATGATATTTGTTTCCTAATACTAGAAGTGTATTCTGAGAT
CTCCATTGTTTATCATTTGTTGCTTGCAGCTCTGAGACTAATGAAGAGCCTAGATATTAC
GATGATACGCCTAATCCATTAGGCCCTCAGATTCACCCCTCAGGGTATACATCAATTTCT
ACTCTTATGTGCTCACAATTATGATCAAAAACTAAAACTTATCGGTTATTGACTTGTGTA
TTTCCTAGCGTGGTAGTTCCTCCGATACCTGGTAATGGTGGTTACAGTGATCTCTTCCCT
GGCCCAGGTGCTGGAATGTACCCTGGCAGGTTTGTTATAGACATTTATAGTTTCTATTAT
ACAACTGTATCACTTTAAATCATTTATAATGTCACTCACCACATATATTTTCTCTCCCAA
GGGGTGGTTTTGGGGATGGAAGCATGCTTGTAGGTATGTACGATTCTTCAATCCCTCTTG
AGAAGCAAGATATTATAACGTCTTACTTGATTATAATTTGTTAAAGTGATTCTGTTTGGT
TGCAGGACCTACTGATCCTCGCTTTTTCCCATTTGGTGATGGTTCTGATCGACCTGGCTT
CATGGGACCACCACACCCGTAAAATCACTCTTTCTTTCACACACACATAGAGATACACAG
CCATAGATTTGAACACATGAAAAGCTCTCTAAATTGTTTCTGACAAGTTACCATGGATTT
TTGTTTGTGGTTTTGACAGGGGTATGCCACCTCCTGGTGCGCGTTTTGATCCTTATGGTC
CACCCGGTGTTCCAGGTTTTGAGCCAGGCCGGTTCACAAGGTAGTAATCTTATGCACTCA
GTAGTCTCCTTACTACACTCCACAATCATAATCTGTTTCGCAAATGGTTCTGATTCTTCT
TTATATCAATCGTGTGTAGACAACCTCCAAGAGGGCCAGGAGGTGGGCATCCAGACCTCG
AGCATTTTCCCGGCGGTTCAGATTTTATATAGTAAAGTAAAGCCATCGCCAAGGAAATAG
AGAAAGTGTGTGCACAACTTAAAGTATGGTAGTAACTACATATAGACAATAGGATCTATG
TGGTTTGTTTTTTCTCAGCTGTTTTTTTGTTTGGTGGTGTTGTTGGTTTTATTCCCCAGC
ACACTTTTTATAACTTCAATAAATATATAAATAAAGACTTGGTTTATTTCGCTTTTAAAT
TTCCGTTGGCCAAGTCAGAATCGGTCGTCATATAGATTATAGACAATGGCTTGACTATAT
TTGAGAAATTGAAAACTATAGCATCATCTCTTATTGCTTCGTGTTAGATGAGTATATATT
GGTGATAGATCTGACTTGTAAACTAAGTCGTACTAGTGTTTGCCAAAACGACACTAGTTT
AAACAATGTCAAATTTTCAAGCACAAAGTTGGATACTTGTGTTTCTGTAATTTGAAATGT
AGAGTGGAATCATTTTTATATATTTATTGATATAGGTTCAATAACAACAATCACACTGAT
ACACATATAAACATTATCGTTATTCATATATTATAAGGTACATGGAGACGTAGTAGTAAA
CTCCAAGCTTCCACATAAGGCCCAATGTTATCTCCTTCATCCTTCTAATCGTCAACATTT
TATGGAAGTGTGTATGCTATAACCAAAGGGAAAAAAAGAAACAAAGAACATTAGATATAT
CATGAAAATTATTAAGTAAAAGCATAATATAAAGATGTAACAGAAAGTCACTTACCTCCA
CACTTGTAACCGACGGGACGGTTAGCGAAATTGCACCGTTTAGGGATGGTAAGGGCAACC
TCAGGATCGACACCGGAGGCTTTGGCCGTGTCGGAAAGAAGAATGGCGCAGAGACATTTA
GGGTTTTGAGAAAATCTCTTAATCTGAGTACAGCAACCTCCTGGCACGGCGGAGTTAGCG
TCCTGAGCTGCACCAGCACATGGAGCCAGCTTCATCGCCTCATTGTCTGGCGAAGATCTA
CCACACTCCCCTGCACCGTCAACGACTGTTCCGATGAGGAGAATCAGACCAAGAATGCAG
AGAAATTTCATGGAAGCTGCCATTTTGTTTCTTGGAGAGATTTTAAATGAACCAAGATTT
GTGTTTTTTTGTTTGTTAGTTGTGTGTTTGAATTCAATTAGTGAATGTTTGGTTTATATA
GCGGAAAATTGTGTGGAAATTTGAGGCACTGAAGAGATA
>RG1HF0061 Genomic segment corresponding to mRNA: NM_202696 Arabidopsis thaliana protein kinase (AFC1) (AME2) (At3g53570) mRNA, complete cds.
AAGTCTAAACAGATATTTCTCAATACAGATAGAGATACCTATGTTTTCCCTGCAAATTCT
CAAGCTCAGCAATGAACCTAGCAAAGCATCGAACTCCATTGCCACACATCTACAAGAACA
AAATCAAAAGCCAATGACTTCGAGCGCAACAACATATCACCAGACATTATCATCGAAAAG
CCCCACCTCTGGTTCACTACCATCTGAATTGAAAATCCGCATTGCGTAATCAGTACCATT
GACTCCTGGCATTGCAAAAATCACTCCATCGGCACCAACACCGAAGTTTCGATCACACAG
CTTCGCCGCCTGTTCTTGAGTAATCTTAGGTTCCGATGAGTCTCTGTTATCGACCTACAA
AATCCAATTCCAAAGACGAAAAATTTGAAAACATTTGTAAGAATTCGATACATTTCGGGT
TAAATTACCAAATTGAGAATTCAACGGTGAACAAAAGTACCAAAATGAAGTCATTGCCGA
GGCCATGGTATTTCACAAAGTGAAGAACTCCGGTTTCTTTTTTGTCTAGAAAACTCGCCG
GAGAAAATTTCTCAGCTGTGACGGCGTCCATGGAAGCTGCTGCAGACACACGAAGGCTAG
GGCTCTTAAAGCAATATTCTTTCTCAAAGAAACCAAACGAAAGAGAAGATACGGATCCTA
GATTCCTGGAGAACGCATTCGACACTCTGCGCGATTGTGGCGCGACGGAGACAGTGCTAA
CGGCGGCTATCTCCATGGCTGCTTCAGATTATTTTTCTTGTTCAACGACTCTCCCGTCTC
CTCCATATTAAAAGACTTTGGAGAAAACACCCCATTGTTCTGATATTAAATAACTGAACT
CCACGTCGTTTTTATCCTCAACAGTAATAACATCATGTCGTTTCTTTAGTCAACATATAT
TTAATAAAGGCCTGACTAAAAAAGCCCATTAAGAACTTCCAGAGCCTCTGTCGCTCCTTC
GCTGTTCTCTTCCTCAGGTTCTCTCTCTCTCTCTCATTTCAGTCTCTTTCGCTGTTAAAT
ATTTTCTCCTGAGATTTTTTTCTTCAATTCCAATTCAGTGAGCATTTTTATTGTTTCTCC
GATCTGAATTCCGGCGATCAAATTACGACAGCGACTAATTCAACGTTTTAAATTACTCTG
TGTGAGAGAAATTTGCGGTTAGTTTATTAGCTACATTACTTCCACTTTTTTTAATATATT
TTTCTGTTACTTTTCCCACCTTTTTTAGTTATCTTCTGGAGATAGATCCCCCCCAAATTG
AAGATAACTAGGGTTTCGAATTTCGGAATCTTATTATCCCTCTAATTAGATTCGAAATTC
AATCGCAATTCTCTCGCTGTTCATAATCTGGGTTTCTGAATTTCAGCTCTGGATTTGCAT
TTTTCTAATCCTTTATGCAAAGCAGTGTGTATCGTGATAAAGCTAGCTCGATCGCGATGA
TCTTAGAAACTCAGAGGAATGTTGAATTCCCTCATCGGATCGTTGATAAGCGTCCCAGGA
AACGTCCCCGATTGACTTGGGATGCTGCTCCGCCTCTTCTTCCTCCTCCTCCTCCACCCA
CGGTAACGAATTGTCCACATATTGTATTGGTATCAATGGACTGTTCTTTTGTTGTTTTCA
TAAGATACTGCGAATTGTGTTAACTAGTAAGAAATTAAGATTTTTATTTGTGTGCTTGAG
CTAAGTTTCAGCTGATGTGTTTTTTTCTTTCAGGTATTTCAACCTCCGTTGTACTATGGT
CCGGAGTTTGCGAGTGGTTTAGTTCCCAATTTTGTTTACCCAAACATGTTCTATAATGGC
CTTCCTCGTCAGGGCTCTCCTCCCTGGAGACCAGATGATAAAGACGGCCATTATGTCTTT
GTTGTTGGGGATACTTTGACTCCACGATGTGAGTCTTATGTTACAGAGTCTTTCGACATC
TTATCTGTTACGTTTCACAGACTTTATCATGGAGGTTTACATTGACATGCCTCTTCTATT
GTGCGTGCAGATCAAATTCTCAGCAAAATGGGTGAAGGTTAGTCATCTCTTGCGAAAATG
TTTATATAATCATTATGATTAGATTATTCTGTTTTTCAAAGTGTAGGAGAAATATGTTTA
TTTGGTCGCCAGTTATCTTAATCAATTGGATTGTATTTTGGCAGGTACATTTGGACAAGT
ATTGGAATGCTTTGATAATAAAAACAAAGAAGTCGTGGCAATCAAAGTTATACGGTCCAT
AAACAAGTATCGTGAAGCTGCCATGATCGAAATTGACGTGCTGCAGAGGCTTACAAGGCA
TGATGTCGGTGGTTCTCGGTAAGAATATTTCTTTCCTCTTACTATTTCTTCGCTAGTTTT
AATTTTATTACATTTGGTATAAGCTTTTCAATTCCTTGCAGTTGTGTGCAAATACGGAAT
TGGTTTGACTATCGTAATCATATTTGTATTGTAAGTGCTGTTACCTTTATTTGACAAGTT
TGAGGGGAAAATGCAATTTCTTCACGCCCAAATGTTATGTGAGTTAAAAGAACTTGCGCA
TGGGTTTAAATGGTTTCAACAGGTATTTGAGAAGCTTGGACCAAGCTTATATGATTTTCT
CCGCAAAAACAGCTACCGTTCATTTCCCATTGATCTTGTTCGGGAGCTTGGCAGACAACT
TTTGGAGTCTGTTGCATGTGTGTGGAATATTCTTGACCCATTCTTCTATATAGTAGTCCA
TTAGTGCCACAAATCATTTTTCTTAACTTTTTGATACAAGACTTAGGCGTTAATAGTTAT
TACTTAATGTTCTTTCGATAATGCAATTTCCATGGAATCCATATTGCTCAGACAGTTATT
TCTGGAGACTTTTGTTGACTAGTGTACTCAGACTTTGCTCATTCCATTCTGACAGATATG
CATGATTTACGGCTGATCCACACGGATTTGAAGCCGGAGAACATTCTTTTGGTATCGTCT
GAATATATCAAAATACCTGATTATAAGGTGAGCAATCAATCATCTCCAAGCTGGACTCAT
TTATTTTCATGGCTAATATGATATCCATCCATGAAGGAACTTGTATAACTCTTGACCCTT
TTCCTATGTGTGGTCATGAAAATCTAGTTTCTATCCCGACCCACAAAAGATGGGTCATAC
TTCAAGAATCTGCCCAAGTCAAGTGCCATCAAGCTCATTGATTTCGGAAGTACAACATTT
GAACATCAAGACCATAACTACATTGTATCCACAAGACATTACCGCGCACCAGAAGTTATC
CTAGGTAAACGTTTATGACTCTGACACATCTACGTAGATGATTATTTTTTTGTGTAGTCA
TGGTATTTAAGAGTTTGGAACGTTTATTGCAGGGGTTGGATGGAACTATCCATGTGATCT
GTGGAGTATTGGTTGCATACTTGTTGAACTTTGTTCGGTGAGTAACTTTATGTTTGCATA
TCTTCCGGTACACCACCCTATTCATCTCACCATGTCTCCATCAACGTTTTCTCTGGATTA
AACCTTGCAGGGAGAGGCGCTTTTCCAAACGCATGAAAACTTGGAACATTTGGCCATGAT
GGAAAGGGTCCTAGGACCTTTACCACCTCATATGGTGCTCAGAGCCGAGTAAGAACAATA
ATATCATCCTATTTGCAGCATCAGATACCAGCAGAAAATAACTTGAACTGTCATTTCTTA
TATCAAAACCAAAACGGTTCTTGCAGCCGGCGCTCTGAGAAATACTTCAGACGAGGTGCG
AAGTTAGACTGGCCTGAAGGTGCGACATCAAGAGACAGCTTAAAAGCAGTATGGAAACTT
CCCCGGCTACCGGTAAATAACCTTACATTGGACTTGACATCCGCTTATCTGAAATATTGA
AATTAAGGAGACCAGTTTTTTTGCATTTTGCAGAACCTGATAATGCAGCATGTGGATCAC
TCAGCCGGTGATCTGATAGACCTATTACAAGGTCTGCTTCGATATGATCCAACAGAGAGG
TTCAAGGCAAGAGAAGCACTGAACCATCCCTTCTTCACAAGAAGCCGGGAACAGAGTATA
CCACCCTTCAACCCAAACCCTCATCCATTTTTATACAACCAAAAGAACTAAAAAAGAAAA
GAAAAAAGAAACAGCAGATAATGTTTGGATACATCTGCAGTTTCTGTGTATCCTTCAGTT
TCCTGTGTTTTTGTAGCATTTTATTATATATATGATTATCATGTATAGAAATGAAAGAAA
GAGAGAAAGGTTTGTGCCTAATTTTTTCTTATCTGTTGTTTTGGTTTTTTGTGTTCACTT
TCCGACCACAACCACTGTTGCTCCCTCCATGGCTATTGTAAGAGTTATTAAAAGTTACTT
TACACCACAAAGTGAAATGTTAAACCATTTATTGGGTTTTTTGGATAGGTCAAAACGCAG
CGTGAGGTGAGGCCCATCAATGACCAAAACGCTGTCGTCGTATCTGCAGCGAGGAGAGAA
TATTCGGAATCGAAAGGCTTCATCTTCTTCTTCTTCACCTATCTCTTTACTACTAGCTCA
GGGTTTTTACTTTTCTAGGGTTTATCTATCTCATTCCGCAATCATGGAGTCTCTGGGGAA
GCTACAGCTACATCACCAGCCATTTCACCTTTCCTTCACTCACACCTCTTCTTCAACATT
CCCCAAAAACCTCTTCAAATCCTCAATTCAACCAATTTCATCTCTCAAATCCGCTTCAAT
TAAAGCTTCGTCCTCCAAATTTCAAAACTCTATCACCCCTCTCCCAAAGTCCACACCTTT
CCGTCTCTTCAAATCCACATGCATCACTCTAACAACCGCCGCGGCTCTGCTTTTGGCGAA
TCTCCATCTCAAATCGCCGGCGATTGCAGCTCCCATCGCGCCTCCGCCGTCAGTTGAAAG
CAAAGAAAACGTTACCTTGGAAGAAGAAGAGAGAGCGCTTGATGAGCATTTGATTACTCA
CCCTTCTGATGTCGACGCTCTTCGTTCATTGATGGAGGTAAAGATCAAATCTCGAAAGCT
TACAGAAGCAGTAGAAGTGATCGATCGTTTGATAAAATTGGAACCTGAAGAAAAAGAATG
GCCAGTTTTGAAAGCTAACATCTTTACCTACAGTGGAGATCTAGACTTGGCTAAAACTGG
ATTTGAAGAGATTCTGGCTAAAGATCCGCTTCGTGTTGAAGCTTATCACGGCTTGCTTAT
GGCTTATTCAGATGCAGGTC
>RG1HF0063 Genomic segment corresponding to mRNA: NM_202694 Arabidopsis thaliana myosin heavy chain-related (At3g53350) mRNA, complete cds.
CAAAATGTTTTATGATCAATGGTTTATAATAATTTCTAACATTTTTGCATAATCATCATC
GCATGGTGGTGTTTAATTATTTAATTACTAGCCAGACAGTGTAGTGAATTTATTGTTGAA
ATACTTTCTTTTTATTCGTCAAAAGAAAAATTTGATTAGTAGTTCAGAAGTCACTAGTTA
ATACTCTAATAATCTAGTACTAGTGAATATAATGTTTTTACAAACCATTAATGTAATCAA
GCTAATCGATCGTTAGCATAAATTTCAACGATATTTTCTCCCAATTTTTGTTTTCCGCCC
AAATATATAGTTAAAGTTGTGTGGAAATAATATGTTAAGTAAATTAGCAAGCGTGTATGA
TAAATGAAGATAGTGATGATTGATTTTGCATTGTTTCTTTTAGGAGATGTGTATGTCGTA
TTTATCATGCATCGGTTTTCTATGAGGTGGTGTGAAAGTGAAACGTTACATGCTTCAATA
TATAGCACTTTCAAATGTATGTAGATTGAACACGGAAGGTTAATGTGTTTTTGTGAAAAA
TTGTGACAATTTTATGAAAATTTTCCATTTATAAAGTATATAGATATGCTAGGTTAGTGT
CCTTTGTGTGTGAGTGACTTATGGTTGCGTGACCGTTCGTTGTTCATAAGTAGCAATATG
AGGCCAAACAATAGCACGTGACTCGGGCGCGTCTACAAGGCGCGTAGTTAAAAAAACGCC
CCCTCCACGTTCTTCTACTTTCGGTCCATTCTATCAATTAATTTCAAAATAGCCCCTGAT
ATTTATTGATCTATTTCATTACCAACCCCACAAGTTTTTTTGATTATCCAAAATTTTAAT
TTTAATTTTTCGGAATAACCAAAAGGAATCCAACGTAAAAGGATTATAAAAATAACTAAG
TACTGAAAATTGAGGTGGAAACAGCACAATCATTACTTCAGGGGTTACTTTTGATAAATA
TTGCAGTTTAGTTGAAAATAAATGTTTCTTCAGTGGGAAAAAACGACTCGCGAGTCCAGT
GAGAAAAAAAGAATAACAATCCGACGAGAAAGAGGAAAGATCAAATCATCTAAGTGCTGG
TGCCTTGATTCTGCAGTTCTCCATTTTAATCCAACAAAAAAAGAAGCTGAATCGACGGTA
TAGGTGAATACTTCTTCACGACTTTTTCAAACACTCAGAAACTTCTCTTCCTTTCACATT
GATTTATTCCTAATTTTAGTGCGATTTTTTCCTTTTTTTTCTCAGAAGTTTATCAATCTT
GTTAGGTAGATATTTACTACTAGTTTGTTTTTTCTACTAATTTGCTGAAGAAAGTGTTAA
TCTTTGGTTGGTTTAAGGTATAAATTTGCTTACATCTACTCAAATCAGCTAACTTTTATT
TTGGTTTGGTAGCTTAAAGATTCAGTCAAAAAAAACTTTAATCTTTGTTTTCCTGCAAAA
AGCAAAAGTGTTTCTGTAATAAAACACCTTTTTGCAGAGAATGTTAAAAGATTCTCTAGT
TTTAGGCTTTATGTAAAAACGATTTTTTTGCTGGGTGTTCTGTTTTTGGATCTGTGTTTC
TTTTTTGGGAAGATCCACCCAATGAAACCAAATCTCACATTACAAAATGACAAGAAATTG
TCTCTTCTTCCCAATAATTCCAAAACTTTGATTTAGTAAAAAATAAAATAAAATAACTGG
GTGACTTAACAACCAGAAAGATTATGTGTAAGATATTGGTGCTTTCTTTGCTTGTAATAG
GGTTTATCTTTGGTGATTTGATGAATCACATTGACGGCAACTTCTTTTCTAATTACACTT
CTAAATATTTTATATATTTGGAATTGTTCCAAATCATTACAATATTCATTTGTTGTCTCT
TTGCTTTCGTTTGGTGGTAATAGGAGTCTCTTTGAAGCTAAATGTGTAAATATTATTCTT
ATGTTTTTTTCGTACACTTGCTTAAGCTTTCTTTCTTCCCTGAGTTTGGTTGTCTATATG
CTTATGATAAGTTTTTTTTTTCCCTCTGTTGCTTCTTTCTCACACTTTCCATTGGTCTTC
ATGTACTATTTGTCAGATTCTTCAAAGAAGCAATCATAACGCAATTGATTATATCCCCAA
AAGAAAAGGTTTTTAAACTCCAAAAATGCAGACTCCAAAATCAAGGTGATGATCACAACT
CTAACTTTGTGTTCTTGTTGTGAATGTTGTTGGAGTTATTGATCTGTTTCAAAGTGATTG
TGATTGTGTGTGATAGGCCAGGATCATTGGAGCTGCCACAAAAGAAGTCTCCTTTACCAG
CTCCCAAAGTTGTTAGGAGACTCAAACCAAGCGGAGCAGAATCCGATCCAAAAACCAAGA
CAATATCGAAAACTCAAATCCCGAAAGTAGTAGCTGATCGTCGCTCTGCAAGAATCCCTC
TCAATGAGGTACTTTTGCAGTTAAAAATTGTTGGTTTGGTTTGGTGTATGCAAGTTTTAT
ATATGGTGATTCTTGATTATGTTCTTTTCAAGATTCAGAAGAAGCGGACGGGAAGGATAC
CGGAACTGGAATCTACGATATCTCAGCTTCAAGAAGAGCTTAAGAAGGCAAAAGAAGAGC
TAAACAGATCAGAAGCATTGAAAAGAGAAGCTCAAGAAGAAGCTGAAGATGCCAAGCATC
AGTTAATGGATATCAATGCCTCGGAAGATTCAAGAATTGAGGAGCTGCGTAAACTCTCGC
AGGAGCGAGACAAGACATGGCAGTCTGAACTTGAAGCTATGCAGAGACAACACGGAATGG
ATTCTACCGCTCTGTCTTCTGCCATTAACGAAGTTCAGAAACTGAAATCGAAGCTCTTTG
AGTCCGAGTCTGAGTTAGAGCAGTCTAAGTATGAGGTAAGGTCTTTAGAGAAACTCGTCA
GACAGCTCGAGGAAGAAAGAGTAAACAGTAGAGACTCTTCATCATCAATGGAAGTGGAAG
AGCTGAAAGAAGCAATGAATCTTTCAAGGCAAGAGATAACACAATTGAAATCTGCAGTTG
AAGCAGCAGAGACAAGGTATCAAGAAGAGTATATACAGAGCACATTGCAGATAAGAAGCG
CATACGAACAAACAGAGGCGGTTAAATCAAGATATTCACAGAGAGAAGCAGAGTTAACGG
AAGAATTGAACAGAACCAAAGATGAAATCGAAGGTTTGCGCAAAGAGTTAATGGAGAAGG
TGAAAGAAGACGAATCTACGGGCGATTTGAAGAAGCTAGAATCGGATTTGATGGAAGTGA
GAGGGAGTTTAATGGATAAAGAGATGGAGTTGCAGATTCTAAGGAGTGCAATGGAGAAGA
AAGTGGAAACCGCAAACACGGAAGCCATGGAAGCTGAGCTTAAAAGAGTGAAGATTCAAT
GTGAGCAATGGAGGAAAGCTGCTGAGACGGCAGCTTCTATACTGAACAATGATGAGGAAA
GAACAGATTCTATTGAGACTAGCAAAATGTTGAAGAAGTTTGGTGTGTTACTCAAGAAAA
ACCATAAGTAATAATAATACTGATTCTTTTTACTTGATTTAATAAAAATGGCATTATTGT
TGTATGTAAATTTATAAAATTTCGATTTGTCTAAGTTTAATTTTTTTGTTGAAACGTTGC
CACATTTGTTGATGAAATTTGTATTGTGAAATGTTGTTTGAATTCAATACTTGAAAAATT
ATACCTTACTTGTCTGAGTGTGAGCTGCTAGTAGCAAATTTAGTTTGGTCCTGTACATTG
GTTTACACTTTACATGTATAGAAGAGTCAAGAGTGTAAAGTAAAAGTTTGTAATAGAATG
TGAAACTCTAATTAAGAAGCCACATGAATACCTCTCAAGTCTTGGATCTTCCTTTTGACA
TTTTCTTCTGTCTATTTTCCTTTTTGTTGCGCACTAAACGCTGAGACGGCCCACTAGATT
GTCTTTGGTAATGACAACCAAATCCACTTCATGAAAACATTTGACTTTTTTTTTTTTGGC
AGAGACTAACCCATTCTACCTAGTTTTTAGATATCAGTGACAATAATTAATTAACTACTA
GAAAATGTCCCACGCGATGCGTGGGTGAAATGAATGTAGTGAAATATATGTCTATAACTA
ATATATATTAATATAATATTAATTATTTTATAATACATTCAATAAAAAATATCATAAATA
TTGTGATTATGATATTTTAGTTTTAAACTAAACATTTAGTTTATGAATTATAATCTAAAA
TTATTTTGGGTATTTATAAATTAAAAATTATCGAATTGATCAAAAAAGAAAAATTATAAT
ATTGATATACAAGATAAGCCTTGTGTTTTATTTAAATATATGAAAATGATATGCAATATT
TCTCTGAGTAAAAGATTTCATAAGTATATATCATATTGATTATAGTATGTGTGTAAATTG
TAAAGTAGTTAATAGATTTGAAGTTGTGAGATTGATAAAGTCTTGATTAATGAGTAAGAT
TAACATATATGAATATTGATATATTAATACTAATTGATATCAAAAGAACTCTAAATACTT
TATACAATTAATATTCAAATTATTTACTATTTCTTCCATCTTTGAACAATATGGTAAGAA
AGTATTGAATTTATTTACTAATGATTTACT
>RG1HF0065 Genomic segment corresponding to mRNA: NM_202692 Arabidopsis thaliana expressed protein (At3g53232) mRNA, complete cds.
AAGGAAGAGTGCAATCAATTTTGATACGTAAACTTCAAAAAGTGTGGTATATGTCGTACG
AACCTAATGAGCTGCCACGACGACAGGAAATTACCGTCTGTGGGGTTCGTTCTACGTAGA
CCGACCATTCACATTTCAGATGTTCACCAAAGATCTACCAATGAGTACATCAAAATTAAA
TTAAATGTTTGACTAAGAATAAAGAAAGACATTTAATATAGAACATCGGGTCCTAGTCCA
CTCTGTATTTGTGGTCACATCTCTTAGAAATTACACACATGCAAGTTTCTAGTATGCTTC
GAATTGATTATGCTATATTTATGTTTACAGCTCAAAATTTGGTTATGGTTTCCAGATATT
TGTATGAAATATTAGCCTTATCCAATTTACACGTTTATAAATCAAATCAAAACTATAGTT
CGTTTATGTATTTCAATCCGCTATGTATTTCAACGACAACATATATAAGTTCCTTTGTGT
GTTTAATCATAATTCACGTTAAATTTTAATAAACTACTAACCTTATAAGTTATAACTAAT
TTTAGATTAAGCGTCTGAGCTTTAGAAATCTTAAGAAAAAAAGAATCAATTTAAAAAATA
AAAACCTTACTGAAGTAGCCAAATAGGTTCTTAAACATACCCACACTATATACTCTATAT
ACACTCTATTATTACATTATTTCTAAATAGCAAACCACATACACATACCACACTATTTTA
TTTAAGTACAGTTTCACTTAATCTACAAGATCTCTTGAAAAAAACTTAAAAACACTACAC
CCTAAAACAGAACCACAGAACATATATCACATTAATATTCTTCTAGAATGCGTAAGGTTA
CATATATACAGTATTAGTGTTACCTATTTCATAGAAAAAAAAAGAAAATATGTCACATAT
CAATCATTTATTGTACCAAAGCAAGTGACCCTCGTTCTAATTCATAGGCTTAGCTCTCTC
CATATATTGACTCTTTCTATGTCGCAATATGTCTCCATTAATAAACTCTCCCTCTCTTTC
TCCGTCTTCTCACATTTCCACAACAAAGCTCTCCATTTTTCAACAAAGAATATCAAATTT
TGTCCTTGTAGTGGTGGAATCATCAAGTAATTAATGGGAGAAGAGAACAGCACGAGCGGG
ACATGCAAGCCGTCCAAGACATTCAAGGCGAAGTGTAGCCACATGGTGAGGAAACAGCGA
GCCAAGTTTTACATCCTTGGCCGTTGTCTTGCCATGTTAGTCTGCGGGCGTGGCCGTGAC
CGCGAGCGTGACCGTATATTGATTTAGATCTTTACCTTATGTTTTGTTTTCTCTTCTTGT
ATTTTTCCAACTTTTTGGGTTGGGTCGCCGTTTTTCATTTTTCCCTCTAGTATCAAACTT
TTGAACTAGGGTTGATATTTAAGTTATATACACATGAATATATGATATTGATGTGAATGC
ATTCTTGAAATGCTTAGTTAATTTAAGATTTATCTCTCTCTTTTGAAAGCTTAGAATGGT
CTTTCTTAAAAACATGTTTTAGTTGTCAAGTACTAACCTCTTCTTTTTGTAAACCACTGG
CCCTGGAAATATCGTCAATTTTACTTGGAATACATAGGTTATTCAAAATTAATTGTAAAT
TCAGAATTACTCAGACATGCATTAATCCTTCAAATGCTCGTTATCATTAATCATATGAAT
AATTTAGATATTTAAAGAATCGAATAATCACAAAAACTTCGAAAACTAACTTTGCTGATG
AATAATTTGTTTACTAGTTCTTTTATTTGGCAACATCTGTTTCCCAGTTACATATATACA
GTACAGATATCATGTAATTTATATCTTGAAAACATTATAGATATTGAGGTCAGAGGTCAA
ATCTCATCCACTGTACTTTCATGTTAGGCACTGCACAGTTTTAAGTGACAAAACAAATTC
AGCTTGCTATAAACCTTAATTAGTATAAGTTTAGATTTCAGATATTTTTTATTTTTTTTA
AACACGATAGATGTCAATAGACAACAAAAGTCTCGTTTTTGAGAGTAATATCCTTCATTA
AATTAGTGTAACGATACCAGCGAAAAAATGAGAGGAAAAGGTGGAGAAGATAGAATGTAA
TTATGACAAAGTCTACGGCCTGAGAGTCCATGCATGTGAGATGTGACTCGATCGAGTCCA
ATTCATACTAATAATGCAAATCGAAACTATGCACTATTTTCTTTTCTATTTTGTCGGTTT
AGGGAGGGCGATATGTTTAATTGGGTAGTAGATTAAAATTTGAATATGAAGACGAGAAAC
CAACATCATTTTCCATTCGATTCATTAAATATTCAAATGCATATATATATTAAAAGGAAA
AGCAAAAGGATAATAGATTGTGGAATACTGCTGGAATTCAATGTCCGTACCATGAAGAAA
ATAAGTGAAAATAATAGTAATCCTAAAAGCATTCTCTTCTTCATAT
>RG1HF0066 Genomic segment corresponding to mRNA: NM_202691 Arabidopsis thaliana C-14 sterol reductase / delta(14)-sterol reductase / FACKEL (FK) (At3g52940) mRNA, complete cds.
CTCTCTTGTATCTAGAAGAGTTAATGGCTAACATAAATACAAAATTTTTTTAATTCAAAT
AAATATGATTTGTGTGGGTTACATGGAAAAATTGTCAAATAATAAAGCAAAAAAAAATTG
TATAGATGCAGTGCAAGTTGTTTCTGGTCAACTTGCCGTCGAGCCTCACAACTGTTTGTT
ACAAGTGGACTCGCATGTAATTCCCTCTTTTAATAACTTACCAGTTACACCATCCAACAT
GTGATTTGACAGAAAAATATTTTAGTGAAATGTGATCGGTGCAGATTTTTCTATGTACGT
TTAAGCCTTTAAGGTAGACGTTTAATGCAAAAATATCCGTGGAAATAACAACACCGATTA
ATGGAACCAAGTAGATACCTCCTCCGTTTGGATGGCTCAAATGCAACCATGATGCAAGCT
TTTGCGATCGACCAAAGTGAGAGAACTAGATCGAGATGGATTATTCGGAACCATTACGGC
ACCCTTATGTAATGGCAGCATCTTAATAGTAAACAAAAGCTTTAGCCTAAGGTTTTAGCT
TCCTTCACTCTTTGCATACATTGTGAATCTGCGGTTTTAGATGGACCATAGTGGAAAAAG
GCTTTCATCAATAACTCGTGGACTTGATCAATGGTAGAAAAGAGAACACATAGATGGAAA
ACTAGATATTTGATATATCCATCTTTGGTTCAAACTCTTATCCAGTGTTGAGGTGATATA
CACATGAAGACATAACAATCGCATTGCCGAGAAACTAGTATTCATTAACCTTTTTCTCTA
AAGACATTGTCCTATCAATCTAAAATTTAGATGTTAAAAAAGAAACCCAAAAGATGTAGC
TATCTTAAAATGACAGTCGTTTGCGAGACTGGCCAGGCCATCCCATGGGCCATAGGCTCA
AGTTGTGCTTGGCAGAATTTAGTGATTGGTTTTTTTTGTATAAACAATCATTAGTTTAAG
GCTTTACTTGCAACAAATGAAGAGTTTAAGGGTTCTTTTTGGTAATTTTCCCGAATCACA
CAAGTGAGCTAGCTCATCAGAGTCCACGAGCTTCCCACTAAAAAATTGAAAATTGTTGCT
TCTGTCATCTGAAATTAAACAAAGCGAGAAAAGGCGATACAAACGATTTCGAATGCTTCA
TCTTCTCCTTTGAAAATCCTTCTTCTGCTTAATGCTGCTAGATATGGATCTCGGTGTTCT
TCTTCCATCATTGCAATCTGTGAGCTGTCTCTTTAGCTTTTGACTGTTGCAATTGTTATT
GTGAAATTTTTGTTCGCTTTTGATCAGCTTTTGTTAAATTCGTTCCGAGATTTTAGGTTT
ATGTGCTGGTGTTTTACTTCGTTTACTTGGCCGTTGCCGGAGAAATTCTCCCCGGGAAAG
TTATTCGCGGCGTCCTTTTATCAGATGGCTCTCAACTTCGTTACCGATGCAATGGTATAT
TTGATTTGATTTACTCTCTCTACAATTCCTGAGAGTCTGTGAGCTCGAAAGTTCATTTCC
ATTAGTTTTGTTAATTCAATTTCAGGTCTATTGGCACTAATATTGTTGGTAGCTATTTTG
GGAATCTGTGCAAAACTTGGCATTGTATCACCTCTTGTAAGTGTAGTTACAAGATTTCGA
TTGTATTTCTATGAATCCGAATGCTATATGCTATATGAATCCGATTGCAATTGCTTTCTC
ACACTCATTCCACTGAGATGTTTTGTAGGTGGTTGCGGATAGAGGACTTGAGTTACTCTC
AGCTACTTTTATTTTCTGTGTTTTGGTAAGATGATTCAATCCTTAGTCCGGTGTCTTGAT
TTTAGTTGTGTTACCATCAGATTTGCTTTTGGTGGTGTGATTTGTAATCTCCATGATATC
TCTTAATATTCTCAGGTGACATTAGCATTGTATGTTACTGGGCGAAGTTCCTCGAATAAG
GGTTCTTCCCTAAAGCCTCATGTCTCAGGAAATCTTGTACATGACTGGTACTAACATAAT
ACAATTGTAGATCTGATACTTTCTTGTTACACAAAATGTTGTTAAAAGTTATATATTTTG
ACTCCTGCAAGAGCAAAACTAAGAAATAATCTGGTACTATATAGAGTTTGAAACACTGAA
TTGGACAAGATGATTCTATAGAACTTCGTAGAGTGTTGAGTAATTTCTCCTAGAACGGTT
GTAGCTTCCTCTTTTTTCCTTTTAACCGCAGTGACTTTAGCTTTTGAACTTTTCTACTGA
AACTAGAAGTTCTGGTTTTTGTCTTTCACTTATCTCTTCCAAACAACTGCTTCAATTTTT
TCTCATATTGTTTGTTTCATGTGATAGGTGGTTTGGAATACAGCTGAATCCTCAGTTTAT
GAGCATTGATCTCAAGTAATCCATTTTTCTGTTTTTTCTTCTATTTGTCAGCCAAGGCTA
CATCATTGCTTCAGTTTGCTCCGTACTCAATCGAGTGGCAGTTTAATAATGTAATCAGCA
GTTATGCATGGTTATGATGAATGGGAGTTATTCCTTGTGTAGGTTTTTCTTTGTCAGAGC
CGGGATGATGGGATGGCTGCTTATCAATCTCTCTATTCTGGCAAAAAGTGTGCAGGATGG
TTCCTTGAGTCAGTCGATGATTCTTTACCAGATCTTCTGTGCGGTAAATTTGGTTTTTAC
TTACAAATCTTGCTTCTTGAAGTTATGATCATCTGTGTTTTGTTAGTTTTGATTAGTTTT
ATAATTGCAGTTATATATATTGGACTACTTTGTTCATGAAGAATACATGACCTCTACGTA
AGTTCATGGCGTGTTAAGGAAACACATTTGTCTTACCAAAAAATGACCATTTGCATTATT
ACATCTACTTTGATTTTACTCTTTTCAGGTGGGACATAATTGCAGAGAGACTAGGCTTCA
TGCTAGTGTTTGGAGATCTCCTGTGGATTCCTTTCACTTTTAGCATTCAGGCATGTAACT
GTGAGCCTGAACACAAACAAGATATTAATTTATCTTATTGACAGTATCTTCTTGGCATGT
TACAGTTATTCTCGGAAACAATATTGTTCTAGAATGCTTGATCACTCTGTGACTGAATTG
TCTTCTCTCTGGTACAGGGCTGGTGGCTTTTGCACAACAAAGTAGAACTAACAGTTCCTG
CGATTGTAGTCAATTGCCTTGTCTTCTTGATAGGGTAAGTTCTGAGACATTGGGTTATTT
TCCATTCTTACATATCTACACTAAGAAACCCACTATTTCTTCTTTGGCAGGTACATGGTT
TTTCGAGGAGCTAACAAACAAAAACATATCTTTAAGAAGAACCCAAAAACACCAATATGG
GGCAAGCCTCCAGTGGTAGTTGGTGGAAAGTTACTGGTTTCAGGCTATTGGTATGTTATA
TTTATCTTCTCTTGTTTCTTTGCTTGGTTTCGCCATCTCTGTGTTTGATTGTTCATCATG
CTGGGAATAAAGAGTTGAAAGTTCCGCAATGACACATTTCCGATAACTTAGGTGCTGTTT
TGTATATATGACAGGGGAATTGCAAGGCACTGTAATTACCTTGGCGACTTGATGCTTGCT
CTGTCCTTCAGTTTGCCATGTGGAATAAGGTAACTTCTTCTGCTTGAGTTCATCTTACAG
CTACCAAAAGTCATGTAGAAACTAATACCAATATCAAAACGTTCGAAGTTGATTTGGCTG
ACTTAAAGATATTGATCTCTAACCATCATTTGAAAAGTCTAAAGCTTTCAAGTTCATTTC
CCAAAGCTGTTTTTATGATATTTTGTCTTGTGTATTCTCAGTTCTCCGGTTCCATATTTC
TACCCGATATACCTTCTGATACTATTGATATGGAGAGAACGAAGAGACGAGGTTCGATGT
GCAGAGAAGTACAAGGAGATATGGGCAGAGTATCTTAGACTTGTCCCCTGGAGAATACTT
CCTTATGTTTATTAGATGTGCCAAGAGCCAAGTCATGAATCCTTTCAGATTCATCCTCTT
GTGTCTTATTTTTTCATAATCTTGTTTTATTTTAGCAATGCTCGAGTGAAACTTTGTAGT
ACACGTTTGAGAATAACTTCAGTCCTTATTATTATTTTAGCATTGATATCAGCATTTTCG
GATTTTATTTTTTGGGTTGTTTAAAAACCAGAGATTTTACAAAAGACATTTGTTTGATGT
AAAATGTCATGATAAAGTAATATTGTACTTATGTAAAACTGAGAAAAATACTAATAGAGG
AACAGAGTGGTGTTGATAAATGATAATGCTGATGGATATGTTTATAGGAGAAAATGGAAA
ATTATCACAAAAATAGAAATTGACGATTACGAAGTTTCTAGATGTACCATCTTAATCGAC
TTGGAGACAATTTAAATGGACCATACACATCCGTGTTTCTATTTACATGTCAATATACAT
ATATTCTTTGTCTTTTTAGTATATTTCCTTCTTTTCCCCTATTTTCTTTTTAAATATTGT
ATGTTCTATATCAGTTTCTTTCTTAAGATATTATGGCATATCGTAACAGTTGTTTCCATT
TATAATCATATTTTATTTTTAGTATGTCATAGAGTTTTTTAAAATTTATTTATTTGTCAA
CGAGGTTTTATTAAAAAATTATATACACATATTAAAAAAATGTTGAAAATACGTGTAAAA
ATCTCATAATTTGTTATAATAATAAGATGTTTCATTTTATAATCACTTGAACCTAAAAGA
TAAGAAACAATAAAACCATTGAAGATCCTAAAAGACACCTTTAAAACTTCAAAATGTATA
CAACAACAATAGCAACAAAAAAGTTCTAGACTACATACATACTGTGTCGGTAGAAAGCAA
AAGACTTTGATAGTTTTTGATTATTCATGCGTTTGAAGAGTCGCAGCTGTTTTCCGGTTA
TATGTCTCTATCTAAATCTAAGATCTTAATTTTCTATGTTCGGAGATATCAAAGTCGCAC
TTTTTCTGTGAATCTAGAAACACATAACATTTCCAATAAGAATATTCTATTGAGATTCGT
AGTCAACTATTAAGTGTTTATTACGATTAAAAAACTACTATAATCAATGATTAATGTAAT
TTATTATCTTACGATCTCAATTATACAATTCGTCTGACGGTTTGGG
>RG1HF0068 Genomic segment corresponding to mRNA: NM_202689 Arabidopsis thaliana tatD-related deoxyribonuclease family protein (At3g52390) mRNA, complete cds.
TGAGAAGAGTTTGAATGAGTTGCACCAAGTGTTTCTTGATATGGCTGTGTTGGTTGAGCA
TCAGGGTGCACAGCTTGATGACATTGAAGGCAACGTCAAACGAGCTAACTCGCTTGTTCG
GTCTGGTGCGGACCGGCTTGTTAAGGCACGGTTTTATCAGAAGAACACACGGAAGTGGAC
TTGCTTTGCCATTTTGCTATTGCTCATTATTGTGGTTTTAATTGTGGTGTTTACTGTTAA
GCCTTGGGAGAGTAATGGTGGGGGAGGTGGAGGTGCACCTCGTCAAGCTACTCCGGTTCA
AGCTCAGCCACCGCCACCTCCGGCTGTGAATCGGCGGCTACTACGCTAAATAATTTTTTT
TTTGAGGTTCCCTCTGTCTATGCATGAGCATATCTATGTTTTGAAGATTGTTTTTTATTT
TACAGTATTTTGTCTTTAATGTTTTTGTAATGTTTTGGTTGGTTAAACTCTGTGTATATA
TAATGCGATCACCACATTTCTTTGTTTTATTATGGAACGATTTGCTTATTTTTTACAATC
GACTTAAGTTAATTTGACCGTCTATGATATTATTATTCGGAGAGATCTATCAAAATCGAT
GGTCAAAATGAATTTCCAGAGAATATGGAAATTAAAAAAATTGAAATATATATCAAATAT
TATCATACTTAAGTATAGATTATTTACAGTTATCTCTATAGTATTATTTACATTTATATT
TATTTTAAATTATGAAACTTAGATTAATTTGTTCTCTATATAAATAATTTAGACAATTAT
TCTTATGGGAGTCTTTTTTTTTTTTTCACTGAAATGTTGCCTTTCATTGATACCAAATTC
TTATGGGAGTCTAACAGTAATTATTCATAAATACTTTTATCTTCGTACTCCCATAATTTA
TCGAACCATATTGGGCCGTGGGAAAAGCCGATTAGTCATACAAAGCGTAAGAAAAAAAAA
AGTTTCATTGTGTTGTGCCATTGTTTCACTTTCTCTCGCAATGGCGTCATTGAAGATGAT
AGGCAAGTCAAAATTAGGAATCACTCAAAATAAATTTCTTCGATTGATTCTCTTTTTTCT
AATGTACAAGATTCTGTGTAACTCAACTGTTGTTTCTTTTGCTTTTCTTTTGATGTGTTT
GTGTAAGATCAGACATAGCCGTTAACTTCACAGGTTAGTTGAGGCATTTCCACAAACACT
TTGTGAACATGTCCTTCTCTGATCAATTTATTGCACAGACCATATTAATTCTTTAGTCTA
ATTGAAACAGATGGGATGTTCAAAGGACTTTACCATGGCAAGAACTGTCATGTTCCGGAT
ATTGCCACTGTCTTGAACCGGGCTTGGTCTGCTGGAGTCGATAGAATCATAGTTGAGTCA
CTCCTTATTGATTCTTTTTGTTTGAATGATTACAAGTGATAGACTTTGAGTAATTCAGAT
TCCAATTTTCCTGAATAGGTAACTGGTGGGTCATTGGAAGAATCAAGAGAAGCTCTTGCA
ATTGCAGAGACTGATGGTTTGTTTGTTTTATAGATCTTTTTTTCAGAAAGTTTTTAGTCT
TTTAGAAGTTTTTGATTGATGTACATTTTTTGCAGGTAGGCTGTTTTGCACTGTTGGTGT
TCATCCAACTAGATGCAATGTCAGTTTTTTTGCTTTACATACTCGAGAGTTTCTTGAAAT
CTAAATTATAATCTTCTGTTTGGATTGTTCTTTAATGTTATGTTTTGTTGTTTATCCATT
AGGAGTTTGAAGAGAGTGGTGATCCGGAGAAGCATTACCAGGCTCTTTTTTCATTAGCCA
AAGAAGGAATGCAGAAAGGGAAGGTGCTATTTCTTCTGCTCTAGTAGATACTTTGAATTG
CTTTAGTATCGCTTTCGTGTTGATCGTAATCAAAACCATTCACTGAACACTCTTGTACTT
TATGATCGATTTAGGTGGTAGCAATTGGTGAATGTGGATTGGATTATGACAGGCTTCAAT
TTTGCTCAGTTGATATCCAGAAGAAGTAAGTTTGATCATAAAAAGTTTCATGTTTACATT
GTTTTCTTCTATTTGAAATATCTTCCTATGTTTTCTTTGTTGAGAAAGGTATTTTGAGAA
GCAATTTGAACTAGCATATGCTACAAAGTTGCCAATGTTCCTACACATGCGAGCAGCTGC
TGAAGATTTCTGTGAAATTGTTGAGAGAAACAAGAATAGGTGAACATGCAGGCTAATGAT
TTTTCGAGTTGTGTTTAGATAAACTTCCTGGATTGATTTTTTAGTCATCTTAATCCCATG
ATTCACTTTCAGGTTCACTGGAGGAGTTGCTCATTCATTTACTGGTAGTGCGTCGGACCG
CGATAAGCTTCTCTCTTTCGATAAAATGTACCTTGGTAAAGACTTCCACTTTTTTTCTAT
TAGAGACTATGCCTGTAGGCTTTAACTCGCCTAGGCGTTTGTAGGATCAGATTTGGTCAG
AATATCTTGAATTACTGTTCTGGTCTTTTGTTTTGCTGATGTGTATTCTATCTGCAGGTG
TGAACGGGTGCTCGTTGAAAACAGCTGAGAATCTTGAGGTAATGAAAGGAATACCAGTAG
AGAGAATGATGATCGAAACCGACTCTCCATATTGTGATATCAAGAACACACACGCCGGAA
TCAAGTTTGTAAAGTCGACTTGGCCTTCCAAGAAAAAAGAGAAGTATGATCAAGAGTCCC
TTGTCAAAGGCCGTAATGAGCCTTGTTTAGTCAGGTGAGTGTAGCTTCTAGATTAAAATC
TTGTCAAATCCATAAGCATATACAGTCTTCGAACAATTCTTAGGCAATCATTTTCTTCTC
CAGGCAAGTCCTTGAAGTGGTGGCTGGCTACAAAGGACTTGGCGATCTAAATCAAGTTAG
CTCAACCTTGTACCACAACACTTGCAGGCATGTTTTCTCTTTTTCGGTTTCACATAATTT
CATGACAGAAATATGAAGAACTGTTCTAACGTAAAACGTTGTCTTGATGGCTTGTCAATA
TTTCTGCAGGGTCTTCTTCCCTCAGGACTTAGATTCTGCTGCAGATGCTCTGCTTTCCGG
GCACCACGAGACCGACTAGCATTAATCGTGACAGAAATTTGCAGTTTACTGGAATCAAGA
TATGTTGTTACATTACACCATTTATGGATTAAAAACATTCTCAATAAAAATTACAAACAA
TCTCTTGTTTTCTATCTCATATATTGTCTTCTTCTTCAGCCTCACTAGAACAAAACAACA
CATTTATAAAGACAACAAAATTTTCATTTTTGGCACCTCGAGCAGATCAGTCTGAAACTT
ATCCGGAATCTATTGTGCTTTTGCTGCTTCATGCACTAACATTCGAAAGCACCTCGTTAC
TCTCTAGACTGGCCTCCTCGGTTTCTCCTTCTTCTACGGAAGGAGGAGACACAGTGGGTT
TCTCTCTCTCTGAAGCCAAATTTAGCCTCAGCGCTCGTCCTTCAACTTCCTAAAAACCAA
AACTAGTGAGTCTCAAAACCCAAACCACCCAACCAAACAAGAAGGGAGAAGAAGCCTTAC
CACGCCATTCATTGTAGCCAAAGCAGACTGAACATTTTCCGCTGACTCGAACGAGATGAA
ACCAAACCCCCTAGACCTCCCAGTATTTCTTTCATAGATAACTTTAGCACCAAGCACACC
AGGTTGATCACCAAATGCATCCTTTAAACCTTGTGAGGTTAGATTCCAACCAAGGTTTCC
TGCATATACCTTATGAGGACTATCAACATAACTCCGGTTATTATCACGGATTTTGGTTCT
CATTACTTCGTTCTCACCGCCTCTCGGCACCTCCGGGAAGTTCACTTTCACCGTTCTACC
ACCAATTTGCTACAAACTCAACACACAAGAGATCAGAAACATTCTGAAGCTGAATCATCT
TTGATCAAATGATGTGAACTTACAGAGCTGTTAAACATCTGCATCGCTTCTTTAGCTTCT
TCAATGCTTCCCATTGTTACAAATCCAAATCCTCTGCTTCTATCAGTAACTTTATCATAA
ACAATCTACAACAGAGAACAATGCTAACAATTAGACAATCTTCATCCTAATTTTGCTTCA
CTGTCTCCAAATCGATTGATAGAATCGTATGAAGATTAGAGACGAACCTGAACATCGACG
ACAGTTCCAGCTTCTCCAAAAATCTGAGAGAGCTCAGAAGAAGTGATTGTGTAAGGTAAA
TTCCCAACGTAAAGCCTCCCTTCTTCACCACTCGCTTGCGTCGTCTGTTTTTCTTCCTCT
ACTTCTTCTTCACCTTCATCTCCTTCTTCTTCTACCTCTTCTTCTTCTTCTACTGATGCC
TGGATTTCATCATCGGCGGAACTAGCTTCGGTTTCGGCGGCGCAGAAGAAGCGGTGGCGG
CGGATATTTGAGTGGAGGATTAGTGGATTAGGGCAATTGGCAACGAGTTTGAAGGATTTT
GGTGTAAAGCGATAGAAGAGTTGGGAATTG
>RG1HF0070 Genomic segment corresponding to mRNA: NM_202687 Arabidopsis thaliana pseudouridine synthase family protein (At3g52260) mRNA, complete cds.
TCTCTTTGAAAGACAATCAAATTGGACTCTGAGGCTGCTCATTCAGGAAACTGACCAGCC
AGAGGTGAGCACAAGGAAATTACAGACTTTTTGTTTAGTGTTTGACTGAGAGATTCAATG
GAGAAATAAGAAAACAAATACCAAAAATGAAGGTTTGTGTTGCTTATGGAAAAGTGTATT
TGGTGCAGCAATTCCTGAAAGACTTGTTGAAAGATCTATGCATATACAACAACAAAGGGA
GCAACCAAGGAACTTATGAGCTGAAGCCTGAATATAAGAAAGCCACTCAGGAATAGGTTT
GGTCAAAAGGTTTTTTCAGGGTTTGTTTTGGATACTATCTTTTGATTATCTATAGTGAGG
TTAAGCTTGATCAGTTACTTAAATTGTAACTGATCTTCATGGCTATAATAAGAAAGGAAG
GTTCGTTCAATTGTATGCCTTAAGTATTCACAATATTAACGTAACTAATCATTTTTAGTG
ATGCTTTAGAAAGTAATCAGTTGTTTTAACTTTTGGAAATTCATGTCCCAAAGCTCATAA
AAGTTGTGGCTTTACTTGTGCTTTAAGAAACTTTTCACCAACAAAGTAAAAAGGCTATGT
GAAGAATTGGATTCGAGTGATATCCAACCAGGACATTTAACAATTATAACTCTCTCTTTT
TTTGTTGACAAAAGAAAAACACATTATTCCATTAAAAAAATATAACCAATAGTTTTTCCA
AATGGGTAACTCTTGATTATTCTATCAAAACAATCAATAGTGATATTATCAGCAGTAACA
AAATAACAAATATATCTTGTAATTATTAGTTTTTACTCAAAAACTAAAAGAGTTAAAGTT
AATAACTCTTGAAATTAGGAAAAGAAAAAAAAACTCTTGAAAGTTGGTATAAATAAGATT
TGAATAACTGAGTTTGACTCGGATGTGATTGGTCTATCCCGGTTTGGTTTATTAAAGTCT
CCTTCACTTCAATTTCTGTTTGGTTTTATTTACCGGATTTGAGAAACCAGAACTGAGGCC
GACCAACCGGTAACGATGTCGCCGCCGCCGCAACGTATCGGCTTGCCATGGCCTGAGCTT
AACGATGGTTTGGCATACAAGGATGCCATCTCTTCTTCTGAATCAGGTAAGAAATTCAAA
AAATTTGATCTTTTGTTGTTGTTTTGGTTCTTTTTTGAAATGTGTGGAATTTGTTGAATA
CAGAGTTAACGACGGTGTCAGAATTCTACTTCACCAAATACAAGAGTTCAGCTCCATTGC
TAGGGTTCTTACTCTTCTTCTTCCTCTACTCTTCGTCTACAATAATATCGTTCTTACTTT
CCATTCTCTTTAATCATCTTTCGTTCCTAGGTGGATTCAACGAATCCAAAACGGACAGGT
TTGTTCTTCATACAAACATTTCTCTCTTGATTCTATAGAATTTGAAATTCATTTCTCGTG
TATGACGTTTTGCAGATACAAATTGACGGTGAAGTTGTAAAAGATCCCAACACACTTCTT
AGGTTCAGCTAACAATTCCTACAATTGATTTGAACACTTATAAAATGTTTAGCTTTTGTA
AAGGTGTCTCATTTTTTTTTGTTTCTCAGGAGTGGTTCGAAATTAGTTTACAGTAGGCTT
CCTTGGAAGGAACCTGACACGCCATACTCGCTTGAAGTTTTGTATGAAGATGATGATTTG
GTAACTTCCTGCTCTGAACAAAACATATAGAAAATCTTGTTGTGATGTTTAAAGCTCCAA
ATGAAATTTGGTATTGTACTATCATTTTGTTCTCAACTTGTAGTGATGTGTGTATACTTG
GTGGATTTTCACATAATGCAGATCGCTTTAAACAAGCCTTCTGGACTTCAAGTATTGCCC
GGAGGACTTTTCCAGCAACGGACTGTGTTGACGCAGCTGCAGTGGTGTTTTGGTAAAAAT
GACTCTTACATCGGATCGCGTGAATCACCACATCCTGTCCCTGTACATCGACTGGGTAGA
GGAACTTCAGGTTAGTCTATAGACGTGTTTTGCTTTCCTTTTCATTAAACCAGCTATGAT
GTTAGTATTCTCCACTGCTTTATAAATGTTGTACTCTTCACTGGACTTATCAGTTCGTAT
CGCAAAAGCATCTCTATAATGATCTCTCTCTACTGTTAAGATATGTTGTTTTCAACATTT
ATTTCAGGTATACTTCTCTGTGCAAAGACCAAGCTGGCAAAAACGAAACTTGCAGCGTAT
TTTGCTGAGGGAACATCTCTTGTCGGCTCCGGGTGAGTTCAAACATGATCTCTTGTTTAC
TTTTTGACCCAGCTCATTCTTGAAAAGATCCTTAGTATTACATATTGGATTTTGGATTTA
AACTCTTCATTCTTACAGCAACCTGGATCAAGAGTGTGGAACAGGAAGAAAACTATCAAA
GATATATCGAGCACTAGCAGATGGTATAGTTGAAGAAGACGAGGCAAGGCCATTTTTATT
ATTTGTGCTGAGAATTAATATCAAATACTATAAGTACAGTATACCTTAATATGCAACTGA
GATAACATCTATGAACAATGCTCCTTTTTTTATTTACATTCTGAAGGTAGTAATCAAACA
GCCTATAGGAGTGGTTCGATATCCTGGGGTCGCACAAGGATTATATGTTGCTTCTCCGGA
AGGTTAGTTATATTATCTTATACCATTAGCTAGAGCAACAGATTAATTCACACTAAATAT
AATTTGTTGTCGTTATAACGTTTTTTGTTTGTTTTTGCATGTTTTTTGCTCTTGTCAGGG
AAACCTGCTTTCAGTAAAGTATTTGTTCTGGAGAGGGACAGGGAAAAAAATTGCTCGCTT
GTTAAGGTTTTCTTCTGTTCCATCTTATTTCCAAATGTCATATGTCACACAAGGTTTACC
CAGAAAGTAAATGAGATAGTAAAACCAAAACGAAAGTTAGCCACAATCATCTTGTTTTTA
TGCAAAACAGGTAGAGATACAATCTGGAAGACCACATCAAATCCGGATTCATCTTGCATA
CATGGGACATCCCTTGGTAGGTAAAAACTTCTGTTTCCTTCGGGTCTGTCACACGTTTTG
AGCTGGTATTATGCGTGGTTTGTGCATTTATAGTCCTTCATTATTAGTATAGAATAAAAA
AAGTTGGATACGTAGCTTTGTAAGACAAGATAGACAAATGTTTTTTTCCCAGATAACTAA
GCAATAATGGAACAACCAAACTGCTCGGCGGTGTTAGGAAAACTTTAGTAAAACATTGAA
TACAAATTGATGAAACCATGTTTTGATGGATGAAAAGATCTTACTCCCACTTGATGATTC
AACTAGTTATAATTGTATGAGCCATATACAATATAGTTGCAATCTAGGACATGAGTTGCT
TATGGCATAGTCTAGGAAGCTTTTTGCTACACATAAGTTTTCTTTTGGCAGTGGTCTATG
ATAGAGATGACGATGTTTACTGGATCTGAGTGCTTACGTGCTGATCAAAGTGCAGGGGAC
CCTCTTTATGTAGCGGGCGGCCAACCAAAGTGCTTTGATCCCGATCTTGTAGATGATGCC
GCAGCCTTTGCCGAAGATGGGTACAAAATTAGATCATCATTCTTCATACTTATAGTTTCT
GTATACCTTGAGATGAACAGTCCTTGGAAATTGAACAATATTTGAGCTAACCAATGTTGT
ACGATGCAATCTAGTACGTAGTTTCATGTGGAGTAAATTGGTCTGTTAACTAGATGCTAT
CACCTGTTATGGCATGTGTCGTCATTATGACTGAATATATTGCAGAGGTTACAGAAGGCC
AAATCAGGCTGTTCCTGGGGATTGTGGATATCATCTGCATGCTCATCAAGTAGAGCTACC
AAACCTGCTGAACACTCATAAGGTAACTCACGTAGATCATACCTAAGCCTCAGTGGTCAG
GCTCTTTACGAGATCTCTCAGTCCTTATCTAAACAATCCAATTGTTCATGTCCTTACCAT
TCTGCAGGTAGTAAAAATTGTAGCACCGCTGCCACCAATTCTCCAAACAAGATGTGAGAC
GTAAGAAAAAGGTTTATCCTCCTGCAAGTGAAGTTGCATAAGTCTTTCACTGTACAACAT
TAGACATGCTTGTTCATCAAGTGTTATCCTTTTTGAAAAACATACAGAGAGCTAAGCTTA
GCTCTTAGATCTCTCTGTTATTATCAGTAACATTACAAATACAAACATCAGCTATGAATT
TTCTGCAGGCACCTAACTTTAGCTGAACCAAAAAAAAAAAAAATGCCTATATTAATTGAC
ATTCTAAATTAAAAAAAAAAGATGTTAAAAGAGATATAATACAGATAGGTTGACAAGCAA
AGAATATGCCAATCCTCCAAAACAAACTAATCATGACCCTAAGAAGCTTTTTCATTCACG
TGGCTGCCTCTGCTACACCATTTACCCCTCCTATGTTACCTTCATCCTTAGCGCTTGAGG
ACTCAGCTCTATCTTCGTTATGCTTACCAAAGCTCAAAATTCCACCATTAACATCCACCA
GAATCTCTTTGCTGTTACCAACTTGCTGCTTTAGATGCGTGGAAAATGCTTCAGGGCAAC
TTGCAAGCAACTTGGCCGACTCTGGCAAAGATGTGAGCCCGGTTTGAATTCTGTTGCCAT
CCCAAAAACCGTAGCTCGTAATGGGAACGTTCTGAAGGTGTTGCTGATTAATGTAATGAT
GTCTTGTATCATGGTCCCTGCTCAAGGTTGATGATGACCTGACAATTCCACATGGATTGT
GTTTTTGTTTTATTCCATTCTCATCAGTAGTAAGTACTGTACCAAACAGTTTCACATCTC
CATTCTTGTGGAGTCTCTCAGTATCAGACAAACTAAACGAATGGCTCCTGCTATGACCAG
ATCTGCCCTCTTTATGGGATACTGCCAGAGGCTTAGGAGCTGAACTAGTACACTTGGTGA
GTGAGAAGCCTTCACCTGTACGTTGGGTTTTTACGATCAAATCAGATTTTGATCTACTTA
TCCTGCTCAGATCTTGGGTGACTGATCTCTGGGGATTTTGACAAGATTCTGTATTGGTCG
CTTTTAGTAGACCAATCTGCTCAGGGTTTACATGGCCTAAAACCTGAAGCCTCCCATCCA
ATTCCAGATTGTTCTTGGGCCAACCCAAGTCATGTGTTTCGTCAACTTGTCCAACAAGAG
AATTTCCTGACTCGGACTCTGCATGGCAATTTGGATTTCC
>RG1HF0071 Genomic segment corresponding to mRNA: NM_202686 Arabidopsis thaliana expressed protein (At3g52105) mRNA, complete cds.
AGAAGTAAATCTGGTAAAGGACATAGGTCAAAGAGGAAAAGAGCATCACCTCCAGCTGAG
AAGTCAGCGTTCAATGAAGATGAAGATGTATCGCTGTCACGAGAAGACAGTTTGTTAGAC
GAAATGCTTGACGCTAGTTGGATTCTGAAGAAGTTGGGGAAAGATGCGAAAGGAAAAAAA
GTTCAAATACACGAGGCCTCGGATGATTCATGGTATATGAGATTATATTGTTTTTTGCTA
TTGAACTTCTTTAATTATTCCAAGTCTCTAACAAATGAGGAACCAAAAAAACAGGGAGAA
AGGAGTTGTAAGTGAAGTAGGAGGAGCTGGAGGCACCTCGAAGTTGATGGTGACGCTAGA
GAATGGAAAAGTGAAGACGGTCGAGCTCGGGAAGCAAGGGGTTCGATTTGTTCCTCAGAA
ACAAAAGAGAACGAGAACGTGAGGCTATCTATTCTTGAGTATCCACATTTAGAAACAACA
TGAGCTTCTTCTTCTTCTTTATCTTCTATACATCTAGAATATGTATGTAGCTTGATTAGC
TTCACGAGAAGAGGTACCTGCTTAGGGAAACAAGAGGTTTAAATTGTAAAAGATTTGAGA
AGAATGAATTCAAACAAGCATTTGATGACTCAAGACTTGTAAAGTCAACCCAACAACAAC
ACATGATGTAATTGCCACGCGTCAACAGACATAACGTAGGACCCTTCTGCGGATAAGAAT
TACCAAAAAATTTTACACAAAAAAACATTATTTGGATGAGAAATGAATACGGAACTAGGG
AATTAAAAGTGTCGGTCTACAAATATAGCAGTAGATGCTAGAAATGGTAGGGAATCATAT
GAGTGATAACATAAAGTTAAAATTGAGTTTGGGAGTTGTGGAATTAAGGGTAACACGTGA
TAATGAAACCAATCTTCTTATCTCTTCTTCACTTATTGAATCATCTAACGTTATTTCAAT
TTTTGTTAGGTACTTGTAATAATAACCCAAATAAAGCAAAAAAATAATAAAATCACGATC
TGCGTTTCCCCTGAAAAAAAAAAACAGAGAGAGGAAAAAAAAATGTTGCAGCTGTTTTTC
ACGATAGCGTTCTCGGCGGCGCCGTTAACGTTGTACATACCGCCGATAAGATGTTTGACG
GTGTTTGTGGAGACGATGGAGGAGATGGGAATGGAAGGTAGGGTTTATAGCTGGAGACTT
TTTCCTCGAGCCAGAATTGCTTGGTCAAGGCTTCTCGATTGCTTCTTCTCCTCTTCACGT
CCTCTCTCTTCTTAAAAATTATGTTCGTCTTTCTTCTCCTTGTAGATATATGTTCTCCTT
AATTTCCCTTCTTGATATGTTTTTAATTTGAGATTTAGGTTTTTGGGTTTTGGTTCTGTT
GTTGTTGATCTTAATAAAATGATTAGAGATGGATCTGAATTCTAATCTTATCTTTATTTT
AAACAAATCGTTGTATGTGTAAAAGTAAGAGATTGAATCAAATTTGCCCAGAATTATATA
TCTGAGCAAGATAATCATCTCGTTAGTTACAGTTGAATAAAATGAAATTAACAAAAGAAT
GAATCAATATAGAAAGAATTTGGTGAAGGTTTTCTAGTTGGCTAAAGTGCAAGGCTTTAA
GAACCAGAGAACGTCCAATCCCCTTGTTGCTTCTTTGCTTTCTCCACTCTTTCTGTTCTT
TTCTTCTTCAGCTTCATCTTCCTTTCTCTTCAACACTTCCTGTGTACAAAACCACCCAAA
TTTGTTTGTTATGTTTGGTTCTTCTTCTTTCTCTAATTGGTATTGATTAGACTAGAAGAG
TCGGACTTTAAAGCTTGTATGTGTCTGTTTTTAGCAGGGAAAAGGAAAGTGTTGATTACA
TACCGTAGGTTTGGTCCTCAAGGGTTTCAATGTAGCTGTCCGGTTCTCAGAGAAGCATTG
AGGAGATGGTGGGTTTGTCCTGATTTGCTGCAGGAATCGTTCGTGTCCTTTGTTCTTTAT
AGTCTCCAGTTTTAGAGGAACTGGGATGTTCTCTGCATCATCCATTCTCCTAAAAAAAAT
CCTCACAGAATCCAAAGTTTAGTACTTTACGCACTAAACTCATCAATTGTATACATATCT
AAGGCTCAAACATATAAAGGAACTTACTTCTTTCTTCTACCCTCCTCTCCTTTGTTTTTT
ACAGTCTCCACATTAAGTGAGACAGGAATGTTCTCTGCATCATCCACTCTCCTGCAAATC
ATCATTAGAAGTTTAGTAAAGTCACTTCTATGTAGGTTGTGCATAACACTATTTTACTGA
AAAAATGACAAAACTTACTTCTTTCTTCTACGGTTCTCTTTAAATGTGCTTCCTTTAACA
TCCGTGGACTCAGGGAGCTTATCTTTGCTTACTTCAAGCAGTGGCTTTCTTTCCTTTTTC
AATTCCAAGTCATGAACAGAGTAAGGCTGATTTACTATTTCACCCACTTGATGACTCTCC
TTCACTTCAGATTTCCCAGTATCTTCTCTCTCAGTA
>RG1HF0072 Genomic segment corresponding to mRNA: NM_202685 Arabidopsis thaliana 5'-3' exonuclease family protein (At3g52050) mRNA, complete cds.
TAATGGACGATAAATTCTCCACAACATCAACAAGGAACAACCAAGTGGTGATAGAGAAAA
GAAGAGGAAAAAGAGTTTCTCAAGACATGGAGATTGATAAAATCGAAAGGAAAGTTCGGC
CTCAAATCAGTTGCATAGCAATGGGGATGAAGAAGATGGTAACGGCTCACAATGGTAAAT
GCATAAGTGTATGGAAGTTCAATCTCTCGTAAAGTAACAATAAACTTGTTTGTAAGTGAC
GAAATTGGTAACAATAGCATTATAAATGATTGATTTAAAGACAAAACCGATTGGATTGTG
TAAGAGCTACAAAAGTTGAAACACTGGAAACAAAAAAAGAAGGGTTTGTTGTCTATTTGG
CGGATTTCTTGGATGGCTCAGGTTGAGATTCAGCTTTGATGATATTGAGTTGACCACCTT
CTTTACAAGCTGCATTAGTTGCTTTCACTTCATTGCAATGGTTTATGAATTTCGTAAGCT
CCTGCTCCACACAACACCAACCAATAACTCACAATTAAAGATCCAATCGATTCAGAATTT
AGGGAGATTGAAGAATATAGAAATTACCCGATCAGTGTCCATCTCTTTCGTCATCTTTGT
TGGTTTCACATTTCTCTTCCCTGGAACAAGAAGATGATAAAATCTGAGAAATCAAAATCG
AAAGGGATTTGTGTGAAGTAAAAAAAAAGTGAATACCTTTGCGAGTTTGAATGGATTTGC
CATGGCGATTAGGAGCAATAGTCTTCCTCTTCTGTTGGCCCTTGAACTGATTGCTCTTCT
GCGTCATCTTTGGATCGTCGTTTCTAGCTAGGGTTTTCTCTTCTGTCGAAGGGTTTTTGT
TGTAATAGAAGAAGAAGAAGAACAACAATCAAAAGCCTATATAATGGGCTCTTAAGGCCT
TTATTTATATGGGCTGATTAATTATTGGGCCCAATTTGGAGTTTTCTAAATTCAACTCTG
CTAAATTTTTGGGAGGCAGAAGATTTTGTTCCGAGGAAGACACGGATACGCAGAAAGCGG
TAAAATCCTCCTTCTTCGTCGTCCTTGTAAAAACCCTTTCTCATTTTTGGAAGGTTCTTT
CAAAATCCTTTCTTCGATTGCTTTCGGATTCTCGCTCGCTTCTTCGATTTTTGGTTTTGA
TTCATGGTGAATGTGTTTCCTCCGCTAAGGTTAAACGCTCTTCTTCTTCATGACAGTACT
TTCAGTGACGTCATGACGCTGCATCTGTATCATCACTCCCGTTTTCTATGGAGGAATCTC
TGTTTTCCTCGGAGTGTTGGAAACTTGTGTAATCGGAACTGTTCTCTCATCTCTCCTTCC
CTTGCACGCTCTGCGAAGGTGATACTTGTACTTGTATCGTTCAATTCTGAGCTATTTAGA
TGTGGTTTTTACTCTTGTTATGTAGTCTACATCTGAATCATGGCTCTGATTAGTTTGATA
TACAGATTTTCTGAATCAATTGAATGTTTCTTTCGCGACATTTCTGTTTACTATAAACTC
AAAATTGATCTCTGAAGGATACTTATTATTTCGTTCTAATGTTGATATAAACATTTGTGG
TACACAGTACTATTGCAGTTCCGTAGCTGTTTCTGAATTCTCAAATGAAGCAGCTAGTGG
CAGCACATTGACTTCTATAAGTGAAGATGTTACGCCACAGTCGATAAAATATCCTTTCAA
GTCAGAAGAAAGAGTAGCTAGTACTGCTGCTTCTTCAAATGGCAGAGTGATGCTTATTGA
TGGGACATCGATTATATACAGGGCTTATTATAAGCTTTTAGGTAATTCTGCTACTCATGT
GTACATCAAATGTTAATTTTTTTTCCTCCCGATCTCACACTTATTGACATTTGATTGGGC
ATGTGCAGCAAGGTTGAATCATGGTCATCTGGCTCATGCTGATGGAAATGCGGACTGGGT
TTTAACAATATTTTCATCTCTTTCTCTTGTAAGTGATATCTTGAGTATTGTTCTCCAGAT
GTTCATTTTTACTGTACTTAAATCTGATGGTTGAGAAAAGCTTCTTGTAGCATTAACGAT
GGCTGACCAAGTAATCATGGTTGCGTATAATTATGTTTCCTTAAGGCTAAAGTTTATCTT
TCTTGTTATAACTTTCGCATTCGACTTCTTACCTTGTTTCATTGTGTTCTCATTTTCAGC
TGATTGATGTTTTGAAATTTCTCCCATCCCATGTGGCGGTAAATTCCATTATCCATTTAA
CATCGCATTTCTTTATATCTGTGATGATCGAATGAAGTTCTTGTAGTTTTCTTAATGTTG
GATAGCCCCTACTGACTTAATTAACTGTGTCCATGCAGGTGGTGTTCGACCATGATGGTG
AGTCCTAATGTAATAGTCTTCTATAATTGGTTAAATTCATGGACGTCTATCTACTTCATG
TGGTGATGTAGGAAGAATTCAGGTTTTTGGGGACTTTTAGTGTCTATAGTTAACCACTTT
GAGTGTGCCTCTCAGATGATTTAAACTAATTCATTGATATAAGCCCTTATTTCAAACTCT
ATAGTTATGGCCTCTATACTTCCTGATTTTAATTACTCAAGTATGTGTATGATTTCCCCT
TATCAATTGATGCTAATTGCTCCTCTAGTCATCTATAATTTTGATTTTCATCATCCTCTT
TCAGATGAATAGATAAATAATTGTCTTCAGCTTGTTGAATGTTGTTGCCCGAAAACTTAG
ATTATGTTGAGTGTTGATGTTTTCAACTTCATTTGTATCATAGTGAATGGATAAAAGTTT
CAGATTTCAACTTCTGGCCACTACTGAGAACATTTATTCGATAGGCCTAAGAGTAAGCAG
GTGGAGATCTAGATGGTGATATATTGACCAAAATTGATTACTTAATCTTGATAATCATTA
CTGTACTATTTATGGAATATTCCACTAAGTTATCTAGAAAAGCTTCTAGTAATGCATAAT
AGTGGTAATCTGACAAATATCATGTAGTAATCATGGTTATGTCATATGTGAGGCAAGAAG
ATTAAATGCTTTCTGGACCTATACGTCTCTAGTTACTCTTTTTTAACAAAATAGAGCCTT
TTTCAGGAGTTCCTTATGGCACTACTTCTAATTCATCTACAGGTTATCGTTCTGCAAAAG
GTAAGCTCCATGTCCTTAGTCAAACTAAAGTAATTTAATTGACAGTATAAGAAGTGGTCA
TTTTTGCATGAGAGTTTAGTTAGTATGCTGACTCGATGGTGATGTATGTAATATCATCGC
CGATGATCTCCAATTGCTATACAAGCCTTCAGTATATTGCTTCTAAATATATAAACTTGC
AGTTTGAACTGATTTTCTGCTGTGTGCCTAGGAGAAATTATTCCGGAAATTATGGCTTAC
TTGCCAAGGATGATATTTGAAGTGAAATGCCAACTTTGTCTTCCTTTGGGTGTTTTGCTT
GCCGCTTTTGGGCAGTCATAAACTTTGGTGTAGATAACAGAGGGTCGGTCATATGCGCTT
CCATGGCGGTCTTTGGCTATTTGTAAAATAAACTTAGGTCATATCCAATGATGAACGTAG
GTCCAGTATGCTTGATGTCTTTTGTTGTTTCCGTTCTGTACATACTGACATAGATATGCA
TATCCAATACTCTCTTCTTTCTACGTGATGGGTTCACTTGGCTGCTCAAACTGTAAATTT
TAGGCTTTTTGGCACTCTAAACCTCGACATGATTCTCCCTTGTCTTTGCGCAGAGTGTGA
AGGATTATTTTTATGCATCAGTATCAAACCTATCTTTGTTCATGTTTAAATTTTTACAGG
CATGAACTTCCGTCATACTCTCTACCCAGCATATAAAAGTAATCGTCCTCCCACACCTGA
TACCATAGTACAAGGACTTCAATATCTCAAAGCGTCCATCAAGGCAATGTCTATAAAAGT
TATAGAGGTAAATCATGCACATGATTGCCATATTTCCTTTCATTGTGATGATTTCTCACT
AATGGGCAGACATTCCATGAAGACAGGTGCCAGGTGTAGAAGCTGATGATGTTATTGGAA
CACTGGCTATGCGAAGCATTAGTGCCGGTTTCAAAGTACTCATTTTCAGCTATTCGAGAA
GTGTTCACTACTTATTGAATGCTCAGGGTCTGTTCAATTTGTCCTTTTCCTAGAAGTGGA
CTGATCATTTGTTTGTTACCCCTTTACAGGTCCGAGTTGTCTCTCCAGACAAAGACTTCT
TTCAGATTCTTTCTCCCTCGTTGCGTCTTCTTCGACTAACACCACGCGGATCAGAGTATG
AAATTCATGTTAGATGGATAATTGCCTCATTGTAGAATTTTGCGTATTATGAAACCATAG
TTGCTCTTTGTATCCTGTATGTTTTTTCCACTCAGTTGTGTCAAGGCTACTGCTTCTTGT
GGCAGGATGGCTTCTTTTGGAATGGAAGATTTTGCTAAAAAGTTTGGAAATTTGGAACCA
GCACAATTTGTTGATATCATCGCCCTTGCTGGAGACAAGTCTGATAATATTCCAGGTTAA
GCCCACTTCCTCTACCCCTCACGAAATTGTTAATTTCTGGGGATATTCCTTTCATAGCCG
CATTTTGTGTATCACAGAAAAGTTGAGCAAAAGTGCACAATCTACATACAAACGTTTAGC
CAAAGTGCACACAGGAAAGGGCTAAAGTGATCTAATGATGTTTGTGTGATGCAGGAGTTG
ATGGTATTGGGAATGTGCACGCAGTGGAACTGATATCTAGATTTGGTATTCACTGAGTCA
TGCTATATTCTTTGATTTCATTGATTTGCGCCCCATGTTTCCTATTACTCACTTTTATTG
CATTATCAGGCACGTTGGAGAATCTGTTGCAGTCTGTGGATGAGATCAAAGAAGGAAAAA
TAAAGGAGGTGAGTGAACAAGTGTTGCAGAGGTTAGGCAAGCTAGTGCTTCTGTGATATG
CAAGGCCTAATATTATAATCTTCCTTGTCTTTGCAACAGTCTCTAATAGCTAGTGCGGAT
CAAGCCATTCTTAGCAAGAAATTGGTAGGTTTTCCTGTTTTTCTTTCATACTTTCATTCA
TTTATTCAGTTGTTAAGTTCACAAGGTAGGGATGATGAATTGTGTTAATGGCAGGCACTG
TTACGGTCTGATCTCCCAGATTACATAGTACCGTTCGACACGAAAGATCTTACTTTTAAG
AAACCAGAGGTTTGTATTTGTATGACGATATACATCTACTACAATAGACTAACTGAAAAC
AGAAAGATTAGTAACAGAGGATAATTTGTGAAATGTACAGGACAATGGTGAGAAATTGAG
TAGCCTGTTAATCGCGATTGCGGATTACGCAGAAGGATTTTCAGCTGATCCAGTCATCAG
AAGAGCTTTCAGGTTGTGGGAAAAACTGGAAGCAGTGCCATGATGATATTTTATGCATCT
TTTTTCTTACTCGTTTCTTTGTATTGGGTACATAAAATAGAGTAAGTTCAAGCCAAGCTT
AGAAAGTTCTCCCACAAAACATTAAAGCGATACTTTCACAATCCTTTTGTAAAGCATGCT
TTATTGTAACTATGGAGAATGATGAAGTTGATGCTAATTTAGAATGCTCCTCCATGGGAG
GTTCCATTACATAAAACACAAGGGAGATGATAACTTCAAGCTAGCCTCTTCTGAACACAT
CTAAAATGCTGTCTGAAACTCTGTTCACTTTGCTAAAACAAGAATCTCTTCTGTCTTTTA
GTTGAATAGGTAAACTAACGTTAATATCATTTACTATTATTAGTATCCGCTAAATTGATT
ATAAAAAAAGGTCAAGTTAATGCCTCATGGAGACATATGATGATGATGATCAAAGTAAAT
TATAAACTAAGAAGAAAATATTCGTCTCTATTGAATTAATTATGTACATTAGTGACAATA
AGAACTAAAAATATTCTAAACAAATTAACAATGAAAGAAAAGAGACAAGGTACTAAACTA
GTACGTAAATTAGTAGACAAACTCCTTCATTGGATCTCAAACCAAATCGAAAACCAAGGA
CCAAGGTAGCATTATGCTTTTGATGATGGGGTCTGAAAGTGTGTTACCACTTACCACCTT
GTGACAACTTTGGAACACTGAGTATTGGTGAAACCACTACTCAAAGCTTAAGCCCGTTCG
CACAGTGACCCGGCTTTGAGCTTATGAAATAATGGACTCCGGGGTTTGGTGAGCCTGACG
AGATCGAGGCCTGTCTTGTGCACGGCTACTGGAGAAGTGGGGTCGCAATATCTGAATTCA
CGATGACCGCTGATTTCTAAGACATCGACGTTGTCTTCGATGTTGTATTCTAAAACAAGA
TTGTCTCCCACTTTAAACTGTTTCTCCACGCTCCAATAGATAAAATCACAAAAGCACAAT
CTGACCGACAGTATAACAATAAGCCATCTAGTTCACAATCAATGGGCTGGACTAGATGAT
TCATTAATTAAAAGAACGTCATATGACCATAACTTGGTGCATTTTCACCATTGTTTTGTT
ACTTTGCAATTAGTAATTCATCAAAGTAAAAACACTTGAAATAACAAAGATCTTTTCATT
CACACTTTTTTCGAAACAAAAGAGA
>RG1HF0074 Genomic segment corresponding to mRNA: NM_202683 Arabidopsis thaliana expressed protein (At3g51750) mRNA, complete cds.
CACAATTTATGTTTTGAAATTTTTTTGACCTAAGAATTGTTTTTCCAGATTTCATGTTTT
CTTATAATAGATTAGGCTTGCAGATTGGTTCAATTTGATTGATGGATTTTTTTTTTTTTT
TTTTTCTTTGTATTTTGTTAAAGTTGAATGATTTGATAAGATGTGCAAGTGTAACTATCT
GAAGATCTTTTTCTATATTTGTAATGTAAAATAAAATTAAACAAAAAAAAAAACCTTAAC
AAATGACTTTGCCTTTTGTCTGAATTTCTTGAAAGAGAAAACTAAGCAAATTTTTGCAAA
AATTAGGAAAGAAATCTGAGATTGCAAAGAGATGAAACTTGACAATACAGAGTGGCCCAT
TGTGATGGGCTTTAGCTTTGGGTACCAAATCTGCTGAGCAACATGACAATTTTTTTAAAG
ATTAAATCCTAATTCTTCTTTTCATTTCTTTTTCCTAAGAAATCCTACCTCTCTAAAAAA
GTAAAAAGTAAAACACATACTAATGCTAGTTTTTTTTTGTTAAATAATAGTGGCTAGCTG
CAATATATAAATAAAATAATGACTTTTTTTTTCCTTGGGGCAAAAAACATTATGACTAGT
TGCTATATACATAAAAAAAATATATTGGAAAATGGTTGCGACAAAAGAAGTACACTTGAA
AATTGGTAAAATTGCACAAATTCAGATCTATTCGAATAAAGGGACGCGTGGATCCGTGAG
AATCAGACCAAGAATGTGAAAATGCTTTTTTAGACAGTTTAGCAGACACGTGTAATGAAG
TATATGGTACAACAACAAGTTACGAGGTACGTGTAAAAACCACATGACCGCTTGTCGGTA
TCAGTGGACGTGTCACGTTCTTTTCTAGATTTTCTAATTTCTACCGACTAATTACGTATT
AGTATAACTTTACATAATTAAATATTAATATTATCTCATTGTTTGCCTAAGACAATATTA
GAGCATTATTACACTGTATTATATTTTTGGAACCAATGGTAAGGAAAGAAACAAAAAGGA
AGGAGATATGGAAGAAGACGTTCCAGAAGCAGAGAAGCTCATGTGTCCAAAAGAAGTCGT
AGAAAAGAACAAAGATAAACAAGAAGAAGAAGAAGACGAGAAAGGAGCTAAAGGTGGGAT
TTTGAACAATCTGATATCCAATTTTATGGATTGTACAACAACAACAGTAGAGGGAAAATC
TAGTGAAAACATTCAGAAATCTCTATGTGAAGATGAAGATGAGAAGGAACAAGAGAGCCC
AAGTGTTGGAATCTTAGAGAAGATTATTTCTCATCTGCCAGGTACGGTGCTCTCGATTTT
AGTGTTAAAGGCGTAAATTTGCAATAATCTCGGATTTTTCCATTTAGTGTTAACCTTCGA
TCTGTCCCAGTGTTTTTTGGGCAAAGAGAATGTTCGCTCTTGAGATTAGTTGGATTAGTT
AGACGCTTCGAAGGTTAAATTTAGTGGTAAATCTTACGAAGATAGTGTTAAGATGTGGTG
GACTTGTATTAAATCTAATGGCTTAATTATATTATACACTACTACATTGACTTATGTTCC
CTAAACGCAGAAGACGTAGCTCCAACAACAGACGAGGCAGCCATTTTGATCCACTCGGCG
ATTGACTGAAGGAGACTTAAACGACAACCATCTCTTTGATTGTTATCTCCACGGGACTTT
TTTTATGTGTTTTGTGTTATTTTTTTTTTTTTTTTTGTGAATTTAAAGTCTTGTTTTGTC
TATTTGCTCAGCTCTTTGTTTTAAATATGATATGTTATTTATAGTCAGATTTATTTTTGT
TCAATATTTTCCCATCCCTTTTATGTATAACCAAAACAAAAAAAAAACTAATGATGAAAG
GGTAATAGAGAATAACTATAACAATGCTTTCATGTTGTGACTGAAGGCAAACATGGAACA
AGTAACGTGAGAGTAATTGTTAACAGAGGAATGAATAAAATGTTTTGTTTTCTTGAAGCT
ATGTCTCACAAACACATCTCATATTGTACATCATTTTGTAAAGCATAACAATCACGTAAC
CAGAGATATATACTAAAGTAAATAGTAAAAATTATGCAGTTGTTTCTAGAGTCTATAAAA
ATTAAAGATGATTTTGGCTTATTTGGACATTGGACAAAGATCTATATGGTTCCTCTCACC
AAGTTGTATGAAATTGACAGGTTTATAGAAATATGTGGTGGTTCCGAAATCCGAAGTCTG
ATTATTTCTCCTAGTGAAAATAAGTCGTTATAGGTCAAGAGTTGGACATTTTTGTTCCCG
CATATTCGGATGTTGAAGTAATGTAGTTTACTTCGAAAAGTATCAATAACTAACAAGTAT
ATATGTAAGTAGTGTATTTTAAATTTGTATAAGATTTTGTTTTGAGGATTATGGGTCCGC
TAAAATCTAGATTAATATATTATACTATTTTTGAAATATTAAAGCATTAATATATATATA
TATATATATATATATTACATATGAAAATAAATTTAGGAAAAGATAGTCTAATATAAAGAA
AACAATCTAAATAATAAATTTTATGATTACAAATTTAGAAATATTTATTATGAAAGAAAA
AATGGAAGATTTAAGAATTTCTTTAGTAGTTTTAAGAAGTTAGATAGGATAAGCATCTAT
ATATGGTTTATATGCAATATTATAGAATGCTCTTAGAAAAATGAAAAGTAATTATAAATG
GAAATGACAGTGTAACAACCCCTGTCACTACAGTCTACAAATAGAACAAATCTTCCTCAC
TTTTATATCCATATTCACATTTAGACAATGCTTACGTATGTCCTTACATCTCTTTAATAA
ACAATCCTTTAA
>RG1HF0076 Genomic segment corresponding to mRNA: NM_202681 Arabidopsis thaliana zinc finger (C3HC4-type RING finger) family protein (At3g51325) mRNA, complete cds.
ACTTGATCGCATCCATGCTTAATGGCTTGCCCATGACACATTTTACCAGAATCAACGCAA
CAAGTCTTCTCAATACAACTAATCAACGAAACGAAGGTGTATGAATCAGGAACAAAACCA
AATCTTAGTATATCGAAGTAAAACCCCAACGCTTGTTTCGGAGAAGACGAGACCAAATAA
GCCTTAAAGACGGGATTTGCGCAGTAAAGCTTGCCAATGCTGCGGTATATCGAAACGGTG
TAGCTAGAATCACCAAAACGCGAAGAAGACTTCAACAATCTGATAGCCCAAGATGAATCC
CAGAAGTTACCGGAGGTGATTAGCCTCGCGTGGACTTGGAAGAGGTGTGTAATAGAGTTG
GAATCTTCGACAAGTTTGAAACCCTTAAGCAGACCCGTTCCGGGGACGATGAATCTGGAT
GTGACGAATTGGCGAATAGAGGAAGCTTTTGCCATTCATCTCCAGCTTGAATGCTAAGAT
TTGAGTCAGGGTTGGATTCAGAAATCGCCATTAACCAACGATCATAGCTATGTCAAGGTC
TCAAGGAATGATTACAGCTCAGGAGAAGGTGTTGCGGCGAAGGAGAAGAATCGCTCAGTG
TAAAAACCTTAAGAGAAACCTTCTCTGAGAGAAGGAGACTTCCAGTTTTGTTGGATCAAG
TCAAAACATAATTAAATAGAGGTTTCCATAATAACAACAAATTTCAGGACCATTTTGCAA
TTTTAGGAAAAAAAGAAGATAAAAACACTTTTTAAAAGTGGTGTGAATGGGATAAGGCAC
CTCACGAGTACCTAATTTTAGTTTAGATGGCGTTTCAAATGAAAATTTATAAGAGACAGA
CATTTACCAATTCATTACAAGCAAAAACTATCTTTAAAAGCAGAATTTAAGATAAGCTGA
ATTATCTAGAGAGTCTTTCTTATCTTGATATTTCTTCTGTTGGAATCATCTATATATCCG
AATCAGATCGAGTCTTTAATTGATTTTAGATTGTTATCTGCTTGAATTAAGGGAAAAAAA
GAAAAAGAAAGAGGAGAAGAAGAGAAGGTGAGAAGTAAGGATCTGGTGTTGGTGTGTGAA
CATAAAGAAAGAGAGAGAGGTGTGTTTAACGTACATTGTAATCCATAAAAGAGAAAAGCC
TTGCAAATCACGCAACAGTGACCAACCCCCTTTTTTTGTTTGTCTATCCAACACACACGC
CTCTTATTACACTCTGTTAAATTGATAAACACAATACCAAGTGCAAGAGAATCCAAAAGA
AGAGGAAGATGAAGGTTCTGGAGAAGTGGTTGGCCTTGCTGTACCCGAGAGTGCAGGGAG
GAGAAGGAAGAGAGGAAGAGTGTTGTAGTGTTTGTTTGATGAGAATGGAGGCAAAAGATG
TCATCAAGTCTCTACCTTGTTCCCATGAGTTTCATAGTCTCTGCGTCGATACGTGGTTCA
ATGTCAGCCGTAAGATTTGCTGTCCTCTTTGCCGTTTTTCACCCACTACCATCCTTCTTA
CCGATGAACTTCTCCTCTGGTTTTCTTCTTTTCATTTCTGATTCCCATTGTCTCTGTATT
CCTGCTTTTCTGGGGATCAAACATCTTTCTCCTTGTATAATACTATAAAATCTCTTGTAG
TACTAGTTTTCCATTCAAGGAGGAATGTCTAAGGAGTTTGATTCCTCTCTGGAAAAAAAA
AAGATAATAAGAGAGAAAGACTGTAATTAAGTTGTTGATGCACCAATGGCCTCCTCTCAC
AACAGCCAAAAAAAACAAATACCTTCCGAGGGGGACAGAGAAACAACTTGCGTAAAGATA
TGAACGGGTTTTACAAAATGGTAAAGAAATACTTAAGCTTTGAGATTAAGAGTTTCGAGC
CAATTCACTACCAAAATGTGGAGCTTGACGAACAAGTATGTAGGTAAAAGATTATTGATC
TGCATCCTTTTTGCCTTTTACCCACATATTTGTTCTTCAAACTCCAAAACTTGTTAGTGA
ATTGGCGCAAATCTTTAACTCAGTGCTAAAAGATTTCTAACAATCTAGTGAAATATATGT
TCATATAGCGACTCGTCTTGCTCACTCCTTTTTACGTTTATGTACCATCTGGTCGGAGCC
CGCTCACGTCTCCACTTCGTCGTCGCTTGAAGAGTTCGCCGAAGTTATCTTCCAACGATT
GGGGTAGCTCTTTTTGGAGTTTTCAAGAAGACAGAGGATGGTGTATGGACAATGTAATCA
ACTCCACCATTTATAAGTAATCAAATGGCAACAAAATAATTAAGGATGGTAATTTGTGAT
TGGCCTAAATTTTCTGAGGTCAGAACACATATTCTGAGGAGACGAAACATCTTTGACAAA
TATCCAAAACATTTTTTATAATACAAACACACATTATATTATAAGAAGATAAGATTGCCA
CCTCTCATACCAATGGATATATATTGTTTTGCTCAGATTATAATTTTTATGAACATAAAA
TGGGTAAACTCAAACCAACACAAAATGAATCAGAGGAAGGCCAAAAGAGGTAGGAGAAGT
AGGAGTTGAGATGCGAGAGGGACTAGATTGGCTGCAGTGCCTGTGCCAGAGTTTCTGGTA
GAGTTACGAGGGTCTATTTGGGGAGGTGTAGCTGCAGCAGGAGGAGGAAGAAGACTAGGT
AACGGAGTGGAGGCACTTGGTGAAGGAGCTTCAGTCTCTGGTGGTGGAGGAGTCGTTGAT
TCCA
>RG1HF0077 Genomic segment corresponding to mRNA: NM_202680 Arabidopsis thaliana expressed protein (At3g51100) mRNA, complete cds.
TTTGAAGTCTCTCTTCAACGAATATCGTTTGAAGAAATCGTAGTAACCTAGCTGCATGCT
CTTCTGATGCATCACAACGGTCTTTGTACCATTGAATCTCGAGTCTTGCTGGCAAGACAC
TAGCAAGCTCATTTAACTTAGCTGACCTCAGAATCGGAAACCAAACAATTCTTGTTGCTG
TTTCTATACATTCCTTATGGAAAGGATCAGTTCTTGTGTAACCAATTAGTTTCGCTTTTG
GGATCAACACCTGAAAAAATTGGAAAGACAAGATTTAGTCTAAACAAAAATTGGAAAGCC
TTGCCCGTCATAACTTTGCTTCGTCGGTGAGGTTTCTCCGTGAAATTTGCCGGTAATTTT
CTGCGCCGAGAAATTTAGAATTAAAACGGAGGTGTACAAAGATCAAATTGATGAAAATAT
TGAAAAAAAGAAAAAAAATAAAGAAGAAGAATTAAACAAAAAACGGTCGATTTCAGTATT
AAACAGAAATTATTTCTATATAAATAAATCAATTAAAAGGTGAGTTAATTGTAAAATGAA
AATTTTGTCTTAATTTTTATTTTACTCTTATTCCAAAGCTACAAGAGACTTCTTTTTTTT
TAAAATGTCAGTGAAACTTTTTATTAAATAAATCGGTTTTTGGATCTAGAGTTTATGATT
TGGGAAATTTTTAACTATGTTTTTTAATTGGCTTACTCAACAAAAATTCAAGATTAAATT
AAATATCAACATAAAATTAAAAAATTAAATTATTAATTTTAGAATTCATGCTTTAAACCA
ATAAAAAACCAATAAAAATGATGAACTAATTATTTAACGACATTTTTCTTATTGTTAAAT
CTATATCGGTACTTCCGATATATTCCGCTACTCATGGATACTGGGTTCAGTTTCGGTTAC
GGAATTTTTGGTAGGGATTTTTAGGACCTATTCGATTATTTCTAAAAACTGGTTCGGGTT
CGGTTTGGATATTTTTCGGATCGGACCAATTCGACTAATCGGTTCCGGTTTCTTTCCCGG
GGCAAGGTAGAGCTAGAGATTTCGAAGAAGAAACGAAAGGGAGAGAGAGAGATAGACAAG
TTCCGCGATGAACGAAGGCTCGAGCGAAGAAGTAACGAGGACGGTAATGGAAGAGAAACC
AGAACAGAAACAAAGAGGATCTCTGGAGAAAGGAAGATCGTGCAAAGGCTATTTATATTA
CTCTTCCACTCTCAAATCCAAGTCTAAGAACCCTCGCTGCGTCGGAATCCCTCGTACTCT
CCGTCAAGGTATTCGTCTTTTTTGAGTCATCGAAAGCTCCAATTTCCCCTTTGATTGATG
ATTTTAATGGCCGCTTCTTCTATATTAGGGTTTTAAAATCCACCGTGTAGCTCTCTGTTA
TTGTAATTGAATCTTATCTTATCGCAAAATTGGCCACGAAATCAATTTTAGATTAACGAA
AATGGTTGATAGGTAGATTCCAATTCAGAAGTTATCTCAAAATTGAAACCATAGGCTCTG
TATAACTGAAGAGAAATGTGTGTGTTTGCTTTTTTTTTTGGTAACTCAATTGTTCTTCTC
TTTGCTGCTTCAATGGTTTATGCATATGCTAAAGACGTTTTATAACTTTGTAGTTCCTGA
TTATGTTGTTGGACAATCTGAAGCTGAAGCTTCTAAAGAAGGAAGGACCTTAGCTGATTT
TTACTATGGATGTTTGGGTTATTCCGTCTACATGACTGATAAAGACTCATCTGCCATTAA
GCAACATACAAAGACTCAACTTCCCGTTTGTGTCGGTCTTGAGGTTTGTCGCTCGTAACA
CTTTTCTCGAAAATCCATTACATTGCTTTGAAAGTTACATATTACGCCCATGGACTTTCA
TCTTAAGCTTACTATCAATTGAATCGGTTTGGTGAGGCAGTCTGGTCAATCTTTTTAGTT
TGCTTTATGCATAATTTAGAAGACGTTATCAACTTCTGCAAAAACTGGAATATATCTAGA
AGAACTTGATAAACTTCACTGGCATTAAAGAAAGAATATGGTCGACTTGGTGCTGTCTGC
AATCTCTATTTTCTCCATTGAACTTTGTTATGTTCATTGCAGATATTAGCAGATAGAAGA
GCAGCTTCTGGCAATACTTCATCTGTTCCAGCCCGTGTCCAAAATAGAAAAGGTACACCG
AAGCTGCTCTCATTCACCAGTTTACAACAATGAAACGAGTCTTACCTCTTATGTGCTCAT
CATTTTTTTTTCCTATTCTCTAGATTCTCGGGAGGTGCCTGTGCCTCAGCACCAGAACAA
TAAACCAGCCTCTGCCACTGCCACTGCCACAAACACAGAAAACGGCTTCTTAACCAGGTA
AGCAAAGAGCTTTTGCTTTCGCTGGAGATAGCTTTAAGATTTGACTTGTTGTAGCTTAAT
GGGTAATGGCATTGGTATTTCACTTGACTGCCTAATTGATTGTACGTGAATACAAACCTT
AAAGTTTGATCCTTGTACAACTCTTGGATCTGCAGTAGTTTAGTCAAACTAATCAGTCTT
ATCTACCATAAAGCGTGCATTGTTGTATGTGAGTCATGAAATGAGCATTGTTTATAACAC
ACAATATTAAATTCCGTGGGAATGTATCAGGTTCACAAGAAACGCAAACCTGGTTGCAGC
AGGGGTGATGAAGAACATGAAGAGAGTTGGTAACTATGTGAAAGAAACTGTGGATGATTC
CTTGGACCCATATCGCAAGCGACCAAAATAAAGAAACTTTTTACATTAGATGTGGAGACA
ACAAACCCAAAAAAAATGACCGACAGACGACAGGATATGAAATCTTATTTGACACTTTTT
TGGATTCTCTTGAATCATCAAAATAATAAAATCAACAAAAAAAATGGCTGTATGATTTGT
TTAAGCAGGCCATGTCCCAAAGTAATATGTACACCTTCCTCAGTTCTGGTTTACTGATAA
TATTCATATCCCAATGAGGTTCACTTTTATTACATATGAAATATCAAAACATTTCTAAGA
CTTTGTTCTTCATGGTGAAGACTAAACATAAAATATGAACTCTGCTTTACAACATTTACT
CATAGATTCTCTGTTCTTTACACAAATGCTAACATATCAAACTTGTAGATATTTGTGTTT
CTCTTACTGAAACAGAGCTTAATTATATTAATTATAAAAATCTGAAACTCATGGTCAAGT
TTGGGAATTTAGAGATAATTAGCACATGGAGTAGAGTAATTAAAATGAATTGGGAAACGT
GCCCATTTAGGGAAAGACAAAGACGCACGCTTTCTCTATCATCGTCGTCCGTCTGTTTCA
TTTGATGGTGCGGAGACGTCTAAGCGATTTCCATGGATGACACCACCTTCATAAGAACAA
TCCTCACCAAACCCATCTTCAAATTTTTCTTCTTTTGACCACCATTGCATGCTTACCCGA
TTGGGAAACTCTTTGTTATCCTTATTGATCTTCTTCCAACGGCGATTTCCCGATCCAAAT
>RG1HF0080 Genomic segment corresponding to mRNA: NM_202677 Arabidopsis thaliana Expressed protein (At3g49307) mRNA, complete cds.
GTATTTTGTAATTGGTCCATTGTTTAACAAAAAAATAACTTTTTCGCAATACATAAAACA
TCCATTTTCATTCAGCATGCTTTATATCCAAATTATATGTAAACTCTTCTGCTGACCTAA
TTCGTGTGCACACGTGGATTTATTTTGTTTAAAGAAGGATCATTTGAAGATTATACAATT
TGACCCAAAAAAAAAGAAGATTACACAATTATGTGGGAGGAGATTCACAAATGCTGGAAT
TTAATAATGAATCTTGTTTGATTGAGGACAAAAAAAGCTTTAAGAAGTAAATATCGATGG
ATATCTTTTGATTTTTACTGATTTGAATGAATCTTTTTTCCCCCCAAAAGTATATTTTTT
TTTAAATAATGACATTGCCTTAATATTTTACCAAATTAATTGTGGAATTTGGTAACGAAT
TGGTTGAAACGAATATTTTTTCCCCCAAAAGTATAATTTTTTCCCCCAAAAGTATATTTT
TTTCCAATCGGTTGAAACGAATTGCTCATTTTAATATATATGTGGATCATTCGATTTAAA
ATAATGACATTGCCTTAATATTTTACCAAATTAATTGTTACAATCTTTTAACTTCTGAGA
CAGTGAGACGTGTGAGCTTATCAAATAACGTAGAGTACTAGATATATGTGACAAATTTTA
GATTAATAGATAAAAATAATGATATTCAACTGTGATATATTATATATATATATGGTAATT
ATCTGTTATCCTCAACAGCTACTTATAACTACAGAATCCATTATTTCTATATCAAAACTT
TTAAAAGATTTTTTATTTATCTTTTTACATTTTTAGTTACCTTTTTTATTTTCTTTTAAT
CAATCAAACGTTACGTACGTGTTTAAATTTTAGTAAAATTGGTACCACACATTGACACAT
CACAGATGTAATCATTGGTCCATTAAGGGAGGATTAGGCTATAAATTGGAGATCAATGTC
ACCATGAGATGACATATTTTCTTTGTCAAAGATCCTTAGAAAACTTTTATTCATTTTGAT
ATATCATATTCAATCCTCCAAAATTATCAACAAACAAGCAATCCATTTCATATGTCCAAT
TTAGTTACGTGTTACTAAAAAACAGTTTAACTCGAATTCCATTTTATTCAAACCTGATTC
TCCTATATATCCACAAATATGAAGTTGGTGGTTCTCTTCTCGTTCTTGCTCATGTTTTCA
TTGTGTTCTTCAGGTAATCTCAAGTTAAATAAATAAAATCGATATTTTAATAAGAACATA
TTGATTAAGTTTAAATAATAACAACTTTGAATGCCATATAAAAAAATTGTTGTTTGATTT
AAAAAATGATCCATACAAGTAGTACTGGTGCCCAAGTCATAGTCTGGTTCTTAAGGATTT
CACACATAAAGTTTAATAGTATTATTTTTCTTGTCAACGTTTAATTATATGTTTTATCGC
AATACATAAATATATACCCCGTTTATTAATTAATTTTGCATATTCTTTTGTTATTCTCTA
TTTGTTTTCTTAGGGTTTAAGGAGGACCTTGGTGCTATTCATATCGATCAATATTCCTCA
GACAAGGTAAGCAATAAAATAAAACACGTTTAATTTTCATATTTTATAGACTATATAATA
ACATGTCATGATTTAAATTAAATGAATTAATTTATTTATTTGTTAAAATAAATAAATCAA
ATTTTAGTAATTGTTGGTGGGAAAAAAATGATGTAATACAGATTAAAAATAGTATTGAGA
ATCTGATGGACTATCCTGGTCCCAACGAACCTGGACGACGTTATCCTGGACGTCCACATG
GACCACATGCCCCGCGTCCTAGGATGAAGAAGAAGAACCCATAGTGGAGAACAAAATATG
TAATATATATTGATGATGCAACATTCTATAATATAGTGGAGAAAAATATATGTAATATTG
GTTCAATCCATCCTTATAATCATCAATAAATTCTAACTAGTTAATAGTCCCATGATTCGA
TAAATCACAGAATTTATTTTAAATATGATTTTGAAAACACTAAAATATATTGATATGCAA
CGTCTAGTGATATGGTTATTGTTATTTCACTTTTCTAAGGAATTGTCGTAATAAGAAAAT
TAAAATGCTTCAAAGATAGGAATTCGACAACTAGTTATTTTTCTAATGTAAATATTTTCA
TTGTTGTTTGTTCATCAATTTCATTTTTCAATAGGCAAATCTAGATAGAATTTTATATAT
ATATATAAGAATGCATGTCAATACATCATTTTAAGAAATGAAAGTTAAGGTTAAGCGAAT
TCTAAAAAGATGATCACATGCCAAAGAAAGAAAAAAAAACATAAACATTCGAGAACCAAC
TAAATAATCGACTATACCATAAGCAAAGCTCTTGGTAAGACGTTGAAATGCACTCGATAA
GGAGACTCTACTAAGCGAAATAAGACAGGAAATAGGGTGACTAGAAATTTGACAAAGTAT
TGAAAATATTGTTTTGATCAATTTAACTTAAACTTAAAAGTTGTTATATAAATATTTATA
GTTATATATCACAATATCAGAAGTTATAGGTACACCATGTCATGTGTCACATTTGTTTTG
TTAACTGGTTTTCTACTATTAAATAGAATAAACTAGCTAGTTGCTTTATTTTTTGTTTAA
AAAGCTCATTGCGGTTTTATTGAACCAAGGTAACGTGAGATATTATACTGAACCGGTTCA
AACCTAGGTGAGATATTCCGGCCTCACCCCAATGACGATTGTCCAATCCGGTTTTCTTAT
TCTTCGGTTATAAAAACGAAACAATATGAACATGAATATCCTACACATCATTTTGTATAA
CTCTGAATTCTGAAAGATAAATTAAAAAAAAAAGTAATCAAACGTCCAAGTAAATGTATG
ATGTTCCTTGTACTAGAAGAAATCGAACCGTTTATAGTGATGGGGAACGTCATTAATTAA
TGAAAAAAAGAAAAGAAT
>RG1HF0081 Genomic segment corresponding to mRNA: NM_202676 Arabidopsis thaliana calmodulin-binding family protein (At3g49260) mRNA, complete cds.
GTATGAGACTCTCAATGAGTAGTGAAATCGAAAGGTGGTCCAATTTTGGAGGTGGTGTAG
GTCTTGGGTCCTCATAAAGAAAGTTAGGTCGCCGTTATTAAAACAACTGCACATTTTCAT
TTTTGTGTTTTTTTTTCTCTCTTTTAATTTACATCTTAAGACAAATGATCGGCATCATTT
GATATTTTAATATCAAAGTTTTGTAGTTCTTGAGTAAATTCTGTATGTATACCTAAACGA
ATGAAACCTTTAAATTTTTCGTTCATTCTTTAAAATGTGTCGGATAAATATTGCTTCTAA
ACTCATGTTACCAATGTTAATCATATAAATCAGAACTTTATGTATAAATGCATATTATAT
GCATGTGACCAATAGTTTATTTTAAGCTCGATATAAAGGAAGGATAAATCTCATGAATAT
ATATATTTAAAAATATTTTGTTAAGTAGCATATTTAACCATACAAATAAAAGTATTATTA
AAAACTGAATTTTATCAAACTAATTAGTAAATAAGTAAATTTATTTATAGAATATAGTTT
TTTTTTGTTTTTAAATATATAAATTCCAAAGTATGTATTGGCTTCAACTTGAATTTCCTC
AGATTACACTAGTACATATATATTCGAAATATGGCATCTTCTCATCAAAAATATGTAAAC
ATAATAGGTCCACAAGTCCACAAAATTTAAGAAAAAGTCAAATAATATTTTATATAGGAT
ATAACAAATATGTAAATACAGAATTCGATCATTACAAATGTCAGAAGACTTTATAACAAA
TGGAAATAAAGGCGATTGGCGTTAAAATAAGAGAAGACAAAAGTAGAAACCTCGTGAACT
TCGTAAAAACACTTAACGGCGTTTAACCGAACCCCACGTGACTCCGTTAATGATTTTCAT
TTTATCGGTGGTGAAATGAGTGAGACATCCTCTCCTTCTCAACTTAAGTCTCTCTGTGAC
TTCTCTCTCTCACCTCTTCTTATCTCTCTCGTTCTCTTTCTCTAAACTTCAACAATCGCT
TCTAATCGTTTGATCACATTGCACAAACATGTAAGTTCCTCAATTAACATATATGTCTAA
CTTTTATGCATGTTGTTGTATGTATGACAATGTTATACATTTTTGGTTTTGGCTACAATT
GGAATTGGTTTTGCTATTGGTGTAATTACAGCTATTTTTGGGAATCTTTAAACATAATGT
TTCAGTATTAATAGAGCTTATGATCAAAGAGTGTTGCCGGAAATATGGGGAAGAAAGGGA
GTGGTGGATGGTTCTCGACGGTGAAGAAGAAAGTCTTCAAATCCTCTCCTAAAGACTCCA
AGGTTCTAATCACACCTTTAATTACTATTTTTATTTTGTCAACCACCATTATATATACAT
ATATTTATGTATGACAACGTATTAAAGAAAATTAGGACACTTAAGTGGGATGTGTAGAAG
TATATATGAGGATCTTCATGAAAACATATCCTAGCTTAAAGAAAGATAGAACTATAGTAA
TCAAATTACAAATATGCATAACGTTTCAAGTGATTTTAGCATTGCTAACAAAACATAACT
TTAATAATAAGATATAACTAATACGACCGCATAACTACTTTTTCATAAGTAAGCAATTTG
GTTTAGTGTCTTTTTCTTCTTGATTGAAAGCAATTTTCCATACTAATTACATAAATAACA
TTTTTTTTTGCATTGAACACTTTTTTCTTATTTTTCTACCTATTTAATAGGATTCGTAAG
ATATATTTATGCATATTATAGCTTAAAAGAGGAAAAAACAATATACGATCTTTCATCTTA
TAAATGTATGACAAGTTGAGTTACAAAAAGTAAATGTTTAGACCGTATATACTTATTAAT
TAAAAGCCGAAAAAGATTGGTCCCCTTGTGAAAGAGATAGACTAAGAAGGCTCCTTATAA
GAGCATCTAAATATGATTTTTGTGACACCGAAAAAAATCTTTTTTCCATCTCCCAATTTT
CATGTGCATTGCTTTGTTCCCTCACCATCACTCCACCCCATTTATTTCCCCACCTATAGA
TATATACATTAAATTTATTTCATAAACTTGTATCTATAGATAGTCATATCTTCACATTAC
CATAATATAGAGGTTCTCTTTTTACCACTATCCAAAGTCCCCACAATCTTTATCATCTTT
TTATATATTTTGGATCTCAACTCTAGCCCTTTTCTATTGGTTCTCAAAATTTATTATAGA
CATATAGTAAAAACAAATGTTAAATACTTTGGACGTAAACATTAAAACTAAAAAGGAAGT
AATCATAAGCCAACAAGTTTATTAAGATGGAAATTATTCAAATGTTAGATTACTGTTATT
ATGTGAATATGTCACACTTAATTTACTTACATGCAGAGAGAGAACAACATTGGTAGTAAT
AACGCCGACATATGGCAGCAGCAGCATGATACGCAAGAAGTCGTGTCGTTTGAACATTTT
CCGGCGGAAAGTTCACCGGAGATCTCCCATGACGTCGAGAGCACAGCATCTACTCCAGCA
ACTAATGTTGGAGACAGAAAACACGCTATGGCTGTAGCTATAGCCACTGCAGCTGCTGCC
GAAGCCGCGGTTGCAGCCGCACAAGCTGCCGCTAAAGTCGTTCGACTTGCCGGCTACAAC
CGCCAGACGGAGGAAGATAGCGCCGCCGTGCTAATCCAATCGCACTATAGGGGTTATTTG
GTAATTTTCTATCCCTAAATTTTACTATCAAATCATTTCCAACTCTCATTTGTCAATAAC
ATGCACCCTCGAATATAACCATTTTACAATCAAATTTTACCACTTCTCTTACCCACAAAA
ATCGAAATGCATTTTGCCTAGAATCCGTTATGACTATAATTCATTTCAGTATTATCGCTA
AACCGGTTTTAGTGGAATTTCGTGTTTTAGTATACACAATTTATTGACTAAATTTGTTTT
TGTTTTTTTTTCATTGTAAACTTGCAGTAATGCCAAACCAGAAATCTTAAGAAACATTCT
AGGTTATTCAAATTATGACCGGTTTTGTGTTTTTTTTTTCTTTCTAGGCGAGACGAGCAC
TTCGTGCCTTAAAAGGACTAGTTAGGCTACAAGCATTGGTCCGTGGCAACCACGTACGAA
AACAGGCACAGATGACTATGAAATGTATGCAAGCATTGGTTCGTGTCCAAGGCCGAGTCA
GAGCAAGAAGACTCCAAGTGGCTCATGACCGGTTTAAGAAACAGTTTGAGGAAGAAGAGA
AGCGGTCCGGGATGGAAAAACCGAACAAGGGTATTGATATCAATACATACTAAATCACCC
AATATGTATGTACATCTATAATTAGTGGTGAACCTAATATTTGTATGGTTAAGTAGGGTT
TGCGAATCTCAAAACGGAACGAGAGAAGCCGAAGAAATTACATGAAGTGAATCGAACCAG
TCTGTACCAAACTCAAGGAAAGGTAATGATGAAAAATCTTAGGTACTATTTTGCTCACGT
TTCAATGTTTTTCTTTTAAGTAATTACACTATTGGCATATCTTTTTAGGAAAAAGAGAGG
AGTGAAGGAATGATGAAAAGAGAGAGGGCTCTAGCTTATGCGTACACTTACCAGGTTGGT
CGCCACTCTGTTTCTGTTAGAGAAAAATTCCCTCTTAATTGTCATAAAATATGCTATGCA
TTATAGGTCCTTAAACATCTTTCATAATAGTTTTGGTTTTCATATTGAAGCGCCAAATGC
AACACACAAATAGTGAAGAAGGGATTGGGCTTTCTTCTAATGGGCCTGATAGAAACCAAT
GGGCTTGGAATTGGCTTGACCATTGGATGTCTTCCCAGCCATACACTGGCCGTCAAACTG
GTCCGGGTCCCGGTCCCGGACAGTACAATCCTCCTCCGTATCCGCCTTTTCCGACAGCTG
CGGCAACCACCACATCTGATGATGTATCGGAGAAGACGGTGGAAATGGACGTGACCACTC
CGACTAGCCTCAAGGGCAATATAATCGGGCTTATTGATCGAGAGTATATAGACTTAGGAT
CATATAGACAAGGCCATAAGCAACGGAAAAGCCCAACCCATATACCAAGCTATATGGCTC
CAACCGCATCTGCTAAGGCTAAAGTTCGAGATCAAGGCCCAACCGTCAAACTACAAGGAA
CTTCGTTTATGCCGTATTGGAACTCCTCGACCAAAAACGGGTCGGTTAATGGATCAGGTT
GTGATTCGTCAAGTTCAGGTGGAGCAATAACAACTGGTTATCCCGGTCCTAGGAGTCCGA
ACCCAAAATCGGATATCCGACGTAAACCGGTTAGTCCTAGTCAAAGTCCTACCGGGTTTG
GAAAGAGAGGCTGGAGGCATGATCATTAGAAGAAAGTATATGTAATCTTGAATAAAAACT
TACATGTGTGGTTGGTTAATTATCTTGTTTGAAATATATTTTCCCTGTTACATAATTGTA
TATGACATTAATAATTGAACATGTCTTCTCAAGTTTTTAACGTCGCGGTCAAAATCTACT
TTGATTTCCTTAAATAAGGTCATATCGGATTGGTTTGGTTGAACCGAATATACCAGGAGT
ATATGGCCAACAAAATAAGCTCAATGAGCATACAAAACTTGGAAGGAGGCTAAAGAGTTA
GTTTTGGTAAAAGAAAACCTTAATGTCCTCACATCACGTGGTTAACTTAAAGAATGCTCA
CATCTCCGGATACATTGTAAACTATTTGATAGATCTTTCCCATGCAAAGTAAACAGATCT
CTAGAATACACATGTGTAGAGTTGTCTTCGAGTTATGCGCAAACGAGAAGACTAGTCATG
AAGTGACTCCAATCCCAACAGAGGCTTTGAGTCTTTGGCATTACAAGGAGAAGAGTGAAG
ACTCTCACTCAAAGACAAGGACGTCACGCGCTTGTTGCCTACAAAGGAACTGTGTTGTTT
TAGATCTAGCTTTAATGTTAGAACATTTCAGGAAAACTTGGGGACAAAGTGCAGAAAGTA
GTTGAGTTGAGGGTGTGTTTGGGAGCTAGTAGATTCGTGCCTTGTTGTTGTACAAGCACA
AGAGAGAGCTTGTTGCCTAGAAAGGAACTGTGTCGTTTTAGATCTAGTTTTAATGTTAGA
ACATTTCAGGAAAACTGGGGACAAAGTTCATAAAGTAGTTGAGTTGAGGGTGTGTGGGAG
CTAGTAGATTCGTGTCTTGTTATTGTACAAGCACAAGAGAGAGCTCGTTACAAACCTTAT
TCTAGTGGATTCCGGGACAACAAGTTTCCCGGCGTGAATAGGGTTTCATTCAGAGACCCG
AACACGTTAAAGTCTCGATCTTGCACTTTACTTTCTCTCCATATTTCTTTGTTTCTTGTT
CTGTTTTCTAGTTCTCTTCAAAGTTCTTTACAAACGAGTGTTAATCAAAGAGATAGAGTG
AGTTTATTCCGCAAAGACATGAGTTTTATCAACTCTAAACCTCACAACATGAGATCCTAA
TATTGAAAAC
>RG1HF0084 Genomic segment corresponding to mRNA: NM_202673 Arabidopsis thaliana expressed protein (At3g48380) mRNA, complete cds.
CTATGTTCATAAATCATTGTTATTGCATGTATAAAATATTGGATAATCATACGAATGTCA
AAATGTAACCAATTTGGATTGGGGAAAACCATATAATAGAGAATAATGTCAAAATGGTCT
CCGTTCATAAAAGTAAAAAATAAAAACTATGAGAATAGATGGAACTATATTTTCACAGTT
TTTCAGCGTGAATGGAACTTGTTTGTACAATACAACCATTGTAACCCAAAAGAAATTTGG
CTCGGATTAGGTTAACACCGTTAATTGGATTGAGTTGGGAGTTAGTTTGTACAATACAAC
CATTGTAACCCAACAATGTCTTGTTGAACCCAACAATCTCCGACGTCCGACGAGTTTATA
TGAGGCATATGACCACTATGGTATACTATTTTTCTTTTAGTTTATTTTTTGTTATGTAAT
ATCTTAATTGTTTTGAAATTTTAATTGTTTTGTATATCGTATGTATATTTTACAATATCT
TTTTGTTTCATGGATAGATGAGGAAGTGACAAAGTAGAAGAAGTGAGCAAAGAGAACACC
CGTGGCAAAGCGTTAAAAGACTGAAAAATGAAATTTTGTAGAAGAAGAAATAATATAACA
TCGAGACACGATGAGACTAACTTTTGAATCAACTTCATTGTAGTAAAACTTTTGTGGCTA
CGACCTTAGAAATGAATCTATTTTATTTATTTATTAATCATTGAATATGTGTAGTATTTT
TATTTTTTTACAGCCTAAGCCTTTGTATTTGTATTATCTAAAATAGTTCTGTTAATTTTG
GAAGACTGTTAATTTGGTGTTCATTTCATTCAACTACTGTCCTCTCACAATATCAAATGA
CAAAACTAAATCATCAAATACATGAAACATGTTAATATTGTTTTCATAAAGGATAATAAA
CCACTTATATGGGCTTATATGACTCTATATTGGGCTAGGCCCATATAATGGTCGCCACAT
AGTCAAATAAGTCTCACGAACACGAGTAGTCATCGAACGGAAAGTTAACAAAACTGATTT
TGCCTGTTTGGTTTTGGATCCGAGATGGTTCCTTCGAGCGAGACAGCGACCGTACGAGTC
CTTTGCCAAAAGCTGCTTCTCTCACCGAACCATCCTGGAACTCTCCAATGGCTCATTGGT
TCCCCATTTTTCCCGCCTTTCACCGTCGTCTCCACTTTCCGATGTATCCATCACTCTCCT
GATTTCCAGCAAGAATCTGGTAAGGAGAAACCCGTTTCTACACTTATATTATGTCAATTA
ACAGAATCAGAATGTTCAATTGCATGAATCATGTTCTTTATTTACGAAAGTTGAAATTTT
TATTTATGGATCAAATTGTTTTGTAACTGTTGTTATAGAGTGAGGAATTAAGAAAAAACA
AAGTAGCCATCTTAAAACTTGTCTTTTAATGATTATTATTAGGCCATTGATTGTTCACAA
AGATAGCTCTTTTGGGATTTGTATGCAGATGATCTCCGGAAGTTGTTACCAAAAGGTTTT
GAAGTCATTGGAGGTCTGATAATTGGAGATTCTGATGCTGAGAAAAGCGCATTTGAGGCG
GTTCGAGCTGCTCGTAGATTGCGAAAGCATTTATCTGAAGGTGGAGAGTTAGATGATGAA
AAGATAGTTGGGGCTAGTTGCGATGTAGGCACTGGTACCATTCACTTTTTCATCTCTAAA
AGTGAAAACACAACGAAACTTGAGCCTGTTGGTTCTGTTGTGTATGAGGATAAGTCTGGA
AAGTATTTATGGGAGAACGGTTGTTTGCTTCACTGTGAGCTTCCAATCAAGTTGCCATTT
TATTATCCTGCAAGCTCGCCCTCTGGTATGATTTTAAATTTCTGTTATTTATCTTCAGTT
TTTGGTTGCATGTGTTCTTTTTCTCAAGTTTATTGGTATCCTTTTTCTAGATTCGAAGGA
GAAGTTTTCAGATGCAATTGATGCAGTTATTACTCAGTTTAAAGAACCATATGTTGTATA
CATAGCTGAGACCTTAAAGAAAGCTTCTGGAGGCGTTCCAAAGCCAGTCGTCCTCCGTGG
TAAAGATTTGGGTTTTGGTGCTGATGCATCAAACATTAATCGTCTTCCTTCTGCTGACCA
AGTATCTGACATTAAGATGTTGTCATGCTCACATTTGTGTCTGAATAACAAAACTGCTCC
AGCAGTAAATTCGGCTGAGGTAAGTAAACTGAGATCTTTTTATTTCATAGCGCTGTTTGT
ATCCCTACCACGTGTTTTTATTGTTGTTTCTCCTCCCCTGAAATTTCTTCTTCTTAGAAT
GCAGATAAAATCCACATATCTGTTCTGCTTAATAGATCTGAAAAACTTCCAACCTCTGGT
GCCCCTGTTGCAGAATATTTTCCAGGTAAACACTTGAAATATAGATTATTTTATCAAGCA
TATGTTCGTGGTACTAAGAATACTTTTGTACCATGTTCTCATATCTTATTTTTTTTACAT
TTCTACAGCTATGGAAGAAGCAAGGCTCATTGTTGTTGATTTGAATCTTGATGTACTTAC
TTATGCACCCAAGGATCTTCCACTTATGCACGCAGTCTCAAATTTAGTTATTCCTGCTTT
GGTTGATCAGTTATATTCCCTGAAGAAGATTATCTTACCACACCTCTTGGTGGAACATCC
TCAGGTTTTTCTTCTACTTATCTAACATAATTTATATCTCAAGCAATATTTTCCTTGGTG
AGATGAGATGGTTTTAGTTTTATTTTGCAATTTCTCACCTTTTTGGTTTATGTTTTAAAA
TTTCTTTGCTCTTACAGTTGCGTATATATCACTTTAATCCACCCGGGGTATTACATCCAA
TAACAAGTATGTACGAGCTCAACTACGGAGAGACAGAAATGAAGCAAGGTAATAATTGTA
GTTATGTTAGAAGACTATGCTGGGTAGATAATTCTATCTGCAAGATTCAGAACTTTTAGT
TGCAAACTTACTTAATACATCACAGTTCATGAGTAATAAATTGTGTAGCAAACTTATCAT
TCTGCAGTGTCTTAGAACCATTACCTCCACACAAAACTGTGATCCTTTGTAAACTCTTAT
TGCAGCCTCAACCCTTATGTGATTTATGATATTTGTTATATGGTTCTACCTCTATACTTT
CTTTGCAGTCGATGTTAGAAAATTGCTACACTTGAGGCTTGGTCTGCCACTGGATCGCCC
TCTTTTAAGAATTGCTAATGCCTTGGATTTGTCTGTGAATGATGACTCAAAGAGTAACAT
GAACAGAAGGGGTAGGTTTGCCTGTTTTCTTAATTTTCTCTCTGTGTCTCAATATTTGCC
GTGGTTCTAATTGTTAAGTTGCATGGGCAAATGCCAGGTTCCACCTTGCTCAAAGATGTG
CATATTGGAATCCCTAGCAGCGGAGGTTAGTACTATTTGTATGCCTTTGTTTCCGTTGTT
CATCCTTCGGTCTCTCGATTCGTTTATTGAATTTGCAATGTTATGCAGTTTCGGAGGGTG
TGGCATCTATTATCCAAGGTTCTTATGAGTATTATCATTATCTTCAGGATGGCTTTGATG
ACTCGGTATATCATTTCTCATTCTTCCATGGTTTTAAAACACTGTAAAAGTAGATTGCTG
ATGACGTGTGGAGTGAAACAAAACTAAAGCAGAAACTAGGGATTAAAGGCTCTGTGCTAA
TTTATTAGAATCTTTTACTGCATTCATACCGGAAACTGGAGTTCGTAAATGATTATTGGC
ATGATAGTTTGTTGCGCTTCAAGTATTTCTATTGTATTTTAGAAAACTAGAAATACCTTC
TCAACATCTAACACTAATTTTCACTTGCCGTGCTAGGGATGGGGATGTGCTTACCGATCA
TTGCAAACTATTATCTCGTGGTTCAGACTTCAACACTACACATCCATATCTGTACCTTCA
CATAGGTATGAAACTTCTGTTTCTCATGAATATAAATCAGAGCTCCTCTTTCCTCGATTC
GCTAAGTATTTTTCTGGATTCTCAGGGAAATACAGCAGACACTCGTGGAAATAGGTGACA
AGGATCCTTCGTTTGTAGGATCGCGTGAATGGATTGGTGCCATAGAGTTAAGCTTTGTGT
TGGATAAACTTCTTGGTGTAAGTCTTCTGCTCTTAACTTCTTGGTGTAAGTCTCCTGCTC
TGAACTTGATGTTGAGAAGCTCGTAATGTCTTTTATTTGCAGGTAAGTTGCAAAATTATG
AACTTCAGATCCGGATCAGAGCTCCCAGAGAAATGCCGGGAGTTAGCTATGCACTTTGAG
AACCAAGGAACTCCAATAATGATTGGTAAGTCAAGCCAAATCACTCTGATATTATAGCAT
AAGTGAAAGCGTAGACCCTATATATAAAGGATCAGTGGACCAGTCTTTAATGCGGTTTAA
AGAAACCTATAAGAAGGATCCGTTTAATCTTTTAAACTTTGTATTGTGAATTGGTTTTAC
TTGCAGGAGGTGGGGTTCTTGCATACACGCTATTGGGAGTGGATTACGATGAAGGAAGCG
GGGATTGCGCGTTCCTGATCCTGGATCCGCATTATACAGGAAGTGAAGATCACAAGAAGA
TCGTCAATGGTGGTTGGTGTGGGTGGAAAAAAGCTGTTGATAGCAAAGGAAAAAGCTTTT
TCTTGCACAACAAGTTTTACAATCTTCTTCTTCCTCAACGTCCCAACATGGTTTAATTAT
CATTTTCCTACATGTAACAACAATTACTTTTTTTCTTATCACAGTTTTAGCCTGCTCTGG
TCTCCTGATAGTGCAAAAAATGGAGTTTTCAAGAAATTTGAATTTCAGTCGAATAAATAA
ACCATATTGAAATTAATGTCCGGCTTTTAGATTCGGTGTTACTTCTTGTTAGATGAATCG
TTTGGCAAAGTCCAATGGAAACCTTTTTTCTCATTGCATGGCATTGAGGGGTAGTTTTGG
TAAATTTGTAAAAACTTTTGGATAAGAATGGAAAAAAGCAGCGATAGGAACGATTACGTG
CGGGAGTGTAGAGCACGTGGAATAGAATCAACAGAAATAGATAATTACCAAAACTTACAA
AACTACACAAAACCCCCACATTTAGCCTAATATTTGTATAGAATGCCTAAATTCTAATTG
GATTCTTTTAAGAGAAATAATGGCTATGGGTATTGAAAAATATATGTATATATATAAAAT
TCGATTTATTTGGATTGAATGTCTGTAAGAAAACTTCTTTGGAAAAAGAAGATATTTCAA
AACACGTCAACCAGTAAAACTAATTAGGACCTATCTGAACTAATAAAAAGTATAGTGTTT
GATTTAGAATTAAATTACATTTAATGGCTTCTCCACAATTTAAAAAGCCTTATATGATGA
CGTGTACCTTCCCTTTACTTTTTATTTGTTTTTCCTTTTTCCAATTTTGTAAATCGCCGA
TTCTCTCTCATCGACTAGTATTTATAGTCTCGTCGAACTTAGAAATCGGCGACATTTGAA
TCTTCTAAGACTCTGGTGGAAATTTTTATTACTTACCTGCGGAGTTCTGATAGCTTCTTC
TTCTTCTTCCTGTCTTGGCTTGAGATCCGAAGCCAAGTACAGAAGAGTTCGTTCGATTAG
TTTGGATTCGTTTCGAATTAATCACTGGTATGTATAATTCTATTACTGGATTTAGGTTTT
ATATGTTGCTTCTTTGATATTATACAAACCAGTGTGTTTGTAACTTAGAGGTAGTGTTGT
TTCGTGTTATTTTTCTGTTTAATTAATGTTATGAAGCCAAGCTATAATGTTATTTGTTCT
AGAATGTAGATTGTTGTGTTCTGTTTTGCTCTTAACTTGTTGTTTTC
>RG1HF0086 Genomic segment corresponding to mRNA: NM_202671 Arabidopsis thaliana calcineurin-like phosphoesterase family protein (At3g47810) mRNA, complete cds.
CGTATTAAATATCAAAATGTTGAAGGGCAATTGGCAAAACTAACGCACAAAAATATTATA
ATTAAGAAAATGACATCAACAAAAGAGATGGCTGATATATTTTGTATTTTGTATACTATT
TCCAATTTTGCCCATTTCTCTCTTTTCTTTTCCTCTTTCCTCTCTCTTTTTCGATATTTT
TTCTCCAGTCTAATTGTAACTCTCTTTCTTCTCTCTTCTCTCTCTCTCTCTCTCTCTCTC
TCTCTCTCTCTCTCTCTATCCGTTTGCATCACCGATGACGTCTATTAAAGATTCCAACTT
CTTTGATTTGCCCAGAAAATGTTTCTGTAATTCTATTAACTTATCCTACAAACAAACCAA
TTCATTCGATTTCGATTTGTTTGTCTGTTTAAACTATTGATTAACGAATGGGTAAAAAAA
ACTGTCAGAATGTTACCATCGTCAACGTCACCGCTACAATTAATCTTGGTTATTTGGGTT
GCCAATGTTGTATCTTAGGGTATAGTATTTTTTGATCAAAGCGGTTTAATTCAGTCATTT
GGATCTACGTTTTGTTCTATACTATTTAGTTTCATTCTATACTATTTTATTTGTCTGTTT
TATACAAAACATTATTCACTATTTTAAATAATTTGTATTAAATTATAAAAAATTTATGTT
TTTATAAAACTATTTTAAAATTTAATTAGTTATTTTTATAGCACTAATTCAACAATTAAA
ATCATTTGGAGTAATATTATTTTTTTAACATTGGATTATTGTCTCTTCTTCCACACATCT
CATCACATCCTCTTTAGCGCGTGTCTCTCAATGTTGTACCATTTTGTCTTTTCACTACTT
CAATATGTTAGTTTCTTAATATTTTTGAATATAGTGTTATATTATTAATTTTATATTAGA
TTTTGGTTATACAGCAAATTCACGCAATGTTGAAATATATGAAAAAATAATTTTTAATTC
TAAAATCTCAGTCTTTTTAAATATTGTTTTGCCTTTCCTAAGATCATCGAGAGAGAAGAA
AAGGGAAAACAAAGGATCTTCCATGGGCGATCGCTGAGAAGATCCGCAAGAACAAAAACA
TCAAATTCCTTGAAATCAGGAATCTTATTCGATAGTCTATTTGAGCCCTTGATCTGGTAA
GCTCTGTCTGATCTTCTAAAGTTTCGCTTTTTAACTTTTGGGGAAATCATCCACCTTTGT
ATCAAGTTTCTGGCAATTTCTTCTCTGTAGTTAGAATCATTCAATAAGCCCTTTAATCTC
TTCGACGCAGCTAGTGTTGAATTACATCTGGGTTTTGTCTACTTTGTGTCAAAACCATGC
TTTTATGTTTGATTTTCGCGAAGTATGATTTAGGTTCGATTTTAGTGAAAGAAAGACTTA
ACAGTTGTAGTTAACTGAAACTATGCGATATCTGATTACGTTGGTGTTATGATTTTATTG
GAAGGGTTTTGGAAATGATTCCACATTGTATTGTAGATCTCATTGACTTTTGGTTTTTGA
TCTGTTTCTCAATCCAGATTCTTTATACTTTAGTTTAACAAGTGACAAACTTTGATCTTT
GATTGGTTCACCAACGTCTTTGAAGGTTTTTTATTTGGTGAAAGTTTTGAAATGGTGCTG
GTATTGGCATTGGGGGATCTCCATGTACCCCATAGAGCGGCTGATCTACCTCCTAAGTTC
AAATCAATGCTTGTTCCTGGGAAGATTCAACACATCATCTGCACTGGAAATCTCTGCATC
AAAGTAGTGTTTTTTTTCCTTCAAATTTTCAACTTTTACATCTCTAGTATGCTTTATTTT
TTTTCGTTAATGTCGTTGTGGGATCATTCTGTCTGATGTAACTGTTTCTGGGATATTTAC
TTATGAAGCAGAAATGAGGATTCAGAAGGAGGGTAGACTCTAATTTCAAGCTTTATATGA
TGCTTTTCTCTGATGCAACCTAGTCTATGTTTATCCTGTATTGGGTTGTTTAGAACTATT
TTCTTACTTGGTTGTGTAAGCCTTACCAGAAATTTGATAAGGAGACTCAATAGTGAATTA
TGTGATCTACTCGGAGCTTGTTCTATATCTGCTGGATTGTGTAGATTTGAATTCTTACCT
TGTAGTGTGAGAGTCGTGTAAAATGGGAAGAGGAATTCCATTACATTTTGGTTTGATCAG
TTTTAGTTTTAGATTTGCTTGTGACCATGGAATTGTAAAGTGATTAAGTCAGCATCGATG
AGTCATTTATGAGAAGCCAATGATGTTCTTTTAGTTGGAAGATATGTTAAGAAGTTTGTA
AGGTGTTTAGTTGAAAACCCATCTTAGAGAAACTGCAGACCTGATTTATTTGTATGCTGC
AAAGTCTTATATGGTTCATGTTTGTGGTAAGCTTAACATATTTTTGACTGTTGTAGGAAA
TCCATGACTACTTGAAGACTATCTGCCCTGATTTGCATATAGTTCGAGGGGAGTTTGACG
AAGATGCGCGATACCCTGAGAATAAAACCTTGACTATTGGGCAATTCAAGCTGGGATTGT
GTCATGGCCACCAGGTTCAGTTTCCCTTCTTTGTGCATTTCATCATGATCTTTACGAGTT
AGACGCTAGCATTTGCAGCATACGAATAATCCCTCGTATCATACATCATCTGTTTATCAG
AATTCTCAGACTAGAAAACCAAATTTTGCTTGCCTTTACTTCATTGCTTTGTTGGTGTGT
GTCCCTTACCCAGTGAGTTTCAGCGTTGGCTCGCTTGTTATTTTGCATGATAATTTAAAC
AGGCTTTGAATATATATCAGATGGAATATTATCTTTCTACCCTTTTACTTTGTCATATGG
TAAACAGTGATAAAATAGTTTTTGTCTAGATGCCTCTAATCTGCACATACTTTTTCTATA
TATGATAAGAACTGTATTGGAGATTAGTAAACGGGAAAGGTCTAGGATAAAAGTTTCGGC
GTCAATGATTTTCATTTTCAATGTCAATGTTTTAGACTAAAACTATGAAAGAGAATAAGA
GCAATGGTTAGTTAAGTTATATAACTTATTTGCAGTGGTATGAAAACGAGCTTCTCTATT
TGTGGTACAGGTGATCCCATGGGGTGATCTAGACTCACTCGCCATGCTTCAGAGACAACT
GGGCGTCGACATTCTCGTAACAGGCCATACCCACCAGTTCACAGCGTACAAACACGAGGG
AGGAGTGGTGATAAACCCGGGCTCTGCAACCGGAGCTTACAGCAGCATAAACCAAGACGT
TAACCCAAGCTTTGTCCTTATGGACATCGATGGTTTCCGAGCTGTAGTCTATGTCTATGA
GCTAATCGATGGAGAAGTTAAAGTCGACAAGATCGAGTTCAAGAAGCCCCCTACTACCAG
CTCTGGTCCGTAGTTCCTTAAAAAAAAACTTAAACCGTTTTATGTTTTCGTCTGAAATCA
CTCCTAAACATTTAGAACTTTCTTGTGAAAAATAATATTTTTAACAATTTGCAAAACGAA
CCATTGAGAATAAACAACTTTTAACAACTTCCTGCAAAAGTCGAATATTTTTATTGGCAT
TTGCAATTTTGCATTACAACGATGTTGGCGAGTTTATTCGGAAATATTAAGCCCTAATAA
CCCGACCCCACCCGACCCGACCCGACCCGATTAGTGAGCAGTGAATCTGAAGAGCATAAC
ATGCAAATAACTCTCGCCGGGATTAACAATCTGCGACGGAAAGTTCTTGTGATTGACGGA
ATCTGGGAAGCCTTGAGTCTCCAAACACAAGCCACCGTATTTCTCATAAACGGCTTTACC
TTTACCGACGACACGTTTCATCATATTACTCGTGTAAAACTGAACACCAGGCTGATTCGT
CCACAGCTCCATCTTCCTCCCGGTGACTTGCTCCGTCACAACCGCAGTTTTCCTCAGATG
TTTCCCGATCGGTCCGTCGATCACGTAATTGATGTCGTAACCGCCGGGTAATTCGTGGAT
CCGGCTACCGATCTCACGTGGCTCGAGGAAATCGTAAGGAGTTCCGGTAATGGAGGTGAT
TTCTCCGGTGGGAATGAGTTTGTCGTCGACGGGAGTGATTTTTCCGGCGAGGAGTTGAAT
TTTGTGGGAGAGGATGTTCCCGGAGTTGTGGCTGTGGAGGTTCCAGTAAGTGTGGAGAGC
TAAGTTGATTGGTGTAGGTTTGTTGAGTGGCTTTGCTTCCATTTTTACACCGAGTTTGTT
TTCTCCGATCAACATGTACGTCACTTTCACCGTCACATTGCCCGGAAAACCTGTCAAAAA
TAATAAATTATTATTTTATTTTTTTCACATAATAGAAATCATCTTCATTATTTTTTTAAT
CATACTAAAATTTTTGCTTTAAATAGATGATGTAGTTAGTACTGACTTAATCCGTCGGCA
ATCCATATTATTTTTAGGGCGAATTATAAATCGTTGTGGATTTAGTTTGAAAACGGTCCA
CAGTTAGTTTGCAGCGGTTTTTTTTTTGGTTTTTTGAGTGTGTACCGTTACGGACTATAA
TTTGTGAATGATAAATAAAAAGTGATCCGATTTGTAGACGGTTTTGTCTGCTTAAACTGC
AGTAACCATTCAAAACCAATATAAAATAAATTATATATATTATATATAAATATATATTTA
TTATTTTCAAAATACATTATGGTTGTAAAAAAAAAGGTTATTGCATCCTTTTATTTTGTA
AAATAAAAAGAGAAATATTATGAGATAAATAATAATGAAATTCACAAAATGGTAAAAACG
ATCTAGATTTACCTTCTTCACCGTCGAAGCTATCGTATGTGAAAGTAATGTGACTAGTGG
GAACATACTTTTGGACTGACCAAATCACATCACTAAATCCCTTTGAACCACCTGATTATT
ATTAAACAACAAAAACCATCATCAATAACACAATTTATAGAAATGAAATTCAATTGAAGA
TTTATCTCATGCGATCGGTTTTGAGTACCATGGAGAGTGTTACGGCCTTCGTTGGGATCG
GTTTTGTAGAGATGACCATTTAACTTGAATTTAGCACCTCCTATTCTATTAGCCACTCTT
CCCACAATTGCTCCAAAATATGTTGTATCATTCTACACACACACAAAAAAAATATTATCA
TTAACTTAACTAATTGTCTCTAACAATAACGCCAA
>RG1HF0087 Genomic segment corresponding to mRNA: NM_202669 Arabidopsis thaliana expressed protein (At3g47675) mRNA, complete cds.
GTTGTTGAGAAATATACAGAATACATGTAATGGAGGATGTTGACACCAAAAATCCAGATC
CATGCAGTTTTTTTATTACTAAGGTTTCTTTGATCTTTCTTCCTTGTACGGAGGATTCCA
TACATATCTTATCTCCTAGAGAGGTTGTTTCTTGCTTTATTGATACGGTCTAGACTGCAA
ATGCAGGTTTGTGCGGAATGGGGTGGCTTTTCAAAACTTAGAACAATCGAGTCTTCCACC
ATGGAGCTGCAACACGCACACACTCACCTCGGCTTTAGCTATGAAATCAGTGTTGATCGC
AGCGACTAGAATGGAATTGACCTCCATCAACGTTTTCTCCGACTCTCAAGTCTTTATATC
TCTGCTAAATACAAAGACCTCTACGAACAATCTACAAGGGATTCTCCACGATATTGCCTT
TCTTAGTCGTTTTTTTTTTCATATCAAGTTCTCTTTTGTTTCCTGCAAGTCTAATCGGTT
AGCTAACGTTTTGGCTAAAACTGCACTCTCTACTTGTCTGCTACTTCAAGTTTGTTCTTC
TATCAATATAACTAGTTTGCCCAAAAAGAACAGCAAAACCATAACAGTTCTTTTGTTATG
TAATTGTTGTTTGCAATTTTCATTTCCAAAATTTTGGTTTCTGTCAAAATCAAATGAAAA
TACAAGCATAAATTTGATTTAGATTATGTGATCTAAAACTATGATTTAATCAATTTTAAA
CCGCATTTGAAAAGCTTGATTGATTTTGTAAATTGTAAATAGATAGAAGACGTGGAAGTC
AGAAATACGTTGTGACTTTAGAGCAACTCCAACCTTGGTTCTTAGACAATTCTTAGCTAA
TTCTTAAGTATAAAAGTGATTAAATTTAATGAGATCAACAAATCTTAGCTAAGATAAACA
TCTTAATTAAGATATTTTCTTAAAACTAAGAAGAGTACACATGTTGTGTTTTGAGTGGGT
AGAAAAAATAAATAAAAGGAGGAAACAAAAAAACACTCGTGTTTCTCTTTCTGTTTTTCC
TCTCTCTTTCTCTCCATCTCTCTCAAGACGCCGGCGACCATTGTAATCCGACGATCTCTC
TCTTTCTTGTTCTTCTCCATCGTGATATTCATCTCTCTCTCTCTCTTTCTTGTTCTTCTC
CATCATGATATTTATCTCTCGCTTCTGCCGGCAAAATCTCTCCAACATTTCATCCTTCGA
ATTGAGAGAGTTGCAAGTCATAATTACTTGTTTGAGCCGCTATTATCATCATCTGCATGA
TAAATGGTACAAATCTGTGTTATTTCTCTTTGTTTTCAGTTGTAGATAGTAAATTAGGGT
TTATATTTGTTTCAGAAATTAGGGGTTTTCACAATTGGGAATTGATGATAGGAAAATTAG
TTCTCATAGGTTGCTGTCCAATTCTCTGTTCTCATGGAGTTGTCTTTTCCAACGAATCTG
TATTTTTTTTTGTTACAATTTTATTTTGTCTTGTCTTCCTTTGATTGCTGCTATTTCTTG
GGATTTGCCGTCGTTTGCCGTTCGTAGAACTAGGATTTTGTCGTTGGATTTGTTTGCAAT
TTTGTTTATTAGTACACTCAGATTTAATTTTATCAATTTGCTTACAGATTTATTTTGATT
GATTACAGTTTTATGTTGGTTAAGTACATATATGTTTGCTTGTTATCGTAAATTTATCTT
ATGTTTGATTGCAGATTTGTTTTGTATTTGATTACAGACTTGTTTTGTATTTGATTGTAG
ATTTATTGTGTCTTACGTTCATGACATAACACTTGTTTTTGTTATGCTGTTTTTGTTGAG
GTTAAATGGAGAAGTGGATACAGTTGCTAGAATGATTGATGTCTGTTGTGTAAGAATTGG
ATACAATTACCGAATGGAAGGCTCATAGAAGGTAAAACAATCTTAACCTTATATCTTTGA
ACCTCTGACTTTTCATGAATTATATTAGATGACTATATATGGCTTTTATTGAATGCTTGT
TGTCGGTATGTGGTTGATACTTGGTAGTTGATTGTCATGTCACACTTAAAACAGACACCA
TTAACTTTTAAACACCAACCAGATATTATTACCAGACACTATTAACTCTTGTTCTTGTTA
TTTAAACACCTAACCAGAAACACACTAGAAACACACACCAAAAACAATCTTTCCCGCTCC
TTCTTACACCAACCAGAGAACTAGTCTATGGATCCATATAGTCATGGATCAAGCTTCATG
AACCTCTTAACTAGTCAACAAGAGGCTCACAATTTAGAAACCAATCCGTATGATGATGAT
GTTTCTCCAAACCAAGCTGCACACACACCTAAGGTGAAAAGAGAGAGAAGGAAATGGTCT
GCCGGTGAAGACTTGGTGCTTGTCAGTGCTTGGCTCAACACAAGTAAAGATGCAGTAATA
GGCAATGAACAAAAGGGTTATGCCTTTTGGTCACGTATTGCTGCCTATTACGGAGCAAGT
CCAAAGCTCAACGGTGTGGAAAAGAGAGAGACAGGTCACATAAAGCAGAGGTGGACTAAG
ATCAATGAAGGTGTAGGCAAGTTTGTAGGGAGCTATGAAGCTGCAACAAAGCAGAAATCT
AGTGGACAGAATGACGATGATGTCGTTGCATTAGCACATGAAATCTACAACAGCGAACAT
GGTAAGTTCACCCTTGAGCATGCTTGGAGAGTGCTTCGCTTTGAACAGAAATGGCTCTCT
GCTCCTTCTACTAAAGCAACTGTAATGTCCAAAAGAAGAAAGTCTGACAAGGCTTCAACC
TCCCAGCCACAAACCCATGAAGCAGAAGAAGCAATGTCTCGTCCTATTGGTGTTAAAGCT
GCAAAGGCGAAAGCAAAAAAGGCTGTGAGTAAGACAACAACTGTGGAAGACAAAGGGAAT
GTGATGTTGGAGATTCAGTCTATTTGGGAGATAAAGCAGAAGGATTGGGAGCTAAGGCAG
AAGGATCGAGAGCAAGAGAAGGAGGATTTTGAAAAGCAAGAAAGATTATCAAGGACCAAA
TTGCTGGAATCTCTCTTCACAAAAAAAGAGCCACTTACTGATATAGAAGTGGCTCTCAAG
AACAAATTAATCAATGAGATGTTGTCAAACTCATAGTTTCAATTCACTCTCTGTTGCAAC
ATTTTAGTTTCATGTGTCATAATTTAGTCTTCTTTTTGTTTTTGTTATTTCATCTTTGTA
ATGCTTGAGCATGTTAATCAGTTTTTAAAATGAATGAATTCGGTTTAACTTATGCTAGCT
TTGAGTTTTCCTTTTTGTTTAAGTATTCCTCCTGTAAGTTTATAAGTAAAGCTTCTAGCG
ATTGATAGTATGACAGCTCTTCTTTCATGTTTAGTCTAATTTATATTTCCTTGCTGATCA
TTGTCATGTCATTCTTGTTCCCTTGGTGACCTTAGTAACAGAAACTAGTCAGTCTTCTTT
CCAAGGTACAATAAACAGAAATTGAAGTATGTTTTTATTGTTTTGTGATCCTTGTTAATT
CACATTCACCACAATCATATATTTCCTCTGCAACAGCTAGACTAAAGGATGGATTACAAG
AACACACAAAGACATGGCTTCTTTTATGGCTGAACTGCTTTAACACTGGTAAGAAACTAT
CTCTCAATATCCTAAATCGATTATGTTGATAGAAAAACAATTATGTCTGCACTGTGAATG
TTCTTATAGGTCCCAGTAATAAGCAATGCTCTTGGTGGAATTCTTGTTGGCCTAGTTACA
TCACATGCCGGTGGTAGAAGAAAGGTAAAACAAACAAACCCTCCCAATCTGATTTTACAC
GATCAAAAGCTGAGACATGTAATATCTTTACATCATTTTGCAGAGATTCTCTTTTTATCA
GAATCTGATCCGCCGTTATTCCGGCAAGTCTCATGTGACTTACATTATCTCTTCTTAACA
ACTTCAAGTGACCAAAAAACAAAAGTCAATAACTGTTTTAGTACTCCGAACCGACCCTTT
TAATGGCTCCCACGTTTCACTCTAATCATTATCTTTCTCTACTTAGACCCGTTTCCTTCT
TCTTATGTTTCTCTGAAACTCATGAAATTTGAGGAACTACTCATGGAAGATTCATCACAG
CTACATAGTAACAAGAGACATGACTTAGAGGAAGGAGTAAGCACCTCTGTTCCTAACTCA
AAATCTCTATACCAATAATTTGAATGTTTGTGTTTATGCAGGTGATGCATCTTAAAGAGA
GACTAGAGGAAGAAGAAGCAGTGACTAGAACTTTACGAGCTGCTTTTGATGGCTCTATTG
TTTCTCTCCCAAGTCTCTCCTCATTGTTTCTTCCACCTCAGGCAATACCAATAGACATAA
TCACACATAATGTTAATTATTTCTTAATGATCAAACAATGATGAGATTTTATTGTTCAAC
AGTTTTCTGAGCTCTTTCAAGAATTAGCCATCGTGGAGGCAGAGATTCTTTGTCTAGACA
GAAAAATCAAGGAGCAAGCATCTTGTGTAGTTGCCTAGTTGGAAGTCCTCAATAATTTGA
ATTGTATTATAAACATTTTGTGTAATTGCTTGTATTATAAGACATTGTTTTGGAATAATT
TAAATTTTTGTTTCTTAAGAACCCAATAGTTCCTAATCATTGGAGTGGAAATTAGTTAAG
TTTTTTTCTAACTTTTCTTAACTTAGTAAAAACAACATTTTAATTTAAAATAAGGCTAAG
ATTGAAAATTAAGAACCAATTGGTTCTAAACCATTGGGATTGCTCTTAAATGCAACAAAG
CTTCACATTTCAACTTCTTCCTGTTGACTTTTTCTCTCCCAAAATCACAGATTCATCTTC
TTCAAATTTCCTTCGATCAAAAAACCATTACCCTTCAATGGAATCAATCAACACCTTGAA
AGGCTACGACAAAGTATCCGACCAAGAAAACCAAATCCATCATCATCATCATTCTCCACT
TCCAAAACCATCATCATTTTCCCGTAAAACCCTAATCGCCACCGGCTCCGTCGTATCTCT
CCTCTTAATCCTCTCCGTCGTCGCTTTAACCGCCGGAGCTTTCACTCACTCTCCTCCACA
CCATCCACCTATCTCCTCCGCCTCTCTCAAGTCACTATGCTCCGTGACTCGTTACCCAGA
GACCTGTTTCAACTCTCTATCATCTTCTCTCAACGAATCTGATTCAAAGCTTAACCCTGA
ATCAATCCTCGAGCTTTCTCTTCGAGTCGCTGCTAAAGAGATCTCAAACCTCTCTATCTC
TTTCCGATCAATCAACGATATGCCTGAGGACGCGGCGGTTGGTGATTGTGTGAAGCTTTA
CACCGACGCGTTGAGTCAACTCAACGATTCGATTACAGAGATCGAGAGAAAGAAGAAGAA
AGGTGGGAATAATTGGTTGACGGAAGAAGTCGTCGGAGATGTTAAGACTTGGATCAGCGC
CGCCATGACTGACGGTGAGACTTGTTCCGATGGAATTGAAGAAATGGGAACAATTGTGGG
TAATGAGATCAAGAAAAAGATGGAGATGGCTAATCAGATGATGAGTATTAGTTTGGCCAT
TGTTAGTCAAATGAAGAAGCTTTTGTTGATATTTCACTAAACCAATCATAAAGGT
>RG1HF0092 Genomic segment corresponding to mRNA: NM_202664 Arabidopsis thaliana HNH endonuclease domain-containing protein (At3g47490) mRNA, complete cds.
GGTGGAGTATATATATATATATATATATATATATATATATATATATATATATATATCTCA
AAATCAAATTGAAATTTTTGGACTGAACCAAATGGAGACATGGAAGTTAATCTTGTCATA
TAAGAAAAAAACAAATGTTTATATATATTTTGATAGTTGAATAATAAATGTAATCAACTT
CTCATCATATCCAAGAACACAAGACAATAGAGTTGAAAATTGAGTGAGAGCATCTTTCAT
TGTCTTGGATTCCAATTCATGGAAATTTCCATGCAATTTCCTTGTAACGTTTTCCTTTAA
ATTTATTATCTTGTTGCTTTCACCGACCCAAGTACCCTTTGGAATATTTGATATGTAGAA
ATATTGAGACTCTTCGTGGTAGTTCAGTTTCAAACCCATGATCAGTTTTTGATTCAAATA
AAAAACATTTATTATTATAGTTGAATGATTTGAAAACCTCGGAATCTAAAGTTCACGTGG
TAATTTTCTTAATCGTTTTTTTATGGAGTATAATAGGCTTAAAAAATTATTAACTAAATA
ATAATGTAATAGGCGCTAGACTAATTCAATTTGGTTACTATTGAATCAAAATATAAATAG
AAGGCTAGCAAATTAAATTGAATTAAATATAAATAAGTTTGAAAATATTGAAATCTACAT
CTAGCCATCTAAAACATAGATGAGAAGTTTCAGTTGCGATAGGTTTTAGTACATTAAATT
AAATTCGAACTAACCTTATAATTTGTTCTATTATATAGTTTTGACTGGTTACGAATATCG
AAATGGTTTAAACAAGAACATTTGGAAGAAAAAAAAACATGAGTTGTAAAATATATTAAT
CCCAAGAGCAATGACAAAGTTTTGTACTTTTCATGTCTACTTCTTATCTTTGTAGATAGA
AAATTACGAATATCGAAATAACCATCTTGAATATACACGTATGAGTAACGAGCCCATATA
TTTATGTTCGTATGTTTATGGGCCTAATGAGATTAAGAGAATGGATTGGCCTACGACGAC
TCTCATCTCCCGAAGAATCTGTAATCTTTTGATTTTCTTCGTCAAATTAAACCACAAAAA
CCTCTCCATCGATTCGGATAATCCACAACACTCTGCGATGAAACCCGACCCGACCAGACG
CAGAAACAGAGCCTTATCTTCTTCTTCTCCATCAAAGACCCGACCCGAACTATCTTCCGG
GTCTCCCAACCGGAATACCGGTGAAGCCCGTGGTGGAAAGGTGAAAACTTCGGCCACTTT
ACTCGACCGGGAGGAGATGGGTCTTTTTCCCGGGTCGGGTTACGGTGACCCGAATCCAGA
ACCTAGGAGCTTTCCTTATAGTGTGAAGCAGCAATGTTGGGAAAAAGCAGAGAAGATTAA
AGGAAGAGATCCTGAGCGTTGGAGGAGAGATCATTTAGGGAACATTGTGTTTAGGAAGCT
TGTTGGTTGTCCTGGATGCTTGTGTCATGATTATGATCACATTGTTCCTTACTCCAAGGT
TTGTCCTTTACAATTCTCACTTCACGAATAATGATACTCTGTTTTCTGGCCAATGAATTC
TAGTTATGTAAGTTTAGGATTGGGCTCAAAGCCTCAAACGTCGTGAAATGTATAAGGAAA
GTTTTGCTTTTAGGTTATTTCAATATAGTTTCATTGTGAGATTGTGCTATTTACTTACTC
CAAGGTCTTCCTTTATGTTCTTGTCGAGTACTACTCTCACTTCATGAGACTCTGTTTTTC
CAATGAGTTCTTGTTATTAAGGGTTTAGGATTGAGCTGAACTTTATGTATTTTGGGCTCT
TTTACTGTGAAACGTGTTAGGGGATTTTGGTGTAGCAACTTGATGCACAGAAAATTTTGC
TCCTAGGCCATTTTAATACAGTTTCTTGAAGACGTTTTGATCACTCTGAAATAAATCTTT
GAATTTGTGTTATACATATTCTTGATTTGGGATACGAGAGATAAGGGACTGAATTTTTCT
CTTGTGCTCTCATGTTGATGACAGAACCAACGTCTAAAGTTAAAATGCTGGAAGATATAA
CTTGAGAACTAAACAGTTTTTAAGTATTGCTGGTTTGTATTTAAGAATTGAATCTGCCAA
GTTTCTTTATCGAACTAGATTGTAGAACTTGCTTCATTATCTTTCACCAAGTAAGTTGAA
CAATGAGAGGAAATGGTATTCTTATTTTGCAGCATGGTCTAATATGAGCTATTATTGTTT
GTTTTGTAATTTCTCTTTCGTCGCTATCAATAGGATATGTGTCCATTAGAACACGCATTT
GATGAACCCCATAAAGATTTCTTGGATCTAAAAGTTTGCTGTATTCACATCGAAGATAGG
ATTTTCTGATAGAGTTTTACATTCATCCTTTCTATGTATAGTTAAAGGCTTAAAGGATTG
CTCAGTACCTTGTTAGAACTATTACTGATAAGTTATAACCAACAATTGAAAAGCTTATGA
AATTTCTCGAAAGGGAAAAATAGTGTCTAAAATATCTCGGAAGGGAACTATTGCTTCATG
TTTTCTGCTTTCAGTTGAACTGTGATCTGATTGTGACACTAATTTCCGAAATTGAGATTT
ATTTCACTTTGTATTGATAATGAATCTATCTTCTTCTTTTTTAAACGCATAATGAAACTG
GATTCATAGTAGTTATAGAGTCTGATATGCAGGAGGATATGGTCATCTACATGTAACATT
AGTCACTTAGTACTCATGCTTTCTACTAGTATCTGAGCAATTTTGTTTTCCGATCTTTAT
AGGGCGGCAAGAGCACTCTGGAAAACTGTCAGGTTTTGCAGGTATGCAGTCACTCGTATG
AAAATTTAAACTAACTTATAACAAACTACTATTTAAGGTTTCCATGTTTTAAACCAACTT
ACAGTTTATTCATATCTACGACAAGTCTTCAATATCTATGTTTATAGTCACTATTCTCTC
ATAATTTGCCTCATGACCGGCTTTA
>RG1HF0093 Genomic segment corresponding to mRNA: NM_202663 Arabidopsis thaliana transporter-related (At3g46980) mRNA, complete cds.
GTCAATCAACAAATAAGTTAACACTTAACATAGCCCACCGTCAATATTTGGCCGTTTCTA
TGTGTCAACTCTTTGGATTCCATTCTAAATAGATAGGTCAAAGTCAACTTTTTCTATTTC
ATTGATTGAATATGTTTATCAGCAAATGAAATCTTGGTTTAATAATTGGATGATTTTGTT
TTAATAATTCGTGTATGATATGCATAATTTGAATAATTGCGAATTTTAAAAGGAATCTAT
GGAGAATACGACTACAGTTAAAGTGACCAACACGAGTAACATAGAGATTCGGATCTACGA
CAAGTTCCCAAGAGAAGAAACTGTGTTCTTCAAAAAACATTAGTAAGTCCCGAAGCCAAG
ACAGTGTTTATTATATTTACTGTTTACCATTTTATACTTTTCTCTTTTTGTCGATATATA
CAGATTTACTGTGATTATTTTCATTTTCTGATAAAGATTGGAATCTTCCACGTGTTTACC
CCAGATACAGTGACTGACAATTATTTTATTTTATTTTTTCCAAGGCATAATGAGAGTAAG
ATATTAGAAAAGATAAGGAATGCTCCTAAGAATTTCTGTTCAAACAACAAAGATTTTTTG
GATAAATATGCACTAATACTTGTATATTTGGCACAACAACACGGTATTAAAGTCTAAACA
TTTTTATTTAATTATTTATGACATCTAAATTTTGAAAAAAAAAAGTTGTTTTACATATAA
TATTGGCTTTATTTCCAATTTAGCTCCTAACTTTCTATTTTCTCTCACAAAAGAGAAACC
AAACAAGGTTTTGATTAATTTGTTTAGCTAAAAATAAATAAACTGCATTATACACTTCAA
ATCGTGCTAATTAGGAAGCCCAAATCATATGGAGGACGAGCCACTTTTACCACTTATGGG
CCTGTTATTAGTGGCCCAAGACGAGACGGATGTCGGATCATGCGATTTGGCTGTTGCAAT
CCATAGACACCACCGAGCGAGCATCTTCTTCTTCTTCTTCGCTAACCGGAGTAATCGTAA
GCAGCTTCGACTGGTGAAAATGTGTTACTCTCTCTCTATACAATCTTCAATTGACTTCCA
TAATCGAAACGCTCTAAAAATCCATGGAGATCGAGCAATTTTGACTTCGAACTTACCTAC
ACTCAGGAGGATTCCGTTTTTGCCGGAGCGAGATCGCCGGAGAAAGTTGGTCCTCTGTAC
CGGGAGAGTCGTAAACTCATTGAAATTCACCGGAAACACTTCCGTCGATCTATGTGGTAT
TCCTCGTCATCGATTAAGAGTTTCTTGCAGCGATGCTCGCCGTACACCGGAAGAAACGGC
GGCGGAGTTGACGGCGCAACCCAATTTTTCAGAATTTATAACGTCGGAGAGAGTCAAAGT
GGTTGCGATGCTCGCGCTTGCTTTGGCGCTATGCAATGCGGATCGTGTTGTGATGTCCGT
TGCGATTGTTCCTCTTTCGCTTTCTCGTGGATGGAGCAAATCATTTTCCGGTATCGTTCA
GGTTATTCTTTCTCATTGATCGTTTGGGGAATTTTAGTATTAAGTCGTTCTACTGTATAT
CATTAATCATTGTTCTCGTTCGTCTCATAGTTTCTTGAATGTTTCTTTGGTAGTCATCGT
TTCTATGGGGATACTTAATTTCTCCAATTGCTGGTGGAACTTTGGTGGACCGTTATGGTG
GTAAAGTAGTCATGGCGTGGGGTGTGGCTTTGTGGTCGTTGGCAACTTTTCTTACCCCTT
GGGCGGCTGATAGTTCTTTGTGGGCTCTTCTTGCTGCAAGAGCGATGGTTGGGGTTGCTG
AAGGAGTGGCTCTTCCTTGTATGAACAACATGGTTGCGAGGTAGTGATGCTTTGTATTTT
ATTACTGCTTCAAATGTGATAAAGAGACACACACATGATCTGGTTACTGAAGTTTATTGG
GTTCTTAGTGATAGTACTTTTGATGTAGATGGTTTCCCCCAACAGAACGTTCTAGGGCGG
TTGGTATTGCAATGGCAGGGTTTCAGCTTGGGAATGTTGTAGGACTCATGTTGTCTCCTA
TTCTTATGTCTCAAGGAGGTATATATGGCCCATTTGTAATTTTTGGACTATCGGGGTTCC
TTTGGTTGCTCGTGTGGCTCTCTGCAACGTCAAGTGCACCAGATCGACATCCTCAGATTA
CAAAGTCTGAACTTGAGTATATAAAGCAAAAGAAGCAAATATCTACTATGGAGAACAAAC
GAATTAGCACAAGTGGAATACCTCCTTTTGGACGCCTTCTCTCCAAGATGCCGACTTGGG
CTGTTATAGTTGCAAATTCCATGCATAGCTGGGTATGTATACAGATTCCTCTCAATACAA
CTCTTTCATTCTTGTTACTATGAGGATTTCTTGTGGAAGGGAAATTGTTAGTACCAACTA
CTGTGACTTACAGTTATGATCAGGTGTTATCCTATTTGTTGGAATTCTTTGAACTGACTT
AATGACTTATTTCCAGGGTTTCTTTGTGATTCTTTCATGGATGCCCATATACTTCAATTC
AGTAAGGCCCTAGTACCAACATGTTCTTAATATAATCTTGTTCGTTTTAGTTCTCTTAAG
AAATTTATAAGAATATTGTACCGCAGGTATATCATGTGAACCTCAAACAAGCTGCTTGGT
TTAGTGCCGTTCCATGGAGTATGATGGCTTTCACAGGATACATTGCTGGTTTTTGGTCGG
ATTTGTTGATACGGCGTGGTACAAGCATCACCTTAACGCGAAAAATCATGCAGGTGCGTG
ATGTGTCACAAGATTTCATTCAATCAAGAGCTCTCTCAGACTGAAGAGTTCTGTAAACAT
ATCCGAAAGATGTTGAAGCCTGATGCAATGAAATCTGGTGCATTCAGCATTCTTTTTCTT
TTGCTGACTGGGGGATTTCATTTCTTGTTTGGCAGTCCATTGGTTTCATTGGTCCTGGAA
TTGCTCTCATTGGTCTAACGACGGCAAAACAACCTTTAGTGGCATCAGCCTGGCTTAGTT
TAGCCGTTGGGCTTAAATCATTCAGCCATTTGGGGTTTCTTATTAATCTTCAGGTACCCA
AGCGTGTGATTCATACCTAACCCAATACAAATGATGAGTATCTTTAACATTTATTCCCAC
TTGTTTCAGGAAATTGCTCCCGAATATTCCGGTGTTCTACATGGTATGCTTTCTAATTCT
CCTTTAATAGACATTGGTTTCCAGAGTTTCCTATTGTTTTATCAAACACATATAGCTAAT
TTGTACCATCTGAGAAGGAATAAGCCTTAGACTCAATCAAATTTTTGTTGGGAATCTGGA
AACATTTTTCCAAAAATCTCTAACCGTTTCTGCGCTGTTTTAGGAATGTGTCTTACTGCT
GGGACATTAGCTGCGATAGTTGGCACAGTTGGAGCTGGTTTCTTTGTAGAACTATTGGGC
TCCTTCCAGGGATTCATCCTTCTTACAGCAATATTGTATCTCCTTTCTGCTCTCTTTTAC
AACATATACGCAACTGGAGAAAGAGTAGATTTTGACACAACAGGTCCGTCCCTTCTCTTT
TCTTGGGTTATGTTGTTTGCTTTACCTGTTCAGTTTCATTCATTTTGAATCAATGTTTTG
CATAATTCTAATGGTATATATATGCTGGTCTTCTTAGCAGCTTGAAGGTGACCACAAAGT
CACTTAATAGGTGGATCAGCTAGTAAAGAAGTTGCAACTCTATATAGAATCAGCTTTTGC
TCTCCAAGTAAATACCAGGAACAAGACCTCGGCTTTGTACAGAAACTAGAATTTCTTCGT
CTCGATGGTTCTCTCCTTGATAAATAAATGAAAAAATGTAGCAAGTTATCTATGTTCAAT
GTCGTGAATCGCCTTAGAGAAGATAATGAAAACAATGTTGACGTAGTATTTGTTTGTTAT
ACGGTTCAATGGTATAGAGACACGAAGACTTTCATCAAATATTGTAATAGTTTTAGACTG
AAAAACAGATTAAGGGCGGGCACAGAAGCAGAGAAAAGTGAAGTTACAGGTGCAGATCCG
TGATTTGGGACCTTGAGGTTCTCGCACTTCTCTACCTCGTGATTTGCATACACACGTGTT
CGTGCACCTCAGTCCTGGTAATAATTTCCCACTCTAGTCCTCTCATTACCGTATTGATAC
GTAAGCGAGCCACTACGTTTGGCTTTTTACTCAAATTGGTTACCTTTTTAATTCCTTTCG
TTGCCAAAAGTTCAATTAAATTCCTTACAAATTACTTATTTTCTTTTGATGAATGTCCAC
ATTGCGGTTACCAATATTTATTTCTAATTAAATTCTTAGAAAATGATCAATGGTCCCAAA
ATACGAAAACAATGGTGTTCTTTTTACATTGAAAATAATATTAAGGGTGTTGCTAACTAA
AAAACAAATAGATGTGGGGGCTGCTTGTTAGATATTTTCAACAAAAAATACAAAAATGTT
CTTCGGAGCTTCCTCTGACACACAAAAACTTCACTTCACTCTCTCTTTTCTTGTGATCCT
CACATTTTCAATCACTAAATCAAATCGCCAAAACAAAAACAGAAAATCAAATATAAAACA
ATGAAAATTACGTTTCTGTCATTCACCTTCTGAAAAATATCTTACGCTTCTTTTTTAGTA
TATACTGATTCTCCGTAGTATCTTCTCCCTTATTAAGCTCTGAAGTGTTGGCTCATCTCT
TTCCAGATTCCGGCTTCGAAATTTGGTAATTGCTCCATAATCTTCGGCACTACCTTGGTG
AAATTGTATTCGAGTTTCACTATGATTTTGATTTTATTCGTGTTTAAGCAATTTTTGAAT
ACTGTGGTTGTTTTAGGGAGATAAGCGATGGCAAACGCCAATGGAAAAGCTGCGACTAGT
TTACCGGAGAAAATCTCGGCTAAGGCGAATCCGGAGGCCGATGATGCTACGGAGATCGCT
GGGAATATCGTCTACC
>RG1HF0095 Genomic segment corresponding to mRNA: NM_202661 Arabidopsis thaliana SEC14 cytosolic factor family protein / phosphoglyceride transfer family protein (At3g46450) mRNA, complete cds.
TGTATATCTATTCTACATCCTCCTGGTGATGATCCAAGTGGATATGAGCTTGCAAGTGAG
CGTTGGACGCCTGTTCACACAGTACGTTTTACAATGATCCAACATTCTCCTTGTATGATA
TCTGAGAAGCTTCTTCTTATAACCAAGAATGATGTCAATTAGATTTGATGAGTGGAAATA
ACATTGCTGATTTCAGGTTGAGAGTATCATGTTGAGTATTATATCAATGCTCTCTGGTCC
CAACGACGAATCTCCAGCAAACGTTGAGGCTGCTGTGAGTGTTTTCTATTGATTAGCTAT
GAACTCATCAGATTAACACTGTCTCATTGGATTTACATATAGTTTATGTACCAGAGCTTG
CTCGTTAACCATTCTCCTTGTGGGGTTTCCTCTTGCAGAAAGAATGGAGAGAGAAGAGAG
ATGAGTTCAAGAAGAAAGTGAGCCGTTGTGTCAGAAAGTCTCAAGAAATGTTTTGATCAA
AGAAACACTTTCACACTCCAACACCATCTTCTATGGAGTTCAAAAGCTCATTTATCTTAT
CGAAAAAAATTCCCTTTGAAAAACTGTCCAAACACTACTTGTAATAAACCCGTCTTGCAT
CTTTTAATCGCGTTCCTCAACGTGAAATGAAGTGTTTGGTCGAAAAAAATGTTGTTCTTG
AAAAAAACTGACATTAAAAGTTATACTATTCTTCATAGAAGCTTTGTTTTTGTCTGTCGA
AGCTTTGTTTTTCAGTGTGTTTACTTCCTTGATTTGGACGCTAAAACTCCACGCCGTTCC
TACGTTCTCCTCAGAAACTTCGTACAGTTTTCGGCTTCTAGTAAAAATATTTAAACAAAC
AGCATGATGTTTGTTTCTTGGGTCCACGTATTTAAAAGGCCCGTGACGTTGTCGCTCCTG
GACCGTTGATTTACCTATCAATCGCTATCAAAACAGTTGGGAGAGTACACGTGTCCAACA
CCGTGTTGTTCTTGTTTCCTTTTTTTCTGTTTCGCTTTATGAACTTCGGAGAGAAGACGA
AATCTCGCTCGCTTTCGCCGCCGTGAAATTTGATTCTCCGATCACTACAACGATTCCGAT
CTGTCCTCCGTTGATTTCGATCCTGGTTCGTTTTGTTCATAGCTTTATAAGAATTCTCTG
ATTCCGTTTATCCGTTCTCTTATATATGCAAATTTTGTTTGCAGATTTTGATATTGTTTC
GACATGAAATTGGTGTGATCTCGTTTCGAGTTTCGTGGCGTATTTGCTTATTTTAAGTGT
GTGGAATCGATTTTTAATGGGGGATAATTCTGGTAGAAGTAGAAACTCTATGATGGCAAC
TGTTTCTTCTGGGAAAGAGTTGTTACCTAAAAGAAGCTTAGTAGCTGCTATTCCAAGAGC
TGTTCAGCAGACAATCTCTAAGCATGTTTCTTTTGGGAGTAATGGTAGATTTGGAAGTGG
AACCGCTCGTAATGCAGCTGTGTTTCTGCTTAAAATCGCTGTTTTAGAAGTTGTTCGAAG
GGTTTCAAAGGCTAAATGTCCTCATTTGTGGAATAGTCTTCAGGCGTTGCAATGTCTTTG
TTATCCTCCTCTTAAGTGGATTCAAAGATGGGCTCCTTTCAAGGAGTTGATCAATGCAAT
GCAGGTTTGATACTTTCTCCCTATGGCATTGATGAAAGAATGATACAGTATATTGATCTT
TGGCGAGTCTCAGTTATTGTGTGTGATCGTTATGCAGATGTTGTCTCGGCCATTGTTGGT
CATCACGATAGCTGAGGCTCTGACAGACCAGTCAGAGTTAAAGCAAGAAGCCTCAGGTGG
TACCAATTCTCATGCATCTTCAGAATCAGAATCACAATCTGACTCGCAGACTTTACAGTC
TCCATCAGATATAAGGTGTTATGTGATGTATAAGTCTTACCTGTTATGTTGTATTATAAT
AGTCTGAGACTGTACAGCTTTAATCTGAAGCACTTGAAGTTTTGCAAATCCCTTGAAACT
ATTAATGCTCCATTTTGTTTTTTGAGTAGTATCTAAATATCTTTATGTTTTTGTAAATGT
AGAATTGAAGATGAGGCTCCACTTCCTGTAATTTCACAAGACTGGCTTAGAAAACTCTAT
GAAGAACTGGAAAAGCAGAGACTTAGCTTACCAGAGAGGTACTTTCAGATTGTGATTTAT
GAATAAGTTCTCCCTTTTTTGAGTTTCAGTGTTAAATTCTGCGTTAGATCATAATCGTTT
AGTCTCATTTTAATGTAGACTCAATGAAGACGAGCTTCATAGATTCTACAGGGTGTCAAA
TGGAGACTTCACATCCTTACTATCTTCGATAAAAAAGACAATTCATTGGAGGGAGACTTA
CAGAATTCTTTCTGAAGAAGAACTTGAGACATGGTCAAGTTTACTCTTTTGGCATGGATA
TGATAAGAACCAACGACCTTGCCTCATTGTTCGTTTGGGGCTAGCTTTTCTAAAGTTGCC
ATCTCATGAGAGACCTCGTTTCGCTCAGGCAATCAGTACGTCCTTACTCCTTAGTGGCTT
TACTACATTTTCCAGTATTTTATTTGCTACGGTATCATTTTAATTTTCCACTATTGTTAT
TGTTTCAGTATCTCAGGTAGAGCACGGCGTTTTGCATCTTCTGACCCCTGAGAATTCAGA
ACTTACAGTGTTAGTCGATTGTGAAGGATTATCTCCTCTGAGGATTCCCATGCAGATGAT
GAGATCTTGTTCTTCCATTCTTCAAGATCACTTCCCTAACCGTCTTGGCTGCCTATTCAT
CATTCGCCTCCCTCCTGTTGTCCGTGTCATTTCCCAGACTTTCATCCAAGTAAAAAATCT
ACCTAAGCTAACTTCAATTTTTCGGTTTTCTTAGTCTTTGTTCTCGGATCTATGATCGTT
GCATATCCCTTGCCTAAACTTATGTTCTTCTCTCATAGATTCTTAGACCAACCACACGCA
AGAAGCTGAGAATTGAAGGGGAAACTTTCCATCGAGTCCTCTCTGAATACCTCCAGACAC
TTCCTTCATACCTTGGTAGCAACTGCAACTGCAAAAGATGCTCAAATCTCAACGAACAAG
ATCCACCACAGCCACAAACACACCCAAGAAGAAAGAGAAGAAGCTCGAGTGAAACAGAGA
AGCTAGACGACAGCCACTGGAGTTACAATGCCCAGACACCTGATTTATCCTATGAAGACG
AGCCGAGCCTGAACATATGCAGCCAAGTTCTGCGAACAGCAGTCGTGTTCTTACTCATGA
TATGGCTCTTCGGTGCACTACTAGCTGGATTTGCTGATCCTGAGAGCAGACCCTTTTAAG
CTTCCATAAGGTAAGAACCATCCATAATTAATTTCAGGCACATGCGTATGTCTTCTGTAT
ACATAGTAATAGTAAGTGTGATAGGCGTTGATATATACATAGTCATTAGTGAATAAACCC
CATCTCTCATCCAGCGTGGTCATTGCAAACGCGGACTCAACGTAGTTTTGGGTCTTGGTT
TAGGGTTAATGGTTGTTGCGGTTGAGTACATTTGTACGTTGGGAGAAAGTAATTATGGTC
CAGTTAAATCGTGATGAGACTTTGGTCACCCTCTGCAGTAAAACTCTGTGTACAATTGTT
GCCATTGTTGGTAATGTTTTGTAAAAATCAGATTTATTTAATGTGATTAGAAATTGAGAA
ATGTGTAGCTAAAATCCTTGATGGATCATGCTAATCATATTTTGTTAAAAAGCTGAGAAC
ACAAAGACCAAAGTCATGGATCATTTCATGATTCTTTTTCAGTCCAAACCAAACTAAACC
AAACAGAACCAAACTAAGTTTTATAGATTTATTAAAATCGAAATAACCCGAACCTAAACC
GAAATGTCCGCACCCCTACTTTTCGTTGCTGCAAGTTATAATCATAGGTGAGTGTCATAA
ACTTAGTTTAATCGATGATTTTTTGTACAAGTTTTTGTCTTTTCTCAAAAGAAAAGAAAT
GATTATTCATTCTTCACCCTGATTTAAAAGGTTTACGTTTTCTATTTTAAGAAAATTAAT
CGAAGAACTGATACAAAATCATCACTGATCAAAGAAATAGTTTATAGTTGTCAAACATGT
ATAGGACGTTTACTAATTTTTAATTTCTTCTGATGATATAATAAAAAAATATATTATTAT
ACTCGTAATGTACAAAACTGAAGTCAACCAGAGAACAAGCTTTTTATTAGTTCTACGATC
TAGCAAGCAAACAAACAAACCAATAATAACAAAACTATTTGATGTATCATTGTATAAACA
AACATTTTTAAAAAATCTGAACTTAAACTACAATAACTAACAATAATTAAACTATGCTCA
ATAATAATAATCGGATTTTTCATCCCAAATAGGAAAATGTATATGAGAATTCAAACAAAT
TAATTTTCATAAAACATGGGAGTATATTGAAAATTTTAGCTAGAAATCTTTAACAAAAAG
AAAAAAAAAAATTAGCTAGAAATTCGCCTAATAATAAACAACTAAAATTCCCTAAAATTG
TGGAATTTTAGTTTCTTGACGAGTAAAGAAAATGCCACATCAGATAATACGTTTGGTCAA
ACGTTGTCGTTGTAATCGAGTAACCACAAATTAACATTTGATATTGATTTTTCCACTTTT
CGTGTTTTTTAAGTCACTAATCTTATCTCACCCAAAAC
>RG1HF0100 Genomic segment corresponding to mRNA: NM_202656 Arabidopsis thaliana U2AF splicing factor subunit, putative / U2 auxiliary factor 38 kDa subunit, putative (At3g44785) mRNA, complete cds.
GAGGTTGAGTTACTTCTTGAGATCCCTCTGAAACATCTAATTTGCCAATAACTTGAAGAA
CATCAACCTCCACAACAATCTTGACTTCATTGTTCACAAGAAATCCACCTTTCTTCGCAT
TAAGTTTGGTAAGGGAAATCATGTGTCGATTCCCAGAGAGAACAACGTTTTGGTCAAACC
ATGTTTCCGTTTCTATAGACAAAGAAAAGATAGAACTGATCTAACTCAAAACAAACACAA
GCAGACAGAAATATAAATCACAAAAATAGGAACTTTGCTTTGTCCAAAAGCCTTATAGAA
ATCACCTCGTTGTTGGGAAAGTTCATCGGAAAGTTGATTTACAACAGTTAGGCGAAATCG
TGTGTATCTTCTCCATCCACAAGGCAATGTTTTTGAAGTAGCAACCATCAGAAACAGAGA
CAAATAATTAGCATTCTGATATCCCTTAAGAAACCTGCAAGCAAAAAAACCATAGAAAAA
ATGGAAAGATGTTCTCATAAACCCTAAGTTGGACCAAAAAAACAAAATTAGAGATATAAC
AAACTTGTCTTCTTCTTACCATTTGCAGCCACCGATAACGAATTTATCAGAATTAATGTA
CTTAGATTGCAAAGATGAGAAATTCTTAATCACCCAAGTGAACTTCTCATACCCCATTGA
ACTTCACAACCAAACTATCAAAGCCTAAAGTTAAGGACGACCAAAGCAACGAAACCCTAT
AACCTGACTGTTCACTAGCACTGACACTGTTGTGTCGAACCGTTCTTGCAGCGCTCGTCT
TCTTCACTTATATAGATTATGGGCTTCAGCCCAATCGCATTTTGGCCAAATTTAACATAA
GTTTGTGGTTGGATTGAAAATAGTTAAAACAGAAGGGGTAAAAAGGTAAATAAACTTAAA
TCTCTTGAAACATCCATAGGCATAGCAAGTATCAGAGAGAGACCTACCCTAGTCCAAGAA
GAAGAAAAGAGTTTCGTGTTCTTCAAAAAGCAATCGGAAGATGGTCGAGCACTTAGCGTC
AATATACGGAACGGAGAAAGATCGCGTGAATTGTCCTTTCTACTTCAAAATCGGCGTTTG
TCGTAACGGAGATCGATGCTCTCGTCTCTACACCAAACCAAGTATCAGCCCAACGCTTCT
CCTTTCGAATACGTATCAGCAGGGCCGGCTCAAACAATTTCTGGACCCAGTACAATCACG
AGAGAAGGACCCTAAAAAAAAATTTTAACTTAAGAAAATTACATTTCTTAGTTGTGATAA
AAACGATTCCTAATTAATCTGATGAAAAGAGAACATCGACAACTAAAAAAAACAGAGGAC
AACAGAACATCCTTCAAAACATTCATTGCATAATCGTTCAAGTAAATAAAGCCTTTCTTT
GTACATGATCTGCAGCAAAATCATCAATCAACGTCCCGATATTATCACTCCTGGTGTTGA
TGTATGCAAAAAGATTTCGAGGTTTGTAACTTTTTCTTCCTCAGGAGATTGAATTTTGGG
AATGATTTATGTACGAAGCTACTTGTTTGCAAGTATCTTCCTCGTACTGTTGACAAGTAG
CTTCGTACATAAATCATCCCAAAATTCAACAGTAAAAAGCATTAGCATGTCACATGTTTC
TTCTTTTGTCATGTGTGGTTCATATAGATTTCCTATGTTGTACTAAAACCACCTGACTCT
CTTGACAGTGGATTGAGGAGGCAGTTATATGGAAGATACAAAAACAGGCATAGCCATTGC
GGAAGTATAGGAGCCCTTACAGGCATTATAGTCACGAAGATCGCTCTCATGAAAGGCATA
ACCGCAGTAGAAGTATGGTCATGATGATGGGGAGAGCCGTAGCAGGAGCAGAAGATACGG
GAGCAATAGTCCTCGCCGCAAGAGAGGACGGAGGAGTAAGAGGAGAAGCAGAAGTCCTGG
TGGAAGGAGACAGAGAAGTCCTGTTAGGGATGGGAGCGAAGAACAGAAAAATGCAAATAA
CAGGCAAGTGACAATTGCACCGATGGGTACGTCTTGTCAATCCTTATATCTCACAGCCCA
TTTTCCGCTGTGCAGATTTGTGCAGGGTCAGAAACTCTGCTTAAAATTAATTAGTTTGCT
TAGTTTACATTGATTGGTTAGTTTGCTCTGTTTTGCATTTGGGAAAACATTCTCATTTTT
CCAAAACTGTATTCATCAAATCAACTATCTTAAAGCTGCAAGTTTTTGATACGCTCATTT
CTGTAATT
>RG1HF0104 Genomic segment corresponding to mRNA: NM_202652 Arabidopsis thaliana leucine-rich repeat family protein (At3g43740) mRNA, complete cds.
TTTATGTCGTTTTTGAAATCAAAATATGATCACATTCCATCCCTAAAAACACTATATTCA
ATCACGAAATCAATAATCAATAATATCTAAATCATATATTACGATTCTTCACTAATCACT
AGAAATTTATATTTATAAGTTTAGGATATCAAATTTATTCAAATATTTAGTATAAGAACT
AAATAAACCGATTGTCCGCGGTTTGTTAAAACCTAGTAATATTTATTTTTCAACGTTTTT
AAGTTCTCTATTTTAATTTATAGTTTTTTTTTTCTGTTTAAAAATTACTAAAACAATGAT
AATAAATATTTTCTTAATAATAAAAAATTTAAAAGATGCAGAAAAAATTAAACATAGGTA
TATTGCATATAAACATATATTTTGTAAATAAAACCAACTCTTACATAGAAATTAAATGAA
AATCTCATATTAATACCAAAACAATGATGTAGAAAAAAAAACATAACATATTTAAAAAAA
AAAAAAAAATATCACATAAATCTTCTAAAAAGCTCACAAAATTTGGTTTTTGGATTTTAT
GAAGAAATAAATAAAATCTCTTAAAATCTAGTTTCTCTTTTTTTAAGAAATCTACTTTTT
TCTTAATCATGAATGGATAATTATTAGTTTTTGCAAAATTAAAATCCAAAAACTGTTCTA
AAAACTGCAGCCATACAAAGCCTAAATCATTTTTTTTTGGTTTTGGTTTTACAGAATCAA
TTTTTAAAAAAACAATTATCAAAGCCACTGTCGTCTTATATATGTTGCTAAAATACTAAA
AACCTCTTGTATTTTATTCATATTTTTTGCACACTAGTAATTTCAAATTTTAAAAATTTT
GAACACTGAGAAAATTGCAAATCAGAAAATGGTTATTTATTCCAATGTTTTTCTTACATT
TAAATAAGCAAAAAAACATTTTAGTTCTTGAGACCAAAACTTGTAAAAGGGTTTGAAAAA
GTCAGATTACGAAACCCTAGTTCTCTCTCCGGCGAAAACCATGGTGGCGCAAAACAGTCG
GCGGGAGCTTCTAGCAGCTTCCCTGATCCTAACTTTAGCTCTAATTCGTCTAACGGAAGC
AAACTCCGAAGGGGACGCTCTTCACGCGCTTCGCCGGAGCTTATCAGATCCAGACAATGT
TGTTCAGAGTTGGGATCCAACTCTTGTTAATCCTTGTACTTGGTTTCATGTCACTTGTAA
TCAACACCATCAAGTCACTCGTCTGTAAGATCCTCTCTCTGTCACATTGTTTTGATGATT
CTTGAATTCGTTTCTTGTACAAGTTGTTCAATTTCAATTGGAATCTATCACTGTAATCTT
GATTTCATTCTTTGATATAGAGAAGAACAGAAAAATACTTCATTGTTGAGAAACTTCATA
TACTTATCTGATTCAACATTAGTCTCTGTTTTGCTCTTATATTTGGCTTCTTAGTTTCCT
AGTATGTTTTCTTCTTGGCAGGGATTTGGGGAATTCAAACTTATCTGGACATCTAGTACC
TGAACTTGGGAAGCTTGAACATTTACAATATCTGTATGGAATCATCACTCTTTTGCCTTT
TGATTATCTGAAAACATTTACATTATCAGTCACACATATAACATTTTGCTTTGAGTCATA
TAGTGAACTCTACAAAAACGAGATTCAAGGAACTATACCTTCTGAGCTTGGAAATCTGAA
GAGTCTAATCAGTTTGGATCTGTACAACAACAATCTCACCGGGAAAATCCCATCTTCTTT
GGGAAAATTGAAGTCACTTGTTTTTTTGTAAGTTTTGAGGAAAGGATATGAAGTTTTTAG
TTTTGTATCAGTAGCTGAATACGCTAGTGAGTAGGTGTTAGTGTTACTTTCTTTTGCTTT
CTCTCTGTGTTATGACATTGTAAGTAATTGCTTGACATGAACGACACAGGCGGCTTAACG
AAAACCGATTGACCGGTCCTATTCCTAGAGAACTCACAGTTATTTCAAGCCTTAAAGTTG
TGTAAGTCCAGCTATTACCAGCATTGCTAAGTACCATGCCACACAATTCTTTGAGTATAT
TCGTTCACTTGATATTGATACACTTTCTTTGTCTTATCTTTTTGCAGTGATGTCTCAGGG
AATGATTTGTGTGGAACAATTCCAGTAGAAGGACCTTTTGAACACATTCCTATGCAAAAG
TAAGTTCTGTTTTTTCCTTTTTTTTTTATGACCAACATTTTCCCTTACCACATGCTGGTT
TTCTAACACAAAGCTCATTTGGTACAGCTTTGAGAACAACCTGAGATTGGAGGGACCAGA
ACTACTAGGTCTTGCGAGCTATGACACCAATTGCACTTAAAAAGAAGTTGAAGAACCTAT
AAAGAAGAATGTTAGGTGACCTTGTAAGAACTCTGTACCAAGTGTTTGTAAATCTATATA
GAGCCTTGTTTCATGTTATATATGAAAGCTTTGAGAGACAGTAACTTGCAATGTATTGGT
ATTGGTAGAAAAAGTTGAAATGAGAATTGCTTTGTAATTGGATTTGTGTTTCTTATGTAA
CTTGAATTTTCTTATTAAAGAATCATATGAGTTTCAAGACAGTAACTTGCAATGTACATG
GTAGGCCTGAGTAAATAAACCGAACCGAATGTACCAAACCAAAACCAAAACAAAAATAAT
CGAAACGATCTGAACCGAAAATTGGAAAATAAACGAATGGATACTAAATTCTATAACCAA
AAGAACCAAAACATAAAATATCCGAAATAGAAATATATTTCCAAAAATATTAGTTATATC
TAGACTAAATAATTAAAAATAGTTGAAAAATATATAAAATACTAAAAATACTCGAAAATA
ACCAAAAATATCTAGAAATATCCAAAAATAATCAAAATTATCCAAAATTAACCGAAATAT
CCGAAAATATTCAAAGTAAAATAATCGAATGGATACTAAATTTTAAAACAGATGGAACCG
GAACCAAACCGAAACCGAACAGAACTTTTAAAATAACTGAATGAATACAACCGAAACCGA
ATGGATAACCGAACGCCCATGACTAGTATATGGTATTGGTAAAAAAAAAGTTGAAATGAT
AATAGCTTTTACATTCTTATGTAATTGAATTGTGTTTTCTTATGTCACTTGAAATAGGAT
TTGTATTTTCTTTGTCTCTCTTAAACTGTACTTTGCAAAGTTATTAATTTTAACTTTTGG
ATAAATATGTAATGTAGAAACGTGTAAAAAAAGTTATCTAGAAAATATAATCCTAATTGG
ATTTGGACTCTCTCCTATTCTCACGAGTAAGCATATATCCTCTGTTTTCTCTATATATAC
GCTCTGATGTAGAAGAATCT
>RG1HF0105 Genomic segment corresponding to mRNA: NM_202651 Arabidopsis thaliana hypothetical protein (At3g43583) mRNA, complete cds.
GGTTTTGCACATCATCAAATGGAGACTCGCCAGCCATGGGAGCTGCTAATCTTCGTAGAA
GTCTTTCTCCACTCCATACAGAAGTCGAAGCTCTACTTTGGGCGATGAAGTGTATGATTG
GTGCCGACAACCAAGAAGTAGCATTTTTTACAGACTGTTCAGACATGGTGAAGATGGTGT
CTTCTCCAACCGAATGACCAGCGTTTTCAACTTATTTGGAGGAATTAAAAACCGATAAAG
AGGAATTCACAAAATTTTCTTTATCTTTAATTTCTCGAACTGCAAATGTAAAGGCGGACA
AATTGGCACAAAAAATTCGTACTGAACCGCTTCATGTCACTTTTGTAAACAATTTCCCTC
ACAATTGGCTCTTTTGAACTCTAAATAAAATCCGTTGACAAAAAAAAAAAGTTCTATATG
TGACTGAAGTTTATATTTTCATTTTTATAATCGCAATTAAAAAGTTGCTTGCACAATCCA
TCATTCGTTATTTTTAAAATTGCTTGCAGAATCAAATTTTAAAATATTTAGAGGGATCAA
ACATTTTTCTAAAAATTATTGTTTACACAATCCATCATTTGTTATTTTTAAATATTTAGA
GGCGTCAAACCTTATTCAACCTATCTCCTCATATAATCTTAACATGCCGTTTATTAAAAA
GATATTACATATAACCCACCATATGCTATAAATATTTTAAATATAGATGTAAAAATATCA
AATTAGAGTAACTATAATTTTAGCTTTTTGATCTATTAAATTTTGGGAAATTTGCATCAA
TAACCTACAAAAATTTAATAATTCACTAACTAACCAAAAGAAAAAAAGTGGATGATATTC
GATATATTTTCTACAATATTTGTCATTATACCCTTGTTTCTTACCATCACAACCATCTCC
ACCACAACCACCGCCGCTGTCGTCATCACCACTACCACCGCCGTCGCCGCCATCATCACC
ACCACCACCGTCGCCGGAGCTACCACCCTTACCGGAACAAATGCCATCACCGGAGCCACC
ACCCCATTGTCGGGGTTTCCATTGTCACCGGAGCAATCATCGTCCGCCGGAGAAACCACC
GTCACCGGAGCCACCACCGTCGCCGGAGCCACCACCGTCGCCGGAGAAACCAACGTCGCC
GGAGCAACCATCGTCACCGGAGCCACCACCCCATTGTCAGGGTTTCCATTGTCACCGGAG
CTTCCATTGTCACCGGAGCAACCACCGTCGCCGGAGCAACCACGCTGCCGGAGCCACCAC
CGTCGCCGGAGTCACTTCCGTTGCCATAAGGAGTAGGTTGTAATTACATATCCCACATGT
GTTAGTTACTGAATTATGTATGTTATAGTGCTAGTTATTTAATAACTTTTGCAAATATGG
TTATTCACCTAATTCACTCTTAAATTTTTTGATATTCTTTCGAAATATTAAATCAAACTA
TTTTAAAATGTTTCAAACTATAGTATTTAAAAAGTTTATTATAATATATAAAATTATGAA
TTTCAAAAAAAGAATTGTAGAAAATAAAAAAATATAAATATTCAAATACTTATAAAGATC
ATAACTCATTTCATCATAAAACATTATATTTAACCCGCCATCTATTATAAATATTTTAAA
TATATAAGTTTTTTAAAAAGAAGCAAATTAGAGTTTTTAAAAATTTTTAAATTTTGATTT
ATTAAGTGTTGATGATATTCTTTAAAAATATCAAGTAAAACTATCTTAAAATATTCCAAA
CTAAATATTGAAAAAGTTTATTGAAGTATATAAAATTTTACATTTCAAAAAAAAAGCATG
AAATTGAATATAAATATTCAAATTATGACCCGTTACTCAGTCAAAATTTTTGTTTAAAAG
AAATATATTACTAAAGCCTAAAGTGTTGACCCGTTACAATTTTTTCTTTATAGAATGAAC
AGTTTATATTCTTTTGACACCGTTACAATTAATTAAATTGCATAAATTAGTATTTGACTT
GTTTATCTTTAATGAGATGAATTAATTTATCATTGTTTATAAACTTTTATGAGTTTGGAG
GGGATTATATGAATTAAATGACGCTCTTTAGAATGTTTTACAGAGTAATATGGTCTAAGA
TTAGGTTTTTTTGAGTATATGTTTTTAGAAAATTCAACAAACAATTGTAGAATAATATGT
TTTAAATATGTTATTTTCTGAGTATATTAATTTTGATAGAAAAATTTTAAATTGTTCTTG
AAGATTTGTGATGATAGAAGGTTATTGATGCCAAAGATTTTGTTTCTATTCAGTTATCAA
ATATTGTGTTTGTATATGTTCCA
>RG1HF0108 Genomic segment corresponding to mRNA: NM_202648 Arabidopsis thaliana expressed protein (At3g42150) mRNA, complete cds.
TTCCAAAATACCGAAAATACACATTATATCATTAAACCATTTTTTTGGTTAGTTACATAA
TATAATATTTTTATATGTTATTTATGCAAATTTCCCAAATGTAAATCACTTGGGCACGTG
TCAAGAGAAAGCGCGTAATCATCACGTAATCAAGCGAAAGGGTTTTGCTTACAAAATCCT
GAGCCGTCTTTCAAAGCCCAATAACTGGCCCAAACATTCTCAGTAATATTTCGACCTAAA
TCCTTATTTAGACGCATCTTTATTCGATAAAAGATAATAACAAAACTTATCTCTTTGCCT
TGTCTGCTTTTTCATCCAAAGGTCCAATTAGCTTCTTAAGCCCAAATCTCTCTCTCTTTC
TCTCTTTCTCTTCCTCTCTCAATCTACTCGCCGGAGATCGGCTCGATTCCTCCGTCACCA
CCGCATCCGACCGGAGATTTCCTTCCGTTTTCTTTACTTCACAACGCAGAGCTTCAATTT
CTCCCTCGCAGGTATTCTTCGCGAAACCCTAAACTCTCACTAATTTCCCCTGGATCTAAT
TGGGGATTTTTGAGTTTTGCCTCGATTGTTTGTTAAATTGTTAGCTTTTGTTTGTTAAGT
TTAAATGTTTTGGTTTCACTCATGGAGGCAAATCAATTTTGAAAAAAACTTGAAATTGTT
GTTTGTGTTTGTGTTTGTGTGATATAAAGAAAAAAGCCCGATCTTTTTTTTTGTTTGATT
AAATTCTGTGTTTTGTTTGAATCAGTTTCGTTGTGTTGAAAACTTTGTAATCTGGGCTCT
AGTTTTCTCAAGAGACATGGAATAATCACAATGTCAACGAATCAGTTGGCTAAGCGATTT
CGGTTAGGTTAGTTTCCGGTTAACAAAAACTAATCCGACCCGATTAAGTCACTCCTAGGC
CTTACCCGACCCGGCTCATCGATTAGTCACACGAAGCTTGACTTTACCATTTCTTTCGAG
TTTCTCTGTTGAGTATCGAGAATCGAGAAAAGAACTTTGCTCAATCTTTGTTTCTCGTTT
GGTAATCTTCGTTTCTAAGAATTGGAATGGTCTTTTTCATAGGATTCATGATAGTTTTTG
GCTGCAATTTTGTATCTTTCTTCTGATTATGTGAGGAATTTGATTTTGTTGTCGTTGTCG
TTGTTTCGTCTTAGGGATTTGCGAGAATCATTGAACAATTTTTCAACTTTGACAATTAAT
AGCACGAAATGAGCTTCAGATTTATGTGTTTGAGTATTCAAAGATATAGCTTTTATATTT
GCCTTTGTGGGTTTCATGGAGCTGAATCTGTATACTTATAGCTCATTAGTAAAGTCTGTT
GTTGTTTTCCCATCATTTGCTTCTGGTTTGACATTGTGTTGAGTAGTAAGATTAGAGCTT
TCTTGCTTTACATGAAGCATTTCATTTGTGGAAAGTGCTTCAATCCATTTGGGTTTCTCT
CTGATTTGGAAGATATGTCTGGTGAAAACTTTATCTGGGTATTGCTTCTTTTCAGTGATT
GATCAAAGATGGGAAGTCAGAAGAATGTGAAACACCTCGAGGAATGCACTGTTTCCAAGT
TAGTGTCTTTGTTTGCTAATCATTAGAGAGAGTAAGGAACATATATTCAGTCTTTGTTTC
TTAACTGTGATATTGAAATTTGTGACTTAGGAATCATACAAAGTTTTATCAGCGAGTCAT
TAGTTATTAGCCACTGTTACTTGTTTTCACTTGTTACAGTTCTCACCATTATACTTAATC
ACTATTCACTACATTGCTTTTGAATTGGAAAAAGAAGTAACCTTAGCATCTAACGGGTGT
ATTGGTGTCTAGTATCTTATGGTGTATAACAGTGTGGTTGTTGTTCTAAGTTGAAGCATT
CTAAAGTGTAGAAAATTTCAAATTCTTCTGGTGTATAAAGTGAGCGTTTCTTAACTGTGA
TCTAGGAATCATATTTTTGTCATTGAGTCATCAGTTACATAGCCCACTCTTAGTCGTTTT
CACTTGGTCATGCCACCATGCTTAACCACTACATTGCTTTGATTTGCTAAAAGATGTAAC
CTTAGCATCCAACATTGGTATCTAGTATCTTCTAATGTAAAAACACAGTGTGATTATCGT
TCTCGAAGTTGGAACATCCTAAAGTCTAAATATATCTATCTTTTTTGGGTGCAGTGCATT
GGGAACTTGGGTATTCTCAGTCCTAGGCGCATTGGTTGCAATCCCGGTAGGCATCAAACG
CAAGTCTCTAGGTCCACTTGTGTTCTTCGGCACAACCGGAACAATGCTCGACATTATCAT
TGGTGTGAGTCAATGCGAGAGAGAACACGCAGAACACCAAACGAAGTTACTCCAAGACTC
TCAAAATGCCACAACAACAACAACAACCACCAACACAGAGACTGAGGATAGCTCTTCCAT
GTCCTAATCTTTTTTACATCTTTCTCATTGATGTACTTTGATGCTACTCACAAGTTAAAC
TTTTTTCAAGATATTGTGATTATTCCACTTCTCTTGAGAAAACAAAGAAAAAAGCTTTTG
ATGATTAAAAACTGATTCGTTGACATTGTCATTAGTTAATTAGATGCTAAAATGTTAACC
AACTAGATTATAATCTGCGGTACACCGATTGTTGTAGTACATCAAGGGCTATTACGTAAT
TACCTACAAAATAATTGTAGCCGTTGTTACATATTGTAAATTGCTACTGTCTCTAATTAA
CAAAATGCCAACTGAATAAACAAAAAATACAAATAAATGTTACCATAAAACCAACACCAA
GGGGGAACAAAATAAAAACTTAAAACTAATTAACCGTGAAAATTTACCAGGAGTTGGCTT
AACTTGTTGAGAGCTACTTCCTAGCATCAATGCACAGACGAATGATTCAACATCGGTCTT
AAATTTTTCCAAGTCATTTTCCCCGTTGTAAAACTCCTTAAAATAAGAAAATAACAAGAA
ATATTAATTTAGATCAACTTACTGTTATAGAATTTAACGAAATTGCTTTAGCTATATATA
CTAACCGATGCCTGCGAATTTGTTGTCCCAGGTAAATTCATTCACGGCTTGGCTCCAATC
TTTTTTGCTTATAACATAATTTAAGTAATTTTTTCCCCCTTTTGCTTTGTATAACCAAGT
CGCAGCCCACAAAAGTTCATCCTATTTTTACCCCCAAAATATTTGAAAACATAAAGTATC
TTGTTAAGTAACTCATTTACGTAAACATGAAAATATATCTATGTGTATCAGTTTCATTAT
CTGGTAGCCTGAGTGTGAGCAGTAGAAGGGGCAAGATGCTTGGTAAGAACCTCTGTACTT
ATCAGCAAATTCAAATAGCTGCCACAAATATCTACACGTTACCTTATGATTAAATTGATG
TAATGAAATTTTATGGACTTAACATGAATATATACTCACGAATTTAGAATGGTTTAGTAA
CGTGGATGAATAAGTAGAATCCACCGGTTTGAAAACAAGTGAGGCCGCGGCAAGAGCGGT
TGCGGCTTCAGCAGAGACTTCGGAACCAGGGGAAGAAGAAGATATATT
>RG1HF0109 Genomic segment corresponding to mRNA: NM_202647 Arabidopsis thaliana expressed protein (At3g29270) mRNA, complete cds.
GGAAAATTGATTATAAGGCCATCGACAAGCAAAATCGATAAAGAATTACCAAAATTCCTT
GAACGAGTCAAATGCGACATTTGTGAACCTATACACCCACCATGTATACCATTATATTAT
TTCATGGTAATGATAGACATGTCTAGTAGATGGTCACATGTTTGTTTGTTATCATCTTGA
AATGTGGTATTTGCGAGATTTCTAACTCAGATAATCAAAACTAAGAGCTGAGTTTCCTGA
TTATCCAATCAAAGGAGTTAGATTAGATAACGTTGGTGAATTTACGTCTCAAGCATTCAA
TGATTATTACATGGTAACAAGAAAAAATGTCGAACATCCTGCACCCCATGTCCATAGTCA
TTCGAGGGAGAGCTTGTATGATTATACTTTTTTACCTTACTGTGGTTTCTACCAATGGAT
TTTATTAGAAAAGTTTTAACGAGACAACATGAAAGATATCGCAAAGAGATAAATGACAAA
TGAACTCTGGACGAGAAGAATGTTGCAAAAATTAAAGAAATATTTACATATTAAGTCCAT
TTGCATTTTATCTATATACACTCATATAGATAAAAAAAAAACAACGTAAAGTTTCTTTTA
TTATTATTTTTCTTTCGTGATTGTTCTTTTTCTCATATTTCTTCTTTTTAATATATTTAT
TATTATTCTTTTTAAAATATTAAAAAAATTGAATTGATAAATAACTTATAATACAAAATT
CTATTAAATTATATTAATAAAATTAACCGCTCTGTGTTTTATTTTTTCAGAGGTTTACTT
AATCTTCAATAAGCGTAAATGTTTTGGTTGGTAATGTTATTATGTTTATAAAAAAACAAC
TAACCAAGTTTTTACGTTAGAAAATATCAAAAACACTTTTGGAAGGAAAACTTGGGTACA
CGATTGAAACGACGTCGTTTATGAAAGCAAAACAAAACCCAGAAAGTTTAGGTCTCGCCG
GAAAAATCGAATCAAGCATCTTCTTCTTTCACGTACGAAACAAAAAGCTCAGAGCAGAGT
CGAATCGGTACGAATCTTTATCTAAATCACTCTGATTTAGTTTCGGTTATTGTGAACCAT
TTGATTGCTCTGTCCTTTCAATTATCTATCTAGGTTCGATTACTTCGTTAGCTGCTTAAT
TCTGTGATCAATTATCTCATTTAGTGATTTTGATTTTAGGGTTTTCTCTTTCTTCCTTTA
ATCTTATATTGGGATCTTCTGTATCGGATAAAGTCATAACCTTTGAGATAAAGGAATCAT
CTTTATTGCTGAAAATGATTGAGCTTTAGGTCTAATACAAGTCTGAGAGTCTGATTTCGA
TTCTGAGTATAAAAATTGAAACTTTCTATTTAGGGTTTTCTTAATCATTTGTGTTGCTAT
GGTTGCTTAATGTATCACTAAATCTTGGTCTTATTAGTTGGTTGCTACTGATATAGAATT
GCATCTGTGAGTAAATTTAGCTCAAAGATAAAAGAGTCCCCTTTATCGCTGAAATGATCG
AGCTTTGAGCTCTAATACAAGTTAAAGCGTTCGAATAATCGATTCTGATCATAAAAATTG
AATCTTGCTATATAGTAGTTGCTTAATCATTTGTGTTGCCATGGTTGCTCAATGTAGCAC
TTAATCTTAGTTGATTCTTAGTTAGAATTGCATCGGTGAGTAAACTTGGCTCAAAGATAA
AAGAGTCCCCTTTATCGATGAAATTGTCGAGCTTTGAGCTCTAATACAAGTTAAAGCGTT
CGAATATCGATTCTGATCATAAAAATTGAATCTTGCTGTATAGTAGGTTCTTAATGATTT
GTGTTACCATGGTTGCTCAATGTAGCACTTAATCTTATTAGTTGATTCTTAGTTGGAATT
GCATCGGTGTGTCGTTGGGATTGTCTTTGAAGGATTAATATGTGTTTTCTCTTTGCTTAT
GAAGCGATGAAGCATCGAGTTCGGTGTTCATGAAGGTCAGAGAGTTAAGTATTAGCAGAA
CTGGTTAGGTCTTAGTGACAAACAAGGTATTCATGTTATCCATCCCTGATACTAGAATGT
GGAATCTAGCATCGAGTTATCTTACGGGAAACATTGGACCGAAAAACGATATCAGAAGAC
CGGTCCATGCTCATGCGGAGTGTTCAGATGACGATGTATCTTCTGTAGGTAGTAAAGACG
AAGGTCTCGAGTGTCCTATATGCTGGGAATCATTTAATATAGTTGAAAACGTTCCGTATG
TGTTATGGTGTGGACATACGATGTGTAAAAACTGCATTTTGGGACTTCAATGGGCTATTG
TGAAATTGCCTACTCACCCGGTTCAGCTTCCTCTCTTCATTTCATGCCCCTGGTGCAACC
TTTTGTCTTTCCGTCTGGTCTTCAGAGGAACACTCAGATTCCCTCACAAGAACTACTTTG
TGCTTTGGATGGTCGAGAGGATGAATGGAGAGAGACGTAACTCACCTGGTGGAGCTCAAA
CAGATGGAAACAATGATCATACAAGGGAAACTCCATCTCCATGTCTCCACAATCGCCATC
ATCGCAGTCAACCTGAACCATCACGTTCTGTTAATGATCATCGCATTCCAAGGGACAACA
TACAAACTTCACTGAGGAAGTCTCTGGTTTTCTTTGTCCAGTTGACAGCAAAGTTCCCAT
TAGTTGTCATATTTCTGCTGATAATACTCTATGCAATACCGACCAGTGCAGCCATATTGG
CGATGTACATTCTAGTCACTCTCTTGCTGGCTCTACCGTCGTTTCTCATCCTCTACTTCG
CTTATCCTTGTCTCGACTGGCTTGTTCGAGAGATTGTCACATGAACTTTCTAAGGATGCG
TTCAGAAACTTCCCATTCCTAATTTGACGACTTTTCTTCAACAACTGAGACCCAAGATCG
GTCATGTAAGTATAACAATTTCGTAATTACCGTCTTCTTTATCTATATATGGATGTAGTT
TTGGATTGCATTGTTGCTCTACGAAGCTGGACGTATGTGTTGTAAGGGCTCTTGCAGAAA
CTTATTAGTATTTGTGGATTTGTTTGTGAGTGTTTGAGTGTCTCAATAAGATTTATGTAT
ATAAAGTTTATGCAATGTTATTTAGGAATTGCGTAACTAAATGCATTGATTTTTCTTATA
TATAATGACTAAATTGTATGGGTTTTTTTTTCTTTTGTTTGTTTGTTCCACCCATTTCCA
TAGAAGAAAGCAAAAGATGACACCCAAAATTAGGGGTGGGTGTACGGCTTTTCGGTTTGG
TTTCGGTTCGGTTATTTCTCTTTTATGTTTTCTATGAGTTCTAGTCTAGATCATTTGAGC
TTAAAGCGTTAATTGTGTTCTACGATATGAAACAAAGACTCAAAGAGCATTCAAATATGA
TGTATACACAAAAAGAAAGAGTTAAGCTGTCTTAGTTTATGTGTCCCTCTTCCACCGCAG
CAAAATCAAGCCCGGAAATCTTCATCGGTCCAATGTTAACTGGCAAAAACCCCGGTGTGT
TGATTCAACAAAACAAGACAACATAAATGTAATGAGAATGGCACAAGAATAAAGTGTTGG
TTTTACTTACTAACAGCATCAAGTCCAGCTAATTTGGGCATAAACTGTCTGATATGGTCC
TCTGCTGCTTCATCTGCCTTCAATGTCTCACACTCGAACGAAACCGATACTTTCTTCTTC
CCGTGTTTTTCTTCGACTAATCCTATCACATCTTCCTCCCACCTTTCCAAAGACAAGTAG
TCATATTCACTAAACATAGGACAGTAAAAGACTCTCACAAAAAGGTTTTCAAATTCAACT
CATTCGAATGTTTTCTCCGAAAAGCTAAGAGCATAACAGATACGAGAACAAGGACAACTT
ACCCGTGAGCATGCTCGACATCATTAATTCGAGCAGCATCATGGCCTTTGCACTCCACTA
CAACTGTTTGTTCCTTCTTTCTCTTTTTCACCAAAAGAAACCAAGGAACAAACTCAATAT
CATGGTTTTGGAAATTAAGAGTTAAGAATCACAAAAGGAAGTGAGAAAATCATACATTGT
AGTCTATGATAGTGAGTTTGATCAACCGATAATCCTCACCGCGGCTACACTCAGTCTCAC
AAGCTAGTTCTTTAAACAGAGAAAAGCAACATCAATAAT
>RG1HF0112 Genomic segment corresponding to mRNA: NM_202644 Arabidopsis thaliana zinc finger homeobox family protein / ZF-HD homeobox family protein (At3g28917) mRNA, complete cds.
GGGCCACCACAGTACATATTAGGTCTTAAAAAGACAAGCTTAGCTGTTTCCTTCCTTTTA
AAACCAATCACTTTGTTTGGTCTTAAAGAAAAGCTTTCTCATCATTTTAGGGTTTTCTCG
CAAAATAAATCGAACAAAAGTTGCATCCACAAACTTCCACACATAATTTAATTTTTGTCG
TAATATATTTACTGTTGCAGGTTGTAATTCTTCATCCACTTCATTTTATTCTATGGCTTA
TGGTTATGGTTACTAGTTAGCGCACAATATATATTTGTTGGAATGTAAGAGTACGTATTC
TGCGAAAGTGGAATCTAGCAGAAGTTTGGAAGATCCAAATACAATGTATAAGGGTGATAT
TATCAACTAAAGACGGGTGCCTAACTCACAAAGTGGTGGCTCCATGTCTCGTGAATGTTT
TGTTTTTGTATCTCTGGAGTTATGACATTTTGGTCCGTCCATTCGGATCAAAAATCAGAA
CGATGACAAATATAATCTCTTTCTTAACTGGAGATCAGTAGATTCCAATTTCGATTCAGC
ATAAACTTATTCAATTTCTTCTAACCGGATGAGACAAGTACTAGTACGCATTATTGCAAT
ATTAAAGTGTCTTAGTATTCCAAAAACAAAAATTACGATACTTTAAACATAATCTGAATT
TTGTATAACATGAGCCAAAAAGAAAACATCCACCATATTTAGGTTGGTAACAAGAAAACA
AAACTTGTAATTATAATTCAATGCATAGTTGTGGTCATTTAATTACAAAAGACAGATATA
CATATATGATATACCCATCAAAAACAAAATTCTGGTAGATTAGCTTAGTAGGTCTGATTG
GTTGTGATGATGCATCAATCTATACCATGACATGTACATCTACACACACACACATATATA
TATATATATATATATGCAGTTGCAAGAAAAATATCTAAGGTTTGGTTGTCGATTGCTATC
AGAAATGCTATAAATATCACATCTAGGGTTAGGGTTAACAACCGAGGTCCTCTTGTAATT
GTTTTGATCTTTCACTCCCTAACTATTTCGAGCCGTAGAAATTAAAGTAAAAGAACAAAA
ACTTTATTATACATTTTTCTCTTCCTCTTTAATATATATACATTATTACAAGTTTAGATT
TCATAAAAAAAAGTCAAGAAGAAGAAAGAGCTGAGACGAGAATTGAAGTGAGAAAGCATG
AGGAAGCGTCAGGTGGTGTTGAGGAGAGCCTCGCCAGAGGAACCTTCTAGAAGCTCGTCG
ACGGCTTCGTCTCTGACAGTGAGAACTGTGAGGTACGGAGAATGTCAGAAGAACCACGCT
GCGGCGGTGGGAGGTTACGCTGTTGACGGCTGCCGTGAGTTCATGGCAAGCCGAGGAGAG
GAAGGTACCGTGGCAGCGCTAACGTGCGCCGCCTGTGGCTGCCATCGCAGTTTCCATCGG
AGAGAAATAGAAACCGAGGTTGTTTGCGACTGTAATTCACCTCCTTCTACTGGAAATTAG
ATAAGAAAAATCTAGAGCTAGCTATGAGTGTGTTTGTGTGTTACATATACAGATGATGAA
ACTGAAAATATTTTATTTGCTTTTTTTTCTTCTTTAATATGAAAGGCTTGTGTTTCTTTG
TGAATTTAAGAAGAAACTATAAGAGATTTATAGATTGAAGGTGGTGGAAGCATTGAAAGA
TTTATAATAATTGGATGCTTTTGGGGTTTGAGAATGTTCAGAAAAGGTTAGGCTTCTGAA
GTGAAATATTAAGATTATTGTTGTTTTTCATGTATTATATTGTTTGATTTGTATTCTGGT
TGGGTCATGTTATTGTATTTTGATCTATTTTGATTATTTTGTCGAAGCTGACGAAGCATG
TGTGGTGTACTCGTGTTTCAATTCAATGTCGTCCACTCAAGACAATTGTTAAGTGTATTG
TGAAAGGAATTTGTTACAAAATCAATATGTGTATTTACTGATAAATGAATGAATGAGATT
GATTGTTCCTTAACATATATGGAAGGTTCTTCGCTTGTGATAAGGTAGCTGAATATAGTA
ACCCATTTATTGATTATCTCAATAACTAATTTAATTAATTATATATATATATATATGTAT
ATATTAGTATAAATAAATCACTAATGATTGTAGTAAATATTTTTTTTGGGAGGCGATGAA
AAAAGGTTTAAATTGATCCCTTTGAGACCACTCCTATAGCTTTATTTTTAAAAAATATAA
ATGGTGGAGTTAAGTCTCACACTATTTTCCATGATTTATCTTAAAATATTTAGCTTTATG
TGAAGTGCATAAAGCTCAGATTTATGTGAAGGGCATGTTAACTCGAGACCGATTAGATTA
TTTAAGCTCAGATTTCTTAATTATGCTATGATGAGAACCAATATTTTCAGGGATATATGC
CTTCCCAGCTTTTAATTAAAAATAGTATATATTAAAATATTCTATAACCTTTTAGCTTTA
AGAGAGATTTTTCAAATTTTATTTCAGAGGATAAAAGATAGGCAAATAAATTTGAATTTA
ATTGGGAGGCGGAGGCCCACAAATCTAATCCTTGTTGGTTGCTAACTTGCTATGATGGAG
AAAAATTAGATTTAGAACTAATCATACACGATAATGGCTTGTGGTTTTCTGATCTTTTGT
TTTTTAGAAAATTATAATAAGTCGCATTTAATCTATCTAAATCAATACTCCCAAATAAAG
TACAGTAAACCAACGAATAAACTGAAGAAATGCCAAATAAAATTAACGAAAAATTTACAG
TAAAAGAAAGATCGGTATTATTGTCAAATTTAGTGTGTTAAAAAATTTAAAATTAACGAA
AATA
>RG1HF0113 Genomic segment corresponding to mRNA: NM_202643 Arabidopsis thaliana expressed protein (At3g28857) mRNA, complete cds.
AAATCTCTCAAGCTTCCGAAACATAGGAGTTAAATTAGGAAGCAGACGAACTTATCATGA
CTACTTTTTTTGGGTAATCCATTGCAAGACCGAATCAAAGTCCACGCTGCTTTATTTTTT
TTTCCTTTTTTTTTGCGGTCTATATAGATTCAATAAGGAATATCAACACATTGATTCAAA
ATTATTTGTGCTACTACAAGCTATGTGTAATAAGTTTTAAGCCATGTGAACACACTAATT
TAACTAAACCAGTTCATCTAAATTGATTTGGATTACTACATATGTGTTCTTGTGACATAT
CATACATGACAGGAAGTTAGGTCTATAATCTTGAATGGAAAGTTATGTTCAATTTCGGAT
CAACCACAAACTTCCTAGATCAATTCTAGATCTTTCTATAATTCTATGGATCCAAGGTGG
GATAATATCGTAAATAGTAATGAAATGAAAATAGAAAGTCAAGGTCATCACATGGTATTG
CCTTTTAGTGACATGCACATAAAGGGCCACATTGTTAGCTCAACATGGAACACTTCTCTT
AAATCCCACTTCAACTTCAACACCAGCTTTGGGAACATTCAGCTTTTTCATCTATTTCTC
CATTAAAATGTCCAAAATCCTCGTCCATTATTCAGCATAACTATATTATATACAATTCTT
TCAATTATTAATCTTTTACTAGTTTTACAAAATAAATTTTGATTTATATCCATACAAATA
GTTTTTAAAAGTTAATAATATATGATAAAGCTATATAAGTTTTCCTTTAAATTAGTGAGT
ACTTTTTATTATAAATATTCATTTCTAATCTATGTTACTCTATGTAGATGAGATAAAGAA
AAATATAATTTTATTTAAACAAATTTTGTTTGAGGTTTTATCAAAGATTCAAATCTCTTT
CTCTCCCATTACATCATTGTCTAGGTTTATTGATCTCTTCCCTCTCTCCCTTGTGGTCCT
TGACCTCTTTAAATCTCTCTTATCACTTTCTCATTTTCTTTATATCTCGAAGTGTCTCTA
TTACCCGAAACACTTTCTTACAATTTTCTCTTCTCTTCTCTTTTCGTTGCTCTTCTTTTT
CTTTCTTTCACACCTCTTCAACACAAATATAAAACCTGTAGAATAAACACAAACCTTCTA
CATAACTTCTCTCACTTTTTTTTTTTTAAAACTCTCTTCTTAATAACAAACCCTTCTCTC
TCAATCTCTTCTCTATTATCTAATCTAGAAAAGAGAGAAAGCATACAACATAAAGGTTAT
TTTCTTGCGGCATTGTAGTGTTACACCTAATCACAAAGTAAAAACAAGAAAATGTCTAAC
AGAAGATCAAGACAAACTTCGAATGCTTCGAGGATCTCCGATGACCAGATGATCGACCTC
GTTAGTAAGCTCCGTCAGTTTTTGCCGGAGATTCACGAACGGCGTCGTTCTGATAAGGTA
TACGACATATATACATTCATTTCACCTCATTCATGTATATACAAAAAAAAAAAAAAAACT
GATCTTTTCGTCTACATTTAAATCAAACAAAAGAAACCAAAAAAGTCGGAACATTTGACT
CCTGACAACATTTTTGAACTTCGAAAAAGTCTTGTTTATGTGGTGTTCGTACATGTGTGT
ATATATATTAATGTTCTTGATGATGTTTGTTGAAAATGTAGAATCCTAACATTATTATTT
GTTCAAAATAGGTGTCAGCATCAAAGGTACTACAAGAGACATGCAACTACATAAGAAAAT
TGCATAGAGAAGTTGACAATCTCAGTGATCGTTTGTCGCAGCTTCTTGACTCTGTTGATG
AAGATAGCCCTGAAGCTGCCGTGATTAGAAGCTTACTCATGTAACCTTCCAATATTTTTT
ATTATAACTTCTTAATATAGTATTTATTAATTTATCTATATATGTAATCTTTATCGTCCT
TTATATATCAAGCGACGTGCTTTTATCTTTTATGAACTTTGGAATTTTGGTACAGAAATT
TACATTAATTTCTAGTCAGTAGTCTCCTAAATTTCTGATATTTATTAAAAAATAATGGAC
ATTGTGATGTCTAAACTTGATTGTGTTAGTCAAATATAAAAATAAAAAACAATGCCGAAT
GAAATAAATAATGAATAATCCTTCAGTTACTATTTTTGTTACAATTGGATAAATATTTCG
ATTTTGAAATTTGTTATCAACTAATATTAATGATATACATTTTTCCGTTTCTAATAAAAT
TATTGAGGATAGTATTTGTTGGGTAAGCACCGGCTCATAATTATTGCATTCCTATAAATG
ACTATGACGTTGACGAAGTAATGAGAGGTATCTACATTTAACGGTGATAATTAATCTATG
AAAGCTAATGAGCATGAGTGTGTATACGAATGCCCGACTAATCTTTTTGGATTTTTTTTG
GTGTACATGTTAGAAATGTCCCATGAAGACCTTTCGCTTTGACGAAAGATTCATAATTTT
CTAAAAATTGTTTACAGAGATTTAACAGACTGCCAACTTATGGAATATAGAAAATTAGTT
ATAAGACCTAAAATTTATGCAATCATTCTCATATAAATATAGGATTAAGAATTCTACAAA
TTTTAGGATTCATATATGAGAAGGATTATATAAATTTTAGGTCTTATAACTAATTTTCTG
TATTCCATAAGTCTTAGGTTTTCATTAATAATTTAGGAAAGAATAATCTTATTACACCAA
CAAAATATGTATGCAGTATTTGCTATTATACCAAGATATTTTCGTAGTTTAGCAATTGAG
AGTCTCTTATGAGTCCAATAGGTTAGTAGTTTGCTTTCTCGTAGGTTTTCCATCTATTTT
CTAATGAAATGATGTCATTTACGAGCTTTCAAAACTATGTCGTTCTAAGTCTATATAGGC
TTCTAACGAAAAATTAACTATGTGATCGTCTGGTTAAGAAAACTTAATGACATTGTCGAA
ATAGTCAAGTTAACGAAAATTCATCATTTTATCATAAATCAAACTAAAACTTT
>RG1HF0114 Genomic segment corresponding to mRNA: NM_202642 Arabidopsis thaliana nodulin MtN21 family protein (At3g28130) mRNA, complete cds.
CTCTTCTTCAACCTCTGCAATTTTAATTTTGCACTCTTCTTCAACCTCTTACCCTTACCC
ATAATTGTCGTCGCCGACGATGATACATTAACTTCCGAAACTCCTCGCCGCCGACTACTC
TTCTTCATCTCTGCCATTTTAGTATGATAACCAGAAAATCCTCTTTTTGTTAGACACTTT
AAAACGAACTCGATCGAAATTTTCTCCACTCAAGCAAAGACTCGAACTCGAACAGAGCCT
CAATCGGAATTGGGTTTAAGTTTTGTCGGAATTTTTATGCGTCTTCGAATACGGAGTTCG
TCGAAACTGTTCTGCGTTTCTCGAAGACAGTTTTTGATTTTATTTTAAGTTTTAAAATTA
TTTACATTTTTATTTATTTAATTTTAAAGATTTAAAATTATTTCCGTAACCAGAATACAA
AGGAACGAAACTGAACAGTTTTCTTTCATTTCTCGTTCCAGGGCAGATTCGTCCAATTAA
GCCCAAGTGGCTAAAAGCTGGTTGGCTCAATCCACTTTACCTCTTCGTGAAAAAAAAACT
GAGAAAAGTGTTAACGGTGAAATTTTCTTTAGTAAATATTTATAGATATGACCTTTAACT
TATTATATAGAAAATAAAAGTTGACATTATATGTCTCTTGTTTGAGAACAGTTTCTGTAT
CTCTCTCATTTTTTTTTTTTAATCCATTGTGTATTTGTGAGGAACGCTTTGTTTAAGAGT
TTGTCCATCTTCAAGCGTTACAAAAACACTCGAGGTTTTATAATTGATAAAATCTTTGGC
CATTTGGTCGGAATTTGTGAACACGACTTCTCAATTCCAAGAGAGTTAAAAGAAAAACCA
CACTTGAGAAAGTCCAATAAGCATAGGCAAATTTAAATATCCAAATTATCATTTCACGTA
TAACAAGGAGAGACCAAATGATAGAATGGCCCACCAAAATTTCAATTATTTTTGAGACTT
AATCATCATTTTGGTCACAAGATATACAAAATACTCTCCTGGATTTTTATCATGAGTCAT
TCCACACACTAAGCTTTATATCTTTTGACTTGCCGACAATGGCCTCCATTACTCTCCGTC
GGAGAGACGCCGTGTTATTGACGGCCATGTTGGCGACTGAAACCGGAAATGTGGCTATGA
ATACTTTGTTTAAAGCAGCGACTTCAAAAGGCCTTAATTCTTATACCTTCCTCATCTATT
CTTATCTCATTGGCTCTATTGTTCTTCTTCCTTCTCACATCTTCTCTTATAGGTTTCTAA
ATAACAATCTTTTTGTTAGTTAATAAACCCTGTTTGATTGATTCTTGTTTTGTCAAAAGT
TTTCATTTGATTACTTGTGCATTCTTTTGCAGGTCAAGATCACTTCCTTCACTAAGTCTT
TCAATTCTCTGTAAAATTGGAGTTCTTGGGCTGCTAGGGTAAAGCCAACTACACTTCTTG
TTCTTCTTCAACTTTTGAATGTAATTATTTTCCTAATTGTTGGTAAAGAAATTTTTATTA
ACCTGAAAATGTTTCTAATATACTTTACTTTTTGCTAAATGTGAATATAAATGAACAGGT
CAACGTATCTGATCACAGGATTCATAGGCATCGAATACAGCAACCCAACCTTAGCTTCAG
CCATTAGCAATATCAATCCTGCCATTACCTTCATCCTTGCCATTATCTTCAGGTTTTATT
TTAATCCATTTACCTTTTTTTCTTACAATTATGAATTGTTAATTAGTAACGTCAGAAATT
TTCTACCTATTAACAAAAAAAAATATAAAAACTTTTGTTTCTCGTTAATAAGTATTTAAT
TGTTAATTAGTATTTAATCCATGATTTTTTGGGTTAGTTTTATAAAGAGAATATTAATTC
AGATAACACAGATATGATTATTTAATAAAGGTGAGCTGTTTTGTAGATTAACACAGATAA
GACACTTGAATCATCAGTTTGTAAAATAAATAAATAAATTTTGTACTTAATTTACATGTT
TAATAATTAAATTCAGAATTTCGATAGCAGTTTTTCAAAGTTTAATTATATATTGTTAGA
TCTACATCAGGTTCAGGAAAATGACAGGAATAAATAACGACAAAAAAAATGACAGGAATA
ATTGTGTGGCACATGTTAGTCAGGTTCATATTTTTAAAATGGACATTAGCTATAATGTAA
CATCAGGTCCTATTTGTGATGTTCTAAATAAAAACAATTTTTTAGGTTTTTGTAACACTA
ATATTTTACTTTGATTTTAATCAATTTGATGTATAAAGAATTTCAGAATTTTTATTTATC
AGAAGAAGGTTTGGTATGATCAAAAGAAAGTTTGAGGTTTGTTTTTTTCCTGAAATTGAT
CAGTTTGGAAGTTTTGAACCGATTTTAACTACTTACAGAACAATATTTAAATTTTGCGGA
TCCATTTTCAAAAAATAAATCAAAACTTAAATTTAAGTTTTGAACTTTATAATAATCGCA
TTTTCAAAAAATGCCTAACTAAGTCGTTTCTTTTGTGAGATACAGAGGAGGCCATATGAG
CCCCGAAACACATTATAATCTTGAACATATAGGAACATGGAGGCTAGAGCACATATATAT
GGTACCCTTATTTATTATACAGTATTATTGATTTAAGTAGTAGTCACAATGTTTATCGGT
TCTTGGAGAAACTAGAACAAAACAAACCACAAAAATCCCAGTTTTGTAGTTATACATTTT
TGTAAAACCTAATCCTTTTCATTTTTAATTATTTAAAATTTAAGTACAAAAACAAAACTC
GAGAGAGTGAAAGCCTACCATATAATTTTAGGTGCGAAACCCGGAAAGACAACTAAAAAT
CCAGAAATACCAAATCTTTCCTCTTAATTTAGAGTACACAATAAATCCACCACAATTTTT
TTTAATGGGGCTATTCTGAGAACCGAACCACAAAAACACAATGTCTCAAAACATCTTTTG
GGATGATTAAAAAAAAAAGTTTGTGAGTTTCTATTATTCTTTAATGTATTAAATATATAT
TTGTTTAAGAGAAGTGGAAATAACTACATTTTTAAAATTATTTTTATTTATTACTGTGTC
AAGTTTTATTACAAATTTCATAGGTGATAGCAATTTTGAAAATTTTCATTTGTATGATTA
AAATGAATTGCTTTTTCCATTTAGCAAAATATTTGATCATTTAAATATTTATCATGTTTT
CTATTTGTGAAACAAAAAAATAGAATGGAGAAAGCATCTTTCAAAGAAAAGAGTAGTGTA
GCCAAAATGGTTGGGACAATAGTTTCACTAGTTGGCGCACTTGTGGTAGTTCTCTACCAT
GGTCCACGAGTCTTCACCCCATCTTCTCCACCATTTCCACAACTCCGTCAGCTTCTTTTG
CCGTTATCATCCTCAAACTCGGATTGGATCATCGGTGGTTGTCTTTTAGCCATCAAAGAC
ACCCTCGTTCCTGTTGCTTTTATTCTTCAAGTAATAACATATTAATTCTCTTAACTTGAT
ACATCATACATACTTGCATGTACATAAACTAAATTTTCCTTATAGTAGATTAATATTGAA
TTGGACAGGCACATATAATGAAGTTATATCCAGCACCATTCACGGTCTCTTTCTTCTATT
TTCTGATTGCTTCAATCTTGACGTCATTGATCGGAATCGTAGCAGAAAAGAACAATCCGA
GCATATGGATCATTCATTTTGACATTACATTAGTTTGCATAGTTGTTGGGGTACGTAAAT
TTTAATATTTTAGAAAACTTAATTATATCTTAAACTTCTTTTCAATACTATAGCTATTTT
TCGCAGGGAATATTTAATCCAGGATATTACGCGATTCATCTGTGGGCAGTACGTAATAAA
GGACCTGTTTACTTAGCTATATTCAGACCTTTATCGATTTTAATAGCAGTGATTATGGGA
GCGATTTTTCTTGGAGATTCTTTTTACCTAGGAAGGTATATGTATATATGAATCAATAAT
CTTCAGACACACTTGTTTGTGAAACAAGAAAAACCACACATCTAATCTAATGGTTTCTTG
TTATGTGGTTAATGTTGCAGTTTGGTCGGAGGGATTTTGATATCGTTAGGGTTTTACACT
GTGATGTGGGGAAAAGCAAAAGAAGGGAAGACTCAGTTCTTGTCGCTGTCAGAGGAAACT
CCTCTTCTAGACGAAAACATAGACGACCGAATATAGATTTACAAGAATATTGGAAACGAT
GATTTAATTAATATGATTAGCTCTTTGTAGAATGTGTTTGTGTTGATCGAGATTAGGAGC
ACTCTATTAGTAACAATAAAATGTTCTATATAGCTTTGTAACTGAACATTGAACAATATA
TTTTGTTACTCATTTTTGAACACATGTTACGGACAAATGTTTTTGAATAATATGAAAATA
GATTGAGAGAGTTGGGAAAATTGGAGGAAGAAGAAGCGACAAACCTGTCGCTACCTTCAT
CAAGAATCATAATATCAGTGACCTCTCCCCATGAAGAGAAATGTTTACAAAGGCTAATCA
TGATATCATCTTTAGAAAGCGAATACTCATATCACAGGGAAAAACCTAATAATTTGACTG
CGGGAGACAATATTATCATGTGAAAAAAAAAAAAAAAATTATCAACAAGACAAAATTACA
AAATATTAAATTAATAAATAATCTCGTTTAACTATAAAATCAAATTTTAATATTTTTGTA
TAAATTCGAACCGATATTTAATTTCTTTATGTTGTAAAACATAAACGCAAACTGTTTTTT
TTTATAAATTCGAACTGAAATTTAATTTTGTTTAATTGTAAAATTTAAATTAATTTATAA
ATTCATATATAAACTAATATATAACTCGATTTAATGACATATTAGACTTTATAATTAAAA
TGAATTTAATTTTTTGTAGATGGTAGATTTTAGGGTCTTTTGTAAAACTAACATATTTTG
ATAAAGTATTTAAGAATATAGCAGTATAATATGGTAAACTAAATAAATAGCACACATGAG
AGATGAAATGTCTAAATACTCCTTCATGTTTGTTTCAGTGTGTAGACACACGGGCGTGAG
ATTGTAAGCTGATGATTTCATGTGTTATAGAGAGTGGAGAGAAATGAGAGTTTGTGAGTT
TGGTAAGCACACAAGACGAGAAAAAAGGTGGGATAAGGAGAGGTGATGGTGGTGTGGGCA
ACGACGACGGTGATGGTGTGGGCAACGACGGTGGTGATATTGATTGCAGTGGTGGTCGTC
GCGGTGGTGGCGGTGACTCTGATTTCAACACCATATTGCAGCACAATAAAATAAAAAAAG
CAATTAATTCCAGAAATCAGATACTACATTCTCTAATGTACCAAACAATGCAAAAGTAAT
ATCTGCAAATCGTGGATGTCAATTTTTGTATCTAGAAGTGATA
>RG1HF0118 Genomic segment corresponding to mRNA: NM_202638 Arabidopsis thaliana expressed protein (At3g26670) mRNA, complete cds.
GGGATTAACAGAGAGACTAAGTCTAAGAAGACGACTAGTGAGAGAGGAGCAGTAAATAGG
ACCATGAGACCAAGCTTTAGTGAGACCAATGTAATGATCAGCGTGAAAATGAGTAAGGAA
ATAAGCAGAACATCCTTGAACACAACCATAGCGAAAAGCATCCACAGTGAACGGTGTTCC
TACATACAATCAATCACAAACTTCATGAAATTGGCAAAGAGAGAAGCACATTTAGGCATA
TGAATTCAAAGAAGAAGAAGAGAGAGAGAGAGAGAGACCTGGAAGTTTCTTGTAAAATGG
ACATGGTCGAGGCGAGTCATTGCTAAACGAAGAGTCTCTACGCCTTTTTCCAAGAGCACT
CGTCGTCTTCTTCGCCGAATTCGAAGCAGGTGAAGTGAAAGGAGAAGGCTTTTGTAAACC
CCAACTCTGAAACAAATCAGTTTGTTTCATCTTCTTCGTTGTATCAGGAGAATTCTCTTG
TAAACCCCAAATCTGAAACAAGTTCGACTGTTTCATCTTCTTCACAGAAGAAGAAACAGT
CTCTTCATCTTCCACTAAACAAGACCAATCAGAACCAGCCTTATAGAAATCAGACGCAAA
ACCCTCTTCTTCTTCATTCTCTTCAACATCGTCGTTAAACACAAAACCCTCTTCGTCTTC
TTCTTCTTCATTTACACCGTCGTTGAAACGAGAACCAAAACAGTTTTCGTCGTCGTCTTC
ATCAGAAAAATCCATCCTTTTCTGTCTATAGAGGTTCAATGAAAATGAAAGGTCAAAAGA
GTCAATTTTGACCCGCCCGCCAAAGGTTGCTTTTTGGCCATTGAGTGTCTCTCAACGAGA
GAGAGAGAAGAGAAGAGAGTAAAAATGGTAAAAAGCCCAAAACAAAACGTGAGGAGCAGC
AAGAAGACAGATTTAACAACACAAAAGGGCCCAACCACTACGTCATTTTGTATCAATCTA
ACATCGCCATCGTCGTCGTCTTCGTCACCGTCGTCTTCAAGCTTTATCGGCGATTGGGTC
TTCCTTACGAAAAATCAAAGCTTTTTTAGAATTTTCAATTTTTGGGGAAAGATCCAATTT
TTATCCTTCTTCCTTTTATTCGACGCCATTTTGTTTGGTAAAGCTTAAATCTCAAAAAGG
ATTCTCTTTGTTGGGAGAGAACTTGTGCAATCTGCATCTTCTGTTAGAAATCGATCTGGA
TCTGAAGCTCCTCTATCGTCCCTTCGCAGGTTTTGTCTCATTTTCTCTTTCTCTATGCTA
ATCATCGAAAACCCTTGTTTCAATTTTGTCCATTTGATCTCTGTTTCAATCAAAGGTACA
AGCTTGTGTTTGCAATCACCATCTAATAGCCCTTCTTAGGTTTTATGCTTCTTCTCTTGA
AGGCTAAGATTCATATGAGGGAGGCCTGAGCTAGTTGATTGGTTCAAGTTTGCAGCTTTA
GATGATCCTTTAACTGAGCTATCTTCATTCTTTAATTACCAATGGGAGAGTGGGTCATCG
GAGCTTTCATCAACATTTTTGGAAGTGTTGCTATTAATTTTGGCACAAACCTTCTCAAAT
TGGGACATAATGAGGTCTGCATTTGCCTCAGCCACTACTGTTTGGTTACATTTGATCTCG
TCACGTGAAACGTATTGTCTTACTTTGTGTATTATCAGAGAGAAAGGTTAGCCCTACAAG
ATGGCGGAGGAAAGATGCCATTGAAGCCAATTATACATAATCAGACTTGGAGAGTTGGTA
TGTCCTGGTCTTAAACCTTTTCCCCGTTGAAGTTTATATGAAGCTTTTTCTGAGTCTCCA
ATGTTGTTGGAATCTTACAGGGATCCTTGTCTTTCTTCTTGGGAATTGCCTCAATTTCAT
TTCGTTTGGTTATGCTGCTCAGGTAGAATGATCTGCTCGACATTGCCTACTTGCGTGATT
TGTCAGGTTTCATTATGGTTTCTCTTTGGTTTTCTTACCGTTATGAACTCTCTTTGCAGT
CCCTTCTAGCAGCTCTTGGATCCATTCAATTTGTATCCAACATAGCATTTGCTTATGTTG
TATTGAACAAAATGGTTACTGTCAAGTATGCAAACTACCTCGCTGCAATCTTTAACATGC
ATTACCGATTTACTAAGTCTCTGCTCTTCTAATATCTTTAGTATGCCTTGGTCACAGAGT
ACTCGTTGCTACAGCCTTTATAGTTCTTGGAAACGTTTTCCTTGTAGCTTTTGGTAATCA
CCAGTCACCAGGTAACTATTCTTGAACAGATTGTTCTGTCGTTTTTTCACAAAGCGTGGC
CTAATAAAAATCTTCTGTGCTCAGTTTTCACACCCGAACAGTTGGCAGAGAAATATAGCA
ATGTAACATTCTTGGTCTACTGTGGTATTTTGATTTTAATAGTAGCCGTGCACCATTTCC
TCTATAGGTGAGTCTTGCATTTGAAATTCTTCCTTGACTATTTTCAACTATCGGGACCTC
TTTTGTGATTAGTTTAATCGAAATATTCAGGAAGGGAGAAGTTTTGATATCTACACCTGG
ACAAGAAATTAGCTCTTATTGGAAAATGCTGCTTCCTTTCTCATATGCAGTGGTCTCGGG
TGCTATAGGATCATGTTCAGTTTTATTTGCCAAGTCACTGTGAGTTTGCAAATCTACAGG
CTTTACTTGAAAATCAGATAGTTTCAGGTGATAAATTTGAGTTTCGTTTTGTAGCTCGAA
CTTGCTGAGATTGGCCATGTCTAGTAGCTATCAACTGCACAGCTGGTTCACATACTCTAT
GCTTCTTTTATTTCTTAGTACAGCCGGATTCTGGGTAAAAAAAAACCTCAAGCTACTGAA
ATATTTTGGTGCTTTGTTGTGCCGTTGAGACTATATAGTTACTGAAGTAAAAACGTCTTT
CATGTGCTTCTGTTGCAGATGACAAGATTGAATGAAGGATTGTCTCTATATGATGCAATT
CTCATAGTTCCAATGTTTCAGATTGCTTGGACTTTCTTCTCCATCTGTACAGGATGCATT
TACTTTCAAGAGTTTCAGGTTCATCTATTGACTACATTGTGATGCTTTTCCTCTCTTTTC
TTTATCTTCGGGCTAATACGGATCTAGATGATTAGTTTGATCATTTTGTCACAGAATGGT
GTGGGTTTAGGGATAGTCGCTTAGATAATTTTCTTCTTCCTTAAACAGGTTTTCGATGCG
CTAAGAACAACAATGTTCATATTAGGAATGATGTGTGTATTCATAGGCATTTCTTTACTA
GCACCTGATGATACAAGAGGCAATGAGACAAAAGATAATTCATCATCTCTTGACTCCATC
GTGTCCTCGAGTGTGCCAACTGAGGAGGACAGGTAAAAAACTGTGTTCTCATTAGAAATT
CAGAAGTTTTCTATGATTTAGCTACTATAACTATTTTGATCTTCAATAACAGGTTGATAC
CACAATCATCTGAAGATGGACACAGCAAAGACACAAGAGTAGTTGTACAAGGAATGTATA
TGAAAGCAGCTGATTTAATTGCCAAGACAAAGGTACCCACAAGCAGAACCATCTTCATTT
GTGAGCTTATTCAACAGTACTAATTAAAACTCTTTACTTCATTGTGTTGCAGACTGCTTG
TTTAGCAGCACTAGGATTTGGTGAAGACTCTATAAATGCATCTGCGATTCTAGTGATGCC
AATGGTATCTTCGAAGATTACAGGGTTTAGAGGAAACGGACTCGAACGGGCAAAGATTTT
GTCCATGAGAGGGTCAGGATGGAGCAAACTAGCCATGGAAGAAGAAGGAACAAGAATGCT
TGAAAAGACCATCTCTTCAAAGGCTTAAGTAGGTAGTGAAAACAGAAAGCATGAGACCGA
ATCTCATGCACATTCTTCTCTTATCACATATGTTGTAGTAGCAAAATCTGTTTTTAGGAA
ACCATCCCACGATTGTGTATTCTTGCAAGAACCAAATTGTATTACATAACAACATCTCTG
TATATTCATTTTTTTGTTTGAGACCTGTGAAAAGTGTTTCATAAAGCACAAAATGTAAAC
AAGTTTGAATCGAGTTTATATTATTATTACAAATCCATAACTCAGGTATATAATTATATA
CAGTATTTGGAGAATCATATGCAAACAGCTGCTACTCTTGCTCTCCTTAGATCACTATAA
CTAGCGTCTAATAACTAGTAGTGCAATTTATTTTCTCTAAAGAGAACATGAATGTTGTTG
CCTTAACAGTAATGTTAACGGTAATATAAAGTCTAATTAGTCTAAGTGAGAATCAACATA
AATAGTCTTACCTTAAGTAAATGTTGTCAAATTTCAGAAACTGGAAACTAGCCGTTTGAT
TATTGGAAAAGAAAGGAAACGAAAAGGAATACAAATAGCTAAATCTTTGTGTAAGATTTC
ACAATCTCTTCTTTTGTGTTGTTTGTTTATATTTGTTTCTGAGAAAATCTAAGATGAATC
CAAAAAGATGTGCAGCTTGCAAGTATCTGAGAAGAAGATGTCCAAAAGATTGCGTATTCT
CACCATATTTCCCTCCAAACGATCCTCAAAAATTTGCATGTGTCCACAGAATCTATGGTG
CTGGAAACGTTTCCAAAATGCTTCAGGTATACACATCTTTGTGTATCTTCTTCTAATATC
CTATTTAAGATCACACTTTATGCATATATATAAGTAAGTGTATTCATGGTTGGATTTTGG
TGATCTTTTTGACAGCAACTTCCTGATCAGACAAGAGCTGAAGCAGTGGAATCTTTGTGC
TTTGAAGCAAAATGCAGAGTAGATGACCCTGTTTATGGTTGTGTTGGCATTATTCATTTA
CTTAAAACTCAGATTCAGAAAACTCAGAATGAATTAGCCAAAACTCAAGCTGAGATTGCT
GTTGCTCAAACCAAACTTAGCCAAACCCAAAATTCTGATTTTATGTAATATCTCTCAGTT
TCATCAATAAAATCTCCTCTGCATTTTTGTTTCCCTGTAACTTATAAGATTCAACTAACT
TTGATATATCAAACTCATAATCATAATCAAGAGGCCATTAGCTATACTGAAAAGTGTATC
ACAAAACACAAAATGTAA
>RG1HF0124 Genomic segment corresponding to mRNA: NM_202632 Arabidopsis thaliana homocysteine S-methyltransferase 1 (HMT-1) (At3g25900) mRNA, complete cds.
AATGTTGCAATAGCGGCGAAGCCATGCCACATTGCCACATATGCTTTGCTTCAAAGTCAA
GACACAAGAAATGTGCATCGTTGACCCACCAAACAATATTATGCCGGAGAGTTGTAGTTC
TTTTCAACATTCAAAGATCGAATAGACAAATTAAGGCTTCCAATATATATATATATATAT
ATATATAAATAAAGACAAATATCTCAAATAAAGGACTCATAATTCTTATAAAAACTATAT
TATAAACGTAAGAAAAAGAAGAAGGAGAATGTGAAAAGCTCTATTTCGATTAGTATTTTG
TAAACTTTATAAACAAAATGATATGTTTCTCTAACAAATACTTTAAGAATGAACTTTGAT
AGTTTGGCTATGACTTTAAGATATATATACCTTTCACATGACTGAACGTATATAGTAGCT
TTGAAAACAACTAAGAACAACTTTTTTGCACATGTTAATGTTATCGGTTTCTATTAAATT
CCATAATAAATAAAAATTGTTTTCTTCATGCCTGCATTTACGGCTACATCTTTGCCACAC
CTGTTAAATATTCTTGGTCGATAATATTTGATTCATTTTTTGATCCCTTTCATATTTTGT
TTCCATGACGTCTAAATACATATGTAATCGAACATAAGAAAATTCCATTTCTTAACTATA
AAATCCTTTACATATTTTGTGTAGCTAATTTAGTAGGTAAATTAAAAGTTAATGTAGGCA
TGTTTAATATGTTTTCGATTAAAAAATAAACGTAAGAAAATTCTATTTTATATGTTTGAC
GGTGGAAAATAAATTGCGAAAAGGCGAATTAATTTAATTTATTCCGTCGGCAAAGTTGAA
ATTATGAATAACATTTAATATTTACAGATTAGAGAAACGCGTCAACACAAAAGATTATAT
TCGGACGAAATAATTTAATTTATTTGACCTTTATTGGGCCTAAACCGAAGCCCATTATCC
AAACATATAAGTGTAGAGGGAAACATGAAGCATCCGTTGTATTTTTGATAGGGAAGAAAA
AAAAACACAAAAGCGGCGTTGATTTTTTTAGATTTTCCGACAAGATTTCTCGTGAGAAGA
TTTGTCTGAATCTTTCTTTCGAAGAGGTTTTGAGTTAATTTCAAAATGGTTTTGGAGAAA
AAATCTGCATTGTTGGAAGATTTGATAAAGAAATGCGGCGGTTGTGCGGTGGTCGACGGT
GGTTTCGCTACCCAGCTTGAGATTCACGGCGCCGCCATTAACGACCCTTTGTGGAGTGCT
GTTTCTCTCATCAAAAATCCTGAGCTCATCAAAAGGGTTTGTGAAAATTTGTGTTTTTTT
TTTCTTCATTTCTGATTTTGATTTTATCCCTAATTTTGAAAATTACCATGATACCATCTT
TAGGATTTGCTATGAACATCATAAGTTATTAAGCATAAAAATTTGATTTTTTCTTATATT
CTGATTGATATTTTGGTGAAAACACAGATCTTTAGGGTTTTATTGTTAATTCGAAGATTT
TTAATTTCTGGGTCTGAAGATTTGGATAACAATGGACAGAGTTTGATGAAATTTTTGTTT
AGGTTCACATGGAATATTTGGAAGCTGGTGCAGACATTGTGGTTACTTCATCTTATCAGG
TAATAATATAAAGCCAACACCATTTTTTTATTTGATTTGTTCATTCTCTTTCTTGTTTAA
CAATCTATCTCTTTTGTGGTTGTGGTTGTGGTTGTTGTAAAGATTTACAAAGTTAGGATT
TTTAATTAGTTTCAGTCTGACTTCACTTTGAAAGTATTTAGATTTTCACTTACCGGCTTT
GTTATTTCAGGCTACGATCCCGGGGTTTCTTTCTAGAGGTTTATCAATAGAAGAGAGCGA
GTCTTTGCTTCAAAAGAGTGTAGAATTAGCTGTTGAAGCTCGTGATAGATTCTGGGAGAA
AGTGAGCAAGGTTTCAGGACATAGCTATAACAGAGCTCTTGTAGCTGCATCTATTGGAAG
CTATGGTGCTTATCTTGCTGATGGCTCTGAGTACAGGTGCCCTTTTAAGCATAAATGAAT
TCACAATACACATTGTTTTGGTTTTGAATAGATTTTCAAGATTCTGTCGATGAGGGACTT
ATAGTTGTTCGATGTTCTTCTTGCAGTGGTCACTATGGTGAGAATGTAAGTTTGGATAAA
CTAAAGGACTTTCACAGGAGAAGACTTCAAGTCTTAGTGGAAGCTGGTCCTGATCTTCTT
GCTTTTGAAACCATACCGAATAAACTCGAAGCTCAGGCTTGCGTTGAGCTTTTGGAGGAA
GAGAAAGTGCAAATCCCAGCATGGATCTGCTTCACATCTGTAGATGGTGAGAAAGCTCCA
TCAGGAGAGAGCTTTGAGGAATGTCTTGAACCTCTTAACAAAAGCAACAATATTTACGCA
GTTGGTATTAACTGCGCACCTCCTCAATTCATCGAAAATCTGATTCGCAAATTCGCCAAG
GCAAGTAGTAGTTGAAACTTTGTTGGATTGTATGGCAAAGAAACATCAAAAGTCTTACTT
TCTATGTCACTTTATGTTTTCAGCTGACGAAGAAAGCAATCGTTGTTTACCCGAATAGCG
GAGAGGTTTGGGATGGAAAAGCTAAACAATGGCTGGTATGTAATGTTACAGTCTTGTTGA
ATATGATTTTACTGCATTAAGGTTGAAGATATGAATCTGTTTTGATTTTGGGGTAAATTT
GGCAGCCATCACAATGCTTTGGTGATGATGAATTTGAGATGTTTGCAACGAAATGGCGTG
ACCTTGGAGCTAAACTCATCGGAGGATGTTGCAGGACTACACCTTCCACCATTAACGCTA
TCTCCAGAGATTTGAAACGAAGATGATTTTTCTTCAGGGAGAAAAGACTGAAGATTCTTT
TTCAACTTTTTAACTAGCTTGACCATTGTTAGGGCTATCTATCTGTTTTCTGTTGTTTTC
TTGTTGTTCACGTTTTCTTTGTGGTTTGATGATATGTATTCGTAAACTAGGCCTTGGGCG
TTTTCAATGTAATGGCCCATAAAATATTTTCTTTATCAAAATTACCCGATTTGAATCTTT
AATACACAAAGTCCCAAACTTATGTTGTAATTTTGTGGTTCCTCATAATTTGTTTTTTTT
TCCATAATTAACAACCACATAATTATATTTAGAATTACTATTTGAAGAAAAAAACAGGAA
AGTGATTCTTTAAATATGTAGATAGTTAAAAAGCTTGTTCTATATGGTTTTTTGGCTTAT
AAACAATAAAATTTGTATCCATTCTTTTATTGAATTGGTACCAGAAAGAAGAAAAAAAAT
CTTTTGATCCACCAAAATTCAAGACTTCCATAAAATAAAATATGTGGCTACCAAACGGTT
CATGTTTGGTGTACATTATGATTTAAAAGAAAAAAACAAACAAATTATTAACCGTACATC
AAGTAAAAACAAAATATTTTAACGTTTTAGGTAAGACAAATACAATACTTACATGAAATT
TCGAGAAATCGACCGACTTTATACCCTTTATTAGTAGTAGTTCAAGGAAATAATATAGTA
GTCGTACATTAGGCAATGTGTTAATAAACTAAGTAATAAAACTATCTATTTGTCTCCTAT
ACGTACATGGCCAAGTTTCATCTAATTATTAATTTTCAGATCAGTTAATTTAAACGGATA
TTTTTAATTTGTTGATGTGAAAAACTTATACCATAATACAAAATATTGTGGCAAAAATTA
GCGTATAAGTGCTGTAAAAAAAACATTACCGTATAAATGAAGACCACAAACATAAAGTTT
ATAGCTAATTATTATTATCTTTATTCAAATATATTATTATACATTTGCATGATGCATTTA
TCTTTGTAGATCTGTTTATTAGTTATTTTTGATGATCATGCATTGATGCATAGCTACTAT
ATTTATGTATACAAATGAAAACTGTGATTTTTGTAAATGTAAATATAATTAAATATAACT
ATTTAAATAACATGGTAATTTAACTGAATATTTGTTTGTTAATAACTTAATACTAATAAA
AATTGCATACTTTCTTCATCTCCAACCGCCAAAAATAAATTTTGAAATTAACTACGGAAG
AGATTATG
>RG1HF0137 Genomic segment corresponding to mRNA: NM_202619 Arabidopsis thaliana expressed protein (At3g21580) mRNA, complete cds.
CTATACTCATATTCATTTATTTTGAAGTTTTTGAGATCAAAATTTAAATAAAACAGATAA
ACACTTTGATGTGGTCAATAGATAATATAATTGGTGCTGCTGAAGCGGCAGAAATACAAA
CTCATTATGCCACATCCATGGCTGCTACTAGACTTGTGAGTAAGAGGTAAAAAGCTCACT
TTGTGATCCTCAATTTTGAGAATGAATTATGTTTCTATAGTAACACACCGGTATTTGAAT
CAAAAGAATGATTATATCGGTAGAAAATAAAATCGAAGTTGGTAGAATTATTGTATAGCG
TGCATACAATCTAATAATTAATTACCAAATAGTTTTGAGGGGTAGCTAATGATTTTTAGA
GATAGGTTATCATTTTTATTTGTTAGGATTGTTTAGATGAGTTATATAACATGTTTACAT
GACCATCGAATTTTACAATTTTATACATTTATTGAGTTGAGTGTAACACATATTCACATT
TTTGTGATGACCGCACCAAAGTTTTGGAGAGAAAGCCGGAAAAACCACCGGAATAATACT
GGAAACAACGGGCAGCTTAGGCCGAACCGCCTGGAATATTCAAAAAGCTCTCGAGCCAAC
TTTTTCCATCACCTCAAAAATTGTCAAAAATGCTCCTAGGCAGTAATATGTTATCTATCT
TAAAAGCTAAGTTACATTTTCATATGCTGTATTGTATCAAATTACTTAATCTTGGTTTTG
GTGTGGCTATGACTCTACGAGAAAAGATTTATACAAAAAGAGTGTGAGAAAATCCAAAAC
GAGTCTATATATACATCAAATTCGAACAAGAACCGAAATCCAAATTTTGGTATACTTTGA
CTTTTGTTATTATGAGAAGTTGAGAACCACAGTCAACGTCCGACAAAACCAACAAGTACA
ACAGTTTAACACTTGACAGTTTACAGTATCTCTCTCTCTACCAAGTACAGAATTTCCCGC
TCTAGGGCATATGTCTGATCCAATCCGAAATTGAAAACTCATGAATCACTCCAATCTTGC
CAATCCAACAGTCTCCCTCACCGTAACCCTAATCCCCAAACACCCAATTCGTCATCTCAC
ATCTCCAATTCCTAACCGGAACTTTACAAACCCTAAGCTTCTCTTCCCGCTCCGGCTTAA
TGAGACTCCTTCCTCCTCTCTCGCCGCGAAAAGGGTTTTCATTGTCAGAGCCACCGTCGA
CGGAGACGGTAAAACCGGTAATTGGGTGAACCGGTTACCAATTCCAGGACTTGGAGCCGA
AAACGTCTTCAGATTGATTTCAAGCGCCACCGGAAGTCCCATCGGACAATTCATATCGTC
TCCTGTGACATTTCTCCACTCGGTGGGATCCCAGAATCAAATTGGTATATTGAATTCTTG
ATTCTTATCAAATTTCTAATCCAATTTTGTTAAAAAGTTTGAGTCTTTTTTTTTTTGTTA
AAGCTTGAATTTTGGTATTTGTATATATGTGTAGGTATGGCTATTAACTCTAGTAGTTCT
TCCAGCAAGAGCAAATCTAGTTGTGCGTTTAGGACTTGTTCTATGCACAGCTCTTTTGTC
AATCCTTGTTCTCCCAAGACAAGTTTGGATAGTGAGTTCTGTTTCTCTGTCACAACTCTG
TTTCTATATGTGATCTATCTGCTCTGCTGAGTTTCCTAACTTTTTCTGTAAAGGATCAAT
TGGCGAGAGTGTCGCTTCTTTCGGGTATTCTCTTCATAACATTGGGGCTAGGTTCAGATG
GTGCACCTCCAATGCTTCAATCAAGAACACCACCATCTTCAATCACAAGCTTGCCTAATC
TTCCCATGTCTTTAAGCGGTTATTCGTACATGTTACTGAAGCTTGGTCCTTTGCAATTCA
CAAGGAAAGGTTTGTCTGTTGGAAGCACAGCCGCATGCTTAACCTTTATTGTAAGTCGGT
TTTTCGACTTCCGCGGTTTACCTATTTCCTTTCTTGATTAGATCACTTAATGGAACATTT
GGTTTTTGGTCACAGATCTTCCAAAGTGCTAGTATTTGCCTTGCAACAACAACACCAGAG
CAACTTGCACTAGCTCTACGTTGGTTCTTGTTCCCATTGACATATATTGGTGTTCCAGTC
AGTGAAATTATCCTCACGCTACTGCTTTCACTGAGATTCATTAATTTGGTTTTCGATGAG
GTAACGACTGTTCACTTATTCGCTTTAATATTATCAATCAGCCTAGTTATTCCAAGTCCT
AAACCACATAATGGTACGTTGTGCATATGTTACATTGTAGGTCCGAAGTGTTTCACTGGG
AATTGTATCGCGAAGAGTAAACTGGCAGCAGCTTACTGTTCTGGAGACACTTGATAGTAA
GAATCTAAAAGTTTCTTCTCTCTTTCTATATACATCTCATCTTACAAGTGATCGCTTTTT
GTAGTTTTCGCGTCATTCATACGCCGCATCTTCAAGAATATATTTCGTCATGCCGAACAA
ATATCACAGGTCAAATAGATTTCACTTATTATCATCTCATTGATTTGAGAATCAAATAAG
AATTCTCTGTTGAAGAAGTTTGTAATTTATGTGCATGCAGGCCATGATTGTTAGAGGCTT
CAGAGGAGAGAGCAGTAGCCACAAGATCTACTTCTTCTCTGGCTCTTCGAATAAGTTTGC
AGATTTTGCATCAGTTTTGTGTTTAATCGGTGTAATCTCAACCGCACTCTTGTCTGAATA
CTTTCTTGTCTAATATTGATTCATACTAATCTTTATTCGAGCTAAACTTGGAACATAATT
CAGAAGAAAAGATGATCTTGAGGTAGAATCTCTATCATGATCATCCAAATGTTGTATGTG
ATAAATTTCTTCCCCAATGTGTAAGATTTCGTTGGGGGTCCGGTTAGGGTAACACAATAC
AACTTTGTTATGCTCGCCGACCAAGAAACTCATCCCATCAGCAAACATATTCCAACTCGG
ATTAATGGTTTGCACTGTTGAGAACTTGCTCCATGAGATGACTGAATCCATACTAGTTGT
CACCCATACATTTAAGTCTTGTGAATGTGTTTCATCATTATAATAACCTAACACTAACAG
ACAAAGTTTTCTATTTTTGCACGAAGAAATTATACCTAATGAAACAAATACCCTTTAGAA
AAAGTGTAAGAAATTGCCACATTTCTTCTTTCAAATTACGTCAAAAATACAATCTATACT
TAAAGAGTTAAGAAAGATGATCCCAAGCCAACCAAGGGCGTGATCTCTTCAATCTCACTC
GATAAAGTCTGGTACACCCTTGTGTGATTTGATATGGTTTTCGTGTCCAGAAGAGACAAA
GGCAGACGAAAACAGTGTCTCACATCTTTTTCTAGAAAATAACGGGTCAATGTCTTCCCA
AGCCACTCGTGCTTGCTTCTATAAACAACATCAATCTTGAATTCTACCAAAAACACTCAA
ACTATATTTCGGCAATATAGTTTCTTGCATTGGAAGCAATCACTTGTTTCCATCATCACA
GCTTGAAAAAGATTTGTCATTGGAATTAGTTCATATTTACAGTTCTCATTTAAAACATGT
CAATATATGTAGTCCAATGCTTGTTTGATTAATCCCATAGAGCAACATTACATTAATTCA
GCAAAAATTAGATTTGTGGAAAATCAAATTTAAAAATGGAAAAACGGACAGGGAAACAAA
CTAAATTAAACAAAAAGAAAAATAGAATTATGTGTTTAGGTTACAGATGCATCGTTACGA
GGAAACGAAGCTCTGACAGAGAAGCCATTTTCT
>RG1HF0138 Genomic segment corresponding to mRNA: NM_202618 Arabidopsis thaliana ATP-NAD kinase family protein (At3g21070) mRNA, complete cds.
CTTAAAGTATGTTATCAAAAGACCCAAATCATCAACTAATCATCAAATGAGAAGAATAAA
ACTATATAAATGCTTTATTCTCTCTTTATTTGCCTTTTAGACAGAATAAATATTTTCTCA
TAGATTTTGTTTTCCTAATAAATGGCTTACAAAAAGAATATTTGAAAACTTAAGATTTGT
GTGATGTCATCGATCGGTAAAATGGTTGGTTAAGAACTTAGGAAATTAATAATTTTCATG
TTAAATAGATACCGTTCAAACATCTACATATTTTGCAGATTATGTTATTGTTATTACATT
GCCGTGCTAATATGTACAAAATTATAAAACATTATCTGCAGTCGGCTAGTACTATTTAAT
AATTAGATCACGAATCATGATGATCATGTAATGATTAGTTGATCATTTTGAAAGATACTT
TTACAACTATCTTCACCAGAAGATTTGTTGATTAACTATATACCGATAGATGTTGTTTAG
TCCCCACATAAAATCTAAAAAATCATAAACTGTGTATTTTGAGTATTTGAAAATAGTACT
ATATAAGATATAAACAACAATATACAAAATGAGAAATTTAGGTTACATGTCAGTTTCATA
TAATTTAGACACCTACATCACTACTCTACCTCTTTTTATTTCCTTTAGATATATTGTCAA
ATTGTGCACACAAAAAAAAGATATATTTCACAAGTCATTCTGAAATTGTTTTACGAAAAA
CATTTTGTACTAAAACCTTTTTTGAATATTTTAATATTTGTATTAAAATTTTATACTTCA
TAATAATATTTTTTTTTTTCCACTCTCTCTATTTTTTAAAAAAATATATATTTATGTTGA
TATATTAGTATGAGAGAAAAGAGTTGATGTGGGAGTCAAATATATGTTGTGATCCGTTAA
CTTCAAAGCAAATTACTGTTTATTCACAGAAGCTTGGACGCGTACGGCTTCGATTTCCTT
ATATATATATATTACACATAAATCTGCCGTCTTGGAGATTGGAAACATATCTCAAGCTTC
TTCTTCGTGTTACGCACTTTCTTCTTCTTCTTCTCTCTCTCTCTTTCTTCTTCGTCTTCG
ATCACAGAAGACAGAATTCAATGTCGTCGACCTACAAGCTCAATCACACTGTACTTCAAT
CTCTCCTTCTCTTGCCGATTCTGTTATACTCACTCTCTTTGCTCTGTTTTGCGGTGTTAT
TTCACTCTGTGGTCCATGAATTGGGCTTCTATGATTCATTTTTCTTAAATCTCTCTGCTT
TTTTGTCTTCTTCTTCAATTTGGGGGATTTAATAGCGAATTTGTTGAGCTGGTCAACAAA
AATCTTTCATTTTTGGATTTCTGATCGTGTAGTAATCGCCGGAGATTTCGTTTATTGAAA
TTGATTCGGAATTGAGAATGTGAAGAGACTCTTTTGAGTTTGTGTGTGTTTTATATCAAA
AAGGTTTTAACTTTGTTTGATTTCTTGGCAGGATTCATTTGCAAATGGAGATGCAAAGAG
TTTGTTGCCGAACCCAGAGAATGGTTTCACTCATTTGACTTCACTTGCTCAATCAGAGAA
GGCTGTTCAGGAGCTTCTTCTTCAACAGACTCCTATGCAGGCTACTGACGACCATCTCGT
TGAGTTCTCTGAGGCTTTGAGAAGTAAGCAAGATTTCGATATGTGTAACATGAGCTGTAC
TATATCCTTTGGATATGGGATTTAATTTTTCAGTTTCTGGGATATTGTAGCTGTTGCAAA
GGCACTAAGGGGAGCTGCTGAAGGAAAGGCGTTGGCTCAAGCTGAGGCTGCTGAATGGAA
GCGTAGATACGAGTTAGAGAGGTCTAAGAACGTGGAGTTGCAGCATAAAGGTTCTCTACT
AACTTCAAAGGGTTGTTATAAAATGTTCACCATTTAGTTCTAGTAATTTTGATTTGAATG
GTGTTTTTGGCCATGGATATGTTTGAATAACAGAATTCCTGGCTTGTTTTACAGAACTGT
CAAATGGAGTGTGTGCCGATGAATCTAATGGTCAAAGGATGGAGCACTTAGCAAAGTCTC
CGCGGCTTTATGCTCAGGAAATCAGTTCTAATGGCATGGAGACTATTTGCTCTCATGAAG
TGCTCCAAGATGGTGGATTTAACAGTTTTAATAACAAATTGAAGAGGAAGGTAATATATA
GTTGACTGTTACTATCCTTGCTTTTATATTTTTGGCTATGCAAGTCAGTAAGCATAAGTA
AACAAATATCAACCTCTGTGCATTTTTTGAATAAGTCCTCTGGAATTTATGTACCTGTGA
TGAATCTTACATTAGCCTTTGTTGGACTAACACATTCTAGTATCAGATGTTGACGAATAT
TGGTCCGTCAGAGTTGTTAATGTATCTTTGCATTTGCTGTGTCCCAATTACTTTGACATT
CAAAACTGGCAACGCTGTTGCAGGAAATGATTAGGCTAAAAGCCTAAAACAATAAGGAAA
GAATGAAAACTCTATTCTAATATTGAAATATCTATGAAATTGGCTGCAGGCATCATTTAA
ACTTTCATGGGGATGTAAGGGGATGGCTAATGATCAACACAAAAAAGAAATTGTTTCGTT
TGAGAGAGGGAATATCAGCACAGCAGAGCGCAGTAGTAAACAGGTAGGACTATTGTTTCA
TCTTCTCTATCTTTCTGTTTCCCATCTCTGAATTTACAACTGATGGAAAATATTTGTTCT
CAATTCATATTACTTTAGTTGCTTGGTAAGGTGTTTTGTAGACTAAACCTAACAACTTCT
AATTTCAGATTTCACTGACATGGGAGTCTGATCCACAAACTGTACTTATTATCACTAAGC
CTAATTCAACTTCCGTGCGAGTTCTCTCTGTGGATATGGTCAGGTCAGTGTTTATATTTT
GCAGGTCATTTCTACAATGAGTTTCAGTACTCTTCGAGAAAGATAAATCGGCTCCATTGT
TAAGAATATGCTACCCTAACGGCCTAACCACATGATTAGTTTCTGAATCTCTCTCTGAAT
TTCTGCTTTGCTGCTTCATCTCTTTTATTTATGTGTCTCACAAACTACTGTAGCTTATGT
ATGTTCTTATTTGGAAAGTAGATTCTTGGTTCAGATGAAGTAATTAGATTTTGATTTGTC
TCCATTTCAGATGGTTGAGAACGCAAAAAGGACTAAATATTTATGTGGAACCTCGAGTAA
AGGAAGAACTCTTATCAGAATCAAGTTCCTTCAACTTCGTACAAACTTGGGAAGATGGTA
ATATATAATATCTTCTTTTCAGATTGTTCTCTGCTAATGAAAAGTCTGAGCACAGAAGTG
TGAAATAAATTCATGTAGACCACATCGATTGCTTAGACCTTGTAGTCAACTCCTAGTTAT
GATTTATGATGCAGACAAGGAAATTTCACTTCTACACACAAAGGTTGACCTTCTTATAAC
TCTTGGTGGGGATGGCACAGTGCTATGGGTAAGTAAATCTTGGATTTCTATGACTCAGGT
TTTATATCATCTTCCATCTTTTGCTTTTTATATTACCACCGATACAATTTAACATGAAGT
ATCTTAACGGTTACAGGCTGCATCGATGTTTAAAGGACCAGTGCCTCCAATTGTTCCATT
CTCCATGGGATCTCTTGGATTTATGACTCCTTTTCGTATCCTTCATCTTGTTTATATCAG
TTAGTTAGTTAAGCTGTATTACACATTATCTGTTACAAAAACTTTTCTTTAACTCCAATC
CAGACAGCGAACAATACCGAGATTGTCTTGAAGCGATTTTGAAGGGTCCTATCAGTATAA
CACTACGACACAGGTTGCAGTGTCACATCATCAGAGATAAAGCAACACATGAATATGAAC
CAGAGGAGACTATGCTTGTTCTGAATGAAGTCACCATTGACCGTGGAATATCTTCTTACC
TCACAAACCTTGAATGCTACTGTGACAACTCATTCGTCACATGTGTGCAAGGCGATGGAC
TTATACTGTCTACAACATCTGGTAGCACCGCGTATTCACTTGCTGCTGGAGGGTCAATGG
TCCATCCTCAGGTAAATATTCCAAAATGATCTTTACATCTGTAGCAACAAGCGAGGCTGG
TTCTTTGATTCACAATTCAAATATTAGTAACAAAGTCGAAAATGTTAAAGCTCCAAATTC
ATATGCCATTGAAGAATTTGAGAGATTGCACAATAGCTTTGGTGTTATATACATTATACA
ATAACAGATAATGGATTATATTGTAACTTAATGTTTTGCAGGTTCCTGGGATCTTATTCA
CGCCTATCTGTCCGCATTCTCTATCATTCCGCCCACTAATATTACCGGAACACGTGACAG
TGAGAGTCCAAGTGCCATTCAACAGCAGAAGCTCCGCTTGGGTCTCCTTTGATGGGAAAG
ACCGGAAACAGCTTGAAGCAGGGGATGCACTAGTGTGTAGCATGGCACCATGGCCCGTCT
CAACCGCTTGTCAAGTTGAATCCACTAACGACTTCTTACGCAGCATCCACGATGGTCTTC
ACTGGAACCTAAGAAAGACTCAATCTGCTGATGGACCTTAGAAACAAATTCCTCCAGCTT
TTTTCTCTTTCATTCTTAACCAATAACCATATATAGTCTCGACGTCTATCTATCTATCTA
TATGCATATAGATAAATGTGAAATGGAAAGTGATGGGTTCTGTGATAGAATGTGGTCTGT
ATCCATTGTTGTGTAGAGAATGTAATAATGTAGCTGCTATGACCCATAATTCTGTTGATG
TGATAATCACTCAAAGTTAATGAATCAAAGATATTTCTGCATAATTTTGTGTCCAAAATA
CTAAACAGTTGTCTTAATAACTGACGTTATGCGTAAATTTAAGCTACTTGCCACATAATT
TCCTATTGTGCATACCCCAACTTGATTCAGCACATAGCTGCGTCGAGGTAATGAAGAAGA
ACACAACATTGCCTCCAACAACAAGAAAAATTCAAACAAATATCATTCCATGTCCTAGCT
TACTGCGTTTGTTTTTCTTTTTGCATACATAAAGGTTAGTAAACCTAATTTGTTAATAAT
ATGCATCATCATCATCATCACCACCATTTATACTGTCATCGGTTTCTTGATCAAACGCTG
CTCTGTTTTTTGCTCTTACTGTTTTGCCTGACCCTTTCAATGGTTTTGCCTTCTCTGCCT
GCAGCTCCATGGCTTTCTCTGATGGTTTCCTCTTTCTCTTTCCTCGTGTCTCACCCATTT
CTTCTGCAATAGAGAGCCATGTATTAGTAACGAGAGCATCTATATCTGTGACATAACACA
TCATACATTCACAATACTAATCTACAAATCAGACCTTTATCTAGCAGACTTCTTACTTTT
TGCACTTATAATCTAACGTCTATAGGAGATTCATAAACTGTGTTTTTCATATGACGCTAT
TACTATCTTTCTTACCTGCTTGTGGACTTGATGCATGGTGTCCATTCTGACCAGCCTCTT
CAGAAGCAGGAGATGCAGATATCTGACCTTCAATTAACTTTATGCTTTCAACCAAATTGT
CTTGCTGGTCATTTGTATCTGGAATAGGTTCAGCTGGAAGGTAGCGGAGTTCCTCCACTG
ACATATCTGAATCACTAAAAGCATCCTTTTCCACCGTATCTATGTCAACTTCTTCATCTT
CATTAACATCTAAAACTTTTACCTACACGCATACAACCATATAGAGTTTCAGAAAAACAT
GTGACAGAAAGAAAATGATTTAAGTCTCTATCAATTCAATTTCTCACCTTTTCTGTTTCA
GGTATCAAATCAAATTCATCTTCGCGTTCCACATACTCTTCATTCTCCTCAAGCTCCTTG
AAATCAGGAGCAAATGCACTCCAGTTCTCTGTGTAATCTTTTGCCCAAATATATACTAGA
CCCGCCAAGGAAACAGAAACGATTATGGGATGAACAGGATGCCAAGCTAGATCAATCAAC
GCTTCTTTTGGACCTTCTAATATTTTCACAAGATGCCCAGCTCGGTCCCATATGTAGATC
TTATGTTCCCCTTTGCACGCAGAACCCCCAACTACCCACTCACCATCACCACTGAAACAA
GGCGCTTTCCAATGCATTTTTGTAACTGAATCTTGGAATTCCCTGAAGAGTGTTAAGCAT
TTTGATCCAACTGTCTTCATTTTCTCAATACCATCAAGCCCATCTATGTTCTTCCC
>RG1HF0143 Genomic segment corresponding to mRNA: NM_202613 Arabidopsis thaliana expressed protein (At3g20070) mRNA, complete cds.
GATTTGAAGTGAATGAAGTCAGTGAAGTCAGTGAACAATGAAACCGATATATGCCTTAAA
CCGAAGAACACTACACAATTATTTACAATTTCACACAATAAACCAAACTAAACCAAAAGG
TAGCCACTTAAACCGGGAGACTTGGACACGGGAACATACAAAGCGGAGCAGAGCTTCCTC
TCACCAACAACTTTTTTGCAAATTCAAAGTTACAGGGTTTAAGGTTCGAGCAAGCCAAAG
GGTTTAGGTTTCTAGCAACAGGAATGCACTTAAGGGGATGAGCCATGGTCAGGTTCAATC
CTCGAATGGCCTCTTCCATGTCAACCTTGTCTCCTTTGGTTTTCCAGTCAAAGCATTGCA
ACATCATTCCAATCGCAGTTCCTACAAAGATGTAACTCAGATTTACTCCCAGACAGCATC
TCCTTCCGCTTCCGAAAAGAATGTACTGAAGTGCATCGTCTTGCCCTGATCCAAAAGAAG
CTAAAAACCTCTCTGGCTTAAACTCATTAGGACATCACCAAGATTCAGGATCTATCATCA
TAAGCATTAACAATACGTCCATCATGTCTCCATCTTGATGTCCTTTGGCTCCTCTTCTCC
GTGTTCCCCAAAAATCTCATTATCTTATTCGCTATAAAGCCATCCTTAGGTTTCTTGAAG
AAGAGATAGCAACAGAGAAGTGAGAAGAGACATAAGAGGATGAAGATGAAGGAGTTTTGA
GCGTCAACGGTGATATCATTGTTTTTTTTGGTAGGTTGATGAAACAAGAGGAATCCGTAG
TCAATAATCAATCAGGATTGTTTATAACAGAGGAAATTTGTACTAAGTTCCCAGCGAAAC
TCTCGTGACCTTCATGGCATGTACAATTATGGTCACAAGTGTGGACCAAAATAGATCTTT
TCATCAAAAAAAAAAATGTGTGAATCCAATGGATAACTTGGTTTTCATATTCTTATAATT
AAGAACTTAAAATTAAATAAAAAGATAGAAGAAAAATAGTGCTTTGAGAAGAAGAAAAAA
ACCGTTGCCCTAGAATTAAAATCCACTTCTCAGTGTCATAGGCGTCGTCGGTTTGGGAAT
TTTATAAAGTTGGTCTCTTTTGAATTCATCAGTTTCGTCATTCTCCTTCAAATCTGGAAA
CCAAAGCGAGTGTGTTTTGCTCTCTTGAATCGAATTTGTAAGCTCGTCGATTTTGCTTCT
TTCCGGGTCGGGTAATCAATTTGATTTGATTCTTCACTCTTCTACAGTGAGCAGAAAATG
GAAGCTCTCTACGCCAAGCTCTACGACAAATACACCAAACTCCAGGTTTTCTGCAACATC
TTCCGTTTAATTTTCTTGTCAATTTCTGAGGGTTTCTCCGGAATTTCGCTTTTCTGGGTT
CGATTTTGATTTCGATCTCCTTTTTTTTCAGAAGAAGAAATATTCCGAATACGATGAGAT
TAATAAGGAACAAGAAGAGAAATTCCTTACCTTTGTTTCAGGTACCAATTTCGAAAGATT
CGTTCTTTGAGTTTGAGTTCCTTTGTTCCATACTTGAATTTTAGATATCTCTAGTTAGGT
TTGATTTCACATTGCAATTACAAACACTTGGAATCGAGAATTATAACAAGAGACCTTTTA
AGTCTGTGAATACGTTCTTAGTGTGTCTGTCTTTTCTCTCTTTTGCTATTTGCAGCCTCA
GAGGAGTTGATGGAACATTTGAGAGGTGAAAATCAGAGTTCTCTGGAGATGGTTGAGAAG
TTGAGGAATGAAATCATTTCAATCAGGCATGTACTTCACCTTACCGTCTTGATTTTCCCA
GACATTCTTTTTTATTTAGAGAAGTTGGAGCCTTGCTAATGTAACTATAACAATCTTGAT
CCACAGATCTGGCAGGGACGACAAGTTTCTGGAGTGTCAAAAGCTTCTCATGGAAGAAGA
ACTAAAGAGTAAGAAACTATGTTAATTGATGATAGTTGCTGCTCTATTTTCATGTGTCAT
GGAATGTAGCCTTATAATTGGACATGATATGTAGTTTAGTTAGGAATTTAGCTGAGATAA
TGTGAACTGCTTCATGGAGAGTGATGAGGACTTGGTTATAATACTGTCTAGGATAAAATC
TTTGTTGTTTTTCTTACAGACAAATCACTTTCTGAAGAAGTTGTCAAGCTAAAAGAGCTG
GTCCAAGAGGAACATCCTCGCAACTATGAAGATCAAAGTGGAAAAAAACAAAAGAGAAAG
ACTCCTGAAAGTGCTCGAGTTACAACGAGAAGCATGATAAAACGTAGCAGACTGTCAGAA
GATTTGGTGGAAACGGATATGGTATCACCTGACATTAGCAAACATCATAAAGCAAAGGTA
AAACAGATCACCTCTTAACCTTTCAGTTCTGAGCTGAATGTTGTGCATCTTGCTTCACAA
ACCCAGTGGATCATAAAATTAGCCTTACTGATACTTTTTCTTGCTTTTGTTTCAAGGAGC
CTCTCTTGGTTTCTCAGCCACAATGCTGCAGAACAACCTACGATGGATCAAGTAGTTCTG
CTAGTTGTACATTTCAAGCTCTTGGCAAACACTTGCTAGGAATGAAATTATCAACTAATA
ATAAGGGCAAACGCGCCTGCATTGTAGCCTCACACCCAACAACCGGTAATTTGTTTTTCC
TGCATGATCTATTTACTTTGATTCAAAAGATCTTTTGAGATCATCAGCCACCAGAAAAGC
ACCAATGCTGATTTTGTTTCCCTGATTATTTTACCATAACAGGTTTATCCTTCAGCCTAA
CTTTTATAAATAACCCAAATGGTGAAGAATCTGAGCTGCTTTACAAGCCTGCATCACTCG
GAACATTTCAAAGAGTGGCACCGGAATGGATGAGAGAAGTTATAAAGTTCAGCACAAGTA
TGTGTCCCATCTTCTTTGAAAGAGTCTCTCGAGTCATTAAGCTCAATTGTTGATCGGTAC
CGTATGTACATCTCCCTCCCCTTATCTTGTGTAGTCATCTCTGATGGCTTCTTAGTGTGA
TGTTTCTCAATAGGTTTGAAAAGCTAGGGAAGTTATCATTGTATCTATAGAAATGTGTCT
CTCTTTAACTTTGGAATTAGTTTCAAAGATAGTGTGTCCTTGTGATGAATCATATTGTAA
CAAGATCTTGATTTATCCTTTGCTCTCGATACCCTCTCCTCTTGTAGACCTCATAAATCT
CTGATCTATTGAGCATTTTACATGATTCAACATTTTACATATTTTTGTAACAAATTTTAT
CATTGGAAAGATTAAATAGCCGTTACATAAGGTAGGTGAATTTTCAATTCAAATGCATCA
AAATAGCCGCTATAACCTAAGTGATAACGTTCGGAAAATGCTTTAGGATAATTCCTTTTT
ATTGCTTTTGAAAACGACGACGTTTCTTGTGTCGTACACGTTTTATAACCCAGACCCACG
TCTCTCTCTCTCAAAGAAGAGAAGAAGAACTCTCTCTCTATCTCTATCTCTATCTCTCTT
CTCCTTCTTCTTCAGTTTCGATCATTCTTGAATCTGATTCTTCTCGAGAAAAAAGCGTTT
CAATTTCAGAAATTTCGACTACGATTGTTGCTTTGTTCAATTAGAAGAGGCGAAAAAGGA
TGGCGACGGTTAATGGGTACACAGGGAATACTCCGGCGGCGACTACACCGGCAGCCACCG
GATCAAAGCAATCTGCTCCTCCGACTAAGACCGTCGATAGCCACTCCGTTCTAAAAAGGT
TATTTCTTTTTTACATTTTTCCGATCTTGGAATATTCTCGCGTCCATTTAAAGGAATTAG
TCTTTAGCCTCTTAATGATTAGAATCGCTGCGATTGTTTATAGAGTTGTTCATGTTTCTT
TAGGTAGATTAGATTAGGTTTTGGCTCTACCCATATCCATTTCTTGTGGTCTACATGCTT
TCTAGATCATTTTTAGAGAAAACGATGGATCCAAAACTGATTGTGACTTCTCTTGTTCTC
TTCTGAAATGATGGGTTCTCTCTTTGTCTACCAACTGTTTGTTATAATGTCTCTAAGAGA
ATGATACATCAAACTTTGTATGTACTACAGATCTCAAGTACTTTCTTTTATGTACCCTTT
CTTGATCAAAGCAAACAAATTCATGGTTTTGCTAATTCATTGTTTTTCCTTAATTGCAGG
CTGCAATCTGAACTAATGGGATTGATGGTAAGCTATCTTTTCTCTGCATAACTGAACCTG
TTGATATGGTT
>RG1HF0144 Genomic segment corresponding to mRNA: NM_202612 Arabidopsis thaliana cysteine proteinase, putative (At3g19400) mRNA, complete cds.
GGTAAATGCTATAGCTGGGGATGTTGTCCGTATGAGTCAGCCACTTGTTGCGATGATGGT
TCTAGCTGCTGCCCCCAGTCATACCCTGTCTGCGATTTAAAGGCCAATACTTGTAGAATG
GTTAGTTTCTTGTTCTCTCTTATGGCTTAAAGACTTTGCTTTTGTTTGTTTACTTGACTG
ATTCGTTTATGAAATTTGGTGTCCACAGAAGGGAAACAGTCCGTTAAGCATAAAAGCTTT
GACACGAGGACCAGCGATTGCGACCACAAAGTCTACAAACATGCTAGTGGGCAGCGCTTG
AGGAGAGATAATACAAACGAAGAACCGATTTGTTTTCAGCCCACGTTATCAAGATTCAGT
CTTTTGTCTTTAGACACTTCCAAGTTGGATCATAGTTTGATTACTCTTGTCAAATTTAAT
GTTATCTTGGATTTGATTTTACTTGATGTAAATGTTTAAGAAGTAATCTGATATTTGCTT
CCATAACATTGTGTCATCTTCATTTGATAAGTTTGTAACAGAGTATCATCATTCACATGA
TGTAAGATAGATTCTAGTTTAAAACATAACGTGTTAAGCTATAGGAAAACAGTTTGGTGA
TTTAACCAAAATAACCAAGGAAAAGCTGATCCACTTTAATCAACTACAAAATTTGTTCTC
TTAACCTTCCAGTAAGATAGTAAAAAACATCTGTACAATAATGCCAGACATTAGCGTTAC
CATACTTCCTTTGGCGATCATCATAGAATCCATACACCTAGATAGCATAAATGATTTTGT
GTTAGAGCATCCACATTGGTGGGCTCTCAAAAATATAATCTCTCACGTTTGATGAAAAGA
TTATAAATTGTAATTTTCTAGAATTAAATACGTGACAGAATCATATGATTTTGATATTTA
AAAATATTTATTGGTCTGACCAATAAAATATACAAAAATAATAAAGAAAAATCCCAAAAA
CACAACTAATAATTCATCTGCCTCTTCTTGTCTTGACGTCAACTGTTTGCAGAAATCTCA
CTGAAACTAGAGAGAAAACCAAATGGCGGCTACTCCAATCAGAGTTATAGTCTCAGCTCT
TGTGATCCTCTCGGTATTACTACTTTCCTCGTCTCTGGGAGTCGCCACAGAGACAGAAAT
TGAGCGGAACGAGACAGAGGTGCGGCTGATGTACGAGCAATGGCTTGTGGAGAATCGAAA
GAACTATAATGGTCTTGGAGAGAAAGAGAGACGATTCAAGATCTTCAAAGACAACTTGAA
GTTTGTCGATGAACACAATTCTGTTCCGGATCGGACTTTTGAAGTAGGGTTGACCAGGTT
CGCTGATCTAACAAATGAAGAGTTTAGAGCGATTTATTTAAGGAAGAAGATGGAAAGAAC
TAAAGATTCGGTGAAAACTGAGAGATATTTGTACAAAGAAGGAGATGTTTTGCCTGATGA
AGTAGATTGGAGAGCGAATGGCGCAGTTGTTTCAGTCAAAGATCAAGGAAACTGTGGTAT
GTATGCATTTTAGTTTTCTTAGCTTTTTGATTATTGGATAACGTTTTAGAGCTAGAAACG
ATTGAGATTTATCGATGAATAGGAAGTTGTTGGGCGTTTTCTGCGGTTGGAGCAGTGGAA
GGGATCAACCAGATCACTACCGGAGAGTTGATATCTTTGTCGGAGCAAGAACTCGTTGAC
TGTGACAGAGGTTTTGTCAACGCTGGATGTGATGGAGGTATCATGAACTATGCTTTTGAG
TTCATTATGAAAAATGGTGGTATTGAGACAGATCAAGATTACCCTTATAACGCCAACGAT
CTTGGCTTGTGCAATGCAGATAAGGTTCTTAAACCAAACATAATGACTTTAGTTTAGTTA
TGACTCAATTTGGTGTGGGAATATTAACATTTCATCTGTGACTGATATTGCAGAATAACA
ATACTCGTGTTGTTACAATTGATGGTTATGAAGATGTTCCTAGAGACGATGAGAAGTCTT
TGAAAAAGGCTGTTGCTCATCAACCTGTTAGTGTTGCTATTGAAGCTAGTAGCCAAGCTT
TCCAGCTTTACAAATCCGTAAATTTTCAATCACTTAAAAAGCTTGATTGATTCTTTATTC
TTGATTCGATTATTGGTTTTTCTTTAAACCACAAAATTATATGTTTTGTGTTCATTTTTC
AGGGTGTGATGACAGGAACATGTGGAATATCTTTGGACCATGGTGTAGTAGTGGTTGGAT
ATGGATCCACAAGTGGTGAAGATTATTGGATCATTCGCAATTCATGGGGGTTGAATTGGG
GAGATAGCGGTTACGTTAAGCTCCAACGTAACATCGATGATCCATTTGGGAAATGTGGTA
TAGCAATGATGCCTTCTTACCCGACCAAATCATCATTCCCATCGTCATTTGATTTGTTGT
CTGAGATTTGATTTGATCTTCCTGTAAATGATTAATAACTAAATATTTTTTATTACATAA
TCCAATGGGTCAAGTCAAATATTTGAAAGTCTCACAACATGTTCACATTAATGAAGATTC
CAATCTTGTCTTGTGTTTGAAGGAACCTGTTTGGCAGCCGCAGCACAATCTAAGTCCAGA
AAGAAATGTGATGCTGATGGTTTTGGTTGTTGTCACATGCTCTGTTTTTTTTTCCTTGTC
CAATAGACACAAAATAGAAACCAAATAAGAAAAAGAAAAGAGTTATGAATTGAACCCGAT
CCGAACCAAAACCTAACCCGATCAGTCTCAACGGAATCTCTCCATCTATAGAGTTATAAA
GTGAGCTTAGCCTAGTTGGTTTGCATTCCAAGTATTCAGCTCAAATTCGATTCTTTATAT
CTCGAGTCTTTCACTGTGACGGCTTGTTGTTACCGTGATAGCAATCTACGATTTTGACTC
TGATGATCAGTACGTGTATTTGAAGGGAAATACTTACAAATTTGCTACAGCTGAAACAAT
AACGCACTTAAGCCTTCATTGCTCAAATTTGGTTTTTCAATAGAGAAATCTGTACTTGTT
TCTCATTGTCTGTGCTCTGAATTTTCTTTAACACACAACTCACTCCCTTACAAGGTACAA
AGTTGTACATATAGAAATTATTCCCCTTTAAGTTCTAATTACTAAGGTACA
>RG1HF0147 Genomic segment corresponding to mRNA: NM_202609 Arabidopsis thaliana kip-related protein 6 (KRP6) / cyclin-dependent kinase inhibitor 6 (ICK6) (At3g19150) mRNA, complete cds.
TATAGTATTGTTTTAAACGTAAATTAACGAGGCGCTTCTAGACATGTTCCGACAAACATA
TATAATAGTACAGATGATTTTATAGAATGTAGTTAATCGATGTATCTTCTGCTATAGGTA
TCTCTAATTTATTGTTCCGACCACCACAATTCTTTTCTAAGTATTTTATAAATTGGTTAA
CCATGTATCTTCTGTTGTGTAATTATAGCTAGTATCTTCATTTGAAATATTGTAAGGAAT
AGTTTGTCTAATTGCTTATGATATTTGACCATCTAAGTAAGTTTATGAACTAATTGTTTT
TCAAAAAAGGTTGATTAACCTTAATTACGTGATAGTTTTAACATTAAAAGATTTCAACAC
TATGTTCTGGATGTTAACATATCCATCTCAAAACCATGATAAAACGCGTACAATGGAAGG
GATCAAGCTAATTTGACAAATCTCTATTCACACCTCAACCATTCATATATATACCCTCGA
TATATGTCACATCATTGGTTTTAGCTTTTAATTGATTCTCATAAAATATAAAACCCAATT
ACGAGAAAAGACTTGTTCGATGGTTCTCATAGACCCTGACCAAATAAGACTTGTTCCTAA
ACAAATCGAATTAAATAGAGTTGTGGTTTACTCATACTTTAAATCGTTTTAAGAAAAAAT
AATGACTACTGTTACGTTGCTACTACGTCATAACTACCGAAAATGATTGCGTTTTCAATT
GCTTTGAAAGGAAGCCAAAAAGGCAAAAACGGCAAAAAGGGAGAGAAAACGCGTTTGGGA
ATCTCAACGGCGTTTGTGTAAGAAAATAAAAGCGAAACTCCGTAACGGCGCCGTTATATA
CCATAACCTCCGTCCGCTCACCAAGGAAAATAAAATCTCAACCGTTGAAATAATCAACGG
CTCATGATTCATTCTCTCTCCTTCCCCACCAAAATCTCCTCTGCTTTGTTAAGAAGCGAA
CCAGAAATAGAAAGAAAAAAAAGCAGAGAGAGAGAGCACACAAAAATCCAAGAGAGAAAA
AAATGAGCGAGAGAAAGCGAGAGCTTGCAGAAGAAGCTTCAAGCACAAGCTTCTCACCAC
TGAAGAAAACGAAGCTTAATGATTCTTCTGATTCATCACCGGACTCTCATGACGTCATCG
TCTTCGCGGTTTCATCTTCTTCCGTTGCTTCGTCGGCGGCTTTAGCGTCTGATGAATGTT
CCGTTACCATCGGTGGAGAAGAAAGTGATCAGTCCTCGAGTATCAGCTCCGGTTGTTTCA
CCAGTGAATCGAAAGAAATCGCGAAGAACAGTTCGTCGTTTGGTGTAGATCTGGAGGTGA
ATTTTCAAAATCAAATAACTCCTCTCTACTTGAATCGATTTAATCAGACGATTTTCTCAG
TTTTCGTTTTGATTTTTTATTTCCGTTTCTGTGTTTCAGGATCATCAAATCGAAACCGAA
ACCGAAACCTCAACATTCATCACCAGCAATTTCAGGTTCATAATCTTTTTGTTTCCCCCC
CCCCCCAAATTAGACGTTCAATCGATTTTATTCTCCTTGGCGATTTTTTCTCTGTTTTTT
ATGGCAGAAAAGAGACGAGTCCAGTGAGTGAGGGTTTGGGAGAAACGACAACAGAAATGG
AATCATCATCGGCAACGAAGAGAAAACAACCGGGGGTGAGGAAGACTCCAACGGCGGCGG
AGATTGAGGATTTGTTCTCGGAGCTAGAGAGTCAAGACGATAAGAAGAAGCAATTCATAG
AAAAGTGAGTCCATTTTTACAATTTCATCATCTCTCTCACGTGTGTTCTTGTTGTTGTTG
TGTGCGCTTTGCTTTTTGGGGTTTGGGAAAAATTGGAGTGAGTCCGTACCTAGAGAGAGA
GAGAGAGGAATGTGAGTAAAAATGTCTGCGTGCGCATGATAAAAAGATTAACCGACGCGT
AGTTTAGCAAATATCCTAAAAAGAGAGAGAATCAGAATCCTAACGAACACACACACTTTG
GCACAGGTACAACTTCGATATTGTCAATGACGAACCGCTTGAAGGTCGCTACAAGTGGGA
TCGACTTTAAGCCATCAAAAAGCAAATACCATCCATGAAGAAGACAAAAGAAAAATAGGT
TTTGTTTTTCGTGGTTAACATTTCCACTTGTACAGCTCTAGTCTATTTCTCTTTAAAAAC
CTATGTTACTAGTTCGTACAAAACAAAACAAAAAACACGACCTTTATAATGAAATTTCGG
ATCTTGGCTACTAATTACGGTGATTTCGTTGGTTTGTTATGTTTCTGTTTTAAAATCAAA
AATGGTTTTGGCAGAGTTTTAAGTGCATGAATATAGAAAGGTGCTTCTTGTTTGGATTCT
TTTAAAACATTGGATGCTTAATTATTACAATTATTTTATCTTACTCAAAACTATTATTTT
TTGTTTGTCTCATGTCATTCTTATTCTTACACTTGCAGTTTATGTTATATTTAAATGTTT
CATGTCATATAGTACCCAATTTACAAAAATATCTGAAACCAAAAATTGATGTTTTAAAAA
AAAAATTGGAGAAAAGAGGAAAGGTACATGACATGACGGCACAGTAATACAGTTGGTTTG
TACTTCTCTAAAAACTGCGATCATACAAAATACAAATATTATATTTTTTCTATTTTTTTC
ACTAATATTCTTTTATTTTATTTTGGAATATTCCTCTATTTTGGCACTAAACACAGGGTC
CACTTAGTTAAAACCATTTTGGCCTTCATTAGATAAAACCAAAAAGCGGCCTATGCGGAG
TAGTAATTTATCCTAATGAAGTGTGTTACTGTAACAAAATATCATCAATGAGTGATACTA
TATAAAAACGATTACATAGGATATATTTACGTGGATTAGCTTTTTGGTAACGCATTAAAA
AAGGTTAATCTCATCATTGCATGGTTCCGTTGGGATTATATTTCTCCT
>RG1HF0150 Genomic segment corresponding to mRNA: NM_202605 Arabidopsis thaliana aspartate/glutamate/uridylate kinase family protein (At3g18680) mRNA, complete cds.
GGGCCCGTTTCTGGTCGTAGACTCTCTGCTCTGAAACCTCTGGGATAACCTTTCTCGGTA
TCCATTTGTCGGTTGCTTCTCCCGCAAGAAACGTGGTGGTATGTGTTTGTTTAAGTGTAA
AATTGTTCTTTTATAATTTTTCTGTAAAAGAAAACATATCTTTCCGTTATTCGAACAGAG
GCACATGAGTAAAGTGTTAAAAGAGTTGTGGTGGCTTATCTTTGAAGCAAGGTTTCAAGG
ACAAAGAAAAGAGACAAGGATTCAAGTAATTAAACATTATAATAAACTGTAATACGAATA
ATCCTTGACTATTCATACCATGAAAGATTTCAAGATCATTATCAGTGTTTTTTTCTTCTT
ATATGTGTTTGTTACTTTTACTTTTCCCGGGAATATTTAAAAGATCGAGCTTTAGTGTTA
CAAAAATTTACGTCGTTGCAAAGCAAAGAATTTAGTTTCACTCTTCAAAAACAATGTTAC
TTGTAAATTTGCAATTAGTAAACTTTTAAAACTTGAACTTGGTAAGAAAACTCATATTTT
TCAAGTCATTGAAACGAAAATAAGAATGCTTTGTGGTTCTTCACTTCTCTTGTAGGATGC
AAATGTAGTTATTTCAAACCTATTAATCAATTGTTATAAAAAAAGAAAAAAAACCATTGG
TCAATAATAAGTACACATAAAATAGTGTGAATTATTTAGATATAAGAAAATATCTATCTA
TTTGTAGCTATTTGTTATATGTAGTGCACTAAAATTGGTGTTCAATTAAATTTGATTAAA
AATTACATTTTTTATAGAAGTATATGTATAACGTATGTTAAAACTCTAAAAGACATTTTG
ACATATATCAAAATTTTCTAAATATATTCAGAATTTAATGAAAGTTATTCGTTTTTGTAT
GATAAGATAAGATTAAATATAGTGAATTATTGGGGATATAATTCAAATATATATATATAT
ATATATATATATATATACACATTAAATATCACAACAATTCATTTGATTAATTAGTAAATT
ACATTGAAACCAGACCTTATCTTCTCAGACTTAAAACCCGTCTTTGCCGGCGACACTTCT
CTACTGAATATTTCAGTAAATAATCTCTTCTTAGATCTCTCCGGCAATGGCAATTCCGTT
GCCTCTTACCTCTTGCTCCCCAATCTCAACTTCTTCGTCTATTTCCCGAACCTCCTTCGT
CCCTCTTACACTTCGCAATCGTACTTTCTTCTCCAACCAGAATTACAGTAGGCGTGTACT
TATCAGCTGCTCTTCTTCTTTGTCCTCAGACAATGGTTCATCTCCAGACTCCATGAACGG
AAACGGGAACGGGAACGGGAGGTATTATTAATCTTCAAGTTTTAATCTTTACGCCCACCA
GATGTTTGTGAAAATTTGTCAATGAAGATACTTCTGGGTTTAGGGTTTAAGAGTTTATTA
AAATATATTGCAAATCTGATTTTATTGTTTTGGTTGAAGTAAAACTTAACCCATTTATAA
TGTTTGGAACTTTGGCTGATTTTGTTAATACTCTGTTGCGATCATCTGTAATTTTCAGTA
GCTTAAACGGGCAATCATCTTTCCCACGACTGCCTTCCTTTGATGGAACATCCAAACCAC
CGCTTAAATGGAGAAGGGTTTTACTCAAAGTCAGTGGAGAAGCTCTTGCTGGAGACGAGG
AGCAAAATATCGACCCAAAGGTTTATTGTGATACCAAAAGAACCCTCCTTGTTTTGCTTT
CTTTGTTCTCTGTTTCCTTACTTCAGAAGTCTCATCCAGTTTCCCGTTAATTAGGTTACT
ATGGCGATTGCAAGGGAAGTTGCAGCAGTGACTCGACTTGGCATTGAGGTTATTCTCTAA
ACGCTTCATTCAAACATTCTTGTTCTAGTTGTCATTGTGATAATTGGATTCAAAATTTTT
TAGTGGATATGTATTCAGCTTTGAGTTCTTCCTATACATAAGTATAATACCCGAAGTATT
TGATAATTGCCTGTGTAGATGTAACCAAATATGCTGGAAATCAATTAGCTCAAACTTACA
AGAAACGGGAGCTTAAGTTAAGGGGTGGAGATATATGGCATTACACAACTTAAAGTTAGA
AATTTGTTATGATTTAAACATACTATACGGCAACAGATCATGTGTCTGGGTCATTAAGAA
TCATTGCAATGTTGTGTGTGCTCTGTCTGATCTTCTTACGCCTTTACAATAGGTTGCTAT
AGTTGTTGGAGGAGGAAATATCTTTCGTGGATCTACCTGGGCTGGGTGCAGTGGCCTTGA
TCGCTCCTCTGCTGATTATATCGGGTAATCATACGCCTTTGTGTCAAAGGATCTTCTTCT
TCTTACTCGGAGAAGATCCAGAATTTTCCTCTACTGGAGGTTTTTGGTCTCATTGGTTTA
TCTGAAATTGGATAGGATGCTGGCAACTGTGATGAATGCAATATTTCTTCAAGCGACAAT
GGAGAGTATTGGCATCCCAACCCGTGTTCAAACTGCTTTCCGCATGTCGGAAGTCGCAGA
GCCTTACATAAGAAGACGAGCAATCAGACATCTAGAAAAAGGAAGGGTTGTAATATTTGC
AGCTGGAACAGGCAATCCATTTTTCACCACCGATACTGCAGCGGCTCTTCGATGTGCTGA
AAGTAAGTAAAGAGGTGGTTTCCGTTTAAGTTTTCTCCAATGATTATTCGCAACACTAAA
AAAAAACTTTTCGCATTGGACACAGTTAATGCAGAAGTAGTGCTGAAAGCAACAAATGTT
GATGGCGTGTTCGACGATGATCCTAAAAGAAACCCAAACGCTCGTCTGCTTGACTCACTA
ACTTACCAAGAGGTCACCTCAAAGGACCTCTCTGTAATGGATATGACTGCTATCACTTTG
TGCCAAGAAAATAACATCCCAGGCTTGTTTTCTATAACACTCTCTCAAACCTTGACCACA
TGCATACATGATCATCTAAAATACAACAAGAATGCTTATTTAGTTCTGTGTCAATTTGCA
GTTGTGGTATTCAATCTTTCGGAACCTGGGAACATCGCCAAAGCAATCAAAGGAGAGAGA
GTTGGTACATTGATAGGAGGAACTTGGAACTCCATTGTTACAACAACCTCATGAAGAAGC
CTATTCTCAAAACACAAAACTTATTAGAGTATCTTAGGTCAGGAGAATCTTGTAACTCCT
GTATATATTAGTTTGCAGACAAGTTTTACATTCTAGGAATCTGTCTGAAATTTTTGAAAG
TTAATCTTTTTATACATGAAGCTCATTTTAAACCCTTTGGGCTACTACATTGGATATGTC
AAAATACATAATACAAAAAAATTACAGAGCAAAACACCAAAAAAAAATCTAATCTTGATC
CCAAATATGACTAAAGAAATCAGCAAAAGTTGGTGAAGCTACCAAACTAGTAAAGCCAGG
ACTTCGAAACGGGCTCATAAATCCCGCCGGCGAGAATAATCCCAGTGGTATAGCCGGCGA
AAACATCCCACCTTGATGATACATCGGAGAGAATATCCCGGTAGAAGCTGTTGGCAACAA
GGCCGGAGATGGCGAGAGTATTCCCGGAGCATAACCACCAAATTCAGCTGCTTCTTCCAT
AGCCGTGTTGATTTCCACCGTCTCATCTCTCGCAGCCGGTTCTTTTCCTCCTCTTGGACT
AGCATTTTCCGTGGACGCTAGCCTCGCCGCCGGTGAAACATCTCCACCGCCGCCAGATTC
GAGGAAAACACCAGAGGAGATCCCTGTGAGTCGCTGGACTACGTTCATGAACTCAGACGC
GGTTGCGTGTACAACCTTGGGGGATACGGCGTAGATAACCACCGGCTCTCTAGGAATATA
CGGCGGCGGTTGGTCACGATTTGGCGGCGGCGCAGGGTGTTTTGGAGGTTTCTTGATTTT
GTGAGAGTCTTTGTGAACACTAAGAGGTGAAGGACGAGGACCACAGATCTGAAGCTGCCG
CTTCTGGTTCTGTTGATCGGAAGGATTGCCGCCGGCAAAATACTCCGACGGATCCATACT
TGGGAAGCTTCCTTTTTTAGAATCAAAACTTGTTGTTCTTCTGCTCTGTTTGGTTTGGGA
ATTGAATGTTTTGGCGACTGAGAAAATTGACCAAAACAACAAAAAAGAGAAAGAAATAAA
AAGTCATCAGAACGATTAGTTTGACTTTAAAAAATGTTGACTTTTTGTGTCTCCAACCAA
ATTGTTACAGCACATGCTTAATTAGGAAACTTCCATTCTTGTCTTA
>RG1HF0154 Genomic segment corresponding to mRNA: NM_202601 Arabidopsis thaliana expressed protein (At3g17860) mRNA, complete cds.
GTTATTTATTACTCTTCTCAATTTTTCTGATTCTGATTGTTTTTAAATCGTAGATTTGTT
TGATTGATTAGGAGTTATTAGGACTACTTGTAGTATGGAATTTGTTTTTGGATAGCTGAT
TTTATGGCTTGCTCGGGAACTGGAATTGTCAGTTTGTTGCTTGGAGCAGAACATTGTCCT
TTGCTTTTCTCGGGAGATGTAGAATTTGGATTTGGAAAAACTAGTGTTCTTTTCCAAAGC
CTTGTCTTAAACATGCTTTCGGTCGGAGAAATTAACGAGAACTAATCTCAAGCTTCTAAC
ATAATTAAACTCGGTAAACTTTTTTTTACTAGAGTAAATTTTTTTGTTTTGTTTGAAGAG
TCTTATAATTGAGAAATACTTTATTAGTTTATACTAAAAAAAAAACGAATACGTAAAATG
TTGGAAAAGAGGGGATGTATAGAGACTGATACAAAAATGATAAAATAGAGACGGTTGGTA
GTAGGTAGAAAGATTAAATATACTCAAAAGAGTGAGTTGGATTAGTTTATAAGATGATTA
ACTTCTTGATTGTGTGAGTTGGATTAGTTTATGAGATTATTAAAATATTGATTGTGTATT
TGTGTTGTGTGTTGATTAAGCGGAACTTGCGTTAGAATATTGTTCAAGGTACAATGTGGA
AATAATAGTTTTCTCACCACGAGGAATATAATTATTTCAACTTTGTTTTCTTATCAGCCA
AAACGTGCCACACCATAAAAGTAGTGCATCAACATGTGGTGTGGTGTGGTGGGGTTAAAG
TTTGAATCTCTCTTTAATTTAAACTATTAAAACAAACTTAAATTATTGGAGTTTCGTACA
ATGACTTTCAATCAAATGTTTTAGAATTAGACACGGTTTTCGAAAGTGGTTTTCCCTCGT
TGAATTTGTCAACAGTATCAGATTCTACATTGTTGGTTACTAATCTTTTCCTTGAAGTAG
GTGTTGAATTAATCCTCTGTTGTTTATGTAAGGAGATCTCGAGACATTTATGGTTAACAG
TTAACACTACATGTTTGACTTTAAACTGATTATCTTTTATTCTTTTTCTTTTGTAGCTCC
CAACAGAGGAATGAACTGGTCTTTCTCAAACAAAGTATCAGCTTCTTCTTCTCAGTTTCT
ATCCTTCAGGCCAACTCAAGAAGATAGACATAGAAAGTCTGGAAATTATCATCTTCCTCA
CTCTGGTTCCTTCATGCCATCATCAGTAGCTGATGTTTATGATTCAACCCGCAAAGCTCC
TTACAGTTCTGTACAGGTATTTGTCATCAAAACCTATGTTAACCAAGACCCTTGTGTTTT
TTTTATCCTTCGCAAGATAGCTTTAAAAGTGAGCCCTGTTTTATGAGCATATAGTAATTG
GTTTTGAGTCTAGTTTAGCACAAGTTCATGGCAATTAGTTTGTGGATCTAATCTTGGTTT
AATACTGATTCATTTTAAGTGTAAGCTAAGCTTCTCATTTTTGATAAGTTAGTTCATACA
ATGCCTCACACCTACTTTATGGCTTGTTACTCTCAGGGAGTGAGGATGTTCCCTAATTCC
AATCAACACGAAGAAACTAACGCAGTTTCCATGTCGATGCCGGGTTTCCAGTCTCATCAT
TATGCACCAGGAGGAAGAAGCTTCATGAACAATAACAATAACTCACAACCTTTGGTAGGA
GTTCCTATCATGGCACCTCCAATTTCAATCCTTCCTCCTCCAGGTTCCATTGTAGGGACT
ACTGATATTAGGTACCCACTAGTCATCATATCATACAGAAACTCTTTCTACATTTTCATA
GTTGACTAAAGACTTATTTTTGTCAGATCTTCTTCCAAGCCAATAGGTTCACCTGCGCAG
TTGACGATCTTTTATGCCGGTTCAGTTTGTGTTTACGATGACATATCTCCTGAAAAGGTA
TCTCAATCATTTTCTTCCATATATGCATCTCTTTTACTCGTAAGGTATGGTACTCATTTG
CTTTCTTTCATTTCTCAGGCAAAGGCGATAATGTTGCTAGCTGGGAACGGTTCCTCTATG
CCTCAAGTCTTTTCGCCGCCTCAAACTCATCAACAAGTGGTCCATCATACTCGTGCCTCT
GTCGATTCTTCAGCTATGCCTCCTAGCTTCATGCCTACAATATCTTATCTTAGCCCTGAA
GCTGGAAGTAGCACAAACGGACTCGGAGCCACAAAAGCGACAAGAGGCTTGACGTCAACA
TATCACAACAACCAAGCTAATGGATCCAATATTAACTGCCCAGTACCAGTTTCTTGTTCT
ACCAATGTAATGGCTCCAACAGGTAAAAAACAAAGTCAGAGACCTGATACTACATTCGCC
ATCTAACTTACTAGTATTTTCATGGATGTAACTTCATTCTCGTTCTGTTTCTTATGCAGT
GGCATTACCTCTGGCTCGCAAAGCATCCCTGGCTAGGTTTTTAGAGAAACGCAAAGAAAG
GTACGCAACACTTCTTTAGAATACACCATTCAATAGTTTCTTGGGCTAACTCTCTTTCTC
GCTGTGGGTTTCTCAGGGTCACGAGCGTATCCCCATATTGCTTAGACAAGAAGTCATCGA
CAGATTGTCGCAGATCAATGTCTGAATGCATTAGTTCTTCTCTCAGCTCTGCAACCTAAT
TTCATCTACAGTAAGAAGGTTGCTTTAGACCACTCCACATCCATATTTGCATTTCAATGG
CGGTCTTTTCAATGTCTCAGTTAATTTTTCCTCACTCGCCACACTGAGTTTCTCCTTAGC
TTTATATATACGATAGTGTATACTTTGTTTACATGTTTTTTGGTGGAATGGAACTTATGA
GAGCATATCAGATATGTACTTGGGAAAATTAGTAGAAACTGTTTGTTTCTTTTTTTTTAA
CTCTGTTCTTTTGTATATATCACTGAAGCTCGCATATGTATAATTCATGTAATGGAATTG
CATCGCTTCTGTTTCCCTAAGTTATTTCTCTAATCAATTTTCTATTCAAATATGGGGATT
TTTTTAATAGGATTTGCTAATTTGTACTCTGGTTAACAATAAGCTTGATACATTACCAGT
TACCAACTCGAATTCACAAAAGAAGTCATCATTATATATGGAGAAAATGGAACATCTTTT
AGAATTTGCTTTAATTCGTTTTGGCTAATTATTTTTCGGTCTTCGTTTTGGCTGTGAGTT
TCTTTGTAACATCCTAATTTCAATATGTGGGCCATTTTGTGTTGTAGCCCATCAAGGCCC
AATGTCTTATTGCACAACGAAAAGGGATGTTGCAAAAGATGATAAACCGGATATGAATTC
AGTCGCGGTTAAGTTAACGCGAAGACAAAACCGGTTGGACATGTTCGGTTTTCGGCGATG
ATTATTTCAACGTTTTTCAGTCTAATCAAAACCAATACGAGCAGACACAGCTCCGTACGA
TCACAAGGATTCACTGATTTCTAAGCTTTTCATAGAAAGAAGAAGAAAAAGGCGGAATTC
GATGGTGGATGCGATTCAAGTAGCTGAGCTGAGAAGATTCGTCGAGCAGTTGAAATTGAA
TCCTTCGATTCTCCACGATCCTAGTCTGGTTTTCTTCAAAGAATATCTCCGAAGGTGATT
CATTCTTCTCTGACTTATCTTTCTTTCGGTGAATTTCATTTGTCAGTTGAATTTTTCCAT
GGAGCTGTGAGTTTCTTTGTAATCGATGCTCGTTCCCGTCTTATCGTGTACAGTTTAGGA
GCTCAAGTTCCGAAGATTGAGAAAACTGTAAGTTGTCTTTCTTATGAATTATCGATGTTT
AGGTTTCTCTTGTTTGTGCTACTTGGGATTGAGTTCTTAATATCTTTGTGTTGAATTGAT
GTACAAAACCCTTTTCTAGGCTTCAACACTATCTAAATGTTGATCGAATAGTTAACTATA
AATTGCAGGAAAGAGATTATGAAGATAAGGCTGAGACAAAACCCAGTTTCTCTCCTAAA
>RG1HF0156 Genomic segment corresponding to mRNA: NM_202599 Arabidopsis thaliana CBL-interacting protein kinase 1 (CIPK1) (At3g17510) mRNA, complete cds.
ATGAGGTCCGTATCTTAAATTTTTGTGTATAATCATCTTTGGATTATCGAAATGATTCTG
TGATTAGGAAGTAAAAAGGTTTATTGCTTAATTAGTATAACAATTTTTGATTATTCTTCT
GTTTGCTTGTTTCTGTTTATTTAGTATATACCTGAGTATGACAGAAAGTGATCGAATTAT
TGCCTGCTTATGGATGGTTATTCAAATTTTGATTCGTCATTTTAGATTGTTAGATTAGGT
TTAGTAAACTATTTTTAGTTAATTTCTTCATTGTTGTTTCTTTATCTATCAAAATGGAGC
TGACGAGGATTAAAAACACCTCAAATCTTGGATAATTGTTGTTTGCTTTTTGGATCTTTT
TTTTTACTGTTTAGGAATATTCTTACAAGTCATTTGGTTTCGTACCCAAACATGTTTCAT
TTAGCTTGTTTTTCACGTTGCCAATTAGCCGCATCATTTTACATAATTATTAAGTTAATT
ATTCCATTATTTGATATGGTGGCTTGGCCGGTAACACAAATCTGACCTGTTCAATTCAAA
GGTGGGGTCCTAAAAAAAATTATCGTGAAAAATGCAGGATATGTCGCTTGATCATCATAT
AATTGCTTAATCTTAGTACCCTTTTAAGCTTTTTATCATGTGGACCCTCTTTGATCTTAT
GCTTAGTTTTACTTTTTATTTTATTTTATTCATATAGTATTATTTCAGATGATTATTGTA
TGGGTCATTGCTTGCTGTATCTTTGCGTTTTATTGTTGACTTCTAATTATTTCGATTGCT
TCTTCCTCTTTGCCATTTAACACGAGATTAATCGTGACTTTTGGTTAAGCAACCATTGTG
GATCTTCACTTATTTGATACACGTGGTCCACTTTTTAAGCTCGTGACTAACTTTGTCGTG
TCTTGGACAACTAAGTGTTTTTTATGTAATCTGTGGATATGAATGCAATTCGAATTCTAA
ATGTTTCTTTTTCTTTCTTGTGACTAATCTTTTGGATTCTCAAACATGAAACATCTTACC
TCAGAACTCACTGTTCCTTTACCTTGAAACTAATGGCCTCTTCCTTATGGTAATCATGCA
GGTCTTGGCTAGCAAAACGAAAATTAATATGGTAATGGAACTTGTTACCGGAGGAGAATT
GTTCGACAGAATTGTAAGACTCTTACTAGCCTCTATGCTCAAAGCAAAAAAGATTTTTTT
TCTTTTTTTGACGAGTGTCATTTTTGCTAAACTCACACTTTGATGATAACTCTCAGGTTT
CCAACGGAAAATTAACAGAAACTGATGGAAGAAAAATGTTTCAGCAGCTTATCGATGGAA
TCAGCTACTGTCATAGCAAAGGTGTTTTCCACAGGGATCTCAAGGTCTGTGATTCTCTCA
CTGTGTTTCAAACCATGGAAACCTTATGGAATAGTGTACTGATGTTTTTCTATATTGCAG
CTAGAGAATGTTCTTCTTGATGCAAAGGGACATATAAAGATCACTGATTTTGGCCTCAGT
GCTCTGCCTCAGCATTTTAGGGTACTTGAAAATATCATCTTAAAACCATAGCATATCACA
GCAGAATTATAATTGTTGAATCCGTTCGAGTTACAACTAATTTTCTCTTTGGCATTTTAG
GATGACGGATTGTTGCATACAACCTGTGGAAGTCCTAATTACGTTGCGCCTGAGGTTTTA
GCTAACAGAGGCTACGATGGTGCAGCATCAGACATATGGTCCTGTGGTGTAATCTTGTAT
GTGATTCTAACCGGATGTCTTCCTTTCGACGACAGAAACCTTGCAGTTCTTTACCAGAAG
GTAAACCTCATTTTTTCTTATATATATGCCAATTCAATACACATTTTGAAGAAATAAGCT
TGATAATTGATTTGATTTCTAGATATGTAAAGGAGACCCACCAATACCAAGATGGTTATC
CCCGGGTGCAAGAACCATGATTAAGAGAATGCTTGATCCAAATCCAGTCACGAGGATCAC
AGTTGTGGGTATTAAAGCCAGCGAGTGGTTCAAACTTGAGTACATTCCTTCAATTCCCGA
TGATGATGACGAAGAAGAAGTTGACACAGACGATGATGCTTTCTCAATCCAAGAACTCGT
AAGAATCTGCCACCCTTACTCTCTATCGCAACTGCATTTGAGTCAAGTACAATGTCCTCA
TTTCTCTGTCTCTCTTTTGAATGGTCTAGGGATCAGAAGAAGGGAAGGGCAGTGATTCAC
CGACCATCATCAATGCGTTTCAGTTAATCGGAATGTCTTCCTTTCTTGACCTGTCCGGTT
TCTTTGAACAAGAGGTAACTAATCTTCTAATACTCTGTTTCAAAGATCTGCTCTCTGCTT
GAGCCAATGTATAATAAAAAGGAGTTATACTTTTACTTTCTCAGAATGTATCAGAGAGGA
GAATAAGATTCACTTCAAATAGCTCAGCAAAAGATTTACTGGAGAAAATCGAAACAGCCG
TTACAGAAATGGGATTCAGTGTACAAAAGAAACATGCCAAGGTGGGTCTTCACAACATGG
TCTTCCTCTTCCTTAGCAACTTGGAATTTCAAATCTGTAGGTTTATAAACTTTAAACTGT
ATTTTGTTTCAGTTAAGAGTAAAACAAGAAGAAAGAAACCAGAAAGGTCAAGTTGGTTTA
TCAGTAACAGCTGAGGTATATTAACTATTACGTAAACATTATTTCACTGTTCAATAGACT
ATTTAGTGAGATTATTTGACTAATAGAAGAAATTCTTATGATATCAGGTTTTCGAGATAA
AGCCGTCACTGAACGTGGTTGAGCTAAGAAAATCTTATGGCGATTCATGTTTATATAGAC
AGGTATGCCACTATTGTCATTTCTTAATTAGACTGAAGAAACACATATCAAAGATAAAAA
TGTTTATGTTTGATATTGGGGTTGGTGCAGTTGTACGAGAGACTATTAAAAGACGTGGGC
ACATCCTCGCCGGAGCAAGAGATAGTAACTTAGGTGTTGGTGTTTTCGGCTGAAGAGATA
TACATAGCTCTAATAATTTATCATATGGAACACACCATCCATGTTCATATAATTTATTAT
CTTAAGTATATATAAAAGGAGCTCGATTTATATGATTAGTGCAAATAGTAATTGCATTTA
AGTATAAACCGTGGCGTAGATCTTTCCTCAAGAATTAGAGATTTTATTCACTACCTTTGT
ATTTGTTTTTATTATTATTTGGTGTGGCAAATCTGCCTACTAGCAAAAAAGATCCCATAA
AAAATCTCTTCATTATTTTTGTAAATAATATACATGTGTTTAGTTTGTATCTGTACATCA
TTCAATTCCGCACCAACCGATCTACGTATATAAATTTTTAGTATTATGCTATGTTGCTTT
CGTCTCATAAAATACTCTCAAGAGTCATGAGTCATGTGACCTATCAACATTTAGCGTCCT
GGAATGTAACAATTGTAGTTTTAAAGTTAGTCAAATTCACAACTTGTTCTTGTTTTAGTT
GGAACTTGAATGTAGTGCAAATAAGCCAGGAATCAAAATAATATATCTAGTCATAGATTA
ATCAAACGATTTTACTACAAAAACGCAAAAACGAATAAACAAAAAAAGGAGATTGAAGAA
ATTACGTCCTTACCTGTATCGACTAATACTGAACCAAACTTGGAACATAATTGAAAATAA
AACGGCTCACATGAGTTCATAAAAGGAATGAACTTAGGCCATTCGCCAAAATGGATTTCT
GTGTATTCACGGTCCTCCCCAACAATGTATACAAGGTTCTTGCTCGCAAGTCTGTTACTT
GTCTCACAACCCACATAGCAAGGCCATTCCTTTCTCCTTGTCGATGAAGAAACTGTCATA
CGATAACATAGCACGACCACCAATGTCTACATCTACCGTAAAGAATTTGCTCCACTGCAC
TTCTTTAGTATCAATCTTATCAGTTATCCATACATCCACCTTTGATGCACGACAACGCTG
AAGTACCAATGATAGTTGTTCTTATCTAACAACTGATAGAGCTGTAGTTTTATGATCAAG
ATTCTGAAAAGCCGGAAGACAGAGGCATTCATATCTCTCTGTTGTAAAAATCAAAACTGA
GCAAGTATGATTTGTTGTGGTTTCCTTTATCCAAAGCAAGACAAAAACTATTTCCCTTCA
AAGACATGCCATTTGGTCTTGGGATGAAGTTGCAAGTGATGTTATTGAGGACCCTATGTT
ATGCTTGTATTAATCAGGAGATTCCTAAGTGAAATTCTAGATCAAGCGTAAAACCATTTA
ACAAATTACTCATGTTTCTCATGAACAGCGA
>RG1HF0157 Genomic segment corresponding to mRNA: NM_202598 Arabidopsis thaliana expressed protein (At3g17185) mRNA, complete cds.
ATGTTAATAGTTACTATAAGTTGTGATATTACTATTTTTTTACATTATTTTGACCATTTT
ATGTCTTAGAAGACTGTGTGATTCCCCCGCACGCCCACAAAGTTTCTATTCCCCACAAAT
CTCAGACTTTTGATTACTGGATTTTAGAAATAAGAATAATAACTTGCTCGAAAGAGATTC
GACCTTCTTTATCTTACTTCATTTTAAAGAAAACTGATAAGCCATTGAATAAGAACATAA
TTCCTCTTTTTTTTTGTTAGAATGAGAAGAGAGCAAAGAAACTTCTTAAAATGTTATAAA
ACTAATTAATACTAGGAAGACTATAAGCTTGAAATATATAAACTATTACAGAGTAAGTAC
TACATATATAAAAAACACAGTGTGTGTAAACATGATTTATTTTGAAATTTGAACTTTGAT
GTGGTTTTTTTTGCCCTAGAATTGAGGAATTCCATTTACCAAGATTCTCTTAATTTGCTC
AAACTCAGTCTCTTCACCAATTAGTGGATAATTATGTTTGGCTAGGATGCCTAGTCCAGC
TAGATTAGATTATGAAGTATATACCAAACAATGTTCATTTATCAAATTTTCAATTAACAA
TCAACGAAATTTTAAAATAGAAGCTCTACGAAAAATACATTTAACATGAGAAACCAACAT
ATATTTTAAAAACTGTTGATAAACAATAAGAAAAAAACTTGAGACACAGTTTCGAGTTTT
TTATTTGACCTGTTGACTTTGGTTTCGCTTAAGGACCATAGAAACTGCTAACTCAGGAAA
AGGACCACCTTCGGGCACAACGGTCAGGTGTTCGGGCAGATTGGTCTATGCCATATCGCA
ACGATGACGTCACCAAATTCATATTTTAAAACTCGTTTCGGGCAACGACAACGTCATGAT
CCCTCCCAAAGGTCTAATTGGGCCCCGGCCCACAAAGGTTATCATCTTCTTTCTTCTTCT
TTGTTTATTGTTGCTTTTGCCTTAAAATCTCTTCTTCATCATCCCACCGTTTCTTAAGAC
TCTCTCTCTTTCTGTTTTCTATTTCTCTCTCTCTCAAATGAAAGAGAGAGAAGAGCTCCC
ATGGATGAAATTAGCGAGACCGAAGTTTCTCCAAGGTGATATGTCTATCTGTATATGTGA
TACGAAGAGTTAGGGTTTTGTCATTTCGAAGTCAATTTTTGTTTGTTTGTCAATAATGAT
ATCTGAATGATGAAGAACACGTAACTAAGATATGTTACTGAACTATATAATACATATGTG
TGTTTTTCTGTATCTATTTCTATATATATGTAGATGTAGTGTAAGTCTGTTATATAGACA
TTATTCATGTGTACATGCATTATACCAACATAAATTTGTATCAATACTACTTTTGATTTA
CGATGATGGATGTTCTTAGATATCTTCATACGTTTGTTTCCACATGTATTTACAACTACA
TATATATTTGGAATCACATATATACTTGATTATTATAGTTGTAAAGAGTAACAAGTTCTT
TTTTCAGGCATTAAGGAAAACATAACCTCCGTGATGCATAGAGATTATTGGATCCGCTGT
GCTGAGACATTGAGTTTTTCTTCGGCATTCCAGTTTCAATGATAAAGCGGTGTTATCCTA
TCTGAGCTTTTAGTCGGATTTTTTCTTTTCAATTATTGTGTTTTATCTAGATGATGCATT
TCATTATTCTCTTTTTCTTGACCTTGTAAGGCCTTTTCTTGACCTTGTAAGACCCCATCT
CTTTCTAAACGTTTTATTATTTTCTCGTTTTACAGATTCTATTCTATCTCTTCTCAATAT
AGAATAGATATCTATCTCTACCTCTAATTCGTTCGAGTCATTTTCTCCTACCTTGTCTAT
CCCTCCTGAGCTAATCTCCACATATATCTTTTGTTTGTTATTGATGTATGGTTGACATAA
ATTCAATAAAGAAGTTGACGTTTTTCTTATTTGATTTTTGTTGTTGTTGGTTATATTATT
GCAACAAAATTAAAGGGGGTAAGGAAGGTCTCGCTATCAAGGGGACTGGCAAAAGGTAAT
GAATAAGGAAACGGGCAAAAAGAATTATGCCTTTACTCTCTCTTTTAAGGCTTTGGACAG
GAATTTAGTTTTGTTTTATGTGTTGTGTTGTTTGTTTGGGTCTGACTGACCCCAAAGGGC
AAAGCCAAACCAGAGAAGACTCTTATTAAATATTCCCTCAGAATCATTTATTGCCTCTAT
CTTTATCTCTCTCTTTCTCACACTCGTGACTGTTTCTCACCTTATGTATGTACTAGTAAT
AGTTTTTACCACTTTCAACTTTTACAAATAGCATTTGTTTCTGTTTAAAACGGTTGACGG
ATAGGTAATACCCAAAGTTTTATACACCAAGAGGCGAGGAGTTTTAAGTTTATAGGTCGT
TCATAGATAAAAACAATTGTTTGTAGACAGAAGTATATGTCTCTACTCATGACACTTTAA
ATTTAAGGTTTGATAGAGATGTTTAATGTCTTCTATTTATCGGGTAACCTATTTATAGAT
TATGCTACAACGATTTCACTCCTATATAAACTCATATGATGCATTTCATCAGTAAGTTTT
ATCAACATAACTTAAATGAATAAATAACGATAAAAATTGTTTTCAATTTATGTCAGATGC
AAACCGCACTAAAAGTCAATAGCACACCGTGTATGGTCGAAGAATCACTAGGCCAGAAAC
CCTCAAATTTTCCATATAAAACCTTTTGGAGGTGTGATCGATGAATTGGTTTTGATTATT
ATTTTTTTTGGCTAAAAAATAAAACCATGCATAATTATTAGTTTGATATTTAGAAGAGTC
AAATAGAGAAAAAGGGGTAAGTTTTACTGAGAAGAGAGGAAAAGCTGAGCAACCCTTTTG
TGATGTATACGAGAATAAATGTTTTTTTTTTATTTCTCTCTTATCTTTTTTTGCCATTCC
TCTTTTT
>RG1HF0162 Genomic segment corresponding to mRNA: NM_202593 Arabidopsis thaliana expressed protein (At3g15395) mRNA, complete cds.
CTCGGTCAAAATTTCAATGCTCTACCCAAAATTGCATATAACAAACACCTGGCAGGCATT
ATATCTCCGATCTAAGTAGATAAATGGAACTGCTCAATTATCTCTACACAAGCCAATCAA
TGATCGTTTCTGAGAGTTCTAAAGTAATACAAGTGAAGCAAATCAATGGCAAAGTGAAAA
GTCCAAGAACACCTTTTTACTCGGTATCGATAATCACAACGCAATTAGGGAAACGCATTA
TCAAAACGAAGAATGTGAAACCTTGAGAATCAGACTAAAGAAGAAAGAATCTTTCTAAAA
GAGCCAACTCGAACTCGTTTGGAAACCGCATTACACCACAAAGAAATCCATTTCCAACAA
TCAGCAATGCAAGACGCAAAAGAGTAGAGACGGAGATAGTGTAAGAGTACACTTACCAAA
AAAGCCCGAAGCAAAAGACGCCGGAATCGAGAATCGGAATATTAGGTATTTCGATTGCAA
AAGATCGAATCTTGTAAAATCGAAACGGAGAAGAAGAGGACAAAGTAGAGAATTGGTTAA
GCAGGGAAATACATTCGGTGCATGAGACGAGAGGAGAAGGAAGTAAAGTTTCTATAGGCT
TTGCTGCGAAAAGCAAGCGCCTTTGCTTCCTCCAAATTTTATAGGGAAGACAGTGACAAA
TTCTTGTTATTTATAAAAAAACCAAATTTGAAAATCGAAGAGCCAAATTGCAAAATAAAT
TTAACATTTTTTTATCGGATGTTACAAAAATAAATTAGATATCCACATAACATGTGCGAA
TGTTATTGATAATTTTGTATTAATCAACAAAAAATACATGTCGGGAAAGAAAAAAAAGTG
TTTCATTTATTGTTATGAACCCTTTATAAGTTATGTATTACCAAAATAGCACTCATTGTT
TTAAAATTACAAATTAGTCCGTTCTTTTATTCCCGTACTCGTTCCTTCTTCTTCTTCTTC
CTCTCATCGTCATTTTCTCGATTCTCACTCTTCCGGTCACCGACTAATTCTGGTTAGCTC
ACATTCCTTATGCTCATTCATCCACAGTTCCCTAATTAACGCTACGAATTTTGTTTCTCC
TCTTATTTCTTCTTTCCTCTTGTAGAATAAGGTTTATCAAAAGAATAAGAATAAGGTTTA
TCTCTTAAATCTCCGATAATTAGCAGAGTTTTTTCAGGATTGAGTTTGATTTGCTGTTTT
GGAATCATAAATTTTGCGTTTTAGTGGATAAAAAGCTAGCTTTGAAAGAGTTATTGCAGA
GAAAAAAAATGGGATCGAGAGGGATTATCAACGATAAGTGGTCAATGAGGATTCTATGGG
GTTGTGCTATCGGAAGTGCTATTGGTATGATTGATCCATCTTTCCCACATTTTCATCTTA
GAGACTATGGTTTTTGTTACTCAAATTCATGAGCTTTTTGTTTGTATGGGACACTTTCTT
TAACCCATAATTGTTTAGGTTTATACATGGTTGCTGTAGAGAGACAAACTCAGAACAGGG
CTCGTGCTATGGCTGAGAGTTTGAGAGCTGCTGAATCACAAGGTGATGGTGATAATGTCT
AATATCTACCAAGTAGTGCTCAGTTGAATACTCTCAGTTGAGTTTTTTTTTTTGGTGTTT
GTTTTTGTTATAATGACTTCTTCTGCCAAGATGGTGTTGATGTAGTTTCTTTTTTGCAAA
TAATCGTAATAAGGTTTCGAAACTTGGAGAGTTGAAGTTGCTGAACATACGATTTGTGTT
ATCGCAAAAAAAGTTATTTCTTATGCCTGTCATGCTATGTTTGTGAATTCGATTTTTAAT
GCGTATTTTCAGCAAGGCGTCTTGCGTTTAGGGGATGTGTTTTCTATTAAGTAAAAGTCT
TCCTTCCTATAAAAGCATGAGGGATCATTTTATCAGGAATGTACAGCAGGATCAACTTAT
TACATAGAAATAATGGCTCAGGGACACCAAGGCTTATGCTTTGGGTTTATCTTCTTACTA
TGCTTCTTCAGCTCTACTTTTGCACTCAGGATTCTTAAGGACCTCCCTATGATGGAGCCA
AGAAAGCTAGATCTGAACCATGAAATGATGCCTGGGATGGTTATGCTACAGCCAGATCAT
GAGGTCCAACCTGAGCACACGGTCAAGCCTGGCCATACACTCCAGTCCATGTCCGGTGTA
TCAGAACATCCAGAGCACACGGTTAAGCCTGGCCATACACTCCAGTCCATGTCCGGTGCA
TTAGAACATCCTGAGCACAAGGAAAAGCCTGACCATAAACTCCAGTCTATGTTGGGAGAA
CATCCTGAGCACAAGGAAAAGCCTGACCATAAACTCCAGTCTATGTTGGGAGAACATCCT
GAGCACAAGGAAAAGCCTGACCATAAACTCCAGTCTATGTTGGGAGAACATCCTGAGCAC
AAGGAAAAGCCTGACCATAAACTCCAGTCCATGTCTGGTGAATCAAAACATCCTGAGCAC
AAAGTCAAGCCTGATCAGATAATGCAGACCATGGCGAGTGAACTGGAAGAGGAAGATCCT
GACCACACAAGTAAGCCTATGGGGTATGGTGTAGGTAGGGGCTATGGAAGTGGTGGGTCT
GGTGTTGGCTATGGCGTTGGAA
>RG1HF0163 Genomic segment corresponding to mRNA: NM_202592 Arabidopsis thaliana expressed protein (At3g15395) mRNA, complete cds.
GTTATGCATTTGAAGCTGCAAAAAAAGCTAGTTTCAATCATCTTCCTAATAACCATCACT
GACTACGAAACTAAAGCAGAACATGGCTTGTAATCATGATACTACTCTCGGTCAAAATTT
CAATGCTCTACCCAAAATTGCATATAACAAACACCTGGCAGGCATTATATCTCCGATCTA
AGTAGATAAATGGAACTGCTCAATTATCTCTACACAAGCCAATCAATGATCGTTTCTGAG
AGTTCTAAAGTAATACAAGTGAAGCAAATCAATGGCAAAGTGAAAAGTCCAAGAACACCT
TTTTACTCGGTATCGATAATCACAACGCAATTAGGGAAACGCATTATCAAAACGAAGAAT
GTGAAACCTTGAGAATCAGACTAAAGAAGAAAGAATCTTTCTAAAAGAGCCAACTCGAAC
TCGTTTGGAAACCGCATTACACCACAAAGAAATCCATTTCCAACAATCAGCAATGCAAGA
CGCAAAAGAGTAGAGACGGAGATAGTGTAAGAGTACACTTACCAAAAAAGCCCGAAGCAA
AAGACGCCGGAATCGAGAATCGGAATATTAGGTATTTCGATTGCAAAAGATCGAATCTTG
TAAAATCGAAACGGAGAAGAAGAGGACAAAGTAGAGAATTGGTTAAGCAGGGAAATACAT
TCGGTGCATGAGACGAGAGGAGAAGGAAGTAAAGTTTCTATAGGCTTTGCTGCGAAAAGC
AAGCGCCTTTGCTTCCTCCAAATTTTATAGGGAAGACAGTGACAAATTCTTGTTATTTAT
AAAAAAACCAAATTTGAAAATCGAAGAGCCAAATTGCAAAATAAATTTAACATTTTTTTA
TCGGATGTTACAAAAATAAATTAGATATCCACATAACATGTGCGAATGTTATTGATAATT
TTGTATTAATCAACAAAAAATACATGTCGGGAAAGAAAAAAAAGTGTTTCATTTATTGTT
ATGAACCCTTTATAAGTTATGTATTACCAAAATAGCACTCATTGTTTTAAAATTACAAAT
TAGTCCGTTCTTTTATTCCCGTACTCGTTCCTTCTTCTTCTTCTTCCTCTCATCGTCATT
TTCTCGATTCTCACTCTTCCGGTCACCGACTAATTCTGGTTAGCTCACATTCCTTATGCT
CATTCATCCACAGTTCCCTAATTAACGCTACGAATTTTGTTTCTCCTCTTATTTCTTCTT
TCCTCTTGTAGAATAAGGTTTATCAAAAGAATAAGAATAAGGTTTATCTCTTAAATCTCC
GATAATTAGCAGAGTTTTTTCAGGATTGAGTTTGATTTGCTGTTTTGGAATCATAAATTT
TGCGTTTTAGTGGATAAAAAGCTAGCTTTGAAAGAGTTATTGCAGAGAAAAAAAATGGGA
TCGAGAGGGATTATCAACGATAAGTGGTCAATGAGGATTCTATGGGGTTGTGCTATCGGA
AGTGCTATTGGTATGATTGATCCATCTTTCCCACATTTTCATCTTAGAGACTATGGTTTT
TGTTACTCAAATTCATGAGCTTTTTGTTTGTATGGGACACTTTCTTTAACCCATAATTGT
TTAGGTTTATACATGGTTGCTGTAGAGAGACAAACTCAGAACAGGGCTCGTGCTATGGCT
GAGAGTTTGAGAGCTGCTGAATCACAAGGTGATGGTGATAATGTCTAATATCTACCAAGT
AGTGCTCAGTTGAATACTCTCAGTTGAGTTTTTTTTTTTGGTGTTTGTTTTTGTTATAAT
GACTTCTTCTGCCAAGATGGTGTTGATGTAGTTTCTTTTTTGCAAATAATCGTAATAAGG
TTTCGAAACTTGGAGAGTTGAAGTTGCTGAACATACGATTTGTGTTATCGCAAAAAAAGT
TATTTCTTATGCCTGTCATGCTATGTTTGTGAATTCGATTTTTAATGCGTATTTTCAGCA
AGGCGTCTTGCGTTTAGGGGATGTGTTTTCTATTAAGTAAAAGTCTTCCTTCCTATAAAA
GCATGAGGGATCATTTTATCAGGAATGTACAGCAGGATCAACTTATTACATAGAAATAAT
GGCTCAGGGACACCAAGGCTTATGCTTTGGGTTTATCTTCTTACTATGCTTCTTCAGCTC
TACTTTTGCACTCAGGATTCTTAAGGACCTCCCTATGATGGAGCCAAGAAAGCTAGATCT
GAACCATGAAATGATGCCTGGGATGGTTATGCTACAGCCAGATCATGAGGTCCAACCTGA
GCACACGGTCAAGCCTGGCCATACACTCCAGTCCATGTCCGGTGTATCAGAACATCCAGA
GCACACGGTTAAGCCTGGCCATACACTCCAGTCCATGTCCGGTGCATTAGAACATCCTGA
GCACAAGGAAAAGCCTGACCATAAACTCCAGTCTATGTTGGGAGAACATCCTGAGCACAA
GGAAAAGCCTGACCATAAACTCCAGTCTATGTTGGGAGAACATCCTGAGCACAAGGAAAA
GCCTGACCATAAACTCCAGTCTATGTTGGGAGAACATCCTGAGCACAAGGAAAAGCCTGA
CCATAAACTCCAGTCCATGTCTGGTGAATCAAAACATCCTGAGCACAAAGTCAAGCCTGA
TCAGATAATGCAGACCATGGCGAGTGAACTGGAAGAGGAAGATCCTGACCACACAAGTAA
GCCTATGGGGTATGGTGTAGGTAGGGGCTATGGAAGTGGTGGGTCTGGTGTTGGCTATGG
CGTTGGAATTGGCTCTAGTGGAGGCAGTGGCTTTGGAGAAGGTATTGGCTCTAGTGGAGG
CAACGGCTTTGGAGAAGGAATTGGCTCTAGTGGAGGCAGCGGCTTTGGAGAAGGAATTGG
CTCTAGTGGAGGCAGCGGCTTTGGTGAAGGAATTGGTTCTGGTGGTGGTACAGGT
>RG1HF0164 Genomic segment corresponding to mRNA: NM_202591 Arabidopsis thaliana expressed protein (At3g15358) mRNA, complete cds.
ATATGTGTAATAGATGGTGGAGAATGACAAGGAGAGGAATGCAAACCGAGAGGCTCTTAC
AGCACTAAGGAAGAGAGCTCGGACAACAAAGACTAGTGTTATGTCTCCATTTGATTCTAT
GATGAAGGATATCCATGGGAGCTCAACGAAACCTTTGGTCCAAGAAGTTTGCTCCACATG
TGGATCCCATGACTCTAGTGAACCCACCTGGATGATGCTCCCAGGAGCTGATCTTTTTGC
TGCAATTCCGTTTCATGCTGTGCATACAATGCTAGAGAAAGGTATCATCTTTGTTTACAT
TTATTTGCTACTCTCATTTAGAGACTAGTGCAGTTTCCTCATGAGAAAACGGCCTACTTG
TTACTATGTGAAGATGAAGAGAAAATGGAGTTTGAATCGAAGAAGTTACAGAGCTTAGTG
AAGGAAAAAGCTCTGTTTATATCGGAACTAGGGGCTCTTGCTGATGGTATTTCTCCTGGC
GTTATCAGATCGTTGGTGGCTTTAGAGGACAAACCTTAAGTTAAGTAGAAGAAGTAGAAC
AATGTTAGTTTGTCACAAAAAGGATATGTTCATTGATTCTCTTGTATGATGGGAAAAGTC
ATTATCCTTAATATTAATTAAAATCACAAAACTTTCCTTGTGTCTTTTGATGATTGCTTT
CCACTGATTAATATTTTTACCAAAAGTCTTGGATAAGTTTGCTAAACAGATGATATTATT
GGTATAAATTTGTTTTAAATTATATTGACAATTGTTTCTCTCAACTATAAATTTGTTTAT
AATCTCTCCCACTTATAATCGGAAACCAATCTTTATACGGTGGGTTTGAATTTCTGTTGA
AGAAAGAGGAGAAGCTGCCAAAAGAGGACCGAGATCAAGTCAAATATCTTCTTTTGCAAC
AAGACAAAATTAGGGTTTATCCATAAACAATTCCCAGAAGTTCTCTTGTGGAATTCAAAA
TCCCTGAAATCATATAATCTCTCTATTCAAAACATTTGCTCTTGCAAAAGCTTAAACATC
ACAGCTTCCTCAGGTTTGAACCTTCTCTATCTGTAAAGTTTGAAACTTTGAATAATATGC
GTTTTTTTGTTTGGTTCCATCTGTTTTTGACCTTTTCTCGATATTTTCAGGTGATTCTTC
GAAAACCCAGCAAAAAAGTCAGATTCTTTCTATTGGAATCAACAAAGGTCCGATGAATTC
ATATCTCTTCCGCGTAATCTGTATACTCCATTCGATTATCGCACTCACAAGTGGAACTCT
GATGATGTTCTACACAGAGAAAGCTTCGATCTTTGGACATGGTAGTGATATAGCAAACAA
GCTCAAAGGATCAACACCTCACGACGAGCAGCTTATTCAGATTTCTCAGTCATTCTCTGG
TTTGCTTCTCTTTGCTATCGGATTGGTGCTTTTCATGGTGTCGTTTGTGAAAGACAGAGA
GTTTCATAGCTTCTTTGCAGCTGGTTCTGTGATTCTCTATATGGTTATGGCTTTATGGAG
AGTTATGTTTGAGTGGAAGATTGAAGATCTTGCTTTTGAATGTCCCAAGCAAGCCCTTGG
AGATATTGCTTTAGCTGTCTCATGGGTTTTCTTCCTCGTTTATACATGGAGAGAGAAGTA
TGATTGATGTTTTTTTTTTTTTTCTTAAACTATTGTCGGTTTTTATAGATTCAGATGATC
AAGTGTCAATGAAATAGAGGAATTGTCAATGAAAATGGTTTGTTTTTTCAACTGTGAAAA
CATCACAAGTCTTAGGTTCCTTCATTCTTGAAACTTATTTTGTAAATCTGTGTAAATACT
CTGTTTGAGTGAAATTCTCATTTGTGAAACATTGTTTTTTTTTCTGCAAGTATTTCAATA
TGTTGGCAAGGTACTACAATCTAGAAACAAAGATGGAGATGAGCAAACTACAGCAGTTTC
CAATAAGGGATAATAAGTTCATCTGCTATAAAAGGAATGGTTCTGTGGACAATTAAACTC
ATAGGAAGTCCAACTCCATAAGCTTCATCATCATCAATGTAGATTGAAGCGTAATGAGAA
TAAGCAGCTAATATCAGGATCACAAAACTTCCACTCCCTAATGTCTCTCCTCTGCCAAGC
AAAGATTGTAGCTTTCTTTCGTTTCAGCCTTACCCTGAGTCTCAGTATCTGTAAAATCTC
TTTGCAAGTGCTAAAAAACATTATGTTTCATCTTCCACAAGCTATAACTCTCCATCTGTG
TGAGAGATGTTGAATTGCTGCAATCTGCCAATCTTTGGATCCATTACTATCTCCATTTGT
TGTCAGTGACTCAGTGCTAAAACAAATGGGCCTAGCCCACTTTAGACCAATCAGATGGGC
TCGTAGCTAAATTCGATGCTTGTGTATAGTAGAACATTCAAAAACAAAACAAAAAAAATC
GTATTTGGTGGTGGCTTGTTTGCTTTTGAATTCGCCTCCTTGTTCAACCTGAAGCCAAGT
GTTCTTCTTTCCTTTCGAACCTGTCGCCGACATTTTCACCGGTTCTCTGCTCTTTGATTC
TTCCTCTGCAAATTCATTCAAAGGTTTCTTTTTTCTTTTTCCTCTTTTTGAGAATTTTAT
GTCGAGAATTGTAAGATGCTGCAAAGGAAAAAAAGGGAACATTTTTCGCAGATTTGATTT
GCTTGCTTGCTCGTTGAATTGAATTGTTACCCAATTGGCTTATGAGTTTGGTGTTGTTGT
TATCTTATTGATGAGATTTCGTAATTTAAGGTCAGGGTTTTGAGATTCAGGGTTTTAAGT
CGTCTGATGTTTCTTAGGGTTTATCAGAAGTTCAATTTTTTTAGATGTTCAGATGGGTTT
ATGCGT
>RG1HF0166 Genomic segment corresponding to mRNA: NM_202589 Arabidopsis thaliana protein phosphatase 2C, putative / PP2C, putative (At3g15260) mRNA, complete cds.
AAAAAAAAATGATCAAACAAACATCTTAACATAAAAACATAAAATGGCTACAATACATAA
ACTATTTATGATATCTATATATAGATATAACTATATTTTTTAATATTTATAAAAAAATAC
GGATCGAAGCGGATATTCGACTTTTTAAAAAATAATATTTATTATTTGATTCGGTTTTTA
CGAATACTACATTTTCCTATTTGCTTTACTCAAAAATCTTACAGATATTCGGATTTTTCG
AATCAAATCAAATCAAATACCGAATCGAAGCGGATCGAACGAATATTTTGCCCAGCCTTA
GTTCGTAATCATCTTGTCTAATTAATGTCGACTGTCGACCGGATCACGGATTAATAAAAG
ATTGATCTTATAATATAAAGTTTAAATACGATAATTAATCTTCTTAATTATCATCCATAT
TTATTAAAATCTTTAGTTTATCTTAGCACTTACAACTATTTTAAATCGTTAAATCTCTCT
GCTATATGTAGCTCACATGTTTTACGCAGGGGACACAAGTTTCCCAAAGATACGCTTTGG
GTTAAAGCAAAAGCAACACTAACTTTATTTATACAAACTTATCAAAATGAGCTTATTATT
AGACAATTAACAAAAGTGGGAAAGATTCTCTGTTGGTAATCTAACCAAAAACATTTTAAA
ATCTAATAGTTTTTTAAATAACAAGAAATTAAAAACAAAAATTTAAAGACAAAGAACTCG
CACTAAGGCTTTTGTCTCCCATTGGCCATTTTTTTAGTGTCTCTCTTTACTCTTTAGGAC
CCATACCATAAGGAAAACCTATCATCATTAAATTAGTGCTAATCATATTTTAGATCTTCA
GTAAACTAGTGGCTATTTTGTTTATAATTAACATTAGAGATATGAATCTTAGAAGTAAGC
CCATAATAGTTTGGGCTTTGAAACGGCCCATCTAACAACATTTTTGGCCGTTTGTAATAA
AAAAAAGGAAGGAAAAGTCATAGGTGGCGCGAAGCCGCAAAGAAAGCGGCGGTGGAAGCT
GAGACATGCAACAATGGCGTTCGTGTCATTCTCTTCTTCTCCTTCTCTCTCTCTTACACT
CGCGATTCAACATTAATTTCGTTCTTCTTCATACACATATATAGATAGTGTCTTCATTTT
CCAACCATGACCGGTAGAGAAATCCTCCACAAGATGAAGGAATCCGTCAAGGTAATCGAT
TCTTTCTTCTCTCCATGTCGCTTGAACAATCGCTTCCAATTCGATAGTTTCGAGAATATG
GCCAGTAAATTCGAGTAGATCGATTCGAAATTGGATTTGATAGTAGAGCGTAGCGAAAAA
TCTATGTGAAGCTGTAACGTCAGATCTAGATATACTTGTTGGAATTTGTGATACCACAAA
TTTAATTTAGGTTATTGATCCCCGATACGATACTAGATATTAGGTTTCAACATTGGCTGT
TGATTCTGTCTCTGTTGTAATTTGAAATTTCGGCTCTGTGAGCAGGAGAAAGTTGGGCTT
GGTGCATCTGCTTCATCTGCAGATTCAGGGAAAGGTAAGAGCAAGATGTTGAAGCAGATC
ACACATGGTTTTCATTTGGTGAAAGGGAAAGCTTTTCACGAGATGGAAGATTATGTGGTT
GCCAAATTCAAGGAAGTTGATGATAATGAGCTTGGTCTGTTTGCTATCTTCGATGGCCAT
CTTAGCCACGAGATTCCGGACTACTTGTGCTCCCATTTGTTTGAGAACATCTTGAAAGAG
GTAATTGAGTTTTACCCGGAAGTGTTTTTTTTTTTAACTTGAGAATATGAACTTGATGTT
GTCCTTGTTTTTAATTGTGAAGCCGAATTTCTGGCAAGAACCTGAGAAAGCGATAAAGAA
AGCTTACTATATAACGGATACAACGATTCTAGACAAGGCAGATGATTTGGGAAAAGGAGG
TTCTACTGCTGTGACTGCGATATTGATCAATTGCCAGAAGCTGGTGGTTGCTAATGTTGG
TGACTCTCGAGCTGTTATTTGCCAAAATGGTGTTGCGAAGCCACTCTCAGTTGATCATGA
GCCGAACATGGAGAAGGATGAAATCGAGAACAGAGGAGGATTCGTTTCTAACTTTCCTGG
TATCTAATCAATTACATTTCTACATATATAATCTGATCATATATGTCGCATATGTTTGAT
TTTGATTTGTTTTGAACCACTTCAGGGGATGTTCCTCGAGTTGATGGTCAACTGGCTGTG
GCAAGGGCATTTGGTGATAAGAGTTTAAAGATGCATTTGAGTTCAGAACCATATGTTACG
GTGGAGATAATTGATGATGATGCAGAATTTCTTATCCTAGCAAGTGATGGACTATGGAAG
GTTTTGATCTATCAATATCTATTTTCAACAACTTACTTGTATGGTCGCTGATTATTTAAA
ATCTCATAGGTCATGTCAAACCAAGAAGCCGTTGACTCAATCAAGGGAATAAAAGATGCG
AAGGCTGCAGCAAAGCACCTTGCAGAGGAGGCTGTTGCAAGGAAAAGCTCAGACGATATC
TCAGTCGTCGTCGTGAAATTTCAGTGACATTAGCTTTCGGTTAGTCTTTTCTTCTTCTTT
TGAGCGACTCTAACACTTTACTTGAATCTGTATTATAAGCCTTTTCAATTAAGACGTTAC
GCAAATAAGAATCAAGTCGAGACTCGAGAGTAAAAAACACATTACAATCATATATAATCA
AACCTACAAAATCAATAAACATTATTAGACGCAAGACTATGCGAATACATTTCCGGATAG
ATATTCATTACAGGACAGCATAGAGGGGACTAGAGGTTTATAGTTATATATCCGTGTAGG
ATTTAATACCATGACCAACTTTTCTTGACATTGTTAGATGCCATTATTTGTCTAATAAGA
GTGTAGATAGAGCATATGTAGATGACAGAAGAGAGAGAGCGGGAGGGTTTATCTGATCTG
TGGTCGCTTGAATGATGAGTTGGTCATAGGAAGTTTCCTGTCTACCCTGTTTCTTTCTTG
AGTCTGGATCAGTTGACCGCTAAACCCTCTCCGGCCTGACCCTTCTCCAAAACTGTCACC
AGAGATCTTCCTCCTCCTCTCATTGTGTCCAGCTAAGCGCCTCCTGCAGCTTCTTTTAGC
TTCATCAAACTCTGGTAGCTCATGAAACCTGCTCAAAACCATCAAAACAATCAAATTGAA
AACAAACCCCTACTTAATACTTTGTATAAAGTAATACTGAAGGGAAGAATCATACCTGCT
GCATTGTTGACAAAAGCGTTGCCTGACCCCTGCAACAGTCGCAGCAGATGCCTTTGCATG
TACTTCACATACTCTGTGTCTGCGGTAATACTGCTTGGCCTCAGTCAAATTAACAGTGCA
CCTATCGACCTGGCACAGTCGCGATGGAACACGGTCAGTGCTAGGACCTCTAACTCTTTC
CATCACCTTCTTCCTTTTGTCTTCGTCTCCTCCATCCTCCTCTTCTCCATCCATGCCATT
CTCCATTTCTTCTTCAACAAGGTTGGAGACTGTAGCCTTGTCTTTCAAGTAACCCCGGCG
TTGTGTTCTCTGACCCTCCATTTTCTGGTAAAGCTTTAAGTTGTATTCGTGGGAAGATGA
TGGTGGATTTCTGGTTAGGAAGCAATGTTGAAGGATGGGCTTTGGGGGTATGGAATGAAT
GTTTTTTGAAGTGTTTAAAAAGAGGAAGAAAAGTCGGGAGATGGACCACTGTGTCCTTGT
ATGCTTCTCTGGTGGAATAAGTACATGATTACGTGATGTGCTTGCTTCCCCAAAAAAGAA
GAAATTAAAAATGGAGAGTATAGGTCAATAGATTGGAATTACACAAGTGAAAAATTTCTT
GTAACTATTTCATAGGCCTTTCGTGGTTTTGGTTTCTTCTGATGCAATTAATAGTTGATA
CAAGATTGGAGCTGTATATTGTACTTCCGGGTTTACTGTTTTGAATTTTAATTTGAATTT
CTTATTCAAATTGGGGACCCTTTTGTTTTTAACATTGATGTCCTTCTAGGTAATTAAGGT
GAACCTTATTGATCAGTGCAACTGTAGACATATAGTACAGGGAAGAAGAGCTGGAATATC
ATAATTTACCCATGGTCTTCTCATCTAACTTTATAATATATCTCTAGAAACAGACAAAGG
TCCTAATAAATGGTGACATCCTTTGTCGATGTAGACTATTGGATTCCTCTTCCTGCAACC
CTAGTGGTCATCTATTGTTGGACCCATCTAGAGTATAGGCATTTAAGGTTAGCTTAGGAT
GAGAGGTAAAATGGTTATGTTCTGTTTAAACACATCGTTGTCTTTATTATTACATACTGA
TTTGTATCTGGTTTTAAAATTGCCTTGTCTGTGGTATATGATGTTGGCAGCATGAATATC
GTCTGTTCTGGACCATAGCATATCAACGCATTTTAGTTGATGCCTTTGCACTTTTTTTCT
TTCTTTCGGGTGCAAGGCATTTATCACTATTTCCTATAAAGATGCTATTTTGTGGGAGTG
CAAAATCAGAGATTAAAAGTAAACAATGAGATCTCTTTAGCTATAAAGGGTCAATGCAAA
CGACACGTGGAACTATATTCTTATGATAGAGAGCTTTGATGTTTAAGGTTTAAAGTTTAG
CTGCTCAAAAGAGTAATAATAACGATAAAGGTTTAAAAAAAAAAAAAACTTTTAACCTTG
TTTTGTTTTTGCTTTGATAGGAGAAGAGACCTCTGCAGACTGCAGATCCCTTTCATCGCA
AGTCTTACTGGTCACTTAAACAAGTAAAGAGTCTTTGAGATTGGACCAGCTAAAGAAAGA
ATCACAAGTATGGGCGTTTCCTCTGTAAGATGCAATTATCACCTCTATGTTACTCTTTTC
TTTTTTTCCTTTTCAACTCTGTGATTATCTCTAAGTCTGTTTCTTTCTGGGAATAAAATT
TTAACAGTGAAAAACTTTCTTTGCTTCTCTTTTTTTTTGTTGTAAATGTTTTTTGTTATA
CAATAGGGCAGTGTAAGAAAGATGAAATAGTTAGAATTAGTGGGTAGTGAAAGAGACAGG
ACATAAAAGGTTTCACATGCCAAACTGTACTCATGTCTCGAGTCTATGACCTAAGCTTTT
GGGGTTGTTATTTACAATAACAGAATAAATAAGCGTTGTCCCTTTTTTCTCACATCTCCC
CTTCGATTTTCCTTCATTTTCAATTGTTGGTGGTCCTTATAATTAATTTTTTCTTAGCAC
CCTAAAATTCAAAGAATACGTTATAGTTTTAAGGATATAGTTTTGCTTTTGTTTTGTAAT
TTTTTGTGTGGGCAAGAAGTGGTCCTTTTGAGATCATGTAAAGAACAAAGTGAACACACC
ATTTAACAAAAAACAGAGTGAACTTAACGTAGGATATGATAAGCTAATGCTCGTCTCCGT
CTGCTCGGGCCACTTTCAAGTTTTGGCCCTACAATAAAAAAAACAGATTCGAACCCGAAC
TTACAAAGAGGAAAAAAAGAGATGCTATCGTATAAACCCTGAAGTGGAGAATATATTTAT
GCAGTCATATTTCCTTCATGGCGAAATTTTCTAGCTTCGCATTTGTCACTTAACGTAAGG
AAACAAAACGCACGTAGCTATCCTTAAGCCACTACTACACCAAATATCAGAGATGCCTCC
TCTCGTTTTCGGTTCCACTTGTCCCCTACAGAACCAAAGAGCATTTGTTATGTTTATTTG
TCATAGATGCCAAAAACTGGATATGACAGAATCATGGATTAAATAACTAAAATATATTTA
CATTAAAAATTTGTTAGAACTGTAGATTTGTTCACGATAGGCGTTTATAAACAAAAGCAA
ATGGGACTAGTGATAGTTCATATTTTTATGTATTCACAATTGTTTGATTTTTTTTCTGTG
TATATAAATACTTTGATTGTTTTTAGAGGAAGAAGTTGAATTACTAGTTTTAGTAAATAA
TAGTACACG
>RG1HF0168 Genomic segment corresponding to mRNA: NM_202587 Arabidopsis thaliana uroporphyrinogen decarboxylase, putative / UPD, putative (At3g14930) mRNA, complete cds.
ATTTAGCTACGAGAACAAGATGGTTTTAGGTAAAGATGGGAACTTGCAGATCATAGATCA
ATTGATCCAAGCTGATGATCGTATTCATGCCAAGAGAGCCTCCAGAGAGATCTACGCAGC
GAAATCTATCAAGAGTTTTCCTTTTTACCTCGACTCTGACACTTTGGAGCAGCAGAATAA
CACATATCTGGCGGTAGCGAATGTCTCGATGGCATTCAACGAGGAGAGATCAGAGAGCGA
CAAAGGGTTGATGAGAACGTTTAAGAGCAAGCTTGAAAACAAGCAAGAAGGGCAAGGAGT
AATGGTGGTGAAGAATAACTTAGTGGTCAGTGGATATGGAAGCACACAACAAGTGTATAA
CTATGTTGGAAGTGACCAATGTTACTTCAGAAACATCAGTAGTTACAACTACACTATTCT
CTATGACAAGGTTGAATCTGTTTGCAAGAAGAAAACACTGAAGCTGCCTCCACGGCTCGA
GCATTTACCAAGACAACACCCCTTACTTGCTTGATATATGACCAGAGACAGTGGAGAAAG
AAAGATCACAATTAAAAATAAACAGTTCCTTAATGTTTCTTCGGTTTTTTCAACTTTTCA
TACATTGTCTTTCTGGTCAACAAGGATCACAGTGAACCGGTATCTGAACTGAATGTAACA
GAACCGGTTAATGTCTTAATGATTTATCAACCGATCGATTTGAATCCATCTCACAGTGCA
AAACAGAATCTGAATTGTGTTTGTTCTGCGCAAAACACTCTGCTGTGACAATTAACCGAT
CAATCTGAATTGATATCAAATTGCTCAATACCGAACCAGCGAATCGTACCGGAAATATTA
CCCCCAAAGGCCAAAGGAGAAGCAACAAAGAAATCCGGAAGGTGGGTCCTAGTATTATCC
AGATAGATCATACGTGGCATCATTACAGCCGTCGAAGTGATTGACTTAAAAAGGTCAAAC
CTTGAATCTCATCTCTCTCGTCTCCCCTCGGCGATAAGGAAATATCTAACCAGACCGGCC
CAAGGAGCGGGCAAAATCAGAAAGCATTTGATCTTCAAACTCTTGGGTTCTTCTCTGATT
GAAAATGAGCTTATCATCGCCAACCAGGTCCGATAAAGTTCCAATTTTTGTTCTTTCGAT
TACTGTTATGCCAATTTTAGTACTTTGCTTTTGCTAAATTCTGTTGTAGACAGTGCTTGT
AGCTCGTCCAGATGTTACTCCTCGGGATTATCGTTTCCGATTGGATTTGGATCGAATCCC
ATCAATGTGGGATTGGTTTGTTACCCAAAAAGATACAGTATTGCTGCTCGGAAGTTCGTA
GTGGCTTGCTCCTCCTCCTCTTCCGGTACATAATGATTTATGCTTTTTGATATTGAAATG
ATTTTAGTCGATTCGGGTTACTAGCTGCTCATTGGAATGTCATATTTTTAATTAAGCCTG
AGTTTAGATGTTGAGCATGAATGTTGCCCTTGAAATGCTCTTTTTTTCGCTTGTGAGCTT
GTGGAATAGATTGAAATTTCCAGTTTTGGGTCACTTCACTTGAAATTTAGCTAATCAGGA
TAAATGAATCTGTAGCCTTATACTTTTGTAAGTCTAAAGAAGCTTTCTCACATTTACACA
TTTTGTTCAAAATGTGTAATCAGATCCACTTTTGGTTAAGGCTGCAAAAGGGCAAGCCAT
AAGTCGTCCTCCAGCTTGGATGATGAGGCAAGCAGGAAGGTATATGGCTGTTTACCAAAA
GCTCGCCAAGAAACATCCGTCCTTCAGAGAGAGATCAGAGAACACTGATCTAATAGTGGA
AATCTCTTTGCAGCCTTGGCAAGCATTCAGACCAGACGGTGTCATCATTTTCTCTGACAT
CCTCACCCCTTTACCTGCATTCGGTGTCCCTTTTGATATTGAAGAGGTAAAAGGTCCTGT
AATCCAATCTCCTATCCGAACTGAAGAAGATATGAAGAGATTACATCCCATTGATTTCGA
GAAACTACAGTTTGTTGGAGATTCTCTCAAGATTTTGAGACGAGAGGTGGTTTTCTTCTT
CTTCTTAGCCTTCCCCTAGACTTGACCAAATGTCTTCCAGTTTGTGAAAATGGATTCTTG
TTTTGAAAGGTTGGGGAACATGCTGCGGTGTTGGGTTTCGTTGGAGCGCCTTGGACAATT
GCAACATATATTGTTGAAGGAGGAACAACTCGAACATATACAGTCATAAAGAATATGTGC
CACACTGCACCAGATGTATTGAGAGCTCTATTATCTCATTTAACCAAGGCCATTACCGAG
TATGTGGTTTACCAAGTTGAGCACGGAGCTCACTGCATACAAATATTCGATTCCTGGGGT
GGCCAACTGACTCCGGAGATGTGGGAGCGCTGGTCCAAACCATACATTGAAGAGGTACAA
TTAAATGCTTTCAACTTGATTACTTGAAAGTTGAAACATTTTCTTTTCGCGTTTTAACGT
TTTTTTTTTCTGCCATTTGGGCTCGCCAGATCATACATGCTGTAAAGAAAAGATGTCCAG
ATACGCCGATAGTTTTCTACATCAATGGAAATGGTGGCCTTCTTGAGCGAATGAAAGGAA
CTGGAGCTGATGTTATTGGACTTGACTGGACTGTAGATATGGCTGATGGAAGGAGGCGAT
TGGGAAGCGAGGTAAGTGTGCAGGGAAATGTTGATCCAGCTTACCTATTCTCTCCGCTTC
CTGCTTTGACCGAAGAAATTGAAAGGTAGGTCACTTTGTTCAGCTGAATAAAAAAGTAGT
GCTTATAATTCAAATTAAGAAACTGAAAGAAATGTATGTTTTGTGTCAGAGTTGTGAAGT
GTGCTGGACCAAAAGGGCATATTCTCAATCTAGGACACGGTGTCTTGGTAGGGACACCAG
AGGAAGCCGTGGCTCATTTCTTTGAAACCGCTAGAAACTTGGATTACCAAACACTTTTCC
AAAATCATGTTCCTGCAGAAAAAGCTGAACCTGAATTGGTTGTCTGAGAAATGGTGACTA
GACAAGTGCCTACGCCGAAGAATTTGCTGTTTAAGTTTTGTGAACATATGTCTGAATCTC
TTAAACTTGGTGCAGGAATGAGAGAAAAAGTTCCATGTCTGACCCTTAATCGATGCTAGA
GTTGGTAACTTGCTATGAGATATATGCGAAGCTGTCCAGTTTTTGTTTGGCTTGCTTGAG
GATTTCCAATCTTCTGGACCAAGCTCTGCTTAACGTTTAACAATGTATTGAGTTGCTCCT
AGGCTTCAAATGTTGCTGCTTCTTTTGGAGATATGACTCTGGTTAAAGTTTAACCAAACA
TTCATTTATCTGGTTAATCTCAAACCTTTGCTATGTTTGTTATCCCACTTTTTTCATATG
GTTCTTTCTAGATCTCTGTATCTGGTGTGTCTTCTCTCGTGATCTCAACATTCGATGTGA
AACCAGGTAGATTGTAATATTGTATCATAGACTGCAAAAGATAACGCAAAAGAGAAGTCT
CTGATCTCAACCTGAATCAGACTTGTTAGGAGTCCCTCTTGTTTGGTTTAATTCAATTTT
CCGGTTCGGATTTCTGGATTATAAACCGAATTAACTACAAACGGAAAAACGTACCGCGTT
ATTGCGGTAACCAGCAACTTTAATTGGCCTATAGTAGAATCAAATGAAAAGAAAAGAGCA
ATTTTTTTTTTTTTTTTTTGGTTTTTTGGTTAAAGAAGAAAAGAGCAAATTGGAAAAACA
AATAGATAAGATAATTTATATGATTTAAAAGTCAAATGTAATCACAACATATAAATTTTA
ACTTATAAAATATAGTCACACCATTGCCTCATCGTATTTGCTTTCATGAATCATCCCACC
ACTTGTAAGCTTTATTTTATTAAGAATGAAAACGGAGAAATATAAATTGAACACTATATA
CTATTGTCGTCACCCTCCCCGAATGTTTCTGATAAATAATGTTAACTATCATCTAATACG
TCAACCGGATTATCACCGACACTGACCCCACACCTAACCACTGATGCACAAGTTTATATT
AGTGTAGGTATCATCCACAATATATTATCCAATAATTGAACCTTGTTAATGTCTTTGGTT
CATAAAGCGATCTATAATCAATTCAGCATTATTGCTAAAATTCAAATTAAGAAGACGGCA
TGATTTGTTAAAACCATAAAGAAATACAAAAGGGTCAATGATAAAACTGTTTAAACGAAT
CAGTCTACCCAAGAGCCGTCTCTCGAATACTAGTTTTAAATTCATAAGCGTATAGAGTTT
AGTGATTCCAGAACACTTTACAGGCCAAAATCTAATATTTCGATATTTTGAAACGACATT
TTTAGTCCTATAATTAAATTTGCAACGTATTAGATTACTTTTAAAATGT
>RG1HF0175 Genomic segment corresponding to mRNA: NM_202580 Arabidopsis thaliana expressed protein (At3g14000) mRNA, complete cds.
TTTAAAAAAATGTTTCAGCTGTATTAGTGAAAAAAATAGAGAAAGCAAGCCAAAAAAAAA
ACTAAAAACATTAACTACGAATTGTAAAATAGTGTATGGTAAGAAACTCCACAGAGTGTA
GTTAATTCTCGCCCGTTGCTTCACGGCGCTCCTGTGACCAAATCTGACATTATATAGACT
CGTAAATATTCCTTTTTAGGTTTTTGCATTCATATTTGAATGCAGTTGATTTAAAATAAT
TTAAACGACTAGTTGCCTCTAAATGTTTGAATAAATTAGGAGTAATTACCAACTAGTAAC
ATTCTGTCACATTTCCCAGAGTCACTGTCTTAAATTATGAAATACTCGTTATTGAGAAAA
TTGACAGATAACAAAATGGATTAGTTATTTGGTTTCCTTTTTCTTTTCCTTTATTTGGGT
GCAAAATTAGACAGCCAAAATCATTTAAAAATGCACGTGTCAATATGTGGCCACACCATG
GATATTTTGCACGGCTTCATTATTTCTATGAAAATAGTTTTATTTGTTCTTTTTTTTAAA
AAAAAGCAAGAAAAGGGAAAAGAGAATAAAGAAAAAAAACTAGGAAATAAAGAAGAGAAT
AACATTTGAAATTTTCTTGGTCCGATTTCTTCACTCTCAAAGCAGTAAAATTGAAGAATA
TACTACTAGTTATGTTAGCAAATGAAATACAAGACGATTCAAAACTAAGTAATTTAATAT
AAATAATAAATCAAAAGTTGACAAAATGCGGATATTAAAAAATAGCAATAAAGCTGTAGA
ACTATTCAATTGGTTAATCTATGTTAGTAAAAACTGTGTTACGTTTTTGTTTTTTTTTGG
TTTTGGTCATAATAATCCATAAGTATCAAACTTAAAGACGAATCTGAAAATAGCCATTAC
TGTTTTTTTTTCTCTGAAGAAAAAGAAAAGAGTAGAGCTTTTTTGTTTAATATAGGAATT
AGGAAGGAGGAGGAACACAACACCACACTTGTGCGCAAACTTTCACAGTGTCCGACGATC
TCAAAGCCCAAATATCAAAGCTCTTCTCTCTCTCTATCTCTCCCCAAAAATTCGTAGCTT
TTTTGCATTTTGCTTCTGCATTCGGCTTTGGATTTCATAAAGTGTTGAGATTTAAGAGTG
TATCTCACTCAATCTCTCTGATAAGAGCTTTCAAGCCACAAGTAAACCGACCCAGAGAGT
TTAAAAAAAAAGAAGAGTCTTTAATGCGAAGTCGTTTCTAGGTCTGATCTACAGATCCTG
GTACCCTAATTTTCCCCTGCCGCAACGGTCTCCTCCTTCCCTTCGCCGTCATTTCACCGG
TGGGGTTTTACATCTGAATCTCTGTGGTTGAGAGAAAAGCAATCGACTTTAGTGAGTGTT
GAGTTTATATATTGGAAGGTAGAAGTTGAAGTGCGTAACTACTGTTGCAAAAAAAGGTAC
AAATTATGAGCCTTTTTGGGTTCTCATTTCTTAGATTTGATTATTTTTGGTGGAGGAAGT
GACTTGGGTTTCATTCTTCTAAATTCTCAGGTCGAAATTGAAACTCTTTAGTGAGTGATA
GAGATGCTGACATGCATAGCTTGTACGAAGCAGCTAAACACCAACAATGGTGGATCTAAG
AAACAAGAAGAGGATGAAGAAGAAGAAGACAGAGTTATTGAAACACCCAGGTCTAAGCAG
ATTAAGTCCCTGACGTCACAGGTAGAGATAAACATTCTTCCTCTGTGTCACTTTCACGAA
AAAAAAACACAAATGAGAAAAGGACCATTTTTTGCTCTTGTTGGTTTCTGTTTGGAAGCT
AAGAACAAATCAATTTAAGTCCGTGACTTTCAGAATGTTTTTCACTGTGTATTTAATTTT
GTGAATAACATGTGATTCTTGTATGTGAATCTTCAGATTAAAGACATGGCAGTAAAAGCA
TCAGGTGCTTACAAAAGCTGCAAACCGTGTTCTGGGTCGTCTAATCAGAATAAGAACCGA
AGCTACGCTGATTCGGATGTTGCTTCGAATTCTGGGAGGTTTCGTTATGCGTACAAGAGA
GCGGGGAGTGGAAGCTCAACACCGAAGATTTTGGGGAAGGAAATGGAGTCAAGGTTGAAA
GGTTTTTTGAGTGGAGAAGGAACACCTGAATCCATGAGTGGTAGGACAGAGTCTACAGTG
TTCATGGAGGAAGAAGATGAGCTCAAGGAATGGGTTGCTCAAGTGGAGCCTGGTGTCCTC
ATCACATTTGTATCATTGCCTGAGGGAGGGAATGATATGAAGCGGATTCGGTTCAGGTAA
TTTTTAACTGTTTTGTAGGATTTACACTAAGTAAAAGTTTGGATATTGGACTTAATCAAG
ATGGTACAATATGTTTCCAATCAGGAATATTGAAGATGATACTCAAATGAACTAATCCAT
ACTGTTTTGAAATTGTTTAATTTGATTTTGGAAGTAGAGATGTGTGGTTCTTGGAGACAA
GCAATGTGAGAGTACAGTTGATATTTAGGATATTATTATGTGAGATTTCTGTGTTGGAAA
CTGTTGCTGCTTTCATTTTTCTTGAATCGATTGAAGTGGTCCCAAACCATTTCTTATAAT
TATGAGAACTTGTACATCCTTTTTGCCAAGAAAGGTCTTTGAGATGTGGGTTATATTTCG
GTAGTTGAATCCGATGGAGAACTTAAATGAATTCCCCAAGGACAATTGTGTGGGGAAGTG
TTTGTGAATTTCGTAAAGTTCTTTTTGTATGTGGAACATATAATGAGAGCAAGATGATCT
AACTAACTTTCTTCATGGCAAGAGGAACACTTCAGCTCCCTAGGATTGATATTTCTAGAT
TCTAGTTTTGACAATTTACTGCAGATCCCTTGAGTTTTGTGAACCTAAGACTGTTAACCT
GGTAGCTCTTTGGTTCTGTATTGTATATGGTTAAGTCAGCTCCTAATTTGTTGATTTCTT
CAAATTTGTATTACTTGCAGCCGTGAAATGTTCGATAAATGGCAAGCTCAAAAGTGGTGG
GCGGAGAATTTCGACAAGGTCATGGAATTATACAATGTACAGCAGTTCAATCAGCAGAGC
GTCCCACTTCCAACTCCTCCTAGATCTGAAGATGGGGTATATGCACCCTCTTCACTTCTG
AACACATGAATCTACTCATCAAAACCTGTCTTTGATACTTTGAGGTCTAACTAGTTTTAA
TTTGGTATACCAGAGCTCGCGAATTCAGTCTACCAAGAATGGTCCTGCAACTCCACCTCT
GAACAAAGAATGCTCTCGAGGAAAAGGCTACGCTTCTTCTGGCTCACTCGCTCACCAACC
AACAACCCAAACACAAAGTCGACACCATGATTCATCTGGTCTTGCTACAACACCAAAACT
CTCTAGCATAAGTGGGACAAAAACCGAGACATCATCTGTTGATGAGTCTGCAAGAAGTAG
CTTCTCAAGGGAAGAAGAAGAAGCAGATCATTCAGGGGAGGAGCTATCTGTAAGTAATGC
AAGTGACATTGAAACAGAATGGGTGGAACAGGACGAAGCAGGTGTTTACATCACAATCAG
AGCTTTACCAGATGGGACTCGCGAGCTTAGGCGTGTTCGCTTCAGGTAAAGATACATTAC
TTTCTCTGTTCCTTAGTAAAACCCTTTCAAAAGCAAGCACTTTAACAACATTGTCTTTGT
GGTTGTAGCCGAGAGAAGTTTGGGGAAACGAATGCAAGATTGTGGTGGGAGCAGAACAGA
GCTCGGATACAACAACAATACTTGTGATGACCGATGACGGTCGAAGGCTCTCTAGAGAAG
AATCTGACACACACCAAAACAAAACACTTTTCTTTTATATGTTTTACTTGGAAAAAAGCT
ACAGAGTGATGGAAATAACTTGGGATTCAGATAATGAATGTGCTTTTTAGTTGGTGGTTG
TTAGTACATCTCTTTCTCTTCTTTCTCATCTACATCTATCTATAAAGAGGAGGTATTAGT
TTTACTGGATTTTCTTGGTGTTATTTTCTTAAGGTAATGTACTGTATATAGTTTAATACT
AAGAAAATTCATATTATTGGATTTGAAAATTACACTTTGTGCACTTTATTACTTTTTCTC
TAATTATATTGACCATGATTGGTGCTAATAATTATGGCATGTACTTAAATGTTCTGAATA
AGAAATGTATAAAGTAAAAACCAGTTAAATTGCCAGCTAACTTGTATCTCCTTAGAAATT
TCCATTTCTCACTTCTCCTTTGACTAATCTTTCTATTGAGTTATATTAAGGGTAAAATAG
TCAATTAGGTTTATCCAATTAGTGAATTTGGAACCAATTTTTTCGACGCGTGAGAATAAA
TCCTAACTTCTTTTTTTTTTTTGTTCTCTTAAAGCCGTTCCCTCTTCTCTGTACTCGAAA
CCCTAGTAGTTGCTCTATCCGATTTTAGGGTTTAAGAGTCGAATCATTAGCATCTACCTT
GATTACGCTGATCTCACTTGGTTTCGCTACTCGATCCTTGAATTTCTTTGTTTTTTGTGT
GTTTCGGTTTATTCGATACGTCTTTGATCCGTAATGGTGACTGGGTCCAGAACTAGCGGT
AATCGTGGGGTAGGACTCGATGATGAAGCGAAAAAGATGATTCAATCGATTAAGGAAGTT
GTGGATAGTCACTCCGATGCTGATATTTACACTGCCTTAAAAGAAGCTAACATGGATGCT
AACGAGGCTGTGGAGAAGCTGATTCATCAAGGTTTCTTCTCTCTTCATCTCTTTTTCTGC
TTTCCTAGTTTGACGGAAGTTAGGGTTTTACTGTTTGTTCTCTGGTCCGCATTATCTTGA
TCACGATGAATGCTACAACATCTTGTTTGAGGCGTATGTAGAATGCTGTAGATAGGTTAT
GCAAATTTCGTTTGATGGAGTTCTGTTGATAATTCGATAGATGGATAACTCTTGTTTTCA
TTTCGATAATTTGTCAATTCTCTTCAGAATACTTCAATTACTATATACTTGAAATATTAT
TGGTCTTCTTTTCTTGGCTCTCGTTTCGTTGGGTGACTAATATGTGTGTTATTGTTGCCA
TCATA
>RG1HF0176 Genomic segment corresponding to mRNA: NM_202579 Arabidopsis thaliana root hair defective 3 (RHD3) (At3g13870) mRNA, complete cds.
AACTCGTTTGGTGATAAGAGTAACCAGAGAATCTTGAGCAATGTTGTTGAAAAAAGTCTT
TGCTCGGAACTGTAACAACATGTTCTCCCATCACATAACGAAACTAACGGCTTTTGTCTG
TAACACAACGGTCTCTCTGGAGATCATAAACGCTTTGCTCCGTTCTTTTTCCAAACTGGG
CCTCTATATAGCCTTTAGTTAATAGTTTTGGGCCCCGTGTATATTTTGTATCGTATTTGC
GATGTGTTGGTATATACATTTGACGTTGAAACCACCTATATATATATGCATAGTTGACCA
TCTTTTGATTTAAGAAAATTCTTCACAAAAGATTTGTTTATTGAGTCTAATTTGTCTTAG
GAAAATCTTGGTATTATAACATGAATTTCGTGTTAATTTAAATCAAAGCTCATATAAGCA
AGCAAACCAAAGATCTTTAAATTGTGGTCAACGGGAATTGAATCGGACGGTGGAAAGTCC
ACGTGTTAGTAAATCGGAGCCGATCACACCGTCCAAACTTTAGTAAAGGAGAAGAGGACG
GCGAGGTGGATCCCAACTAAAAATTGGGCTTTTCTGTAGGGCCCACTATAGTATTGTCCA
GCCAATTGCCCTCCATGGAAATTTTTCCTACATGGGACCCATAATGACTTTATCGTCTAC
CAATGCAATGAGTATATCATAATTTCCTTCGTTAAAGATAATAATATTACTGAACATTAG
TATTTTTTCTTCTTTTATTTAAATCAATGTGTATTCATATCTGAAAATTATCTGAATGTT
ATTACCTGAAAATTATTTTTCCATCAAATTAGTATTTTTTCTTCTTTTATTTAAATCAAT
GTATTCATATCTTTGGTCAATATTTCTATTAGTAAGAGTATGTATATTAGGTAAAAAATA
TTATTGTTAATAATAATCCCTAAAGAACTATATATGTTGGGTAAAAATATGATAAATTTT
AAAAGTAAAAATTCGTTGGAATAAAAAACACTTTTTGGCATATTTCTTTTGTCAAATTAG
AGAGAAGCTCTTATGACCTTAGGAGAAGCAGTCGTCAAAGCACCGGTGCATCAATAACGA
GCTCGAGCCTAGAGATCTCTGTCCCATTCTCTTCGTCATTCATCACTCTATCTGCGTTTC
GTTGAGCGATAATGGGTAATTTATATATCCATCTCTTCTCTGCTCATAAATGTTCCTGAT
CTCGTGGATCCGTTTTTTCGCTTTGATCTGATCAGTTTTCGTTTTGACCAAGCGTTACTC
GTTTTCGATTTCAGTTTCTTTCTAAGCTCTGTGATTTGGATTGTGATCTGTCTGATGTAA
AATTTTGATAGTCTCTTTTGCTCATTAGATGGTAGGTGATTGATTCTTCTTTCTTCTATT
TAGTAGCAGATCAGTGTATTAGATGATTCCGAGTTTCGATTTGCTTAATTGTTGTTGAAA
TTTGGGGTTTCAATGAAATTTTTTGGCTAGGTTTCTAGTGGATTAACAGTTATCTTAGTG
ATTCGAAAATGCGAGGAATCAATCAAAAATTAAGGATTCTGGGTTTAAAGGAGACACTCG
ATGCAACTTGTGGGGAAGATTTAAAGCCTAGATTTTGAAGATGTTATTGAATAGGAAGAC
TGAATTTCAGATCTTGCTTTGTTCAGAGACACTTTGGGCTTACTTGTACATAGTGCTAAT
TTTATTACTTTCTTTATTGCTTGGACGTTGCAGATGCCGCTTGCTCTACCCAGCTTATCG
ATGGGGATGGTGTCTTTAATGTTTCTGGGGTTGATCATTTCATCAAGGAGGTTAAATTGG
ACGAATGTGGTCTTTCATACGCGGTTGTCTCGATTATGGGTCCACAAAGTAGTGGTATGT
ATCAAATCCTTGAATGTAAAAAGTGGCTTCTTTGGAATCTATTTTTTGTATATTGGCTGA
TTTTATGTCATTCTGGTTGAATTTGCAGGGAAGAGTACGCTCTTGAATCATTTGTTTGGA
ACCAACTTTAGAGAAATGGATGCATTTAGAGGAAGGCATGTTCTAATTTTTGTATACACT
TCATCAGAAGAATACTTAGCTTCTAATTTATATTTATTTTTCCGCTGCAATTCTTTGTTT
TCAGGTCTCAGACGACTAAGGGAATTTGGATTGCTAGATGCGCTGGTATTGAGCCTTGCA
CCGTTGTGATGGATTTAGAGGGTACCGATGGGAGAGAGCGTGGTGAGGTGTGTAACCTTG
GCCCTTTTCATATTCGGTTCTTTTAATATTTAGCATCTCACGCCCAGTTAGTATTTATTT
AGCTTTTGCACTAATTGTGAATGACTTTGATGAAATTTGAATTGTACTGATTAGAGTCAT
AACATGGTTTCATGCACTGTATAAATCTTAAGGAGCTCACACAAAGAAATTGTTGTCTAA
AAGAGAATGTGTCAGTGCAGAATAGCTTTACTTACACAGTTTTCTTGTATATGGATAGGA
TGATACTGCTTTCGAGAAACAGAGTGCTCTTTTTGCACTTGCAGTCTCAGACATAGTTCT
TATAAACATGTAAGTGGTGTTCTTTACTTTGTTTTCTTTGATATTAATAGATAACAGGAC
TTCTTTTGCCGTCTTTATCTTATATCTTCTCGGATTTGTAATGCAGGTGGTGTCATGATA
TTGGTCGGGAACAAGCAGCAAATAAACCTCTTTTAAAGACTGTGTTCCAGGTATGTGCCT
GTATGTTCTTATCAGGATGAGTTATCTCTGTTCCGAAGTCTCAAGACTGTTTGCTTTTCT
ACATGCAATCAGGTTATGATGCGGTTGTTTAGTCCGCGGAAGACAACTTTGATGTTTGTT
ATAAGAGATAAAACACGGGTATGCATTTGGGTTTTCTGTCCTTTATCATTCTGAATCTCT
GGATTATTGTGGTTGTTTCTAATTCCAGGGTAATTGCAGACGCCACTGGAAAATTTAGAA
CCAGTGCTGAGGGAAGACATTCAAAAGGTAGAAGACAGTCTTAGCCTTTATGTACTTTGA
CTAATAGAGCAATCCCTTAATGTTTGTCCTTAAAATGCAGATATGGGATTCAGTTCCCAA
GCCTCAGGCCCACAAAGAAACTCCACTTAGCGATTTCTTCAATGTAAGTCTGCTTGATTT
GGAGAAAAACTTCGTATCATTCTTCTTTTGCTAGGATCAAGATATGGAGTTGTTTCTTGT
GTGACAGGTTGAAGTAGTTGCTCTCTCGAGTTATGAAGAAAAAGAAGAGCAATTCAAAGA
GCAGGTCTGTTTACAATTAGCTTTACATTTTGCCATTTTGGAGAAGATCCAGGGTCACCT
TATGTGATTTATTGCTCAATAGATGGCTTGTAGGTGATATTAATGTTTTTTCTATAATGT
TTTCTGTAAATGAAAGGTCTACAATTTGAGACAACGGTTCTTCCAATCTGTCGCACCTGG
CGGGCTTGCTGGTGATCGACGAGGAGTTGTCCCTGCCAATGCTTTTGCTTTTAGTGCAAA
ACAGATGTGGCAAGTCATCAAAGACAACAAAGACTTGGATCTTCCAGCACACAAGGTAAT
TTTGCTTGCTTAAGGCTCTCTCCTGTCACTCGTACATCATCATTCGTTCTGGTCTTGTTA
TTTATGCGCTCCATATATGCAGGTCATGGTAGCAACTGTGCGATGTGAGGAAATTGCCAA
TGAAAAATTCTCTAGTTTTATCGCGAATGAGGTGAATTTCCTTAATACTGCTTCTGTGCT
TCATGGTTTAGCCTTTTCAATGGCCCTTTCGTTAATATTCATGTCTAAATTATTGTATAG
AATTGGCGCGAGTTGGAAGAGGCTGTACAGTCTGGTCCTGTTTCCGGATTTGGAAGAAAG
CTGAGCTCAATTCTCCAAGCAAGCTTATCAGAGTAAGCATATCGTGCTGAATTTTTCTGC
ACAGGATTTACCTGTGTGCTGGCTTTATTGAACTATTGGTTTTTATGCATATATTGATTC
TAGGAGGGTAGGAGTTTTTTTCACGTGTTTCTGATGATTACAATAGGTATGACACAGAAG
CGACATACTTTGAAGAAAGTGTTAGATCATCCAAGAGGCAACAGCTGCAAGAAAAGTTAT
TGCAAGTAATGCATATACTCAACTTGTGACTGTTATACTTTGTTTTTGTTGCAATCATGC
GTTGCCTGGAAACATTCAGAGACTTCCAACGTTGTAAAAAACCAGATACCTACTATTAGG
CACTCATTTTCTTATTGTCTATCCAGCTTGTTCAACCAACTTTCCAAGACGTGCTTGGAC
ATTTGAGGGCTGGAGCACTTGAAAACTTCAAGAATGCTTTTGAGAAGGCCTTGGATGCTG
GAGAAGGGTTTTCATCATCTGCGAAATCCTGCGCTCAGTCATGCATATCTAAGTTTGATA
AAGGATGTGAAGGTATCATGTATTGTTACTATTACTGCTGAAAATATTCTGATATAGATA
GCATGTTGAAAGCGATATCTGAACTCAATGGGAATCTCAAAGGAAATGTTATGTTGCAGA
GGCTGTTATTGAACAAGCAAAATGGGATACATCTAAAACTCGGGAAAAGCTTGAGCGTGA
TATTGAAGCTCATATCTCTTCTGTCCGTACTGCAAAGTTGGCTGAACTGACTACTCTGTA
TGAGGTAAAATAGAATTCTCAAGCAGCTGAAAGCCATACATATTGGTCTGAATTATCTAC
CATCAAACAGGTGTAAACTCATATCTGGACATTTCTAATAGATAATTTTCATTGCAGTCA
AAACTAAATGTAGCCTTATCTGGACCGGTGGAAGCTCTTCTGGATGGGGCTAATGATGAA
ACATGGCCAGCAATAAGAAAGCTACTTAGACGGGAAGGAGAATTGGCTGTCTATGGTCTC
TCCAACGCATTATCTGGTTTCGAAATGGACGAAGAAACACGGAGTAAAATGCTTGCTGAT
CTCGAGAACTATGCACGAGGTATTGTTGAAACCAAGGCAAAGGAAGAGGCTGGAAGAGCG
ATGATGCGCATGAAGGATAGGTGTCACCATTTTACTTGTCTTTCATCATTTCCTTGTCCG
ATAACTTCCATCTCTTACAGAGCTTTCTGATTAAACAAACTTCTATCCAGATTTGCTACA
ATCTTCAGCCATGATTCTGATTCAATGCCACGTGTTTGGACTGGAAAGGAGGACATCAGA
GCAATTACAAAAATGGCTCGTTCTGCGGTATGAGACCTACCTGATATAGCAATATCTCAG
CACCTATTCTTTGAATCAATCGCAAATTTCTCGAGATTTTGATATGACCCTTGTTCTCTT
TTTCAGTCCTTGAAGCTGCTGTCTGTTATGGCTGTTATACGCTTGGATGATGAACTCGAC
AATATTGAGAAGACATTGACGCTAGCTCTGTTTAATTCTACGGGCAACAATGCTACTAGC
AAGAGCATCAGCACAATTGATTCACTTGCCTCAAGCACTTGGGAGAAGGTGACTAAAACC
TTACTCACTGTATATAATGAAAACACAAAAGGTCTCATATTTAGTACTCACACCTTTGAG
ATATAAAAGATCCTTACTGTTACCTTGTTATTATCAGGTTGCACCAGAAAAGACGTTGAT
CACACCTGTGCAGTGTAAATCACTGTGGAGGCAATTTAAGAACGAGACAGAATATACCGT
TACACAGGCCATTTCTGCACAGGTAATCTTTGCAATCCACACTTTCAAGCATATCTTCCG
TTTGCTCATTCACATGAGCTGATGTTAAAATTTGGCAATGCTACAAAACGTTTTTGAATA
TCTTTTTTTGGTCATGTCGTTTCTAGCTTCTTGTCTCCTTTCTCATCTGTTCTTTAATCA
GCTAACACCCGGAAAAATAATTGAGGTTTCAATCTGAATAAAGTCTCCTTGGATTTCAGG
AAGCTAACCGACGGAATAACAACTGGCTGCCACCTCCATGGGCAATCCTTGCCCTGGTTG
TTCTTGGATTTAATGAATTTATGACTCTCTTAAGGTACCCTCCTTGTCCATTCTTTTGAA
TTGACTCGGCGGCTTTTTCATACAATCAAGATTCCGTACTCACTTTGGCTCTTCGTGCCT
GCATCTCTCATGGCAGAAATCCTCTATGGCTCTTAGTTCTATTTGTCGGATACCTTGTAT
CCAAAGCCTTGTGGGTGCAATTAAATATTTCAGGAGAATTCCAAAACGGCGTGGTATGAG
CACGATATCCAACATCCATATTTTTACTTTTGCCCCTGTTCTTCATTTGATCTCAATTAT
AATCTCACCGAAATGCCAATGTTTCATCTATGATCAACAACAGCTACCTGGACTTCTCTC
TTTGTCAACCAAATTCATTCCAACGGTCATGAACCTCCTCAAAAAGCTTGCGGAAGAAGG
ACAAGCACCACCCACAAATAGCAACCAATCAATGAACTCTACAGCTCAATCCGAGGTTAC
AACCAATGGAGAAAGCAGCAGCAGCAGTAGCTCTGGTTCATCTCCAGCAAAAAACGTACC
CATTGATACAAGTGCATAGAACAAAGAAGTATACAAGCTTAAGCTGTTGTGCTAGCCCAC
GAAGCTAGAAACTTAAAATTCGTTACCCTTTCAAAAAGGTAGCTCTCAGTTTTGGTGTTG
ATCAGAGAGATTCACCGAGAGCCATATGTTTTATGTCTCCGATGGCATTGGTTCCCTCTT
GCAGGTGTCAAAGTGATCTTGTATGTTCCTAGACTAAGATTCTGATGCAGACAAAAACAA
AAAAACTCATGATTTGTTTGCGAGTTCTGTAGTGATGTGGTTATTGTATCTGATAAAAAG
AATGTTACTTGAAGAAAAACCGGTTTTTGATTAAGTGAAATTCAGTTTGGTTTTTGTTGA
TTGAAGAGAATTTCAGGTTCTCATTGCAAGTTTATAGTGTAATCATGTTAGCATAGAGTT
TTTGGGCCATTGGAAAATTCATAATGGGCCTAAGATAACGGATGAAACTGTAAACCTAAT
TATGGGAGATGCAGAAACAGAGCACAAAGAAAGTTCCAGACTATTAGCTTTTCTAAAAGA
AAAAAGTTTCACTCTTTGGAGGTTGGAACTTAATTCCTTGATTAAGAAACCCCAGAAAAA
CCCTAAACCCTTGAAGCGTCTCCTTCTCTAGTTCTTTGCAAGCGGAAATGTATCGAGTGC
TATCAAAGTTATCTTCTTCAATTGGGTACGTTTCGTTCTTTCATTCAACGAACTTATTCA
AAACTTGTATTTTTCTCGATCAATATTTTTTGATGAGCAGAGCTTAATTTTCTTCTTCCT
CTTTCTGGGTTTGATTGTCTTGCAGCTCGTCTACTTCCAGGAAACTGGTGAGTTTCGTGA
ACTCTCTCTGTCTTTTTGCGAGTTTGATTGCATTTCGTTTATGGGCATTCTTGTTGGTAA
CAGAGAAATTGCTAGAAATGTGTCAAATTACTAGTCCTGATAGTTTATGCAATGAAAAAA
ATAGGGTTTACATCAAAATCTCCACCTTAAGCTACTTAATTTGCAAAATTGCTCTGCTTT
TATTGGTTTCAGATGCAATAGAAGATCTTCTAGTTCCGGAATGATTAGCTTGAATTGGCC
GTACCCTGTATCAAACTAATTAATTCCGATTTTGATTTTCTTTTGGTGTTCTCTCTTACC
ATGAAGGTTTCTGGGCGGATTATAAGTAGCAGAAACTATGCGGCCAAGGATATCAGTTTC
GGGATCGGAGCTCGGGCAGCTATGTTGCAGGGTGTATCCGAGGTTGCAGAAGCTGTGAAA
GTCACTATGGGACCAAAGGTATATATATTTCGTTCTCACAAGGTTTAGATCAATGTAGAG
TGGATTGTTTTTGAAACAGTCTTCAAATTCAATATCTTTTTTTTTTAAT
>RG1HF0177 Genomic segment corresponding to mRNA: NM_202578 Arabidopsis thaliana expressed protein (At3g13857) mRNA, complete cds.
TAACGCGCATAAGCTCTTTGGAGTCAGCAACATCACCAAGATCATTAAATCCCTTACCCC
TCCAGAGAAAGACGCAGCTATGCATACAATCATGTTTCAGTCCGATGCTCGTGCCAATGA
TCCCGTTGATGGATGCTATGGCATCATAAAAAAGCTTCAATACCAGATCGAATACACAAG
AAACGAATTGGAGATTGTTCTTCAGCAATTGGCTATGTTCCGTGACCGTGCTCATCAACA
TCATCATCAAGAACCGCATATCCAGATGCAAGAACAAGAGGATCTCTCGAGTTTTTCGAG
TTCTTGTGATCTAAACAACAACAATTCGATTCCTTACAATTACCCTCTGAATCACATTCA
AGAACCAAATCAACAACAATATTGTTCTTCCGGTAATAACTTCAGTGGGTTACAAGAAGA
CATGTGGTGTCTTCAACTTCAAGATTCATCAACGATAGTGAATATGAAGGCTGGTTTCAT
TGATGAATGTGAAGACGTAAAGCCTGTAGAAGAGGTTTCTAGCGAACGACACGAGTTTGA
GCCTCATGAAGCTTTCGTTGAACAACGGAAACTCGACTTGCCTTCCGCACAATACATCAT
TTCTTCTTAGCTTTTTTTCTTCTTCTTCGTTCATACAGTTTTTTTTTGTTTATCAGCTTA
CATTTTCTTGAACCGTAGCTTTCGTTTTCTTCTTTTTAACTTTCCATTCGGAGTTTTTGT
ATCTTGTTTCATAGTTTGTCCCAGGATTAGAATGATTAGGCATCGAACCTTCAAGAATTT
GATTGAATAAAACATCTTCATTCTTAAGATATGAAGATAATCTTCAAAAGGCCCCTGGGA
ATCTGAAAGAAGAGAAGCAGGCCCATTTATATGGGAAAGAACAATAGTATTTCTTATATA
GGCCCATTTAAGTTGAAAACAATCTTCAAAAGTCCCACATCGCTTAGATAAGAAAACGAA
GCTGAGTTTATATACAGCTAGAGTCGAAGTAGTGATTGTCCCTTAGGGGACATCCGATAA
AATTGGAACGATACAGAGAAGATTAGCATGGCCCCTGCGCAAGGATGACACGCATAAATC
GAGAAATGGTCCAAATTTTTTTTGCAAAATTTTCCAGATCGATTTCTTCTTCCTCTGTTC
TTCGGCGTTCAATTTCTGGGGTTTTCTCTTCGTTTTCTGTAACTGAAACCTAAAATTTGA
CCTAAAAAAAATCTCAAATAATATGATTCAGTGGTTTTGTACTTTTCAGTTAGTTGAGTT
TTGCAGTTCCGATGAGATAAACCAATAACTTTGCTTAGATCTAATTCATTCCGTTACACC
TCTGATGGAGATGGAAGGTTCTTAATAATGATGCCATTTTTTGGGTAATAATTTTGAATT
AGAATCAAGGGTATAAGATTCATAATTAACATCACTTAAGCAAAGTTCGTAATATACGAC
CACAGGATATAATTTTTGAATTCAACAAAATTCATTAAAAATTCACTGTAACAATATATA
TAGAACCAGACAACCAAATTTAAATCGAGAAAAGTTTCTAACTTTAGTAGAGAAAAATAA
AAATTTGAATGTTTCTTTTTTTGTAGAGGTCACAAGATCACATGCCCATGCTGGCCATAT
CAGGGACATGGTTTGGAGTGTTCTCGTCTGCCTTCACAAGCACTGAGGCCTCTGTTGTTG
TCAAAAGCAAAGAAACGCTGCATTTTGTACACACACACACATGATAAGGAGTTAGTTTAT
TATTCCACAGAAGCAACCAAAGGTTTTGAGTTTGTTAGGACACTCTTTACCTAGCAGCAT
CGGTTAAGGCGGTTCTGATCACCTTGACTGGGTCTATGATTCCAGCTTTCACCATATCCA
CATATTTACCTATGGCAACACGAAACAAAAACGGCAGACACTTTCAGAGATCGATGAGAT
TTGCGATTGATAATGTTCTCAAAGACACTAAGTTTCTAACCTTTGGCTGCATCGAAACCA
AAATTGCAATCGTCTTGCTCTAATAACTTGCCAACCACTAAAGAACCATCGTAACCGGCA
TTTGCAGCTATTGTAAATGCAGGAGCCTACACAAGATTCACAACATCATGTCAGGTTTTA
CAGTTTGGGACATGGACGGAAATCTTTCATCAAGAGGAAGTTAGAGATTATTAACCTTGA
GAGCATTCTGAACAATCTGAACACCTCTTCTTTGATCCTCGTTTTCAGTTTGAAGGTTGT
CTAAAGCCTTTGTCGCATA
>RG1HF0178 Genomic segment corresponding to mRNA: NM_202577 Arabidopsis thaliana seven in absentia (SINA) family protein (At3g13672) mRNA, complete cds.
TCAGCACACAACACATTCTGTTGTTTCTCTGTGTTGCAATTTGTATCCTTTGTACTGTGT
ATATGGCGATAAATGTGATGATGCATCAATTTGAATCCGATAGTTAGCTCTACGGATAAG
GATGTACATAAGTTCCTTTGATAAACTTGACAGCAACAGAAGTATGTGATCATATAGCAT
CATCATTTGTAAATCTGATGAAGTTGAACCCTTTTATGTTTGTGTATGGATCTGAACTGA
TAAAATCACACATTACTTCTAAGTTTGGTTTTGATAGAGTTTCGTTGCTTAGTTAGTTCA
ATAGATTGACATGAATCTTTTCTTTGGAATTGCAGGTCTTTCATTGCCTTTATGACAGTT
TTCTTTTCTCATCTTACAACAAGTTTCCAGGAGGATAGAGACATAAACGAAGCTCGGATT
GTATCGTTCTTTTTAGCTTTTATTCACATCCGAAAGTCCTGTAGTTTAGATTCTGTTATC
TTGCGGTTTTGAGTTAATCAGAAACAGAGTAATCAATGTAATGTTGCAGGCTAGATCTTT
CATCTTTGGAAATTTATTTTTTTCTCATGCAATTTCTTTAGCTTGACCATGAGTGACTAA
AAGATCAATCAGTAGCAATGATTTGATTTGGCTAAGAGACATTTGTCCACTTGGCATCTT
GATTTGGATGGTTACAACTTGCAAGACCCAATTGGATACTTGCTATGACAACTCCAACTC
AAGAGTGTCGTGTAACTAAGAACCTTGACTAATTTGTAATTTCAATCCCAAGTCATGTTA
CTATATGTTTTTTTGTTTGTATTATTTTCTCTCCTACAATTAAGCTCTTTGACGTACGTA
ATCTCCGGAACCAACTCCTATATCCACCATTTACTCCACGTTGTCTCCAATTATTGGACG
TTGAAACTTGACACAACGTAAACGTATCTATGTGGTTGATTGTATGTACATATGTACAAA
CGTACACCTTTCTCCTCTTTCACTTCATCACTTGGCTTGTGAATTCATTAATTCCTGCGA
AATGGAACCTCGAATCAATGACCTTCAGGTGGAATCTCGGGTTCATGAGTTGCTCGATTT
TCCGGTTCATACAAACCAGATATCCTCTGCAATCTACGAGGTATGTATATCATATCATAT
TGATACTACTACAATAAGAACACAACAAGTAATATACAGATCCTATTGCAGTGTCCCAAC
GACCACATCGAAAACCCTAAGAAGAAACCGTACAATTGTCCACACTCAGGAGCCAAGTGT
GATGTCACAGGAGATATTCAAAGGCTACTACTGCATCTAAGGAATGATCACAATGTTGAA
ATGAGTGATGGGCGTAGTTTCAGTCACAGATATGTTCATCATGATCCTAAACATCTTCAT
CATGCTACTTGGATGTTAACAGTAAGTTATATAACTGATTATCTTGCTCTGTTTCTGCAA
CTTTGTGAATTTTTAAGTTTTAACCCACTTGAAACGATGCAGCTTCTCGATTGTTGTGGT
CGAAAATTCTGCTTGTACTTCGAAGCGTTTCACCTGAGGAAAACACCAATGTACATGGCC
TTCATGCAGTTTATGGGAGATGAAGAAGAGGCAATGAGCTTCAGCTATAGTTTGCAGGTC
GGAGGGAATGGCAGAAAGCTGACATGGCAAGGCGTGCCGAGGAGCATTCGTGACAGTCAC
AAGACGGTTCGTGATAGTCAAGATGGCTTAATCATCACTCGCAAATTGGCTTTGTTCTTC
TCTACCGACAACAACACCACCGACAAGGAGCTGAAGTTGAAGGTTTCAGGTCGTGTATGG
AGAGAACAGCCTGTTTCGATATGAATTCGATAATTAGGTTACAGAATTGGACAACTATAG
AATATTTGGTGACAAAAATATCTTTTCTTGATTTAAAAATTAAATATAGCAATTTCGAGG
GAAATGTGTAGGTAAACTGGTGATTATGGCTCAATCCCCTTCACAAGGGGGGAATAAACA
ACACAATCACCACATTTTTGCTTCACAATTCAACTGAAAAAAAAGAAGAAGCACAACAGA
GCCTGAGAGGCCATAGGGTTGGATAAGGAATAGGAGCCGAGACTTAGAAACATATTTCTC
TCGTCCTTCAACAGTTTTTACTAATAAGTCTCAAGATACAGTTCGGCCATAGCTTAACGA
TGCAAGGTAGAGATTCTTTCCCCATTTTTCCTGCACAACAGAAAATTGCATCTCCGGTAT
TGTTCATGGGAAGGGAGAAAAAGAGTTCAAGATATTGATTAGTAATCTTTTATAGCTGCT
CTACTCACCTTGACGTGTGTGCTGGGGAATTGAGAGGTACGTAACGTCTCTTGTGTCTCA
TCAACAAGTCTACGACGTGGGATGCTTAGGATGAGAGCAGCTTGATCGGTTGTGGCTGCT
GTTGATGTGATTCTGAATCCACCATCCCAACGCCTGTGGATGCCTTCACTTGGATACAGA
AAATCAAGTTCCACAACCTGTAGAGGAGATATAAGCGAAAACAGGAGAATTAGAAATCAA
CGCGACAGATCCAAAACTGAAGGAAACGGAAGAAATTCATCTATATCGGTGAAGTCTAAC
CTGTTCACTGTAGCCAGAATTGCGGGACATAACAACACCCCATCGATTTCCAGCTGTTGC
CATTGAGGTTACATGGAAGCCTTCTCTCCATTTCTTGTTTATCCACTTGAACGGGAATGA
ATCGCTTACTTTGTAAGACTGCTGTGTATACTGCGTACCTTCATAATTCATTTGAAAACC
AAACATAGAATAAGCCACAAATTCAGAGACTAGTAAAATACCATAATGACGAAAGTGTTC
AAAAGTATTCATGAAAAGTGTAGATACCTTTTGACATGACAACTAAGGAGCTTCCATTGC
TTGCACCAGCAATAGAACTAATGTAGTAGTTCTTCTCCCACTGCTCCATAATCCATTCCT
GATTCAAAACAGAATTCACTCTCAGGTAAGATCATCTTGACAGAACACAGATATAAAAAT
AACTAACAGAGAAACATCAGACAACCTTGTGCAAGAATACAGGAGAGAGTTCATAGACTT
GGTGCGTGAAGCCAGTTCCAGCATCCATTATCAATGCCCAGAGATTCGAACATGATGATA
CACAGCTTATCAACAAACCATCTGCAATACCTCTCTCAATATGCTGTGCCAGTCTTATAT
CAGCCACATTATAATGATACCTGGTTAAACACATAAATTGTGAGTCCAAAAATAGTTTTA
GACACATTAAGGCCAAAAATCCAAGATTATAATATAACCAAGAGAAAAAATGAGACACAA
ACGCAGTCCCAGCAGTTAACTGACTGTATAAATAATTAACCATGAATTTTTTTACCTCTG
CTTCATTGGTTGCCTGGCATTGTAAATCGATATCCATTGCGTTGCAGGGACTCCTAGACG
GACCTTTTTCCTAGGGGCATCTTCTTCTTCCTCCCCAATGCTCAACCTACCTCGCTTCTG
GCCAACTTGGAATATGATCTAGCACAAAAGAAAACAATTACAAGATGTTAAACAACAACT
CCTAGATATCCAAATAGGAACGAAAGGGAAAGATATACAGCATGAAAATGTCACCTTTTG
AGCACCCTCTGTGTTTATAGGCCTAATTGCCGGATTTTCGCCCAAGAGGTCTTGAAACAG
AGATACTAACTTTCCATAGTTGGGTTCTTCATCAAATTTCATATTTACCACGATCTCAAG
AAATTGTTTGAAAGGAGGGGGACAAAAACAACAAAGCATATCCGGCGATGTTGCCATCTT
CTTTTTGCAAACAAGGAATGAC
>RG1HF0183 Genomic segment corresponding to mRNA: NM_202572 Arabidopsis thaliana myosin heavy chain-related (At3g13190) mRNA, complete cds.
AGATTGTAAGAAGTACTTTAGAGTAGTTATCATCAGTCTCCAAGATTTAAACTAAATGTT
CTAGAACAAGATAAGAATGGGACCACTAACCAGTCTAAGATCTCGGTCATCCAAATCGCG
AGTCCGAAAACCGATAGTCCTTTCAACATAACTCATCTCATTGCTCCCAGACCCTTTTCC
TTTCTCATTCAAAAGATCAGCAAAAGCACCACCGTACTCAATTCTCATCAATCTGACTGC
AGATACTGTATAGGCTCCACAAACAAAAACTGTTATAAGATATTGGGACAATTCAATTGC
ACTTAACAATATTGATGCAAAGACTTCAAAAGACTCTTTGTACTCATTAATAATAATTTT
CTAAGTACTCATTAAACGCAACGACTCTATGTCAACCTAGATATTCAGTGTAACACTATC
ACTACTCAAGCTAGTGGTAACTAAATCAATGGATTTACTCTACCAGCTCTATGTGGAGAA
ACTTCCAAATTCAGATTCTGAGATTTCCGCGACGGAGCCACCGGACCTGAAAAATAGGAA
ATTTTCCGAGAGATTGAAGACAGAACCAGGCAAACAACGTCGATACTGCCATTATTTTTC
TATTTTTTTAAAGAAACCAAAAACAGTAGAGAACTATTCACCTCTTCTATCAGGCGAAAA
TGGTTTTCGAGTCTTTTGGGTTCGCTTAAACGACCCTGGAGAAGCTTTCTGCGTTTCAGC
AGACAGATAAACGCGAAATGAGAGCAATTGCGCCATGGATGCTCCACTGCTGGAGCTAGA
GCCAAACCTGGGAACTCTTATCGTACTTTCAGAAGAAAACACTCTTTTCCGCCAAGAGTG
TTGGTTTAATGGGCCTAAAAGCCCATACTTTGCAGATCTCAATTTAGTTCAATTTCGGCC
CGTCTACTTTTTTTTTTCCTTTTTTTTTACATTTAACGCAAAGGCAAAAACGTAATTATC
TAAAAGTCCTCTTCTTCCCCAGTTTTCCTAATTTGGTAACCCTTGTTGCAGGCGGCTGTT
GCTGATCGGGTCTCTCTTCTCCATTTTCCGATTAGTAAGTGTTTATTCTACTCATTTTGT
CAAAATATCACAATGTTAATGCAAATTTACATATATCAACTATCAAAAAGGCAATCTTTT
ATTGAAACGTGTTCTAAGTTTGAAAAGACTAAAACTTTCACTGTGCTGCTGTAGGATTAA
CTAGGAAGTCATGTGGTTCAGAATAGGCAATTCACGTGCAATGACAGAGATAAAGTAAAA
AAAGAAAAGTATAGAGGTACCCGTGACCTCTTTCTTACACGAACGTGACACGTGAGCATG
ATTGTACATTAGAGACGAAGCTGCCCTCTTTCCTCCTTCCATTACAGTGTTCTTAAGGTA
CAACTATGTTTCTTTACTTTCTCTTCAGGGCATTGCTACTTCTTAAAGTTCTTCTTCCCA
TTGACAAACAAAGGGATCAGTGTTTTTATTTCGTCCCTTCCTTTGTCTGTATTCTTAAGA
GACAACCAAATCTTTTTTGTTTAGTAAAGTTTACGAGTGAATGGCTACTTTTCATACCGT
TAGAGATGCGGTGAAGCTCTTTGACGCTGGTATTTCTGGAGGAAAACATCTCAACAAAGG
ACAAGAAGAGGTATTGTGCCTTTTGTGTTTCTTTCACCCTCTGTAACATTGTGTGTGTTC
CTTGGTGTGATATAATACTGCAATATTTTCTGAAAATTTGGTTATTGTTGCAGGGAGTGT
TGGTGGAGGAGACAAATCTCTGTCTCTGGAATAAAGAGGTTAACAAGTTGAAAGAAAAGA
TAAAGAATGCTGTGAAGACCAAGATTGAGGCTTTGTTAGAACTGGAGGAAGCTAAGAAAA
CGGTTGAGCAACTCAGTCAGGAGTTGGGAATTAAGCGGAACATGATTAATGATGAGAAAG
ATTTAGATTTGAGTAGTAGTGTAAGAGTTGTGACTTCAGAGCTAGGTGTTGCTAAGGAAT
CGATTCATAGAGTAGCTGAAGAGGAGAGTGAGCTGTGTATGTTAATGGAGTCTCTTAAGC
TCGAGCTTCAAAACGTGGAGAAAGCACATTCAGAGCTTAAAGAGATTGAGCAAAGAGAGA
GGGATCATCAAGCCATTGAAGATCTGAAGAAGGAAACAAAAGATGCAAAAACCCAACTCT
CGTTGTTAGAAGAAGAGCTCAAGATTGCTGTTTTTGAAGCTCAAGAAGCAAAAGATGCAG
AGGAACACGCCAGGGAACGGCTAAATGTTGCAGTTTTAGAATCTGATTTCAGATCATTAG
CTGTGGTGAAAGAAAGTGCTGCTGAAGAATTAACTGAGACAGAAGCTTTAAGAGCTTGCA
GAGATGAAACACTCAAGACATTAGAGATGAGTGAGAGAGAAATTGAAGATATAAAAGCTG
CAACACAAGATGCTTTGAAGAAAGCTGAGATGGCTCAAGAAGCTACAATTGTGGTGGATG
TTGAGCTGAAACGACGGCGTAAAGCAGCGAGTAGGATCTTGGCAGAATCCAAAATGTGTG
CCAAATCTACCAAGGAAGTGCTCAAGTCAAAACCAAGATCATCGTCAAAAGAAGGTTGCC
TGGTCAAGTGTTAGAAGAATCTTGGTCAGAGTTGTAATTGTGAAAATCTGTAGAACTTCA
ATAACTAGAAGAAGTGTCACTTTGTTGGTTGTGTTCAAAGTTGGAAGATTTAATAAGATT
GTAGTGCGACCATTTGTGGTTTTGAATGTATATGTAAACACATTCACTATCAGCATTCAG
CAATCGGATAACTAAACAAAAACAATTTGATGATTTGGAGATTTGGAAATTTACAGAGCT
AAAAGTGAAAAATGCCAGTGATTAATAAAAGAAAAGATAATTAAGGTCGGTTAGTAAAAA
GACGTAAATATAAATAAAAGGCTTGTTTTTTTATTTTTCACTTTGTTCTCTCTCTCTCTC
GTAACACGCCTGAGAGTTCTCGTCGTCCTTATCTCGATCTTGGTTGATTCGCTCTCCGAT
CGGAAATTAGGGCTTTTGTTTTCTGAAGATGACGACTGCAGCACGACCAACCTGGGCTCC
AGCTAAGGGAGGTAACGAGCAAGGTGGTGCTCGGATCTTTGGTCCATCTCAGAAGTATTC
GTCCCGTGATGTCGCCGCTCACACAACTTTAAAGCCAAGGTAAGATTTCGAAACTGGTTC
TCTTCCTTTAATCCGACGCGAATTAGACTACCTGTGAATTCGATCGAAACTTTAGCTGAG
ATTGATGATATTGTCCAGAATCTAGGGTTAATTGCAATAGCGTGCTAGGGATTTTGACAT
ACGGTGATTCAGAAAAGGCCTGTGTACGTTGTCTTTAGGTTGCTGAAATCGGTAGTATTG
TGGCCTGTTTATTTCTTACCGGTTTTCTTGTTGTAGTTTTTGAGGATCAATAGTTTCTAG
GGACTTATTTGTGCTTGATATTTGAAAGATACTGGTTTCTATTTAAGCACATATGTCTCG
TTGTTTATTGGATTCTCTATACTCACGTACGTCTCCTACTTATTGTTGTTTTGGCAGGAG
GGAAGGGCAACACACTCAAGAGGAACTCCAGAAGATAAATCTTCGTGATGAGCTTGAAGA
GCGTGAGAGGAGACATTTCTCATCAAAAGACAAATCATACAATGGTAAGATAATAAATTT
CAAGCCTTTTCATTATGATTTGGACTAATGAGTTTTTTTTTTCTATCATTAGATGATAGA
GATCGCAGAAGAGGAAGTCAGCTTTTAC
>RG1HF0184 Genomic segment corresponding to mRNA: NM_202571 Arabidopsis thaliana ABC transporter family protein (At3g13080) mRNA, complete cds.
AAGGTTCGTCTATGTAATGTATTAGTGTGTCAGATTTTCAACAAAGAAAAGAAAAACAGA
TTCATGTGAGATAGAAAAAAGTGACATAAAGTGAAACTGAAGCTTATAATATGTACTAAT
ATCTTAAATTTACAACCACAAGCTAAGAAGACAACTTTAGTTAAAGGTAATTCGTACGTC
ATCAGAGAGACATGGAGGATACTAGTTGAAAAGTCAGCAATTGCTTTGGAGAAAAAGGAG
TTCTATCCCCTATCTTCTGCAATGAGAGACATATAAAAATAAAGAAATTTCTTTTAATAA
AGCTTAACAAATCGATTTTCTCTTCTTTTTTAATACAAAAACAACTAAATCGAATTGAAC
AGCTCCAAAATACAATTTTTGATATAATGAGAAGATCAAATAGAAGTAAAATACAATTTT
TCAACTCAAAATACTTGGAGAGGTGTAGAAGAAAAATACATTATTATATGAAGAATGAAA
AATACGGATAAAACAACAAGAGTTCTAAAGGTACTATTAGTAGGTGCCAACTTTGTTTTT
ATTTTTGCTTCTTCAAAATTCAATTAAATCAATTCGTATCAATAACTTGGCAACAAATCA
GCTCGTCTTAAGAATAGGAAAAAAAACATAGTAACAAAAACAGAGAGATATTAAAAGAAT
ATCCTTTTTTGGCTAAAAAACAGTAATCAAAGTTTGTTTTTTTTTCAACATTTTAATGAA
TTGAAAAAATAGATTGTCAAAGACCCGTGAAAGAGGTAAAATACAAAGTGTTACCAAAGT
GCTCTGGTGGGGTTTGAGAGGAGAGGAACGGAGCGTTGTCTCTTTCTCCTTCTTCTTCCT
CTTGGCTTCGTGAGCGTGCTCTCCAAGATATACTGTCTCCATCATCACTCCACTCTCCTT
CTATAAGTATTCTCCTCCTCCAAAACTCGCCTCCATATTTATTTAATTACAAACCTTTTT
CTCAAATCATTGGAAAACAGAGAGAATAGAGAGAGAGAACAGAGAGCTCAAAGCCATGGA
CTTTCTCGGTTCCACGACGGGTAGCGGTACGTTAGCAATGTTGTTCTCGTTTTCGGAATC
TATTTTGCCTCTGGATTCTAGGTCTTTCCTTCTGAAACCTCTTTTCCTGAGATGGCTTTC
TGGTTTCTTACACTCGGTTTTGTTGCTGGTCCTGTTTTTCTCATGGGTTCGTAAGAAAAT
TAGGGGGGATAGTGGTGTTACGGAGAGTTTGAAAGATAGGAGGGATTTTGGGTTTAAGTC
AGCTCTGTTTTGTAGTTTAGCTCTGTCTCTGCTTAATCTCGTGTTGATGTCGTTGAGTGG
TTTCTATTGGTACGAGAGTGGCTGGTTAGATAATGAACAGCTAGTTTCCTCCCTTGGGTT
TCTTTTGGGAATGGTTTCTTGGGGGGTTTTGTCGATTTGTTTGCATCGCTGCAGAGATTG
TGAGCATAAAAAGGCTCCCTTTTTACTTAGGCTATGGTTGGTTTTCTATCTAGTGGTCTC
TTGCTACTCTCTTGTGGTAGATTTTGTGATGTACGAGAGACGTGAAACCGTACCTGTTCA
CCTTCTAGTGTTCGATATAGTCGCTTTTATTGCTGCTGTGTTTCTCGGTTACGTGGCTGT
CCTCAAGAAAGATAGAAGCAACAGCAATGGAGTTTTGGAAGAGCCTCTGTTGAACGGTGG
TGATTCTCGTGTTGGTGGTGATGACAGCGTTGAGTTAAATAAAACCAATGGGAGTGGTGA
GGCTACTCCTTACTCGAGAGCTGGCATTCTCAGTCTTTTGACTTTCTCATGGATGAGTCC
ATTAATAGACATTGGAAACAAGAAAACCCTTGATCTAGAAGATGTTCCGCAGCTTCATGA
TACTGACAGCGTAGTCGGGTTAGCTCCTAAGTTTCGGAGTATGCTTGAATCACCAGATGG
GGGCGAGAGAAGTGGCGTTACCACGTTCAAGCTTATAAAAGCCTTGTATTTTACGGCTCA
GTGGGAGATTCTAGTGACAGCCTTCTTTGCTTTCATCTACACGGTTGCATCATATGTTGG
GCCAGCACTCATTGATACTTTCGTGCAATACCTTAATGGACGTAGGCAGTATAACCATGA
AGGATATGTGCTAGTCATTACTTTCTTTGCTGCTAAGATTGTGGAGTGCCTTTCACAGAG
ACATTGGTTCTTTAGGCTACAGAAGGTTGGTATTAGGATGAGATCAGCCTTGGTTGCGAT
GATATATGAAAAGGGTCTGACCCTTTCATGTCAGTCAAAGCAAGGACGCACAAGTGGGGA
GATTATAAATTTCATGACTGTGGATGCGGAGAGGATTGGTAATTTCAGTTGGTACATGCA
TGACCCCTGGATGGTCTTGTTACAAGTCGGTCTAGCTCTGTGGATCTTGTATAGAAATCT
TGGACTAGCATCAATAGCGGCTTTAGTTGCTACCATTATAGTAATGCTTATAAATTTTCC
ATTCGGGAGAATGCAAGAGAGGTTTCAGGAGAAGTTAATGGAAGCTAAGGATAGCCGGAT
GAAATCAACATCTGAGATCTTAAGAAACATGAGGATTCTCAAGCTTCAGGGATGGGAAAT
GAAGTTTCTCTCCAAGATTTTTGATCTTCGGAAATCTGAGGAAGGATGGCTGAAAAAGTA
TGTGTATAACTCGGCTGTTATTAGTTTTGTTTTCTGGGGGGCTCCTACTCTGGTGTCAGT
CTCCACTTTTGGTGCTTGTATACTTCTTGGAATCCCCCTTGAATCAGGAAAGATACTCTC
TGCACTTGCAACCTTCAGGATTCTACAAGAGCCGATCTACAATCTTCCCGACACTATCTC
CATGATTGTGCAGACTAAAGTCTCTCTTGATAGACTTGCATCCTACCTTTGCCTGGACAA
TTTGCAGCCTGACATTGTAGAGAGGCTTCCTAAGGGAAGTTCAGACGTGGCAGTAGAAGT
GATCAACAGCACTTTATCTTGGGATGTCTCATCCTCTAACCCGACTCTCAAAGACATAAA
TTTCAAGGTCTTTCCTGGGATGAAGGTTGCAGTTTGTGGTACCGTTGGCTCTGGGAAATC
GAGCTTACTTTCATCTTTACTAGGAGAAGTACCCAAGGTATCTGGAAGTCTTAAGGTTTG
TGGGACAAAAGCGTATGTTGCGCAATCTCCTTGGATTCAGAGTGGTAAAATTGAGGATAA
CATCTTGTTTGGCAAACCTATGGAAAGAGAACGATATGATAAGGTGCTTGAAGCATGTTC
GTTGAGTAAGGATCTGGAGATACTTTCATTCGGTGATCAGACCGTTATTGGAGAACGCGG
CATTAATTTGAGTGGTGGGCAAAAGCAAAGGATACAGATTGCACGTGCTCTCTACCAAGA
TGCTGATATCTATCTGTTCGATGATCCTTTTAGCGCTGTGGATGCACACACAGGGTCACA
TCTCTTTAAGGTACAATCTTCTCTCTTAGCCATTAGTGTGATTGTGATGTCTCCTTCTCT
AAACAATCATGTATCAAATTGATTTTCATTCTCATACTTATTTCAGGAAGTTCTACTGGG
GCTTTTGTGTTCCAAATCGGTTATATATGTTACTCATCAAGTTGAGTTCTTACCTGCTGC
TGATCTTATACTGGTATGTGAATAGTTTACTATCTTTTATCTTCTTATATAGTCTATATT
TTGTATCACTGAGAATATGAAATCATCCAAAATCGGTTTTCTTATGCCTCAGGTCATGAA
AGATGGGAGAATCAGCCAAGCTGGAAAATACAATGATATCCTCAACTCTGGAACTGATTT
CATGGAGCTTATAGGTGCGCATCAGGAGGCTCTTGCAGTAGTTGATTCTGTTGATGCCAA
TTCTGTTTCTGAGAAATCAGCTTTAGGCCAAGAAAATGTAATTGTGAAAGATGCTATCGC
TGTTGATGAGAAACTAGAAAGTCAGGATCTGAAGAATGATAAATTAGAATCTGTGGAGCC
CCAAAGACAAATTATTCAAGAGGAAGAGAGGGAGAAAGGTAGTGTCGCTTTGGATGTGTA
CTGGAAATATATCACACTGGCATATGGAGGAGCTCTTGTGCCTTTCATATTGTTGGGGCA
AGTTCTCTTTCAGCTTCTACAGATTGGAAGCAACTACTGGATGGCTTGGGCTACTCCTGT
TTCTGAGGATGTGCAAGCTCCTGTGAAACTTTCCACGTTAATGATTGTGTATGTGGCTTT
GGCCTTTGGAAGTTCCCTCTGCATTCTTCTTAGAGCCACGCTTCTTGTCACTGCTGGTTA
CAAGACTGCTACTGAACTGTTTCATAAAATGCATCACTGCATATTCCGTTCTCCTATGTC
TTTCTTTGATTCCACTCCAAGTGGAAGAATCATGAGTAGAGTACGTCGCTGGCCACTATC
CTTATTTGAGGATTTCCATATATATATCTATTTGGTAATCATTGTGTTCCATTTTTTCCT
TGTATAGGCTTCTACCGACCAATCCGCAGTAGATTTGGAACTACCGTATCAATTTGGATC
AGTTGCTATCACAGTGATTCAGCTTATTGGAATCATTGGAGTAATGTCTCAAGTTTCTTG
GCTGGTTTTTCTCGTCTTCATCCCTGTGGTTGCTGCCTCCATATGGTATCAGGTACTTTT
CAATAAACTTTACAATTTAGTCTTCCATAAGAGTTGTTGATTCTGACAAAATTAAGTCAA
GTTTATTTAAGTGATGAAGTTGTGACAAAAAGCTTTCAACTTTGCAGCGGTATTACATAG
CTGCAGCACGAGAACTTTCGCGGTTAGTTGGAGTATGCAAAGCTCCTCTAATTCAGCATT
TTTCTGAAACGATTTCAGGGGCGACAACCATTAGGAGTTTCAGCCAAGAATTTAGATTCC
GTTCTGACAACATGAGGCTAAGTGATGGTTACTCTAGGCCCAAATTCTATACAGCTGGAG
CAATGGAATGGCTTTGCTTTCGCCTTGATATGTTGTCATCACTTACATTTGTCTTTTCAT
TGGTTTTCTTGGTCTCCATACCTACTGGAGTGATTGATCCAAGTCTCGCGGGATTAGCCG
TGACTTATGGACTCAGTTTGAATACTCTGCAAGCTTGGCTGATTTGGACTCTCTGTAATC
TTGAGAACAAAATCATATCGGTAGAGAGGATTCTTCAATATGCAAGTGTTCCCAGTGAAC
CACCTCTTGTGATAGAATCAAACCGACCTGAGCAATCATGGCCTTCACGTGGTGAAGTTG
AAATCCGTGATCTTCAGGTATCCATATCTATTATACTTTACTCCTATCAAAGTTTGTGAT
ATAGAGCTCGCACTTGTTTTATATTATACCTTGACCGTTTGGAATATTTGGACACATTGT
TAGGTCCGATATGCTCCACATATGCCTCTTGTGTTGCGAGGAATAACATGCACATTCAAA
GGAGGTTTAAGAACAGGAATTGTTGGAAGGACAGGAAGCGGGAAATCGACTTTGATACAA
ACTCTTTTCCGCATTGTAGAACCTTCAGCTGGAGAAATCAGGATTGATGGAGTGAATATT
TTGACCATTGGGTTGCATGACTTGCGTTTAAGACTAAGCATCATACCCCAAGATCCAACC
ATGTTTGAAGGAACAATGAGAAGTAACTTGGACCCTCTTGAAGAGTACACAGATGATCAA
ATCTGGGAGGTGCGTCGGTTTAAATCTCTGAAAGTCGCACGTTCTTCTTTCTTTAACTAG
TTTAAACAATGTTCAGTCTTGGCTAATGTTTGCGCGGTGTTTTAGGCTCTTGACAAGTGC
CAACTAGGAGACGAGGTGAGGAAAAAAGAGCAAAAGCTCGATTCCAGTGTGAGCGAGAAT
GGAGACAATTGGAGTATGGGTCAGAGACAACTAGTGTGTCTCGGGAGAGTTCTTCTCAAG
AGAAGCAAAATCTTGGTGCTTGATGAAGCCACTGCTTCTGTTGACACTGCAACTGACAAT
CTGATTCAGAAAACGCTAAGAGAACACTTCTCAGACTGTACAGTGATAACCATTGCACAC
AGGATATCTTCAGTTATTGACAGCGACATGGTTCTGCTTCTAAGCAATGGTTTGTCTGAA
AAAAATCTCAAATTCATTCGATGGAACTTGTGTGCATATGAAACATTGAGAAATGTCTTG
TTGTGTTCTATTTGCAGGGATCATTGAGGAGTATGATACGCCAGTGAGATTACTGGAGGA
TAAGTCTTCCTCTTTTTCTAAGCTTGTGGCTGAGTACACCTCAAGATCTAGTTCCAGTTT
CGATTGAAGCAAAGACTCTGCTATTTTCCTGCTGATGATGACGATGAAGAAAAACTTAGG
ATGTCTGAATCTGGTTTAGCCACAACACTAGCTGGATTATGATTCACACAAGAAGAAACA
CTATCTTTTGTTAAAAGCTTTTGTTCTTAGTTTATAGCTTCTACTACTGTTGAACCCCTA
AAAACGATTATTCTACATCGCTAGTTTCAAATCAATGCAATAAAAGATTGTTCACTTCTG
ATTGAAAATTTCAGAAACGTTTCTCAATAAGTCATTATTGATTTGATGAAAGTTAAAACA
AAAAACCAGGGATCAAAAACAAAAAACAAAAAAACAGAGCTTGATAGACTCAAAACAGAT
GAAAGTAAAACCGACGCAGCATCTTTGTTGAAGAGCAAACCGGGTTAGTTTTTATTAAAT
CAAGATCACACGGGTCTATGAACAAAAACCGGGACGGTTTAGTAATCTCTTTTTGCGTGG
TTGCTTGGTTGGTGGATGCGATAGGGGTATTAATGTAATTAACTATTATCTGCCTGCCAC
TTGCTCACGAGCGACTTTGGTCTGAGAAAAACAATTTTGACGGAGGAAAGGCTGCGCCTT
TTTTCTCCGCAACTTCACCATTTTCGGCTTTTCGCTGCCGGAGGGGTTTCCCCATTGCCA
GCTATGAACCTTAGTTCTCATTCTCAAAATCACCATTTTACTTTCACTAAACAGATAACT
ATCCTTTTGGTCTACCAATTTTAGACGCTTCTGAGCATTTACAGAGACATTGACTGAGTA
AGGAGGAGCCGTCTTATCTTTCTTCATACTTGAGCTCTTCCCACACGTCACATACCGGAG
GCATTTTTAGCGAAGTTTCTAGCTCCAAGGTTCTGTTTTTGTTTGCTCTAGGGTTTTCTA
TTATCAGGTTCTTATGATGGGTATGGCACTTGAATTATCTGTTCTGGGTCGATCTGTCAT
TGACTCTAAAACCTTAAATTTGAAGAGATATGGTCAAAAATCGAAGCTTTCAGGAAGATT
TCTGCCCAGAGCTGAGCTGCACTGCCCTGTGGCGTTGAGTTCTTCTAAACACTCCAATTT
GAGTTTTAGATTCCGACGAAGTTGTGAATTTAGCTACAGAAGTCGCTTTATGCTGTTTAG
CTCCAGTCAATGTCACGAGGGCAGTCAACGAAAGTCCGATTCTGGTGAAAAGGAGCTGGA
GTCGATTAAGGTTTTGCTGAAACGTGG
>RG1HF0186 Genomic segment corresponding to mRNA: NM_202568 Arabidopsis thaliana expressed protein (At3g13000) mRNA, complete cds.
GCAAAGCCTAAGGAAGTGAAGAGCAGTGAAGATTTGTTTTGCATATGTGACTCCATTGAT
CACAAGCTTTAGACAATTCTTGGATCAGAGTACTTTTTACCCAAATAAGTTCCATATTTC
TGTATTCTTGCAAGGATTTGCAAAAACATGAGTTCGTTTAGAACAAAGAACACCCAAGAG
ATTGTGTTGCAAATGATTTCAGTTTTTTTAGTCAAGTTTTGTGATTTATATATCCAAGTC
TCATCTTTATTTATCACATTTTTTGATATTTCAATGCATTATTGGTATCGTTCAGGTAAA
ACAATGATCAACTATATAAATATTTAGTTTCTACTAGAATCGAAGTATAAGTTCCAAAGT
GAAAAGATTTAAGACGCAACACAATTATTTCAACACAAAAGTATATAGCACCATGATTTT
CTGGGAAAGTGATTCTTTACTCGTTGGTTTTCAAATTTCGAATATAAAATTTGAAGGAAA
TATTGAATATCAAAATGTCAACAAAGAAAACAAAACTCAGAAAAAGGAATCAGGCACCAG
TCCACTAAGCTCTGACCAGAAAGCGACAAAAAAATGTCTTAGTAGTTGTATAAACATGTG
ATAATGGGATGCTTCAAGGTTTGGTTTTAAAGTGAGTTTGGTTTTATTTGCTTCTCTCCT
TTTTAAATCACTTTTTACTTTGTCATTTTTTGAGAGAAAAAGACGTCAAAATCCAAGTGC
CCGTGTAAATTGAAACTAGTGTTACAGATTCTCCACTGTTCTGTTCCACAGTATCTTTGT
CTTGTACTCTGCCCAATTCTCTAACTCATTATTTTATTTCATAGCCCATAATAACAAGAA
AAAATAGAGTCTTCTTTTTGTAGTTAAGCATTAAATGCTGACACATATTTGAGAAGTTTT
TGAATTTCAAATTGAGAAACTTTTTCTAAGTTTGGAAAATAAATAAGAGGTTTTCTTCTC
TTGTACTCTTATCTAGTAGTACTATCTAGTAAGGCAGAGAGATAGATATTTTTTCTGGGG
GAGAATCTAGCAGAAGAAGCCTACTAGGGTTTGGTTTCTTGAGTCACATAGATCTTCTTC
TCTATCTGTCTCTCTTGGATTCTTCAATGTTCACTTTCAGTCATTGGAAAAAAAGGTTCG
CTTTTGTCCCCACTTCTCTTTTCTCTTCGAATTTTGGTTGCAGAAAATTGATTTTGGTCA
ATCTTTTTGAAAGTGTCAATCTTTTTTTGACCATTGATTTTGGTATATTCTTTTGTTGAA
GCCAATTAGATATATTTGTTCGTCTTTTAGGGATAGGGTCTTTAGCTTCTTCCTTCTTTA
ATGTCTTGTCTTTTCAATGGAAGTTATCATTATGTATATTTCAAGCTCAATATCTTATCT
TTCAATCAAATTACCACAAGAAAATAAAGAAATTCGACCTTCGGATTACACAATTTTTTT
TAAACTCCTCAACAAATCTTGAATTGCATGTTAACAGACTGCATATTTGTTTAAGCTGCT
GGTCCTTGTGTTAATCTCGAACGAATAACTGATTAACCTGTCAAAACCTTTCAGTGTGAA
ATGTTGACCATGTGACTGGTTTTGCCGTCTGGTCGTTTTTGAAAAGGACATGTTGCTGCA
CTTATTTTGTGTAAATTATAATTAGATTTGTCCTTATTAGATGTTCACAGGTGTAACAGT
GTCTTGTCTTGCCTCTTCATCTTGTACTTGGACTCCATGTGCTGAGAAAAGCCTTTGTCA
ACCTCAAAAATTTGTTTAGTGTCTTGTGCTTAGTAGACAACAACATTGGTCTTTTCCTCT
AAATGTTATCTTATCTCATTTATTATGTGAATATGATTTATGCAGGGACTATGTAATCTA
ACTCTTTTTGTACTTGAGAGAAGAAGCTGAAGTACATTTGTTCATCATTTGGTTTTATAG
TATTAATAACTGCCAAACTCCAGAGCTTTAAGATGTATGACTCTCAAGTTTTGAAATCTA
AGTAAGGCTTACCATTTCTTCCTCTCTTTTCAACTTCTGGATTTTGATTCAGCAACTCCT
TACTAGTTGACTGAATTTTGATCAGATACAACCCATTTCTCAGACGTTCGCATTCTGGAA
AGAAATTTCAGGGCACAGTTACCATGTCAGAGGTGTGAAGATACATTGTATTTATTTTCA
TTTCAGAAACTAACTGTTGAAGTCCTAGAAAAAACATTAAGAGCTTGCTTGCTTAATTTG
TACAGGGCAGAGAAACTTGCGAAGAATCTACGAGTGGTGAATCTTTTCCATATAGATTTC
AACTTGAAGAGGATGTGAGTTTCTGAACTCAATAAGACTAGTAATGATAACGTGGAATGT
GTATACTGTATAGTTCTGAAAGAAGTTTTTATGTTACAGGTAAAAAGATTGCAACTGCAA
CTCCAACAAGAAATAGATTTGCATACATTTCTAGAGAGTGTCATGGAGAAAGATCCTTGG
GAGCTATCTTATTCTTCTAGTGTTCCACATCCTGTATGTTACCTCAACTCATTCAATTGT
GATAACACTTTAAAACTTGCCTTTTGTTTTCACTGATGATTCTGAAAATTGTGCAGGCTC
AGGAACTTCTCTCCAATATAGTGACGCTAGAGACTGCAGTCACTAAGCTCGAGCAAGAAA
TGATGTCACTGAATTTCCAACTTAGCCAAGAGAGAAACGAGAGGAGACTCGCGGAATACC
AGTTGACACATTCGGCTTCTCCACTAGTATGTAACTCCTTAATTCATCACTGATTTTTGT
TTTGTAATCTGTGTCAGTTCTCCACTAGTATGTAACTCCTTAATTCATCACTGATTTTTG
TTTTGTAATCTGTGTCAGTTTATAACTATGTCTTAGTTATGCAGAATTCTTCTTCTTCCC
TAAGATATTTGAATCAGTCAGATTCTGAATTACATCAATCAGCAGAAGACAGTCCATCTC
AAGACCAAATAGTCCATTACCAAGAATCTTCATCTGAATCATCTCCAGCAGAGTCAACTG
TTGAGGTATTAACTGATATTCTTCTTTATTTTGTACCCTGAGGCCTTAGGATGGTTTGTT
TAAACGAAGAGATACAGTTTACATGAAAGAAGAAATGTATCTGACATTTTTGTATACCAA
ACCAGCAAACACTGGACCCAAGTAATGACTTTCTTGAAAAGAGGCTAATGAGAAAGACAA
ATGCGAGGAAGCTACCTCGAGGAATGCCACCTAAGTACCTGTGGGATCAACCTAATCTAT
TATCTGAAGAAATGGTGAGATGTATGAAGAATATCTTCATGTCTCTTGCTGATCCAACAG
CAACTTCAAAAGCTTCCTCAAACGAAAGCCACCTCTCACCAGTATCACCTCGCGGGCATC
TATCAAGCTCAGCATCCTGGTGGCCTTCAACAGAACGGTCAATGATCTCCTCATGGGTGC
AAAGCCCACAAATAGATATCCAAAATAACGCCAATGTTTTGGCCACAGGAGATGTCTTTG
ATCCTTATAGAGTTCGTGGGAAGTTAAGCTGGGCGGAGATTGGGAACTACAGTTTGGCAT
CCGAGGTTTCTTGGATGTCTGTAGGGAAGAAACAGCTGGAGTATGCTTCCGGGGCATTGA
AGAAGTTCAGGTAATAGAGTTTCCTTTTTTGTGTGTTTCAATCCGATTGAACAGTAAGAC
TCAGTTTACATAACCATGGTTGATTCTGTGAACAGGACACTGGTTGAGCAATTGGCTAGA
GTAAATCCTATTCATTTAAGCTGCAACGAGAAGCTTGCTTTCTGGATTAACCTTTATAAC
GCGTTGATAATGCATGTAAGTTCCTTTTTCCCCTATACTTATCAAGAACTATTCTGAATG
AAACGAAAGCTTATGAGAGTTATGGTTGTTTATGTGAACAAAGGCTTATTTGGCTTATGG
CGTCCCAAAAAGCGACCTGAAGCTTTTCTCGTTGATGCAAAAGGTTATATCACTTGACAG
AAGGTTGTGTTTTGTTCTTCTCATTTCTTTGTTGCCTTATTTGATTCCTTTTGTACTGGA
TCCACAGGCAGCCTATACAGTTGGAGGGCACTCATATACTGCGGCGACAATGGAATATGT
GATACTGAAGATGAAACCGCCTATGCACAGGCCACAAATTGTATGAGCTTTGAACCCAGC
TTCTTCTGTGAGGCTCTTCTTTTCTCCTCTTTCAGAGTCAGTTAAACAATTTGCTCTGTT
TGCTGATGCAGGCTTTGCTTCTTGCCATCCACAAGATGAAAGTATCAGAAGAACAGCGCA
GGGCAAGCATTGATACACATGAACCTCTTCTCGGCTTTGCTCTAAGCTGTGGAATGTACT
CTTCACCTGCGGTAACTTAACTAAGTAACAATCTGCGTTTCCAAAAGTCATAAACAGTCA
TTTTCTTAACACGAAGAGGTCTTGCAGGTGAGGATCTACTCTGCGAAAGGAGTGAAGGAA
GAGATGCTAGAAGCACAAAGGGACTTCATACAAGCATCGGTAGGGCTGAGCAGCAAAGGG
AAGCTCTTACTACCCAAAATGCTCCATTGTTATGCCAAGAGTTTGGTGGAGGATTCGAAC
TTGGGGGTCTGGATATCAAGGTACCTTCCTCCACATCAAGCTGCTTTTGTGGAGCAATGC
ATCTCTCAGAGAAGACAAAGCCTTCTCGCTTCACGGAACTGCGGAATACTCCCCTTCGAT
TCTCGTTTCAGATACCTGTTTCTCCCCGACGACAACACCTCGTTGTAATAACAGTTCAAA
GACTCTCTTCTGTTGTAAAAAAAGCTTTAACCGACCTCATAAGAACGAACAGTGAGAGGA
GGCTGTTTCATGATCATGGTTACTACTATTATTCCAACATAGCTTTTGGCTTATAGTGTA
CATGTTATTCAGGATATGCATATTAATTCTGAGAAGTCTCAATATGTTGTGTTTCAACTT
TCTTTCAGAAAGACATAAATGGAAGAGTTGAGACTAGTCATCTATTTAAGTGCGAGAAGT
CTCAACATGTCTTGATCATATCGACGTTTTTATAGCTTAGTGTTGCTGATAAGATTTCTA
CAACTAAAATCTTTATTTACAATCGACGACCACAGCAAATGTTTTATTTATGTCTCTTCC
TACACAACTACAATAGGTCCCAAAACTTCAGACTTAGCCAAAGTATGATGCCGCTTCACC
TTCTGTGAGCTCCTCTCACGGTTGTATGCTTCAACCTACACCATGAAAACAAAGCACAAC
AAAATCAAATCCTTAAATCAATAGAAATCAATCTAAAAAGGAAAACGCTCCGGATTACGA
AACCCTACTGCATCTCTAATTATCTTTGTTGTTGCAGAAGCTCTTGAAGAAGCAAGACGC
AGGCAATGAAGGATTACACTCTGGTTCACGCCTTCTTCTCCTGGTTTTTGGATTGCGCAT
ATATCGCCATTGGCATTGACTGTCACAGTCATTCTCCCACACATAACAGCTTCTTCAACG
TAAGTTGGGTCCATCACCTGCATAAGAACACAACACACTTGTAATCTCAGATGCAAACAA
AAACGTAGTAAACAAGATTATCAATAAACAAAACACAATTTTTTTACCAAGATACTGCCT
TTATTAAAAAATCCAAACGTGAAGGCTATTGGGAGATGATGTATTATCAAAGGAAGTGGT
TCCCTTTCCTGTAAAAGAAACCAAATATAGTACAAAACAGTTGAAGTTGAGAACTTCCTT
CTCTCTAGTTATTAAGTTCATCAACTAAACTGAAAAAAAAAAAATATGAATTACTAACTT
CGGGTGGATGTATGATCACGTCTTGACTGTTGTCCCCTCCTACAGTGCAATCAGGTCTCC
TGAAAGTCATGAGTGCGGCTAAGGCAGCAACATTAGCAGCATCAACCAAGTTCCTGTAAG
AGAGTGAGTAACAATATACACATAAAAGATCATTCTCACAACAAGAACCTTGGATAAACA
TGAAGAAGACCTACCCTCCATTGTCCAAAATGTG
>RG1HF0189 Genomic segment corresponding to mRNA: NM_202554 Arabidopsis thaliana hypothetical protein (At3g11405) mRNA, complete cds.
GTGCAGGATATGCCACAAGAAAGGAGATCACTGGACATCAAAATGTCCATACAAGGATCT
AGCTGCACCAACCGATGTCTTCATTGACAAGCCACCCACAGGGGAATCATCTACCATGTC
TGCTGCACCTGGAACTGGCAAGGCCGCGTATGTCCCGCCTAGCATGAGAGCAGGTGCAGA
CAGAAGCGCTGTGGGTTCAGACATGAGGAGGAGGAACGATGAGAACTCTGTGCGTGTAAC
CAATCTGTCCGAGGATACCCGTGAACCTGACTTGATGGAGCTGTTCCACCCGTTTGGAGC
TGTCACACGTGTCTATGTGGCCATTGATCAGAAAACTGGAGTGAGCAGAGGATTTGGTTT
CGTCAATTTCGTGAGCAGAGAAGACGCTCAAAGAGCAATCAACAAATTGAATGGTTATGG
TTATGATAACCTCATCCTCAGGGTTGAATGGGCAACTCCAAGACCAACCTAGAAAGAAAT
GTCTGATGTTGAGACCTTAAAACTCTTCTCATTCTCGTCTTTCTTGTTATGGATTTTTGT
TTATCGACCAGTTTGTTTGTTGGTTTGGTTTCTGTATGAATAGATGAGAATTTGTTCAAT
TTCTCTTTAATACATAAGGCATGCTTTTTAAAAAATGGATTTGTGTGATACGTAAGAGTT
TTCCAACACTTTTTTCATTGATGTCTAAAATTATTTGTGATGTTTGTTTAACATTCCCCG
TTTCACAAAAATATTGTTTGACTTTTACTTTTTCGTTCTAAGATATCAATCAAAATAATA
ATCTTTATTAATGAAGAATATAACTAATTAACAAATGTTAGTACGTATATTCTTTTAATT
GTAATTATAACATTTTCGTATCATTATGTAAAAATAAGAAAATTTCCTTTGTTAAATTTA
GTCGAAAAAGTAAAATTTCCATTTATTTTTAACTGCATATATATCAGCTTAAGTAATTTC
TTCTTAGTAGAAGGTCAAATTTTAGAATTTCATTGAAACAATGGAAAAGGTTTCAAAACT
CAGTATTATCTTCCGTGACGAACTACAAAACTTCAACAATGACTATGTCGAAAATATAGA
TGTCGTCGGCAAAAAAACATCTAATTCATCATCGGACAATGAAAGCGACCAATTCGCCAG
CTTGTTTGGTTCTTCGTCACCGTCTTCGTTTCAAATGCCTCTTCAGTACCCGAATTACGC
AAAGGAACAGTACGACATTATGTCGGAGGAAGAACTCGATCGACTTCTCAAACTCTATGG
TCTGCCTACAGATATCGGTAACTTGTCCTGCAAAAAAGAATTTGCAGTGGGTGCATTCTT
GTGGGAGACGGGGTTAAATTCTTCTCTGGATGAGCATGATTCAGTAAACCCTAATTCGTC
CATTGATGATTTGGAAGAGAGATCTTTGATAGGGTTAGTGACAGTTCTAGTAAAGGATAT
GGTTCAATTTATATTCCGTGGGTAGCAAGTTAAGGAAGTGAAAGCCTAATTTTGCTTGAC
CCTAAAGTTTCGTTTCTTGTTGTTTATATGGATGGATTTCAATTATTATGATTTACTATA
TCATATTATTTAATTTGCTTCGCCGTAAGCTATCGTCTGTTTCCTTTTCTTTTCTTTTTT
ATCGTCTGTTTTCTTACAACCGAACAAAAGTTAAAACCAAATTGAATAGGGAAAGAAAAA
TATGGTTTATATATTGCGGTTTGGAGAAACTAGTCGGGACAAGTTTCTTCTTAAACAATA
TATAAAAAGGACCAGCGACTCTAGCTGAGAGAATAATCTTGTTTTATATGTTTTAAAAAC
TGTATACCAATGAGAGAAACAAAAGCTTCAAATAAAACTTAGCTAGGACCAAAATCGACC
AAGAAGGATAATAAGAGCAAGAGATAGACTTTGAAAACAAAGTAAAATCTATCTAATTAG
ATATAGAAGCATTATCTAAAAATATAAATAGAGAAATTCTAAAACACAAAAACAGTTTAA
AGTTTCTTGTTGGGACCATTCTTCACTATGAAACTGCATCATAAATTCATAATCTGAGAG
ACTGAGACCCTTTCAAATCATTAAGATGATGATGTTACGTTCTGCTTATGGTGTTCTTAT
ATGGTTTGTATTTGATTAGTATTTCTTTACTTCAGTTATTTAAATTTAAAGTCATTTTAA
TTTTTTATGCTCTTTAATTCATAAATTCATAAATTCATAAAAGAAAATATTTTTTTTTAG
AATGTGTTCTACGTTTGGAATCAAATATCGTCAGTAAACAAATCCTTCTCCGTTTTATTA
AACCTTTGCATAATATACAAATTTAAAAATGAAAACAATGATTATAGGTTTTACGGCCTA
TGCATCTTTTCTTTACCTTTTATCATTGATGGACTACTACAGTTGGTGAAAAGTCTTATT
TAACAAATTTAGTCGAACAATTCACTTGTATGTTTGCACCGTTGAGCTAAAATCGTCTAC
CAACT
>RG1HF0190 Genomic segment corresponding to mRNA: NM_202553 Arabidopsis thaliana prenylated rab acceptor (PRA1) family protein (At3g11397) mRNA, complete cds.
TCAGGTACAAGTGCTCCATAGAGAAATGTGTGCTTCTCGATAACGTTCAGATAGATGTTA
GATGTATCTTAGTTCCAGATTTTTTCACCCATACAGCTCATGAACATCCCCTATTTATAT
CCACATCCGAGAAAGGGAAAAGTAAGATTTGTTGCGAGGCTTGCAAGGAGATATGTCTTG
TGTCCTACCTACAGTGTTCTGAATGCAAATTTGCTATGTGTTATCAGTGCGCTACCATTC
CAAACGAAGTCTACTACAAATACGACAAGCATTTTCTCTCCCTTTGCTACGGAGAAGTAG
TGTTTGGTACGTATTGGTGTGAAGTATGTGAGAAAGAGGTAGATCCAAGGGATTGGTTTT
ACGCATGCAACAAATGTTGTATCACTGTCCATCTTCAATGTGTATTCGGATCCTCTGGTT
ATGTGAAGCCTGGTTTCACATTATATCATTACTTCACAAAAATGGAAGTTTTAAGCAACA
GTAAGAGCACTCGACCGTTTTGCACTGAATGTGGTCAACGTTGTCCAAGTTCCGTCTACT
ACAAACTTGGTTGGTTGGGAACTAGTACTTTTTGTTCGTTGAATTGCTTAACGTCAAAAG
AAAAATTGATGGTGTTGTCAACATGATGAGTTTTTTTTTAATGTGTTATTGGAATTTTTT
TTTTTTAATAATGTTTTTCAGAGATTTGTGTAGTTATTATTTAGATCCAGAGAGTTTTTC
AGAGATTATTGGATTTTAATGTGTTATTGGATTTTTTGTTTTTAATGATGTGCAACAAAG
AGAGTTTTTTCTTGGACATATATAATTAACATTCAATGGACATTAACGTCTGGGTAGTGT
AGTCGGTTATCACGCTAGTCTCACACACTAGAGGTCCCCGGTTCGAACCCGGGCTCAGAC
ATTTTTTTCTCCTTCATATTTACGTTTCTGCCACGTCATCATCCGCTACACGGACGCTAG
GTTCTGATTCACTTTTTCTTTCGTCTTGGGAAAAAAGCAAACACAAAACCTGAGAACAAA
AACATCCGCAGAATCGATATCCCCAGAATCACTACTCTACAAATTCGAATCCAAAGTTCA
AACCCTATTCTTCGATTTTCGTAGAGCAGATTATTGTTTCCCTTTAGGTGTCTCCATAGT
TTCTGAAGAGAGAAGGATGGATTGGGACAGCGTTGCTGCTGAGGATGTGATTGAGGCGTT
AAGAGAGGTTGAATGGTCGGCGAGTCCTCGTTCCTTGGCCGAGTTCTTCTCCAGATTCGC
GTTTCCTCGCTCTTTCTCTAAATGGATGAGCCGTCTCAAATGCAATCTCTACTAGTATTA
TCACCCTCTCTCTCTATATATATATTCGTATTTGCAAATCGGGGTGTTGATTTTTGTTTT
GATTCCTCTTGTTGCAGCTATAGGACGAATTACTTCATCCTCTTCGTTTTCGTTCTGGGT
ATGTTGACCTTCTTGTGTTTCAAGCTGTGATTGAGAAATCTGGTTTTTTAATTTTAGATC
CTCTTGAGCTGTGTTTAATACTTAGTAGGGGTTTTTTCTAACTCTTTTTCCTCCGTTGTG
GTGGACTCAGGTCTTGCACTTATCACTCGACCTCTGGCAATTCTTGGTGCTGCTCTTACA
GCTTTAAGCTTAGCTTTCCTAAACGACAGGTATTTCTTGTGATTTCGCGTTAGTTTCTAC
TGTCTATCGTTACTTAAAGATGCATTTGTTATTCCGGTTGTTGTTGGTTCGCATCTATAG
AATGTTTAGGAGGAGGTTCTCTATCTATATTCAGTGATTCCTTAAAGTGTCTGTGCTTAG
CGTTTAGATTCAATAAGGTTCTCTTGATGGTATATAAAACTCGAGTGTTGCAAAGTTCTC
TATTTTCAATGATTAGCCCTTAAAATGTCTGTGCGTAGTACTAAATTCAATAGTTTATGG
CGTTAATTCTGTAAACATGAGGGATTTAAGGTTCCTCTATCATGAGTATTGTCAGTGTAA
AACCCTTGATGTGTCTGTGCTTAGTATGAAATTCAATATGTAATGGTGTTGTTTCTTAAA
ACTTGAGTGTTTTAAGTTTCTCTATTTTCAGTGATTTGCATGGTTGGTTTTTACTTTACT
CATTGATTTGATGGCGCTAAGGTTTTTCTTGTCTTTTGCAGTTTTGCAGCTACTTTTAAT
GAGAAGATGATCCGGACCATTAGGCATTTCTCGCCACATTTAGCTGCAAAGATGAGGCCT
CCCCACATGTGAGTAATTTTTTATTCCCATGGAAGAGTTACAGATGGTTTTTGTTATTTA
CTACTTGAGTGAACACCTTGCAGGCCTGTCATTCGTGGGCGATCTGCAACTAGAAAGACA
GTCTACATTTGTGGCCAACCACGTTTGGTATTCGTCTTACTTGGCTTAACCGGTACTTAT
TATCTCTTTATCATATAATCTCTCTCACCTATTGGTATGCAACTTCTCTGTGAACTGATG
CAAAATATATGATTTTCCTTATGTAGCCAGTTTTGTCCTGTGGTTTACTTCATGTGGTTT
GTTATGGGTCCTCTATGCACTTACCACTGCCCTTCTCAGTAAGCTATCCTTGCTTTCATC
TCTTTCTCTGTTTTTTTGGGTCCAGTTTCCATCCTTTTGACTTGTAATTTTTCTCTCTCC
CTTAGTGATACTTCTTCATGCAAGCCTGAGAACTCCAAACCTCAAGGCCCGCTTGAACAC
ATTCCGTGAAGAATTCAGGGCTGTCTGGCGTAACTACAGCGAACTTTAAAGTCAACATAA
AGCATTGATTCGATCTTATTGCAAACCAACCCGGGACATCACAGGGGTTTCGAGGAAAGA
CATGAACTCCAATTCCTTCATCATGTGCACAAACAATCGCAGTTATTCTTGTCTTCCAGT
AGTAAGCTAGTAAATTATAAGGCCACTGGTCTGGTTACAGATGCGGCTCTTTGTTCTAGT
TAGTTGACTAGAACTACAAGGCAGAATATAGTGTTGTTTTCTTAAGGTTCTTTGTATACT
CTTTCAGTCTATAAAGTGTGTAAGTGATTCAGTTTTACAAAATCTTTCATTGGCTTTTTC
TACGTATAGTTTTTGGATTTGAGATAGAACAGTACAGTGCTTTATCAATTGTGTTTTAAA
ATTTTGGTAGACAAAACGCCAAAACATGTGGGCTTCGCTTGTGGAATCAGTAGTTCTTTT
AAAAGAAGAATCAATCCTGTAAATAAGTGTTATAACGAAAAGCCCAAAAAACATAAGAGA
GTCTAAATTAATTCCTAGAAGAGGGTAAGAGGCTTAGTGGAGCGGGCCTGGACACAGCTT
TTTGTAGATATTAGAATTTTAAAAATTGAATTTCTTCACATTAAAATTGCTACTGGACCA
AGTAAAATTCTGAAGGAATCAAAACGGTGCGTTCCGGTTACGGAGCACACACAGATAAGA
TAGGAAACCCTAAAAGTGCTTCTTCTTCTTCGTCTTCTTCTTCAGTTTTAGGTTACGATC
GAAGCAAAAGCGGCGCATCTGAATCCCAAACGAGTGACGATGACGATCGATTCGCAGCAA
AAAACGAGCAAATTCAGATGGGGGGAAATGGACGAAGACGAAGATCTGGATTTCTTGCTC
CCTCCCAAGCAGGTGATTGGTCCAGATGAGAATGGTTTGAAGACGACGATCGAGTACAAA
TTCAACGATGAAGAAAATAAGGTTAAGATAACGACTAGGACACGTGTCCGCAAGCTAGCT
TCTGCTCGACTCAACAAACGAGCCATGGAGAGGAGGAACTGGCCTAAGTTCGGAGACGCA
GCCAATGAGGAAGCTGGTAGCCATCTCACTATGGTTTCTACCGAAGAGATCCTTCTCGAA
CGACCCCGAGCTCCTGGTAAATTCTCTCCCTCTGATGATGATGATGATTCTGGTGATTTT
TGTTTGTTGAGATTCGTGGGGTTATTGGTTCGTATTGAATTTGGAGTTAAAATTATAAAT
TTGTGCACTTTGATCTAATTGAGTTGGTAAAATGTTCAGTCTTATGGCTGTGCTAATTGT
GTGAATAAGTTTCTAGAC
>RG1HF0192 Genomic segment corresponding to mRNA: NM_202550 Arabidopsis thaliana wound-responsive protein-related (At3g10985) mRNA, complete cds.
CTCTATTTCAATATGTACGTATAAAAATGTATTATAAGACATCGAAACGTGTCATGTGTA
CACTGAAGTCGCAGGACTAGAAGGAGCTAATAGGTGGCCATGGTGCTCTACGTGGACTCT
CTGTGTGACACGTGTCAAAGTGATTATGCATCTTTCAAACTTCTGTGATAGGTTGGTTGG
CCCGACCAAGACGACCAACATACTCGTTGAACACGTTTCGTTGCATATTTCTGTATTCAT
CTGTATTAATACTAATAAGAAACCATTTCTGTTTGACTGTATTAATGAATAATGATTCCT
GAAGATTTTAAATTATTTCTTCCAATAATATGAGCATAGAAAATTATTAAGAACTAATTA
ATTCTTTCAAGTGGAAAGTCATTATTGAAAATAAGTTAGAGATTTATCGGTTAGTGGGTT
TTAAGTAATTTTAAGATGTAGAGAAAACTATGTATTAATGGATCATTATTCTGTATCAAA
ATTATGTGTAGTTTGTTAAATAATTTATTGATACTAATTAAAATTGGTGTTATTCTCTAA
ATGCTTTTTCAATAGATTCAAGAAACTTTTGATTCCACATTTTATTTTAATAGATTTAGA
AGTGTTTTTAATTGAACATAGCTAGAACTTTTGACTTTCAATTCCATTTTCTCATAAATT
TATAGTTTAAACTTAAAGTCAAGAAAAAATCTTACATAAGTGATAAAATTTCATAGATAT
CTAAAGTCAATAGATATTTTGACTTACCAATTACCATAAGCAAATTCAATTAACCTATTA
AATATTCACCTAATACGACGACGGTGGGGTCAAACATTAGCTGGCTCAACTTTCAAAGCC
CTTTATCTTCAGGTCCCACAATTTAGTTTAACCCAATAACATGGTAACACGTGTCAGATT
AAGCTAAATATCCAAAAACCTTAAAAATAGTATGCGTTACAGAGAATCAGATCCCAACCC
CAAGCCTCTATATAAATCCCAGAATCATCAGTACCATTTTTCAAAATCCTTCAAGAATCG
CTTCATCTTCTTCTTCTTCAACAAATCGAGTCCTTTTTCTGATAACTCATTTCGATTTCA
GAAACTCGCCAAGAACTGGATACTCTGGCGGAATCAGAGATTAAGAACCGAGACGTGGTT
CTGAAACTGTATGAAGCCCTGAGATCTCGCGACGTCAAATCTGTGCACCAGATCTTAACC
CCAGATCTGGAGTATTGGTTCCACGGTCCTCCGCCGCACCAGTTTTTGATGCGCGTACTC
ACCGGAGGTGTCTCTCCGTCTTCTTCCTCCTTCGAATTCGTACCTCTCTCCGTCGTTTCC
TTCGGATCTACCGTAATCGCGGAAGGCTGCGACGCCGCGACATCGATTTCTTGGATCCAC
GCTTGGACTGTAGCGAATGGGATAATCACACAGGTGAGGGAGTACTCTAACACTTCTCTC
ACCGTCACACGGATCGGTAACGTTGTTGCTGGACGACGCTCCGCTGAGATTGCGCCTCCG
TCGCATTGTTCCTCCGTGTGGGAAAGCCAATTCTCGGGTCGGGCTGGTAAACCCGTACCC
GGTTTGGTTCTGGCGATTTGAAAGAGTTTGGTAAAGTAAGTAACAGCCACGTCAGGAGAA
TAACTAAATAAAGGCTGCTTACGTGTCTGTGTGTGGTTGGTTTGTTTGTTGTATGGGTTA
AAAAGGATTTTGTTGCTGTTTTAAACGCGGTGTGGGCTTCTGGGGCTACGGTCGCGTTTG
GCTGTCGCTAGTTTTTTTTTTTTTTTAAGTTGTTTGTCTGAAAATTCGTGTGGGTTTGTG
TTTTTTAGTGGGAGCAAGTATGGGGAAACCCAAATCGACTTGTTGTCCCGTTGCGTTTGA
TGTAACGTTTGCTTATGTTATAATTGAAATAAAAAAGTGCTTTTGGGATCTTTTGATGAT
TAAAGTTGTTTAGTACGAGAAGTTGTGCATTTGTTGGCAAAAGATGATAACCATAACGTA
TGGCCCATATCTTTTTGTGAATTAGCCATGATTTGATAAACAAGTTGATTATGTACCTCA
TTTTGTAATAATATCAATGCGTGACAACTTTATTTGGTTATTGTGGATTATAGGATTTGA
TACATAAGAGTTCTGTTTATCTAAGTTTTCTGATTTGGATATTGTGGCTTATAGGATTTT
ACTACATAGTTTGTCTTCAATGGAAAAAGAAGTATAGAATTGAAGAATTGATTAAATGCA
ATCGTGGACGCAAATATTAAAAAAGAGTTAAAAATAATGAAAAGAGAAAGAATTGGGAGT
GGGAAGCAACGAGGAAGGTCACTTGTGCGTCTTTTTGTGGATGTGGACACGCATTTATTC
GCGTGATATATTTATCTTTTGGCGTTTGTATGGTCAAATTGGTGTGACGACTGGAACGAT
AATAACAGAACGGAGGAACTAGTAAACAAAACACATTAATCAATTTTAGAAGATAAAACT
TATAAAAGTCTACATGGGCGTATTCATTTTTTTTTTAATTAAACGTGCGATGCACTGACG
CAAATGTTGACATTCATTGAACTAGATGTGTTTTTGATGTCTCCCATACCCAAAATATTC
ATGAAATGTTATCCAAAATATTTATGTATATTACAAACCCATTTATCTAAAACATTTGAA
CAAAAATGTATACTGAAACAGTAGTTTTTTTTTGTCTAACGTAGATTGGAAGTATCATCT
GTGATTACAAGTAACGCCACGACAAATGCGAAATCCACATATGGATTAACTCTCACTTTG
AAGCTGTAACTCCCTTTTATGAGTCCTCCCCATGTGAAATCATGAACCACCTGCATAATT
TAAGCTCTCATTTATCTTTTTCTTTTAACGTAGTAGTAAAATCACTATAGTGTTGGTCCT
TCGAACAAGAAGCTATATATGGGTGCAACTGGTAGTTA
>RG1HF0193 Genomic segment corresponding to mRNA: NM_202545 Arabidopsis thaliana zinc finger (C3HC4-type RING finger) family protein (At3g10815) mRNA, complete cds.
ATTCCTCGATCTGCAAAACCCTAATTAAATTTGAATTTAGGTTTTTGAATACGAATCAAT
ATAGTACTAGTTGTGTAGTTTTTTTTTTTTTTAAGTTTCTCTGCAGGAAATAAAATTCGC
CTGAGAATCTGACAAAAGTTTCTGCAGAAAGTCCACAAGAACTTTCCCGAGAAAACTTAA
AGAAACAGAGCTTGAGCCAATTAAAAGAGGGCAAGAGAAGAAGACCCTAGAATTTTAAAA
AGCCAGAAATTTATGTCGACATTAAAAAACTTAGGTTATAAAAAAAAATGGTAATAGTTT
TGATCATTTATCTTGATAACTCATCTGTTTTATTTAAGTAAAATATTGAATTTGTCAATA
TATATATTAATTCTAAAGATATAGGCTTATGATTAACTGAATGATTATTTAGTTAATAGT
AAATTAGTAATAACTAGACTATACATGTGTCGTCCTATATGACATAATGACCCTTGATGA
AAAACACGTCACATGGCCTAGCTAGTATAAAGATGGGATATTCGTTTTTTTAAAGTTATG
TTATCAACATTACATTCAGAGCATACTGTAATAGTAAATTATTAACACATTACACATGTC
CTGATACCAACAATGGGGTACTCATTTTTCAAAGTTATGGATAATTACATTTATCACGTG
AATTACTTGAAAGGTAATCTAAATAAACGCGTTTTTGGTGTCGCAATTATGTCGTTTTAA
AAAGCATTGTTCATAGTCCCACAGATGTTTAGCACTATTTTTTAATTAGTACTAGTATTA
AATTATTATTTTTGTATTTTTTTCATTAAATTTCTCGTTAGTTTCGTGCTTTGACTCTTT
TGTTAAGCTTCAGCCACATGTTCCCGTTGTTGAAGCTGTCTTTTGAAGTTTCGTCGTCGA
TATCATCCTCGACTCTATTTTCAGTTGCGTTAAAGACTTCTCTTCTTCCAAAAGTTTCCT
TTTCTTCTATTTTAAATATTCTTTCAGCACTTGGAGATTCACAAGTTTGTCGGATCAATC
CATTTTAACTCCGGTAAGCCATACTTGCATGATTCGTTTTGTTTCCACCGATCACATGTT
ATCGTTTATGCTCCATAGCTTAATCTTTGACTCATTCATGATCTTTTTTTGGTTTAATGT
TAAAACCCATGCATGATCTTGTTTCTGCATATTTTTGTTTTGGTTCAGTGTAAAAATTTC
TGCATAATTTTGGTTCTACAAAAATAGCTACTATGCAAAAGCAAGATCACGGGGTCAAAG
ATTAAGCTATGGAGCTTAAACACTACTTGTATTTGACTATTTGTTTCTACGTCATTTGCG
TTTGATTTGAATCTAAAGGCCTTTTAATCGATTTCTTGTCATGTGTTTGTAAGGGTTCAG
TGTTTTATGTATCTTTCAAATTGTGCTTCTAGTGTATCCATTTTGGATTTGTGAAAGTTG
TTTAGGGCTTATATATCTAAAATTGTAAAACCTATTTTAAATTAATATAACAAAACAGTT
TCGGACTTTTAACTCATAATATCTCTTCGAATTTAGTTCATTTTCCAACTTTGAAATTCG
TTGGCTTGTGATCTTGAAGCCTTGTTCCGTCCGGAATTTATGTTACTTAGTCACCAGTAG
AGTTACAAACGATGAGTTATTTTAATCTTTTTTCTAAAAGGTCCTTGACAATGGTTTGAC
GAGAAAAAATCGTTTTTCCTTTTTGCAGATCCATGACTACGACTAGGCGGAAAAATACAC
ATTGGTGTCATACTTGTAGACGAGGAATCCATCTTCAAGGAGAAGGCAGAAGAGAAGGAG
CTTGCATTTACTGTGGTAACACCTTTCTTGAAAGGCTATATGAGAATGTTGAACTAAGCC
CTTTTGATTTATTCGGATTAGCCTACGAAGAAGCTCGTAACCGTCGCAACAACAGAAGAT
CGGTTATAGGAGAACAACTAAGTTTTGAAGAGTTGTTTAACCGGCTCCCAGCACTACAAG
ACCGTCGTGGTCCTCCTCCAGCATCACTAGCCGCGATTAACTCATTGCAAAAGATCAAAA
TCAGGCAGAAGCATCTCGGTTTAGATCCCTATTGTCCGGTTTGCCAAGACCAGTTTGAAA
TCGGATCAGATGCAAGAAAAATGCCGTGTAAACATATCTACCATTCTGAATGTATACTCC
CGTGGTTAGTCCAGCGTAATACTTGCCCCGTCTGCCGCAAAGAACTTCCACAAGACCGAA
ATAATAGCCGGAAAAATCCATTGTGGCATCTGTGGCCGTTCAGGTCCTCTGGTTTGGCCT
CAAACCATAATGGATCATCACCTTTCCATTGAGATGCTAGCTTTTGAATCAATCCATGTG
CATGTACGTAGTATATGATGATATTTTATTTTTCCATGATAAAATGTTGCTTTTTTCAAT
ATATTGGCATGTACAAAAGGGTTTTGTAGTCTTATTAATGTATGAAAAATATTGTTTATC
AACCTTGATATTATATTTTCTCATTATTTTCTTAAAAATTTGATAATTTTCTTGAATTTA
TCCATTCGGTGACGGTAGTTCGAGCACTCTTCTGTCGGTGGTCTTACCCAAAACGACCAA
CCATATTATTTAAAGTTTCCAAGGTGTATAAAATTTGCAATGATCATAATTAAGATAAAT
CTTAAGGAAAATGATAGTGAAGTTAAGAAAGTATATATGTGAAAATTAAATTCAGTTGAG
CGTAAATAGAAAACCCTTACAAAAAACCAAATCCCTTTCTTATTTTTATTTTTGTGCCAT
TTTCTATATATATTAAAAAAAAAACATTCTTATAATCTGAAATCGGAAAAATTCACTTCA
CTCTCTTCGTTTTGCGTTTTTTTGTGTGTGTGTTTTAAATATCAAAGCCATGTTTTGGGT
AAGGAATTAAAGAGCAAAAACCTCGATTCCGATTTCAAATATTCGAAGGTGAAATTTCTT
CATTTTCTGCGAATTTGGTAGCTATCACGTTCTCAATCTGGTGAATTAGGGCTTTTGTTG
AGCTGTGGAAGCTAATGATGGGTGTACCCACCGCTGAGGAAGGTGGGGTTTCTCTTTGTT
GCTATGTCTTGAAACCTTAGTTTGCTTTTGTCAATGGGTAAAACCGAGGATGATGTGAGT
CTCCGTGTCGCCGGCGGCGAAGCTACCGGCGATTCGACGGTGAGGAATGCTCGGTGTGGG
TGTTGCAAATGGATCTCAAGCTTCGTTGGGTTCAAATGTTTATTCGTGCTGCTTTTATCA
GTCGCTTTGTTTCTTTCGGCTTTGTTTTTGTTGCTTCCGTTTCCTATGGATCGTGAGGAT
TCGAATCTTGATCCCAGATTTAGAGGTAAATCTCCTCTTTCTGAATTCGTGCAAAAGTTT
CAATTTTTGCTAAAAGCTATTTTAGCTGCTGAGGTCCTATTTGGACAATGAATTTACTCT
ATAGCTTTAACATTGATTTGAGTCTATGTTTCTCATCTTC
>RG1HF0196 Genomic segment corresponding to mRNA: NM_202539 Arabidopsis thaliana lipin family protein (At3g09560) mRNA, complete cds.
TTAAGCTTGAAGGAAGAAACGAGAATGGCGTTTTGACCAGATTTAATGCTGAGGAAACGA
AACGACGCCGTCTCTCATACGGAAAATTCTGGCAGCCCGTAATGGTTGATTTGACTCGAA
TTTAAACAAAGCCCATTGGGCCTAATTTGATAGAGTTGGAAGTCAAAACTTAATATGAAA
GAGAACGGTTTGGTAACAGTACATGGTAAGAGAATGTGTAACACGTGCGGTGTCACCTGT
CTTCTTCTCTCACATATCTGTAGCCATTTAATATTCCGCTTAAGAGAAAACAAAAACCTG
TTCATATATTAAAATATGACTGTGCTGTTATATTTTTATATGCGAAAAAGGGCTTAGCGT
ATTAAATTTATCGGAGCGACCAACGTGAATCGGTAACATTAATGGAAAATGATTTGACTT
AGAAGAAAACGAGTTAGGTGAGAACGTAGCAACATAGGACACTTGTGAACGATGCTTATT
TTCAAATTTTTACATTTTTATAAAGAGATTGAACACAATAAATTGGCTAACTAAATAAAC
AAATTGATTTTGCGTATAGACAAAGAATATACCAGATATGCTATTGTGTGGATCACTAAT
ATTCCCACGAGTCCACGACTATCCCATTTTCTTTTTCTCTATTTTATGAACATTTATTTA
ATAGATTAATTTCACTTATGTCTTTACCAAGACTATATTTCAATTTTTTATAAAACTATT
TTCTCATTTATCATCAAGAAGTGAAAAAAATAATAGATTTAAACGTTGTTTTAAAAAGTA
GATTTAAACAAAAAAAAGGTGGAAACTTAATTTTTGTGGTCAAAAATATATTAATTCAGC
ATATTTGTTTTCTTTTGTGTAAAATCAAGCATATTCTTTCGCAGGTTTTAATATGGAAAT
ACCAAAAGTACCCTCTTAGAGAAGCAATAATTACGACAAAAGTCGAAGAGAGACCCTTCT
CGTAATTCTCCCTCCTCCCTTCACAGAGTCATCTCATCATCTTATATAAGCAATTACAGT
CTCTTAAGTTCATGGCGGATTTAATTTGTTCTGGTTATCCAAAACAACCATCTTTTTCCT
CTTTCTTATAAATCTCTCCCACCGGTAGCGGTAAAATACAATCGTCGAAGCAAAGACAAA
TCCTTTTTGACTTTCATTAAAAATTCCGAGAATCTTTTTATCAACCCAATATTTTTTTTT
TATCCCCCGAGAGAGAAATTTCAATGAAATTCTTAGTATAGGATACAATTCATTAAAATC
CATTTCATTTTCAATAGTAATCTCGATTACTGATTCGTCGTTTCTTCCGCCGTGTTTTGA
TTTTTCTCGGATTCTCCGCTCAGAGTTCCTAATCTGTGTAAGTTGATTTCGATTTTCCGA
CTCTGAGATTTTTAAATGTTTGGTTCGTGGGCTATCATCGTATCTCGTTGTATCTTTCCA
ACAATTTGAAAGCTGTTTGATTTTTCTTCTTTGGGTTGTGTTAGTTCAGAAACTGTTAAA
GTTGCATGCTTGAAATTGGGAAAATGGTTGGATACTTGTGTAATCGGAACATTACGAATG
GTTTTTTTTTGTATCTGATTGATTTGATTTTCCTCCTTATGAGTTTTTTGTTTTTAGTCT
CTCACATGTTATTGTTCTCTAATTTTGGCTTGTTGTTGGGTTGTTTTGTTTCACCTGTAG
GCTGGAATTAACCTGTCTAAGAAACTAAACTTTCTCTAGTTTCTAGATTTTTGTATATGA
TTAGGACAGTAAAAGTTGAAGACTTTCTCAAAGATTTGATGAAATGAGTTTGGTTGGAAG
AGTTGGGAGTTTGATTTCTCAAGGGGTTTACTCTGTAGCGACACCATTTCATCCCTTTGG
TGGTGCTATTGATGTCATCGTTGTTCAACAACAAGATGGTTCTTTCCGTAGCACGCCTTG
GTATGTTAGGTTTGGTAAGTTCCAAGGTGTTCTCAAAGGCGCTGAGAAGTTTGTCAGGAT
TTCTGTTAATGGAACCGAAGCTGATTTTCACATGTATCTTGATAATTCTGGTGAAGCATA
TTTCATCAGGGAAGTTGATCCTGCAGCTAATGACACCAACAATTTGATTTCCGGGTCTGA
GAATAACAATGGTAATCAGAATAACGGTGTTACTTATCGACTTGAGCACAGTTTATCGGA
CTCTGGTACTGGAGAATTACGAGAGGGTTTCGACCCTTTGAGTCGGCTTGAGAGGACAGA
GTCTGATTGTAATAGGAGGTTTTATGATTTTCAGGATGATCCTCCTTCGCCAACCTCAGA
ATATGGAAGTGCTCGATTTGACAATCTAAATGTGGAAAGTTATGGGGATTCTCAAGGCTC
AGATTCTGAAGTGGTTTTGGTCAGTATTGATGGACATATACTAACAGCCCCTGTGTCAGT
TGCTGAGCAGGAGGCTGAGAATTTACGGTTAAATACTCCTCAGTTTCATTTGGCCCCTGG
TGATGGGACTGAGTTTTGTGAAGGTAATACTGAGTTTGCTTCATCAGAGACTCCGTGGGA
TACTGAATATATCGACAAAGTGGAGGAGTCATCTGATACTGCTAATATTGCATCTGATAA
AGTAGATGCCATTAATGATGAGCGTAATGATTTGGATTCCCATTCTCGTGATAATGCCGA
AAAAGATTCTCATGATGCTGAAAGAGATCTTCTTGGGAGCTGTCTGGAGCAGTCAGAGCT
GACCAAAACTAGTGAGAATGTGAAGTCTGAGGAACCAGGTCCTACTTTTGAGGATCGGAA
TCTAAAAGAAGGTGAGTTTCCACTTCGCACCATTATGGAAAATGATAGAAGTGAAGATGA
AGTTACTATTGAATCAATAGATACTCTTGTTGATAGTTTTGAATCTTCTACAACCCAAAT
AACAATAGAAGAAGTGAAAACAACCGAAGGATCCAGAATATCCGTTGATTCTAATGCTGA
TTCAGAATGTAAGGATGAACAAACATCTGCAGAAACTGCCATCTTGTTTAACAACCAGGA
ATCCAGTATATCCGTTGATTCTAATGCTGATTCAGAATGTAAGGATGAACAGCCACGAAT
ATCTGCAGAAACTGCCATCTTGATTAACAACCAGGAAGGTGGGATTATAGAATCGGAAGA
CCAGGATTCTGAGAGAGTCTCTATAGATTCAACGAGGGAGGAAGTTGATAAGGATAACGA
GGACAGGAAGACTGTAGTTTCAGTGGGTGTGACTTCTAGTGTCGACGAAGGAGAACCCGA
TACAGATCAGAGTAAGGAACTTCATTTTTTGTTGGTCTGAACTATGGTTAGTAGCTTTGT
AGTTTTTAACAGTGGTTTAACTTTACAGGATATGAGTTATCACTTTGCAAGGATGAGCTT
CGTCAGGGTATGGGACTTAGCGCAGCTGCTGAAGTCTTTGATGCACATATGATCTCCAAG
GAAGAATATATAAATTCGGCCACATCAATTCTTGAAAGTGAAAATCTGGTTGTTAGGATT
AGAGAAACGTATATGCCATGGACGAAAGCTGCTCGAATTGTGCTTGGGAAAGCTGTGTTT
GATCTAGACTTAGATATCCAGCCAGATGATGTGATTTCTGTGGAGGAAAATGAATCGCCT
AAGCCCAAGGATGATGAAACTACAATAACTCCTTCTTCATCTGGAACAAGATGGAGACTC
TGGCCGATTCCTTTTAGAAGGGTTAAAACTGTTGAGCATACGGGAAGTAACTCCTCAAGC
GAAGAAGATCTGTTTGTTGATTCCGAACCTGGCTTACAGAACTCACCGGAAACACAATCA
ACCACAGAGAGTCGCCATGAGTCTCCGCGTAGACAACTTGTGAGAACTAATGTCCCTACC
AATGAACAGATCGCATCTCTGAATCTGAAAGATGGTCAGAATATGATAACATTTAGTTTC
TCAACAAGAGTTCTTGGAACACAACAGGTTTGTTGATGGTTACATTAGTTGAAAATTTGA
AAGCACACCGAGGAAAACTCTTCTAACTTTAGTTTCTAATTACTTTTTCGTTGTTATTAC
TTATTAGGTCGATGCTCACATTTACCGGTGGAGATGGGACACCAAGATAGTGATTTCAGA
TGTTGATGGAACTATAACTAAGTACAGATTGGATCCTTATTGTAACTGAATTGTTCATGT
TATATATATAGTATCTTGACTTGTGCCAATGTGATGATTTGTATGTTTTGCAGATCTGAT
GTGTTAGGTCAGTTCATGCCCTTCATTGGAAAGGACTGGACCCAATCCGGTGTAGCCAAG
CTTTTTTCTGCCATAAAGGTAAATGTTCAAGGTTGATGTGAATCTCGCTTCCCGCAATTG
ATGTTGGTAAAACATGAAATCTGCTGCTGCCTATATAAGATACAATTGGTTTAAGTGGTT
CTTTCTTCAGTTGATAAACAGTTTGTATATCTTCAATTTGTACCCTGTAAGTATGGATCT
CACTTTATGTTTTACATTGCTTTGGATTTTTCAGGAGAATGGATATCAGTTACTGTTTTT
GAGCGCTCGTGCCATCGTTCAGGCATATCTAACAAGAAATTTCTTAAATAATCTGAAGCA
GGTAAGAGTTATATCTTTTTACCTGTGAATAGGCACTTAATCCATATCTAATCCTAATCA
ACCACAGAAGCTTAAGGAGCTGAAATGATGATGTGTGAGGCTATCTGTATCCCGTTGTTA
TGATATCTCTCTGCTTCATATGGTTTTTTTACTGGCTTGCAGGACGGAAAAGCTCTGCCA
ACCGGTCCTGTGGTCATTTCACCAGATGGCCTATTTCCAGCATTGTACCGTGAAGGTTAA
TCTTTATACCCTTCAAGATTTCATTTGCAGCATCTTTACGCTTTTTTCATTTAATAAGAA
ATATCTCTTATTTTGTTCTTATAAACATTATAACTGATATGCAGTGATAAGAAGAGCACC
TCATGAGTTCAAGATCGCATGTTTGGAGGTAAAAGTTTTTCTCATTTTTTTCTGTGAACT
AATAATAGAGAACACTTAAAACCAGCGGCTTAGATATGAACAACTTTTACAATTGTAATA
TGCAGGATATCAGGAAACTCTTCCCAACGGATTACAACCCGTTCTATGCCGGATTTGGAA
ATAGAGACACAGATGAGCTGAGTTACAGAAAACTCGGAATCCCAAAGGGAAAGATATTCA
TAATCAACCCAAAGGTACTCACAATCTTCTAGAATCTGACATGCATGGTTGTTTTGTTTC
TTCACGTGTATTGAGTGATGAGAGTCTCTGTTAAAAAATGGCTAGGGAGAAGTGGCAACA
GGACATCGCATAGATGTCAAGAAATCTTACACTTCACTTCATACTCTTGTCAACGACATG
TTTCCTCCAACTTCACTTGTTGAGCAGGTAACTAGAGTTATAATCTTTTAGCAAATATAA
AGTAAAGTGGATTCATCAGTGGTTTCAAACGCTTGCTTACACATTCACAGGAAGATTATA
ACCCATGGAATTTCTGGAAACTGCCAATAGAAGAGGTTGAATGAAGAAATCATGTTACAG
TACGAGAAACTTTTCCGGTTTCTAAAACGAGGTGCAGATGGGTCGGACATGGTGGCTGCG
GAATCTCCATTGTTGGACTTTCTAGTCTTATTCTGTGACTTTGTAGACAGGAAAGAGCTG
GAAATTGTAGACAAGAAAGAGCTGGAACTTGTCTCTACTCTGTAATTTATCATGTAGGAG
TTAACACAATAGGGAAAGAACTATATAAGCTATGACAATGTTCTGTACAAGACCTTATTT
TCTTTGTATTTTTCTCTTTAACATCTACAGAAAGAAAGTTTAAAATAATCTTTATATTTG
GATAGAAGTTATCAGATTAGTATATTACATAAACGTTGAAGGGTTTTTTAAATGTCAAAA
AAGCCAAGAAATAACTAAATATAGAAGTTTAGTTGAATGGAAATGCAAGGTTAAAATAAA
AAAAAAAAAAAAAATTGATGGATTCGGATTGCAAATGCATATGTCTAGAAAAAACTTCTT
CAAAGAGTTCATATACAATGAGCAGCTAACGCTTCTTCAAAGAGTTCCTATTAACTTAGT
ACTATATCGATCGGTTTTGAAGTCATCTAGCAATAAAATCTTGTTTTCAAATATCCTTGT
GTATATAAGTAAGACATAGTTCGACTTTTTCTTCGGCCAAAAACAACATAAAACACACAC
TACACTTACATAGATCAAGAACAACAACAAAAAGAAAGAAAACAAAACGAATTTCGATGG
ATAATCATCATCATCGATCAGATTGCGTATATCGGATTAACCTCCGATTCAGTCTCTGAC
GGATTCGCATGATGCCACGAACTCGTCCCATTTCTAGCAGATTTCTTCTTCTCCTTCTTC
CTTACTATCCTCGTCCTCTTCGATTTCACCACATAATATGTCATTATACTCAAAATTCCG
GTCATCGTAACAGTTCCTATGACCGTTACCACAACCGCCGCGTATCTATTTCTCCGACCA
ACCACAATGTACGATGAGGAAATGAATGCCACGGTGGTGCAGACAGAAGCGAGCCACATG
AGCTTATTTATTACTTCCACCACACGTCTCTCCGTTTTAGTCTCTCCTCTTACAAGCGTG
ATTTGCACGACAACTACTGCTAACGAAGTGAAGAGCGCGATCGCGTTGAATATAAAGAAT
ATCTTGAAAGATGTTGCATGGACCATAACGGCCACACCGTGGTCGTCGTCACCTCCTGGA
ACCGTGAAAATGGCAGCAAATGCAACCGTGGCAAAGAGAACAGCCACGACGGTTACAGAG
TTGGTCGCATTGTTGATTCCAGCTCTGTGGAGTTTCCTTAGCTCCTTGGCGATCCCATCG
>RG1HF0199 Genomic segment corresponding to mRNA: NM_202536 Arabidopsis thaliana expressed protein (At3g09162) mRNA, complete cds.
ATGAATGACGATCCTTCGACAGTCTTAGGTTCAAACTGCCAGGCTAGATTATCCACCCTG
ACCCACTCGCCAATCACCAACAATACTTCATCTTGTCCTGCGGTCTACATGGATTATGGA
AATAGTTCAGTATTATTTAGAAAGAACATAATGAAAATTAAATGTAAATATCAATCAATA
ATAACAGTTTTCCAATTTAATCGTTCGTAGCTTTTAATTACGGAATAACAAATACAGCGT
GAATCACGATCTAATTTAAGTAAATACTAACAAGTTGTTTAGCAGATCTACAATCTAGGT
AAGTGGTATATTCGAACGTAAAAGTGAGAATTTTTAAATGGAAACTTTACACTAGGCAAT
TAAATCACGAGAGACTAAAAACAGAAACAAGAAAGCGATGGTTTTGTACCTTTCCCTTTT
GATTCCCTGTATTTACTGCTGTACTATTTTCACCACCATCCATACTGTTCTGTTTTGCAG
GTTAGATCTCTGCGTAAAAGGTATAGCATTTACTGGCAATAAATAGAAAACAGAGCATCT
TCTGCTCCGATATTTTTGGGGGGAATATTTTATTCAAATTAATGTAAAAATCTGCAGGTT
ATGTTACTGATGGGACAATTCTCAAGCGGTGCTAGGATAATTTTTTTACTGGCTTCGAAA
GGAGACACGTCAGCTGGTAGAAAGAAGCTCGCTCTTACCCTCACGCGCGTACAAGAAATC
ACAGAAACGTGGCTTAGGGAGTGGGTTGTAACTTCACATACCCGTAGCGTCACTCTCTCA
ATTCCTTCGTTTATGGTGTTAGTTACTTAATATTTTTATGGAATATGGTTATTGAGCTAA
TTCACCCTAAAAAAATACCGAATATTACTTTTGGATAAAAAGAAAAAATATTTGGCGATA
AAGTTTATGATGGGTCAATATAATATACATTTGTCATGATAAGATTTCACGCATGACATG
CGGTTTTATATCAAGCTCATCTCCGTCACTTATTTCTGATATTAGAAATCACTTATTTCT
CTAAAAATCTAAACCCTAGTATCTCCTCTTCTCACAAATACTTGAGTTGTTCTTATTCAA
AAAATTACACGAAATACAATGGTTCGGATGGTTAGATCCAATTGTACAAACGTTGGTGCG
GTGGTGATGGCGGACGTACAAAGCGTGTCGCGGAACGCAACCTTTCTCTTTTTCTCGGAG
TATGGTGTTAGAGCAGATTTAGATCGTAAGCTTCTTGTAGAAGCTAATTCTTGCCGAATT
GAACCGTTGGTCGTCGTAGGGCGTTTTGAACCGGTTTGAGTGGTCAGAAATGGAAGGTTG
AGAAAAGTAGTGTTTGGGATCTAGCCTACAAGGATGAGTCGGTTGGTGACTGGGATCAAA
CCTCTCCAGTTTTTGTTCGAATGAAAATGGAATTTGATTCAGGTGCGTCGAAATGTTGTT
GTTCCCGACATCCATGCTTGTGAGGGTAGTTCATATTAAGAATATATTATATTTAGTATC
TGAGAGATTATATATGTATTTAAAAGTCATTTACGAAAATTTTTATTGCCTCAGACACTA
GCTGCTTTGGAGAATAATCAATAAAGAATTAGCAATTACATGAAGCTTACGATCAAAATA
TGTTCAAACACCATATTCCGAAAGATAGAGAAAAGTTGCGTTCCGCGACATGCTTTGTAG
TTTGTACCTCCACTATCACGACCGCATAAATTTCTGGATGATTAGATCTAAACATCAGAA
CCATTATATTCCATATACTATTTTGATAAAAACAACTCATATATTTGCGAAAAAGGAGAT
AATAAAGTTTTAAACTGTTAAAAAAAAAAGTGATTTTTGATATCAGAAATAAGTGACGGA
GATTGGCTTGATATAAAACCAAGAAAAAACGTATTAGTACCAAACAACAAAAATAGATTT
TAAGGGCTACACGTTTGATCCACCAAAATCTTTTGTAAAAATGAAAAGACTAGCTTAATT
TTTTTTTTAAATTGGTTTACAATTTAAATCTGTTAGCTAATCATAATAATTTTATAATGA
TTTTTTAGTCTAAATGTATGAAGTTGCTTTATGAAAAAAGTTTAACTGTATGAAATTTGT
CTTTAAAAGTTAAAGAGATAAAAATATGATTCATTTGGTTTCAAATTATTAAAATATTTA
GTTGATACCAAAAATATTTCGGTCTCTATAAAAAGAAAATAACAAGTATACTATGTCCGT
GCATAGCAAGCTAGTAATGATTTTTTATTTTATTTTTAAAACACAATTATTAATACCTTG
TTCAAATCAGACCTAAATCTCTAAAACCGTAAAATATCTCTTAAGGGTTATCGCCGGCGC
TCTTGTCAACTTATCCATGGACGAAATCGCCAACAAGGTAATCTTCTTCGTATCCTTATA
GCCTTTCTTCTTATTCACTCTTTGACGATCTGTTTCGAATTTCTGATAGATGTTTTTGTA
TCTTTAGGGGCTTGAAGTGAAGCGTAGTCGAAAAATCCGGTAAATTGATTGATTGGTTGA
GATTATTGTATGAGTAAGATATGTATATATGTTGATCATGATCTCTTGCTTGTAGTGACA
GTGACATTGAGAGGATTAGCGT
>RG1HF0201 Genomic segment corresponding to mRNA: NM_202534 Arabidopsis thaliana mRNA capping enzyme family protein (At3g09100) mRNA, complete cds.
GTCTTTGATTCTTGAGTTCTTAATATTTTTGAAACTACTTTTGTGTTACAGGCCACTAGC
TTACTTAGAGCTTCTTTGATCACAACCTCTGCCTTAACCAATGGTCTCTCAAACTTCCTC
TCAAAGATGGACCCGGACGAAGTAACTCAATCTACACCTAAGATTCAAAAGTCTGACAAA
CCAAATGAAGCTTGGCAGCTTCTGTAGCTATGTTCCTTTTTCTTGTTTTGCTGCAGACAG
AATCTTTGAGAGCATGGCGTTTGTTTGATTGTACTCCATTTGCTCTATGTAAGGATTTTT
CTGAATTAACACTATGTTGAGGATCTTGACAACTCTTATTAAGAAATCTTACAGAGAAAT
GTCTCAAATGTATGACGTGATTGTATTATCTTTGTTATTGTGATGTTTCTTGAATCTATT
TTAAACTGGAATATCTCTTTTTAAATGATATTCAACAGATTCAGACAACGAAGACTAGAT
GAATCATGAAGGTAGAGTAGAAGAAACAAACTTTCTGATTCATCTTAGAAGTTAGAACGA
TTACATAGGAGCCTCTTATATACGTAGAGCGTTCTGGTTTACAACCACTTAACCGAGATA
AATTATATGGTTGTTTCAACGTGGATAATCTTATAGAGATTTTTTTTCTATTTTAAGAAG
AAATTTGTCATTTTCCAAATAATAACTTGTCCAAGCCAATTTTTTTTTTTTTAACTTTTG
CATTAAAATTACAAAAAAAAAATCGTCATTTTTCCTCCACATCATTACATCCGTTGTATT
TTCTTTTCACTATTTTTATTTTTTAATCTCTGCAAATTGGTAAATGAATACTCATAAAAT
GATAAAAACGTGAAAAAGGTAATGTTTTTTCCTCCACGTCATTAAATTATCAAGGGATTA
TTTGTATTTTCTCATTTGTATTTTTTTGATTACCAATAAGTTTTTGCCTTGACTCGACTG
GCCTCAGTATATAAGGAAGACTTGGTCTTTCTCTCTCTCCTTTCTCAACTACTCTCTATC
TCTCTCTTCCTTTCGTGAATTTTCTCTCTCTAGGGTTTCGATTTCAATTTTTTCCACTGA
ACCCGCGATTTGAACTGAACCTTCACCGTCCATCACCATCTCCGGTGGATTTCGTAGGCA
TCTACGGAGCTTACTTGTTTCAAAGAACCTTGGATGTTGTTTCCGATTCTCCGAAAGCTC
TGTGTTCTTTAGTTTGATACCTCAGATATTGGATGCCCTTGGTGAGTTTTCGCACTTATT
AGTGATACGCATGATTTTGATGTCCATATGTTTTCGAGAAGAGGACGAATTTCAAATGTT
CGGCTGAGATTTCGTTGATTCGTAGCTTCTAGGGTTTTATTTTCCTATGGTAGTCGAGTT
AAGTTGGAGAAGGATACCGAGAGTATATGGATCTCTTGCTCTGCTTTGGATCTTATTTGC
TTCAATTTTCGGCTTTGTTACTCTATATTGAGAGAATTGGGAAATGATTTTGAGTTTGCA
TTCTGGTCTGTGTTCCCGAGGTTGATAATATTGTGCTTTCTTCATGCTTCAGATATAACT
TAGGTAGCTTCTTACAGAGGAAGGATATGTTAGGTTAATTTCTGTTCATTTGCCCTTGGA
TGGTTGCTACGATGGACTTAAATGCTTCACCCCAACCCGAAGAAGATGACGAACCGTATG
TGAGACATCTAGAAGACTATTCTTCTCGGGATGAACGGATAGAGTCTGCTGTTGAAATCG
CTAGACGGGTACTATTGATTTTCTTCACTCAACATGGATTTCTGTAGTCACTTTAATGCA
GGACACTTTAGGAAACTATTAACTAATGTCATCGTTAATGTGGAATCTCTAATAATTGAT
CCCCACATGTTTTCTTATCTTCCCCTGAGTCTGAGGATGGATTTTCATATGTTTTTGCTT
TAGGAACGTGAAGAGAGAAAGAAACGAATGAGATATGACAAGCCAACACATAACTCTCAG
CCAGTTTTCCGTGATCAATATTACCAGAATCGAAATACTAAAGCTTATGATAGATACAAG
ATCCCTCAAGGTGATATTTTTTTTACCGAATGAATACTTATCATTTCATGCTTAAGATTT
ACTTCAAGTATAAACGGCCTCTAAATTTACTGAAATGGTTTTAGCTTGTATGTGTTCTTT
TCTTTATCTTTCGGCAAATTTCTTTAAATAGGGTAACTCTTTGACAGCCTGTCCGATATC
ACAGGTTGGCTAGACTGCCCTCCTTCTGGGAATGAGATAGGATTCCTCGTTCCTTCAAAA
GTTCCCCTGAATGAATCTTACAATAATCATGTACCTCCTGGAAGTAGATACTCTTTTAAA
CAGGTGATCCATAACCAGAGGATAGCTGGGAGAAAGGTAATTTCTGGAATTTCTTTCTCC
TTGCTTTGTTGATTGTATGAGTATGTATCATCGTCTATGCAACACTGGTATATCCGTGAT
CCAAGTTATTGTGTATTGTCACTGAATTTTTCAGCTTGGTCTGGTGATCGATTTGACAAA
CACAACTCGTTACTATTCTACGACAGACTTGAAGAAAGAAGGCATTAAGCATGTGAAGGT
AAACGAATTAGATACTGTTATATATCCATATCCTCCATGCTGTAGCAGGTTGCTTTATCT
TTAGATTTCTTTGCTTGTAGATTGCATGCAAGGGTCGTGATGCAGTGCCAGATAATGTGT
CTGTCAACGCATTTGTCAATGAGGTATTCTTTTGTAGCCAAAATGAATCATAACTGTTTT
CCTGAAGTTGTATTTTATTTTCTCTTATGTTCTTGTGTAAGCAGTTTTGTTTACTGTTAG
TAGCTCACTAAATGAAACTGTCTGCAGGTTAATCAGTTTGTCCTAAATCTAAAACACTCG
AAAAAGTATATTCTCGTCCATTGTACACATGGACATAATCGGACAGGGTTCATGATAGTT
CATTATCTCATGCGATCTGGGCCAATGAATGTTACACAGGTGAGTATTTTCACTTCTCTC
ATTGTATTTGTGAACTTTATGTACCTCCTATGAGTATAGAATCTTATAACACTATGGTTT
CTGTCAGGCTTTGAAAATCTTTTCCGATGCCCGCCCACCTGGGATCTATAAACCAGATTA
TATTGATGCTTTATACTCGTTTTATCACGAAATAAAACCTGAAAGCGTCATTTGCCCATC
AACTCCTGAATGGAAGAGGTCTACTGAGCTTGATTTAAATGGTGAAGCTTTGCCAGATGA
TGAAGATGATGATGGCGGTCCTGCTGGTCCTGTGCAAGTAAGCTATAGTTGTTTATTTAG
CTGATCATCTATATACAGAAACCGTCATTCCAATGATTTCTTGCTCGTTTGTTTAAGCTT
TAGACCTGTCTTTCCTTGTTAGTGAGGGGCAACCATTTAAAGAACAGCTTAGTACTGAAT
TTCCAGCATCACAATCATTTTTTCTGTGCCATTTTATTACCAGTGATCTTTTGAATATAT
TGATATTGCCTCTGAGATGGGTTTAGGTAGGTTCCATAACTCGCGAATCAGTTTACCAGG
AATTTAGTTAATGGTGCATATTGATGGCTGTAATTGAGTTTTATCCAAAGCTGACAAAAC
TTATAAAGTGATAATCTGGTTTTCCTGCTTTTATGATGGTTTTATTTATTTATTGTTTCT
TACTGCCTTAGGGTTTCCAGGAGGAAAGTCATCAGGTGGATGTCAAGATGTCAAATGATG
ACGTTCTAGGTGATGAAATACCCCCAGACCAGGAGGAAGGTTACCGCCAATTCTTTTATA
GGATGCTATCACTGAATATTGGGGTAGGAAATTTCAAATCGTATGTGATGGTCACACTGA
ATATTATTTAGTTAAATCTGTGAGTATCTAACAAGTTTCATTTTTCTCTAATCTAGGGAA
GAGGATGTTCACAATTTCCAGGTTCACACCCTGTCTCCTTAAACAGGTATGAATCTCTGT
GTTACTCTTTGTAGTGTATGAAAAGAGATGATTGGACTAATGCATCCCCTTAGTTTTGGG
GTCAATTAGTCCATTTCTTTTGCAGAACTTTAGTCTTAATATTTCTCTTGTGGTAAAACA
GGGAAAATTTGCAACTCTTGAGGCAGCGGTACTATTATGCAACATGGAAAGCTGATGGAA
CGCGATATATGATGCTGCTAACCACCGATGGATGTTACATAGTAGATAGAAGCTTTAGAT
TCCGGAGGGTACAGATGCGGTTCCCCTTTAGGCACCCAACTGAAGTGAGTAATATTCCTG
CTTTGTGGGCGAGATTGTGTGAACTAGTGGTTTTTCTTACTTATTTGTTTTTGGTTGCCA
GGGCATATCTGATAAAGTGCACCATTTCACATTACTTGATGGAGAAATGATAATCGATAC
CTTGCCAGATAAACAAAAGCAGGAGAGGAGATACCTAATCTATGACATGGTAGCAATCAA
CGGCCAATCAGTTGTAGAGGTTGGAATTGTCATTATTTATTTATGTAATCAATAATGGTT
GGATTGGTGGCTCTTTTGATCAAGATCTGAGTATTTACTGAAGCACATTGTAAATACTGT
AGCTGCCATTACCCTCATTATAGAATATTAGAACATTCGAGAAATTAAACACATTATGTA
GGCCGGGCTTACTGTCGTAATTAGCTTAGAGTGTTTGTTGTTTGTCATGTCTGACTTTCT
CGTGGTGCAATAAATATTTTGGGAATTATGAACATATACAATTCCTATGCTCATATAGAG
CATCTGACTCCGATGGTGCATATTCCATGCAAATATGTTATATCGTTTTTCGCAGTTGTT
CAGTATTCTTTGTTGCTGACAGTTAAACCTTGACGTAATCTGGTTACCAGCATACACATC
TTGTCAGTAGTATAGAGTATCAATGAGTTGTATTTGGCTTGCTATATTATGTGTTAATTT
CTTAAGATACTAATAGAAAGTTGCACAATTCAAAAATGGAGCAGAGGCCTTTCTATGAAA
GATGGAAGATGCTCGAGAAGGAGGTGATAGACCCCCGTAATCATGAGAAGGCAAGAAGTC
ATATCTATAGATATGATCTTGAGCCTTTTAGGGTGCGTTATAAAAAAATTCATGCCACTT
TTCCATTTTTATATTTTTCCTTGTATAAACTGTTTATGGAGCTGTTAATTATTCTTTCAC
CTAGGTGCGGAGAAAGGATTTCTGGTTGCTTTCTGCGGTTGAGAAGGTTTTGAAGGGTTT
CATACCATCACTTTCACATGAAGCCGACGGCCTAATCTTTCAGGTAACCATGCGACTGAA
GAGGATCTTTGATGTTAAAGCCTATTTTTCATACAAAGGCAGTGAAGTTTTAGTTTTAGT
ACAGTGTATATTGTCTTCCAAATACATATCTGAGATCTAAATCTCTGTTAACAGGGCTGG
GATGATCCTTATGTTCCCCGCACCCATGAAGGTCTGTTGAAATGGAAGTATCCAGAGATG
AACTCGGTTGACTTTCTATACGAGCAGGATGAGAGTGGCCGTGGAATGCTCTCCTTGTTT
GAAAGAGGGAAGAAAAAGCATATGGATGGAAATTCTGTTGTTTTTAGAGGTGTGTATCTC
CGCTTATAATTATATTTATAACTCGTAATAAACACAGTCAATCATAACTTACATTATTTC
TAAGAACTACAAGCTACTAATGCTGAAACTGCAACAGATGATTCAGACCCTGCTGAGTAC
TCTGGGAAGATTGTAGAGTGTTCTTGGGATCAGGATGAGAAAGTCTGGGTAAGCATGCGG
GTCAGGGTCGATAAATCAACGCCAAATGATATCAACACTTTCAGAAAGGTCAGTACCATA
ATCCCTCTTTATATACTTGAGTTGTTGCATTATTGGTTGACGATCATACTTTACTAACTT
ACTTTCCTCATGTAAATAACTGACATTTCTTTCTGTCTTTTGAGTTCCGGTGTGATTGGG
TTAAGTCTAAACCATTGTGTATGTCAAAATAGGTGATGAGAAGCATAAAGGACAACATCA
CAGAGGAAGTGCTACTGCAGGAGATAAGGGAGATCATCCGTTTGCCTATGTATGCGGATC
GTATTCAAATGGATAGCAAAGCTGCGCGCCGCAGATGAAACGTCTGTTTGTTTCTCTCAA
TATACCCAAGAAGCTGAGTCAAGAAAAAGACATGTCTGGGTTGGCAGTAATGCTTTTGCT
TCTCTTCTTTGCAAATCCCGGGGTGCTTCTATACTAACATTGTACGTAAGAAGGAAAAAA
AAAGAACGCTGCATTTCTCGAATGTGTAAGAATCCCGGTTTCAAGGAGGTTTTAGGGTGG
GTTTATTATGAATCAAAATTCCGTTTGGGGGTATGTGATGATGGTTTTAGCTTGATAAGA
TGTGTTTACTCTTCTAAGTGATTCATATGTTTAGATGAAGGTGTTTGTAATATTACTAGC
AATAGTACTTAGGAATGTTGTAATCTTTTAGTATTAGTATCATATTATTATTGTTGGTTC
CATTATACTTCAGAAGCAAAAGAATGTTAGACACTTTTATCATTGAGAAAGTATCACCAC
TCCGATTCTCATATCATATGTCAATCATTTTGATTTGAAATCTTTTCATCGCATTTTACA
TAGAAAAATCAAGAACGGAAAAGGTTAAAAATCTTCCTTCGATCATTCGAAGTGATAGGG
AATAATTGACGTTTCTCATATTTGTAACTAAACAGCGAGCTGTGTCGTGCGTTTTACTTA
GATCAAAACGGCAAGCAGTTTACTCTTCACAGCGTCATTCGATTTCGCCGGCTGCGATCT
CCCACACACACAGAGTCTCAGCTTCGTCTCATTCTCCTTCTCGATCTCTCCTTTTTATTC
ACCATTCCAAATTCCCTAAACCCCGATTTTGGGGAGGTTTTACAAAATCTATCGACGTAG
TTGGATACAGTTCTTCGATTCTGATTCGATTTTAATTTTATGTCAAGGGAATTTGCCTAG
TATTCGCAGAGTGTGATCATATGAAATCTCGAGCGAGGCAGTGTCTGCTGGTTTGTTTGC
TCTGTCTTTCCTTAACGAATCTCTCCTATGGAGAAAATAAGTTCAGAGAGCGTAAAGCCA
CCGATGACGAGCTGGGCTACCCCGATATGTAAGTTTTCGATCTGTATTGAGATGCAACGC
CTCAATTTGATCGAATTTTTGTTTCATAATTCATACCATTGATTGCTGGAGATATGTTTC
TTTCCTCGTAAGGCTTTCTGTTTGGTTTCTCCGATTTAAGTTTCTTTCTGGGTTGTTTCG
TTTGTGCAGTGATGAAGATGCTTTATTGAATACTCAGTGCCCGAAAAAATTGGAGCTGCG
ATGGCAAACTGAAGTCACTTCTAGCGTTTATGCTACACCCTTGATTGCTGATATTAACAG
GTTTGGTTTATTATCTTTCCCACCAATGTTTTTATGTTGATTCTGTGTTAAAATCTTTTA
CTCACAATCAGATGTTTTCTCTCTCGAATTTGGGTTAAGGCATCATGATTAATGAGTGCT
GGTTCCATACTTTGTGCTTAAAGCCGGATTTTGTTTTTGTTACAGTGATGGA
>RG1HF0202 Genomic segment corresponding to mRNA: NM_202533 Arabidopsis thaliana expressed protein (At3g09032) mRNA, complete cds.
ACAAAAAAGATAAGGTTTTGAACATGGCCATAGCTTAACTGGGACGAGAAACTGGATCTC
TCTCTCTTCTTTAGTTCTAAATGGAATTTTCTAAGATTCGAGAAAGAATTCCACTCTTCA
AGAAGAAATAATTATTTTTTTTAGTAAGTGGAGTGTTCTTGTTTTATGTGAAGAAGACGT
TATACAGCTAATTGACACAAAAAGTAAATATCATCTTCTGGAGAAAGCAGAGACATTGAT
TCGCCCTCACAGACACACTCACTTTCTCTCTCTGTCTTAGTAGTGGTTGCTGACTAAGGT
TGATTTTAGTACCATTAAGTTTTGCTTATACGCAGTTAGAATTAGTATAAATTATTTACA
TATCTAAGGACAGATCGATTGTTCAAATCTATAAATAGTACTAATGTAAACTAACTTTTT
TTTTTTTTTTGGTTAACAAACTTCCATTTAATGTTAGAGTGACGGATCATAATTTGGTTA
ATAAACTTACCTTAAAGAGTTTGAAATGGGTTTAGGAAAAGCCTAGTAGTATAACAAAAT
GTGTGTTTATTCTATTTTTTCATTAAGAAGATGAGCAAAAACTTATAACTCATTCCACGA
GCGAACAATACCCTTGACGAGCCAGTACTCATCCCCATGATCATGATCAGCATTTGTTTA
AGTTGCTCTTATTTTTTCATTAATACACACATGTAGTAGTAGGTAGCTCTTATAGATAAG
GAAAAACTGTAGAAAAGATAAGATAAATATTTCCATATAACCACTCTCACACTAAATCCA
CATTATACAATTAGAAAGTAGAAAATTGTGAGTTACAAGTTTCAATTTTTAGTAAGGTTG
TTAAACTGACCCCACCATATTTATATCTTTACAATTTCACCCCAATGTCTTTTATGTCAT
TAGACAACACCCCATAAATAGTCTTCAAAATATCCCATTTGCTTCTCTTTAGTATTTGCT
ATTTGGTCTTCTCTCAACCCCTCTCTCTCTCTCTGTTTCTCCTCGCCCTGTCTCTCTCTC
TCTCTTCACCGCAATTTCAGACAACAAAAAATATGTCACGAAGAGCATGCAAAAGAGTAA
GCTTTAACCCGAACCCAGAAGCCACAGACGAACCCATATTCCCAAAACACGACGGTTTAA
GCTCGTCACATCACAGCCGGAGAAGGGTGGTTCTCGTCGGAATTCTCAGTTTTGGTCTAA
GGAGCTCGCCGGCCGCGAGGAAATTGATCCAACGTATTGGAGCAAGATTCGCCAAAACGC
TGCGTTTTATTTCCTTCAGAAGAAATACTACTGATAGAAGAAAAACGTCATCGTTTTTGT
TGCCTTCGTCGTCGTCGTCTTCTTCTTCGTCAGCTATTTATATGAAGAGGTCAAAGTCTG
TAAACGAGACAGAGTCTCATCGAGCAGAAGCTATTGAAGATTGCATTGAGTTCTTGAACT
CTTCTTTTCCTCTGTCGAGATCAAACTCAGTCTCAACGTGGTCTTCTTCTTGATTTTACC
CGGTTTGGATTTGCGTCCGGTCAAACAGAGAGCTCCTATTCTCTGTTTTTTTTTTCTGTA
ATGTTAGAGAATTGTATAGGAGTGTTTTAAATTTCTTATTTTCGATAACAGAAATATTTA
TCGTTCTTGACTAGAAATGGTTATTCTTGATCTTCTTTTCAAAATTCATTGAGCAAACTA
AGGTTTTTACAATAAAATAAAATATCACACTGTTTTTATTAACTTTCCATTGTTTTAAAC
AAGTTACGTTGATATTTTGTAACCGACCAAAAAAATAAAAAAGAGAGAGAGAAGCCAGGT
TTAAATTCAAAAGGAGGGGTCGGCGTCAAAGGACCAAAGACAAGAAAGCTCATGGGAAAT
CCCCACTTGGCTTTCTTCTTTTTTTGACCCCATATTACATTAATCAAAATTTTATTATTT
CTTGTTAATATATACTACAAAAGGAAAATTCCAAGACATTTCTTAAAAGAAGGATGAAAT
TTAATTTTTTCATCATAACAAACTTTAAGCGTTTCGGAAATTGTAGGTCCAAAATCTGAC
CTAACAAAAACATAATGTATCAATACTATCTAAAGAATCCAATGAAGGACTTGCATTTAA
AAATGTGGGTTCCTCTCTCCTTTCAAGACCTTGTGTGGAATGCACTACACAGAAGTTGCA
ACAAAAGGTTTTATTACATTGGCAAAGAAAGCAATACATAAAGAAAGATTCTTTGTCTTG
TTAAAAAAGGTAAACATTTCATCAAAAAAGAAAAGAACGAAGAGTATTAGGTAGAGTAGG
TTGAGAAAGACAAAAAGAGTAGTTGAATTTTAGCTATACAATGGAAACTTGCTTTGCAAA
CTAAAAGAGATATAATCATTACGCTGAGATAATGTTGAGTACTTAAAAGGGTATTAAAAT
ATGGAGAAATCATAGATCAATTAGATTAAATACAATGAAGATGAACAAGGAAGGTTAGTT
TTTTCTCCTTTTACCGACATCACTTCCATCATACCTTTACATTGTTTTTAAACAAAATTT
TCCCGCAACAATTAGTGTCTTTTTTTTTTTTTTAAGCTTCTGTCTCTAAACTGGATTTGT
TAGTTACTTGTGACTATAATTATTTATCCACTAGAACCAAAACTTTACAAAGACAATATC
TATGGATCAATTTACAACATAAG
>RG1HF0203 Genomic segment corresponding to mRNA: NM_202532 Arabidopsis thaliana expressed protein (At3g08955) mRNA, complete cds.
TATCATTTTGGATGGAGGAGAATTTCTAAATATGCATGCTTCAAGTGTCGCAAAAATTCT
TGATCTTATCGTTGGAAATGTAAATGATAAGGGTTTACTCTCGATTCTTCCAGTGATTGA
CATCTTAGTTCAGGTGCGTATAATTTCCCATTTTCCCAATTGGTCGTATCCTTATTGTGA
TGGTGTTTAAGTTCCAGAGATACTTATTCTTCTGTTAAGTTTGTATCTAGACTGCATTTA
TTTTTGTATTACATAGCCTCATCTCTTGGGATACATATATATTGACCAGTAATGGAACTT
TTGGCATGATTACACTGGAATTTTTTGTCATGACTCTCTATAAATGTGTTGCAAATTACG
CCAAGTTTAACTTCTTGATATGAACATGTGCTTGTGTATTGAGCAGTGTTTTCCTGTGGA
AGTGCCCCCTCTCATCAGCAGCTGTTTGCAGGTGAATTTTTCTAGTCTTCTTTTGATGGA
TGCAAAATCCATTTTCTTCCTTAATGCATCTGATGGAGTTGGTTTGTTCGTTTTCTCGCA
GAAACTGGTGATTATTTGCTTGAGTGGTGGAGATGACCGTGATCCATCCAAGACTGCAGT
TAAAGTGTCTTCAGCAGCTATCCTTGCAAGGATTCTGGTGATGAACACCACTTACCTGGC
CCAGCTAACATCTGATTCATCTCTTTCAGTGTTACTCCAACAGGCAGGTGTCCCAGTCGA
AGACAATATACTCCTTTGCCTCATCGACATTTGGCTCGACAAGGTCAGTGAAGAACACAT
CTTGAACATTACTGGTTGTTCGAATAGCTTTCTAGACTATTAACTTTCAGATAATGGAAT
ATTAACTTGTTTCATGTCTTTACATGGTCTTTTTCTTGAATCCTAAGCAATATCTCATTG
TCAAACTGCTCTACATGTTGAAATGCATGTTTCTTTTTCATTATCTGACGCACTTTAGTC
TTGCATCTACTCGTGCAGGTGGACCATGCGTCTCCCATGCAACAAAAGACATTTGGCTTG
GCTCTTTCCATAATACTTACACTTAGAATGCCCCAAGTTCTTGACAAGCTTGATCTAATA
CTAAGGTACAGGTTTGCACAGTCGAGAATTAACAGTTTGACTTATGTATCTTTGTGATAT
AATTTATCGCGTTTCTGGAAACAGTACATGCACCAGTGTGATCCTTGGTGAAAACAAAGA
TTTAACAGAAGAAGAATCAAGGTCAGATACTTTTTTTAATTACTTACATTACATAACATT
ATTAAATTAATTTTAAGTGACTTTTTTTATTTGTTATTGAACTGTTCACAACACTAAGAA
TTAAGAAACACACAATTTATAATTCCAGCGGTGACATGAGTTCAAGCAGGTCTCAAGGAG
AAGAAACCCCGCCAAGCAAAGAGTTACGGAAAAGTCAGGTAAAAGTTAATTTAAAATATG
GGTTTCTTGAAGAACCAGCTTCTACAAAACCACTGATTTATTACACTTCTTTTTTGGGGG
GTTGGATCTTATTTAGATAAAAGTTTCCGACCCAATCTACCAGATGTCACTAGAGAACTC
AACGCGTGAGAACCTTCAGACATGTTCTACACTTCATGGAGATGCCTTTAATTCTGCCAT
TAGTAGGATGCACCCATCGGCGCTTGCACAAGTGAAGCAAGCCTTAAAGCTGCCGTGAAT
AAATGTTTTTGCCTCGTGATTGTTTGTTTCCTTATCAGTTAAAGAGCAGCAGTATTCAAG
TGAGTTTCTGATTCGTTGTTATTCTCTCTTTTCAGCGTCATTCATTAAAAAACCTCCATT
GTGTTTTTCTATATTCATCAGTATTCAAGTGATTGAATGTTTTTGCCTCTTCACCATTTG
ATCTGACTCGCCACTTCATAACTGTTCAGGTGAGTGAGCTTTTCTTCCCTTTACGGTTAT
GGATTTGATGGGTGTGTTACATAGGCGCGCATGTTGCATTGACCTCTGCGACCTTGGCGG
TTTGATGAACTATGTACATATCTTTGATGAGGTGATTCCCTTTTAGCTGCCCATGATTCC
CTACAGAACAAAAGGAGGCATCTTTCAGAGACTTATATTTGTTTTCCTTTGGTCGAGTTT
AGTATGTCAATTCATTCTTCAATACAACGTTTTTGTCCCAATGTTACAAACAACACTAAA
GAAAAAGTGAGGAATCAAAATAGGGAGATCCTTACGATGTATTTCCGGTCTGTTTTTTGT
CCCAAGAACTCTAACTTTACATATGATGGGAACAGGTCGGAGTTTTTGTCTCTATCTGTC
GTACTGTTGTACTTGCTGATTTTTACTCATTCTCCCTTATGAATAAATCTTGGCTTCGTG
ATTTTATAGTCGACCGTTTCATACAAGTGTTGTGATCGTACGCACTGTTAGATCCCAATT
GCAGATTTTCACAAATTACTCCTTGGTCGTGTAAACTCTCTTTACTATGATGATTTTGTA
AAAACACATACTATGGTATTTAGCAATAACGGGTAATTAAGCACTGCCTCTTAGTTCGAC
ATTTAAGCACTGCCGATAATTTAGGCCTTAAAATTCTATACGAAGAAGTGTGATCAATTT
ATGGGACACGGGTAATCGGAATAATCTCAATTGATCCCTTAATGCCCTTATAGTATGGAT
ACTACCGTTGTGTGCATGCTCGGCCACAACAAAAACTGATGTTTTTTCAAGGAAACACAA
GCAGCTCCGTGTTCTGAGAAATCCTTATTAATGATGAGCTTCCAAAAATGGGAATAATGT
ATATTAATCACCTAAGTGTACTTCGAAGGTTCTTTACTTCCGGTACTGACGGATCTCTTT
TACAACGCCGTCTGTCAACGAGTCAACATCGTGATTCTTCCCGTAGAATTTCACAAAATT
CATCTCCGGACTCATCAAGTACCTTCACCCACAACATGTTTACATATCAAAACTCCAACC
ACCAAAAAAGAGATCAAACACTACTGAACACATACAAGATGAATCATTACACTGTAACTA
TGTAAAATGTAACTATGTAAATTCTGAAATTTGAGAATATGAACATGAACAATTCTAAGT
CTGCATGTCGGGTTTTGTGCCGATAACTATAATCTTCCTAACAAAATATGTTAAAGGGAT
AATAAGTACACGTACATGACTATAGAGTGATCAACGAGATAGTCTGAATCTTCCTCTTCG
GTCTTCATGTAGTAAACCCGGTAAGATCGGGCCACCGATTTGATTTCTTCAGGGCTCCCA
GTTAACCCGATCAATTTCGGGTGAAATTCTAC
>RG1HF0204 Genomic segment corresponding to mRNA: NM_202531 Arabidopsis thaliana LMBR1 integral membrane family protein (At3g08930) mRNA, complete cds.
AGGTACGGGCGGTGGAGCCCAAAGAAGCCAATGCGGTTGTGGCGTCGGAGGGATATATAC
TGTTAGACGTGAGGCCGGCTTGGGAAAGAGAAAAGGCACGCGTGAAAGGTTCCTTACACG
TGCCACTGTTCGTGGAAGATCCAGACAATGGGCCGATCACGTTGCTGAAGAAATGGATTC
ATTTGGGATATATTGGGCTTTGGACGGGCCAGAGATTCACCATGATCAATGACGAATTCG
CCCTCCGTGTTGTGGAGGCTGTCCCGGACAAAGAGAGTAAAGTGCTCGTCGTGTGCGGTG
AAGGACTCAGGTACCAGCTTTATATGTTGCATTTTGGTTAATCATTGCCAGTTTTAGTCC
AGATTTTAGAGAAACTTATCAAACTAAATAAACTATTAATCAATCGATTTGATCATAGAA
TCTTTTGGTTTGGATAGTATAAATTAAACTGAACTCTTTGGTTCGGTTTGGTTGTTATAA
ATGGTGTTGCTTTTCAATCTCATTCTCAGGTCGTTGGCGGCTGTATCAAAGCTCCACGGA
GAAGGGTACAAAAGCTTAGGGTGGTTAACCGGAGGGTTTAACCGAGTATCCGAGGGAGAT
TTTCCAGAGATCGAAGGGACCGAAGAGCTTCGGTTCGCCACGATAGGAGGTGTATCATTT
TATTTACTCAAACTACTTGTACTGTTACCGTCTTTTGGCCAGAAGAGTCGTTAAATTGGT
TTTTTGGAGCCAAGTGTGAAGACATTTTTTGTTTTTAAAATTGTGTCCGGTTTACACAAT
TGGTCACTGGTTTATTACTTACAGATGTCTTTCATTAGTTGAAATATTTTGTCCGAATCA
TTTGCTTCGGACAGCTAATCTCCAAACCTAGTAACAATTTACGTTTACACCCAAAGCCAT
TAGGCACGAGAGCACATTGTTGAGGGTAGCTTCGTAATTTACAAGAATGTTCATCCTCTC
CCAGTCCTCTTTCTTCTTCCCTCGTCTGGTTTTCGAGAGGGAAAAAAAGAAAGAAATCCA
GATCTACTAAAATCCCCAAATTCAATTTTCAAAATTTGAACTCCTAGAAAACCCTAGCCT
TTGCAATTGGGTGCTACATCTTCCAAATCGTTCCGGGATCGAAATCTCTCGAATTGGGGA
CGTTGTACATTGCACACGATGGGCGATTTCAACCTCGCTCTCGTGATTGTCGCGATCGTT
GTTTGCGTCATCGTATTCATCTCTAGCATCTATCTTCTCGTCAACTATCAGCATCCAGAT
GATGCAAACCAGGCTTATTTCCCCAAATTCGTCGTTGTTTTTGGCCTTTCTATTGCTATG
ATCTCGATTCTCATGTTACCGGCTGATGTGGCCAATCGGCATGCTTGTCGACATGCTATA
TACAATGGAGCTTGCAATCTCACCTTGCCCATGAAGGATCTTTGGCTTGCTATTTATATC
GTGGACGCTATTCTCGTGTTCTTTGTCATCCCCTTCGCAATGTTTTTCTATGAAGGCGAC
CAGGACAAGTTCGTAGCTTGATGAAATTTTAGTATCTCTATGTTGTAAGTTTTGAGTTAA
TCGAATACTGATGACAATTTGTGGGCTTTTTTTCTTTCGTTTTTTCACAGGACTCTTGGA
AAGAGGATAAAAAGTGCCTTAATTTGGGTAGTTACCACGGCTGTTGTTTGTGCTCTGGTG
CTTGGAATTTTATATGGTTAGTTGTTCCTCTGTTTTCAATTCTTTTGTCGACTTGAAATT
CAGCGTCTTTCTGTATTGACGAATGACGATAGTCTGGAGGTTATACTTGTTTAGCTGGAG
TGGTTATTGAATCCATTAGTGAGCATGTGGCAAGGATGAATCTGATGTTGGTCTCTATGA
TTTGACTGCATTCTTATGTTAATTTTGGCTTTTAAATTACCCAATCAGGGCTTGGGTTGA
GATATCTATCTTATCCATTTATATGCTAGGAATACCTTAACATTATTGGTAACATCTTCA
TCATGTAGGTGTCATTGGAAAGGTGGACTTCTCGGTCAGGCATTTGGCTTCTGCCACATC
CACTTTCCCTCTTCCTGGCAGTTTTCAAATACTCAACCATGCATAGGTAACACTGCTCGC
CAGGTATGTTTGCCTCTTGAATGTAGCATTAGCATTAGTTTTTATATCATGAGTCATTTA
TGCCGTAGAGAGTTTCAGCATTTAACATATTCCTGTCTCTGGCTATCAATGCAGTGCTCA
GCATTTACAGCTAATCCCACATCTGAGAAAACATGGACTATGCGTACTACTTTTCCAGAA
TATGTTGTTGCTCTTGCGACAATTGTTGGGTCAGTTCTTTTCACGGTATGACCATTGTTC
TTTCATGTTGAGAAGTGCATTGTTTGCTTTGAAAGGATTTAATCTGTCTTATATTGTTGA
TTCTTCATTGACTAACACAAACTCTCAACAGATGAGATGCATGGCAAGATATAATTCTGT
ATCCATTGAAGTAAATAGATGTTTGATTTATACATTTCAGTAAAAAAAATCTGATAACTA
ATTGTTCTCTCAAATATTTCTAGATATTTGGTGGTGTTGGTATTGCATGTCTACCATTAG
GACTTATCACTGCATTCATCAGGCGACCAAAGGCTGTTATCACTCGATCACAATATATAA
AGGTCTGGTTATTGTTCTCCTCTGGAAGCATCTCTCTAGATCTTGAGTCAATCCCTCTGT
CTCTTGCATGATTAACTCCATAAATATATTACAGGAGGCAACCGAACTAGGTAAAAAGGC
AAGAGAACTAAAGAAAGCAGCTGATGGACTTCATCAGGAAGAAAGAAGTGGTGCTAAGGG
CAGGAAATGGCGGAAAAATGTGAAAGCAGTTGAAAAGGTACCTCATATATCTCAAGGTTC
AGTATCTTATCTAAATTTTGTTTCATAAGTAGCAACTTGGAAAGTTTGCCTATTCATACT
GGTCCCTTGTGTGTAAAGAGGCTTTGGTCGTCTGTGGAGTTATGAGAATGACAACTTGTA
GTGAAAAGCTAGTGAGATAGTAGAATTGGTTATTGACTTTATTGGTAGCTTTTCTTTGCT
TGGTTGTGGATTTAAGCTGTGTCCCCTCAATCCTATAATTGAATGTGGTAACCCTGCAGG
AGTTGCTCCAATTGGAGGAAGATGTGAACCTCTTAGAAGAGATGTATCCTCAAGGAGAGC
AGGTAAGACGAGTGTATCTTAGAACTTATACTATAATATTTTTCTTGTTCAACTATTTTA
TTCCCTGGTACCTTTTTCCAGGCAGAAACTGCATGGGCTTTCACTGTGCTCGGATACTTG
GCCAAGTTTATTCTTGGAATCGTAGGGTTAGTACATCTAAGCAGAAACCTCCTTTGCATT
TTTTTTTGTTACATGTTGTATAAATCATGCATAATGCATACAGTTCTTGCATATTTAGGT
TTGCACTCTTAAGCTCCCGAGCTAAGCGTCTTTTTAAATGGCAAATTTTTAATGTCTTTG
TAGATTGATCGTTTCCATTGCTTGGGTTGCACACATCATCATATATCTACTCGTCGACCC
TCCTCTCTCCCCTTTTCTTAACGAGGTTTTCATTAAGCTTGATGATGTTTGGGGTAAGTT
CATACTTTTGTCCTTGTTATCCTGTATAAGGTTTCTTCTTTGTTTCTAACTGACTCCATG
CTGGTACGTGTGGAAATCTCCAGGTCTTTTAGGCACTGCTGCCTTTGCTTTCTTCTGTTT
CTACCTTCTACTTGCTGTTATCGCTGGGGCAATGATGCTGGGTTTGAAGCTGGTCTTCAT
TACCATTCATCCAATGAAGTAATCCATCTAACCGGTTTCAACATTATTTGGCTATTTTCC
AAGGTCATTCATTACCTTCTCTTGATTGCTGATTGGCCATATCAACTTATTTCAGATGGG
GAGCTACTCTAATGAACTCTTTCCTCTTCAATGTCGGCCTCATTCTTCTTTGTTCAATCA
GGTAAGTCTCTCTGGTCTCTTCTTCTGCCTTTGTATCTGTTGGGATCAAGTGCACTCTGA
TAAACGGATCTAGATCAAGCATGTTTATGTGCATACATTAACTTATCAGTGTTTTCATGC
CATCACTAAAACTAATTTCCTTTCCGGCGAATGCCTGAATCGAAGTTTATAGTTACTTTA
CTCATGCACTTGGGTATCCTTTGTACTCTATTAGATGTCAAACCAAGACTTTTAATATAC
AGCTGCTACCCTCACAATTACATGTTAATCCTCACAGTCTGAGTAATGTGGTTCATTTAA
AATGCAGCGTGATTCAATTTTGTGCCACTGCATTTGGATATTACGCTCAAGCCACTGCTG
CCCAGGAGATATTTGGCCACACATTGCAGTCCCTTAGAGGAATTAAGTACCTTTACAAGT
AAGTAGAAGTGGTATAACATATAGCAGTCATATGCTATATCCGTGATGCGTCTTATTGAG
GTTTTATATTTCAGGTACAATGTGTTCCAAATCGGGTTTGTTATCCTGGCTGGACTGACT
TTCCTATATTACATTGCCTTTGTAAGTCCTCGTTGATGTTACTCCTCGGGTTTTCTCTTC
TGTATTAAGTATTTGTAGAATCATATGGTCTTTGGTGTTTTGGCAGGGATGGAGAAGAAA
AAAAACTAGTGGCCGTTTCCAGCTCTCTTCTTAATGTAAAACGTTTTCACGGGGATCTGA
TTGAGTGCTGTCGACAAAGTTTCTACTTGTTTCTGGATCATCATCGATTCCAGAAGTATC
TAGAGACTCTGCTTCTGAGGTTTATTTTCCTGAATGTATTATTAAATTTCTTGTGAGTGT
GCTGTTTGGTTGCGCAACAGTTAGCTGTCCTGTCTTGGTCTATTGTACTGTCTCGGATGC
GATCATGTAATCATATTTTCTTAATGAGAAGCCTTCTTCGAATTTTTACAAGACAGAGAC
TTCCTTTGTGGTTTGAGACAATTGTAACCGAACCTAACCGGATTATCAATATTCTTGAAT
TTGTTTAGTATGCAAGGCATACAACTATACAAGTGGACATGTGCTGCTGAAGTGACAAGT
GGCGTTGCTATGCGATTCGTCAATAGCTTCTTTTGCCCAATCAGCTTGCTTGCCTCATCT
AACTCTAAAAGACAGACAGGATAGATAACGCGAGCTTTTTATAGATAAGGCTGATTTTGT
TTCCTACCGTCAGATGGATTTGTTTCTCCATCTAACCGTCAAGATTCGTTCTCTGAGATC
TCTCCCACACACATACCGCCACTTAAAAACGCCATTTGCTTCAGATAAGTTACAAACCGC
AAACGCGACAGAACTAACTAACGACGCCGGAGATGGCCGCCACTTCAACCGCCGCTGCTG
CTTCTTCAATCATGGGTACCCGGGTGGTTTCCGACATTAGCTCCAATTCAAGCCGGTTCA
CAGCCCGGTTCGGATTCGGAACCAAGAAAGCATCTCCCAAAAAGGCTAAGACGGTTATCT
CAGACCGGCCTCTATGGTTCCCAGGCGCAAAATCACCCGAATATCTCGACGGTTCACTTG
TCGGGGACTACGGGTTCGATCCTTTTGGTTTAGGCAAACCGGCGGAGTATCTCCAATTCG
ATTTGGATTCCTTGGACCAGAACTTAGCCAAGAACTTATACGGAGAAGTGATCGGGACTC
GTACCGAGGCGGTGGACCCCAAATCGACGCCGTTTCAGCCATATAGTGAAGTCTTCGGGC
TACAAAGATTCAGAGAATGTGAGCTGATTCACGGTCGGTGGGCAATGCTCGCCACTCTTG
GCGCTATCACCGTCGAATGGCTCACCGGTGTTACTTGGCAAGACGCCGGCAAGGTATCGC
CTCTTTTCTTTTCGTCACTTTTGCGTTTGTGTTTAGCGTTTCGACATCTGTCTGATTGTT
TTATTTTTAATTTACCAGGTAGAGCTAGT
>RG1HF0205 Genomic segment corresponding to mRNA: NM_202530 Arabidopsis thaliana D-alanine--D-alanine ligase family (At3g08840) mRNA, complete cds.
ATCGCGAGTGGATCTGCAAAACAGCTCATTAAAGTATTCAGTCTTCAAGGGGAACAACTA
GGGATAATCCGCTACTACCCATCCTTCATGGCTCAAAAGATTGGATCAGTGAGTTGCCTC
ACATTTCATCCGTACCAGGTTCTGCTAGCAGCTGGAGCTGCTGACTCATTTGTCTCCATA
TACACCCACGACAACTCGCAAGCAAGATGAGTCACAACCGTAAGTGAATATGTTGCATTT
AGCATTGCTCTTGTGATAAAAAGAAAAGCATAAATCAGTGCAGGTCGGGTCGGTTTTGGG
TCGGGGTAAAGTGGGTGTGGTTTATAGTATTCGTTAGCCTCCGTCCAAGATAAAACAAGA
TCTAAGTTAACACTAAAGAAGGAGGCTTCACCAAATAAGTTATATCTCTACCTATGCAAC
AACGCACGTAAATGGTGTCTGTAAATAGTTTCCCTGTTTTGCTTTTCATTTTCTCATCTC
TTGGGTGTGTGATTTCCTTTTTATTAATCTTTTAAGTCATTCTGTTTCCTAATTTGTTTC
ATGTGTAAAAAAAATGGTAAAAGTAATGGTGGAAGAAAATTTGCATTTTCGTGACGATGC
TTTGAAATGTTGTCTGTTGTTTGTTCAAGTTGGGATCCGTTGGAAATAGGCTTGCAATTT
TTCATGCTACGCATCTCTATGATTGGTCAAATACCAGTTTATGTCAGAATCCAAGTAATT
ATCGAAAAATCTGATCACTCACTAGGATTTCTTTGGTTATCAATAAAGAGATGACTAACA
ATCATTAACAATCATAATGAATGACGATCTTTATCATTTTGGTTAATAACAAAATCTACG
AACAAAAATCCGTTAGGACATTTTTTACTGACACGTGCAAAGCAAAGCTCTCCCGCGTGC
AACAAATGAAAGCTTTTTGTTTCGATGACTGTTTTACTGACTTGTGAGTTCTGACTGACG
ATGAAAAAAATAAAAAGTTCCTCAAGGAGGTGTAAAGATTATTGTACGGAGAATTAAGCT
TCCTTTGGAGATGGCGTCCATGGCGACCGGCGTCAGTTTTTCGATGACTAGCGGCATAGG
AGAAGGAGGATACGATGTTCATCGAGTAGCGACGGCTGCACGGACAACTCTGAAGCTGAA
TCAGAAGAACTCACTGAGCGAGAGTACATGCATGCTTTTGGGGATGAATAAGTATCGGGG
ATCCGGAGCTATACGAACCGTCTCGAAGGCTGTCGGTTACGGACAAGAGATGAGTAAGAG
TCTGAGGGTGGGACTCATTTGCGGAGGTCCGTCGGCGGAGCGCGGGATTTCTCTCAACTC
TGCTAGATCAGTTCTCGATCATATTCAGGTTATTTTCCGTTTTCCCATGATCAATTGAGC
TTTGGATTTGTGTATTTTCTGGCTCCATTTAATCCGTCTGGTTTGAAATTGAGTTTCAAT
TGTGTTGGATGGTTTTTCATCAGGGTGATGGTATAAACGTGAGCTGCTATTATATAGATC
CTGATCTCAAAGCCTTTGCAATTTCATCCGCTCAGGTTTGCAGCGTTGTATTAGGCATTT
TGAACAATTCTGCTTTATGTATCTCTTACTCATTCTTTCTTTTATTGTTTGTGAAAAATT
TCAGGTGTACTCGAATACTCCTTCAGATTTCGATTTTAAGCTGGAGAGGTGAGGTGTATG
ATATGAACGGTTTGAAAAATTGGTTATGGGACAATAGCAGTGACCAAATTAGCTGAGTGG
CTAGTTTGTTTCATACTGTAGTCTTGCACAGGGATTCTCGTCATTATCCGAATTGGCCGA
GCATCTTGTTTCTGCTGTGGACATTGTTTTTCCAGTAATTCATGGTCGATTTGGTGAAGA
TGGGGGCATTCAGGTTTTTTTGTTTGGACAAGTCCTTATAAATTTTATTTTCTATTGGAA
GTACTTATGTTACGAGACCTTAAATATCATTGATTATTGGCTATGTAGGAGCTGTTGGAA
AGTCACAACATTCCATTTGTGGGGACTGGATCCCGTGAATGTTTTCGAGCATTTGACAAG
GTAAATAGAAAGAGTCTGTGGATGAACTGGTGTATCAGATATTCATTACATTTTAATTAG
CTAGCTCTCATTGTGTTGTTTGATATTCTTCTTCATCTGTCTTAGTATAGTTCTGATTAT
TTTTAGTGAACTTATTCCAGTATGAAGCCTCTTTGGAGCTCAAGGAACTTGGTTTCATGA
CAGTACCAAACTACTTGGTGCAGGTAGTATATTGTATTATTGTCTATGCAGGCATGTCTC
TTTATTGCATTCAATTCCCTCTTCATTGTATATTAAAATCTTATCTATACATGCACTCAA
ATTTCGAGCTAGTGATATATTTCCTAAACACAAATCCTTGCTCAGGGAACTGGAGTAGAC
AAAAGTGAAATAGCACTGTGGTTTACAGATAACCAGCTGGATCTCGAGATGGGAAAAGTT
GTGGTAAGCATCTCCCCATTTCTCAGCCTGGTCATAGAAATGTTGCCTAGAGATCCCTCC
TCATTTATTTCACTTTTTTTTTTTCTCTCTTCACGTTTGTCTGTTTCAGGTAAAACCAGC
TAAAGCAGGTTCAAGCATTGGTGTCAAGGTTGCTTTTGGCGTAAATGATTCAATTAAAAA
GGCTACTGAACTTATTCTAGAGGTATTATTTGTTTTGAGACTTGGACAATATAACTAGAC
ACTTGGAAATGAGGAATGGAGATCTCTATTTCTCGAAACTAGAAAATCTGTATTTTTGGA
GGATTGCAAACTATTTCTTTACAGGCAGTAAGTTTTCTTTCCTTCTTTTTTTTTGGATAG
GGAATTGATGATAGAGTTGTTGTTGAGGTGTTTATTGAAGATGCATATGAGTTCACTGCC
ATCGTCCTGGATGTGGGTTCTGGTTCTGTTTGCCATCCTGTTGTTTTGATGCCTACTGAG
GTAATTACATTTTCAATTGCTTTCTTCTGAATTTCACAGAAGCTTGTGCAGATTCCTTTT
TTGCTCTGAGGTTCTGTCTCAACTGTAATCTGGACCACTCTTACATGAATTATTTTAATC
TTGGACTAGTAAAACTTGGGCCTCAGTTACTTTTCACTAAATAGGAAGCAGATGTCAATA
CGAACAGTTTTTAATATGCTGAATTCCATAGTTTGTGACTAACTTATTTGTGCATTGAGG
TCAGATAATTTCATAAGAAATCATTTGAAGTAATATGTATATGGACTAGATCTTACCATT
AATATCATGTTTTTCCTTACTAAATACATGCATTTATGTGGTCAGGTGCAACTTCAGTTT
CATGGCATTGGTGATCCAAAGGAAAACGCAATCTTCGACTATCGGAGGAAGTATCTGCCG
ACACAGCAGGTACTGAAATAAAAATGATTCTTACAATTTCCGTAACCAATAATGAAAGGT
GTGTCTGGAACACATTGATTTCCTTAATGCCCTTAACTCTGTATTTCAAATAGGTCAACA
TACCTTTCTTTTTATTTTTCAGAGGTTATCATATTGGTTTCTCAGCATATTGAGTTCCAA
ACTGTAGTAACTTTATATCTCCTCACAATGAGTTCATTTAAAATAAACAGGTCACCTATC
ACACTCCTCCACGTTTCCCTATCCATGTTATCAAAAGTATTCGTGAAGAGGCATCTCTTA
TATTTCAAAAGCTTGGTTTACGTGACTTTGCTCGCATTGATGGATGGTATTTGGCTCCCA
ATTCAAATTTATCATCACCTGTAAGTGAAACGCTTGGAGGAACCAAGTCAGGAGATATTA
TATTCACAGACATCAACCTGGTTAGCCTAGTGCAATTTCACCGGCCTTCAAATTTACCCG
GAGCTACTAATACTTTGCATTGTTCTTAGAAGTAACACTTGAATGCATATCTCAAATGCT
CTTACAGATAAGTGGCATGGAGCAAACTAGCTTTCTCTTCCAGCAGGCATCTAAGGTAAT
TAAAGATATTGTAACTTTGATGGTATGTTGAAGATGTGCTTCATGCTGTTTCTACTCTGT
TAATCTTTTTCTTCTCGTATTTTGTGAAATAGTTGTGCATGTACCCTATTTTTCCTTACT
ATAATCGATGTGTTATAAAATGACATGATTTTATAAGCATTTCACGTTTTTCTTTCTCAA
AATTTTTATTGACAGCAATTAATCTTCTCATTGATAGTTTGTAAGCAAATGGTAACGTCA
TAGTGAAAGTTGAAGCTGTGATGTATTGTTCATTTATGTCTATATTCTCATTTATGCCTG
GTCCACTCCAACATTAAGGTTAGATGTTTATATTACCATACATGAATTAGATCATCGATT
CTTACATTCAGGTTGGATTTTCTCATTCAAACATTCTGCGAACAATCGTCCACCGTGCTT
GCTCGAGGTTTCCCCATCTTGATTGGTATAATTATGGGTATAGTCAATTACTCCAAGGTT
CAACAACCCTGGAAGTCTCTGAGGACCCCCAGAAAGTGTTTGTCATATTTGGAGGAGATA
CTTCAGAGCGGCAGGTGTCCGTCATGAGTGGAACAAATGTCTGGGTCAATTTGCAAAGAT
ATGTAGATGTAAGTTGAAAAGAACGCAGACATCATTTGAGGTGTAATCATGTATCTTATG
AAATCATTAATTCCTGTGTATATTGTCATTAAACGATAATAGTGGGTGCAATAGGATTGC
CCTGACTCTGATGATCTTGTTCTTTACAGCTTAATGTAACTCCCTGTTTGCTTTCCCCCT
CACTTAGCAACTCATTAGGCGCATCTTCGAACTTGGACAATAGAGAAGTCTGGGTTTTGC
CGTAAGTATATTCTCAGACATATGTTGAAATAATATATTCAGTAGTCTGTACACATAGAT
ACAAATGTTGACCTCCCAGACGATAGAGGGGACACCGGTATAACATTTCACATGGATGTA
TGAAATTATTTTAGCTTTTCTCATTTGTAACGCTATAGACGGTCAACATCACTAATGAGT
TTCTTTATTCTCAGCTACTCGGTTGTGCTAAGGCACACTGCTGAGGAAGTTCTTGCAGCG
TGCTTAGAAGCAGTCGAGCCTGTTAGGGCTTTATTTACATCTCTGCTGCAGAAGCAAGTG
ATGGAGGATCTTATGGATGGTTTTAAGAATCAAAGCTGGTTTGCAGGGTTTGATATAACA
GACGAGCTGCCCAGAAAGTACTCATTGAAAGAGTGGATCAAGCATGCCAAGGAAGCTCAA
GCAACTGTCTTCATTGCAGGTTAGTCTTGTAAGAGAGAGACTGCAATGTTTCCTTTTTTG
TACTAACATGACTACATGAGCAAATATAAGATTATGAGAAAAAGCTATCAACAAACTAAA
TCAGAAAACCTAGTTGCAAGATCAAAAACAAAAGCCGGGAATGTTGATACATTTTTTGTT
TAATATTGCAATGTTGATACTCTTCCTGACGCACTTTTTTTTGGTAAGAGAGTGCTTCTG
TTCTGCATGCAACACATGCAACATTATGATTTTAGTTTTCAAAATGCTAACTGGCAGTGC
ATGGAGGAATTGGTGAAGATGGTACACTGCAGGGCTTGCTGGAGGATGAAGGAGTTTCTT
ATACAGGTTAGTTGCTACTTTTGATGTAGCATTTGGGCTTCTATTTAATTCTCCACATAA
TATATGTTCACGGTATTGTTTAATTTTCCTTTTCTGTTCTTAAATAAAGGTCCAGGCGTA
CTAGCTTCAAGGACTTGTATGGACAAGGTTATGACATCTCAGGCTCTTAGTAATGTATGG
AAACCAATCGATATACTCTTCAAGCCGATTTGGAAACCGTGAGTATTATTGTAACAATTT
TTGTTGTTGTTGTTGTTGTGTGTTTCTTGTAATCAATAGCTTTCAGAGTTTGGAATTCAT
ACCATAAGCAAAGATGTGAAGAGAACAGAGGATATAATGCATGAGACCTTCCCAAATGTT
TGGGATGAATTAATCAAGAAGCTTCAGTGTCTCACACTATGTGTTAAACCAGCAAAGGAT
GGATGTTCCACTGGCGTTGCAAGATTATGGTAACTTGTATTTAAAATTCTTTTATCGTTA
CCACTAAGTTTTTTGGGTGTGTGATTAAACCTTTGTGTTTTTCTGCAGTTCCTCTGAAGA
CCTTGCTGTATATGTACAAGCTTTGAAAGATTGTATACCAAGAATTCCTCCAAACACTCT
TTCTAAGGTTAAAAAACAAATAATTTTGTTAGTACAACCGTGAAGCATTCATTATTAAGT
TAGGATTATCCAAATCCGTATCTTCACTTGTGTGTGTAGACACATGGAATGATTGAGATG
CCAAATCCTACTCCAGAATTCTTGATTTTTGAACCATTTGTCGAAACCGATGAAATCATA
GTTTCATCCAAAGCCAAGCAGCAGCTCTCTTGGAAAGGTAGGAGGCGGTGGGTAGAGATG
ACTGTGGGTGTAATTGGAAAGCGTGGGTCAATGCATTCACTGAGTCCTAGTCTTACTGTC
AAGGAAAGTGGGGATATATTGTCTCTCGAGGAAAAGTTCCAAGGTACTCTCACTTGTCTT
TCTTTGCCACTTCATGTCTTCTTTTGACTTTATGAGAGAAATAATTAGTCTTTACAGTGG
CATATGAAATTAAATCTTGAATAGGAGGCACTGGCATAAATCTTACTCCACCTCCACCAA
CAATCATGAGGTTTGTCTATAGTTTCTTTTGGGATATTATTAGTACATGGAGTAGAATAA
AACCATACGAAACAGAGCATTTTACTTTGTAGGAAAAGGGGCTATTTAAGCTCTTTAAAA
AGCTATTCTTGTTACGGTTAGCAAATTCAGGTTTTCGGTCGAAGGAAACTATAAACTAAT
TTGAAACTTAATGTGTTGTCAGCTCCAAAAAAGTGAGTTTCGTTTTAGTTTTGGGGTATA
AAAAATCCTATAACTAAATCAAGATATTTATCAGTTTATTGGCTTTTGTTGACTTTGGTT
TAACCAAAGAACACAGAGGGTAAAGTATAAAGAAGCTTATGACTAATGTTGTGAGATTTC
AGTAAGGAAGCTTTGGAGAGATGCAAACAAGGCATTGAGCTGATTGCAGAAACTCTCGGC
TTAGAAGGGTTTTCACGGATCGATGCTTTTGTGCATGTTGAAACCGGAGAGGTACGATAG
GGACCTAGAGAATTACTTTACATTCTACTAATGGTTACTCTCATCTTACATTCCAAAATC
AATTGCTTGGTTCTCACTTGTTGGTTGTGCAGGTGCTGGTTATAGAGGTAAACACAGTTC
CCGGAATGACTCCTTCCACTGTTTTAATCCAACAGGTGACTTTTGCATTCCTATTTGTCC
AACAGAAGTGTTGTTTACAATTTCAATCTAATCTTTACCATAAACACATATTCGAAAGAT
TTGTACTTGGAATTCTCCTCATGAGTACATAGACGATAACATGTTCTTTGTTTTGTTTTG
GGATATTGGAAACCTAAAGGCATTAGCAGAGCAGCCGCCAATGTACCCTCCTCAATTCTT
TCGCACTCTGCTCCATCTTGCTACGCAGAGAGTTGTGTAAGCTTTTCTTTGTCTTTCGTA
TTTACATTATTCCCAAGTTTAGTGTGTTTTTTGTAAATTCGATGCCTTCGTCATATGATT
AAAATAAAGTGGATCCCATATGTATGAGCTATGATTTGAATTTCATTTCGGTATATATTT
TATGAATTGTAAATTTGCAATATCATGCTAATGCTATATTAGCTGTCCAAAAAAAGAAAA
GAGTAATGCTAAATTAGCTATTCTTCTTATGAGGTTGTGATTCAAAAGAGGAACTAAGCA
ATGCGAAAAAATGAGAGAAAACAATTTTAACAATTTAATTTGGATTAGTTTGATACAAAA
GCATAGGATCAAATCTGATACAGGCATATTATTATTACCAAAAAAACAAAAAAATAAACG
AAAAGACATTAAAATTCGAATTTAAAGCGATGTCCATTTTCAAGAGTGATAAATTGGCGG
GAGGTAACCCTAATGTTTTAAAAAAGCGATGAGCATCGTCACCGTTCCATCAGCAACATC
AAAAGTCCAGCAGATCAAAACTCTAATCTCCGTCGCATGCACCGTCAATCATCTGAAACA
AATCCACGTCTCTCTCATTAACCACCATCTCCACCACGACACCTTCCTCGTCAACCTCCT
CCTCAAGCGAACTCTCTTCTTCCGCCAAACCAAATACTCCTATCTCCTCTTCTCTCATAC
CCAATTCCCCAACATTTTCCTCTACAATAGTCTCATCAATGGCTTCGTCAATAATCATCT
CTTCCATGAAACCCTC
>RG1HF0208 Genomic segment corresponding to mRNA: NM_202527 Arabidopsis thaliana metal transporter family protein (At3g08650) mRNA, complete cds.
AAAATAAAATGGATTGAGAACTGAGAAATGAAGTCGATGTCATATCAAAACCCACCAAAT
AAAAGATGAACAAACAAATAGCAAAGGACAAAGTTAAAGTATATACTTTTGGGAGAGATC
TCTAAAGTTTATTTAATCACTTAATGCGCATCGCTGTGTTTGTTTTGGTATGTTCTTATT
GTAGCCTCTCTTGCTTTTCATTCATATACATGTTCATGAGCCAAGGTTGATGTGTAGTTT
TCTGTACCACAAAAATCTAGTATTATACAAAAGAGTACAGTAACTCATTTATCAAGTTGT
CTGGGACATAGGATCGGTGCCACATATATCGTAGGTATAACCATCGCTATAGCTTCTAAT
AGATGGAATTTATTGATCGATCGATTTGGTGGTATGCTTTATGTATTTATCTTTATTGTT
TTCTTATTATAAGCATTGTTGATGTTGTGTGCTTAGTTCAGTATACTGGATTCTTAATCA
CAAGAGCCAACAAACATCTTAAAAACTCTCATAATATCAACTAAGATACGATAAATGTCC
ACACAACATGTTTTGTAGCATGTTCTTTCAGCTTGAGTGTCAAATATTGTCGACTATAAG
TCTATATCCATGTAATGATAAACCTGTTTTTTTTGTTAAGAAGATAAATAATTACAAAAA
TAAGTCAGCAGACGTGAACTCACGATGAACTCATATGTAAACGATGTAATATTATCCTAC
GTGGCCTATAAAATTAAAGATACGATGCCATGAACCTAACATTATGGACGTCAATAATAA
TTTTACATAATTCAGACTCTTTTGGGTAGATTAGCAAACTTGAGGGTCTTTATCACAAAT
ATTTTAAATGTGAGTTTTTTTTTTTTTTTTTAAATGTAAAAATAAATAAATGTCAGTGGA
TATTCCTTTGATAAAATTTGGCTTCCATGATTTATCCCAAAGTCTCCTAAGGCGAGAAGG
GATCCGGTCGTCGCACTAGGTTTCCTTTTCTTTTTTTTTTGGGTTTCAAATTTTTTCATC
ATATCTCCTGAAAATCTTCTTCATTCGCCTCCAATTTTGCTCATGTTCGTCCGATCCAAC
ATTCTTCGTGCTCTGATTTTTACTGTGCTGGTAAGTTCTGCGATCCCGTTCTTTTTGTTC
TAGCATTAATCTGGATGGGGTAAATTGTGTAGAACGGTAGATCAAATCGTTAATTTCTGA
AATTGAGTTCGCAAATTGTAACCTGGTAAAACGAATTGCTAGAAATTAGCGTTTTTTAAA
CGCTTTTGTCCATTGAAAGGAGAATAGGAACGATTCTGTACGAACTATTTGTTATATTGC
GAGGATTGTTGCTTTGTTGTTCTTCGTTACAGTTTCTTTTTTGAAATTTGTTCTTGTGAT
CTTTGTTAAACAGGAAACCTCCTCTTGATTCAGTTTTGATTCTTCAAAGCCTCAGAGATA
ATTTGGTTTTCTCTAATCTCTTGTAAGGAGAAAACTTGCTTGGAGATCAAAATGATGCAT
TCAAGCTGCAAAGGACTTGTGCTGCTTCTATTCTTATTTGTCGTTGTATTCATTGGAAAC
ACCGATGCGAATGCTCAGTGGGAGGTTTCACATAAAGTAAGAGCTTCTCCCCATGAAAAC
ATGGGACGTAATGTTATTGACGGAAGTGGTGTAGAGAAAACATTACATGACATTGGAATG
GGTGAAAAGAGAGGCACTCACAACAAAGTTTCAGTCTCAACAGTTGCGTTGTTCACCTTG
GCTATGGCTGCTGCCACTGGGTTAGGTGCTGTGCCCTTCTTCTTTGTTGAGCTTGATCCT
CAATGGGCTGGAATTTGCAATGGCATGGCTGCTGGTGTGATGTTGGCCGCTAGCTTTGAT
CTTGTTAAGGAAGGGCAGGAACATGGCTCTGGAAACTGGGTTGTTACTGGGATCCTAGCC
GGTGCTTTGTTCATTTGGCTCTGTAAGCAGGTAAGCAACTGAATGTTCGTCTGTCAATCA
CCTAGTTACTTATTTGCATAGTATTTTGAATTTAAATCTCATGTGTTGACAGTTGACAGA
AACCTATCACTTATTAATTAACCATGTATTTTGGACAGATTCTTGAACAATATGGTGAAG
TTAGTATGCTGGATATTAAAGGCGCAGATGCAACTAAAGTTGTTCTCGTCATAGGAATTA
TGACACTTCATTCTTTCGGGGAAGGATCAGGGGTTGGTGTATCATTCGCTGGCTCAAAAG
GTTTTAGCCAAGGGCTTCTGGTCACTTTGGCCATAGCTGTTCATAACATTCCAGAAGGGT
TGGCTGTTAGCATGGTGTTGGCATCAAGGGGTGTCTCTCCACAAAATGCCATGCTCTGGA
GTATAATAACATCCTTACCTCAGGTAATCATATGATGTTCTGTGATCTGATTTCTTTGTT
TGCATAACAGGATACTGATTATTGTTTTCTTTGCATTCTTTACCAGCCTCTCGTCGCCGT
GCCAGCTTTTTTATGCGCTGATGCGTTCAGCAAGTTTTTGCCTTTTTGCACTGGATTTGC
TGCCGGATGCATGATTTGGATGGTTATTGCTGAAGTGCTTCCTGATGCTTTTAAGGTGAA
TTGCATGTGGTGATTTAATATTTTTATTTGAGAAAGATGCGAAATTCACTTAGTATACTT
AATTAAATTCTGTTCATTGTAACCACAACAGGAAGCGTCTCCTTCGCAAGTGGCATCTGC
AGCCACCATATCAGTAGCATCCATGGAAGCTCTTAGCACTCTTTTCGAGAGTTTCACACA
TGATTACAAGTAAAACTACAGAGTTCTAGTAAAAGTTATATGCTGCTCCATTTGATTGGT
TCTTAAATTTTACTAAGGCTTCATTTTTTCCAATCTGCAGCTCAGAGGATGCTTCTGGCT
TCTTCGTTTCACTCCTCTTTGGTCTGGGTCCATTGCTTGGGGGAGTATTTCTGGTTGCAT
CGGCAGTCACCTTCCGTCTCCAGCACGCCCTTCTCATGGGAGTTGCCTCAGGCATTGCTT
TTGTCCTTGGTCTCTGGCGCCCACTTCAACTGCTGCTATCCGCAAAAATGGGATTAATCC
CTCTGGTTAGTCTACTTGCAATTGGAGCTGGACTGAGCCATTTCACTAGCTCAACCATCC
TGAATGTAACTGGTCGGAAAAAGTCCCGGGCTGGCAGTTTAATAAACCCAGTAACCAATT
TTCCAACCAGTGTGATAACACTCCAATCATTATTAGCGTGTGGAGCGGTTGGGTTCCATG
CATTAGCCGAGGGGCTTGCTCTCGGGGTGGCTGCTCCAAATGCTTATGGCCTTGGCCGAC
ATATGGTTCTCCCGGTTTCCCTACACGGGCTCCCAAGAGGGACAGCGGTTGCAAGCTGTG
TCTTTGGGGCTACAGACAGTTGGCACGCAGCTCTTGCAGCAGCAGCTTTGATAGGATTTG
TGGGACCCATATCGGCCATAGGATCCATATTAGCAGGGATAGATTACAGCGGACTGGACC
ACGTGATGGTGGTGGCGTGCGGTGGATTACTACCCAGCTTCTGGCAGGTGATTAAGAGAG
CAGTGAGGTTAGAGAGAAGGAAAGGCAGTGTGGGGATGGTGCTGGGACTAGCGTGTGCGG
TTGTGTGTCTGACTTTCACGAGACTTGTGTGCTTGCACACACCCTACTGCAATTCTGCAC
CTGAGGCTGTTAGGTGATGACTCCTTGTGAACACACACACACATTCTCTTATTCCATGTT
GTAAGATATGTATACTTCAATACCCTGACTTAACTCGTGTCTATACAAACTTGTCGGATG
ATTGGTTGAATGGAAAAGAGGATGTCTTGTACTCTTAATTTGGATATATGATTGGGTACA
GATCAAGTAGATGGGGCTTTTTCTAGCTCTAATCTACTGGGATCTAACAACAAAACAACA
CTTTTGACAATAGATTGTTTGTGTAATGAGGGGGACGAATTACTGTAAGGGGCCAACGCA
TCATTAGTTACGTAATCCTTCAAAACTGATCAAATCTAATTCTTGTGTTTATTTTGACCT
TGAATTTTTCTACCAACAATCACAATCGTCACCTACATAATTTGCTTCAATCAGGTTTTT
ATTAAACAATAAATAGAGAGCACCACAACAGAATGAAGTTTTTCACATATTCGATAAGTA
AATCATTCGATCTTTATTTGTAATTTATAACCTTTTTATTGAGTTATTATATTCATGGTA
ACTGAAAAAGAAAACAACAAACTTGGCCTAACAATGACATCCAATAGGATGGACCTAAGA
AGGGATTCATCTTATTTATTCCAACACAAATGGTTTCAACTCAAGAAGCCTATGAACTGG
CGAAAAACACACAGGAACAAAAACCTTGAAAGACTAGGATGAGATTCAATCATCCTTCTC
TTTCTCTGAAATCTCTGTCTTCTCCTCCACCGACTGTGATCCCGTCATCCTTGCCAACAA
AACAAACGACATTCCTCCAGCAACATTGTTTGCACACCTCAAAACTATCACACTTGTCTT
AAACACCAATGGGGGCAACACCTTTGCCAGCAAGAACTCAATCCCATTCAACGTTTGGTA
CCTTGCATTCGCACTCACTCCCATATGAGTTGCCCAAGTTAAAGAATTAAGCACAGTCGG
TGGCGGTTTGTTTGGCGTTTCGAAGCTCGGGTCCATCTTCTTCCTCAGCATAATCAACCC
ATTAGAAATGGCAGTACCTACAAGACCTGCAGCTAATCCTACACTAGCAAAAACCATTCC
TTTGTACACAAGAGTCCCGAAACGGTTCATAACGGTGAAGCTACCCTGTTCAAACATATG
GCTTGATGGACAGTTTCTAAAGATTCCAGGCAAAGTCTGAGAGGAGCCAAGAGTTGCTGC
AGTAGGAGCTAACATGTACATGAGTACGAAATTGAGAATCGAACCTACAA
>RG1HF0210 Genomic segment corresponding to mRNA: NM_202525 Arabidopsis thaliana expressed protein (At3g08030) mRNA, complete cds.
AAAAGAGCCAACAATCTGATGATATCTTGTGCAATTCTTATACGATCTTGTCAAGCATAA
ACAATATGAAAAAGAATCTGATTTTGAATGTGCAATTAACTTTATGCCAAAGTAAATGAT
ACTTTAATAACTCGGTAATCGTTATTAATAATATACGTGTGTTTTATAGATGCTGCCGCC
TGCCGCCTATATGTGACTTGGTTGTTCATTACCGATGTTTTGAGATTTATAAACTAAGTT
AGTGGTATATTTTGTGTTTTTTTACATGTTAGACCAGTTCTTTTTTAAAACGCTTATATG
ATGAGGTAGAGTATATTTACTATAATGTAGTAGTTTAATATTGAAGTCTTGAGAATATTT
GCTCTGTTTAGTTAGCACATCGATAATTTTTGACATCAGCCATATCTCTACGCATACTAA
GTATCATTTCCAAGATAGTTTACCATCAAAGACGACAAAATTCCCACTAGCTTTGTTATG
AGGAAACAATAACTCTATGTATATGCATGCATGAAAACATTTTTAGATTTATGTAGTAAA
ATTTCAATATCTCTACAGTAACAAGCATATATCAATAACACTAACCAAGGAAAACTCATT
CTCTAATTATCTCCTCTCATCTTTGATCTTCTCAATATTGTCTCATTTAGCTAACTTTAG
TTCCTCTCAATTTCTCTTATTACCATACAAAATTTACTAATTACTGTACAAAAATTACCA
AATAAAAGGCCACAAATATCTTAGGAAGAAATGAAGCAAGGCACAAGTGCCAATACGAGA
TTAGAGAGCATGAATTAAGGAGAAAAGTCGGTTTCGGTTCAGTAAGACAGACAGACAAAA
TCCATCGTTGGGGTCCAGTCACATTACCTCTTTCTACGTGATTTCCTCTCTCTCCACTCG
CTTTTAATCCTTTCACTTGTATAAAGTCGTAGCATCTCGAGATCGTCTTCCTCTCACAAT
CTCAAATTCTTCGGACCTTTTCTCTCTCCCCTGAAGCTCCCCTCACTCACTCTTCTCCGA
GGAAGAACAACAGAGACAATGGCGGTTCCCAAAGCCATTATTCTACCTATCTTGCTACTC
ATCTGTGGTGCTGCTCTCGGAGCTCCTGCTTCTGAAGGTAAATCGCGCGCACACACACAC
ACACTCACTGTCTATGGTTTGCACTGGTTTGCTCTGTTTTGCTTTTGACAAGTTTTCGAT
TCTGGAAGATGGGTCTTCTCTACTTGTGATTCTAAAGCAAGATTTGGTGTTTTTGGAAGA
AAAAGATTCAATCTTAGTCTCTAGATCTAAGATTTATCTCTCTGTTTACTTCTTCAGGTT
[truncated: 26,438,074 more chars]
