# Supplementary material for: Automatic generation of gene finders for eukaryotic species
Source: BMC Bioinformatics. 2006 May 21;7:263. doi: 10.1186/1471-2105-7-263 (PMC1522026; doi:10.1186/1471-2105-7-263)
Supplement: Additional File 6 — The annotation part of the training set for A. thaliana. The file is in GFF format and packed using bzip2. [file 1471-2105-7-263-S6.bz2 › 1471-2105-7-263-S6]

RG1HF0001	reformat.pl	CDS	1055	1384	.	+	.	status known
RG1HF0001	reformat.pl	CDS	1459	1638	.	+	.	status known
RG1HF0001	reformat.pl	CDS	1731	1785	.	+	.	status known
RG1HF0001	reformat.pl	CDS	2047	2174	.	+	.	status known
RG1HF0001	reformat.pl	CDS	2302	2385	.	+	.	status known
RG1HF0001	reformat.pl	CDS	2465	2563	.	+	.	status known
RG1HF0001	reformat.pl	intron	2581	2668	.	+	.	status known
RG1HF0002	reformat.pl	CDS	1477	1608	.	+	.	status known
RG1HF0002	reformat.pl	CDS	2354	2798	.	+	.	status known
RG1HF0002	reformat.pl	CDS	2874	3107	.	+	.	status known
RG1HF0002	reformat.pl	CDS	3189	3296	.	+	.	status known
RG1HF0002	reformat.pl	CDS	3409	3638	.	+	.	status known
RG1HF0003	reformat.pl	CDS	1465	2376	.	+	.	status known
RG1HF0004	reformat.pl	CDS	1189	1513	.	+	.	status known
RG1HF0004	reformat.pl	CDS	1618	1739	.	+	.	status known
RG1HF0004	reformat.pl	CDS	1828	2039	.	+	.	status known
RG1HF0004	reformat.pl	CDS	2153	2327	.	+	.	status known
RG1HF0004	reformat.pl	CDS	2409	2609	.	+	.	status known
RG1HF0005	reformat.pl	CDS	1643	1747	.	+	.	status known
RG1HF0005	reformat.pl	CDS	1836	2056	.	+	.	status known
RG1HF0005	reformat.pl	CDS	2228	2357	.	+	.	status known
RG1HF0005	reformat.pl	CDS	2468	2671	.	+	.	status known
RG1HF0005	reformat.pl	CDS	2745	2816	.	+	.	status known
RG1HF0005	reformat.pl	CDS	2893	3042	.	+	.	status known
RG1HF0007	reformat.pl	intron	1067	1343	.	+	.	status known
RG1HF0007	reformat.pl	CDS	1350	1580	.	+	.	status known
RG1HF0007	reformat.pl	CDS	1670	2051	.	+	.	status known
RG1HF0007	reformat.pl	CDS	2310	2764	.	+	.	status known
RG1HF0011	reformat.pl	CDS	1051	1260	.	+	.	status known
RG1HF0011	reformat.pl	CDS	1356	1910	.	+	.	status known
RG1HF0012	reformat.pl	CDS	1180	1330	.	+	.	status known
RG1HF0012	reformat.pl	CDS	1565	1911	.	+	.	status known
RG1HF0012	reformat.pl	CDS	2026	2196	.	+	.	status known
RG1HF0012	reformat.pl	CDS	2294	2418	.	+	.	status known
RG1HF0012	reformat.pl	CDS	2512	2560	.	+	.	status known
RG1HF0012	reformat.pl	CDS	2825	2983	.	+	.	status known
RG1HF0012	reformat.pl	CDS	3064	3222	.	+	.	status known
RG1HF0012	reformat.pl	intron	3326	3454	.	+	.	status known
RG1HF0012	reformat.pl	intron	3605	3712	.	+	.	status known
RG1HF0013	reformat.pl	intron	1378	1469	.	+	.	status known
RG1HF0013	reformat.pl	CDS	1478	1885	.	+	.	status known
RG1HF0013	reformat.pl	CDS	2039	2245	.	+	.	status known
RG1HF0013	reformat.pl	CDS	2346	2492	.	+	.	status known
RG1HF0013	reformat.pl	CDS	2693	2746	.	+	.	status known
RG1HF0013	reformat.pl	CDS	2851	3099	.	+	.	status known
RG1HF0017	reformat.pl	CDS	1257	1583	.	+	.	status known
RG1HF0017	reformat.pl	CDS	1672	1793	.	+	.	status known
RG1HF0017	reformat.pl	CDS	2001	2427	.	+	.	status known
RG1HF0021	reformat.pl	intron	1176	1283	.	+	.	status known
RG1HF0021	reformat.pl	CDS	1304	1440	.	+	.	status known
RG1HF0021	reformat.pl	CDS	1665	1874	.	+	.	status known
RG1HF0021	reformat.pl	CDS	1972	2067	.	+	.	status known
RG1HF0021	reformat.pl	CDS	2158	2272	.	+	.	status known
RG1HF0021	reformat.pl	CDS	2377	2457	.	+	.	status known
RG1HF0021	reformat.pl	CDS	2548	2736	.	+	.	status known
RG1HF0021	reformat.pl	CDS	2827	3065	.	+	.	status known
RG1HF0021	reformat.pl	CDS	3165	3223	.	+	.	status known
RG1HF0021	reformat.pl	CDS	3309	3499	.	+	.	status known
RG1HF0023	reformat.pl	CDS	1116	1331	.	+	.	status known
RG1HF0023	reformat.pl	CDS	1552	1789	.	+	.	status known
RG1HF0023	reformat.pl	CDS	1969	2102	.	+	.	status known
RG1HF0023	reformat.pl	CDS	2190	2264	.	+	.	status known
RG1HF0023	reformat.pl	CDS	2339	2440	.	+	.	status known
RG1HF0023	reformat.pl	CDS	2530	2639	.	+	.	status known
RG1HF0023	reformat.pl	CDS	2751	2838	.	+	.	status known
RG1HF0023	reformat.pl	CDS	2920	2988	.	+	.	status known
RG1HF0030	reformat.pl	CDS	1394	1786	.	+	.	status known
RG1HF0030	reformat.pl	CDS	2155	2694	.	+	.	status known
RG1HF0030	reformat.pl	CDS	2815	2939	.	+	.	status known
RG1HF0030	reformat.pl	CDS	3036	3134	.	+	.	status known
RG1HF0030	reformat.pl	CDS	3203	3818	.	+	.	status known
RG1HF0033	reformat.pl	intron	1132	1306	.	+	.	status known
RG1HF0033	reformat.pl	intron	1585	1994	.	+	.	status known
RG1HF0033	reformat.pl	CDS	2059	3369	.	+	.	status known
RG1HF0037	reformat.pl	CDS	1898	2005	.	+	.	status known
RG1HF0037	reformat.pl	CDS	2099	2154	.	+	.	status known
RG1HF0037	reformat.pl	CDS	2243	2342	.	+	.	status known
RG1HF0037	reformat.pl	CDS	2427	2468	.	+	.	status known
RG1HF0037	reformat.pl	CDS	2569	2610	.	+	.	status known
RG1HF0037	reformat.pl	CDS	2693	2841	.	+	.	status known
RG1HF0037	reformat.pl	CDS	2930	3020	.	+	.	status known
RG1HF0039	reformat.pl	CDS	1060	1286	.	+	.	status known
RG1HF0039	reformat.pl	CDS	1470	1528	.	+	.	status known
RG1HF0039	reformat.pl	CDS	1647	1703	.	+	.	status known
RG1HF0039	reformat.pl	CDS	2077	2143	.	+	.	status known
RG1HF0039	reformat.pl	CDS	2234	2306	.	+	.	status known
RG1HF0039	reformat.pl	CDS	2474	2532	.	+	.	status known
RG1HF0039	reformat.pl	CDS	2633	2698	.	+	.	status known
RG1HF0039	reformat.pl	CDS	2801	2884	.	+	.	status known
RG1HF0039	reformat.pl	CDS	3010	3074	.	+	.	status known
RG1HF0039	reformat.pl	CDS	3168	3250	.	+	.	status known
RG1HF0039	reformat.pl	CDS	3322	3412	.	+	.	status known
RG1HF0039	reformat.pl	CDS	3515	3573	.	+	.	status known
RG1HF0039	reformat.pl	CDS	3668	3919	.	+	.	status known
RG1HF0043	reformat.pl	intron	1295	1380	.	+	.	status known
RG1HF0043	reformat.pl	intron	1458	1529	.	+	.	status known
RG1HF0043	reformat.pl	CDS	1621	1779	.	+	.	status known
RG1HF0043	reformat.pl	CDS	1863	2492	.	+	.	status known
RG1HF0043	reformat.pl	CDS	2599	2772	.	+	.	status known
RG1HF0043	reformat.pl	CDS	2974	3100	.	+	.	status known
RG1HF0043	reformat.pl	CDS	3182	3291	.	+	.	status known
RG1HF0043	reformat.pl	CDS	3449	3649	.	+	.	status known
RG1HF0043	reformat.pl	CDS	3983	4926	.	+	.	status known
RG1HF0043	reformat.pl	CDS	5117	5380	.	+	.	status known
RG1HF0043	reformat.pl	CDS	5524	5878	.	+	.	status known
RG1HF0044	reformat.pl	CDS	1123	1176	.	+	.	status known
RG1HF0044	reformat.pl	CDS	1791	2801	.	+	.	status known
RG1HF0045	reformat.pl	CDS	1027	1044	.	+	.	status known
RG1HF0045	reformat.pl	CDS	1283	2104	.	+	.	status known
RG1HF0049	reformat.pl	CDS	1182	1485	.	+	.	status known
RG1HF0049	reformat.pl	CDS	1572	1666	.	+	.	status known
RG1HF0049	reformat.pl	CDS	1738	1839	.	+	.	status known
RG1HF0049	reformat.pl	CDS	1923	1982	.	+	.	status known
RG1HF0049	reformat.pl	CDS	2065	2237	.	+	.	status known
RG1HF0049	reformat.pl	CDS	2311	2413	.	+	.	status known
RG1HF0049	reformat.pl	CDS	2497	2655	.	+	.	status known
RG1HF0049	reformat.pl	CDS	2740	2913	.	+	.	status known
RG1HF0050	reformat.pl	CDS	1020	1101	.	+	.	status known
RG1HF0050	reformat.pl	CDS	1178	1643	.	+	.	status known
RG1HF0050	reformat.pl	CDS	1778	1895	.	+	.	status known
RG1HF0050	reformat.pl	CDS	2042	2151	.	+	.	status known
RG1HF0050	reformat.pl	CDS	2237	2322	.	+	.	status known
RG1HF0050	reformat.pl	CDS	2465	2517	.	+	.	status known
RG1HF0050	reformat.pl	intron	2591	2707	.	+	.	status known
RG1HF0052	reformat.pl	CDS	1036	1114	.	+	.	status known
RG1HF0052	reformat.pl	CDS	1742	2244	.	+	.	status known
RG1HF0055	reformat.pl	intron	1065	1148	.	+	.	status known
RG1HF0055	reformat.pl	CDS	1280	1366	.	+	.	status known
RG1HF0055	reformat.pl	CDS	1464	1715	.	+	.	status known
RG1HF0055	reformat.pl	CDS	2042	2319	.	+	.	status known
RG1HF0055	reformat.pl	CDS	3400	3790	.	+	.	status known
RG1HF0055	reformat.pl	CDS	3940	4398	.	+	.	status known
RG1HF0056	reformat.pl	intron	1255	1360	.	+	.	status known
RG1HF0056	reformat.pl	CDS	1367	1448	.	+	.	status known
RG1HF0056	reformat.pl	CDS	1700	1788	.	+	.	status known
RG1HF0056	reformat.pl	CDS	1883	2007	.	+	.	status known
RG1HF0056	reformat.pl	CDS	2293	2369	.	+	.	status known
RG1HF0056	reformat.pl	CDS	4010	4707	.	+	.	status known
RG1HF0057	reformat.pl	CDS	1151	1459	.	+	.	status known
RG1HF0057	reformat.pl	CDS	1558	1836	.	+	.	status known
RG1HF0057	reformat.pl	CDS	1935	2252	.	+	.	status known
RG1HF0060	reformat.pl	CDS	1048	1222	.	+	.	status known
RG1HF0060	reformat.pl	CDS	1306	1477	.	+	.	status known
RG1HF0060	reformat.pl	CDS	1556	1702	.	+	.	status known
RG1HF0060	reformat.pl	CDS	2070	2144	.	+	.	status known
RG1HF0060	reformat.pl	CDS	2229	2309	.	+	.	status known
RG1HF0060	reformat.pl	CDS	2402	2433	.	+	.	status known
RG1HF0060	reformat.pl	CDS	2526	2602	.	+	.	status known
RG1HF0060	reformat.pl	intron	2801	2899	.	+	.	status known
RG1HF0061	reformat.pl	intron	1158	1405	.	+	.	status known
RG1HF0061	reformat.pl	CDS	1437	1562	.	+	.	status known
RG1HF0061	reformat.pl	CDS	1714	1888	.	+	.	status known
RG1HF0061	reformat.pl	CDS	1991	2017	.	+	.	status known
RG1HF0061	reformat.pl	CDS	2145	2298	.	+	.	status known
RG1HF0061	reformat.pl	CDS	2382	2430	.	+	.	status known
RG1HF0061	reformat.pl	CDS	2543	2657	.	+	.	status known
RG1HF0061	reformat.pl	CDS	2876	2967	.	+	.	status known
RG1HF0061	reformat.pl	CDS	3088	3244	.	+	.	status known
RG1HF0061	reformat.pl	CDS	3333	3397	.	+	.	status known
RG1HF0061	reformat.pl	CDS	3491	3588	.	+	.	status known
RG1HF0061	reformat.pl	CDS	3687	3792	.	+	.	status known
RG1HF0061	reformat.pl	CDS	3874	4071	.	+	.	status known
RG1HF0063	reformat.pl	intron	1144	2056	.	+	.	status known
RG1HF0063	reformat.pl	CDS	2126	2145	.	+	.	status known
RG1HF0063	reformat.pl	CDS	2237	2408	.	+	.	status known
RG1HF0063	reformat.pl	CDS	2499	3491	.	+	.	status known
RG1HF0065	reformat.pl	CDS	1114	1287	.	+	.	status known
RG1HF0066	reformat.pl	CDS	1172	1219	.	+	.	status known
RG1HF0066	reformat.pl	CDS	1317	1434	.	+	.	status known
RG1HF0066	reformat.pl	CDS	1526	1596	.	+	.	status known
RG1HF0066	reformat.pl	CDS	1709	1765	.	+	.	status known
RG1HF0066	reformat.pl	CDS	1876	1967	.	+	.	status known
RG1HF0066	reformat.pl	CDS	2308	2355	.	+	.	status known
RG1HF0066	reformat.pl	CDS	2503	2623	.	+	.	status known
RG1HF0066	reformat.pl	CDS	2711	2757	.	+	.	status known
RG1HF0066	reformat.pl	CDS	2849	2934	.	+	.	status known
RG1HF0066	reformat.pl	CDS	3078	3154	.	+	.	status known
RG1HF0066	reformat.pl	CDS	3231	3254	.	+	.	status known
RG1HF0066	reformat.pl	intron	3351	3494	.	+	.	status known
RG1HF0066	reformat.pl	intron	3570	3761	.	+	.	status known
RG1HF0068	reformat.pl	CDS	1001	1026	.	+	.	status known
RG1HF0068	reformat.pl	CDS	1148	1173	.	+	.	status known
RG1HF0068	reformat.pl	CDS	1271	1371	.	+	.	status known
RG1HF0068	reformat.pl	CDS	1459	1516	.	+	.	status known
RG1HF0068	reformat.pl	CDS	1596	1639	.	+	.	status known
RG1HF0068	reformat.pl	CDS	1743	1823	.	+	.	status known
RG1HF0068	reformat.pl	CDS	1935	2005	.	+	.	status known
RG1HF0068	reformat.pl	CDS	2089	2199	.	+	.	status known
RG1HF0068	reformat.pl	CDS	2293	2375	.	+	.	status known
RG1HF0068	reformat.pl	CDS	2518	2734	.	+	.	status known
RG1HF0068	reformat.pl	CDS	2824	2907	.	+	.	status known
RG1HF0068	reformat.pl	CDS	3010	3079	.	+	.	status known
RG1HF0070	reformat.pl	CDS	1036	1126	.	+	.	status known
RG1HF0070	reformat.pl	CDS	1204	1264	.	+	.	status known
RG1HF0070	reformat.pl	CDS	1351	1378	.	+	.	status known
RG1HF0070	reformat.pl	CDS	1456	1502	.	+	.	status known
RG1HF0070	reformat.pl	CDS	1590	1680	.	+	.	status known
RG1HF0070	reformat.pl	CDS	1822	1990	.	+	.	status known
RG1HF0070	reformat.pl	CDS	2168	2252	.	+	.	status known
RG1HF0070	reformat.pl	CDS	2359	2443	.	+	.	status known
RG1HF0070	reformat.pl	CDS	2567	2642	.	+	.	status known
RG1HF0070	reformat.pl	CDS	2759	2826	.	+	.	status known
RG1HF0070	reformat.pl	CDS	2951	3020	.	+	.	status known
RG1HF0070	reformat.pl	CDS	3476	3560	.	+	.	status known
RG1HF0070	reformat.pl	CDS	3766	3862	.	+	.	status known
RG1HF0070	reformat.pl	CDS	3968	4024	.	+	.	status known
RG1HF0071	reformat.pl	CDS	1063	1275	.	+	.	status known
RG1HF0072	reformat.pl	CDS	1144	1338	.	+	.	status known
RG1HF0072	reformat.pl	CDS	1568	1781	.	+	.	status known
RG1HF0072	reformat.pl	CDS	1869	1948	.	+	.	status known
RG1HF0072	reformat.pl	CDS	2160	2198	.	+	.	status known
RG1HF0072	reformat.pl	CDS	2319	2337	.	+	.	status known
RG1HF0072	reformat.pl	CDS	3780	3907	.	+	.	status known
RG1HF0072	reformat.pl	CDS	3987	4055	.	+	.	status known
RG1HF0072	reformat.pl	CDS	4170	4255	.	+	.	status known
RG1HF0072	reformat.pl	CDS	4386	4495	.	+	.	status known
RG1HF0072	reformat.pl	CDS	4675	4725	.	+	.	status known
RG1HF0072	reformat.pl	CDS	4810	4916	.	+	.	status known
RG1HF0072	reformat.pl	intron	5005	5094	.	+	.	status known
RG1HF0072	reformat.pl	intron	5170	5260	.	+	.	status known
RG1HF0074	reformat.pl	CDS	1028	1301	.	+	.	status known
RG1HF0074	reformat.pl	CDS	1574	1629	.	+	.	status known
RG1HF0076	reformat.pl	CDS	1269	1541	.	+	.	status known
RG1HF0077	reformat.pl	CDS	1088	1268	.	+	.	status known
RG1HF0077	reformat.pl	CDS	1614	1783	.	+	.	status known
RG1HF0077	reformat.pl	CDS	2083	2152	.	+	.	status known
RG1HF0077	reformat.pl	CDS	2244	2341	.	+	.	status known
RG1HF0080	reformat.pl	CDS	1159	1213	.	+	.	status known
RG1HF0080	reformat.pl	CDS	1514	1566	.	+	.	status known
RG1HF0080	reformat.pl	CDS	1722	1844	.	+	.	status known
RG1HF0081	reformat.pl	CDS	1245	1322	.	+	.	status known
RG1HF0081	reformat.pl	CDS	2377	2700	.	+	.	status known
RG1HF0081	reformat.pl	CDS	3048	3270	.	+	.	status known
RG1HF0081	reformat.pl	CDS	3357	3442	.	+	.	status known
RG1HF0081	reformat.pl	CDS	3529	3594	.	+	.	status known
RG1HF0081	reformat.pl	CDS	3711	4349	.	+	.	status known
RG1HF0084	reformat.pl	CDS	1045	1219	.	+	.	status known
RG1HF0084	reformat.pl	CDS	1469	1825	.	+	.	status known
RG1HF0084	reformat.pl	CDS	1911	2179	.	+	.	status known
RG1HF0084	reformat.pl	CDS	2278	2365	.	+	.	status known
RG1HF0084	reformat.pl	CDS	2469	2629	.	+	.	status known
RG1HF0084	reformat.pl	CDS	2778	2868	.	+	.	status known
RG1HF0084	reformat.pl	CDS	3129	3251	.	+	.	status known
RG1HF0084	reformat.pl	CDS	3338	3385	.	+	.	status known
RG1HF0084	reformat.pl	CDS	3469	3545	.	+	.	status known
RG1HF0084	reformat.pl	CDS	3817	3905	.	+	.	status known
RG1HF0084	reformat.pl	CDS	3986	4097	.	+	.	status known
RG1HF0084	reformat.pl	CDS	4183	4285	.	+	.	status known
RG1HF0084	reformat.pl	CDS	4447	4676	.	+	.	status known
RG1HF0086	reformat.pl	intron	1137	1585	.	+	.	status known
RG1HF0086	reformat.pl	CDS	1612	1743	.	+	.	status known
RG1HF0086	reformat.pl	CDS	2397	2534	.	+	.	status known
RG1HF0086	reformat.pl	CDS	3071	3373	.	+	.	status known
RG1HF0087	reformat.pl	intron	1267	1800	.	+	.	status known
RG1HF0087	reformat.pl	intron	1892	3516	.	+	.	status known
RG1HF0087	reformat.pl	intron	3589	3669	.	+	.	status known
RG1HF0087	reformat.pl	intron	3745	3823	.	+	.	status known
RG1HF0087	reformat.pl	CDS	4042	4116	.	+	.	status known
RG1HF0087	reformat.pl	CDS	4182	4301	.	+	.	status known
RG1HF0087	reformat.pl	CDS	4383	4478	.	+	.	status known
RG1HF0092	reformat.pl	CDS	1001	1531	.	+	.	status known
RG1HF0093	reformat.pl	CDS	1040	1501	.	+	.	status known
RG1HF0093	reformat.pl	CDS	1614	1840	.	+	.	status known
RG1HF0093	reformat.pl	CDS	1949	2312	.	+	.	status known
RG1HF0093	reformat.pl	CDS	2477	2521	.	+	.	status known
RG1HF0093	reformat.pl	CDS	2607	2753	.	+	.	status known
RG1HF0093	reformat.pl	CDS	2916	3080	.	+	.	status known
RG1HF0093	reformat.pl	intron	3164	3343	.	+	.	status known
RG1HF0093	reformat.pl	intron	3524	3640	.	+	.	status known
RG1HF0095	reformat.pl	intron	1106	1184	.	+	.	status known
RG1HF0095	reformat.pl	CDS	1277	1624	.	+	.	status known
RG1HF0095	reformat.pl	CDS	1694	1875	.	+	.	status known
RG1HF0095	reformat.pl	CDS	2043	2138	.	+	.	status known
RG1HF0095	reformat.pl	CDS	2239	2495	.	+	.	status known
RG1HF0095	reformat.pl	CDS	2589	2809	.	+	.	status known
RG1HF0095	reformat.pl	CDS	2919	3299	.	+	.	status known
RG1HF0100	reformat.pl	CDS	1001	1228	.	+	.	status known
RG1HF0104	reformat.pl	CDS	1001	1224	.	+	.	status known
RG1HF0104	reformat.pl	CDS	1462	1767	.	+	.	status known
RG1HF0104	reformat.pl	CDS	1910	1981	.	+	.	status known
RG1HF0104	reformat.pl	CDS	2088	2159	.	+	.	status known
RG1HF0104	reformat.pl	CDS	2248	2320	.	+	.	status known
RG1HF0105	reformat.pl	CDS	1001	1303	.	+	.	status known
RG1HF0108	reformat.pl	intron	1022	1495	.	+	.	status known
RG1HF0108	reformat.pl	CDS	1509	1558	.	+	.	status known
RG1HF0108	reformat.pl	CDS	2155	2407	.	+	.	status known
RG1HF0109	reformat.pl	CDS	2013	2804	.	+	.	status known
RG1HF0112	reformat.pl	CDS	1198	1500	.	+	.	status known
RG1HF0113	reformat.pl	CDS	1312	1437	.	+	.	status known
RG1HF0113	reformat.pl	CDS	1692	1844	.	+	.	status known
RG1HF0114	reformat.pl	intron	1419	1558	.	+	.	status known
RG1HF0114	reformat.pl	intron	1673	3203	.	+	.	status known
RG1HF0114	reformat.pl	CDS	3205	3450	.	+	.	status known
RG1HF0114	reformat.pl	CDS	3549	3710	.	+	.	status known
RG1HF0114	reformat.pl	CDS	3787	3935	.	+	.	status known
RG1HF0114	reformat.pl	CDS	4041	4176	.	+	.	status known
RG1HF0118	reformat.pl	intron	1230	1435	.	+	.	status known
RG1HF0118	reformat.pl	CDS	1482	1574	.	+	.	status known
RG1HF0118	reformat.pl	CDS	1659	1737	.	+	.	status known
RG1HF0118	reformat.pl	CDS	1821	1882	.	+	.	status known
RG1HF0118	reformat.pl	CDS	1980	2065	.	+	.	status known
RG1HF0118	reformat.pl	CDS	2158	2231	.	+	.	status known
RG1HF0118	reformat.pl	CDS	2305	2407	.	+	.	status known
RG1HF0118	reformat.pl	CDS	2491	2619	.	+	.	status known
RG1HF0118	reformat.pl	CDS	2695	2794	.	+	.	status known
RG1HF0118	reformat.pl	CDS	2899	3018	.	+	.	status known
RG1HF0118	reformat.pl	CDS	3169	3332	.	+	.	status known
RG1HF0118	reformat.pl	CDS	3413	3512	.	+	.	status known
RG1HF0118	reformat.pl	CDS	3593	3808	.	+	.	status known
RG1HF0124	reformat.pl	CDS	1126	1296	.	+	.	status known
RG1HF0124	reformat.pl	CDS	1563	1619	.	+	.	status known
RG1HF0124	reformat.pl	CDS	1811	2016	.	+	.	status known
RG1HF0124	reformat.pl	CDS	2127	2464	.	+	.	status known
RG1HF0124	reformat.pl	CDS	2544	2578	.	+	.	status known
RG1HF0124	reformat.pl	intron	2616	2705	.	+	.	status known
RG1HF0137	reformat.pl	CDS	1001	1342	.	+	.	status known
RG1HF0137	reformat.pl	CDS	1475	1591	.	+	.	status known
RG1HF0137	reformat.pl	CDS	1674	1910	.	+	.	status known
RG1HF0137	reformat.pl	CDS	1996	2160	.	+	.	status known
RG1HF0137	reformat.pl	CDS	2261	2336	.	+	.	status known
RG1HF0137	reformat.pl	CDS	2405	2469	.	+	.	status known
RG1HF0137	reformat.pl	CDS	2561	2713	.	+	.	status known
RG1HF0138	reformat.pl	CDS	1101	1130	.	+	.	status known
RG1HF0138	reformat.pl	CDS	1472	1643	.	+	.	status known
RG1HF0138	reformat.pl	CDS	1731	1850	.	+	.	status known
RG1HF0138	reformat.pl	CDS	1975	2150	.	+	.	status known
RG1HF0138	reformat.pl	CDS	2510	2623	.	+	.	status known
RG1HF0138	reformat.pl	CDS	2769	2863	.	+	.	status known
RG1HF0138	reformat.pl	CDS	3131	3237	.	+	.	status known
RG1HF0138	reformat.pl	CDS	3375	3448	.	+	.	status known
RG1HF0138	reformat.pl	CDS	3557	3635	.	+	.	status known
RG1HF0138	reformat.pl	CDS	3724	4031	.	+	.	status known
RG1HF0138	reformat.pl	CDS	4242	4541	.	+	.	status known
RG1HF0143	reformat.pl	intron	1178	1247	.	+	.	status known
RG1HF0143	reformat.pl	CDS	1258	1305	.	+	.	status known
RG1HF0143	reformat.pl	CDS	1412	1481	.	+	.	status known
RG1HF0143	reformat.pl	CDS	1676	1766	.	+	.	status known
RG1HF0143	reformat.pl	CDS	1867	1928	.	+	.	status known
RG1HF0143	reformat.pl	CDS	2120	2337	.	+	.	status known
RG1HF0143	reformat.pl	CDS	2457	2625	.	+	.	status known
RG1HF0143	reformat.pl	CDS	2743	2933	.	+	.	status known
RG1HF0144	reformat.pl	CDS	1043	1496	.	+	.	status known
RG1HF0144	reformat.pl	CDS	1583	1824	.	+	.	status known
RG1HF0144	reformat.pl	CDS	1914	2090	.	+	.	status known
RG1HF0147	reformat.pl	CDS	1023	1316	.	+	.	status known
RG1HF0147	reformat.pl	CDS	1420	1475	.	+	.	status known
RG1HF0147	reformat.pl	CDS	1568	1748	.	+	.	status known
RG1HF0150	reformat.pl	CDS	1127	1341	.	+	.	status known
RG1HF0150	reformat.pl	CDS	1559	1700	.	+	.	status known
RG1HF0150	reformat.pl	CDS	1795	1848	.	+	.	status known
RG1HF0150	reformat.pl	CDS	2213	2304	.	+	.	status known
RG1HF0150	reformat.pl	CDS	2416	2642	.	+	.	status known
RG1HF0150	reformat.pl	CDS	2726	2906	.	+	.	status known
RG1HF0150	reformat.pl	CDS	3002	3191	.	+	.	status known
RG1HF0154	reformat.pl	CDS	1031	1276	.	+	.	status known
RG1HF0154	reformat.pl	CDS	1537	1751	.	+	.	status known
RG1HF0154	reformat.pl	CDS	1827	1917	.	+	.	status known
RG1HF0154	reformat.pl	CDS	1999	2302	.	+	.	status known
RG1HF0154	reformat.pl	CDS	2400	2460	.	+	.	status known
RG1HF0154	reformat.pl	CDS	2537	2639	.	+	.	status known
RG1HF0156	reformat.pl	CDS	1067	1153	.	+	.	status known
RG1HF0156	reformat.pl	CDS	1257	1364	.	+	.	status known
RG1HF0156	reformat.pl	CDS	1441	1521	.	+	.	status known
RG1HF0156	reformat.pl	CDS	1621	1800	.	+	.	status known
RG1HF0156	reformat.pl	CDS	1883	2098	.	+	.	status known
RG1HF0156	reformat.pl	CDS	2190	2294	.	+	.	status known
RG1HF0156	reformat.pl	CDS	2385	2501	.	+	.	status known
RG1HF0156	reformat.pl	CDS	2593	2655	.	+	.	status known
RG1HF0156	reformat.pl	CDS	2748	2822	.	+	.	status known
RG1HF0156	reformat.pl	CDS	2911	2973	.	+	.	status known
RG1HF0157	reformat.pl	CDS	1058	1115	.	+	.	status known
RG1HF0157	reformat.pl	CDS	1508	1602	.	+	.	status known
RG1HF0162	reformat.pl	intron	1013	1248	.	+	.	status known
RG1HF0162	reformat.pl	CDS	1269	1344	.	+	.	status known
RG1HF0162	reformat.pl	CDS	1459	1562	.	+	.	status known
RG1HF0163	reformat.pl	intron	1119	1211	.	+	.	status known
RG1HF0163	reformat.pl	intron	1242	1330	.	+	.	status known
RG1HF0163	reformat.pl	CDS	1375	1450	.	+	.	status known
RG1HF0163	reformat.pl	CDS	1565	1668	.	+	.	status known
RG1HF0164	reformat.pl	intron	1034	1130	.	+	.	status known
RG1HF0164	reformat.pl	CDS	1193	1627	.	+	.	status known
RG1HF0166	reformat.pl	CDS	1147	1191	.	+	.	status known
RG1HF0166	reformat.pl	CDS	1486	1740	.	+	.	status known
RG1HF0166	reformat.pl	CDS	1823	2099	.	+	.	status known
RG1HF0166	reformat.pl	CDS	2186	2340	.	+	.	status known
RG1HF0166	reformat.pl	CDS	2410	2547	.	+	.	status known
RG1HF0166	reformat.pl	intron	2560	4700	.	+	.	status known
RG1HF0168	reformat.pl	intron	1108	1189	.	+	.	status known
RG1HF0168	reformat.pl	intron	1346	1643	.	+	.	status known
RG1HF0168	reformat.pl	CDS	1700	2026	.	+	.	status known
RG1HF0168	reformat.pl	CDS	2110	2394	.	+	.	status known
RG1HF0168	reformat.pl	CDS	2490	2725	.	+	.	status known
RG1HF0168	reformat.pl	CDS	2810	2987	.	+	.	status known
RG1HF0168	reformat.pl	intron	2994	3075	.	+	.	status known
RG1HF0175	reformat.pl	intron	1437	1530	.	+	.	status known
RG1HF0175	reformat.pl	CDS	1564	1701	.	+	.	status known
RG1HF0175	reformat.pl	CDS	1897	2276	.	+	.	status known
RG1HF0175	reformat.pl	CDS	2961	3096	.	+	.	status known
RG1HF0175	reformat.pl	CDS	3194	3585	.	+	.	status known
RG1HF0175	reformat.pl	CDS	3669	3747	.	+	.	status known
RG1HF0176	reformat.pl	intron	1156	1713	.	+	.	status known
RG1HF0176	reformat.pl	intron	1855	1948	.	+	.	status known
RG1HF0176	reformat.pl	CDS	2000	2019	.	+	.	status known
RG1HF0176	reformat.pl	CDS	2105	2207	.	+	.	status known
RG1HF0176	reformat.pl	CDS	2459	2529	.	+	.	status known
RG1HF0176	reformat.pl	CDS	2627	2690	.	+	.	status known
RG1HF0176	reformat.pl	CDS	2773	2838	.	+	.	status known
RG1HF0176	reformat.pl	CDS	2920	2967	.	+	.	status known
RG1HF0176	reformat.pl	CDS	3041	3103	.	+	.	status known
RG1HF0176	reformat.pl	CDS	3188	3244	.	+	.	status known
RG1HF0176	reformat.pl	CDS	3377	3535	.	+	.	status known
RG1HF0176	reformat.pl	CDS	3623	3691	.	+	.	status known
RG1HF0176	reformat.pl	CDS	3781	3872	.	+	.	status known
RG1HF0176	reformat.pl	CDS	4007	4085	.	+	.	status known
RG1HF0176	reformat.pl	CDS	4227	4392	.	+	.	status known
RG1HF0176	reformat.pl	CDS	4500	4624	.	+	.	status known
RG1HF0176	reformat.pl	CDS	4738	5000	.	+	.	status known
RG1HF0176	reformat.pl	CDS	5091	5187	.	+	.	status known
RG1HF0176	reformat.pl	CDS	5287	5448	.	+	.	status known
RG1HF0176	reformat.pl	CDS	5558	5662	.	+	.	status known
RG1HF0176	reformat.pl	CDS	5880	5974	.	+	.	status known
RG1HF0176	reformat.pl	CDS	6077	6173	.	+	.	status known
RG1HF0176	reformat.pl	CDS	6284	6499	.	+	.	status known
RG1HF0177	reformat.pl	CDS	1065	1193	.	+	.	status known
RG1HF0178	reformat.pl	CDS	1022	1120	.	+	.	status known
RG1HF0178	reformat.pl	CDS	1180	1401	.	+	.	status known
RG1HF0178	reformat.pl	CDS	1483	1824	.	+	.	status known
RG1HF0183	reformat.pl	intron	1055	1194	.	+	.	status known
RG1HF0183	reformat.pl	intron	1378	1524	.	+	.	status known
RG1HF0183	reformat.pl	CDS	1541	1630	.	+	.	status known
RG1HF0183	reformat.pl	CDS	1734	2594	.	+	.	status known
RG1HF0184	reformat.pl	CDS	1016	3430	.	+	.	status known
RG1HF0184	reformat.pl	CDS	3527	3613	.	+	.	status known
RG1HF0184	reformat.pl	CDS	3713	4360	.	+	.	status known
RG1HF0184	reformat.pl	CDS	4448	4660	.	+	.	status known
RG1HF0184	reformat.pl	intron	5238	5343	.	+	.	status known
RG1HF0186	reformat.pl	intron	1136	1845	.	+	.	status known
RG1HF0186	reformat.pl	CDS	1953	1981	.	+	.	status known
RG1HF0186	reformat.pl	CDS	2066	2132	.	+	.	status known
RG1HF0186	reformat.pl	CDS	2226	2294	.	+	.	status known
RG1HF0186	reformat.pl	CDS	2380	2493	.	+	.	status known
RG1HF0186	reformat.pl	CDS	2577	2726	.	+	.	status known
RG1HF0186	reformat.pl	CDS	2865	3005	.	+	.	status known
RG1HF0186	reformat.pl	CDS	3126	3610	.	+	.	status known
RG1HF0186	reformat.pl	CDS	3696	3795	.	+	.	status known
RG1HF0186	reformat.pl	CDS	3884	3943	.	+	.	status known
RG1HF0186	reformat.pl	CDS	4028	4120	.	+	.	status known
RG1HF0186	reformat.pl	CDS	4212	4331	.	+	.	status known
RG1HF0186	reformat.pl	CDS	4408	4728	.	+	.	status known
RG1HF0189	reformat.pl	CDS	1001	1465	.	+	.	status known
RG1HF0190	reformat.pl	CDS	1157	1314	.	+	.	status known
RG1HF0190	reformat.pl	CDS	1398	1438	.	+	.	status known
RG1HF0190	reformat.pl	CDS	1571	1649	.	+	.	status known
RG1HF0190	reformat.pl	CDS	2142	2228	.	+	.	status known
RG1HF0190	reformat.pl	CDS	2304	2392	.	+	.	status known
RG1HF0190	reformat.pl	CDS	2487	2558	.	+	.	status known
RG1HF0190	reformat.pl	CDS	2646	2749	.	+	.	status known
RG1HF0192	reformat.pl	CDS	1249	1581	.	+	.	status known
RG1HF0193	reformat.pl	intron	1034	1708	.	+	.	status known
RG1HF0193	reformat.pl	CDS	1713	2312	.	+	.	status known
RG1HF0196	reformat.pl	intron	1358	1726	.	+	.	status known
RG1HF0196	reformat.pl	CDS	1784	3251	.	+	.	status known
RG1HF0196	reformat.pl	CDS	3329	3927	.	+	.	status known
RG1HF0196	reformat.pl	CDS	4028	4101	.	+	.	status known
RG1HF0196	reformat.pl	CDS	4194	4278	.	+	.	status known
RG1HF0196	reformat.pl	CDS	4475	4561	.	+	.	status known
RG1HF0196	reformat.pl	CDS	4723	4795	.	+	.	status known
RG1HF0196	reformat.pl	CDS	4905	4948	.	+	.	status known
RG1HF0196	reformat.pl	CDS	5046	5174	.	+	.	status known
RG1HF0196	reformat.pl	CDS	5266	5367	.	+	.	status known
RG1HF0196	reformat.pl	CDS	5451	5504	.	+	.	status known
RG1HF0199	reformat.pl	CDS	1099	1299	.	+	.	status known
RG1HF0201	reformat.pl	intron	1242	1552	.	+	.	status known
RG1HF0201	reformat.pl	CDS	1620	1748	.	+	.	status known
RG1HF0201	reformat.pl	CDS	1924	2050	.	+	.	status known
RG1HF0201	reformat.pl	CDS	2225	2376	.	+	.	status known
RG1HF0201	reformat.pl	CDS	2495	2578	.	+	.	status known
RG1HF0201	reformat.pl	CDS	2661	2723	.	+	.	status known
RG1HF0201	reformat.pl	CDS	2848	2979	.	+	.	status known
RG1HF0201	reformat.pl	CDS	3068	3277	.	+	.	status known
RG1HF0201	reformat.pl	CDS	3672	3803	.	+	.	status known
RG1HF0201	reformat.pl	CDS	3897	3946	.	+	.	status known
RG1HF0201	reformat.pl	CDS	4082	4244	.	+	.	status known
RG1HF0201	reformat.pl	CDS	4322	4459	.	+	.	status known
RG1HF0201	reformat.pl	CDS	4965	5072	.	+	.	status known
RG1HF0201	reformat.pl	CDS	5165	5263	.	+	.	status known
RG1HF0201	reformat.pl	CDS	5395	5569	.	+	.	status known
RG1HF0201	reformat.pl	CDS	5678	5808	.	+	.	status known
RG1HF0201	reformat.pl	CDS	5973	6098	.	+	.	status known
RG1HF0202	reformat.pl	CDS	1053	1493	.	+	.	status known
RG1HF0203	reformat.pl	CDS	1048	1085	.	+	.	status known
RG1HF0203	reformat.pl	CDS	1165	1221	.	+	.	status known
RG1HF0203	reformat.pl	CDS	1349	1418	.	+	.	status known
RG1HF0203	reformat.pl	CDS	1517	1678	.	+	.	status known
RG1HF0203	reformat.pl	intron	1740	1889	.	+	.	status known
RG1HF0204	reformat.pl	CDS	1159	1508	.	+	.	status known
RG1HF0204	reformat.pl	CDS	1611	1696	.	+	.	status known
RG1HF0204	reformat.pl	CDS	1795	1846	.	+	.	status known
RG1HF0204	reformat.pl	CDS	1989	2103	.	+	.	status known
RG1HF0204	reformat.pl	CDS	2215	2325	.	+	.	status known
RG1HF0204	reformat.pl	CDS	2544	2642	.	+	.	status known
RG1HF0204	reformat.pl	CDS	2735	2857	.	+	.	status known
RG1HF0204	reformat.pl	CDS	3120	3182	.	+	.	status known
RG1HF0204	reformat.pl	CDS	3262	3326	.	+	.	status known
RG1HF0204	reformat.pl	CDS	3484	3593	.	+	.	status known
RG1HF0204	reformat.pl	CDS	3684	3798	.	+	.	status known
RG1HF0204	reformat.pl	CDS	3896	3961	.	+	.	status known
RG1HF0204	reformat.pl	CDS	4268	4378	.	+	.	status known
RG1HF0204	reformat.pl	CDS	4455	4521	.	+	.	status known
RG1HF0204	reformat.pl	CDS	4607	4654	.	+	.	status known
RG1HF0205	reformat.pl	CDS	1031	1348	.	+	.	status known
RG1HF0205	reformat.pl	CDS	1464	1535	.	+	.	status known
RG1HF0205	reformat.pl	CDS	1625	1668	.	+	.	status known
RG1HF0205	reformat.pl	CDS	1762	1873	.	+	.	status known
RG1HF0205	reformat.pl	CDS	1969	2040	.	+	.	status known
RG1HF0205	reformat.pl	CDS	2181	2243	.	+	.	status known
RG1HF0205	reformat.pl	CDS	2386	2463	.	+	.	status known
RG1HF0205	reformat.pl	CDS	2570	2662	.	+	.	status known
RG1HF0205	reformat.pl	CDS	2821	2940	.	+	.	status known
RG1HF0205	reformat.pl	CDS	3286	3369	.	+	.	status known
RG1HF0205	reformat.pl	CDS	3591	3800	.	+	.	status known
RG1HF0205	reformat.pl	CDS	3908	3955	.	+	.	status known
RG1HF0205	reformat.pl	CDS	4332	4568	.	+	.	status known
RG1HF0205	reformat.pl	CDS	4710	4801	.	+	.	status known
RG1HF0205	reformat.pl	CDS	4995	5239	.	+	.	status known
RG1HF0205	reformat.pl	CDS	5518	5586	.	+	.	status known
RG1HF0205	reformat.pl	CDS	5690	5754	.	+	.	status known
RG1HF0205	reformat.pl	CDS	5860	6029	.	+	.	status known
RG1HF0205	reformat.pl	CDS	6109	6187	.	+	.	status known
RG1HF0205	reformat.pl	CDS	6280	6523	.	+	.	status known
RG1HF0205	reformat.pl	CDS	6598	6620	.	+	.	status known
RG1HF0205	reformat.pl	intron	6671	7022	.	+	.	status known
RG1HF0205	reformat.pl	intron	7132	7232	.	+	.	status known
RG1HF0208	reformat.pl	CDS	1063	1110	.	+	.	status known
RG1HF0208	reformat.pl	CDS	1468	1950	.	+	.	status known
RG1HF0208	reformat.pl	CDS	2079	2363	.	+	.	status known
RG1HF0208	reformat.pl	CDS	2447	2575	.	+	.	status known
RG1HF0208	reformat.pl	CDS	2672	2769	.	+	.	status known
RG1HF0208	reformat.pl	CDS	2861	3677	.	+	.	status known
RG1HF0210	reformat.pl	CDS	1365	1815	.	+	.	status known
RG1HF0210	reformat.pl	CDS	2147	2667	.	+	.	status known
RG1HF0212	reformat.pl	CDS	1103	2128	.	+	.	status known
RG1HF0212	reformat.pl	CDS	2478	2528	.	+	.	status known
RG1HF0215	reformat.pl	CDS	1008	1251	.	+	.	status known
RG1HF0215	reformat.pl	CDS	1393	1460	.	+	.	status known
RG1HF0215	reformat.pl	CDS	1545	1637	.	+	.	status known
RG1HF0215	reformat.pl	CDS	1735	1935	.	+	.	status known
RG1HF0215	reformat.pl	CDS	2016	2096	.	+	.	status known
RG1HF0215	reformat.pl	CDS	2183	2278	.	+	.	status known
RG1HF0215	reformat.pl	CDS	2372	2449	.	+	.	status known
RG1HF0215	reformat.pl	CDS	2547	2636	.	+	.	status known
RG1HF0215	reformat.pl	CDS	2726	2778	.	+	.	status known
RG1HF0215	reformat.pl	CDS	2870	2951	.	+	.	status known
RG1HF0215	reformat.pl	CDS	3022	3081	.	+	.	status known
RG1HF0215	reformat.pl	intron	3102	3186	.	+	.	status known
RG1HF0217	reformat.pl	CDS	1001	1297	.	+	.	status known
RG1HF0218	reformat.pl	CDS	1008	1020	.	+	.	status known
RG1HF0218	reformat.pl	CDS	2467	2667	.	+	.	status known
RG1HF0218	reformat.pl	CDS	2876	4062	.	+	.	status known
RG1HF0222	reformat.pl	CDS	1125	1236	.	+	.	status known
RG1HF0222	reformat.pl	CDS	1332	1375	.	+	.	status known
RG1HF0222	reformat.pl	CDS	1635	1739	.	+	.	status known
RG1HF0222	reformat.pl	CDS	1886	2013	.	+	.	status known
RG1HF0222	reformat.pl	CDS	2116	2238	.	+	.	status known
RG1HF0222	reformat.pl	CDS	2333	2486	.	+	.	status known
RG1HF0222	reformat.pl	CDS	2725	2828	.	+	.	status known
RG1HF0222	reformat.pl	CDS	2907	2985	.	+	.	status known
RG1HF0222	reformat.pl	CDS	3057	3152	.	+	.	status known
RG1HF0222	reformat.pl	CDS	3262	3399	.	+	.	status known
RG1HF0222	reformat.pl	CDS	3771	3986	.	+	.	status known
RG1HF0222	reformat.pl	CDS	4094	4285	.	+	.	status known
RG1HF0222	reformat.pl	CDS	4407	4550	.	+	.	status known
RG1HF0222	reformat.pl	CDS	4642	4797	.	+	.	status known
RG1HF0225	reformat.pl	CDS	1096	1761	.	+	.	status known
RG1HF0225	reformat.pl	intron	1766	2719	.	+	.	status known
RG1HF0226	reformat.pl	CDS	1064	1090	.	+	.	status known
RG1HF0226	reformat.pl	CDS	1181	1414	.	+	.	status known
RG1HF0227	reformat.pl	CDS	1081	1683	.	+	.	status known
RG1HF0230	reformat.pl	CDS	1553	2113	.	+	.	status known
RG1HF0232	reformat.pl	CDS	1001	1543	.	+	.	status known
RG1HF0232	reformat.pl	CDS	1621	1701	.	+	.	status known
RG1HF0233	reformat.pl	CDS	1159	1222	.	+	.	status known
RG1HF0233	reformat.pl	CDS	1454	1599	.	+	.	status known
RG1HF0234	reformat.pl	intron	1233	1856	.	+	.	status known
RG1HF0234	reformat.pl	CDS	1895	2143	.	+	.	status known
RG1HF0234	reformat.pl	CDS	2417	2710	.	+	.	status known
RG1HF0234	reformat.pl	CDS	2804	2921	.	+	.	status known
RG1HF0234	reformat.pl	CDS	3021	3244	.	+	.	status known
RG1HF0234	reformat.pl	CDS	3321	3512	.	+	.	status known
RG1HF0235	reformat.pl	intron	1278	1411	.	+	.	status known
RG1HF0235	reformat.pl	CDS	1427	1656	.	+	.	status known
RG1HF0235	reformat.pl	CDS	1846	1990	.	+	.	status known
RG1HF0236	reformat.pl	intron	1084	1235	.	+	.	status known
RG1HF0236	reformat.pl	intron	1434	1720	.	+	.	status known
RG1HF0236	reformat.pl	CDS	1765	1839	.	+	.	status known
RG1HF0236	reformat.pl	CDS	1926	1991	.	+	.	status known
RG1HF0236	reformat.pl	CDS	2092	2289	.	+	.	status known
RG1HF0236	reformat.pl	CDS	2391	2509	.	+	.	status known
RG1HF0236	reformat.pl	CDS	2608	2713	.	+	.	status known
RG1HF0236	reformat.pl	CDS	3194	3706	.	+	.	status known
RG1HF0237	reformat.pl	CDS	1103	1261	.	+	.	status known
RG1HF0237	reformat.pl	CDS	1792	1862	.	+	.	status known
RG1HF0237	reformat.pl	CDS	2294	2357	.	+	.	status known
RG1HF0237	reformat.pl	CDS	2450	2521	.	+	.	status known
RG1HF0237	reformat.pl	CDS	2635	2829	.	+	.	status known
RG1HF0237	reformat.pl	CDS	2931	3008	.	+	.	status known
RG1HF0237	reformat.pl	CDS	3131	3241	.	+	.	status known
RG1HF0237	reformat.pl	CDS	3430	3496	.	+	.	status known
RG1HF0237	reformat.pl	CDS	3600	3661	.	+	.	status known
RG1HF0237	reformat.pl	CDS	3919	4058	.	+	.	status known
RG1HF0237	reformat.pl	CDS	4235	4361	.	+	.	status known
RG1HF0237	reformat.pl	CDS	4441	4555	.	+	.	status known
RG1HF0237	reformat.pl	CDS	4693	4781	.	+	.	status known
RG1HF0237	reformat.pl	CDS	4922	5005	.	+	.	status known
RG1HF0237	reformat.pl	CDS	5088	5270	.	+	.	status known
RG1HF0237	reformat.pl	CDS	5460	5606	.	+	.	status known
RG1HF0237	reformat.pl	CDS	5779	5838	.	+	.	status known
RG1HF0237	reformat.pl	CDS	6085	6270	.	+	.	status known
RG1HF0241	reformat.pl	intron	1114	1204	.	+	.	status known
RG1HF0241	reformat.pl	CDS	1235	1352	.	+	.	status known
RG1HF0241	reformat.pl	CDS	1913	2037	.	+	.	status known
RG1HF0241	reformat.pl	CDS	2115	2249	.	+	.	status known
RG1HF0241	reformat.pl	CDS	2334	2406	.	+	.	status known
RG1HF0241	reformat.pl	CDS	2476	2549	.	+	.	status known
RG1HF0241	reformat.pl	CDS	2732	2836	.	+	.	status known
RG1HF0241	reformat.pl	CDS	2916	3160	.	+	.	status known
RG1HF0241	reformat.pl	CDS	3249	3336	.	+	.	status known
RG1HF0241	reformat.pl	CDS	3483	3682	.	+	.	status known
RG1HF0241	reformat.pl	CDS	3778	3906	.	+	.	status known
RG1HF0241	reformat.pl	CDS	3990	4062	.	+	.	status known
RG1HF0241	reformat.pl	CDS	4142	4306	.	+	.	status known
RG1HF0241	reformat.pl	CDS	4436	4582	.	+	.	status known
RG1HF0243	reformat.pl	CDS	1102	1126	.	+	.	status known
RG1HF0243	reformat.pl	CDS	1544	1792	.	+	.	status known
RG1HF0243	reformat.pl	CDS	1874	2433	.	+	.	status known
RG1HF0243	reformat.pl	CDS	2627	2889	.	+	.	status known
RG1HF0243	reformat.pl	CDS	2973	3039	.	+	.	status known
RG1HF0243	reformat.pl	CDS	3142	3192	.	+	.	status known
RG1HF0243	reformat.pl	CDS	3482	3575	.	+	.	status known
RG1HF0243	reformat.pl	CDS	3811	3867	.	+	.	status known
RG1HF0243	reformat.pl	CDS	4008	4039	.	+	.	status known
RG1HF0245	reformat.pl	CDS	1715	2869	.	+	.	status known
RG1HF0245	reformat.pl	CDS	2953	3462	.	+	.	status known
RG1HF0246	reformat.pl	intron	1225	1928	.	+	.	status known
RG1HF0246	reformat.pl	CDS	2199	2471	.	+	.	status known
RG1HF0246	reformat.pl	CDS	2680	2857	.	+	.	status known
RG1HF0246	reformat.pl	CDS	2967	3195	.	+	.	status known
RG1HF0246	reformat.pl	CDS	3502	3641	.	+	.	status known
RG1HF0246	reformat.pl	CDS	3833	4122	.	+	.	status known
RG1HF0246	reformat.pl	CDS	4273	4485	.	+	.	status known
RG1HF0246	reformat.pl	CDS	4583	5080	.	+	.	status known
RG1HF0246	reformat.pl	CDS	5213	5869	.	+	.	status known
RG1HF0246	reformat.pl	CDS	5978	6520	.	+	.	status known
RG1HF0246	reformat.pl	CDS	6637	6861	.	+	.	status known
RG1HF0250	reformat.pl	CDS	1106	1375	.	+	.	status known
RG1HF0250	reformat.pl	CDS	1476	1574	.	+	.	status known
RG1HF0251	reformat.pl	intron	1042	1105	.	+	.	status known
RG1HF0251	reformat.pl	CDS	1181	1214	.	+	.	status known
RG1HF0251	reformat.pl	CDS	1296	2779	.	+	.	status known
RG1HF0254	reformat.pl	intron	1137	1211	.	+	.	status known
RG1HF0254	reformat.pl	CDS	1258	1311	.	+	.	status known
RG1HF0254	reformat.pl	CDS	1408	1524	.	+	.	status known
RG1HF0254	reformat.pl	CDS	2213	2389	.	+	.	status known
RG1HF0255	reformat.pl	CDS	1180	2580	.	+	.	status known
RG1HF0256	reformat.pl	CDS	1021	1329	.	+	.	status known
RG1HF0257	reformat.pl	CDS	1001	1234	.	+	.	status known
RG1HF0257	reformat.pl	CDS	1515	1787	.	+	.	status known
RG1HF0257	reformat.pl	CDS	1874	2245	.	+	.	status known
RG1HF0258	reformat.pl	CDS	1059	1352	.	+	.	status known
RG1HF0258	reformat.pl	CDS	1484	1633	.	+	.	status known
RG1HF0258	reformat.pl	CDS	1860	2118	.	+	.	status known
RG1HF0258	reformat.pl	CDS	2193	2411	.	+	.	status known
RG1HF0258	reformat.pl	CDS	2490	2632	.	+	.	status known
RG1HF0258	reformat.pl	CDS	2733	2786	.	+	.	status known
RG1HF0260	reformat.pl	intron	1086	1533	.	+	.	status known
RG1HF0260	reformat.pl	CDS	1579	2295	.	+	.	status known
RG1HF0260	reformat.pl	CDS	2378	3028	.	+	.	status known
RG1HF0261	reformat.pl	intron	1145	1498	.	+	.	status known
RG1HF0261	reformat.pl	CDS	1561	1601	.	+	.	status known
RG1HF0261	reformat.pl	CDS	1701	1858	.	+	.	status known
RG1HF0261	reformat.pl	CDS	1952	2091	.	+	.	status known
RG1HF0261	reformat.pl	CDS	2235	2431	.	+	.	status known
RG1HF0261	reformat.pl	CDS	2508	2696	.	+	.	status known
RG1HF0261	reformat.pl	CDS	2766	2846	.	+	.	status known
RG1HF0261	reformat.pl	CDS	2935	3163	.	+	.	status known
RG1HF0263	reformat.pl	CDS	1266	1862	.	+	.	status known
RG1HF0264	reformat.pl	CDS	1250	1720	.	+	.	status known
RG1HF0264	reformat.pl	CDS	1799	2041	.	+	.	status known
RG1HF0264	reformat.pl	intron	2316	2387	.	+	.	status known
RG1HF0267	reformat.pl	CDS	1130	1555	.	+	.	status known
RG1HF0269	reformat.pl	intron	1426	1712	.	+	.	status known
RG1HF0269	reformat.pl	CDS	1798	2307	.	+	.	status known
RG1HF0269	reformat.pl	CDS	2701	3196	.	+	.	status known
RG1HF0269	reformat.pl	CDS	3284	3388	.	+	.	status known
RG1HF0269	reformat.pl	CDS	3478	3491	.	+	.	status known
RG1HF0269	reformat.pl	intron	3568	3662	.	+	.	status known
RG1HF0269	reformat.pl	intron	3788	4116	.	+	.	status known
RG1HF0270	reformat.pl	intron	1240	1317	.	+	.	status known
RG1HF0270	reformat.pl	CDS	1390	1418	.	+	.	status known
RG1HF0270	reformat.pl	CDS	1518	1620	.	+	.	status known
RG1HF0270	reformat.pl	CDS	1696	1879	.	+	.	status known
RG1HF0270	reformat.pl	CDS	1989	2037	.	+	.	status known
RG1HF0270	reformat.pl	CDS	2130	2208	.	+	.	status known
RG1HF0270	reformat.pl	CDS	2299	2373	.	+	.	status known
RG1HF0270	reformat.pl	CDS	2467	2544	.	+	.	status known
RG1HF0270	reformat.pl	CDS	2692	2850	.	+	.	status known
RG1HF0270	reformat.pl	CDS	2934	3029	.	+	.	status known
RG1HF0270	reformat.pl	CDS	3108	3302	.	+	.	status known
RG1HF0275	reformat.pl	intron	1345	1526	.	+	.	status known
RG1HF0275	reformat.pl	intron	1643	1722	.	+	.	status known
RG1HF0275	reformat.pl	CDS	1829	1878	.	+	.	status known
RG1HF0275	reformat.pl	CDS	1962	2109	.	+	.	status known
RG1HF0275	reformat.pl	CDS	2209	2293	.	+	.	status known
RG1HF0275	reformat.pl	CDS	2366	2456	.	+	.	status known
RG1HF0275	reformat.pl	CDS	2539	2703	.	+	.	status known
RG1HF0275	reformat.pl	CDS	2785	2898	.	+	.	status known
RG1HF0275	reformat.pl	CDS	2999	3071	.	+	.	status known
RG1HF0275	reformat.pl	CDS	3164	3302	.	+	.	status known
RG1HF0275	reformat.pl	CDS	3474	3829	.	+	.	status known
RG1HF0275	reformat.pl	CDS	3931	4118	.	+	.	status known
RG1HF0275	reformat.pl	CDS	4212	4347	.	+	.	status known
RG1HF0277	reformat.pl	CDS	1148	1321	.	+	.	status known
RG1HF0280	reformat.pl	CDS	1205	1359	.	+	.	status known
RG1HF0280	reformat.pl	CDS	1502	1823	.	+	.	status known
RG1HF0280	reformat.pl	CDS	1910	1993	.	+	.	status known
RG1HF0280	reformat.pl	CDS	2066	2131	.	+	.	status known
RG1HF0280	reformat.pl	CDS	2232	2304	.	+	.	status known
RG1HF0280	reformat.pl	CDS	2388	2701	.	+	.	status known
RG1HF0280	reformat.pl	CDS	2779	2819	.	+	.	status known
RG1HF0280	reformat.pl	CDS	2894	2987	.	+	.	status known
RG1HF0281	reformat.pl	CDS	1001	1174	.	+	.	status known
RG1HF0281	reformat.pl	CDS	1472	2746	.	+	.	status known
RG1HF0281	reformat.pl	CDS	2870	4177	.	+	.	status known
RG1HF0281	reformat.pl	CDS	4348	4460	.	+	.	status known
RG1HF0281	reformat.pl	CDS	4679	4766	.	+	.	status known
RG1HF0281	reformat.pl	CDS	4862	4948	.	+	.	status known
RG1HF0281	reformat.pl	CDS	5060	5152	.	+	.	status known
RG1HF0281	reformat.pl	CDS	5463	5546	.	+	.	status known
RG1HF0281	reformat.pl	CDS	5624	5827	.	+	.	status known
RG1HF0281	reformat.pl	CDS	5950	6192	.	+	.	status known
RG1HF0281	reformat.pl	CDS	6266	7813	.	+	.	status known
RG1HF0281	reformat.pl	CDS	7903	8394	.	+	.	status known
RG1HF0281	reformat.pl	CDS	8503	8751	.	+	.	status known
RG1HF0281	reformat.pl	CDS	8843	9466	.	+	.	status known
RG1HF0283	reformat.pl	CDS	1001	1495	.	+	.	status known
RG1HF0283	reformat.pl	CDS	1569	2090	.	+	.	status known
RG1HF0286	reformat.pl	CDS	1860	1947	.	+	.	status known
RG1HF0286	reformat.pl	CDS	2107	2375	.	+	.	status known
RG1HF0286	reformat.pl	CDS	2454	2693	.	+	.	status known
RG1HF0287	reformat.pl	CDS	1001	1223	.	+	.	status known
RG1HF0287	reformat.pl	CDS	1427	1516	.	+	.	status known
RG1HF0287	reformat.pl	CDS	1614	1765	.	+	.	status known
RG1HF0287	reformat.pl	CDS	1898	2029	.	+	.	status known
RG1HF0287	reformat.pl	CDS	2252	2432	.	+	.	status known
RG1HF0287	reformat.pl	CDS	2549	2684	.	+	.	status known
RG1HF0287	reformat.pl	CDS	2784	2901	.	+	.	status known
RG1HF0287	reformat.pl	CDS	3011	3100	.	+	.	status known
RG1HF0287	reformat.pl	CDS	3185	3292	.	+	.	status known
RG1HF0287	reformat.pl	CDS	3374	3574	.	+	.	status known
RG1HF0287	reformat.pl	CDS	3696	3821	.	+	.	status known
RG1HF0287	reformat.pl	CDS	3898	4523	.	+	.	status known
RG1HF0287	reformat.pl	CDS	4595	4740	.	+	.	status known
RG1HF0287	reformat.pl	CDS	4821	4985	.	+	.	status known
RG1HF0287	reformat.pl	CDS	5112	5230	.	+	.	status known
RG1HF0289	reformat.pl	CDS	1034	1071	.	+	.	status known
RG1HF0289	reformat.pl	CDS	1248	1531	.	+	.	status known
RG1HF0289	reformat.pl	CDS	1612	1697	.	+	.	status known
RG1HF0289	reformat.pl	CDS	1773	1820	.	+	.	status known
RG1HF0289	reformat.pl	CDS	1912	2291	.	+	.	status known
RG1HF0289	reformat.pl	CDS	2386	2524	.	+	.	status known
RG1HF0289	reformat.pl	CDS	2672	2727	.	+	.	status known
RG1HF0289	reformat.pl	CDS	2817	2887	.	+	.	status known
RG1HF0289	reformat.pl	CDS	2968	3134	.	+	.	status known
RG1HF0294	reformat.pl	CDS	1044	1671	.	+	.	status known
RG1HF0294	reformat.pl	CDS	1808	2529	.	+	.	status known
RG1HF0296	reformat.pl	CDS	1025	1079	.	+	.	status known
RG1HF0296	reformat.pl	CDS	1245	1279	.	+	.	status known
RG1HF0296	reformat.pl	CDS	1379	1625	.	+	.	status known
RG1HF0296	reformat.pl	CDS	1718	1752	.	+	.	status known
RG1HF0302	reformat.pl	CDS	1071	1104	.	+	.	status known
RG1HF0302	reformat.pl	CDS	1199	1315	.	+	.	status known
RG1HF0302	reformat.pl	CDS	1406	1872	.	+	.	status known
RG1HF0302	reformat.pl	CDS	1975	2133	.	+	.	status known
RG1HF0302	reformat.pl	CDS	2219	2335	.	+	.	status known
RG1HF0302	reformat.pl	CDS	2451	2602	.	+	.	status known
RG1HF0302	reformat.pl	CDS	2682	2773	.	+	.	status known
RG1HF0302	reformat.pl	CDS	2863	3754	.	+	.	status known
RG1HF0302	reformat.pl	CDS	3826	3910	.	+	.	status known
RG1HF0302	reformat.pl	CDS	3997	4065	.	+	.	status known
RG1HF0302	reformat.pl	CDS	4215	4397	.	+	.	status known
RG1HF0302	reformat.pl	CDS	4519	4644	.	+	.	status known
RG1HF0303	reformat.pl	CDS	1058	1184	.	+	.	status known
RG1HF0303	reformat.pl	CDS	1269	1719	.	+	.	status known
RG1HF0303	reformat.pl	CDS	1815	2157	.	+	.	status known
RG1HF0303	reformat.pl	intron	2244	2471	.	+	.	status known
RG1HF0304	reformat.pl	CDS	1157	1249	.	+	.	status known
RG1HF0304	reformat.pl	CDS	2209	2280	.	+	.	status known
RG1HF0304	reformat.pl	CDS	2477	2548	.	+	.	status known
RG1HF0304	reformat.pl	CDS	2789	2829	.	+	.	status known
RG1HF0304	reformat.pl	CDS	3141	3207	.	+	.	status known
RG1HF0304	reformat.pl	CDS	3549	3740	.	+	.	status known
RG1HF0304	reformat.pl	CDS	3840	3929	.	+	.	status known
RG1HF0304	reformat.pl	CDS	4018	4125	.	+	.	status known
RG1HF0304	reformat.pl	CDS	4219	4284	.	+	.	status known
RG1HF0305	reformat.pl	CDS	1055	1132	.	+	.	status known
RG1HF0305	reformat.pl	CDS	1233	1469	.	+	.	status known
RG1HF0306	reformat.pl	CDS	1325	1772	.	+	.	status known
RG1HF0306	reformat.pl	CDS	2037	2293	.	+	.	status known
RG1HF0306	reformat.pl	CDS	2400	2597	.	+	.	status known
RG1HF0306	reformat.pl	intron	2759	2842	.	+	.	status known
RG1HF0306	reformat.pl	intron	2912	3000	.	+	.	status known
RG1HF0310	reformat.pl	CDS	1136	1222	.	+	.	status known
RG1HF0310	reformat.pl	CDS	1495	1679	.	+	.	status known
RG1HF0310	reformat.pl	CDS	1766	1849	.	+	.	status known
RG1HF0310	reformat.pl	CDS	1937	2033	.	+	.	status known
RG1HF0310	reformat.pl	CDS	2123	2339	.	+	.	status known
RG1HF0310	reformat.pl	CDS	2423	2475	.	+	.	status known
RG1HF0310	reformat.pl	CDS	2571	2663	.	+	.	status known
RG1HF0313	reformat.pl	CDS	1049	1174	.	+	.	status known
RG1HF0313	reformat.pl	CDS	1264	1314	.	+	.	status known
RG1HF0313	reformat.pl	CDS	1881	1932	.	+	.	status known
RG1HF0313	reformat.pl	CDS	2004	2062	.	+	.	status known
RG1HF0313	reformat.pl	CDS	2180	2225	.	+	.	status known
RG1HF0313	reformat.pl	CDS	2734	2876	.	+	.	status known
RG1HF0314	reformat.pl	CDS	1078	1263	.	+	.	status known
RG1HF0316	reformat.pl	CDS	1015	1128	.	+	.	status known
RG1HF0316	reformat.pl	CDS	1386	1723	.	+	.	status known
RG1HF0316	reformat.pl	CDS	1956	1998	.	+	.	status known
RG1HF0318	reformat.pl	intron	1115	1431	.	+	.	status known
RG1HF0318	reformat.pl	CDS	1448	1810	.	+	.	status known
RG1HF0319	reformat.pl	CDS	1028	1118	.	+	.	status known
RG1HF0319	reformat.pl	CDS	1228	1979	.	+	.	status known
RG1HF0327	reformat.pl	CDS	1135	1216	.	+	.	status known
RG1HF0327	reformat.pl	CDS	1325	1394	.	+	.	status known
RG1HF0327	reformat.pl	CDS	1768	2150	.	+	.	status known
RG1HF0327	reformat.pl	CDS	2252	2442	.	+	.	status known
RG1HF0327	reformat.pl	CDS	2521	2653	.	+	.	status known
RG1HF0327	reformat.pl	CDS	2737	3326	.	+	.	status known
RG1HF0328	reformat.pl	CDS	1111	2294	.	+	.	status known
RG1HF0328	reformat.pl	CDS	2493	2689	.	+	.	status known
RG1HF0328	reformat.pl	CDS	2804	4155	.	+	.	status known
RG1HF0329	reformat.pl	CDS	1220	1315	.	+	.	status known
RG1HF0329	reformat.pl	CDS	1891	1934	.	+	.	status known
RG1HF0329	reformat.pl	CDS	2009	2117	.	+	.	status known
RG1HF0329	reformat.pl	CDS	2204	2287	.	+	.	status known
RG1HF0330	reformat.pl	intron	1066	1338	.	+	.	status known
RG1HF0330	reformat.pl	CDS	1339	1558	.	+	.	status known
RG1HF0330	reformat.pl	CDS	1636	1697	.	+	.	status known
RG1HF0332	reformat.pl	CDS	1169	1309	.	+	.	status known
RG1HF0332	reformat.pl	CDS	1399	1468	.	+	.	status known
RG1HF0332	reformat.pl	CDS	1626	1765	.	+	.	status known
RG1HF0332	reformat.pl	CDS	1997	2057	.	+	.	status known
RG1HF0332	reformat.pl	CDS	2160	2176	.	+	.	status known
RG1HF0332	reformat.pl	intron	2223	2432	.	+	.	status known
RG1HF0333	reformat.pl	intron	1181	1468	.	+	.	status known
RG1HF0333	reformat.pl	intron	1541	2010	.	+	.	status known
RG1HF0333	reformat.pl	CDS	2084	2113	.	+	.	status known
RG1HF0333	reformat.pl	CDS	2194	2355	.	+	.	status known
RG1HF0333	reformat.pl	CDS	2460	2737	.	+	.	status known
RG1HF0333	reformat.pl	CDS	2835	2985	.	+	.	status known
RG1HF0333	reformat.pl	CDS	3087	3251	.	+	.	status known
RG1HF0333	reformat.pl	CDS	3364	3441	.	+	.	status known
RG1HF0333	reformat.pl	CDS	3575	3664	.	+	.	status known
RG1HF0333	reformat.pl	CDS	3744	3830	.	+	.	status known
RG1HF0333	reformat.pl	CDS	3913	3999	.	+	.	status known
RG1HF0333	reformat.pl	CDS	4088	4184	.	+	.	status known
RG1HF0333	reformat.pl	CDS	4270	4373	.	+	.	status known
RG1HF0333	reformat.pl	CDS	4470	4545	.	+	.	status known
RG1HF0333	reformat.pl	CDS	4727	4877	.	+	.	status known
RG1HF0333	reformat.pl	CDS	4976	5044	.	+	.	status known
RG1HF0333	reformat.pl	CDS	5130	5196	.	+	.	status known
RG1HF0333	reformat.pl	CDS	5289	5359	.	+	.	status known
RG1HF0333	reformat.pl	CDS	5463	5544	.	+	.	status known
RG1HF0335	reformat.pl	CDS	1001	1360	.	+	.	status known
RG1HF0337	reformat.pl	CDS	1001	1177	.	+	.	status known
RG1HF0337	reformat.pl	CDS	1312	1446	.	+	.	status known
RG1HF0337	reformat.pl	CDS	1530	1776	.	+	.	status known
RG1HF0337	reformat.pl	CDS	1943	2053	.	+	.	status known
RG1HF0337	reformat.pl	CDS	2178	2296	.	+	.	status known
RG1HF0337	reformat.pl	CDS	2390	2498	.	+	.	status known
RG1HF0337	reformat.pl	CDS	2597	2795	.	+	.	status known
RG1HF0337	reformat.pl	CDS	2900	3015	.	+	.	status known
RG1HF0337	reformat.pl	CDS	3115	3338	.	+	.	status known
RG1HF0339	reformat.pl	CDS	1001	1045	.	+	.	status known
RG1HF0339	reformat.pl	CDS	1129	1248	.	+	.	status known
RG1HF0339	reformat.pl	CDS	1373	1418	.	+	.	status known
RG1HF0339	reformat.pl	CDS	1505	1559	.	+	.	status known
RG1HF0339	reformat.pl	CDS	1991	2086	.	+	.	status known
RG1HF0339	reformat.pl	CDS	2203	2256	.	+	.	status known
RG1HF0339	reformat.pl	CDS	2321	2386	.	+	.	status known
RG1HF0339	reformat.pl	CDS	3039	3087	.	+	.	status known
RG1HF0339	reformat.pl	CDS	3214	3291	.	+	.	status known
RG1HF0345	reformat.pl	intron	1079	1212	.	+	.	status known
RG1HF0345	reformat.pl	intron	1247	1538	.	+	.	status known
RG1HF0345	reformat.pl	CDS	1571	1750	.	+	.	status known
RG1HF0345	reformat.pl	CDS	1850	1970	.	+	.	status known
RG1HF0345	reformat.pl	CDS	2110	2165	.	+	.	status known
RG1HF0345	reformat.pl	CDS	2862	3077	.	+	.	status known
RG1HF0346	reformat.pl	CDS	1001	1302	.	+	.	status known
RG1HF0346	reformat.pl	CDS	1408	1616	.	+	.	status known
RG1HF0346	reformat.pl	CDS	1706	2393	.	+	.	status known
RG1HF0346	reformat.pl	CDS	2476	2746	.	+	.	status known
RG1HF0346	reformat.pl	CDS	2828	2953	.	+	.	status known
RG1HF0346	reformat.pl	CDS	3045	3108	.	+	.	status known
RG1HF0346	reformat.pl	CDS	3198	3367	.	+	.	status known
RG1HF0346	reformat.pl	CDS	3458	4006	.	+	.	status known
RG1HF0347	reformat.pl	intron	1026	1101	.	+	.	status known
RG1HF0347	reformat.pl	CDS	1126	1233	.	+	.	status known
RG1HF0347	reformat.pl	CDS	1322	1372	.	+	.	status known
RG1HF0347	reformat.pl	CDS	1672	1748	.	+	.	status known
RG1HF0347	reformat.pl	CDS	1834	1921	.	+	.	status known
RG1HF0347	reformat.pl	CDS	1998	2273	.	+	.	status known
RG1HF0347	reformat.pl	CDS	2365	2617	.	+	.	status known
RG1HF0347	reformat.pl	CDS	2790	2809	.	+	.	status known
RG1HF0349	reformat.pl	intron	1425	1851	.	+	.	status known
RG1HF0349	reformat.pl	CDS	1863	2918	.	+	.	status known
RG1HF0351	reformat.pl	intron	1520	1721	.	+	.	status known
RG1HF0351	reformat.pl	CDS	1763	2017	.	+	.	status known
RG1HF0351	reformat.pl	CDS	2371	2697	.	+	.	status known
RG1HF0353	reformat.pl	intron	1076	1347	.	+	.	status known
RG1HF0353	reformat.pl	CDS	1381	2112	.	+	.	status known
RG1HF0353	reformat.pl	intron	2271	2386	.	+	.	status known
RG1HF0354	reformat.pl	intron	1047	1333	.	+	.	status known
RG1HF0354	reformat.pl	intron	1448	1853	.	+	.	status known
RG1HF0354	reformat.pl	CDS	2088	2111	.	+	.	status known
RG1HF0354	reformat.pl	CDS	2252	2347	.	+	.	status known
RG1HF0354	reformat.pl	CDS	2453	2640	.	+	.	status known
RG1HF0354	reformat.pl	CDS	2720	2815	.	+	.	status known
RG1HF0354	reformat.pl	CDS	2955	3300	.	+	.	status known
RG1HF0357	reformat.pl	CDS	1089	1250	.	+	.	status known
RG1HF0358	reformat.pl	CDS	1031	1328	.	+	.	status known
RG1HF0358	reformat.pl	CDS	1564	1661	.	+	.	status known
RG1HF0358	reformat.pl	CDS	1850	1921	.	+	.	status known
RG1HF0358	reformat.pl	CDS	2012	2136	.	+	.	status known
RG1HF0358	reformat.pl	CDS	2281	2358	.	+	.	status known
RG1HF0358	reformat.pl	CDS	2439	2451	.	+	.	status known
RG1HF0359	reformat.pl	CDS	1042	1108	.	+	.	status known
RG1HF0359	reformat.pl	CDS	1352	1638	.	+	.	status known
RG1HF0360	reformat.pl	CDS	1143	1435	.	+	.	status known
RG1HF0360	reformat.pl	CDS	1857	1986	.	+	.	status known
RG1HF0360	reformat.pl	CDS	2083	2330	.	+	.	status known
RG1HF0360	reformat.pl	CDS	2436	2663	.	+	.	status known
RG1HF0360	reformat.pl	CDS	3139	3301	.	+	.	status known
RG1HF0360	reformat.pl	CDS	3380	3453	.	+	.	status known
RG1HF0360	reformat.pl	CDS	3550	3646	.	+	.	status known
RG1HF0360	reformat.pl	CDS	3746	3809	.	+	.	status known
RG1HF0360	reformat.pl	CDS	3896	3967	.	+	.	status known
RG1HF0360	reformat.pl	CDS	4056	4210	.	+	.	status known
RG1HF0364	reformat.pl	intron	1087	1299	.	+	.	status known
RG1HF0364	reformat.pl	CDS	1319	1378	.	+	.	status known
RG1HF0364	reformat.pl	CDS	1451	1750	.	+	.	status known
RG1HF0364	reformat.pl	CDS	1833	1934	.	+	.	status known
RG1HF0364	reformat.pl	CDS	2026	2220	.	+	.	status known
RG1HF0364	reformat.pl	CDS	2307	2597	.	+	.	status known
RG1HF0364	reformat.pl	CDS	2676	2862	.	+	.	status known
RG1HF0364	reformat.pl	CDS	2943	2989	.	+	.	status known
RG1HF0364	reformat.pl	CDS	3057	3143	.	+	.	status known
RG1HF0365	reformat.pl	CDS	1078	1425	.	+	.	status known
RG1HF0366	reformat.pl	CDS	1104	1584	.	+	.	status known
RG1HF0366	reformat.pl	CDS	1665	1812	.	+	.	status known
RG1HF0366	reformat.pl	CDS	1890	2430	.	+	.	status known
RG1HF0368	reformat.pl	CDS	1001	1261	.	+	.	status known
RG1HF0371	reformat.pl	intron	1047	1446	.	+	.	status known
RG1HF0371	reformat.pl	intron	1576	1646	.	+	.	status known
RG1HF0371	reformat.pl	CDS	1830	1859	.	+	.	status known
RG1HF0371	reformat.pl	CDS	2034	2111	.	+	.	status known
RG1HF0371	reformat.pl	CDS	2229	2444	.	+	.	status known
RG1HF0371	reformat.pl	CDS	2520	2618	.	+	.	status known
RG1HF0371	reformat.pl	CDS	2719	2777	.	+	.	status known
RG1HF0371	reformat.pl	CDS	2864	3014	.	+	.	status known
RG1HF0371	reformat.pl	CDS	3100	3297	.	+	.	status known
RG1HF0372	reformat.pl	CDS	1206	1274	.	+	.	status known
RG1HF0373	reformat.pl	CDS	1069	1110	.	+	.	status known
RG1HF0373	reformat.pl	CDS	1469	1612	.	+	.	status known
RG1HF0373	reformat.pl	CDS	1728	1774	.	+	.	status known
RG1HF0373	reformat.pl	CDS	1873	1938	.	+	.	status known
RG1HF0373	reformat.pl	CDS	2019	2126	.	+	.	status known
RG1HF0373	reformat.pl	CDS	2207	2273	.	+	.	status known
RG1HF0373	reformat.pl	CDS	2441	2525	.	+	.	status known
RG1HF0373	reformat.pl	CDS	2618	2781	.	+	.	status known
RG1HF0373	reformat.pl	CDS	2867	2968	.	+	.	status known
RG1HF0373	reformat.pl	CDS	3053	3275	.	+	.	status known
RG1HF0373	reformat.pl	CDS	3365	3498	.	+	.	status known
RG1HF0375	reformat.pl	CDS	1001	1522	.	+	.	status known
RG1HF0375	reformat.pl	CDS	1597	2116	.	+	.	status known
RG1HF0375	reformat.pl	CDS	2236	2493	.	+	.	status known
RG1HF0375	reformat.pl	CDS	2590	2681	.	+	.	status known
RG1HF0375	reformat.pl	CDS	3225	3434	.	+	.	status known
RG1HF0375	reformat.pl	CDS	3517	3918	.	+	.	status known
RG1HF0375	reformat.pl	CDS	4104	4279	.	+	.	status known
RG1HF0375	reformat.pl	CDS	4350	4443	.	+	.	status known
RG1HF0375	reformat.pl	CDS	4543	4599	.	+	.	status known
RG1HF0375	reformat.pl	CDS	4880	5008	.	+	.	status known
RG1HF0375	reformat.pl	CDS	5177	5245	.	+	.	status known
RG1HF0375	reformat.pl	CDS	5321	5434	.	+	.	status known
RG1HF0375	reformat.pl	CDS	5523	5684	.	+	.	status known
RG1HF0375	reformat.pl	CDS	5790	5918	.	+	.	status known
RG1HF0375	reformat.pl	CDS	6155	6256	.	+	.	status known
RG1HF0375	reformat.pl	CDS	6342	6421	.	+	.	status known
RG1HF0375	reformat.pl	CDS	6506	6646	.	+	.	status known
RG1HF0375	reformat.pl	CDS	6735	7320	.	+	.	status known
RG1HF0376	reformat.pl	intron	1119	1219	.	+	.	status known
RG1HF0376	reformat.pl	intron	1253	1337	.	+	.	status known
RG1HF0376	reformat.pl	CDS	1462	1571	.	+	.	status known
RG1HF0376	reformat.pl	CDS	1669	1741	.	+	.	status known
RG1HF0376	reformat.pl	CDS	2017	2123	.	+	.	status known
RG1HF0376	reformat.pl	CDS	2230	2329	.	+	.	status known
RG1HF0376	reformat.pl	CDS	2479	2555	.	+	.	status known
RG1HF0376	reformat.pl	CDS	2658	2706	.	+	.	status known
RG1HF0376	reformat.pl	CDS	2798	2844	.	+	.	status known
RG1HF0376	reformat.pl	CDS	2935	3005	.	+	.	status known
RG1HF0376	reformat.pl	CDS	3114	3169	.	+	.	status known
RG1HF0376	reformat.pl	CDS	3241	3370	.	+	.	status known
RG1HF0376	reformat.pl	CDS	3471	3541	.	+	.	status known
RG1HF0378	reformat.pl	CDS	1001	1248	.	+	.	status known
RG1HF0378	reformat.pl	CDS	1463	1544	.	+	.	status known
RG1HF0379	reformat.pl	CDS	1001	1113	.	+	.	status known
RG1HF0379	reformat.pl	CDS	1220	1309	.	+	.	status known
RG1HF0379	reformat.pl	CDS	2208	2267	.	+	.	status known
RG1HF0379	reformat.pl	CDS	2373	2412	.	+	.	status known
RG1HF0379	reformat.pl	CDS	2497	2590	.	+	.	status known
RG1HF0379	reformat.pl	CDS	2700	2759	.	+	.	status known
RG1HF0379	reformat.pl	CDS	2845	2936	.	+	.	status known
RG1HF0379	reformat.pl	CDS	3022	3111	.	+	.	status known
RG1HF0380	reformat.pl	CDS	1121	1816	.	+	.	status known
RG1HF0380	reformat.pl	CDS	2245	2592	.	+	.	status known
RG1HF0381	reformat.pl	CDS	1001	1210	.	+	.	status known
RG1HF0386	reformat.pl	CDS	1114	1668	.	+	.	status known
RG1HF0386	reformat.pl	CDS	1912	1964	.	+	.	status known
RG1HF0386	reformat.pl	CDS	2055	2094	.	+	.	status known
RG1HF0386	reformat.pl	CDS	2192	2269	.	+	.	status known
RG1HF0386	reformat.pl	CDS	2373	2522	.	+	.	status known
RG1HF0386	reformat.pl	intron	2660	2755	.	+	.	status known
RG1HF0390	reformat.pl	CDS	1052	1966	.	+	.	status known
RG1HF0390	reformat.pl	CDS	2078	2395	.	+	.	status known
RG1HF0391	reformat.pl	CDS	1086	1364	.	+	.	status known
RG1HF0391	reformat.pl	intron	1372	1486	.	+	.	status known
RG1HF0397	reformat.pl	CDS	1055	1583	.	+	.	status known
RG1HF0397	reformat.pl	CDS	1677	1756	.	+	.	status known
RG1HF0398	reformat.pl	CDS	1093	1305	.	+	.	status known
RG1HF0399	reformat.pl	CDS	1191	1349	.	+	.	status known
RG1HF0400	reformat.pl	CDS	1083	1167	.	+	.	status known
RG1HF0400	reformat.pl	CDS	1418	1490	.	+	.	status known
RG1HF0400	reformat.pl	CDS	1953	1965	.	+	.	status known
RG1HF0404	reformat.pl	CDS	1256	1303	.	+	.	status known
RG1HF0404	reformat.pl	CDS	1386	1471	.	+	.	status known
RG1HF0404	reformat.pl	CDS	1640	1683	.	+	.	status known
RG1HF0404	reformat.pl	CDS	1770	1843	.	+	.	status known
RG1HF0404	reformat.pl	CDS	1948	2056	.	+	.	status known
RG1HF0404	reformat.pl	CDS	2412	2425	.	+	.	status known
RG1HF0404	reformat.pl	CDS	2693	2794	.	+	.	status known
RG1HF0404	reformat.pl	CDS	2960	3082	.	+	.	status known
RG1HF0405	reformat.pl	CDS	1114	1351	.	+	.	status known
RG1HF0405	reformat.pl	CDS	1440	1788	.	+	.	status known
RG1HF0405	reformat.pl	CDS	1863	2084	.	+	.	status known
RG1HF0405	reformat.pl	CDS	2166	2286	.	+	.	status known
RG1HF0405	reformat.pl	CDS	2456	2778	.	+	.	status known
RG1HF0405	reformat.pl	CDS	2858	3002	.	+	.	status known
RG1HF0405	reformat.pl	CDS	3077	3337	.	+	.	status known
RG1HF0406	reformat.pl	CDS	1478	2443	.	+	.	status known
RG1HF0412	reformat.pl	CDS	1189	1221	.	+	.	status known
RG1HF0412	reformat.pl	CDS	1339	1428	.	+	.	status known
RG1HF0412	reformat.pl	CDS	1635	1721	.	+	.	status known
RG1HF0412	reformat.pl	CDS	1809	1877	.	+	.	status known
RG1HF0412	reformat.pl	CDS	1970	2050	.	+	.	status known
RG1HF0412	reformat.pl	CDS	2149	2220	.	+	.	status known
RG1HF0412	reformat.pl	CDS	2320	2380	.	+	.	status known
RG1HF0412	reformat.pl	CDS	2474	2576	.	+	.	status known
RG1HF0412	reformat.pl	CDS	2657	2752	.	+	.	status known
RG1HF0412	reformat.pl	CDS	2840	2903	.	+	.	status known
RG1HF0415	reformat.pl	intron	1096	1509	.	+	.	status known
RG1HF0415	reformat.pl	CDS	1517	1582	.	+	.	status known
RG1HF0415	reformat.pl	CDS	1668	1692	.	+	.	status known
RG1HF0415	reformat.pl	CDS	1776	1808	.	+	.	status known
RG1HF0415	reformat.pl	CDS	1878	1999	.	+	.	status known
RG1HF0415	reformat.pl	CDS	2080	2210	.	+	.	status known
RG1HF0415	reformat.pl	CDS	2294	2517	.	+	.	status known
RG1HF0415	reformat.pl	CDS	2617	2855	.	+	.	status known
RG1HF0415	reformat.pl	CDS	2957	3055	.	+	.	status known
RG1HF0417	reformat.pl	intron	1078	1383	.	+	.	status known
RG1HF0417	reformat.pl	CDS	1386	1469	.	+	.	status known
RG1HF0417	reformat.pl	CDS	1777	1951	.	+	.	status known
RG1HF0417	reformat.pl	CDS	2038	2129	.	+	.	status known
RG1HF0417	reformat.pl	CDS	2225	2378	.	+	.	status known
RG1HF0417	reformat.pl	CDS	2470	2547	.	+	.	status known
RG1HF0417	reformat.pl	CDS	2641	2734	.	+	.	status known
RG1HF0417	reformat.pl	CDS	2875	2941	.	+	.	status known
RG1HF0417	reformat.pl	CDS	3195	3299	.	+	.	status known
RG1HF0417	reformat.pl	CDS	3377	3559	.	+	.	status known
RG1HF0418	reformat.pl	CDS	1101	1354	.	+	.	status known
RG1HF0418	reformat.pl	CDS	1434	1476	.	+	.	status known
RG1HF0420	reformat.pl	CDS	1622	1768	.	+	.	status known
RG1HF0420	reformat.pl	CDS	1917	1976	.	+	.	status known
RG1HF0420	reformat.pl	intron	2006	2699	.	+	.	status known
RG1HF0421	reformat.pl	CDS	1015	1131	.	+	.	status known
RG1HF0421	reformat.pl	CDS	1360	1606	.	+	.	status known
RG1HF0421	reformat.pl	CDS	1710	1753	.	+	.	status known
RG1HF0421	reformat.pl	CDS	1844	1911	.	+	.	status known
RG1HF0421	reformat.pl	CDS	1998	2103	.	+	.	status known
RG1HF0421	reformat.pl	CDS	2201	2412	.	+	.	status known
RG1HF0421	reformat.pl	CDS	2509	2578	.	+	.	status known
RG1HF0421	reformat.pl	CDS	2694	2744	.	+	.	status known
RG1HF0421	reformat.pl	CDS	2881	2933	.	+	.	status known
RG1HF0421	reformat.pl	CDS	3183	3315	.	+	.	status known
RG1HF0421	reformat.pl	CDS	3775	3843	.	+	.	status known
RG1HF0422	reformat.pl	CDS	1259	1796	.	+	.	status known
RG1HF0422	reformat.pl	CDS	2000	2097	.	+	.	status known
RG1HF0422	reformat.pl	CDS	2178	2351	.	+	.	status known
RG1HF0422	reformat.pl	CDS	2740	2840	.	+	.	status known
RG1HF0422	reformat.pl	CDS	2952	3087	.	+	.	status known
RG1HF0422	reformat.pl	CDS	3253	3303	.	+	.	status known
RG1HF0422	reformat.pl	CDS	3471	3758	.	+	.	status known
RG1HF0422	reformat.pl	CDS	3885	4119	.	+	.	status known
RG1HF0422	reformat.pl	CDS	4329	4468	.	+	.	status known
RG1HF0422	reformat.pl	CDS	4688	4909	.	+	.	status known
RG1HF0425	reformat.pl	CDS	1507	1665	.	+	.	status known
RG1HF0428	reformat.pl	intron	1176	2705	.	+	.	status known
RG1HF0428	reformat.pl	CDS	2869	3468	.	+	.	status known
RG1HF0428	reformat.pl	CDS	3548	3709	.	+	.	status known
RG1HF0428	reformat.pl	CDS	4225	4302	.	+	.	status known
RG1HF0428	reformat.pl	CDS	4389	4467	.	+	.	status known
RG1HF0428	reformat.pl	CDS	4558	4703	.	+	.	status known
RG1HF0428	reformat.pl	CDS	4831	4896	.	+	.	status known
RG1HF0428	reformat.pl	CDS	4980	5151	.	+	.	status known
RG1HF0428	reformat.pl	CDS	5235	5452	.	+	.	status known
RG1HF0429	reformat.pl	intron	1064	1200	.	+	.	status known
RG1HF0429	reformat.pl	CDS	1713	1818	.	+	.	status known
RG1HF0429	reformat.pl	CDS	1912	1960	.	+	.	status known
RG1HF0429	reformat.pl	CDS	2048	2118	.	+	.	status known
RG1HF0429	reformat.pl	CDS	2287	2351	.	+	.	status known
RG1HF0429	reformat.pl	CDS	2447	2491	.	+	.	status known
RG1HF0429	reformat.pl	CDS	2582	2662	.	+	.	status known
RG1HF0429	reformat.pl	CDS	2739	2806	.	+	.	status known
RG1HF0429	reformat.pl	CDS	2882	2930	.	+	.	status known
RG1HF0429	reformat.pl	CDS	3037	3191	.	+	.	status known
RG1HF0429	reformat.pl	CDS	3297	3384	.	+	.	status known
RG1HF0431	reformat.pl	CDS	1138	1239	.	+	.	status known
RG1HF0431	reformat.pl	CDS	1407	1583	.	+	.	status known
RG1HF0432	reformat.pl	intron	1062	3431	.	+	.	status known
RG1HF0432	reformat.pl	CDS	3451	4233	.	+	.	status known
RG1HF0433	reformat.pl	CDS	1021	1195	.	+	.	status known
RG1HF0433	reformat.pl	CDS	1286	1602	.	+	.	status known
RG1HF0435	reformat.pl	CDS	1001	1414	.	+	.	status known
RG1HF0440	reformat.pl	CDS	1273	1566	.	+	.	status known
RG1HF0440	reformat.pl	CDS	1745	1876	.	+	.	status known
RG1HF0440	reformat.pl	CDS	1963	2036	.	+	.	status known
RG1HF0440	reformat.pl	CDS	2150	2219	.	+	.	status known
RG1HF0440	reformat.pl	CDS	2295	2350	.	+	.	status known
RG1HF0440	reformat.pl	CDS	2501	2572	.	+	.	status known
RG1HF0440	reformat.pl	CDS	2658	2752	.	+	.	status known
RG1HF0440	reformat.pl	CDS	2830	2896	.	+	.	status known
RG1HF0440	reformat.pl	CDS	2996	3140	.	+	.	status known
RG1HF0440	reformat.pl	CDS	3208	3420	.	+	.	status known
RG1HF0440	reformat.pl	CDS	3518	3657	.	+	.	status known
RG1HF0440	reformat.pl	CDS	3740	3914	.	+	.	status known
RG1HF0440	reformat.pl	CDS	4030	4120	.	+	.	status known
RG1HF0440	reformat.pl	CDS	4208	4365	.	+	.	status known
RG1HF0440	reformat.pl	CDS	4468	4656	.	+	.	status known
RG1HF0440	reformat.pl	CDS	4748	4807	.	+	.	status known
RG1HF0441	reformat.pl	CDS	1001	1073	.	+	.	status known
RG1HF0441	reformat.pl	CDS	1178	1356	.	+	.	status known
RG1HF0442	reformat.pl	CDS	1062	1724	.	+	.	status known
RG1HF0443	reformat.pl	intron	1031	1213	.	+	.	status known
RG1HF0443	reformat.pl	CDS	1248	1326	.	+	.	status known
RG1HF0443	reformat.pl	CDS	1537	1679	.	+	.	status known
RG1HF0445	reformat.pl	CDS	1006	1091	.	+	.	status known
RG1HF0445	reformat.pl	CDS	1365	1440	.	+	.	status known
RG1HF0445	reformat.pl	CDS	1545	1603	.	+	.	status known
RG1HF0445	reformat.pl	CDS	1694	2190	.	+	.	status known
RG1HF0445	reformat.pl	CDS	2298	2458	.	+	.	status known
RG1HF0445	reformat.pl	CDS	2548	2751	.	+	.	status known
RG1HF0445	reformat.pl	CDS	2834	3550	.	+	.	status known
RG1HF0447	reformat.pl	CDS	1112	1957	.	+	.	status known
RG1HF0447	reformat.pl	CDS	2034	2222	.	+	.	status known
RG1HF0447	reformat.pl	CDS	2318	2451	.	+	.	status known
RG1HF0447	reformat.pl	CDS	2606	2675	.	+	.	status known
RG1HF0447	reformat.pl	CDS	2753	2811	.	+	.	status known
RG1HF0447	reformat.pl	CDS	2953	3070	.	+	.	status known
RG1HF0447	reformat.pl	CDS	3161	3274	.	+	.	status known
RG1HF0447	reformat.pl	CDS	3420	3551	.	+	.	status known
RG1HF0447	reformat.pl	CDS	3639	4055	.	+	.	status known
RG1HF0447	reformat.pl	CDS	4302	4352	.	+	.	status known
RG1HF0447	reformat.pl	CDS	4446	4516	.	+	.	status known
RG1HF0447	reformat.pl	CDS	4652	4736	.	+	.	status known
RG1HF0447	reformat.pl	CDS	4819	4971	.	+	.	status known
RG1HF0447	reformat.pl	CDS	5059	5133	.	+	.	status known
RG1HF0447	reformat.pl	CDS	5228	5317	.	+	.	status known
RG1HF0447	reformat.pl	CDS	5420	5467	.	+	.	status known
RG1HF0447	reformat.pl	CDS	5549	5663	.	+	.	status known
RG1HF0447	reformat.pl	CDS	5744	5847	.	+	.	status known
RG1HF0447	reformat.pl	CDS	5947	6072	.	+	.	status known
RG1HF0447	reformat.pl	CDS	6174	6284	.	+	.	status known
RG1HF0450	reformat.pl	CDS	1020	1289	.	+	.	status known
RG1HF0450	reformat.pl	CDS	2142	2266	.	+	.	status known
RG1HF0450	reformat.pl	CDS	2351	2388	.	+	.	status known
RG1HF0450	reformat.pl	CDS	2469	2579	.	+	.	status known
RG1HF0450	reformat.pl	CDS	2692	2808	.	+	.	status known
RG1HF0450	reformat.pl	CDS	2901	2942	.	+	.	status known
RG1HF0450	reformat.pl	CDS	3027	3097	.	+	.	status known
RG1HF0451	reformat.pl	CDS	1066	1718	.	+	.	status known
RG1HF0451	reformat.pl	CDS	1820	1945	.	+	.	status known
RG1HF0451	reformat.pl	CDS	2050	2059	.	+	.	status known
RG1HF0452	reformat.pl	CDS	1001	1093	.	+	.	status known
RG1HF0452	reformat.pl	CDS	1170	1331	.	+	.	status known
RG1HF0453	reformat.pl	CDS	1113	1601	.	+	.	status known
RG1HF0457	reformat.pl	CDS	1185	1610	.	+	.	status known
RG1HF0460	reformat.pl	CDS	1001	1302	.	+	.	status known
RG1HF0460	reformat.pl	CDS	1592	1616	.	+	.	status known
RG1HF0460	reformat.pl	CDS	1951	2165	.	+	.	status known
RG1HF0460	reformat.pl	CDS	2255	2366	.	+	.	status known
RG1HF0460	reformat.pl	CDS	2450	2651	.	+	.	status known
RG1HF0460	reformat.pl	CDS	2752	3599	.	+	.	status known
RG1HF0460	reformat.pl	CDS	3682	3809	.	+	.	status known
RG1HF0460	reformat.pl	CDS	3917	4003	.	+	.	status known
RG1HF0460	reformat.pl	CDS	4090	4189	.	+	.	status known
RG1HF0462	reformat.pl	CDS	1123	1459	.	+	.	status known
RG1HF0462	reformat.pl	CDS	1560	1661	.	+	.	status known
RG1HF0462	reformat.pl	CDS	3535	3842	.	+	.	status known
RG1HF0463	reformat.pl	intron	1330	1430	.	+	.	status known
RG1HF0463	reformat.pl	intron	1500	1573	.	+	.	status known
RG1HF0463	reformat.pl	CDS	1705	1955	.	+	.	status known
RG1HF0463	reformat.pl	CDS	2022	2364	.	+	.	status known
RG1HF0463	reformat.pl	CDS	2450	2626	.	+	.	status known
RG1HF0463	reformat.pl	CDS	2726	2914	.	+	.	status known
RG1HF0463	reformat.pl	CDS	2997	3179	.	+	.	status known
RG1HF0464	reformat.pl	CDS	1099	1281	.	+	.	status known
RG1HF0466	reformat.pl	CDS	1159	1191	.	+	.	status known
RG1HF0466	reformat.pl	CDS	1278	1367	.	+	.	status known
RG1HF0466	reformat.pl	CDS	1866	1949	.	+	.	status known
RG1HF0466	reformat.pl	CDS	2021	2239	.	+	.	status known
RG1HF0466	reformat.pl	CDS	2387	2488	.	+	.	status known
RG1HF0466	reformat.pl	CDS	2624	3082	.	+	.	status known
RG1HF0466	reformat.pl	CDS	3174	3403	.	+	.	status known
RG1HF0466	reformat.pl	CDS	3487	3580	.	+	.	status known
RG1HF0466	reformat.pl	CDS	3668	3850	.	+	.	status known
RG1HF0466	reformat.pl	CDS	3935	4543	.	+	.	status known
RG1HF0468	reformat.pl	CDS	1084	1537	.	+	.	status known
RG1HF0468	reformat.pl	CDS	2166	2260	.	+	.	status known
RG1HF0468	reformat.pl	CDS	2391	2499	.	+	.	status known
RG1HF0468	reformat.pl	CDS	2592	2638	.	+	.	status known
RG1HF0468	reformat.pl	CDS	2816	2871	.	+	.	status known
RG1HF0468	reformat.pl	CDS	3033	3171	.	+	.	status known
RG1HF0468	reformat.pl	CDS	3288	3425	.	+	.	status known
RG1HF0468	reformat.pl	CDS	3504	3572	.	+	.	status known
RG1HF0468	reformat.pl	CDS	3658	3768	.	+	.	status known
RG1HF0468	reformat.pl	CDS	3871	3999	.	+	.	status known
RG1HF0468	reformat.pl	CDS	4092	4169	.	+	.	status known
RG1HF0468	reformat.pl	CDS	4258	4329	.	+	.	status known
RG1HF0468	reformat.pl	CDS	4430	4492	.	+	.	status known
RG1HF0468	reformat.pl	CDS	4581	4679	.	+	.	status known
RG1HF0470	reformat.pl	intron	1111	1258	.	+	.	status known
RG1HF0470	reformat.pl	CDS	1268	2394	.	+	.	status known
RG1HF0470	reformat.pl	CDS	2478	2610	.	+	.	status known
RG1HF0470	reformat.pl	CDS	2684	2806	.	+	.	status known
RG1HF0471	reformat.pl	intron	1064	1136	.	+	.	status known
RG1HF0471	reformat.pl	CDS	1157	1202	.	+	.	status known
RG1HF0471	reformat.pl	CDS	1292	1515	.	+	.	status known
RG1HF0471	reformat.pl	CDS	1593	1679	.	+	.	status known
RG1HF0471	reformat.pl	CDS	1761	1832	.	+	.	status known
RG1HF0471	reformat.pl	CDS	1968	2090	.	+	.	status known
RG1HF0471	reformat.pl	CDS	2176	3216	.	+	.	status known
RG1HF0475	reformat.pl	CDS	1128	1516	.	+	.	status known
RG1HF0475	reformat.pl	CDS	1796	2190	.	+	.	status known
RG1HF0475	reformat.pl	CDS	2726	3237	.	+	.	status known
RG1HF0477	reformat.pl	intron	1147	1218	.	+	.	status known
RG1HF0477	reformat.pl	intron	1348	1425	.	+	.	status known
RG1HF0477	reformat.pl	CDS	1638	1741	.	+	.	status known
RG1HF0477	reformat.pl	CDS	1833	2116	.	+	.	status known
RG1HF0477	reformat.pl	CDS	2223	3091	.	+	.	status known
RG1HF0477	reformat.pl	CDS	3166	3222	.	+	.	status known
RG1HF0477	reformat.pl	CDS	3306	3353	.	+	.	status known
RG1HF0477	reformat.pl	CDS	3465	3530	.	+	.	status known
RG1HF0478	reformat.pl	CDS	1036	1113	.	+	.	status known
RG1HF0478	reformat.pl	CDS	1206	1310	.	+	.	status known
RG1HF0478	reformat.pl	CDS	1403	1615	.	+	.	status known
RG1HF0484	reformat.pl	CDS	1091	1553	.	+	.	status known
RG1HF0484	reformat.pl	CDS	1634	1778	.	+	.	status known
RG1HF0484	reformat.pl	CDS	1854	1928	.	+	.	status known
RG1HF0484	reformat.pl	CDS	2015	2156	.	+	.	status known
RG1HF0484	reformat.pl	CDS	2243	2312	.	+	.	status known
RG1HF0484	reformat.pl	CDS	2400	2476	.	+	.	status known
RG1HF0484	reformat.pl	intron	2720	2802	.	+	.	status known
RG1HF0485	reformat.pl	CDS	1621	1683	.	+	.	status known
RG1HF0485	reformat.pl	CDS	1781	2197	.	+	.	status known
RG1HF0486	reformat.pl	CDS	1292	1522	.	+	.	status known
RG1HF0486	reformat.pl	CDS	2259	2299	.	+	.	status known
RG1HF0486	reformat.pl	CDS	2390	2465	.	+	.	status known
RG1HF0486	reformat.pl	CDS	2805	2912	.	+	.	status known
RG1HF0488	reformat.pl	CDS	1141	1449	.	+	.	status known
RG1HF0488	reformat.pl	CDS	1786	1898	.	+	.	status known
RG1HF0488	reformat.pl	CDS	1984	2140	.	+	.	status known
RG1HF0489	reformat.pl	CDS	1300	1368	.	+	.	status known
RG1HF0489	reformat.pl	CDS	1782	2067	.	+	.	status known
RG1HF0489	reformat.pl	CDS	2160	2779	.	+	.	status known
RG1HF0493	reformat.pl	CDS	1409	1484	.	+	.	status known
RG1HF0493	reformat.pl	CDS	1802	2133	.	+	.	status known
RG1HF0493	reformat.pl	CDS	2234	2369	.	+	.	status known
RG1HF0493	reformat.pl	CDS	2457	2599	.	+	.	status known
RG1HF0493	reformat.pl	CDS	2681	2804	.	+	.	status known
RG1HF0493	reformat.pl	CDS	2881	3311	.	+	.	status known
RG1HF0494	reformat.pl	CDS	1001	1411	.	+	.	status known
RG1HF0496	reformat.pl	CDS	1074	1196	.	+	.	status known
RG1HF0497	reformat.pl	CDS	1028	1198	.	+	.	status known
RG1HF0497	reformat.pl	CDS	1613	1959	.	+	.	status known
RG1HF0497	reformat.pl	CDS	2037	2271	.	+	.	status known
RG1HF0497	reformat.pl	CDS	2344	2442	.	+	.	status known
RG1HF0497	reformat.pl	CDS	2527	2598	.	+	.	status known
RG1HF0497	reformat.pl	CDS	2712	2816	.	+	.	status known
RG1HF0499	reformat.pl	CDS	1077	1161	.	+	.	status known
RG1HF0499	reformat.pl	CDS	1433	1479	.	+	.	status known
RG1HF0499	reformat.pl	CDS	1633	1752	.	+	.	status known
RG1HF0500	reformat.pl	CDS	1062	1160	.	+	.	status known
RG1HF0500	reformat.pl	CDS	2110	2404	.	+	.	status known
RG1HF0500	reformat.pl	CDS	2487	2746	.	+	.	status known
RG1HF0502	reformat.pl	CDS	1116	1679	.	+	.	status known
RG1HF0502	reformat.pl	CDS	2516	2764	.	+	.	status known
RG1HF0505	reformat.pl	CDS	1037	1374	.	+	.	status known
RG1HF0505	reformat.pl	CDS	2028	2037	.	+	.	status known
RG1HF0506	reformat.pl	CDS	1001	1339	.	+	.	status known
RG1HF0507	reformat.pl	CDS	1138	1574	.	+	.	status known
RG1HF0507	reformat.pl	CDS	2072	2336	.	+	.	status known
RG1HF0507	reformat.pl	CDS	2463	2570	.	+	.	status known
RG1HF0507	reformat.pl	CDS	2668	2958	.	+	.	status known
RG1HF0509	reformat.pl	CDS	1063	1362	.	+	.	status known
RG1HF0510	reformat.pl	CDS	1328	1351	.	+	.	status known
RG1HF0510	reformat.pl	CDS	1639	1719	.	+	.	status known
RG1HF0510	reformat.pl	CDS	2230	2347	.	+	.	status known
RG1HF0510	reformat.pl	CDS	2446	2540	.	+	.	status known
RG1HF0510	reformat.pl	CDS	3325	3396	.	+	.	status known
RG1HF0510	reformat.pl	CDS	3626	3880	.	+	.	status known
RG1HF0510	reformat.pl	CDS	3988	4099	.	+	.	status known
RG1HF0510	reformat.pl	CDS	4312	4498	.	+	.	status known
RG1HF0510	reformat.pl	CDS	4613	4700	.	+	.	status known
RG1HF0512	reformat.pl	CDS	1001	1693	.	+	.	status known
RG1HF0516	reformat.pl	CDS	1001	1105	.	+	.	status known
RG1HF0516	reformat.pl	CDS	1225	1498	.	+	.	status known
RG1HF0516	reformat.pl	CDS	1600	1714	.	+	.	status known
RG1HF0516	reformat.pl	CDS	1818	1960	.	+	.	status known
RG1HF0516	reformat.pl	CDS	2078	2162	.	+	.	status known
RG1HF0516	reformat.pl	CDS	2248	2308	.	+	.	status known
RG1HF0518	reformat.pl	CDS	1001	1130	.	+	.	status known
RG1HF0518	reformat.pl	CDS	1226	1325	.	+	.	status known
RG1HF0518	reformat.pl	CDS	1539	1596	.	+	.	status known
RG1HF0518	reformat.pl	CDS	1852	1926	.	+	.	status known
RG1HF0518	reformat.pl	CDS	2006	2104	.	+	.	status known
RG1HF0518	reformat.pl	CDS	2230	2308	.	+	.	status known
RG1HF0518	reformat.pl	CDS	2386	2534	.	+	.	status known
RG1HF0518	reformat.pl	CDS	2624	2800	.	+	.	status known
RG1HF0519	reformat.pl	CDS	1125	1361	.	+	.	status known
RG1HF0520	reformat.pl	CDS	1323	1634	.	+	.	status known
RG1HF0521	reformat.pl	CDS	1011	1329	.	+	.	status known
RG1HF0521	reformat.pl	CDS	1415	1485	.	+	.	status known
RG1HF0523	reformat.pl	CDS	1001	1183	.	+	.	status known
RG1HF0524	reformat.pl	CDS	1001	1510	.	+	.	status known
RG1HF0526	reformat.pl	CDS	1001	1408	.	+	.	status known
RG1HF0528	reformat.pl	CDS	1265	1713	.	+	.	status known
RG1HF0528	reformat.pl	CDS	2438	2570	.	+	.	status known
RG1HF0528	reformat.pl	CDS	2685	2729	.	+	.	status known
RG1HF0530	reformat.pl	intron	1263	1785	.	+	.	status known
RG1HF0530	reformat.pl	CDS	2088	2405	.	+	.	status known
RG1HF0531	reformat.pl	CDS	1001	1300	.	+	.	status known
RG1HF0532	reformat.pl	CDS	1319	1594	.	+	.	status known
RG1HF0533	reformat.pl	CDS	1001	1789	.	+	.	status known
RG1HF0534	reformat.pl	CDS	1001	1330	.	+	.	status known
RG1HF0535	reformat.pl	CDS	1001	1822	.	+	.	status known
RG1HF0537	reformat.pl	CDS	1001	1477	.	+	.	status known
RG1HF0539	reformat.pl	intron	1241	1416	.	+	.	status known
RG1HF0539	reformat.pl	intron	1484	1571	.	+	.	status known
RG1HF0539	reformat.pl	intron	1767	1936	.	+	.	status known
RG1HF0539	reformat.pl	intron	2038	2233	.	+	.	status known
RG1HF0539	reformat.pl	intron	2288	2441	.	+	.	status known
RG1HF0539	reformat.pl	intron	2558	2653	.	+	.	status known
RG1HF0539	reformat.pl	CDS	2696	2717	.	+	.	status known
RG1HF0539	reformat.pl	CDS	2824	3038	.	+	.	status known
RG1HF0539	reformat.pl	CDS	3253	3340	.	+	.	status known
RG1HF0539	reformat.pl	CDS	3625	3725	.	+	.	status known
RG1HF0539	reformat.pl	CDS	3824	3916	.	+	.	status known
RG1HF0539	reformat.pl	CDS	4259	4327	.	+	.	status known
RG1HF0539	reformat.pl	CDS	4435	4527	.	+	.	status known
RG1HF0539	reformat.pl	CDS	4602	4862	.	+	.	status known
RG1HF0539	reformat.pl	CDS	5371	5451	.	+	.	status known
RG1HF0539	reformat.pl	CDS	5543	5701	.	+	.	status known
RG1HF0539	reformat.pl	CDS	6126	6221	.	+	.	status known
RG1HF0539	reformat.pl	CDS	6443	6544	.	+	.	status known
RG1HF0539	reformat.pl	CDS	6623	6730	.	+	.	status known
RG1HF0539	reformat.pl	CDS	6830	7054	.	+	.	status known
RG1HF0539	reformat.pl	CDS	7360	7626	.	+	.	status known
RG1HF0539	reformat.pl	CDS	7730	7801	.	+	.	status known
RG1HF0539	reformat.pl	CDS	7990	8322	.	+	.	status known
RG1HF0539	reformat.pl	CDS	8407	8580	.	+	.	status known
RG1HF0541	reformat.pl	CDS	1006	1061	.	+	.	status known
RG1HF0541	reformat.pl	CDS	1242	1333	.	+	.	status known
RG1HF0541	reformat.pl	CDS	1414	1518	.	+	.	status known
RG1HF0541	reformat.pl	CDS	2111	2160	.	+	.	status known
RG1HF0541	reformat.pl	CDS	2332	2398	.	+	.	status known
RG1HF0541	reformat.pl	CDS	2785	2857	.	+	.	status known
RG1HF0541	reformat.pl	CDS	2990	3045	.	+	.	status known
RG1HF0541	reformat.pl	CDS	3345	3402	.	+	.	status known
RG1HF0541	reformat.pl	CDS	3500	3581	.	+	.	status known
RG1HF0541	reformat.pl	CDS	3723	3785	.	+	.	status known
RG1HF0541	reformat.pl	CDS	3869	3928	.	+	.	status known
RG1HF0541	reformat.pl	CDS	4011	4103	.	+	.	status known
RG1HF0541	reformat.pl	CDS	4192	4254	.	+	.	status known
RG1HF0541	reformat.pl	CDS	4335	4445	.	+	.	status known
RG1HF0542	reformat.pl	CDS	1056	2666	.	+	.	status known
RG1HF0542	reformat.pl	intron	2776	2972	.	+	.	status known
RG1HF0545	reformat.pl	CDS	1001	1038	.	+	.	status known
RG1HF0545	reformat.pl	CDS	1233	1414	.	+	.	status known
RG1HF0545	reformat.pl	CDS	1490	1571	.	+	.	status known
RG1HF0545	reformat.pl	CDS	1666	1741	.	+	.	status known
RG1HF0545	reformat.pl	CDS	1909	1971	.	+	.	status known
RG1HF0551	reformat.pl	CDS	1001	1018	.	+	.	status known
RG1HF0551	reformat.pl	CDS	1113	1383	.	+	.	status known
RG1HF0551	reformat.pl	CDS	1500	1614	.	+	.	status known
RG1HF0551	reformat.pl	CDS	1715	1857	.	+	.	status known
RG1HF0551	reformat.pl	CDS	1942	2026	.	+	.	status known
RG1HF0551	reformat.pl	CDS	2104	2167	.	+	.	status known
RG1HF0552	reformat.pl	CDS	1013	1204	.	+	.	status known
RG1HF0552	reformat.pl	CDS	1290	1371	.	+	.	status known
RG1HF0552	reformat.pl	CDS	1500	1661	.	+	.	status known
RG1HF0552	reformat.pl	CDS	1754	1812	.	+	.	status known
RG1HF0557	reformat.pl	CDS	1001	1129	.	+	.	status known
RG1HF0557	reformat.pl	CDS	1671	1841	.	+	.	status known
RG1HF0557	reformat.pl	CDS	1923	1976	.	+	.	status known
RG1HF0557	reformat.pl	CDS	2190	2330	.	+	.	status known
RG1HF0558	reformat.pl	intron	1276	1406	.	+	.	status known
RG1HF0558	reformat.pl	CDS	1675	1974	.	+	.	status known
RG1HF0558	reformat.pl	CDS	2335	3627	.	+	.	status known
RG1HF0561	reformat.pl	intron	1043	1293	.	+	.	status known
RG1HF0561	reformat.pl	CDS	1572	2083	.	+	.	status known
RG1HF0561	reformat.pl	CDS	2177	2312	.	+	.	status known
RG1HF0561	reformat.pl	CDS	2391	2631	.	+	.	status known
RG1HF0561	reformat.pl	CDS	2752	2977	.	+	.	status known
RG1HF0561	reformat.pl	CDS	3071	3156	.	+	.	status known
RG1HF0561	reformat.pl	CDS	3334	3637	.	+	.	status known
RG1HF0561	reformat.pl	CDS	3779	3911	.	+	.	status known
RG1HF0561	reformat.pl	CDS	4004	4153	.	+	.	status known
RG1HF0561	reformat.pl	intron	4228	4312	.	+	.	status known
RG1HF0563	reformat.pl	CDS	1068	1110	.	+	.	status known
RG1HF0563	reformat.pl	CDS	1197	1544	.	+	.	status known
RG1HF0563	reformat.pl	CDS	1632	1658	.	+	.	status known
RG1HF0563	reformat.pl	CDS	1897	2222	.	+	.	status known
RG1HF0573	reformat.pl	CDS	1475	2326	.	+	.	status known
RG1HF0575	reformat.pl	intron	1050	1183	.	+	.	status known
RG1HF0575	reformat.pl	intron	1259	3271	.	+	.	status known
RG1HF0575	reformat.pl	CDS	3279	3821	.	+	.	status known
RG1HF0575	reformat.pl	CDS	4002	4238	.	+	.	status known
RG1HF0575	reformat.pl	CDS	4332	4501	.	+	.	status known
RG1HF0575	reformat.pl	CDS	4677	4895	.	+	.	status known
RG1HF0575	reformat.pl	CDS	4977	5215	.	+	.	status known
RG1HF0575	reformat.pl	CDS	5309	5538	.	+	.	status known
RG1HF0575	reformat.pl	CDS	5617	5715	.	+	.	status known
RG1HF0575	reformat.pl	CDS	5799	7003	.	+	.	status known
RG1HF0575	reformat.pl	CDS	7145	7376	.	+	.	status known
RG1HF0577	reformat.pl	CDS	1075	1854	.	+	.	status known
RG1HF0577	reformat.pl	intron	2416	2587	.	+	.	status known
RG1HF0578	reformat.pl	intron	1089	1176	.	+	.	status known
RG1HF0578	reformat.pl	CDS	1406	1525	.	+	.	status known
RG1HF0578	reformat.pl	CDS	1611	1757	.	+	.	status known
RG1HF0578	reformat.pl	CDS	1965	2048	.	+	.	status known
RG1HF0578	reformat.pl	CDS	2181	2333	.	+	.	status known
RG1HF0578	reformat.pl	CDS	2420	2596	.	+	.	status known
RG1HF0578	reformat.pl	CDS	2669	2736	.	+	.	status known
RG1HF0578	reformat.pl	CDS	2820	2916	.	+	.	status known
RG1HF0579	reformat.pl	CDS	1120	1377	.	+	.	status known
RG1HF0579	reformat.pl	CDS	1484	1674	.	+	.	status known
RG1HF0579	reformat.pl	CDS	1754	1904	.	+	.	status known
RG1HF0579	reformat.pl	CDS	2001	2133	.	+	.	status known
RG1HF0579	reformat.pl	CDS	2222	2423	.	+	.	status known
RG1HF0579	reformat.pl	CDS	2523	2799	.	+	.	status known
RG1HF0579	reformat.pl	CDS	3112	3243	.	+	.	status known
RG1HF0579	reformat.pl	CDS	3342	3562	.	+	.	status known
RG1HF0579	reformat.pl	CDS	3731	3943	.	+	.	status known
RG1HF0579	reformat.pl	CDS	4038	4122	.	+	.	status known
RG1HF0579	reformat.pl	CDS	4200	4514	.	+	.	status known
RG1HF0579	reformat.pl	intron	4573	4682	.	+	.	status known
RG1HF0583	reformat.pl	CDS	1457	1645	.	+	.	status known
RG1HF0586	reformat.pl	intron	1153	1434	.	+	.	status known
RG1HF0586	reformat.pl	CDS	1786	1833	.	+	.	status known
RG1HF0586	reformat.pl	CDS	1917	1959	.	+	.	status known
RG1HF0586	reformat.pl	CDS	2045	2102	.	+	.	status known
RG1HF0586	reformat.pl	CDS	2200	2269	.	+	.	status known
RG1HF0586	reformat.pl	CDS	2392	2886	.	+	.	status known
RG1HF0590	reformat.pl	intron	1272	1550	.	+	.	status known
RG1HF0590	reformat.pl	CDS	1558	1628	.	+	.	status known
RG1HF0590	reformat.pl	CDS	1750	2476	.	+	.	status known
RG1HF0590	reformat.pl	CDS	2558	2623	.	+	.	status known
RG1HF0590	reformat.pl	CDS	2717	3067	.	+	.	status known
RG1HF0590	reformat.pl	CDS	3151	3264	.	+	.	status known
RG1HF0591	reformat.pl	CDS	1186	1310	.	+	.	status known
RG1HF0591	reformat.pl	CDS	1397	1543	.	+	.	status known
RG1HF0591	reformat.pl	CDS	2214	2760	.	+	.	status known
RG1HF0594	reformat.pl	CDS	1112	1121	.	+	.	status known
RG1HF0594	reformat.pl	CDS	1222	1352	.	+	.	status known
RG1HF0594	reformat.pl	CDS	1432	1497	.	+	.	status known
RG1HF0594	reformat.pl	CDS	1564	1673	.	+	.	status known
RG1HF0594	reformat.pl	CDS	1751	1811	.	+	.	status known
RG1HF0594	reformat.pl	CDS	1902	1919	.	+	.	status known
RG1HF0594	reformat.pl	CDS	2067	2123	.	+	.	status known
RG1HF0594	reformat.pl	CDS	2201	2261	.	+	.	status known
RG1HF0594	reformat.pl	CDS	2338	2384	.	+	.	status known
RG1HF0594	reformat.pl	CDS	2452	2529	.	+	.	status known
RG1HF0594	reformat.pl	CDS	2610	2762	.	+	.	status known
RG1HF0594	reformat.pl	CDS	2843	3049	.	+	.	status known
RG1HF0594	reformat.pl	CDS	3133	3211	.	+	.	status known
RG1HF0594	reformat.pl	CDS	3296	3570	.	+	.	status known
RG1HF0594	reformat.pl	CDS	3663	3722	.	+	.	status known
RG1HF0601	reformat.pl	intron	1353	1598	.	+	.	status known
RG1HF0601	reformat.pl	CDS	1645	2352	.	+	.	status known
RG1HF0601	reformat.pl	CDS	2771	3940	.	+	.	status known
RG1HF0601	reformat.pl	CDS	4302	4616	.	+	.	status known
RG1HF0601	reformat.pl	CDS	4761	5294	.	+	.	status known
RG1HF0602	reformat.pl	CDS	1283	1675	.	+	.	status known
RG1HF0602	reformat.pl	CDS	1814	1910	.	+	.	status known
RG1HF0602	reformat.pl	CDS	1992	2114	.	+	.	status known
RG1HF0602	reformat.pl	CDS	2530	4148	.	+	.	status known
RG1HF0608	reformat.pl	CDS	1069	1290	.	+	.	status known
RG1HF0608	reformat.pl	CDS	1480	1590	.	+	.	status known
RG1HF0608	reformat.pl	CDS	1673	1767	.	+	.	status known
RG1HF0608	reformat.pl	CDS	1854	1947	.	+	.	status known
RG1HF0608	reformat.pl	CDS	2034	2165	.	+	.	status known
RG1HF0608	reformat.pl	CDS	2240	2344	.	+	.	status known
RG1HF0608	reformat.pl	CDS	2433	2483	.	+	.	status known
RG1HF0608	reformat.pl	CDS	2564	2737	.	+	.	status known
RG1HF0615	reformat.pl	CDS	1283	1377	.	+	.	status known
RG1HF0615	reformat.pl	CDS	1648	1751	.	+	.	status known
RG1HF0615	reformat.pl	CDS	1922	2103	.	+	.	status known
RG1HF0615	reformat.pl	CDS	2272	2530	.	+	.	status known
RG1HF0615	reformat.pl	CDS	2619	3679	.	+	.	status known
RG1HF0615	reformat.pl	CDS	3762	4079	.	+	.	status known
RG1HF0615	reformat.pl	CDS	4177	4218	.	+	.	status known
RG1HF0615	reformat.pl	CDS	4485	4609	.	+	.	status known
RG1HF0615	reformat.pl	CDS	4702	4849	.	+	.	status known
RG1HF0615	reformat.pl	CDS	5159	5231	.	+	.	status known
RG1HF0615	reformat.pl	CDS	5351	5463	.	+	.	status known
RG1HF0615	reformat.pl	CDS	5579	5698	.	+	.	status known
RG1HF0615	reformat.pl	CDS	5862	6017	.	+	.	status known
RG1HF0615	reformat.pl	CDS	6142	6336	.	+	.	status known
RG1HF0617	reformat.pl	CDS	1286	1405	.	+	.	status known
RG1HF0617	reformat.pl	CDS	2127	2179	.	+	.	status known
RG1HF0617	reformat.pl	CDS	2260	2304	.	+	.	status known
RG1HF0617	reformat.pl	CDS	2394	2478	.	+	.	status known
RG1HF0618	reformat.pl	CDS	1401	1946	.	+	.	status known
RG1HF0618	reformat.pl	CDS	2019	2132	.	+	.	status known
RG1HF0618	reformat.pl	CDS	2224	2289	.	+	.	status known
RG1HF0618	reformat.pl	CDS	3427	3495	.	+	.	status known
RG1HF0618	reformat.pl	CDS	3644	3715	.	+	.	status known
RG1HF0618	reformat.pl	CDS	4416	4688	.	+	.	status known
RG1HF0619	reformat.pl	intron	1326	1510	.	+	.	status known
RG1HF0619	reformat.pl	CDS	1548	1684	.	+	.	status known
RG1HF0619	reformat.pl	CDS	1786	1795	.	+	.	status known
RG1HF0619	reformat.pl	CDS	1886	1936	.	+	.	status known
RG1HF0619	reformat.pl	CDS	2025	2102	.	+	.	status known
RG1HF0619	reformat.pl	CDS	2204	2403	.	+	.	status known
RG1HF0619	reformat.pl	CDS	2489	2583	.	+	.	status known
RG1HF0619	reformat.pl	CDS	2664	2732	.	+	.	status known
RG1HF0619	reformat.pl	CDS	2834	2903	.	+	.	status known
RG1HF0619	reformat.pl	CDS	3014	3077	.	+	.	status known
RG1HF0619	reformat.pl	CDS	3175	3215	.	+	.	status known
RG1HF0619	reformat.pl	CDS	3294	3378	.	+	.	status known
RG1HF0619	reformat.pl	CDS	3451	3513	.	+	.	status known
RG1HF0619	reformat.pl	CDS	3592	3650	.	+	.	status known
RG1HF0619	reformat.pl	CDS	3723	3848	.	+	.	status known
RG1HF0619	reformat.pl	CDS	3942	3963	.	+	.	status known
RG1HF0619	reformat.pl	intron	4016	4112	.	+	.	status known
RG1HF0620	reformat.pl	intron	1101	1192	.	+	.	status known
RG1HF0620	reformat.pl	intron	1442	1964	.	+	.	status known
RG1HF0620	reformat.pl	CDS	2029	4126	.	+	.	status known
RG1HF0620	reformat.pl	CDS	4299	4864	.	+	.	status known
RG1HF0622	reformat.pl	CDS	1067	1180	.	+	.	status known
RG1HF0622	reformat.pl	CDS	1692	1744	.	+	.	status known
RG1HF0622	reformat.pl	CDS	1885	1929	.	+	.	status known
RG1HF0622	reformat.pl	CDS	2005	2089	.	+	.	status known
RG1HF0622	reformat.pl	intron	2103	2331	.	+	.	status known
RG1HF0623	reformat.pl	intron	1039	1438	.	+	.	status known
RG1HF0623	reformat.pl	CDS	1480	1538	.	+	.	status known
RG1HF0623	reformat.pl	CDS	1680	2571	.	+	.	status known
RG1HF0627	reformat.pl	CDS	1295	1768	.	+	.	status known
RG1HF0627	reformat.pl	CDS	1841	2209	.	+	.	status known
RG1HF0627	reformat.pl	CDS	2316	2396	.	+	.	status known
RG1HF0632	reformat.pl	CDS	1235	1320	.	+	.	status known
RG1HF0632	reformat.pl	CDS	1598	1681	.	+	.	status known
RG1HF0632	reformat.pl	CDS	1764	2691	.	+	.	status known
RG1HF0635	reformat.pl	intron	1185	1331	.	+	.	status known
RG1HF0635	reformat.pl	CDS	1379	1463	.	+	.	status known
RG1HF0635	reformat.pl	CDS	2145	2254	.	+	.	status known
RG1HF0635	reformat.pl	CDS	2390	2458	.	+	.	status known
RG1HF0635	reformat.pl	CDS	2639	2754	.	+	.	status known
RG1HF0635	reformat.pl	CDS	2828	2882	.	+	.	status known
RG1HF0635	reformat.pl	CDS	3051	3171	.	+	.	status known
RG1HF0635	reformat.pl	CDS	3424	3471	.	+	.	status known
RG1HF0635	reformat.pl	CDS	3563	3657	.	+	.	status known
RG1HF0635	reformat.pl	CDS	3814	3915	.	+	.	status known
RG1HF0639	reformat.pl	CDS	1083	1545	.	+	.	status known
RG1HF0639	reformat.pl	CDS	1638	1720	.	+	.	status known
RG1HF0639	reformat.pl	CDS	1815	1988	.	+	.	status known
RG1HF0639	reformat.pl	CDS	2210	2383	.	+	.	status known
RG1HF0639	reformat.pl	CDS	2484	2584	.	+	.	status known
RG1HF0639	reformat.pl	CDS	2691	2802	.	+	.	status known
RG1HF0639	reformat.pl	CDS	3034	3192	.	+	.	status known
RG1HF0639	reformat.pl	intron	3388	3598	.	+	.	status known
RG1HF0639	reformat.pl	intron	3934	4025	.	+	.	status known
RG1HF0645	reformat.pl	CDS	1031	1298	.	+	.	status known
RG1HF0645	reformat.pl	CDS	1424	1512	.	+	.	status known
RG1HF0645	reformat.pl	CDS	1729	1847	.	+	.	status known
RG1HF0645	reformat.pl	CDS	1939	2056	.	+	.	status known
RG1HF0648	reformat.pl	CDS	1168	2271	.	+	.	status known
RG1HF0650	reformat.pl	CDS	1119	1181	.	+	.	status known
RG1HF0650	reformat.pl	CDS	1310	1433	.	+	.	status known
RG1HF0650	reformat.pl	CDS	1581	1696	.	+	.	status known
RG1HF0650	reformat.pl	CDS	1777	1847	.	+	.	status known
RG1HF0650	reformat.pl	CDS	1948	2039	.	+	.	status known
RG1HF0650	reformat.pl	CDS	2145	2232	.	+	.	status known
RG1HF0650	reformat.pl	CDS	2321	2432	.	+	.	status known
RG1HF0650	reformat.pl	CDS	2538	2634	.	+	.	status known
RG1HF0650	reformat.pl	CDS	2740	2821	.	+	.	status known
RG1HF0650	reformat.pl	CDS	2902	3019	.	+	.	status known
RG1HF0650	reformat.pl	CDS	3120	3227	.	+	.	status known
RG1HF0650	reformat.pl	CDS	3317	3419	.	+	.	status known
RG1HF0650	reformat.pl	CDS	3526	3701	.	+	.	status known
RG1HF0654	reformat.pl	CDS	1214	1739	.	+	.	status known
RG1HF0654	reformat.pl	CDS	1827	2470	.	+	.	status known
RG1HF0654	reformat.pl	CDS	2549	2739	.	+	.	status known
RG1HF0654	reformat.pl	CDS	3077	3452	.	+	.	status known
RG1HF0655	reformat.pl	CDS	1051	1551	.	+	.	status known
RG1HF0659	reformat.pl	intron	1099	1295	.	+	.	status known
RG1HF0659	reformat.pl	CDS	1333	1377	.	+	.	status known
RG1HF0659	reformat.pl	CDS	1480	1553	.	+	.	status known
RG1HF0659	reformat.pl	CDS	1623	1755	.	+	.	status known
RG1HF0659	reformat.pl	CDS	1857	1939	.	+	.	status known
RG1HF0659	reformat.pl	CDS	2023	2173	.	+	.	status known
RG1HF0659	reformat.pl	CDS	2255	2445	.	+	.	status known
RG1HF0659	reformat.pl	CDS	2713	2927	.	+	.	status known
RG1HF0659	reformat.pl	CDS	3017	3115	.	+	.	status known
RG1HF0659	reformat.pl	CDS	3474	3595	.	+	.	status known
RG1HF0659	reformat.pl	CDS	3809	3910	.	+	.	status known
RG1HF0659	reformat.pl	CDS	4044	4153	.	+	.	status known
RG1HF0659	reformat.pl	CDS	4273	4360	.	+	.	status known
RG1HF0659	reformat.pl	CDS	4466	4602	.	+	.	status known
RG1HF0659	reformat.pl	CDS	4697	4916	.	+	.	status known
RG1HF0662	reformat.pl	CDS	1057	1384	.	+	.	status known
RG1HF0662	reformat.pl	CDS	1484	1500	.	+	.	status known
RG1HF0662	reformat.pl	intron	1504	1528	.	+	.	status known
RG1HF0663	reformat.pl	CDS	1147	1191	.	+	.	status known
RG1HF0663	reformat.pl	CDS	1279	1357	.	+	.	status known
RG1HF0663	reformat.pl	CDS	1588	1646	.	+	.	status known
RG1HF0663	reformat.pl	CDS	1737	1814	.	+	.	status known
RG1HF0663	reformat.pl	CDS	1905	1986	.	+	.	status known
RG1HF0663	reformat.pl	CDS	2094	2142	.	+	.	status known
RG1HF0663	reformat.pl	CDS	2219	2280	.	+	.	status known
RG1HF0663	reformat.pl	CDS	2444	2511	.	+	.	status known
RG1HF0663	reformat.pl	CDS	2584	2639	.	+	.	status known
RG1HF0663	reformat.pl	CDS	2734	2781	.	+	.	status known
RG1HF0663	reformat.pl	CDS	2863	2932	.	+	.	status known
RG1HF0668	reformat.pl	CDS	1001	1588	.	+	.	status known
RG1HF0668	reformat.pl	CDS	1864	2017	.	+	.	status known
RG1HF0668	reformat.pl	CDS	2106	2185	.	+	.	status known
RG1HF0668	reformat.pl	CDS	2471	2554	.	+	.	status known
RG1HF0668	reformat.pl	CDS	2648	2726	.	+	.	status known
RG1HF0668	reformat.pl	CDS	2834	2886	.	+	.	status known
RG1HF0668	reformat.pl	intron	2921	3216	.	+	.	status known
RG1HF0669	reformat.pl	CDS	1064	1193	.	+	.	status known
RG1HF0669	reformat.pl	CDS	1269	1549	.	+	.	status known
RG1HF0673	reformat.pl	intron	1205	1522	.	+	.	status known
RG1HF0673	reformat.pl	intron	1772	2021	.	+	.	status known
RG1HF0673	reformat.pl	CDS	2031	2087	.	+	.	status known
RG1HF0673	reformat.pl	CDS	2205	2331	.	+	.	status known
RG1HF0673	reformat.pl	CDS	2436	2549	.	+	.	status known
RG1HF0673	reformat.pl	CDS	2786	2978	.	+	.	status known
RG1HF0673	reformat.pl	CDS	3066	3111	.	+	.	status known
RG1HF0673	reformat.pl	CDS	3280	3355	.	+	.	status known
RG1HF0673	reformat.pl	CDS	3564	3793	.	+	.	status known
RG1HF0679	reformat.pl	CDS	1001	2117	.	+	.	status known
RG1HF0679	reformat.pl	CDS	2264	2913	.	+	.	status known
RG1HF0683	reformat.pl	CDS	1102	1195	.	+	.	status known
RG1HF0683	reformat.pl	CDS	1305	1389	.	+	.	status known
RG1HF0683	reformat.pl	CDS	1485	1634	.	+	.	status known
RG1HF0683	reformat.pl	CDS	1727	1880	.	+	.	status known
RG1HF0683	reformat.pl	CDS	2367	2582	.	+	.	status known
RG1HF0683	reformat.pl	CDS	2668	2804	.	+	.	status known
RG1HF0683	reformat.pl	CDS	2891	2982	.	+	.	status known
RG1HF0683	reformat.pl	CDS	3044	3244	.	+	.	status known
RG1HF0683	reformat.pl	CDS	3333	3409	.	+	.	status known
RG1HF0684	reformat.pl	intron	1185	1263	.	+	.	status known
RG1HF0684	reformat.pl	intron	1367	1448	.	+	.	status known
RG1HF0684	reformat.pl	CDS	1517	1634	.	+	.	status known
RG1HF0684	reformat.pl	CDS	2021	3087	.	+	.	status known
RG1HF0684	reformat.pl	CDS	3167	3552	.	+	.	status known
RG1HF0684	reformat.pl	CDS	3657	3714	.	+	.	status known
RG1HF0685	reformat.pl	intron	1175	1396	.	+	.	status known
RG1HF0685	reformat.pl	CDS	1414	3972	.	+	.	status known
RG1HF0686	reformat.pl	CDS	1085	1183	.	+	.	status known
RG1HF0686	reformat.pl	CDS	1489	1603	.	+	.	status known
RG1HF0686	reformat.pl	CDS	1674	1753	.	+	.	status known
RG1HF0686	reformat.pl	CDS	1844	1919	.	+	.	status known
RG1HF0686	reformat.pl	CDS	2007	2071	.	+	.	status known
RG1HF0686	reformat.pl	CDS	2166	2345	.	+	.	status known
RG1HF0686	reformat.pl	intron	3220	3317	.	+	.	status known
RG1HF0686	reformat.pl	intron	3532	3611	.	+	.	status known
RG1HF0690	reformat.pl	CDS	1001	1243	.	+	.	status known
RG1HF0690	reformat.pl	CDS	1335	1599	.	+	.	status known
RG1HF0690	reformat.pl	CDS	1838	1893	.	+	.	status known
RG1HF0690	reformat.pl	CDS	2011	2088	.	+	.	status known
RG1HF0690	reformat.pl	CDS	2244	2318	.	+	.	status known
RG1HF0690	reformat.pl	CDS	2413	2483	.	+	.	status known
RG1HF0690	reformat.pl	CDS	2575	2691	.	+	.	status known
RG1HF0690	reformat.pl	CDS	2788	2889	.	+	.	status known
RG1HF0690	reformat.pl	CDS	3042	3168	.	+	.	status known
RG1HF0690	reformat.pl	CDS	3427	3510	.	+	.	status known
RG1HF0690	reformat.pl	CDS	3704	3790	.	+	.	status known
RG1HF0690	reformat.pl	CDS	4108	4209	.	+	.	status known
RG1HF0690	reformat.pl	CDS	4429	4492	.	+	.	status known
RG1HF0690	reformat.pl	CDS	4648	4703	.	+	.	status known
RG1HF0690	reformat.pl	CDS	4992	5063	.	+	.	status known
RG1HF0690	reformat.pl	CDS	5166	5248	.	+	.	status known
RG1HF0690	reformat.pl	CDS	5362	5410	.	+	.	status known
RG1HF0690	reformat.pl	CDS	5499	5561	.	+	.	status known
RG1HF0690	reformat.pl	CDS	5703	5792	.	+	.	status known
RG1HF0690	reformat.pl	CDS	5894	5980	.	+	.	status known
RG1HF0690	reformat.pl	CDS	6119	6190	.	+	.	status known
RG1HF0690	reformat.pl	CDS	6302	6360	.	+	.	status known
RG1HF0690	reformat.pl	CDS	6531	6624	.	+	.	status known
RG1HF0690	reformat.pl	CDS	6838	7056	.	+	.	status known
RG1HF0690	reformat.pl	CDS	7214	7308	.	+	.	status known
RG1HF0690	reformat.pl	CDS	7496	7586	.	+	.	status known
RG1HF0690	reformat.pl	CDS	7688	7792	.	+	.	status known
RG1HF0690	reformat.pl	CDS	7878	7916	.	+	.	status known
RG1HF0690	reformat.pl	CDS	8017	8106	.	+	.	status known
RG1HF0690	reformat.pl	CDS	8257	8358	.	+	.	status known
RG1HF0690	reformat.pl	CDS	8442	8514	.	+	.	status known
RG1HF0690	reformat.pl	CDS	8594	8676	.	+	.	status known
RG1HF0690	reformat.pl	CDS	8756	8854	.	+	.	status known
RG1HF0693	reformat.pl	intron	1159	1352	.	+	.	status known
RG1HF0693	reformat.pl	CDS	1384	1659	.	+	.	status known
RG1HF0693	reformat.pl	CDS	1738	1809	.	+	.	status known
RG1HF0693	reformat.pl	CDS	1912	1976	.	+	.	status known
RG1HF0693	reformat.pl	CDS	2122	2275	.	+	.	status known
RG1HF0693	reformat.pl	CDS	2354	2485	.	+	.	status known
RG1HF0693	reformat.pl	intron	2598	2695	.	+	.	status known
RG1HF0697	reformat.pl	CDS	1200	1279	.	+	.	status known
RG1HF0697	reformat.pl	CDS	1702	1840	.	+	.	status known
RG1HF0697	reformat.pl	CDS	1929	2024	.	+	.	status known
RG1HF0697	reformat.pl	CDS	2107	2439	.	+	.	status known
RG1HF0697	reformat.pl	CDS	2518	2679	.	+	.	status known
RG1HF0697	reformat.pl	CDS	2816	3118	.	+	.	status known
RG1HF0697	reformat.pl	CDS	3199	3333	.	+	.	status known
RG1HF0697	reformat.pl	CDS	3417	3584	.	+	.	status known
RG1HF0697	reformat.pl	CDS	3676	3798	.	+	.	status known
RG1HF0701	reformat.pl	intron	1091	1178	.	+	.	status known
RG1HF0701	reformat.pl	CDS	1189	1308	.	+	.	status known
RG1HF0701	reformat.pl	CDS	1612	2184	.	+	.	status known
RG1HF0701	reformat.pl	CDS	2282	2436	.	+	.	status known
RG1HF0701	reformat.pl	CDS	2532	2622	.	+	.	status known
RG1HF0701	reformat.pl	CDS	2724	2840	.	+	.	status known
RG1HF0701	reformat.pl	CDS	2943	3046	.	+	.	status known
RG1HF0701	reformat.pl	CDS	3134	3224	.	+	.	status known
RG1HF0701	reformat.pl	CDS	3307	3399	.	+	.	status known
RG1HF0702	reformat.pl	CDS	1045	1099	.	+	.	status known
RG1HF0702	reformat.pl	CDS	1534	1718	.	+	.	status known
RG1HF0702	reformat.pl	CDS	1809	1957	.	+	.	status known
RG1HF0702	reformat.pl	CDS	2042	2129	.	+	.	status known
RG1HF0708	reformat.pl	intron	1083	1177	.	+	.	status known
RG1HF0708	reformat.pl	CDS	1204	1515	.	+	.	status known
RG1HF0708	reformat.pl	CDS	1593	1738	.	+	.	status known
RG1HF0708	reformat.pl	CDS	1816	2092	.	+	.	status known
RG1HF0708	reformat.pl	CDS	2177	2449	.	+	.	status known
RG1HF0708	reformat.pl	CDS	2531	3010	.	+	.	status known
RG1HF0709	reformat.pl	CDS	1001	1336	.	+	.	status known
RG1HF0713	reformat.pl	CDS	1031	1291	.	+	.	status known
RG1HF0720	reformat.pl	CDS	1001	1097	.	+	.	status known
RG1HF0720	reformat.pl	CDS	1248	1837	.	+	.	status known
RG1HF0720	reformat.pl	CDS	1935	2127	.	+	.	status known
RG1HF0720	reformat.pl	CDS	2215	2234	.	+	.	status known
RG1HF0721	reformat.pl	CDS	1001	1084	.	+	.	status known
RG1HF0721	reformat.pl	CDS	1693	1875	.	+	.	status known
RG1HF0721	reformat.pl	CDS	1980	2276	.	+	.	status known
RG1HF0721	reformat.pl	CDS	2368	2601	.	+	.	status known
RG1HF0721	reformat.pl	CDS	2685	3218	.	+	.	status known
RG1HF0722	reformat.pl	intron	1208	1829	.	+	.	status known
RG1HF0722	reformat.pl	CDS	2159	3304	.	+	.	status known
RG1HF0722	reformat.pl	CDS	3536	3787	.	+	.	status known
RG1HF0722	reformat.pl	CDS	4194	4274	.	+	.	status known
RG1HF0722	reformat.pl	CDS	4570	4983	.	+	.	status known
RG1HF0722	reformat.pl	CDS	5110	5166	.	+	.	status known
RG1HF0724	reformat.pl	CDS	1096	1552	.	+	.	status known
RG1HF0724	reformat.pl	CDS	1652	1832	.	+	.	status known
RG1HF0724	reformat.pl	CDS	1910	2149	.	+	.	status known
RG1HF0724	reformat.pl	CDS	2253	2397	.	+	.	status known
RG1HF0724	reformat.pl	CDS	2480	2614	.	+	.	status known
RG1HF0724	reformat.pl	CDS	2716	2782	.	+	.	status known
RG1HF0724	reformat.pl	CDS	2859	2936	.	+	.	status known
RG1HF0724	reformat.pl	CDS	3058	3110	.	+	.	status known
RG1HF0724	reformat.pl	CDS	3206	3304	.	+	.	status known
RG1HF0726	reformat.pl	CDS	1226	1978	.	+	.	status known
RG1HF0726	reformat.pl	CDS	2109	2300	.	+	.	status known
RG1HF0726	reformat.pl	CDS	2405	3223	.	+	.	status known
RG1HF0728	reformat.pl	CDS	1167	1427	.	+	.	status known
RG1HF0729	reformat.pl	CDS	1061	1401	.	+	.	status known
RG1HF0729	reformat.pl	CDS	1525	2053	.	+	.	status known
RG1HF0729	reformat.pl	CDS	2138	2233	.	+	.	status known
RG1HF0729	reformat.pl	CDS	2306	2361	.	+	.	status known
RG1HF0729	reformat.pl	CDS	2780	2846	.	+	.	status known
RG1HF0729	reformat.pl	CDS	2964	3059	.	+	.	status known
RG1HF0729	reformat.pl	CDS	3510	3641	.	+	.	status known
RG1HF0729	reformat.pl	CDS	3747	3780	.	+	.	status known
RG1HF0729	reformat.pl	CDS	3875	3922	.	+	.	status known
RG1HF0729	reformat.pl	CDS	4027	4226	.	+	.	status known
RG1HF0729	reformat.pl	CDS	4309	4435	.	+	.	status known
RG1HF0729	reformat.pl	CDS	4553	4830	.	+	.	status known
RG1HF0729	reformat.pl	CDS	4975	5169	.	+	.	status known
RG1HF0729	reformat.pl	CDS	5344	5766	.	+	.	status known
RG1HF0729	reformat.pl	CDS	5850	5946	.	+	.	status known
RG1HF0729	reformat.pl	CDS	6033	6160	.	+	.	status known
RG1HF0729	reformat.pl	CDS	6247	6729	.	+	.	status known
RG1HF0730	reformat.pl	intron	1054	1347	.	+	.	status known
RG1HF0730	reformat.pl	CDS	1358	1478	.	+	.	status known
RG1HF0730	reformat.pl	CDS	1568	1636	.	+	.	status known
RG1HF0730	reformat.pl	CDS	1837	1943	.	+	.	status known
RG1HF0730	reformat.pl	CDS	2160	2273	.	+	.	status known
RG1HF0731	reformat.pl	CDS	1225	1326	.	+	.	status known
RG1HF0731	reformat.pl	CDS	1423	1537	.	+	.	status known
RG1HF0731	reformat.pl	CDS	1780	1860	.	+	.	status known
RG1HF0731	reformat.pl	CDS	1957	2045	.	+	.	status known
RG1HF0731	reformat.pl	CDS	2147	2238	.	+	.	status known
RG1HF0731	reformat.pl	CDS	2360	2441	.	+	.	status known
RG1HF0731	reformat.pl	CDS	2549	2651	.	+	.	status known
RG1HF0731	reformat.pl	CDS	3000	3085	.	+	.	status known
RG1HF0731	reformat.pl	CDS	3180	3746	.	+	.	status known
RG1HF0732	reformat.pl	CDS	1001	1045	.	+	.	status known
RG1HF0732	reformat.pl	CDS	1190	1272	.	+	.	status known
RG1HF0732	reformat.pl	CDS	1379	1520	.	+	.	status known
RG1HF0733	reformat.pl	intron	1043	1893	.	+	.	status known
RG1HF0733	reformat.pl	CDS	1904	2350	.	+	.	status known
RG1HF0735	reformat.pl	CDS	1056	1272	.	+	.	status known
RG1HF0735	reformat.pl	CDS	1370	1491	.	+	.	status known
RG1HF0735	reformat.pl	CDS	1663	1767	.	+	.	status known
RG1HF0735	reformat.pl	CDS	1912	2004	.	+	.	status known
RG1HF0735	reformat.pl	CDS	2109	2355	.	+	.	status known
RG1HF0735	reformat.pl	CDS	2473	2483	.	+	.	status known
RG1HF0735	reformat.pl	intron	2583	2771	.	+	.	status known
RG1HF0736	reformat.pl	intron	1101	1211	.	+	.	status known
RG1HF0736	reformat.pl	intron	1351	1942	.	+	.	status known
RG1HF0736	reformat.pl	CDS	2010	2237	.	+	.	status known
RG1HF0737	reformat.pl	CDS	1107	1475	.	+	.	status known
RG1HF0737	reformat.pl	CDS	1582	1705	.	+	.	status known
RG1HF0737	reformat.pl	CDS	1786	1922	.	+	.	status known
RG1HF0737	reformat.pl	CDS	2361	2444	.	+	.	status known
RG1HF0737	reformat.pl	CDS	2552	2716	.	+	.	status known
RG1HF0739	reformat.pl	CDS	1016	1108	.	+	.	status known
RG1HF0739	reformat.pl	CDS	1284	1400	.	+	.	status known
RG1HF0739	reformat.pl	CDS	1482	1646	.	+	.	status known
RG1HF0739	reformat.pl	CDS	1734	1884	.	+	.	status known
RG1HF0739	reformat.pl	CDS	1965	2414	.	+	.	status known
RG1HF0739	reformat.pl	CDS	2489	2796	.	+	.	status known
RG1HF0739	reformat.pl	CDS	2869	3150	.	+	.	status known
RG1HF0739	reformat.pl	CDS	3230	3514	.	+	.	status known
RG1HF0739	reformat.pl	CDS	3629	3667	.	+	.	status known
RG1HF0741	reformat.pl	intron	1184	1783	.	+	.	status known
RG1HF0741	reformat.pl	CDS	1794	2087	.	+	.	status known
RG1HF0741	reformat.pl	CDS	2204	2290	.	+	.	status known
RG1HF0741	reformat.pl	CDS	2370	2503	.	+	.	status known
RG1HF0741	reformat.pl	CDS	2592	2723	.	+	.	status known
RG1HF0741	reformat.pl	CDS	3095	3200	.	+	.	status known
RG1HF0741	reformat.pl	CDS	3328	3399	.	+	.	status known
RG1HF0741	reformat.pl	CDS	3498	3560	.	+	.	status known
RG1HF0745	reformat.pl	CDS	1294	2742	.	+	.	status known
RG1HF0745	reformat.pl	CDS	3258	3377	.	+	.	status known
RG1HF0745	reformat.pl	CDS	3897	4013	.	+	.	status known
RG1HF0745	reformat.pl	CDS	4129	4218	.	+	.	status known
RG1HF0745	reformat.pl	CDS	4622	4729	.	+	.	status known
RG1HF0745	reformat.pl	CDS	4810	4860	.	+	.	status known
RG1HF0747	reformat.pl	CDS	1093	1158	.	+	.	status known
RG1HF0747	reformat.pl	CDS	1597	1928	.	+	.	status known
RG1HF0747	reformat.pl	CDS	2245	2348	.	+	.	status known
RG1HF0747	reformat.pl	CDS	2566	2634	.	+	.	status known
RG1HF0747	reformat.pl	CDS	2845	2905	.	+	.	status known
RG1HF0747	reformat.pl	CDS	3120	3259	.	+	.	status known
RG1HF0747	reformat.pl	CDS	3681	3870	.	+	.	status known
RG1HF0747	reformat.pl	CDS	4045	4106	.	+	.	status known
RG1HF0747	reformat.pl	CDS	4283	4371	.	+	.	status known
RG1HF0747	reformat.pl	CDS	4849	4921	.	+	.	status known
RG1HF0747	reformat.pl	CDS	5002	5061	.	+	.	status known
RG1HF0747	reformat.pl	CDS	5158	5304	.	+	.	status known
RG1HF0747	reformat.pl	CDS	5392	5430	.	+	.	status known
RG1HF0747	reformat.pl	CDS	5534	5571	.	+	.	status known
RG1HF0747	reformat.pl	CDS	5657	5743	.	+	.	status known
RG1HF0747	reformat.pl	CDS	5848	6013	.	+	.	status known
RG1HF0747	reformat.pl	CDS	6335	6412	.	+	.	status known
RG1HF0747	reformat.pl	CDS	6522	6658	.	+	.	status known
RG1HF0747	reformat.pl	CDS	6918	6994	.	+	.	status known
RG1HF0747	reformat.pl	CDS	7117	7190	.	+	.	status known
RG1HF0747	reformat.pl	CDS	7396	7457	.	+	.	status known
RG1HF0747	reformat.pl	CDS	7540	7671	.	+	.	status known
RG1HF0749	reformat.pl	CDS	1480	2142	.	+	.	status known
RG1HF0752	reformat.pl	CDS	1050	1265	.	+	.	status known
RG1HF0752	reformat.pl	CDS	1489	2277	.	+	.	status known
RG1HF0753	reformat.pl	CDS	1045	1108	.	+	.	status known
RG1HF0753	reformat.pl	CDS	1182	1368	.	+	.	status known
RG1HF0753	reformat.pl	CDS	1461	1659	.	+	.	status known
RG1HF0757	reformat.pl	intron	1112	1193	.	+	.	status known
RG1HF0757	reformat.pl	CDS	1280	1972	.	+	.	status known
RG1HF0760	reformat.pl	intron	1237	1307	.	+	.	status known
RG1HF0760	reformat.pl	intron	1390	1502	.	+	.	status known
RG1HF0760	reformat.pl	CDS	1543	1731	.	+	.	status known
RG1HF0760	reformat.pl	CDS	2178	2399	.	+	.	status known
RG1HF0760	reformat.pl	CDS	2799	2978	.	+	.	status known
RG1HF0760	reformat.pl	CDS	3090	3191	.	+	.	status known
RG1HF0760	reformat.pl	CDS	3343	3420	.	+	.	status known
RG1HF0760	reformat.pl	CDS	3665	3746	.	+	.	status known
RG1HF0760	reformat.pl	CDS	3883	4045	.	+	.	status known
RG1HF0760	reformat.pl	CDS	4293	4622	.	+	.	status known
RG1HF0760	reformat.pl	CDS	4815	5033	.	+	.	status known
RG1HF0760	reformat.pl	CDS	5124	5694	.	+	.	status known
RG1HF0760	reformat.pl	CDS	5806	5871	.	+	.	status known
RG1HF0760	reformat.pl	CDS	5962	6144	.	+	.	status known
RG1HF0767	reformat.pl	CDS	1168	1177	.	+	.	status known
RG1HF0767	reformat.pl	CDS	1826	2017	.	+	.	status known
RG1HF0767	reformat.pl	CDS	2186	2262	.	+	.	status known
RG1HF0767	reformat.pl	CDS	2463	2522	.	+	.	status known
RG1HF0767	reformat.pl	CDS	2647	2850	.	+	.	status known
RG1HF0767	reformat.pl	CDS	2966	3028	.	+	.	status known
RG1HF0767	reformat.pl	CDS	3121	3189	.	+	.	status known
RG1HF0767	reformat.pl	CDS	3291	3340	.	+	.	status known
RG1HF0767	reformat.pl	CDS	3425	3443	.	+	.	status known
RG1HF0770	reformat.pl	CDS	1095	1247	.	+	.	status known
RG1HF0770	reformat.pl	CDS	1522	1671	.	+	.	status known
RG1HF0770	reformat.pl	CDS	1766	1951	.	+	.	status known
RG1HF0770	reformat.pl	CDS	2043	2123	.	+	.	status known
RG1HF0770	reformat.pl	CDS	2290	2490	.	+	.	status known
RG1HF0770	reformat.pl	CDS	2606	2746	.	+	.	status known
RG1HF0770	reformat.pl	CDS	2836	3033	.	+	.	status known
RG1HF0772	reformat.pl	CDS	1072	1281	.	+	.	status known
RG1HF0772	reformat.pl	CDS	1388	1450	.	+	.	status known
RG1HF0772	reformat.pl	CDS	1536	1820	.	+	.	status known
RG1HF0772	reformat.pl	CDS	1948	1983	.	+	.	status known
RG1HF0772	reformat.pl	CDS	2122	2250	.	+	.	status known
RG1HF0772	reformat.pl	CDS	2379	2672	.	+	.	status known
RG1HF0772	reformat.pl	CDS	2913	2975	.	+	.	status known
RG1HF0772	reformat.pl	CDS	3120	3197	.	+	.	status known
RG1HF0772	reformat.pl	CDS	3289	3357	.	+	.	status known
RG1HF0772	reformat.pl	CDS	3457	3540	.	+	.	status known
RG1HF0772	reformat.pl	CDS	3679	3735	.	+	.	status known
RG1HF0772	reformat.pl	CDS	3819	3895	.	+	.	status known
RG1HF0772	reformat.pl	CDS	4097	4178	.	+	.	status known
RG1HF0772	reformat.pl	CDS	4269	4385	.	+	.	status known
RG1HF0772	reformat.pl	CDS	4698	4831	.	+	.	status known
RG1HF0772	reformat.pl	CDS	5000	5069	.	+	.	status known
RG1HF0772	reformat.pl	CDS	5172	5240	.	+	.	status known
RG1HF0777	reformat.pl	CDS	1180	1259	.	+	.	status known
RG1HF0777	reformat.pl	CDS	1502	1857	.	+	.	status known
RG1HF0777	reformat.pl	CDS	2084	2153	.	+	.	status known
RG1HF0777	reformat.pl	CDS	2235	2350	.	+	.	status known
RG1HF0777	reformat.pl	CDS	2543	2574	.	+	.	status known
RG1HF0777	reformat.pl	CDS	2667	2792	.	+	.	status known
RG1HF0777	reformat.pl	CDS	3274	3432	.	+	.	status known
RG1HF0777	reformat.pl	CDS	3822	3914	.	+	.	status known
RG1HF0777	reformat.pl	CDS	4006	4173	.	+	.	status known
RG1HF0777	reformat.pl	CDS	4273	4371	.	+	.	status known
RG1HF0777	reformat.pl	CDS	4770	4996	.	+	.	status known
RG1HF0777	reformat.pl	CDS	5081	5138	.	+	.	status known
RG1HF0777	reformat.pl	CDS	5222	5310	.	+	.	status known
RG1HF0777	reformat.pl	CDS	5571	5702	.	+	.	status known
RG1HF0777	reformat.pl	CDS	5832	5954	.	+	.	status known
RG1HF0777	reformat.pl	CDS	6069	6167	.	+	.	status known
RG1HF0777	reformat.pl	CDS	6271	6459	.	+	.	status known
RG1HF0777	reformat.pl	CDS	6701	6872	.	+	.	status known
RG1HF0777	reformat.pl	CDS	6966	7116	.	+	.	status known
RG1HF0777	reformat.pl	CDS	7230	7432	.	+	.	status known
RG1HF0777	reformat.pl	CDS	7605	7746	.	+	.	status known
RG1HF0777	reformat.pl	CDS	7904	8064	.	+	.	status known
RG1HF0777	reformat.pl	CDS	8252	8368	.	+	.	status known
RG1HF0777	reformat.pl	CDS	8571	8642	.	+	.	status known
RG1HF0779	reformat.pl	CDS	1258	1285	.	+	.	status known
RG1HF0779	reformat.pl	CDS	1576	1643	.	+	.	status known
RG1HF0779	reformat.pl	CDS	1734	1881	.	+	.	status known
RG1HF0779	reformat.pl	CDS	1977	2047	.	+	.	status known
RG1HF0779	reformat.pl	CDS	2130	2696	.	+	.	status known
RG1HF0779	reformat.pl	CDS	2823	3416	.	+	.	status known
RG1HF0779	reformat.pl	CDS	3505	3717	.	+	.	status known
RG1HF0779	reformat.pl	CDS	3814	3954	.	+	.	status known
RG1HF0779	reformat.pl	CDS	4040	4204	.	+	.	status known
RG1HF0780	reformat.pl	CDS	1014	1113	.	+	.	status known
RG1HF0780	reformat.pl	CDS	1403	1518	.	+	.	status known
RG1HF0784	reformat.pl	CDS	1209	1441	.	+	.	status known
RG1HF0784	reformat.pl	CDS	1643	1790	.	+	.	status known
RG1HF0784	reformat.pl	CDS	1896	2156	.	+	.	status known
RG1HF0784	reformat.pl	CDS	2359	2440	.	+	.	status known
RG1HF0784	reformat.pl	CDS	2600	2796	.	+	.	status known
RG1HF0784	reformat.pl	CDS	2937	3219	.	+	.	status known
RG1HF0784	reformat.pl	CDS	3582	3700	.	+	.	status known
RG1HF0785	reformat.pl	CDS	1051	1090	.	+	.	status known
RG1HF0785	reformat.pl	CDS	1523	1560	.	+	.	status known
RG1HF0785	reformat.pl	CDS	1648	1825	.	+	.	status known
RG1HF0785	reformat.pl	CDS	2052	2128	.	+	.	status known
RG1HF0785	reformat.pl	CDS	2210	2683	.	+	.	status known
RG1HF0785	reformat.pl	CDS	2794	3339	.	+	.	status known
RG1HF0785	reformat.pl	CDS	3421	3723	.	+	.	status known
RG1HF0787	reformat.pl	CDS	1060	1251	.	+	.	status known
RG1HF0787	reformat.pl	CDS	1452	1772	.	+	.	status known
RG1HF0787	reformat.pl	CDS	1861	2022	.	+	.	status known
[truncated: 30,447 more rows]
