# Supplementary material for: Automatic generation of gene finders for eukaryotic species
Source: BMC Bioinformatics. 2006 May 21;7:263. doi: 10.1186/1471-2105-7-263 (PMC1522026; doi:10.1186/1471-2105-7-263)
Supplement: Additional File 7 — The sequence part of the training set for C. elegans. The file is in Fasta format and packed using bzip2. [file 1471-2105-7-263-S7.bz2 › 1471-2105-7-263-S7]

>RGCG80815 Genomic segment corresponding to mRNA: NM_182409 Caenorhabditis elegans putative protein (16.3 kD) (5U509), mRNA.
AAAAATTAAGAGCAAATTCTAAGAAAAAAGTTTGGGAAAAAATTGAAAATTTCAAAAAAA
AAAATTTTTTTTGAAATTTTTTTTTCAAAATTTCAAAACTTCATAACTCCGCCCATTTTT
TAGACTTTTGACTAATTTTTTGAATAAAAATAAAGAAGAACTATTTTTCTATAAGCTCAA
AAATTTGCATAACTGTAACTCTAAATTTCTTAGCATCCCATGAGTTTTCCTGGTGGGACC
TAGAAAAAACTTTCAAAATTAATTATATGGACAATTTTTCAAAACGCTATATCTCGTCAG
TTTTTGAGATTTCCTGCTAATTTTTGACTTAAATTTTAGGCAAATATTTATAATTTTACA
ATAAAAAATATTCTTCTACGAAATGAATATAAACTATGATTTTCTAGGGGTTTTCGCGGC
GGGGACCAAAAATTTCAAAAGTCAATTTTTTTGGACTATTTTTCAAAACGCCATAACTAA
GTCAATTTTTAAGATTTTGCGCTGATTTTTTACCTGAGTTCTAGTAAAAATTCCATCATT
GTCAATTTATATAAGTTTTCTCGTAAATAAGCTAATTACCCCAAAATACCCCAAGCTTTT
TCGTGGCGAGACCCAAAAATTCCCAACAAAAAAAAAATTTTTCTCGAATTTTTCAAAAAT
CAAAAACCTGCCTAAAACGTCATTTTAAGACCTAATTATAGAATTTTGGTCCAGTCCTAT
TCATAAATAGTACTTCCGTATTTCCAGCCAACACTATCTAATTTGACACATGTCAACCTT
TCGGAGGGGGAGAGGAGAGGGCGAAAAACAAAAAAGAGTGGGCGGAGCCACGGGGAGGTC
CTCACATATAAAATGGACGGCAAAAACAGGTTAATTTGATGATTGTCTACAAGTAAATCA
CTCAATCGCAAGTTTTTGACGATTTTTGAACTTTTTGAGAGAAAAAAATTTTTGACTGAA
AAAAAAATTCTAATTTTTTTTCAAAATTTTTAAATAAATTATGAAAATCCCAACTTCAAT
CGCCGAACTAATTTCGGAATTCTCTGGTCTTAACCGTACTCCTGCATTCAAACCAGTCAC
AAATTGCCCGGGAAATTCTAGTTCTGGGAGATCAAGCCCCACCGGGCAGGGAGGTCCAGA
GGCCTCCCACTATCATGGGAATCGGAGGCAGTCTACAGTGATTACAGTTGGAGTGGTGAG
TTTTTTGATAAAAAATTTGGATTCGGTGAGGTTGTTTTAGTGTAGTTTGATTAATTTTTC
GGTTTTTTTTGACAAATTATTATTTTTTAATTTTTTGAAAAAAAAAATTCGTAAAATTTC
AAAAAAAAAATTTTGTCGAAATTTTTTCAATTGCAAATTTTATCTTGAAATCATCATATT
TCTAAAGTTTAAATGTTTTTAAAGTTGTATTTCTGCTGTCTAAAACTGAAAAAACGCAAA
AAACCCAAAAATTGAAAAAACTTAGGTCTCGCCACGAAACCTCCAGGGTTACTGTAGTTT
TTTTGTATTTTTTGCAAAATATAAATGAAATCAAACATAATGAAGGTTTTTCTTCACTAT
AAATGCAAATCTATCAAAAAATTTCCAAATCTGGCTGAAATATGGGATTTGAAATTTTGG
TACAAAGTAAGTTTTTTTTTAGTTTTGGGTCTCTCCACGAAAACTTTTGGACTTCTGTAT
TTAGTTGAATTTTTGACTATTCACATTTTTCGACTAATAGATAAATATTCAGTTTCTGTT
TGACTGCAAAAATTAGCCAAAATCTTGAAAATCAGCTGAGTTCTTTTTTTTTAAACAAGA
GCAAAAAAACTTTTTTTTTTTAATTTGGGTCACCTCACAAAAAGTCTTGTGGTACTGTAG
GTTTGCAAGATTTTTTAAAAAATTAACATATGTTCAAATAGCAAGTTCATAAGCTATAGA
CAAACCAAATTATACAATAAAAATAATAAAAATGAGGTAAGTTAGAAGCTTCTGAAAATA
AAAATAAAAACCAAAAAAATTTTTTTTTTTTGATTTTTCAAAAAGGTTTTTATTGTTTTT
TTCAAATATTGAACAATTTTCTACATTAAAATTCAACTGAAAATTTCCAAAATGGCCAAA
GTTGTGAATATTAAAAAAAAATAAAACTTATATAGTTTTTCCCTCCCAGAGACCTCTATA
GATCAATTTTTGACAGCGGTGTGCACATTTTTTAAAAACATTTTCTAATAGAAAAATGAA
TTATCTTCATTTTAAGGCTAAAATTATTGAAAAATGTTTAGTATGGGTAAAGTTATGAGG
TTTTGAAATTTGAAAACATTTCAAAAAAATTCAAAAAAAAATTTTTTAGTTTTTTTAAAG
TTTTTTTCTAACCTAAAAAACTTTTAGGACAAGCTTCCAACGGTCCCGTCGGCTCCATCA
ACTGTCCGAAAATCAAGTTGTGTTCAGGAGCAAAAATTCCGTAAAAATCGCCGCCAATCT
GCTCCGTGTATCTCAACAATCGCGAGCTCCACGTCACTGAAGGAGAAGCTGAGCCGTCTG
AGAAGTGCCAATAGTTCTGGTGATGAGGATGATATACAGGAGGAAGAATCCGAAGATTTT
CATGTCAAATCTAGAAAACCATCTGCTCTTTCTTATAGGGTTGCTTAGAAAAAGTTTTGA
AAAAAAAAAATTTTTTCGAAATTTTTGATCCTAAAAATTTTTTTCTTAAAATTTTTAATT
TGTATCAAAATGCTTTAACTATACTGTAAATAAAATATTTCACATTTATGTTTATCAATA
TTATCGGGAAAAAACTTTTTTACCGATTTTGGGCTACATTGGGACATTTAGAACATTTGG
GGGACATTTGGGGACATTTTGGGGACATCTAGGAACATTTTCTTGTAAACCATAAATATT
TCCCTGTAATTTGCAAAAGTTTGACACCCATATTGGATATATTCCAAGAAGTCTGGTTTT
CAAGCCTGAAAATCGGCCTAAAGCGGCCTGACATGGCCTGAAAATTTTACATCGCCGAAT
TGAGCGAATATTGGTGAGAAATCTATAAAACTTTGTGATATTGAACACCAATTTCGGTTG
TCTTTTAAGAAATTTAACTTTCCGGTCCAAAATCGGCCTGAAACGGCCCGAAATCACCTG
AAAATTTTGCATTTCAAATTTCAGCAAATATCGATGTCATATCTTTGCAGCATTTATAAA
GTTTTATAATATTTGGCACCCATATCGGTTGTCTTATAAAAAATTTAACTTTCCGGTCCA
AAATCGGCCTGAAACGGTCTGAAATGGCCCGAAAATATTACTTTTCAAAACGCAGCAAAT
GTCGGTGTGATATCTTGCAGTATCTATAAAATTATGTAATATGTGCTACCCATTTTGGTT
GTTTTTTTTTAAATTTAACTTTTTGGCCTAAAATCGGCCTAATGCGGCCTGAAATGGCCT
GAAAATTTTGCATTTTAAAATTCAGCAAAAATCGGTGTGCCATCCCAAAACTCTCGTGAT
ACTTAACACATTTTCCGGATGTCTTACAGAAAATTTAACTTTTAGGTCTAAAATCGACCT
AATGCGGCCTGAAATAGCCTGAAAAAAGCCTGAAAATTGAAAATCAAAAATTTAGCTTAA
GATTTCATATCGCTGCAAATTTTGAGCC
>RGCG80816 Genomic segment corresponding to mRNA: NM_182406 Caenorhabditis elegans putative protein (15.7 kD) (5T93), mRNA.
AAGCTTATATCTTGGTTAGTTGGGATTTTACCTGAAAACTTTCAATTAACAAAATGCTTA
TTTTTTAATTTTCTACATTTTGGTAGTTGAAAATTTGTAAAAATATCAAAAATGAGCCGA
AAAATGGCAAAGATCGACGGTATCTTGGTTAGTTTTAGACTTATTTAAAAATTGTCAACT
GCTAGCATATTCCTTATAAAATTTTCTATATTTTGGTATTAGAAAAATTCGAAAAATCTA
TAAAATGAGTTTAAAAACGGTAAAATTAGCAATTTGATGTAGCATCTCTTTATCAGCTTA
TATCTTTTTTACTTTTGAAGTTATCAAAAAATTGTCAACTACCAAAATCTTTATCAGCTA
TTTTTCTATACTTTCCCAGTTAAAATTCTCTTAAAATTCTAAAAATAAACCGAGATATAA
GGCTTAAAAGGAAATACGGTATATTTCTATGTGTGTCCCGCTGTGCTTGTGTTTCGGGTC
CGTCATTTCTATATTTTTGTGTTTTTATGTTTTTGTCTGTTCATACTTGTCCATGTCTCT
GTCTTGATGTCCTATGTTGAAGAAAAATGAAATATTTGTGCATTTTAAACATTTTTTGAA
ATTTTTGTCCAACTGGCTCAGTGCGATTTTCGCCGACTGCCGAGCAGAAGACCGGGGTTC
GAGTCCCCGCGGTGGATTAAATTTTTTTCAAGCTTGTTTTAGAGGAATTCTAACATTTTG
AACTCGAATTTTAATATTTTGAAGCTGAAAAATATTTGCAAAATGTTCTAATTTGAGATT
TCAAAAAAAAAAATTAAAATCATTTTTGTTGTTGTTCTTGTCATAATTTTCTGTCTATTT
TTTAGTTCTTCACCTCTTTATCATAACTAATTTTACTAAAACAGGTACAAATGAGGACGT
AGATCACCTGCCGCCAACATGCTCCTCATCTGACGATCATGACGTCATTTCTCCAGACTT
TAGTGCAAAAAATCCGCTTTTAAGGTCTCGTAACGACTTTATGGGCGGTTCTGTGAGAAG
TCCGAGGAGATATGGAAATGATCATGACGGGCATATTTATAGTAAGTTTTGGGGGGAAAA
AATCGAATCTTCAGACAAAATTTCAAATTTGAAAAAAAAATTCCTAAATTTTTGCTCAAT
TTTTTTTGTTGCTCATTTTCCCCCATTTTCAGCATCTCCATTCCTGCCGCCACGTGTGCC
CATCCGCAACTCCCCGATGACGTCATCACTCAGGTCCCGCCCACCGCCCCCGCCTTACAA
CCGCAGCCCCGCCCACAAAATTGAGCAAAATTCTTCGTTTTTTGAGCCAATTGCTCATTC
GACACCAAATTCGTCAATTTTGGAGGAAAGAAGGGTTGTGGGGGAAGGAGAAAAAAGGGA
ACTAGTTAGAGATAAGGTAAGATAAGATTTTAGAGGAAAAATTGGGAAAAAATGGATTTT
TGTGGGGGGTAAAGTGAAGAAATTTGCATTAGAAACTGCCTGAAACATAATCTTGAACTT
TTTTGAAAATAATTAGGCTTAGGTCTAGGCCTAGGCTTAGGCTTAGGCTTAATCTCAGGC
TTAGGCTTAGGCTTAGTCTCAGGTTTAGGCTTAGGCTTAGGCTTAGGTCTAGGCATAAGT
TTAGGCTTAGGCGTAGACTTAGGGTTAGGCTTAGGCTTAGGCTTAGGCGTAGCCTCAGGC
TTAGGCATGGACTTAGGCGTAGCCTCAGGCTTAGGCTTGAGCTTAGGCTTAGGCTTAGGC
TTAGGCTTAGGATTAAGCTTAGGCTAAGGCTTAGGCTCAGACTTAGGCCCAGGCTCAGGC
TCAGACTTAGGCTTAGACTTATGCTTAGGATTAAGCTTAGGATTAAGCTTAGGCTAAGGC
TTAGACTTGAGCGAAGCTGGGGAGTTGAGAAAAAAAAAAAATTCCTATAAATTCCTAAAA
ATACAGATAAAGAATTGGGTCAAAAAATCGGCCGAAAAAAGACAAAAAATTTTAAAAAAA
TTTTAAAAGTTTGTCAGGGTTGGAGAATTGAACTTTCAGTTTTATTGAATTTAAATTGGC
AAAAAAAATTGTATTTTTAATTTTCTGAATTTTTCACTATTTCAGTAAAACCATTTATTT
TTGCGAAACTTTCCAGAAAAAAATAACTTTAAACTTCTTCCCAACATTTTTCATTTTTCA
GGAAGAACGCATCGACAAGACGCTCAGCTACTACGAAAATGTAAATTTACCCCAAAACCC
TCCGGATTTGCCGGAAAATAGTGATCTGAAACCGAATGAATCGACAATTTGGCACGAATA
TGGATGTGTATAATTTCTGTTTTTTTTTGAATTTTTTTCTCATAGAAGAGCTATTTATAT
GTATTGTAAAGCCGGTTTTAACGATTTTTAATGGTTTTTTTTTTTGAAAAATTTTTTCAC
CTCATTTTATGATTTTGTGCTCATTACAGTTATGTTTTTAATAAAATATTCAAATGTTTG
AATAATTTTTTTTGTAATTGATTGTACGAAAATAGCAATAAAACTGGAAAAAAATTAAAT
TAAAGCTTCAATTTTGACTAAACTTCCAATTTTTTTTAATTTTTAGTCTCGCCACGAAAA
TTCTGCAGTAACCCTCTCAATTTTATGATAACACCTAAAAATTTGATAATTTTGAATTCA
GCTAGCTTAGAGCTTTGATTTAAGTATAATCATGACCAGGTTTGGAGCATTTTGAGATTT
TCTCATTTGCTGCTCCTTTAAATTTAAATTTTCGCTGCGAGATCCGAAAATTTTAAATCT
AATGGATTATAGGCATTATTATACATTTTGAAATTGGAAAAACATGGAAAATGCAAATTT
TCATATAAAAATGAGTTTTTCGGAAAAAAATTGAAAAAAAAAATTTTTTGAAAAAAAGTC
AAAAAATTTTTTTTTTGACAACAAACCAAAAATGGTTAATTTTTGCTGTCTAGTGTGTTT
CAATGTACTCCGACACGTCCAAAAGACCAGTTTTCCCGTCTATTTGTCATCATACTATGC
CGTCTGCGTATCCATAGTTCCCGTTGGCCCATGCATGCTGATTCCAACCGTCTGCGTCTC
TAGCCCCTCGTACACTATTTCCTCGAATTTTATTAGAATGGCAGACAACCAGGTGTACAA
CGTACTAGGCGTGTAGTTCTGGTGAACTTGTGATTTTTTATCGATTTTTTTTGGGTTTTC
CAGGTGGAAAACTTGTTTTTTTTTAAATTTGCGAGCTTCATGTATTTTTGAGCACTATTT
TCTGTAGAATTTTTCATTTGAAAGCATCATTTTCATTTTTCCAACATTTTTTC
>RGCG80817 Genomic segment corresponding to mRNA: NM_182405 Caenorhabditis elegans putative protein (7.4 kD) (5R300), mRNA.
TTTGGGAAATAGACTAGATAAATGTCAGGAAGTGTTCCCATTTTTTTGAAGTCGAACGCT
TTCAGGCGGTAAATGAACATTTATTAGGGGGGAATTTAGTTTTTTTTGGACGAGTTTTCG
TTCGGATACAAAAAAATGTGTCTGAAAATATTTTGGCTGGAAATTATAATTATTAAATTT
TTCTTCATATTTTCTACTTTGGTATGATATGCTTGATGTCTGTCTTATTTTTAGAGCAAA
TTATGTACTCATCAAGATGGGCCTGACCATTTCCCGCCCCCAGACTAGCGGGACTTTAAA
ATTCAATTAATTTTGGCGGGTGTTTTTTTTTCGCATCCAAAAATTATTTTGTTTCAACTA
AATTGTATCAATTGTTCAAAAATCGGTTTGTGCCTGCCTGCCTGCCTGCCTACTTACCGG
GCATGAGGTATGCCTAGGATAGATTAGCGTAGGTAGGCTTGCAGCGGGCGTAGGTAGGCA
TGAACCAGTTGAAACGTAAGCGTGAGATAGACAATAGGTATGAGGCACTTATAGGGCAAA
GGGTGGGCCTAGAGTAGGCAAGAAGCAGGCATAGAGTAGGCGTAAGGCAGGTCATGCTTT
GGCATGAGGCAGACGTCGGATAGGCTGAAAGCAAGCATAGGGTACGCATGAAGCAGGCGT
TGAAGAGGTACCAGGCAGGCGTAGGCGCCTTGTAGGTAGGTAGGCATTGCACGACATGCC
TGACGGAAGCTTGCTAGAAACAAGATTCATTGTGCCTTCTCTGTCAAGTCAAACCCCCCA
CAAATCACTCATTCCCCTTCTGTCTTCTAATCTCCTCTTCCAGTTGCTTCTTCTTCCCTA
TGACGTCATCATTGCTCAACATTAAACCACGCCCTCTTTTCTCCCTTTGCCTTCCCATCT
TTCACACTTGAGACCTCTTGAGCCCCCTGGAGGGCTCAATAGTTTTTAAACTTTTTGCAC
GTTCTCTCATTTGACAAAAAATCAAAAATTTTGCAGAAACATGCTCCGTATACTTTTGGT
CCTTTTGGTTGTGCTTGCCATTGTTCATGTAACCGTTCAATTTACATTGGAGAAGAGAGG
TACGTATTTATGTGCAGGCGCCAAATGATGCCTTCATGCCATTTATTCATGCCTACCTAC
GAGCCTGCCTAGCACCTATTCTCTGTTTCTAGCTTGACATCAAAAATTAGATATAGGCCA
GATTGAAGAATTTCCTTAATTTCAACTGAATTCCTTTGAAAGTAGCCAACTATGTAGGTG
AAGGCAGGCGTAGGTTTTTTTTTTCCAGAAAAGTTTTGCCGGCTTTCGGACGCAAGTTCA
GGAGCAAGAATCTTTGCTCCAATAATGAGATTAGTAAATTTGAAATCTTTGATGATTTGC
ATCCTAATTCACATTAAAAATAAATTTCCAGAGCTTTGACCAATTGCAAATATAGTGTCT
TGGCGCAATACTAGTTTTCTATAGTGACGTCACATATTTTCAGCATAATAACTTTTTTAC
AAATTCCAGGAGCCGCTTGGTTCCTACGCCCCAACTGGAAGCCCCCAACAAAACGATTCT
ACTATCCAGATGGAGCTATCGCCGCAATTGCACCCAACGATTTCGATCAATACATCATTT
ATTGATTTATTTAAAGTTGATTTTTGCTTTTTTGAGTTTGGGAAACAATAAATGAGAGTT
GATGTGTTTTTCTGGTTTTTATTAATTTACAAATTTAATTTTTGAACATGAAAATACAGC
AGATTTAGAGTTTCTGAGCAGGCGTTAGGAATGGAGCCAACGCGTCTAGAGCCCATAAAA
TATTTGCACAAAATGCGTCGATATTCGATCGTGACGAGACCCAATCGGAGACGGCAACGG
AGATTCTGAGGTGGTTTTTAATTAGCCTAAAAGCTTTTTTGGTGACATCTCACCTAGATT
TGCCGATTCTATAGAAGCAACCGTAGCCGTCAGGTCGCATTGCAGCCACGTAGCCGAAAG
TTCCCGGTTGATTCCCGTCCATGTAGCCGATGAAGCTGTAAATTGAGTTTTAGACCATGA
CCAAGGGAGCTAATTGGTCGGTGCCACGATGCACCATGACGCTCTTTGGCAAAAAGTCCT
AGTGTTTAATTCGGTGCACTCCATAATGTACGTCTACATCAGGGGTGTGCGGCAAATCTC
AAAATTTGCCGAGCTCGGCAAATTCGGCAAATTTGCCGTGCTTGACAAACTCGGAAAATT
TTGATATTTTATGATGTTTTTTGGAGCACCGAAACTACAGAATTCTGAACAAAAAATTAG
TTGCTGAATGAGTTCCGTGTAGTGTGTCTGCTTAAACATCAAAATAACTCAATTTGGTGT
CATTTTACCAAATTTTTGCCGAAAAAATTAACAGTTTTGGTCAAAATTGTACTGTCAAAT
TTTTGACGTGTGCGGCAAATTTCGAAATCTGCCGAGCTCGGCAAATTCGGCAAATTTGCC
GCACGTCCCTGGTCTACATAGAAGTTTGACATTGCGCAGGAGTTTTAGCTCACGCAAGAC
TACGCTATTACTACGCAGGAGTCCCACTTTAAATGTCGATGCACCATAACATTACAGTAC
ACCTTGACATTTTTATCGATGCACCATGCACGTGGAGTGTTCATA
>RGCG80818 Genomic segment corresponding to mRNA: NM_182402 Caenorhabditis elegans putative protein (35.8 kD) (5U10), mRNA.
AGGCTCAAGCTCAGGCCCAGGCTCAGGCTCAGGCTCAAGCCCAGAAAAAGGCACAAGAAG
AGGCCCAGAAGAAGGCTCAGCAAGCCCAGGCTCAAGCTCAGGCTCAGCAGCAGGCTTTGT
CTCAAAAGAAAGCACAAGAAGAAGCCCAGAAGAAGGCCCAACAGGCCCAGCAAGCTCAGG
CTCAGGCTCAAACCCAAGCCCAGAAAAAAGCACAGGAAGACGCCCAGAAGAAGGCTCAAC
AAGCTCAGCAAGCTGCGGCCCAAAAGAAAACCGAGGTTCCAGTTCAGGCTCAAGCCCAGC
CAGCACAATCAACAGTACCACAAAAGTCTGGAGCCATCGCACAGGCTCAGCCGGCTCAAC
AAGAAATTCATGCAGCAACCGGACCAAAATGGAGCAGAACGCCTGGAAAAAATCAAATTC
AAGGCCCACAGCCTGAGCAACCGAAACAGGCCACAGCAGTTGCTCCGCCAACAGGAAAAA
CTGCTCTCAGACAGACTGTGCAGGTAGGGAGGCATTTTTGTGCAACTTTCTTGAATTTTT
CTCGAAATTTCTAGAGCTTTCGCTTAACTTTTTCTAGTTTTCGCCAAGTTTTTCTTAAAC
TTCTCTAATTTTCGGCAAAATTTTGGCAGCTTTTACTGATTTTAAAAATCAAAAATTTAT
CAAACTTCCGCTAAACTTTCGTCAAACTTTCTCCCCACTTTCCCTACCAATTAGCAAATT
TTGTTTGTTTTTCTTCACAAAAAAAAACGGATACTTTTTCGCAATATTTTCTTATTGTCT
CTGTGTGTGTGTGTGCTCCGCGGCAAAAGAGCCCCATCTCTCAAGTGTTGTGAAGTATAT
ATGATATTGGCGGAGCTTCTTCCCCCCCCCCCCCCCCCCCATCGTCCAATATCTTTTTCT
ATTGATTTTCTGATTCATTTTCAGAGCACTGTTTTATACAATTAAGCTTTGAAAATTTCA
GGTCCAAGAGCAAGAGCTTGCAGTTGGCGGTCACCAGGCTATGTCACCAATTATGGCCCG
AAAACCACAGATTCAAGCCGAGCAACTAGCCCAGAAGTTTGTGGAGAAGCCTGAAGAGCA
GAAGGATAAACAGGTAGGCGTTTTGAGTTAGGTTCAGGCTTAGAGTTGGGCTTAGGCTTA
GGCTTGGGCTTAAGCTTAGGCTTAGGCTTAGGCTTAGGCTCAGGCTTTGGCTAAGCTCAG
GCTCAGGTTTAGGCTTGACTTCAGTGGCGAGCGTTAGCTTTACGATTGAGATGGTTTACG
AATGAGCTTAGGCTTACGATTAGGCTTTGGCTTAGGCTTAGGCTTAGGCTCAGGCTTAGG
CACATGCTTAGGCTTAGTCTTAGGCTAAGGCTCAGGCTTTGGCTAAGCTTAGGCTCAGGT
TTAGGCTTGACGTCAGTGGCGAGCGTTATCTTTACGATTGAGCTTAGGCTTACGATTAGG
CTTTGGCTTAGGCTTAGGCTTAGGCTTAGGTTAACGCTTAGGCTCAAACCTAGAAAAAAC
TGAGCGATTAGTGAGTAATCAGTAGCAAAAAGTGTCAAGATAGAAAAATTGGGGGCGGAT
TTCCGATTTTCGATAGCTCAGCAAACAGTTCGTTTTTCTCAGTTTCTCTAAATCTCTAAA
TCTCTCATATCACCCTTATCACTAAATTTTGAAGGCTGTACAAAAGGGACAACAGTTGGA
AGGAGCCAAACGATGGGTAGCTGATTCCGAGCTCCGCGAGCAACCCGTCAACAGTATGCA
ACAAGTCGAGCATGGCCCCAAGGCTGTGATTTTGGCGGTTTGTGACTATTTTTTTTGTTA
GAACAGTGTTTTTTAAACTTATTTTTTTTAAATATAAGTAATGTTGAATATTGTTTCAAA
ATTTAAAAAAGTAGCAGAAATGCAACGATTTTGAGTAGAAAGGTTGGAAAAAAAGAGACT
CAGGCACTTTGTCAAGTTTTAAGGCATTTATCTCGGCGGAAAATATAGTTACAAGTTTTA
TAACAACTGAAAAGTTGTAGAGCTTAAAATTCTCCACATTTTGCCAGTTTACAACTTTTT
GATATCTCTTCCCGTTGCAGAGATACAACCCTCCAAAGTTTCCATGGCTAGAAAGTGAAG
GGGAGGGGAGACGCAGACACACTCGCCGCCTGGGTCTCTCCCCCTCCCACACTCTCTTAC
TCCTTAAACTTTAAACGCAAATATCTCCTAAACGGCATGAGATATCAAAAAAATTTCAAC
TACGAAAATTATCAGCGTCGGATAAAGTTTAATAATTTGAATAAAAAATAATCAAAAATG
CTCACCCGTAGCTCAGCTGAGCTCTTTAATTTTTGGACTCAAAAAACCACAAAATCGAAC
TATTTTTTGTGCTTTAACATCACTTTGTGATTCAAAATCATCTCTAATTTTCATCAAAAC
TTCTGACTCAACGCCATTTTGTCCCCTGACACCAGTGGAAATTCTTCGATTTTTACACAT
TTTATGTGAGCTGCTCCGTGAGCCAGTTGGTGGTGCTCCATGAGATTGTGAAGGATAAAA
TTGCAATCTGTGAAGTAAACAAAACATATATATTTTGTTCTTTTTTTTTTTTGACGAACA
GCTGTTTGTATTATTCTGCTTGAGATTTTCAGATTTTCAGCCAATTTTTTTTAAAGTTTG
CTGAAAATTTGTTGAAGATTGAGATTTTTCACTTTTTTCCTATAAATTTGCTCCAATTTG
AATTAAATTTGAAAAAAAAATTTTTTTTTTCAATCCCATGACTTGGCTCTAGATCCAAAT
TTTCTTTATAGCGCCTTCAAATTTAAGAAAAATACAAAAATTGAGCGACCACACCCTAAA
GACGTCAATGAAAAGTTGTGATGCTTAGTTTTAGAATTTTAAAGTCAGAAATTTAATTTT
GAAAATTTAAAAAATTGACAAAAAAATTTTCGAAAAAATTTTAATTTTTTTTTTCAAAAC
TTAAATTTGTTTTTTAACTTTATTTATTTGTAACCTCTATTGTTTTCTGTTTTTCCAATT
TAAAACTATTTCAAAAATAACAAAAACCCACCGGAAATTATACTTTTTCACCTAAACTTT
TTATTTTGAGCTTCACCTTCGGCTCGGCTCTTAAAAGTGACGTCACTTTTTCTGTTGCTC
GATTAATTTTGTCAGTATTAACAGAAAAAAATCACTAATTTTTGCTAATTTGAAAGTGTT
AAAAATTTGGAAAATTAGGAAAAAAAAACAGAAAATTTGAAAAAAAAAATTTCCAAAATT
TTTTTGTCTGGAAATTTTTTTCAAAATTTTCCAAAAAAAAAACAATTTTTTTCTACTTTT
ATTTTTCGCACATTTACAATGTGCGAAAAAAAAATTTGTATTTTAACTATATCAAATTTC
GACCGGAAAATGAACATTTTCTTCCAAAAAATGGATATCGAGCTTCTCTCCCGGCTTTTC
ACATAAAAGTGACGTCATTATTCAAATTTTGGTAGTGTTTTGGTGATTTTATTGTAAAAG
GAAATAAATCTAATAAGAAAATCTTTTCAAAAAACTTGAATTATTTTTGTTTATTTAAAA
AAAAAATTCAAAAAAAATTTCCAAAATTTTTTTTTTCGAAAAATTTAACATTTTTTGCCA
ACTTTTTTTTCACACAGTTAAACTAGAATATTACTTTTCAACCACATTTTCCTCTCAAAA
ACCTCAAAAACCATCACATTTTGACCGGAAATTAAACATTTTCCCCTCAAAAAATTTATT
TCGAGCTTCTCCCCCCCCCTCTCCCCTACCAAAAAAAAAGGACGTCAATCAAACTAGCAG
GCATCACGGAGAAAAAACCAACAAAAATTGGCCCATTTTTCGTCAATTTTACACCCCGTT
TCCTGTTCCTCCGATATATTGTGTGAAAAGTGGAGCGCTGCAGGGGGGGACCAACTGGAA
ATTGGGGGCGGTCGGGGGGGGGGGGGGGGGGGGGGCTCACGGAGCAACAAAAACAATGTG
TGTGCCATCTGCTCAATTTGCTACCTATTTTCTCAATTTTTCGAGATCACTTTTATTTCC
TGATCCACTTTTTTTTTATATTTCGAAAAATTGTGTATGAAAATTGTTTTGTAGGAATTT
TAAAAAAATCTACCCGTTTCAAAAAATGATTTGGGAATTTTCAGAAAACTTACGAAAATT
CTGTCAACACGTGGTGTCAGAGAGCCTCATTTCGAGTTGATCTACGTAGATCTACAAAAA
ATGCGGGAGAGTTGAGACGCAGAGTTCTGAACTGATTTCGTATGGTTAAGAACATTCTGA
CGTCACATATTTTTGGGCAAAAAATTCCCGCATTTTTTGTAGATCAAACCGTGATGGGGC
AGCCTGACACCACGTGTGATAATTCTGCCGGAAAGTTTGAAAATGTAGTAAAAATAAATT
TGACAATTTTCAACAATTTATGAAAAATTGAAATAAAGTTCAGAAAATTTTAGGAAGGTT
GAACTTTTTTTTTTTAATTCAGAAAACCCTGAGAAGGCTCAAAAATTTTTTTGTTTAGAA
AACTTTTAGAAAAATTCAGAAATATTTAGAAACATTTAAAAAGTTCCAGAAAAATTCAGT
AAATTCCAGAAAATGTTATAAAATTTCTAAAAAATCCACAAATTTCCAGAAAACTCCAGG
AAATTCCAGAAAAATTCAGAATAATGCAGAAAGTTCCAGAAAATTTTAGAAAATGTCTGA
GAATTTCTAGAACATTCCAGAAAATTTTAGAAAATTTCTGAAAATTCCAGAAAATGTTAT
AAAATTTCTAAAAAATCCACAAATTTCCAGAAAACTCCAGGAAATTCCAGAAAAATTCAG
AATAATGCAGAAAGTTCCAGAAAATTTTAGAAAATGTCTGAGAATTTCTAGAACATTCCA
GAAAATTTTAGAAAATTTCTGAAAATTCTAGAAAATGTTATAAAATTTCTAAAAAATCCA
AAAAATTCCAGAAAATTCCAGAAAGTTCTAGAAAAATTCAGAATAATGCAGAAAGTTCCA
GAAAATTTTAGAAAATGTCTGAGAATTTCTAGAACATTCCAGAAAATTTTAGGAAATTTT
TGAAAATTTCAGAAAATTCCAGAAAATTTCAGAAAATTCCAGAAAATTCCAGAAAATTCC
AGAAAATTTATATAAGTTTCAGAAAAAATCAGAAAATTTTAGGAAGGCTCAAAAATTGTT
AGAAAACTTCTGAAATTTTTTCAGAAAAATTCAGAATCTTTTTAGCAAAATTCAGAGAAT
TTCTAGAAAATTCAGAAATTTCTAGAAAATTCAGAAATTTCTAGAAAATTCTAGGAAATT
CCAGATAAATTTTTAGAGTTTTTACTGAATTTTCAGCTTTTTTTAAAGAAAATTCCTAAA
TTTTTTAAAAGCTAAACCAAAAATCGTTCTCCAAAAAAAAGTGTGTGTTGCCCTTTCCCA
CCGTCTTACTTGAAAATTTATGACATTCCCACACCGAAATTTATTTGTTTTTTCTCTTTC
CTGGATTTTCCTTCTTCTCCTTTTTTTTTGCTGCTCCGTCACTTCTTTTTGCTCCAAAAT
TTCTGAAAATTTTTGTGCTCTTTTTCCAGTCAAAATGTTGGCTCATCAACAGGCTCCGTT
TGTCAATACAGCGGATTTCAACAGAAAATCCCATCAGCCAATGGTAAATTGAGGCGGAAA
ATTGGAAAAAATATTTTTAAATTTTTGAAAAAAAAATTAAAAAAAAATTTTTAGGACGAC
GCCTGCTGGCAGACTCAGCGCCGTGTTCCAGCAGAAATCCAGCTCCCACAGGTCGGAAAA
ATCTCAATTCCAGAGCTCAGCGAGAAGGAGATTCAGGTGAGCTTCACCTAAAAAATTTTC
CAGGAGAAAATTCTCAACAAAAAAAATTCCAGCGCACAATTGTGGCCCAGCCGGCTTCCT
ATCACAAAGTCCAATGGAATGAGTTCCCCGAAGAGCCGAAATATGAAATCGGAGCCGTAC
CAAAGACGAAGACCCAGGACTGGGTTCCGGTGAACAATGAGCAAAATGAGCTGCAACGGA
GCATTTATAAGCCGGCTCGTATGTCGGCAGTGTGGCCACCACCGCAGGATGAGCTTGTTA
AGGATGGGTGAGTACCTACCTACCTACCCACCTACCTACCTACCTACCTACCTACCTACC
TACCTACCTATAGCCTACCTGTAAACCTCCCAAGGCGTGCATACACAAACCCGAGCAACA
ATGTTTGCAAACTCTTGATTCGGCGCCAAATTTTGAACAATAGGCGATTGGTAGCCCTCT
TACCTGCCTTCCTCTCTACCTACCTACCTACCTACCTACCTACCTACCTGTAAGCCCCCC
AAAGTGTACCTACACAAACCTGAGCAACAATTTTTGCAAAATCTTGGTTGGGCGCCGAAT
TTTGAAAAATAGGCGATAGGTAGCCTTTCTACCTACCTACCTACCTACCTACCTACCTAC
CTATAGCCTACCTGTAAGCCTCCCAAGGCGAGCATACACAAACCCAAGCAACAATTTTCG
CAAAATCTTGGTTCGGCGCCGAATTTTGAAAAATAGGCGATAGGTAGCCTTGCTACCTAC
CTACCTACCTACCTACCTGTAAGCCCTCCAAGGTGTACCTACACAAACCTGAGCAACAAT
TTTTGCAAAATATTGGTTCGGCGCCGAATTTTGAAAAATAGGCGATAGGTAGCCTTCCTA
CCTACCTACCTACCTACCTACCTACCTACCTACCTACCTACCTACCTACCTACCTACCTA
CCTACCTACCTACCTACCTACCTACCTACCTACCTACATACCTACCTATATCCTACATGT
AAGCCTCCCAAGGCGAGCATACACAAACCCGAGCAACAATTTTCGCAAACTCTTGATTCG
GCGCCAATTTTTGAACAATAGGCGATTGGTAGCCCTCTTACCTGCCTTCCTCTCTACCTA
CCTACCTACCTACCTACCTACCTACCTGTAAGCCCCCCAAGGTGTACGTACACAAACCTG
AGCAACAATTTTTGCAAAATCTTGGTTCGGCGCCGAATTTTGAAAAATAGGCAATAGGTA
GCCTTCCTACCTACCTACCTACCTACCTACCTACCTACCTATAGCCTACCTGTAAGCCTC
CCAAGGCGAGCATACACAAACCCGAGCAACAATTTTCGCAAACTCTTGGTTCGGCGCCAA
ATTTTGAACAATAGGCGATTGGTAGCCCTCTTACCTGCCTTCCTCTCTACCTACCTACCT
ACCTAGCTACCTACCTACCTGTAAGCCTCCCAAGGCGTACCTACACAAACCTGAGCAACA
ATTTTTGCAAATTCTTGGTTCGGCGTCAAATTTTGAAAAATAGTCGATAGGTAGCCCTCT
TACCTGCCTTCCTCTTTACCTACCTACCTACCTACCTACCTACGGAACTGCCTACCTACC
TACCTATACAAAATAATTTTCAGACACTCCCCACTTGTCGTCAAAGCCAACGAGGACACC
GCCTGGATTCAACAGGTAAGCCTCGCCTACCTACCGACCTACCTGCCTACAGTACCTTTC
AGGACCAAAATGGAGTGCTGAAACAAGCTGTCTGGGGAAAAACTTCCCGAATCAACCGAG
TCTGGCCACCTCCAGAGAACGAGTCAACACTTTCCGATTTTGGTAGGTACCGCGCCTGCT
GCACTCTGCACGGTGTCCCAATGTCCCCGCAAAGGTCCCGCTGTCACAAGAATGTCCCCA
CCTAACTTGTCCGAAAATTTTTTGATAGGAAAATTTTAGAAAAAAAAAATTTTAGAAAAA
AAAATTTTTTTTTGAAAATTTTGAAAATGAACAATTTCAATGTCCCCGCAAAGGTCCCAG
TGTCCACAGAATGTCCCCCATCTAACTTTCCAAACTAACCTGAACCATCTCAGGACCCCA
ACACATGCCAGTCGTCCAGTGGCCACCACCGGAAGCCGAGGCTCACGAGCGTGAGCAGGT
GGAGGTGCTCCAGAAACATATTCCAACGAAGAAAATGGAGAGACAGTGGCCACCACCGCC
ACCACAGTATCAAGGTGAGTCCGGGAGAGTTTTGGACAAAAAAATCCTAAAAATTCCGAA
AAAAAATTTTTTTTTAAGGAGTCTAATTCTTCTGAAATATTATAATTCTAGAAAATTCTG
AAAAAATTCTAAAAAAATCTGAACATTCTTGGTCTGAAAAGTCTAGAATATTCCAGAATT
ATTTTTAGAAACATCCAGAAAATTTTAAAATCTCAGAAAAAATCTAGAAAGTTTTTAGGA
ACCTCTAAAAATTCTTTAAAAATGCTAGAATGCTTTAGAAAACTGCAGAAAATTCCAGAA
AAATTCTAGAGAAAATCTGGAAATTCTAGAAAAATTCGGAGAACACTAAAAGTCTCAAAA
CAATTCTTTAAATTCCAGAAAAATTTCGGAAAATTTTAAAAAATCTAGATCGTTTCTGAA
GCTTCTAGGTAACTCTCAGAGCCTAGAATACTCCAAAAAAATTTCAAAAAAAAAATGCCA
AAAAATCTAGAACATTTTAGAAAACATCTGAAATTTTTGAAAAAATCCTAGTCAAATTCT
AAAAATTCTAGGACTCTGAAAGCCCCAAAAACACTTTTAAAACACCAGAAAAATTTCGGA
AATGTGCAAAAAAATCTAGAAAACTTCTGAAGCATCTAAGAAAATTCCGGAAAATTTCAG
AAAAATTCCAGAAAAAATCTTTTTTTTTTCAATTTCAAAAAAAAATGTCAGAAAAATCTA
GAAAGTTTAAAAAAACTCTTAAAAATTTTGAAAAAGTTCTAGAAAAATTCTGAAAATTTT
AGGAAAATTTCAGAGAACTTAAAATTTTTTTCGGAAACTCTAAAAGTCCAAAACAATTTT
TAAAATTTAAGAAAATTATGGAAAACTTCAGAAAAATTCTAGAAAATTTTTAGAACTTTA
AAAAAATTTTCAAAAAAAAAAGATTCCAGACTATTCCAAAATTTTTTTTTTAATCTAAAA
AATTCAGGAAAATTCCCGAAAATTTCTGAAAGTGCTAGCAAATACACATAAAAATTCTAG
AAATTTTTTTAAAACTTATTTTACAATTTTTCAGTAGTCGAATCTTCCGGCGAAATCGAA
ACCCGTTACAATCCTGCAGAGGTAATTACACAAAATTTATGGGAACTATCCAAAAATCTC
AAAAATTTTGCAGGTCGACCAACAACAGCAAGCGGTGAATAGCCTACGCATGGGCCATAT
TCAGGCTTAACATCTATCACTCTTTAACCCTAATTTCTCTACTTACCATTTTTTTTTTGT
TCCATTCATTTTGTGGCCATTAATGCTTGGTTAGTTTTTAATCAAATAGCTAGAAAACCT
AACAAATTCGTAAAAACCCGGGAACTGTCGGCTGCTCAGCAAATTGTTCGAAACTGGCTG
AAATTAGTGCCAGGGAGATGTCGGCTGCTCAAAAAAAATTAGCTTGGAAACGGTAACCCA
GTGAAATGTCGGCTGCTCGCCCGAATTGTCAAAAAAAATTGAACTTGAAACTTTCAGTCA
ATTTTTTTTTGGGAAATTCATATTTTCAGTCAACTTTCGGCGGGAAAATCAAATTTTCAG
TCAATTTTCGGCGGGAAATTCAAATTTTCAGTCGATTTTTGGCGGGAAATTCAAAATTTC
AGTCAATTGTCGGCGGGAAATTGAAATTTCCAGTTGAATTTTTGCCTGAAATTCACATTT
CCAGTCAATTTTTTAGCGGTTAATTCAAATTTTAAGTCAACTTTCGGCGGGAAATTCAAA
TTTTAGATCAATTTTCGGCGGGAAATTCAAATTTTCAGTTAATTTTTAGCGGGAAATTTA
AATTTTCTGTTAAATTTTAGCGGGAAATTCAAATTTCCAGTCATTTTTCCACCAAAAAAT
CAGTTTTTCTGTTTTTTTCCACTCAACCTTCACTTTTTCAGGCCGGCCAACAACAGGTCA
TCCGCACTGTCATCCGATCACAGTGACGTCATCATAATTGATTGTTTTTCTGTATTTTCG
AACCCTCCTCCAATTTATTGATTTTTTCTTTTGGTTTTTTTTTTTCAAAATTTTTGAGTA
AAAAATCAGTATTTGTGTAAAAGTATTTTTTTTTCGAAAAATTTCAATTTCCATAATTTT
TTTTTGATTTTTTGATTTATGCGTATGTGTCCTTAACATAAATGAAGGTCTTCATGCAAA
TATGAATTAGCTACTAATTGAGCATTTTTCTGATTTTGTGCCAAAAAGCTGAGAAAAAAA
GAGTTTCCGCCAAGTTAGGCGGCGGAGCAGCGGATATTCGATCATACGGCGGGCTCTTTT
TTGCTCATTTTTCACTTTTTGTGGAAAAATACGGAGAGGTGAGTTTTCGGGCTTCTAATT
GAAAAAATTGAAAAAAAAACATTTTTGAAAATAAAAAAAAATTTCGAAAATTTTTTTTTT
CCATTTTTTTTCCAAATTTTTTTTTCAAAACCTTATCCAAATAATATTTACATCATTTTC
AGCTAATCCTCTCGCACTTTTCACTTCAAAAAAAATGCTCATTGAGCCCTGCAAAATGTT
GTTTTTCTCCCCCCCCCCCCCCCCCCACTTTCCTCTCAATTTTCTCGTTATTTTTCAGTT
TTTCATTGTTTTTTTGCTCCGTTGAGCACACTTTTTTCTTTTTCTTTTTTTTATCTCTGA
GTGTCTATTTATGGCACATTTTTCATTTTGAGAAAAAAAACGAAAAAAAAACTTTCGAAG
CTCACACTCTCTCGGCATTTATTGCCTCTTTTTTAGGGGCTTCCGGTGAGTTTTTTTTGA
GAAGAAGCTTTCAATTCAAATTTATTGATTTGAATGTGCTCATTGTGCATAGAAATCAAA
TTTTTTTGTTAGTTAGTTTAAATAAGAAAAAACTTTTTTTTGAATTTTTAAAAAATCGAG
AAAATTTTTTTTTTCAAATTTTTTTGTGAAATGTTAAAATTATTTTTTCAAAACGTTTAC
TCAATT
>RGCG80820 Genomic segment corresponding to mRNA: NM_182397 Caenorhabditis elegans leucine-rich repeat containing protein family member (103.5 kD) (5M953), mRNA.
TTATAGCTCCTCCTTATCATAGACTTGTCAATTTTCTTCACCACACTCGCCCATTTTTGT
GCTCCTTCTCTGCTTCAGTTCGCCGTTGTTTTCATTGTCCATATGTCTGGGTATCTCTAC
GTTCACAACTCTTTTCATTTAATGTTTGATCGATTATTTATGTATGCAGTGATATGCGAG
ACGCACTATCACCGAAAAAGTGGAGGTGACTGTGTTTCTCTCCGTGAAAAAATACCGGAA
AACAAGGCCTCTAACTTTTTCTTTTTCTTGAAAAAAGACTGAAAAATTTACGTAAATATT
GAATAATAAGCCTTTTTCATCTTCATGAGTATTTTTGGACAAAATTCATAAAAATCTTTG
TGCGGCTTCCGCCCCCACAGCTTGACGCAAATTGAGGAGCAAAATTTGAAGTATTTCTAA
ATACTTGTCTCCTCACACGGTTTTTTTTGAGATGTTGTATGAGGACGAACACCATTTTGC
GTCAGTGCAGAGATTCTTCAAAAGTCACGTGGTTTAAAACTAGTTTTTGGTGTTAGGATT
AAAGTTCAAATGGACAATGGTATTTTAAAATTTGGCTGGGTTTTAATTTGAATAAAAAAC
AGTATTTCTCCTAATGAAATATTCCTAGGAATAATTTTATAATTGTTCTGCTTTCTGATT
TTTTTTATTCGAAAAGACTACTGATAAATATGTATGAATCATGTTGTTCGGAAATCATAA
TTGATTATGTCATTGGTTTACAAATTTTACGCGTTTCTTTTTTATAGTTTTTTTTTGAAA
AGTATGTTACTGTTCCAAGGTTTTTTTGCAGATATGGCAGTTCACTTCTGGCACTGAAAT
GCTTGGAGAAGCAGTGCTAAACAACAACGGTCCCTGATACAAAGAACTTTATCTGTCTCT
CATTCACTCACATTTCTCTCAGCTCTTTGTTTCGATTCATTCCGTAAACACATACACACA
GCAGTCTTCATACTCACTCTCTCACAAACTGGAAGTGAATATGTCGATGAAGTTTTTGAC
GGGTCTACAGGTGAGTATTGCGTTCACCGAAAGAAAAATGGCAATCGAGCAGAATCAAGT
GGTTTTTGGTTTTCAGTTATCTTATGAAAGTCTCTCGAGTTTTCTAAGCAACATTCACTT
TTTCTCCTCAAAGTTAACATGGTAGATTTCATACCGGGCCAATTATGTTTCATTAAAATT
GTTACCTTACAATTATGCACTGCCTCAATCTCAATCTTCTATAACAATTTTTTTTAGGAT
CTTCTAGGTCTGTACGAAACGGGTACCGCCGCTTCATCACCGGCCTCCCCGATTCCACCA
ACATCTCCTGCAATGTTTGCGGTGCCTCCTCAGCAACAATCGCATTCGGCAGCCACGTCG
GTTCGTAAGAAAACGTGTCAAGACGCAAACAGTTCTGGTGAAGATCCAAATGGCCGCATT
CGGCAGTGTTCACATGCTCGAACAGTTTCATTTCCAGCGGATATGGATCTTATAACGGGT
TATCATGAAGCACCATCTTCCCTTTTTCATAGCTATCATGACTCACAACGAGTCATTGAT
TCATCAGAAATTCTTACTGCATATCGAGAAGCTTGTCAGAGAAGACAATGTGCTCCAAGT
GCTGCAGTAGAAAAACAAATTGGATATTTTCATAAAAGTCCTGACACAAGGCAAGAGCTA
CTCAGTCTGAAAGGAGAACGGGTATCTCATGCTCAGATGGAAGCATTGGAGGAAATTTTC
AAACGAGTTCAGTTCAACACGATTGACTTTGAGTACACTTTTCTAGATGACGATGTAAGT
TTTTTATTTAAATTGTCTCCTAAACGGATTATTTCTTCTAATTTCATGGTGTTTCATTAC
GGTTATATTGATTTTCAGTGTGCCATATCACTTGGAGAAATGATTGAATTCTATGACTCG
TGTGTTCGACTGAATCTGTCCTTCAACAAACAAATTGACATGCGTGGTTGGACCACAATC
TTCCGATCAATCCGCCATGCAGTCTCCCTTCAAATGTTAAATCTTAGATATACTAATCTT
AATGATCGCTCGATTCCTGCCTTGTGTAAAATGGCTCGTGCTCAACCATCTGCTTCGTTA
ACTTGCCTTCATTTGGAAAACACTCAAATGTCTGGAAAGAATCTACTTGTTCTGATATGT
GCCTTGAAAAATAACACGGGACTTCGAGAATTATATCTCGGAGATAATGGTCTTCAGCCA
ACCGATGGTTCACATATTTATCAATTGATAACATCAAATAGCAGTTTGCAACTTCTTGAC
TTGAGGAATAATAGCATTGGGGTATGTTTGAAATTAAACATTTTAAATTATGTTCTATTT
TAGGATTCCGGAGTTCGGCACATTTGTGATGGACTTCGACACCGTGAAGCAGTAGAAAAG
AGTTCACTTTCTGCAATGGTTCTATGGAATAATAATGTAACGGGAGCATCTATGGACAGT
CTTGCCGAAGCTTTGGTTTGTATTAATTTCTATATAAACTAAAATCTGCATGTTCAGATC
GAAAACACTAAAATTGAAACTCTAAACATCGGAAACAACAATCTCGGAGTTGAAGGAATT
GCAAGATTGAAGCCAGCACTTGCCTCTAATTCTCATCTCCACCGACTCGGTCTTCAGAAT
ACGGGAATCAATTGTGAAGGAGCGATCATATTGGCTGAGTGTATTGCAGATAACATTGCA
TTGTTACGAGTTGATATTCGAGATAATCCAATAGGTATCATTGTTAAAACTTTGTCAAAT
ATATGGGGAAACTTTCTCGGGATAAAGGATTAGGCACCTTATAAGAGACGTCACTTTTTG
TTGTTTTGTTCTGGCGGCCCCATTTAAAATAAACTAGAGCCCCCTGAAGAATCTTCTACA
ATGTTTTTTCACCAACAATATCTCATAAATGTAATGGGTCGAAGGAACAATGACCCTTTA
TCAGATAGTTTTGAAAATTTCCTAATTTTTTTCACATTTTAAAAACACAGCGTTTCAGCT
CTTGCCGGTCTTTTGGCTCTTCATTCCGCAATGAAAATGAATACCTCAATCACACTTCTC
AACATTGATGCATCGTGTGTGAAGCTAAGCAGTGAAAAGGTTGGTTGTTCGTCTAGTTTC
ACTTTCACTAGATTCCTGAGTTTTTCAATGTCTTGGCACGTTTTCTGCTTTTCATTTTGA
TTATCTAGAAATATATTTTGGTTCATGCACGCTTCAAATCCTTTTAAAAAAACTGACAAT
ATGCTTGTGACGTGGTAATATTTGGTGTTTGCATATCTATAGGTTCGAGAATATCAGGAT
GAGTTCGAGCGATACTTCCGTGAGATTCAAACATATTGTGATCGAAACAAGGATGATGTG
CTCAAGAGGTTGACCGTGACATTTGATGATGAGGAAGGTGATTCTGGTGTTGAGAAGAAA
GATGGCAATGAATGTGAAGGTGAAGATAACAAAGATCGACAAGGTATGGTTATTTCTTAT
TCTATTTTTGCCAATAAAAATTTGAAAAATATATTTCGTCAAATATTCGTCGAATCACCG
GATCTATTATATATTTAAATCAAAAGTACATATATTTCCAATCATGATAAATAATTTCTC
AGTAGTGATTTAATTTTATTTTCAGATACTCCAGCAGAAACAGAAAATGGTGTTTCTTCA
AATGAATCGAAGTTAGAAAATGAGGAAGTTGGAGTGTCAAAGCCTGAAAGTAATAACAAC
GAAAAAAGTCCACTAATGGCATCTTCATCCACATCAAAACTATCTCGAAAAGAGAGACAT
CAGCGATTCGTGAGAAGCTCTTCTCTGACATGTACCGAGACAGTTCATGATATTCATGAC
CGGCTCCGCGAAATGTCGGGATCCACGCATTCTTTGGATGCAGCAATTGCAGCGGCCGCC
TCTAATTCTACAATGCAAAATCTGTTGACTGTTTCATATGGTTCCAATCCTGGACCCCTG
GATTCATCTAGTAATTCGGAATCAATGAAAACAATAAAGAAGTCATTCACTGTTACTGCA
GCATCTTCATCTTCACTTCCACTGGCAGAATGGGGATCCTTGCCTGCTTTACCACAAGCA
AGTCCATCCTCAACTCCAGTTGTGAGGAAGCTTCGACGTTTCTCCGTTTCACCCTCTTCA
AGCGTTTTTGATGTAGCCACAACATCTTCGGCAGCCTCGTCGACAGCTTCATCGCCGATC
CCAGAAAATTCTATTGCACTTCCCGTTCGTCCTTCGACCTTGGCCATAGGAATACCAATT
ATTGGAAGTGTTCCAGCAGGTCCATCTTCTGCTCCACTTATATTAGTTGAAGATCATAAA
GATGGGCCCATCACAAGCAATCAAATATCGGACACTGAAAGGCGAATATCAGAAGAAATT
GAACGTCAGAAGAAGGACGAACAAGAAATCGAAAAATCGTGTCGATCAGTAATAAGAGAC
TTGCTAAACTATGTGGAGTACGAGGAAAAGTCGCAGGTTGAACGGAAAGCCTCACTGCTT
CTTCGAAATACATTCAGCCGTCCGAATCCTGAAGAGCTGCTAAGAAATTTGCGTTTATCT
GAAGCTACTGGATCAACGACTCCAAGAACTCCATTGACACCTTCCAGGTATGTTCAGGTT
TTTAATATTAATTCATTTCTAAAGTTATATTTTATCAAAGCGTGTATTTTAAGAGTTCTT
GAAATTGCCGAGGAGCTTGAAGGCGAGTCAGATGAACAAATTTGTCAGTCAGTTATTCGT
TGCCTTGTTCGAGATGTTCTTCAGGCCGAGAAGAACGAACTTCGATCTACACTTGATCGT
CGTCGTCGTCATAACAGCGTCCGAAATTCCCCGGTTTGATTCTCTTTTTGATCTCTCAGA
TCCCTCCATCATTTTCTGTACTATGTAAAATTTATTTTTTATTTTCTCGTTATTCTTCAT
AATCTGCTCTCAACCAAATTGTTGCTTTAACTTTATGACCCCCGTTTCCGGAAAATGCAA
TACGTGATTTGATTCATTCGGTTATACTTCTCCCGACGCCCATCTCAATTATGCCTTGAA
CTTTTGGAACTGGATTATATTCTTTACATTGGATGATGATTTATTTTGCGTTTCAAAATG
AGTTGAAATGGCTTTGTTGATTTAAAAAAACGAAACGCAATTCATTACTCTTCTTATTGT
TATTATTTTTATTGTACTTTCGCATTTTTTTATTCTCGCTTATCCGAAACCGTTCCGACC
CAATTACTGAACATTTTTTGTTGTTTTTGTACATCTTCATCTCTTCATCCGCTTATCATT
ACAATTTAGATTTCTCTATTTAGGAGCGGCTGTTCATATTTGTCCCCATTTTCCTTTAGT
TTTTTCATTTCACATTTTACTGCCAATTTGAATTAGAGTAGGTTATTGTAAAGATGTATT
TCTCCCCGTGAAGTGCTCAGTTATCTTTTTTTCACTTTCACTTTAAGTTTTTCCATTTAA
CAGAAACATGAACAAGTAAGCATCCATTGTAAATACCCCGTTTTACCTGAAATTACCTCC
AGTTTCCACTTTCGTGGACAAATTCTTTGCAAACAATCATTTTGATTATCTTAATTCACT
TTGCACCCAGTTTTACTCAAATTTCCCCTCATTTTAATTACCTTTCCCAGTTTGAAACCA
AAAATAAAATGTACGTGCTACGAGTTTATTTGTGTTTTCTTACAAGCAGCAGAGGTAGGA
AATATTGCGGAAGAGAAAGAAATTTCAAGAGCTCATCCCTACTCAGAACCTCCATGTGAG
CCCATTGCGAATACGACATATTTACTTACTTTCAAATACTTTTAGCTACTTTAGTCATTT
GAACAATTTTTTCGTGAAT
>RGCG80821 Genomic segment corresponding to mRNA: NM_182395 Caenorhabditis elegans putative protein (19.6 kD) (5H917), mRNA.
GTATAGCTTTTGATATTTGAAGTGCTGAAGTACATCCAATGACTCCTTCGCCGATAATTG
CAATCTTCGGAATTATGTTTGCCATTTTATTCTGAATTAATTAAGAAATGAAGAAGTCTT
TGTTTAGAAATTGCGAAAATATAATAGGAAAATGCGTAGATTTTTGATCATGATGAGAAA
TAAAGTTCACGTTTGTTAAAATGAACTCACTTTTATACACTTATCTGCTCATCAAAGAAC
GCACATTCCGACCTCGTGGCTGCTCTCGATAATAGCTGAGAGAGTGGTGAAATGCGAGAC
GCAGCCAGTTAGAAGGGTTGAAAAATGAAGAGACTATGGCTGAACGGGAGTGAATAAGGC
TCCAAAAAACAAAATTCACAGTTCATTTTTTGGATAAGATTCTTGAAACGATGGGAGAAA
AATTTTGATGATGATAAAGTTGAAAAAAACCGGGATCTTAAAGGACAGAATTGCATTCAG
AATTTTCATTCAGGGTCTTCGTTTTTCTTTCAACTTGTCAATATTTTTTTATTCAAAATG
TATATATTTTCTATGCAAAAAAAAAACAACTACTGGGATTCTTAAATGCCTAACAACCTA
ATTGTAAGGTTAATTTCAGGTAATTTAATGAAAACATGAAAAAATGTACTCTGCCTTAAA
CAAATATCAGTGATCAACGAATTAGTCAAAACAAGTCCCAAATTATAATTTGAATTAGCA
CGTACTCAAAACACTCCGGTCAGATTGAAACGTTCAATGAACGAAAGTACCCATACTATA
TATCTTCTCAAACCCTCCTCCCGCCATCGAAACCAAAGAAGCAAGGACCCCAAATGGGCG
GGATTTGGTGACACAAAGAACGATAAGACGGTATTCTATATAACATAGTCATGCGCTAGC
GGTTTTGAACGGTATTCCACACTTCTTCGATTTTTTTTCTATTTTTTTAAATGTTTTATT
TTTTTTTTTTTATTTATATGATTTTCAGAATCATTCTCAAATGAAAGTCCCTCACGTCAT
AGCTGAGCTGGTTTCGGAGTTTTCTGGATTTCAGCACACTCCAGATTTTAAAGCGTCAAG
GTCAACTGGAAACTTTGAGGAAGGATCTGAAGAAGGTACATCTGGAAGCCATAAACCAGA
AGAACATCACCATAAGGAACATCATGGACATTCGTTGTACTTTGGAAAACATTCTGGTAA
AAAGCATTTGCCACCGGTTGTTGAAAACGACGGCGACACACATTCCAATCACAGTGATGT
GTCCGGGTCGGGATCCTCATTAAAAGAAAAGAAGCATCACGGATTGACTGCTCATTTCAA
AGATCTATTTCATATTGGGCACCACCATCATCATCACGGAGAGCATCCACACTCGAAGCA
AAATTCTGGAGCTTCTACGCCGGCAAGGAAAAACTCGACTGGAAGTGAATGTCCGTGCTC
GAAGCAAGAACAATGTCACAAGCATTCGATTAATATCACTGTTGGAGCGGTAAGTTATCT
TTTTCTTTTTAAACTTTTTTTCAACTTTTAGCCACTAATTGAAACATATGCGCCGAGAGT
CAAATGCAAAAAGGTTGTGTAGCCTAGAAAAAAAATGTTGTGTAGCCTTAATTTCTCGAA
AGTTAAACGCTTTAAAAATCTGAAACTTTTCTGACACGTTAAAACTTTCACCTTATGTGT
TTTTTCTATTTTATGTTAAGCTTCAAACCCAACCATCTCGGATCAAAAATTTTCAATTTT
TCAGGACGAAGTTCCAACGGTTCTTGCGACTCCACCAAACGAACAAAATATCCTTCATGC
TCATTTTATCAAAAACCAATCGCCATGCATATCACGAGTAGTCAGCTCAAGCTCACTGAA
AGAAAAACTTCATAAAATCAAAAGAACTACCAGTTCCGACAGCGACACTGATTTCCCTGA
GAAAAAGTGTTCTGTAGCTTCATATCGAGTTGTTACTCATTGACCAGTTTTAGCTTTTAT
GTGAATCAACTCAATGTAAATAAATTTATTTGAAATTAAAAGTTGTTACACGTGACCAGT
CCAAACAGTTTTATGCGCAGCGAAAAGATAGGAAATCGGTCAACAAGGCCAAACCGCATT
CGCGCATTCTTTTTCTTTAGAATTTATCATTTGACTATCGATTACACTTTGATAGGTTTT
TAAATGTGACCAGGGCCACATGTGATGATGAAGGTGAAAAGCGAGAAATGGATATAGTCA
TGCTGCAAGGTTCAAATATTGTTTTCTAGGTAGGAAAGGGGAGAGAATATTTGGAAGTTG
GAAATAAGGAACTGCAATAAAGGCCTTCAGCTAATTTTCATGGCAATCTATTTTGTAGAC
TTGGTATCTTATTGAAAATACTTTTTAAAAAATTATCTAACTATTTTCTTGTAATTTTAA
AGAATAATCTCAAATTTTGTAATTGCAAATTAGCTCTGAGAATAGTCCGAAAGTCGATGT
TAAACAATTATATTATTTTATTTTTATAATTTTATTCAAATTTTGAGCAATTTTCTTTTT
GTTTTCTTTGC
>RGCG80823 Genomic segment corresponding to mRNA: NM_182393 Caenorhabditis elegans metallo-phosphoesterase family member (30.7 kD) (5I688), mRNA.
TTTCATTTCTCGATATTCTCATCTTACCACCCTAACCCAGAAAGGCCAGACACTAAAACA
TTTCGTCTGATTTTGCTATGTTCCATTTTTCGATTGGTACTGTATTGATTTCCATTTGGT
TAGTTTAAAATAGACACTGAAAGGTTGACAGCACAAATCATTTTTCAAGAAATTTTCGTA
AATTTTTCATATTTGTGATTTAGTATGGAATTCGTGAGTTGCGTATTTGCGTAATTAGTA
TTTGCCTGTAGAGACGTGAGTATTATCTCTCCAATCTGAATTCCAGGAAGATAGAAGCTG
CTTCTTTCTCGATGCTTCTAGAAATTAGACAATAACCACATTCAGAGGTTCGAATAAAAA
AGCAATACTCAAAACCGTTATGCTTTTTTCCATTTGTTTTATTTTCACTCCCAATTTCAG
CCAACAATTTAGCTAAGTTGATCATATCGAGAGAAAAAGAGAAAGTGCGAGAACTGATTA
GAACTAACTTTGTTTGAAAATTCAGTTACTGTATTTCGTCTACAACTATTGCACCTGACT
GATTTAGTAAACTCCAAACTTTAGAAAAAGAACAGACATATATTTTGTTAGTTGCCAAGT
TTTAAATAGAATAAATGACAACTGAGATATAAGTTGTCAGAGTTGAAAATTGAATGCAAT
ACTAATATGTAGAGGAAATACGGTAATTCAAATATTTTTAAGTTTGGAAGTTATTTTTTT
AAACTGTACTGACATCACCACTTATAAAATTGATGTTTTGGCTTTTCAGCCATTTTCTCT
GAGAATGCTGTTGTTGACAACACAGTTTTTTTTTGAGAATTCACACAATAATAGGAAATA
AAGTTCGTCAAATTCAACATTTCAACTTTATACCATTTCACATGTATTTATTGGGATTTT
ATTCCTGGAAAAGTCTCTGTGCGGCAATGTACGCGCACAACTTTATACAACATTTGTTTT
TAAAACGTATTTCTGAATTTCCAGCTGGTTGGCTCAGTGGATGGAGGCCAAAAGTCAGCG
GATCGATCCGGATGCGGAGAACGAATTGTGGGATTCCATAAAACATACGAAAGTGCAAAA
TATAGTTGAAAAGAATGCAATTGGAGAGATTAATTCGCCACCAACTGATGGAACCCCATA
TTTGAAAGTTGTTTGCATTTCAGACACACATGAGCAGCTGCATAATGTCACGGTAAGCGA
TTTTGATGGATACTGCAATTAGAACTGATGTTTTATTTTCAAAGCGTAGGAGTCTAGTTT
TTCCTCAATATTTTAAATATAATTTAAAGGTGGAAATGTGAAAATTATGGCCGTCAAGGG
AATTGGGGGTAAATAAGAAAATTGAATGGAGAGAAGCACCAGGAAGTTAAATAAAAAAGA
TTGACGTCAAGAGTGAGAATATCTCAAGGGACTATTTGGCATAAAACGAACATTAAAAAA
TGAAAGAAGTTTTGTTCTAACTATAAGGAAAGTGATATATTGTAAAATCAACAACACTAG
AAAAATCTAATAAAAGCAAAATGAACAAGCATTTTCTAATTTTAAGAATTAATATTTAGA
GTTTCCTACAAACACTGAAAAAAGCGGTTCTAAAAGAAAAATAACTGTAAAATTTCCAGT
TTCTGAAAATTTCAGGTCCCTGACGGCGACGTCCTCATTCATGCGGGCGATTTTACCAAC
AATGGAAAACGAGAAGAACTTATCAAATTCAATGAAGAAATGACACGTTTTCCACATAAA
TACAAGCTCGTTGTAGCTGGAAATCACGAACTTGGATTTGATCATGACGAGAATCAAGGA
GAACGGCAAGATGCTGATAAGGGGCTTGGAACTGAAGATGGGTACAATATACTGACCAAT
GTGACTTACCTCCAAGATAAGGGTGTAACGGTAAGGCATCTGATTGAGAGAATATAGAGA
CACAAATTGAAATTACTGAAAAGTCTCATGTCTGAATCTTTTTTCGCTGATTTATATGCG
TTTCAGATCGACGGTGTAACGTTCTTCGGCTCATCCTACCACCCACTTCGAGGCTTCCCC
TTCTACCGAAACCGAGCTGAACAACTCGCTGAGTGTTGGAAAGCTGTTCCAAATGACACA
AATGTCTTGATTACTCATACACCACCTCTAGGATACCTCGACCAGTTTGGAGATGAACGA
TGGGGATGCAGAGATCTTTTGAAAACCGTCGAACGAATCCAACCTGCTTATCACATTTTC
GGACATGTTCATGAGCAACATGGAGTCTTGAGCAACGGAAATACGGTTTGTTATAAATTA
TATGAAAACGAATTCTAATGAATGTTATAGACATTTATCAACGCTGCCCAATGCAACAAA
GGAAACCAAATTCAAACTCGCCCAATCGTCTTCTACATTCCTAAAAAGACCTTATCATAG
CCTTTTCCCAGTTTTTTGAAGATCATTAATCTGAAAATATTCTTACATCAATTTCAAATT
TAGACTTCTCTAATGTGATTTCAGTTCCTAAATTCTTTGCTATGTCGTACAGTATGCCAT
TATGTCCCTTACGTTTTCGTTTTTACCATCTCTCAACGGCTTTACTCATTTCTCTTCTTT
CCCATCTTTACACCTTTAATTGAAGCATACGAAACTCAAAGTAGAATTTCAAATACTCTC
TTATTGTTTGAAAATTTTCACACAATTGACTTCGAAAATGTTGTAATAAAATGCCAAATG
CTCACAAAAAAAATGTTGAAATTACGAAGAAAGCGGGGAAGGTGGTGGAGGACATTTTCC
AACCGAATCCACAAACTTCTTCCAAGTCGGCTTCATCTCGAGTTTTGGCTCATCAATGTA
TTTTAATGGAACACGCCAGTCGCAAAATGTTATCAAAAGAGAATCGTTGTTTGCCAAGGA
TCCTGGAATCACTTTTTAAAGGACGGTTTAATCAATCGAATGGATTGCTAATTTAATTAC
GGGTTTGATTACGGAAAACTTTTGCATAAATTTGACTTGCCTCCAAAAATATACTGCTTC
CCAACTTTAAATTTAGTCTGACCACAAGCACTTTCTTGCGTTGCAGTGTTCATTGTCTCC
GGTAAAGTCATGTTTTCTGGTGCCTAAAATATAGTGGTTACTTTTTTGTTTCATTAGTTG
CCAAAAAACCTTGATAACTTTCAAATGTTCCAATCGATATGACATCATTAATCCAAGCCC
ATCAGTTTCCTTCGAAACGACTTTCACTTTGGAAACTGAAAACCTAGTTTTATAAGTACA
TACAACATAACACAGTGCTGGATTAATATCAATTTGTGACTCACTCCATGAAGTTGCGCA
ATATCCATCTTTCTCTGATTGAAATTCCATACAGCTACATGACTCAAAACTTTGTGGAAA
ACTGAGACAGAGTAGGAACGTGAAAACAACTGCTAACATT
>RGCG80824 Genomic segment corresponding to mRNA: NM_182392 Caenorhabditis elegans transthyretin-like family member (15.7 kD) (5I318), mRNA.
CTGCTTCTGTTATTGCTGCTGCAAGTGCAAAGAATACAACAGAATCCACAAAAAAGCAAA
AGCTCAGAAATGGAATGAGAAGAGAATGACAGCTCAACAAGAGATGGATGAGAGACACAG
TGTACGATCCGATCAGAGAAAAGCCGAATTGGAAGCTTATCGAATGAAATATAATATTCC
AGCAAAGGGAGATGATGGAAAAGTTTAAATTTCCATGTTTTTTTTAAATTCTTGTATTTG
TATTTCATTTATCCGGGTCATTCATTGTGTAGTTGATTGTATTTTAATTGAAAATAAAAT
AGTTAACCACTCGAAATTCTATTTTTCACGTTAGCGTGCCTGCGCCCGACATGCCTACAA
GACTGGTTTCAAAAACTGATTTCTTTAGTTTAGAAAATTATTTTAAACTGTATATCAAAC
TAAACATTCCACTGAGGCGCTGTTCACAGTTGCCAGCCATACACAACGGGTATGGTGGAT
GAAAAGGCGGCGGAAGAGATCACCGTGGAGCAACGATCGGATGGAATCCATTCTACTGAC
ATACTCATCAATTGGTGAGAGTTCAGCAAGATAAAACTATGCCATGCCGCACAATTAAAG
GTACACCTCTTGATCTCTAAATGGGATTTTCGACCTTATGATTGCTTTGTTCTGTTTATT
TTCAATGAACAATAAGAAATGACAAAACCGAAGAAGCACACGTTAGTCAGCGAAATGTAC
ACAAATCGGAAAGAATCAGGTGAATTCTATTGGGTATATAAATAAGTGGAAAATACAAGA
AGTTGCTCCTCTCAATTTTCTTCTCCAGATGAATCACTTCCGATCTTCTCTGTTGTATAT
CTTTCATCGTCTTCTATTTCAAGTGAAAACCAGTTCTTTTGTTTGGTCAATTCGATTTCC
CACTTCTCCTCTCCGTATCTTTTTCTAACCAACTGTGCTATAAGAGAGTTTCTCCGATGA
AGGTCAGATCAGTCAGTGTTTGTATTTTCAGACAAAAATAATGTCACGACTCGCGTGCAT
TTCATCACTTTTCATACTTTGTGCAATTGGCTCCGAAGCTGTATTCACCCAATCAGCTGG
AGTTAAGGGTGTTCTGATGTGTGGAGACAAACCACTGGCTAACACGAAGGTGAAGCTCTA
CGATGATGATACCGGTAAGTAGAATTATGTGAAGCTTGAAATTAAAGTTTTTTATCAGCT
GCGTTAAAAATTGATGTTCTAATTAGACCGAATCTTACACAAAGTTTTTATATAAAGCTT
GTTTGAATAACTCTAATTACGTTAGCTTGAACATTTAAATACCAATTGCTAACATCTTTA
AAAATTCCAAATTCTAACATGAAGCAACTCATTGAAATTTTTCAAAATAAAAGTTTTTTT
CAGGACCGGATCTTGACGATCTTCTTGCCGAAGGAACTACAGACTCTCTTGGTCAATTCC
TTCTTACCGGACACACTTCCGAAGTGATGACTATTGATCCAAAACTTAATATCTATCACG
ATTGTGATGACGGACTCAAACCTTGTCAGAGAAGAGTCACGTTTAATATTCCAAAATCAT
TTGTTTCATCTGGAGAAAACCCAAAGACTTTCTTTAACATTGGAACTATCAACATGCAAA
TTGAGTTCGAGTCAGAGTCACGTGACTGTCTTCACAGATAATAATTGATACTTAAAAGTA
TTTTCAACTGATCTCTGATTAATCAATTACGTCATCTTTTGTATTCTCTTATAAATGCAT
TTTACCCATCTCCCTATTTCTCTCATTGATACCCCTTTCAAGACGCAATAAATAAATCAA
TTGATAGTAGACTTGTCAGTATCTAACGCTATGTACTGTTTACAATTTTCCACTTTACTC
TTCCTATTTTTATCAACAACAAAAGCACAATCACGAGATGACTCACTAGATCTAGATGAA
AATATATTGAGCGACGTGCATCGTATTCTTCAAAAGAGAAGTATTCTAGACAATGTTGCT
CTGGATGATCCGAGAGCCGAATGTCGTAATGGAGGAATCTATGCTGGAGGGATTTGTCAT
TGTATCAAGGGACAGACTGGAGATAAATGTGAACATTTTGAATGTGGTATGGTTTTTTTT
CAAAGTTTGATAGTAGATGTAGCGATGTTATAAGAGATTTGTAGAACTTAAAAACTCGAC
AGTTTACAAATAGAGTTGCTTGAAACTATCTCAATACCTTTTTGGATACCTTTCTTTTTT
CAAGTAGCTTTTATTTTTTCTAACAAGCTCTACAATCCTATTAAATATTTTATTTTAAAA
CTGATACAACTTTGAACTTTTTGAGAAAAATAATGTCTAACTCTAAAATTCTTTTGGACG
ATTTTTGCAAAAGCTGTTTTTTTTTTGGAATTACAAATTTTCAATTTACAGTTCACGGAC
TCTCGGTCGGATTCCGCTTCGACCCGGAAAGCCTTCTATTCAGTGAGCCGTGCATTTGCG
AAGTCGGATGGAAAGGTGAAATGTGTGACTATCGGCCAGCGGAAAAGGTATATTTTTGAG
GCCCTAAACTTCCAAAATCTATTGAATTATTTCAGTGCGGAAACAAAGGAGAATGGAAGG
GGGACCGATGTGAATGTGTGGGCTCATATTTTGGAAGTGAATGCCAATATACAAGTAAAT
GTGTCGAGGGGTTTTTGAGAA
>RGCG80825 Genomic segment corresponding to mRNA: NM_182390 Caenorhabditis elegans putative membrane protein (19.8 kD) (5I320), mRNA.
CTGATCACCGACCACTTCCCATCCCATTTGTAAAATGTGTCAACAGTACATACCTGGGAA
TCGCAAGTTGGCAATCTCCGTGTTCGGCCGGCAACTCGCACACTGCCACATTTCTCCATT
TACCACAGGCTCGTTCACAAGTTTCCTGGAAATTTTCAAATGTTGGTTTCTCATAAGCAA
ATTTTTTTGAAGCATGCGGTATCATATTTCCATCCTCATTCACTTCCACTTTTGGATAAG
GGGACTATGAAATATAGGTGACGATAGAGAATAGAGAGAGAGAGAAAAGCTGAATAAACG
AAAACTGAGGGGGACAGCTCGGCGCTTATGAACAATTTTAAAAACGTTTTTGAATTGACA
ACTAACTTCGTTTTTATATGATTTTCCTATTTTGTTGGAATTTAATGTAATTCAAGGTAT
TCACAATTTATGCGTATAGCTACTATAGCTTCTTGGCGCCTAGTTTCTTTATTTTTTTTT
GGATTTCAAATATTGCGTTCAAAAAATATGGATCGTGACAAGACCCACTCTAAAATGTAT
AACTTCGCTGTACTTATAACAGGTACAACTACTGAATTTGCACTATACAAAAACAATGAT
TGAAAAATACGTCATATATTGTTTTCTGTATTTATTTTTTTTTGTTATCTTTCATGAAAT
CTACAAAATATTTGTTCAACTATTTTTGCTGATCCACCTTTATTTTTACCATTCTGCTCT
AAACTCCATTCGATTTCTGCCGAACATTTGCATTTTCTCAAATGCATTTTCTTTTTCAAA
AAGTAAACACAAGAATCTTGTAGCCCGACATAGTTCGTATGTTCTTCTTCTGCCAACTTA
TTTCTGTCGCTACTCCTAAAACTCATTGGCACTCGATAGACAAACACACGCGAGCCCTTT
GAGTTTACCTTTCTATCTTTCTATTTCATTACTACTTTGGTTTTGTCGCTCAGTTACGAG
ACTTGCTCAAGTTGTTACTATTTATTGATTTTTCAGAACGATGATTCACCGATTACTACT
CTTTTTCTCAATTGTTCTAGTATCAGTATGTGCGGATAACATGACATGGTCAGAGAAACA
AGAATACTGTAGAATTGGATCGAACGATTTGAACACTTGTGAAACATGTGTTGGCAAGGG
CTCGGTAAGTGGATAAAAAATATATTTTGTTTTTGTTTTCAAAGAAACTTGCGTGTTTCC
TCTAAAAAAAAATTCCTCTAAAAGAGCAAAAATGTCTGAAACAAGTTTCTTAATTTTCTG
GAAGGTGACCTAACTTTCTCTACAATGAACACTCGAATAAATTGACGCGTAAACTGTGAT
GCAATACGTTGGTGTTCACTTGCTCAGATTTTTTCACACCTGTAGTTCTAAACTGAAACT
TTTAATACAAAAACAGCTCTCAATTGAGAATACTTTCCTAATTTCAGAAGTTGAGTTTCT
GAAACACTGTTTGAAAAATTAAATTCAATTTTATAAGCAAACATATTGAAAATTTCAAAA
ACACATTTTTTCAGAATTGCTTCTGGTGTGGTGGAAAAACGAAAAGATGTATGCCATTCG
ACTGGTACTATCCAGACTGTAATATCAAGCATGTCAAATACAATGTCTGCTGGGTGAGCA
CATCAGCCGCCGCAATCGTTATTGCCATCTGCGCTGGAATCATTGCTGTAATTCTCATTG
CCTGCTTCTGTTATTGCTGCTGCAAGTGCAAAGAATACAACAGAATCCACAAAAAAGCAA
AAGCTCAGAAATGGAATGAGAAGAGAATGACAGCTCAACAAGAGATGGATGAGAGACACA
GTGTACGATCCGATCAGAGAAAAGCCGAATTGGAAGCTTATCGAATGAAATATAATATTC
CAGCAAAGGGAGATGATGGAAAAGTTTAAATTTCCATGTTTTTTTTAAATTCTTGTATTT
GTATTTCATTTATCCGGGTCATTCATTGTGTAGTTGATTGTATTTTAATTGAAAATAAAA
TAGTTAACCACTCGAAATTCTATTTTTCACGTTAGCGTGCCTGCGCCCGACATGCCTACA
AGACTGGTTTCAAAAACTGATTTCTTTAGTTTAGAAAATTATTTTAAACTGTATATCAAA
CTAAACATTCCACTGAGGCGCTGTTCACAGTTGCCAGCCATACACAACGGGTATGGTGGA
TGAAAAGGCGGCGGAAGAGATCACCGTGGAGCAACGATCGGATGGAATCCATTCTACTGA
CATACTCATCAATTGGTGAGAGTTCAGCAAGATAAAACTATGCCATGCCGCACAATTAAA
GGTACACCTCTTGATCTCTAAATGGGATTTTCGACCTTATGATTGCTTTGTTCTGTTTAT
TTTCAATGAACAATAAGAAATGACAAAACCGAAGAAGCACACGTTAGTCAGCGAAATGTA
CACAAATCGGAAAGAATCAGGTGAATTCTATTGGGTATATAAATAAGTGGAAAATACAAG
AAGTTGCTCCTCTCAATTTTCTTCTCCAGATGAATCACTTCCGATCTTCTCTGTTGTATA
TCTTTCATCGTCTTCTATTTCAAGTGAAAACCAGTTCTTTTGTTTGGTCAATTCGATTTC
CCACTTCTCCTCTCCGTATCTTTTTCTAACCAACTGTGCTATAAGAGAGTTTCTCCGATG
AAGGTCAGATCAGTCAGTGTTTGTATTTTCAGACAAAAATAATGTCACGACTCGCGTGCA
TTTCATCACTTTTCATACTTTGTGCAATTGGCTCCGAAGCTGTATTCACCCAATCAGCTG
GAGTTAAGGGTGTTCTGATGTGTGGAGACAAACCACTGGCTAACACGAAGGTGAAGCTCT
ACGATGATGATACCGGTAAGTAGAATTATGTGAAGCTTGAAATTAAAGTTTTTTATCAGC
TGCGTTAAA
>RGCG80826 Genomic segment corresponding to mRNA: NM_182388 Caenorhabditis elegans putative membrane protein (10.4 kD) (5N44), mRNA.
TGAAGTCACTGAATTAAGACTTCAGACTTATTTTACGATGCTTAGAATATCTAATGAGAC
ATTTATTTTTAGACACAAATTACCTTTTAAACATGCACGTGCCTGAAAAACGTTTTTTTT
TGTGCCTGAAAATTAAGTTTTGACAACGAATTCATTTGGATCCAATTTAAAATTGGAAGC
GTCTGATGGACTATCAAATCACGGAAAAAACAAAGTATAGTATTTCCTTGTCATCAGACT
CTAGCAGTTTGTAAGAAATTTGAAAAATGCATTTAATATTACAAAAGTTCAGTATAACAG
ATGCAAGAAAGTGCAAGACTTTCTGGAGACATACCGTAGTGTTTGCTACAGGTAAAACGG
AAACCGCGTTTTAGAATCCTTTAAACTTTTGAAAGGTAGCTGACTAAGAAGCTCGAGAAG
ATGATATATGGCTATTAATTTTGATAGGGTATACAAATAACCACAAAAGATATCCAAAAG
TTAAAGTGATGAGCTCAATATAATAAAAGTCATAAATAACGAGGTTACTGTGTTTTGAAG
TGGTTAAGACGTCACTGAATCTTTTCCATTCATCTGAAGTTTTTTGATGACTTGAGACTA
TCAGCTATTAGGCTACAAGGAAAACAAAGAAGCGTTCTCATTCACAAGTAGCAATTTCGT
CTAGTCTGACCACCCACTCAATTTCGTAATTTTGAGTCATCATCCTAAACCTTAAGGAAA
GGTTATGATCACGAACACATTCTTATCATCCATTCCCTCCCTCCTGCTCATTCATTTTCT
CTTCCAGCTTAATTCTTTCCTAAGCCCCGCCCACTTTCCTACAAGCCCTCCCCTTGCGAT
TCAGCCTTCCTCTTAAAGAAAGCAACGTCGCCTCTCCTTTGCCCATTTTTTCTAAAGTAC
TTTCCTCAAATTTCTTTAAAATTTATTTGAGTTTTTTTAAAATTTATTTAAATTTATTCA
TATATAGTTTTTTCTAGGTAACACACAAAGTGCAGATAAAATGCTTACAAAAGTGATCAT
TGCAATCAGCATTATCGTTTTACACACAGCTCTTGGAGCAGTGATTCGAGAATCACCAGA
AGGTACGGTATTCTTTTATTTTATTTTATAAACTGTTCCCTAGAAATTGAAACCAAAGTT
CTAAGAACCGCCACATTGGCGAACTGGTTCAAATTTCTGCAGAGTAATCCAATACTTTCC
TTTTGAATTATTAGTAATACATTGCACCACCACCTGATTTCAATAGGTGTAGGTGGAAAT
GAAGCACTTCATTCAGCACGTACCTAAGATTCCAAGGCAAAATATTTGTTTTTGCGTAAA
TTACCCGTATGGATTTATCACGTCTATAGTATATCCTTTTGTTCTTCCTTATTAGTTTGG
CTTTTCCAGATTAAAGGATTATGGTTTGGTAATCTTTTGATGGAAAAAAGGAGAAGAAAA
ATGAAATCAAGGAAATAATGGTGGCGGGAAAAGATTAGTTCAGTCCCGTGCAGTTATTGA
TGTCTAGAGACTACATAGGGGGCTAAATTTCAGTTCTAACAGTAGTTAGGAAAAATATAA
GTAGATGCAGGATTCAATTCATGTTTTTTTTTCAGAATTCATCGCTGTCGATTGTTCGAC
TCTAAACGAATGTAATGGAAACTGGGGATGTGTGGAATACTTGATGAGTCTCTATCGACT
TGACTGTGTCACAGGACCGGGTAGGAATTTCTTTTTTTTTGTTCTTAAATATTGGGCAAA
ATTTTCATAACTTTTGTTATCGGAAACTCGCAATTATCAGTTATTTATTTGGATGGGTCT
GGTATGGAGAAAAAGTTTTTGTACCATTTTCGATGTTTTTGGAACTTCGTTGTCTTGAAA
AGCGCCACCGTGATGAAATATAATCTGCCCACTGTGAGACCCATCCAAAAAAATACGTGC
ACCTTTATTTGCGTGTTTCTGAAAGTTGTAAAGTTACGATATCACTATTGCAACCGAACT
TCTCTTGTTGATTCATTGAGAGTTTTTCCCAAGATGTGTAAGCAAAAGTACATCTAACCC
AGCCCTACTGTACCTACTGAAAATTCAAAATCCCGAGAAATAACATTTGTTTTTGTCTAT
AGTCAATGTGTATTGCACACTTCAATTGCGTAAATAATCGTCGCATAAATTATGAAAATC
AGAATTAGTTAATATATTGCTCACTGATGATGACCGCTTGTTCAAAACGAAAACAAAAAG
TTGATTCAATTTTGTTCCAAACTTTTGTTTTAGTATATTCCAGTCTTGTGACATGTTTCA
ATGATCACCTCTCATCTAGTCGACTGATCAACCACCCCCGGAGAGAATAATGAAAAGAGG
AAGCTATTTTCAAAAAAATAAAGACAATTGTCTTTTGAATAAATTATAAGTATTTATTAG
TGGATTAAGGTTCTTTTCTGGACACTGTGACGAAATTTGGAGAGTCTTAATGTGACAAAT
ATGTGATGTGATATGGAAAATAAATATATTTTCATGAGTTCCATATTCTTATAATTTTTG
ATTTCAGTCTCCAAAAAGTCTCCTTTCGTCAATGGCGGTGGCAAACGCGGTGGAATGAAA
AATCTTCAAAAAATCTTCTTGGGAAGCTACATGACAAAACTTCGTTGATTTGAATCTCGA
AATCAAGTCTGAAAATATCCATCTGAAATTTTCACCACTACCTCCCTCACCATAAACTTT
CCATCCGATCCCCCTCTTAACCGCATTCCTGCAAGACTTAGCTTTTTACTTTTTGACTCC
ACGTGGCCAAATAAAAAGTGCCACGTGGCATTGTTCCTAGCTGGCCGCATATCACTTTAT
TCTTGCTGACTATGTCTCTCTCGTTCTACTCTTCTCAAGCACTCTCTCATTACACGTTGG
AGAACATTGAAAATAAAATAATTTCTGTGTTAGCCTGTCTTGTAGAGTATAAGCTCACAA
AACACGAATTAAAAAACATCTGCAAGTGACAAGTGCAATTAGAAAAAGGAAAAATCAATC
CAGCTTTACTAAAGTTTCATCTGCTCTGAAAATGGCTCGACTTAAGTCCAGTTTTCGTGT
ACAGCTCAGGCTGCATTTGAAGCCAAATGTCGATTTTACAGCTGTCGTAATTCCAGAAAG
GTAGGTATTTTGTAGCGATATAGGTCTCAGAAAATTTTTATCGATGAGAAAAAATTATAA
AGAATAACAAAACGAACAAAGAAAGCAAACCTGGAAAACAATTTAAAGACTTCCTTCTAG
AGCTACTGAATAAAGAAAACGAGAAAAAGAAACAGTAATTGAATAGCCTAGTCATCCTTT
TTGGGAACCACATGCGAGAGTCCGATACCGAGTGGCATTGGTTCGACACCCGTTGTCATT
CGTTCATTTCTTTGATCCGCCCACGCAGCACGAGCATCACGAGTCCAACGTGGAACCATG
TTATCGGCAATCAGGCGAATCATAGTCTGAAAATTTTATTTTTCAATTAAAGTTGTACAT
TATCACTTCTAACCGATTCCTGATTTCTGAAAGGATGTTTCCTCCATCTGGCATCCAAAT
GACCTTCGAGGTTGGAAAAGAATGGAAGAGATTTCGGCTTTCTTAATGGATACCGTCCTT
CACCATAGAAGTCATCAAGATTCAGGCG
>RGCG80827 Genomic segment corresponding to mRNA: NM_182387 Caenorhabditis elegans putative membrane protein family member (62.1 kD) (5Q631), mRNA.
ATGTATAAATTGACATAAGCTGTTGTTGCAGCCGCAATTAATCCAACAATTGTAAATATC
GAATAACTTATAGGCAGAACCGTCATACTAGATTGCTATCAACCTACAGAGTTACAGAAT
AACAAAGTTTAGAGAAAAAGCCCTAGATTTCCCTAGTAAAAGTAATTGGCGGCTTCAATC
AAACAAAGCGAGTAATTTTTGAAGTTTTAAGTATATTGAAGGCTTTGAAAAATACGTACC
AGGAACTTCACTAAAGCACTAAAAACGCCCATAAAACTATCAGAACTCTGAAGAATGCTA
CTATTGGAGCAGTTTTACGAATTGGATTAATTTTTTATTCCAGTTGTTTCTTTGTCGCCA
ATATACAAAGGGAGCAATACAAAAAACCACCTAAAAAATCTAGTTCGTTAAACACTTATT
TTGTTTTAGAAAATGACAAGATTCCTGAAACTAGCCATCATTGTGGTTTAAGGAGTGGTT
CACAGAGCAAGTCTAGCGATTTCTGACATCAAATTTTCAGTTCAAGATGTTTTTGATACA
GTGGAATGTATCCAGGTAGTTAGGTTAATTGAAATTTATTTATGGCTCTACATATTTGAA
CAATTTTCTGAAAACACCGTAATTTTCAGAATGTTTTCAATCCATTCGTTAACAAATGCA
ACTTCCGCGATTGTGTATTTGAATTGATATGAATAAAGTTTTTTTGCTGAAAAATTGTGT
TCAGTTTCTGAAAAACATCAGGAGCAAAATTTTCCACACGGCTTGCTCCTTTTCAACTAA
AACTTTTTATGGTCTTTGCACTATCTGTTGCCCTATCTCTCCATTAAATGGTGGAAACTT
TTATGTTTTTCTTCTATTACATTACGCAAGAATTTCATTGGCAAACATCAGTATTTTCAG
TGAGTCAAAAAGTGATATTTTTTTATTTTATCATAACCTGCCTTGTTTTATACATTTCTG
CAATTTAAAGTTTAAATTTTGAATCTCTAGATTTTCAGATATGCTCAGATTTTCTTTGCT
TTTCCTCCTTGGATTATTTTCAGTCAATGCGGTGAATTTCAGTAAGCTTTATTTTCTAGG
TACACATTTATACACAGCCTACGCTTAATTCCTAACGTAAACTTTAACAAAATTTTATTA
CAAAAATATGAAAAATTTTCGTCTTGTTGGAGTATAATAAAATAAAAGGCAGGTAGGCGC
GTAGGCATCAATCAAGTGCTTGCATAACACGGCAATCGTGTTTTTTTGCTGATCTTGAAA
AATAGTACTGTCAATTGACTCAAAATATTACTCTTTCTGATCACTTTATTTTCGAAAAGT
CGATGTTCCACTAGAAAAAAGCTTCAACTCAATATCGTTAAAGTTTGACCGAACTTTATG
GCAGAGCAATATATGTTGCTCGGCACTATTTCTTATCACACTACACACAGACAATAAAAC
TTTCAATAAAATGCCTACTTTCAGCATGCCCCGATGCTGCAATAACCGTCCAGACACCAA
CTGGAAATTTGCCAACAGGAGCAACACAGTTAACTATCGTTCCAGCAGGAGTTAACTGCT
CAATTCAGGTTTTAACAGAGATTTGAAAATAGAAACATCAGAAACTTGTAGTTTTCAATT
CCGAATGGGTACGCACTGCTTCTCCAGTTCCACGTGGATTTTCAAGCTGACCCCGATAAG
GTAGAAATTGTCGATAGCCTGAACGTAGTTAGATAGTAAGTTTGATCATTTATAGTGGAA
TTTCACAACTGGAAATTTAGTATTGTACATACTGGAACAGTTTTGGCAAATGTACCTCTT
TGGCTAGCAGCACCATCAGCGCAAGTGGTTGTAACTGGAGTTTCAGGCAACAGCAGTTTC
TTGCTCAATTATAGATATCAGTCATGTAAGCTTATCTGTGTTTAACAAATCAACATACAT
ACAATTTCAGTGTCTGGCTTCAAACAGGTCATCAAGCCAACTGGCGAGCACTTCTCCTTG
AACGATCTTCCCACCAATACATATTACACCATCAATGCTTCATCGGACACTGAAAAGGTT
TTGTTTAACTCTACAGAGCAGCCGACACAACATTGATTCCCAGGTTGCTCTAAACTATGG
TCAATTCATTGGAGACGCTACCGACTACACCCTTCTCGACTTTTTTGTGTATGATGGAGA
CAACCTTAACACCGCAAATATGATCGGAAGTCTGGCCGATGTTGACTACTACATGACATT
TTCTACAGGAAAAAACCTGAGTATTGTGAACTTTTACGGCGATGGATCTTCATCATATGC
TCTTGGAAATGATGCATCGACAATCTCGTCGTTTAGCCTTTATTTTTTATACATGACACG
TGTTCAGACAGGGATCACTGGAACTTTGGCTGGTACTACTACTAATGGTGCAGCTTATAC
TTTCATCTGCGTGGATTGCTCGACTTTTTATTGGACACGGCTGCAGTTTGATTCGATGGT
TAATGGGAATGTGACAAATGTGGCATTCCAGGGAATGACGCCGACTCACAAGAAGGAGAA
GCTTTTAAGATATGAGTTCGTTTTAGATATCTTCAAATTATTCTTATTTGGCCCCGTCTT
AAAATCTGACCAAAGCACATCCTAAGTTAGATCTGGCTAAAATCGGTCTAAAGTCTATCC
AACGTTTCGTAAACGTATATTCAAGGTCTTACGAAAACCTGAGCGTACAACAATATTTAA
TTTTTCAATCGTTTAGCCCCCAAACCGTCGGCGACAACTATTTCCCCCAGATAATGCCAA
CCAACATTTTGACTGTAAATCTCTACCAAGCAAGAACTGCGTTCGGGTTCAACACTGCCA
GTACAAGTGTGGCATGGTCGCAGCCTTATGATAAGCGAAAGGGATCAATTTTCTCCTCTA
ATTTGTGGATGGACAATTCGAGCGGTTTCAACTACAATATCAGAAACGATTCTGCACTTT
TCAATATTTCTCTCAATATGAATAGTTTTCTGTTGAGTGCCTCGGATCAGATGAATCTAT
CAGTTGGCGTGCAGGATCAGAATGCTACGTACAGTTATCAGTGGGTTTTATTGCTTTTAT
ACTTTTAAAAATTCAACGGTAAATTTGACTAGGTATCCCCGAGACCAGAACATTAACACC
ACTGTATCTGTAAATGGAACCTACCTACAAGTTGCTCTGAACTCCTCTGCAACTTCCGAT
GTCCGGCTTTCATTTGAAATGACTTACCTGAATGATATTATTGGATCAACAACGGTAAGC
TGAGTGATTTTTATGCAAAAGTTTTCCAAATAGTCTAGACACTACCAACTACAACAACAA
CACAAACTCCACTTCCAACCACCACAATTCTGACAACTCGACCTGCACTGACCACCCAGT
CCACAGTTTTCACAACGCAGGCAGTTACGACTCAGCAGCAAACAACTGTCGTGAAAACGC
CTACAACGCAGACCCCACAAAATCAAACTACTACCGGTTCTCCATCCCAGGCACCTACAA
CACCAGTCATTCAGACAACTACCAAGGGAACTGAAAATTTGAAATTAACAGCTGCATTTG
TGGTTCTGTTGATTAGCTTTTACATTTGAATTGTAAGCAATACCAGTTTTTTCTTTGAAT
TTTTGCGTAGTTGTAAAAATATATTCAATAAATTTTTTTACTGTCAATTGAAAAAAAATT
CCAGGAAGTTTTCATGTTTTTTAATTGACATACTACAGAGCGGATTTCATATAAAAATTT
ATTATTATAAATTAACCTAGGAAAGGGTATGTGAAATCGTATTCAAGGGATGTTGAGTCA
TCAGTTGGCTGTTTCCTTGCGTCCCTGAATGAGGATCGATCTTCTTCTTGCAACACAATA
AATCTTCAAATAAACTATATTTGAAAAGTTGCACACATTTATAGAATCTTACCAATGACA
GCTTGCTTATAGCTGCTCACAATAAATATTGTTGGTAGAGGGTTTAGAGCTGGGTAAAGT
GCAATACTCAAATTGAGAATTTCTCCAAAAATTTCTGAGGAAACGTTAAAAAATATTGTA
ACATAAATTGCGGTTGCAGGAATGTGCATTAGAAATACTGGAATTATGGTTTGTAACACT
AGTGCTTTGAAAAGCTGAGACTGAAGACTTTTGGCCTTGTCGGAGATGGAAGCGTGTCTC
ATTAGGTCTTTCATCGAATTGTAGCCTTTCACACCAAAATAAATCATTGTTATAAATGAT
ATGATCTGAAATAACTCGAATATTAGTTTTTAATAATAAAAAGTTTCACTTACGATAAGC
GACAAAACCACCAAAGTACCTTGAAACGATATCCAGTTGATATAAGAGTTTCCATGCGCA
TCATTCAAGTAATAAAACGGACCTCCATAGTAAACATCTTCAAAACTTGTCTTATTCTGA
ACCAATGGTAAATAAAATTCTCTGAAACTGTCCGATTAAGAGTCGAACACTTAACCAAAA
ATTTACCTTAAAAATCGATCCGAGTCCTCTTTTCCAGCAAAAATAACAGCGGCTGCAAAA
CACCAAACTCCACCGTTAGCAATGGGGAACAACAGCCAAAGGATGAGCTTCCAGTCTTGG
AACGTGTCG
>RGCG80828 Genomic segment corresponding to mRNA: NM_182386 Caenorhabditis elegans putative protein, with at least 3 transmembrane domains (21.4 kD) (5Q711), mRNA.
TCGGCGCCTACTATCGCGACTGCTTGAAAGTAAGTTTATAAAATTACTAACCGGAGCTTC
ATTAATCTCCGTCTCCAAAGTCTTGGAAACTACCGGTGCTTCAACTATTGCAGACTGTGC
GGCCGGAACCTGCTCCACAGGTGTCTGTGGTGTATGTGCAAGTTCAGCTGGAACGGCGGA
TTCCTCAGTTTTCGGAAACTTTGGCTTCAATTCAATTGGAAGCGGAGCGGCCACGTTCTT
CGGGGGTCCAGCTCCACGACGCACCGGTGCACATTTCTCTTCGACAAAACTGAAAACTTA
TAGTCTTGCGCGGGATCTATGGATGAAAACAAAACTCACTCATTGTTTCCTCTGTTGTTC
ATTGTGCTTCACTGTTTACCAGTTTACACTGAAATTTCCGAGAAGTTTGATGAAAAACGG
GAAATTGCGCAATACCTCTTATAATAACAATTATCGATTGATTTGTAGAAAATTGTGAAA
TAATTGTAAAACTGATGTGGGGGGAGAAGGGATGGTGAAGGGTAAAAAAGTGTATTGGAT
TATGGGAACAGTTCACGCTTTTAAAAATAATCTTTCGTAGTCTTTGTATTTCAATGAGGG
GGGGGATCACGTAGGAATAATTTTGTTTGGAAATTTGCTCTTCTAATAAGTTCATTTTTT
CTTTGTTGATAAAACCATATTTTTATTATAACTACAAGTTTGGATTAAAGTTCATAAAAT
TATTAAAAAAAGGCATAGTTAATTAAATCAACACTTTCATCTAGACATTTTCGTAAAAAA
TTTTAGTGTTACGGTCTATGATTCAGTTTCAAATGAAATGTAGAGTAGCGAGTAGTTAAA
AGAAAAGAAAATCAAAACAAAACAGAAATGATGATGTGATAAGATCACAAGAAAACGATA
ATAAGGCAAATAACACAAAATTGATTTAAACTTGTTTTTTTTTTCGTTGCTATCACCTGT
TTACGTACCTATGTCTCTCAATTTTTGTTAATTTCAGAATATGATTGAGCCAAATGAACA
TGTTTCCAAAAAAAGTGCAGTTTGTTTTCTCACTGCATCAATTATAATCTCCGCTATTAT
CCCATTATTTTTTATAATTATTGGAACATTTAACATATTCTCTTGTTCTTCACCAATACT
CCCTCTGTGGCTGATCGGAATTGCTATTTTGATAATTATCGAGAGAGTGGTATCTTGGAG
GATTTTGATAAGCGAAACTCAATTTGAAAATGAAAATCCCATTCCGAAAACTGACGACTT
GAAGCAGATAAAGTCCTGGGAGAAGAGTCGAATGGAAAATACTTCGAAGTGGTTGATTCT
CGGGAAGAATAACTTGAGAATTTTGATGTTTGTTGGGTAAGTTTTTGAAGCATTCAGGAA
CAAACTTGTGTGCCTGCCTACTCGCCTACTTAGCGCCTAAAAACATGTGATATTTTATGG
TTTCGTACATTTACATTTCGCAGCGCCCGACAATATTCGGGTTCGACGCCGTACAATTTT
CAAAGCGCAGTTTCAATTTGCTAAGAGCAGGCGATAGGCAGGCAAATAGGCGAGCCAAAT
TCTTTTGTTTTTTTTTTCAGAATAATCTGCGGCACCCTCGAAAGTTACGACAGACTCATA
CATTCCGACTATCAATGCAGCATAATTGTTCCAATTTCTGTTTTTGTTTTTAGCATTGTT
ACTTGCATTGTTTACCTATTCTCAATTGTTGGGTCAATTTATATTTGGTGTGTCTCTGGC
TTGACTAAGCTTGACCGCTGGACAAAATCATCACTACATCAGGTTTTGTAAAGTGAAACG
CAAATAAATATACAGAACGCAAATAAATTTTTAAAACTATTTTATTGCATCATTATTTTT
TCTTTCACAAAAAAAACAATTCACACAAGCGTCACTGGTCTTGTCTCGATGTAATCTTTC
AACTCGGTAAGATTAAATATTTTCTCCTGGAATTTTCTCAAAGTTAAATGAATTGGATCT
TCTGGATCAAGTTCCTTGAGATTCGTCAGAGTATACAAATGATCAGCCACCACCAGATCT
GCCCAAGTCAATCCATCTCCAACAAGGAAACCCGATTTGTTCTCTTTAAGAATTCGAGTC
AATATTTTGAACATTAAGTTTTTTGCTGGAATGTAAACTTTGTCATGAATTTGCTTCACT
TCTTCCATTGTTTTTCCAGTTTTCACGGCATCACGGTAGGGATGGAGTGACGCGTAGTAC
TCATTAAACTGATCAACGATAGAATCAGCAAAAGCCTCGTCTTCCGGTGTTTTTCCAGCG
TAGCCAAACTTTCTAGCCAGATAACGATGAATTGCAGAAGATTGAGCAAGATCAAAACCG
TCGATGGAAAGAACTGTGAATCGGCCAAATGGGGTCTCTGAAAACAATGTAATTTTTTGA
TTGTCTGGTTAGCAAAATTCTTTCAGCTAAAATTGTCAAATTGTCAAAAGTTATTTTTAA
ATTTCAAAAAGTTTCTTGAGTTTCCTGGAAGCTTCTTGAAGTCATCAAAAATTGTCTGAA
GGTTCCAAAAATTTCCTCAAATTTCCAAATGTTTTTATTCCAGAATTACCATGACATCTC
CTTGAAATCAAAAATTGCATGACTATCCAGAAGTTTTCAGAAAGTGTCAAGAAGTCTCAT
GAAATTTCAAAAATTTCTAGGAGTTTCTTGAAAACTCCATAAATATCCAGATGATTCTAA
AATTATTTTAAGTTTTCAAGAAGTTTCCCGAAATGTTCAGAAAAATCGAGAAAATCACAA
AAATTTATCGGTTTTTCCACAACTTTCCAAA
>RGCG80829 Genomic segment corresponding to mRNA: NM_182380 Caenorhabditis elegans diacylglycerol acyltransferase family member (39.0 kD) (5J811), mRNA.
TAGGCGATAGTCACGTCAAGAACATATTTGATTGGTGGACGAGTATCTGAAATTTATGAT
TTTTGGATATTAATTTATAAAGAATTTTCTTTAGGTTAGAAAGTTGTTTTCAAATTAGTT
TCGCTTTTTTCTTAATTTTCAAAAAGTAATTAGTTGCCTACAACAGGTACTACATTCTGA
TGTAATCGGAAACAAATTTCACAATATCTTATCTCTGACTACTGTAGTAGGTGTTGTCTC
ACATAGAACAACTATAGTTAGTCTTTTCAACGTTCCCACCACTCTAAAAAACATGTATCA
AATATTTCCTTTTCGCAACACTGTCTAAACAAAGAAATGTAAATTTCATGCGTTCGAATT
GTTTCACATTGTCATCGAGAGCGCCGTTGTTTTATTCGTGTCCTCGATATTTCTAGTTCC
TCCAGCGAACTGTTGAGGGGCAGGGAAGAAAGTTCTGTGTCAGCAGCTTTTCGATGTTTG
TTCATTCAGCAGTAACCTCGGCTTGTACAAGTGTCCAAACAGTTTTATCATTTGTTTACG
ATAAATTGAAAATCTCCGCCCATCTTACTTATTTCGAAAACAATATGATCGTCAAACATA
TCTTGATAATGTAAATGATTTGCGATGAAAAGAAGAAAGTGTTTCCATACTTGGAAGACC
GTATATCTATTACGGACGGCCGTTCCGTATTATTGCATCTTTTGTACAGTTGTTTCCATT
CTATCACTGCTTTTGTTTTTGAAAAGAACTATCGAGTAGCCCCGCTCTCCTGTTTTTGAT
ATGTGCACGGAAAATGTTACATCAGTGGGCGTCCATCGTAGAGTGACTGACTTGATGACT
TGTGTTCCTCACCCTCACTTTTATTTACTACTCTTTTTTCCTCAATAATCTTCTTTGTGG
AAATAGCGATTTCTAAGTTTCATTTAGAGAAACTCTCTAGTTAATTTTAGTTTTTCATAT
GGTTTGATTATTTTCCTAAATTTTATTTTGATATTTTCAGATGCCACATCTACTAGGAGT
TGAGTGGGCTCCGCTCAATATTCCGTTGGCTCGGCGTCTTCAAACTTTGGGAGCACTTCA
TTTCTTCTTCATCACTCTCTTCACACCAGTACTCGTTCTCACCGTTCCATTCTACATGTT
ATATACCGTACTCTGGCCTTTGATCTTTCTGTATGGGCTTTGGATGATTTACGATTGGAA
TTCACCAAAGAAGGGAGCCTATATGAGCAATTGGTTCCAGAGACAAAGAATTCATTCGTG
GTATGCCAACTATTTTCCAGTCAAATTGCACACAACATCTGACATGCCAGAAGAACATAA
CTATTTGATTGGGTACCATCCGCATGGAATAATTTCAATGGCCGCATTCATCAACTTTGC
AACAAATGGAACTGGAATTCTCGATACTCTTCCACGAATTCGTTTCCATTTGTGCACACT
TGTTGGTCAATTCTGGACTCCGTGGAGACGTGAGTGGGGATTGTTGCACGGAATGATAGA
CTGCAGTCGAGAAAGCATCAAGCACGTTTTGGAGCATGAAAAGAAAGGAAAAGCAGTTGT
ATTGGTGGTTGGTGGAGCTGAAGAAGCACTTGATGCACATCCAGGATGCCATATTTTGAC
TTTGAAAAAAAGGAAAGGATTCGTGAAAATTGCCCTGCAAACTGGAGCTCAACTGGTTCC
ATGCTATTCATTCGGTGAAAATGATATTTTCAATCAAGCCGAAAATCCAAAGGGATCAAC
AATTCGACAGTTCCAAACGATAATGAAAAGAGTCTTGGGATTCTCCCCTCCAGCATTCTA
TGGGAGAGGAGTATTCAACTATACATTTGGTCTTCTTCCATTCAGGTAATCTTATCTACC
GCCTTTTTATAGAATATTATCTTTCTTCCAGAAAACCTATCAACACTGTTCTCGGCGCTC
CAATTTCAGTGACAAAGACAGTGAATCCAACTCAAGAACAAATCGACACACTTCATCAGA
CATACATGGACCGTCTTCATGAGCTTTTCGAGGAGCACAAGACAAAATACGATGTCTCTC
CAACTACACAACTTGTTATCAATTAAATATTATCTATTTAATCACGTTTGATGCACTTTT
CTCATATTTACATCTCTATTATACCTCATTCTGCAATTTAGTTCATATTTTCAGCCAATT
TTTCAATATTACGAGTTCTCATGTCAAATATCCCCATCAGATTCAGTTACTAGTTCAGTT
ATTTTTAATCGATCTCTATTATAAGTTTCGACACAGTAAAGATTAGTTTTTACTCACCTT
TAACATATTTCTTCTCACGAATTGCACCAACAGTGTCTTGCAAGAGTTTCAATTTACTAT
TACTACGCTCTCTCGGCTCATCAGAATCTTCTGTTCTGGGTCCAACCTCCTCAAGAATAG
CCTGAACTGCTCCCATGCGAGGAAGTGTTGTGTAGAGAAGATGTGGGAAACCATTCTTTT
TACCGTAGCTGCAAGACTTATTGAATTAAGGAAGTATATAAATTCAGAAACATACCTCTG
GCTGCTTTCAACTCGTTTGTAGTAGAATCCACCTTCTGGGAAAAGAATAACCCATCGACG
ATCACGATCCCAGAAAACGTCGTGCAAATGCTTCTTCAGTCTTATAAGTTCCTTGTCACG
TGTCGCTTTTCCTTGTTGAATGAAATAATCTCCATGGTTATTTCCAATAATTCCAAATGG
AGTCCAACGGAACATTACATCCATCAACCAAAGAGTCTTTCTACTTGCAACCCCCTTATT
TTGAAGAACTGTCATCAGTGTTGGCACATCAGCAGTACTTTGATGATTGCACATCATTAA
AACTCGTTCATCTCTGTAGTAAGTTGTAACATCATCTCCATACTCGTAAACGTCATATCC
AGCTGTATAACCCCAGTAGGCAATAAATGATTGAAGCCATCTGTAGAGTTTTCCTTCAAC
GAACCAGTACAAGCGTGGCCTGAAATATTTTAAAAAAATCCATGTTTTATTCTGAGAATT
TTCGGTAATAAATAACGGTTTTTGTGGATGTTTTTATCTTTTAATTATTTTCAAAACTCA
TATTAT
>RGCG80830 Genomic segment corresponding to mRNA: NM_182376 Caenorhabditis elegans putative cytoplasmic protein family member (31.6 kD) (5G757), mRNA.
TATAATCTTTTATCTGCAATTATAATTTCAAATATTGGACAAGTGCTCAAAAATTGTGTC
AAAGTTATCAAATTGCCGAAACAAATTGGTTACTTTGTAAAATCATAGAAAACTATCGCG
GCTGAAAAAAAAATGCGTTTTTAAAATTACAAGATTCCACAGAACATGATCAATGAGCTA
ATTTAGCGTTCGTATTATATGAAGACCAATAGTTCAGCTGACACAATTAAACAGCAATTT
CATTTTCAAATCAACAAAAATAATCACTTATCACAGTTCTTCTAGTCAATTTCTTTGATG
TGGGAAATCATGCTAAAGTTCATTTGCTGATAATCATTTATTTGTGCCTCTTAGCCGCCT
GCGCTCTTTTCTCCGGGTTTCAGTTCAAACAAGCACAGTAATTTAGTTGATAACCTTGAA
CAAGTCTTTCTCTCTCTCTGACATATAAACACTTTCCAAAAACCCGCCCATCTTCTTATC
TCTTGAAGTGGTCTCGTGATTTTTAGTCGGACTGCATATAAGGGCATGTCCAAGCCTCTA
ACATCATCATCATCGTACATACAAGTTCTCCTATTTCTGTCCTATTCTGTAGAGACTCGG
AATGTCCTCAGTCTACCACATGGTCGTCGATCATGGCAAATCGGAGGCGATGTGAGAGGC
GATGGATACTCTGGACGTCTTAACATCCCTTTGTGAACGTCCTCATTTGTGTTCTTGTTA
GTTTGAGTACAATATTATATATTTTTGAAAATAAACAAAAACACGTGTACTCAATCTAAC
TTTGAATCTAATCACAGCTCATTTCCTATAGGTCATTCTTCATTTTCTCCGTCGTAAAGA
AGACAGATGCTCCCAAATGGTCTATGCCAGGACCATTTGTGCCGATGCTCGCTTTCAAAT
GGAATCTGGAATCCAATAGATTTTCCAGAACTACCCAACTAATAGCATCAAATTCCAGAA
CTACCAATTCCCCAACATACCAGCACCAGTAACCAGAGAAATGGGTGTGACTACAGATCT
AAACGTGCCAAAAGGCATCAAAGTTGTGCTCAACCCTACACAAGAGTATTTCGATCAATT
CCAGGAGTGGATCACCGAAACGGAACGCTGGAACTACCGACGGACCGAGTATAAGCTGTG
GTGCACTGCATTCGAGAAATTCTGGTTGTACATGGCCATCGACGAGGAAAACGACGAGTG
TGTCAGTGTTGTCTCACTGGCTCTTCAAAGAAACTCTGATGGCAAGAAGCTTTACTCGAT
CGGAAACTACTACTGCGTGCCGGAATGGAGGGGAAGAGGTGTCAGCAACAAATTATTTGT
ACAGGTTATGAAACACGTGGGAAAAGAGAATTGTACACTGTTTGGAGCTGTCAAAATGTC
CCCTCTATACGCTACACGCTTTAACTTTGCTTTAATGAACGAATTCTGGCACATGTTTGC
CGATATCGATGTTGTTGATCTCGTGATTCCGGCTATGCCAAACGGGTTTACTTGCAAGGT
AATTTAGAAAATCATTGAACTCGAGAATAGAAATATACGTACAAAAAACAAATGGTTTTT
GAACTTTAATCAATCTAGTTAAAATGTTGTTACCAAATCATTTCATTCCAGAAAATTGAA
GACAACGACTGGGAGAAACTTCACGAGTATGACGAAACTATTTGCGATCTCGATCTCGAT
CGTAGAAAGTTTATGAAAATGAATTTAAGCGTTGCTGGAACGATTGCACGCATTGTTTTC
AATGAATCAGGAAAAATCGTTGGATTTGGAGCCATTAAAATGGCAACTGGAAATGAGCTC
ATCATGTCCCCATTGTATGCTGAAACACTTGATGCCGCTACTGCTCTGATGTCAACTCTC
CTGAAAGGAATCCCTGCGATCCTTTCGTTTTCTAGTCTAATTACGATCTACCCAGACGTC
AATAACGACGTGCCACGGTAATCAGTTACAGTACTCTGGACCTATTAAAAATTCAATTTT
CAGCTTGTTATCGTTAATAAGTAATAATAATTATGAGACACATCAAGCATATCGTCATCA
GTTCACCGAGGAAATGATGGACTTCCCACAGCACAAGATCTACGGAACCGACGAAATTTC
ACACAGTCCATGTTAAATGTTTTCCAAATTCCGTTCTGATTTCTAAAATTCAATTTGAAA
AAAAAACTTTAGATGTTGCTTCTTATAACTTGATACATGTTAACTATACTATTTTCTGTT
TGTCAGAGAATTTTTATAGGGTTGAAAAATGAATAATTGGCCCGTAGAGAAGAAAGACTA
ATAGAAGGGATACGGTATGCTATCATGAACAAAATTTTTTGAGAATAGCGGTTTTTCAAT
GATCACTACATTTTTAACATCGCACAGTAGTTTACAGATCAATGCATTTCAGATACTAAC
ATTTTATGATGTTGACATGTTTCATTAAAATGTTAATACAGCCTATATTGAAATGATTGT
TGATACCGAAGCATTTAGATCAGGCTTTACAAACTTACGTTTGTTCTTACACGGGAAACC
AATTAGTCTGTTGGCTTTGGATACGGTTAAAAAACATTCAGAAGAAAAAATATTTTAGGA
GCACAGGTCTAGTAGTACTGTGAGTCTAATCTCCAATTAACCAAAAACACCAAACCTTTG
ACTTTTTGCCATAGTGCAGAAATGAAGCGAGATGCCGGCGTGAGGCGGGCAGGTTGAAGC
CAGTCGTCAGGCCCTGAAACCGCGCCTGCCTCCCATGAAAGCCCTAAGTATAACTCCAGT
AGAAACGAAGGTAAAATAGAGATCAAAAAAGAAAATACGGTATGTACATATAAACCAAGA
CCAACTGTTTGAAAACATTTTGACCGTCACAATTTTATTTGCAACCAATTCACGCGGTAC
TAATGAGGGACAGACTGCACTCCTATAGATGCTCAAACATCGATGTCTTCTACTCCTACC
T
>RGCG80833 Genomic segment corresponding to mRNA: NM_182369 Caenorhabditis elegans putative protein family member (11.2 kD) (5B344), mRNA.
ACAAACCCGTAATCTGTCGGTTGCTTTATCAACTTTTGGGCGCAATTTTCACGCTTTATT
GTTTTTATAAACCATGGCTTAAAAATTGATCTGTTTTCCTTTAGAAAAGGTCTATTTTTA
TGCAGTTTATTTTTTCAAAAAAATGTTTTTTTTTCAAATGTTCTAAAAACTTAAAATCAC
TGAATTATTTAAAAAATCCCGCGCAAATAATTTTAATTTAAAAAAAAAATTTTTTAAATA
ATATTTGTGTATAAAATTACCAAAATCCCCTACTCCTTGTTTAATTAAAATAAAAATCTT
CCAATTTTTTTACCTGAACATCTTTAAATTTCTTTTTATTTTTATTTTTGGGGTTATCCC
TGATACTTCAAATTGGCGACTAGATTTCAAATAACAAATTTCTCTGAATTTTCCCAATTT
TTTCAAATTTTGATCACAGTTTTCCTTGGCTCTTGGGCTTGGGTTTAGGCCTCCAATTTG
AAAGTTTTTCGAAAAAAAAAATCGATTCAAATCATACTTTACACCCGAAATTACTTCCAT
TTCAAACAATCACCCAAGTTCACATCGAAAACCCGAAAAACTCAAAAATCGGGGGGATTT
GGTGACCGTTGAACGTCGACGCACTCTCCACCCATCTTTTGAGTACTGTGAACCTGCGAT
AAGCCGGATCACAAAAATGGAACAATTTGCGGTTATAAAATGAGTGGGGGATTGCGGTGG
AAGTTCATCCATTGGTTGTGGCGAGTGCAATCACTTTTTTGTCATTGTTTTATTCGGCGG
GGGGATTTATTTGTACTCGCAAGTACCAGTTCCGAAACTGCCAAATATCATAATTCAGCA
CACCTAAAAATTTAGTGTTCCGGAATTCACTGTCAAAGTTTTGCTAATCGCCCAAACTTT
AAAAAATTGGAAAAAACTTTTTCCCAGTTTTTTCCTTACTTTACTTCTCATTTTTCTCGA
TTCTAAATTTTCTAATTAGTTTTTCAACTTTCTTCAGAAAATGGCCAGACTTCTCTCCAC
ACTTCTTCTGGTCTCCTCAATCTCCGTGGTCCATGTGTCCGCTCAGGCCAACCGAGCAAA
GGTTTGCGAGAAGGCCGTCAATTTGGGTGTCACCTTCTACACGGCGTCGGAATTGCAGCC
GGTTGGTTTTTAATGAAAAAAAAAAAGCTGGTAATTTTTTGATTTCGCTTTCAGATTCTT
GCCTGTATCGAACCAACACTCTACAATACACCCGAAGACACTACTGCTCTCATTGATAGT
ACGGCTTTAAATGGGGGAAAAAAACTGATTACCTAAAAATTCAATTTTCAGAGGGAAAGT
CGTGTGTGATCAGCAACAGTATGAGCAAGGCTATTCCCGCAATGAACCTGTACAGCGGGT
GTAAGTTTTCCCTAGCAGCCGACGTTTTACGAGTGCCGGGCCTATAACTCACAAACCGTA
AAGTGTCGGCTGCAAAGTTCCCTTAAAAATTTGAATTTCAAGTGCGTGTGTGTGTATATG
AAGCAACCGACGTTCTATGGGACCTTCTAATTACAAAATTTTCTTGTGAGGTGCGCCCGA
CATTTCGCGGGTTAAAGTTTTTTATTCATTGAGAATCTAGCCAAACCTTCTGCTTGCAGC
GAAAGCTCGGTCTTTAGAAAGTAGCCGACATTTCACGAGTGACAGGCTTATAATTCAAAA
AACCGTAAGGTGTCGGTTGCAATGTACCCTTAAAATTTTGGGTTTCAAGAGTAGTTATTT
ATGTATGAAGCAGCCGACAGTTAATGGGACCTTCTAATCACAATATGTTCTTGTGAGGTG
CGCCCGACATTTCGCGGGTTAAAATTTTTTTTATCATTGAGAATCTAGCCAAACCTTCTG
CTTACATCGGAAGCTCGGTCTTTAGAAAGTAGCCGACATTTCACGAGTGACAGGCTTATA
ATTCAAAAACCGTAAGGTGTCGGTTGCAATGTACCCTTAAAATTTTGGATTTCAAGACTA
ACTATTTGTGCATAAAGCAACCGACATTTCATGTGGCCTTCTATTGTACATCATTTTCTT
CTGAAGAGCGCCCGACATTTCGCGTGTCAAATTGTTTTATTTGTTGAGGATTTAGCCAAA
CCTTCTGCTTGCATCAGCGGGTCGGATCTTTACACTGCAGCCGACATTTTACGGGTCTAT
GTTTTAGGCTATTTTTTGATCAAAAACCTTGTTGACCAAACGCATGCTAACATTTTTGGT
TAATCATTTTTTATCGAAATTTTTTTCTGAAAACTTGGCATTGAAATTTTTTTTAAAATT
AAATTTAAAAAATCCAATTTCTAGTTTTGATGTTTTTAGGAACACATTTAATTTTCAGTC
AACAGCTGCACGGACCTTATGGCTCTCCTCGACAAAATGATGACCCCATTCAAGAACGCT
TGTAAACCAGTCATCACCAAAGGTCTT
>RGCG80834 Genomic segment corresponding to mRNA: NM_182367 Caenorhabditis elegans myotubularin-related protein (15.1 kD) (5E227), mRNA.
TTATCGACTTTTTAGCGAATTTCTTCCGGGATAACCAATTTTTCGCTTAAAAAATAAAAA
TTCACGGGAAATTGTTGATTTTTTGGTTAATTTTCGATTTTTCAGCGAATTTTTCACAAA
ATATGTAGTTTTCAGCAAAAAATTATGAATTTATGTGAAATTATCGATTTTTAGGCCAAT
TTTTGGATTTTTTTAACACGAATTTCTTCCAGAATAGTCAATTTTCCTCCAGAAATTAAA
AAAAAAATCTGAAATTTTAGATCTTTTCAAAAAAAAAATCTAAATTTTTCCAAAAAAAAA
ACTAAAAATTTCCAATTTTCGATTTTCCAAAAAAGAAAAAAAAAATTTGAAATCCGAATT
TTTCCAAAAAACAAATCAGAAAACGAAAATGTTCGGTTTTCCAAAAAATTAATATTCGAA
TTTTTCCAAAAAAAAAAATCGAAACATTTTCAATTTTCAATTTTTGAAAAAAAAGGTTAA
AAATCCGAATTTTTCCAAAAAAAATAAAAGGAAATTTTTCGATTTCCGATTTTGCAAACA
ACGAAAAAAATTGGAATTTTTCCTGAAAAATTCTAAAAATTTCCAGTTTTCGATTTTCCA
AATAGACAGTTAAAAATCCGAATTTTCCCAAAAAAAATCCGAATTTTTCCAAAAAAAAAT
TTTTCAAATAAAAAATCGAAACATTTTCAAATTTTCGATTGTTAAACATTTCGAAAAAAA
GTTAAACATTCGAATTTTCCAAAAAAAAAAAATCAAAAAATTTCCAATTTTTAATTTACC
AAAAAAAAAAATTCAAAATTTTCTTTTCTTTTCTAAAATTTTCAAATATTCTGTTTTTTA
AAGCACCTTTAAAACTTAATTTCGTCTCAATTTCAACCAAATTTCCCTCGATTTTCCAGA
CGGCTTCCTCCACGACTACGCATTCTTCTACAACTCCCCATTCACAATTCTCGACGATGG
CTGGAGCGCATTCGATCTGGAGCAAGAGTTCGCAAGGCTTATGCTCTCCACAGATGCGTT
TCGAATTTCCAGTGTTAACGAGAATTTTGCGATTTGTCCGACTTACCCGGAAAAACTGAT
TGTTCCAAAAGGAATCGGAGATGATTATTTGAAAATCTCGGCCACATTCCGTGAAGGTGG
CCGATTTCCGGTGCTCAGCTATTTTCATAAAGAGACCAAATCGCCGTTGGTCAGATGCTC
TCAGCCATTGATTGGGCCGACGAATCGACGGTGTCGCGAAGATGAGACGATCCTGAACTC
GATGATTACGGTTAATAGAGGATATATTATTGATACTAGGAGTAAATCATCGGCTACTGC
GGCGAAGGCTAAAGGTGGAGGTGCCGAGCCGCAAGGCAATTATAGGCAGTGGAGATATAT
TCAGGTTCGAGGGAAAGGATCAAGTATTTAAAAATTTGAGGAAAAATAAATCGAAAATGG
CAAATTTCCAACAAAAAAAATATAGAAAATTTGCCAATTTTCCACAAAAAAAAAGAAAAA
TTCAGAGAAAAGATTCACTTTAAGACATCCGAAATTCGAGAAATTTTCCAAAAATCCGAT
TTTTTTTCTGAAAATCGAAAATTTTCTATTTTCAAAAAAAAAATTTGAATTTCTCTATCA
AAAAACCGAACGTTTTTGAATTATTCCGAATTACCAAAAAAAAAATCGCTAATTCGAAAA
TTTTCTTTAAAAAATCTGATTTTTTCCAGAAAATCAAAAATTTTCGGATTTCCAAGAAAA
AAATGACAACAAAAAATTTCCAATTTTCGATTTTTCAAGAAAAAAACTAAATTTTTCGAA
AAGTAATCAAAATTTCACAAATTTTCAAAAAAAAAAATCATTTATTCTAAATTTGGATTG
TTTTCTGAATATCCAAGACTGTCAATTTTCTAAAAAAAACATTTCTCGATTTTCCAAAAA
AAAAAATTGGAAATTTGCTAATTTTCCAAACAAACGAAAATCGGCAATTTTCCACAAAAA
AAAAATAAAATTTTCGATTTTCTAGAAAAAATCCGAAATTTCGAAAAATGTTTTAAAAAA
ATTCGATTTTCCAAAAAAAAAAAATCCAAAAAGGTTTTACAGTACAAAAAAAAAATCGAA
AATTTGAGAATTTTCCAAAAAAAAATCGGTTTTTTTTTTCGGAAAAAAAAAAACATTTTC
GATTTACCAAAAATAGACCGAACTAACCCTTTTTGTGAAATCGAAAAACGAATTTGGTTA
ATAATCCAAAATTTAAAAAAGTAAAAAAAAGCTAATTTTTCAACAAAAAAACAAAAATCG
GAAAATTTTCGATTTCCCAACAAAAAAAATCCGAACTTCAAAAATGTTCGAAAAATTCGC
AAATTTTCCAAAAAAAAAAATCCAAAATTTTTCGATTTTCAGGAAAAAAAACCGAAAATT
CACTAATTTTC
>RGCG80835 Genomic segment corresponding to mRNA: NM_182360 Caenorhabditis elegans putative protein, with a coiled coil-4 domain (54.3 kD) (5O677), mRNA.
TGCAATCCATTGAAACCTCCTTCAGAACCTCTACGACCGCCCGTTAGACTCCTCCTCTCC
ATCACGTTCTCTGCCATTCTCCGCTTCTTGCCCAATGTTCCCGACTGTCTCTCCGTCTGC
GTCTCTTCTCTATCTCTCCTCTGCGACAGACGCACTTTCTCTCTCTCACTCACTTGTTCA
CCTTATCAAAATCTTTTTTTTTGTGCGATGTGGTTGGTTCGACGGTCAATTGTGAATTGT
CTATGGTGTAGAAATCGATTATTAAATCTTAATTACACTACTTTTTCGGTCCAATGGTGG
TATAGAGCACTGCCAATGTGAGTCATGATGCAATTTGCATGATGGAAGCTTCTAGGCTTT
TCTATGCAATTTTGAATTTTCTTTCGATTTTCATCAGTTTTTATAGATTTTTCTTGCAAA
AATCAATGTTTAGAAATCCCCATAATGGTTCGCTGCAAAAAAAGGATTTTTGGTTCAAAT
ACAGTGAAACTGCCAGAAACAACCTAATTTTATGACGAGACTTCTTGAAAAAATCCAACA
ATTTTTATGGCGAGTCAAAATTTCGAAAAAAAAAAACAAATTTTCGTTAAAATCTGAATT
TTGTTGATTTTTTTAATGCCTTAAAACTTGTGTCTGAATCAAAGATTTAACGTGATACAA
ACACCCAAAACATTCGATAATAGTTATTTATACAAATTTATGGGATTTTTCAGTCGTTTC
AGGACCCAAAAACCCACAAATTTAATTAATTTTTCTTTTGAAATATTTCAAAAATATCAG
TTTCTTTTTAAATTCCATCGTTTAAAATATTTTAAAATATCTCCAATTTTAATAGAAACC
GCCTCCTTTCGCCTTTTGTCATCTGATATATGAAATATGATATGCTTTACACATATATCC
CTCATTCTGACCTCATACCACTTCCATATTTCTCAATATTCTAACCTATTTTTCCTTTTT
CAGCCAAACTCTTCATTCCATCTGAAACAGTACCATCAAAATGTTTTCCCGTGTGGGACG
TCTCACAACTTTTGGTGCCCAGGCTGTGTCAAATTGTCCGTTCCGCAGAGATAACATCTA
TCAGCAGCCGTTGAAGGTTTGCTTTTTGTTGCAGAAAAATATTATTTTTGACATGAAAAA
TGTTTTTCAGGTAACCGCACCGATCAATGACCAGCTGACCAGTTTTGCGCACAGCTTCTC
CGATTCAGTGAGGCATAGAACGTGAGAATTGCGCGAAAAAATTCAAATCAAGAAAAATAT
AAGCTTACAGGACCAGCTTCGGAAATGATCCATTCCTCGGCGTACCCATGGACGACGATG
AAGTCATCAAAGAGCTCGAGCTACTGGACCTCGACTCATGGCACACTAAGCCTCGGGCTC
CGTGTCCTGCACCATCAGACGAGCTGGAACTCGATCAGTTCTGGGAGGGAAAAAACGTGA
CGGTTTGCGGCAGAGATCCTAGATTGGGAAAATCAACTGATTGTTTTGAGCTGGAAGCAT
GGCGACCGACCGACTCATGGCAGAATGGTAGCAGTGTTGGACATCCACATGGTCATCAGC
AACAACAGCAGACATGTCAGCAGCCGCCCACGCATTCAAGTACAACAGAAACAATGCATG
ATTTCTCCAATTTTGGAGATAATATGGTACGGGAAAAATAGTTCTTAACCATTGTGCAGA
TTTATACAACAAAAACTAACCATTAATTTCGATTTGTGTGTTTCTAATCGAATCTTTTTC
GCATTGCCGACTAAAAATCCCCCAAAAAGACCTTTCATAACGAGAGTTTTTAAAATTTTC
GAAAAAAAATCAAATTTAGCTGAAATCTCCAATTTTGCCAACTTTAAGCCGCCTAAAATT
AGTTTTTCTTTTTTTTTTGGTTGATTTATGTGCATTTAAAGCCGAAATCAACACAAAAAA
AACACGAGAAACATTAAAAATAAGACAATAATCAAAGGAAAATTAAAATTAATTTCCGGC
TGCTGGAAGTTAACAAAATTGGAGAATTAAAGGTGCAGTAAAGTCCAAAAATTTTTTATT
TTTAAAAATTTTCTAAAATTTTTTAATAGTTTTTTTTTCAATTTTTCAAAAATCAAAAAA
ACGGCCGAATTAAATTTGAATTCCCGCTCAAATTAGTGACGTTATTTTTGATATTTTCGT
GTTTTCTGGCTGAATTTACCGGTTTTTATTAAGTTTTTCTTTTATATTTGATTTGAAACA
ACGTTTTTCAATTTTTCAGACACTTTTTCGGTTATCAAGTTATCTTCACGGAAAAATGTT
CGAAAAATTGGCAAACGGTGCTTTTTTTGAGATCAAATGTAAAAGAAAAAATTAAGAAAA
ACCGACGAATTTAGCCAGAAAACACGAAAATATAAAAAATGGCGACATTCATTTGCGCGG
GAATTCAATTCGACCGTTTCTTTGATTTTTGAAAAATTGAAAAAATCTCAAAAAATTTAG
AAATTTTTTTTGAATTTTTTTACAGTTATATTCGGTTATTAGGGTCTATTTTCTGTCATT
TAAAGCAAAAAATTTCGACTCTACTCCACCTTTAAGCTAAAATTTGGTCATTTTAGCGAA
AATTTTGAAAATTCTCGGTATGAAAATCCGGGTTTTCGACAGCATGCATTTTGATCCTAA
TAAAGCAAAAACCCTGAATTATAACATAAAAAATACAAAAAAATAACATCACACCACCCA
CTTTCCCGCATGCTAATCTGCTCTCTTTTCAGGGCTCCCCGCTCTTCCAATCACCATCAA
AATCGGCGATCGATCAGCTAACGGGAACTTCCCGAATAGATGAGGTATCTTTTTCCCCTA
ATCCAAGAACTGATTCTATGATTGAAATAGTTTCAGTACGGAATGCCACCACAAGATCGA
AAATTGTCAAAGTTCGAAATGGACATTGAGCAAGAATCGAAAGCTGTCGATTGGGAGGTA
TGACTTGGAAAATAATTTCTTGCTAATATTACACTTAACACTTTTTCGTTTTTTCTTGGA
GTGTTCAAAATATTAGTGACCTTTAAAAATTAATTTTAAATGAAAATCATTAATAATTTA
AATTTTTTAGGCATGGAATCACTACTTGGAGAGCGACGACGACGTTTTTAAGCGTCCAGA
AGCATTTTTCAAGGAAGAACCCATGATAATGACGTCATCCGATTCGTTGATGACTTCGTC
AACTTCATCTCCAGATTCTGGAATAAGCCTCTATGATCCGATGATTCCACCACCATCATC
TCACTTTCCCAGCTTCAACCTGAGCTCTTCATCATCAGCGTCGAATCTTTTGAGACTGTC
AACTCCATCAGCTCCAATGCAGCAAGAACATCGAGCACCTGTCAGAATGCACCATGATGT
TGATCTTTTCTCTTCTGGACCTCTTCTTTGTGTTCCGAAACAAGAAGACGTTTTCGACGA
CTTTATCCAGCAGAGAGATGATGACGATGAAGACTATATTCCAGCATCTGAAGCCAGAAG
AACAAGTTCACGTCTCAATCGGAAATCTGCTACGCCAACTTATCTTCGGCGTCGTGATTC
TGAACGTTCGTGGACGCCAGCTTCCGATGACTATTTTCCAGAAGAACATCAGAAGTTTAA
GAAACGTGGAGTTGTTCTGAAGCCTTCAGTCGACGAGGAAACCGATCGAAGACGAATGTT
GAATAGAATAGCAGCAGTTCGGTATAGAGAGAAGAAACGAGCCGAGAAGAAGGGAAGAAA
AATGTAAGAATATTTATTTTAAACTTGCAATCTTGAAAAATATAATTTTAAATTTTAAAA
ATTTAAAGCAGATAGATATCTAAAATTTAATATTTTTGCAGGGAGTTCCAAGAAGTAGCT
GATCGTAATCGAATTCTTCTTCAAAAAGAACGTCAACTAAAGCGTGAGATCAACTCGATG
AAAAAGGAGCTTCGTAAAATGGGCGCCATTATTCAATAATCAGAATTCGAAACAATTGTT
CTTTTTTTCTGTTCTTTTCAGTTTTGCTAACTTTTTTTTTGGTTACATAGTTTTTCTCCC
TTTGTTCACCCAACTGTAGATCATTTTTCATAGAACCTTTCCCCCATCTTTTTTTTCTCT
CAAAAACTGCCCATTTCTTGTATTTTTGTTACGGGTATTCGATCCCAAATTTCCCATCCA
ATTTCAACTCCTCAAATCTAAACTGCTCACATCTCAATCAGAAAATCAACTCAAAATGAA
TGATAATTTTTTTAAAAATTGTTTCACAAATGTCAAAACATTTCAATGATTTTTCTTGTG
TTCGTGACGCAGTTGTGTAACATTTTTACACAAACATCACTGCTGCACGATGTAATATCA
TCGCCATGAGACGGTAAACTTTTAAGAAAAATGTGGTTTGATATCAAGGTTGAACATTGT
TCCTGTGTCGAATTACGCAGCTCGTGTACTCCCCGAGGAAAAGCTTTTACAGTTTTTTGC
TAGAAATGCAGAATTTTGTTCTATTTTTGCGAATTCTTATTTTGAATTTACCACTCAGAT
AAACGTTTTCGCTTCTATTTAGAAGAAAAAAGCAGATATATTTAGAAATGGCGCTAGCTC
CTAACACGACATAATTAGAAATGCTTTTTCATCTAAATAGCAGAGCTTTTTATAACTAAA
TAGGTCTACTTCTTCTAATTAGAAGTACCTTTTTGTTCTAAATAGGTCTACTCTTTTCTA
AATATAAGCGCATTTTTCTTCTAAATATGTCTACTTCTTCTAATTAGAAATACCTTCTTC
TTCTAAATAGTTCTACTCTTTTCTAAATATAAGTGCGTTTTGCTTCTATTTAGACTCGGA
ATTTTTAAAAGTGAATTTTTGGAAAATGTGATTTTGGATTCCGGAAAAAAAAAAGATTTT
CTATTCTCGTTCAGCTCCCCTGCCGACCCTGTTCGTTCACTTTTTCCACAGGTAGTACCC
TGTGGAATCTAGACACCTC
>RGCG80836 Genomic segment corresponding to mRNA: NM_182355 Caenorhabditis elegans putative secreted or extracellular protein precursor (11.3 kD) (5F170), mRNA.
ACATTTTTTTCCCAAGTGATAGAGAAAGCAACAACTGACAGTTGTCTAATTGCTTTCGTA
CTCTTTTGCTCAAGTTCAAGCCTGTTGTTTTTGTGTGCGAGAGGGATCTTGAAAATCCAC
AGAAATTGGTGGAAGTTAATTTTAAATTTAAATTCGAAAAATGTTTTAATCGGCCATTAA
AGCTTCGAAAATCAACATTTTTGTACATAAAATTTGAATCTCGCGCAGATTTGAGATTTT
GGGGTTCTAGGCCGTGTACTCCTCTCGGACAGTGAATTTAATTTTAATAAAATATTAAAA
TGACATTTCAGACCGTTTTTCATTTTTTTAAAATGATTCTGGATAATTTTTCTGCATTTT
TATTTCAGAACAGATAATTAGAGGTCCATAAATGCATTTTACATAGATTTACAAACCAAA
AAACAGCCATAATCTCTGTTTTGCGGATGAATAAGCTCTTTTGTCTAAAATTCCGATTTT
TTCGCCAAAAATACTAATAAAACGGCCTGTCCACACCGCTCCACTTCCCACAGACCCATA
TTGACCATCATCATCGATTGTGCTAAAAATCCATGTAAACCGTGCGTTCTTTGCCCCTTT
TCCCCCCTTAAACAATGAATAGTAATAAATACGGCAGATGTCCAAATAGACCCGCAACAT
TCTAATTTGATCTACTCTTTTAGCCAGTTTTTTCTTGTCCCACGAGATTGTATAAAATGC
TCGCGAATCCACGCACAATCTCATCAGTTTCTGGTCACTCTCCCCGCACTTATGTTTGCT
CTTTTGAGAGAAAAAAAATGCAAAAAATGTTTGCGACACTGTTTATTTGCTGACCTTTTC
CTGCTTTTTTTTCTCTTTTTCTTCCAAAACTGCGCATTTTCTTCGTTTTTTTTTGCGTGC
GCACCTTTTTTTCATGCTCCTATTCAACTCCGCCTTTTTCCTGGATGACTCAGCGAATAG
TAATATTAATATCATTTCAGACACTCCACTAACAACAAAAATGCGCCCGTTCATCCTTCT
CGCTCTTCTCGTCTCCGTCACCGTCGCCTTCAACATCTTCCGCGATGAAGTTGTCCCGGA
GGAGCAACTCCTGGCGGTTCGTCGTACGACTCGTGATGCTTCCGACAGTAGCAGTGATTC
GGATGAGAAGGACGATGCCAAGACTACCGTTACTGTGAGTTTCGGACTTTCAGGCTCACA
GGCCTGGCCGATTTTTCAGTTTTTCAGTTTTGCTTTAAAAACAAAAAAAAAATCCAAATT
TTTCCGGCGGTCTGGCTACGAACTTCGGCCGCGGCCATGACCGCGACGCAGCGGCGAGCG
GAGCGGCTCAAAAAACTGATTTTTTCTTCCTTTTTTCTGCCAAAACGCGTGATTTTTCAT
CTTATTTATATTTTTAGTCAGTTCTAAAAGCTACGGAAAAAAGGCGAAAATTAAAATACA
TTCTAAGTTTGAGCCGCTACATTCTCAATTCTATCATTTTCAGGATGGCTCAGGATCTGG
TGAGAGCCCTGCCGAAGAGCAGCTCCGTCGTGTGGTTCGGGATGTTGACGAGGAAGCTTC
CGGGGAAGGATCCGGCGCCGCCGAAGTGACTTCAGTTCCAGTCAGATTTGTTCGTTCCGT
CGATGCCGAAGGATCCGGCTCTGGATCCGATGAGTAAATTACCGCCGCCAAGATCCCTAA
AATCCAATGATCTGTACATATTTCGGAGTATTTAAACAATTTACACCCAACTTCTGTTCT
TTCTCTTCACGTTCTTTCAATTTTTTTTGCTCAAAGCAAACAAATTTCTAATAAATTATT
ATGATCTACATATTTATTTATGTAAAAAATACAAAAATCTAGATATTCAAAAGCTCTTCT
TAATGGCATCTCGGATGTACTTTGGCGGCTCCTTTCCTTCAATAAGGTCGTCAACGAGTC
GAGCAAGAATTCGATCAATATCAGTCTCGACGTATACCATTTGAACGAATCCATCAGATT
TTTCAGATTTTTCAGTTGCCGGGCTACCCGAGTATTGAATATTGAGCCGTTTCGATACAT
AATCCCCAATCCTTGAGATCCTCGACAATGAAAGTCCTCGATTCTCCACAACGAACGCCT
GCGATTCATAGTTTTTCAGCTCGCTACCACGAACTTCTCGAACTTTGACTTCTAGATCAA
GCCCCTCGTCCAAATATGCTCCGACTCGAACATTTGCGTCGTTTATGATTCCTTCAAGCT
CTTCGGCTGATTTGCTCATCCACAACGCACAATGCTTCATCCGCTGTCGCGCGTTGCCAA
GATCAACTTGGTTTTTCTGA
>RGCG80838 Genomic segment corresponding to mRNA: NM_182352 Caenorhabditis elegans putative secreted or extracellular protein family member precursor (19.5 kD) (5J471), mRNA.
ATTAACTGTGAAAGTCAAAAGAAGTTTTGAAAAAATTTCTAAAAAAAATTTTTTTGATAA
TTTTTTCATGCTCTGTGTAGATTTCAAAAAAAAATTTTTTCAAAAAGCTTTGGAACTAGT
TCCAGACTTACAAAAAGAGTAAAATAGACTAAAAATCACATGTTTTCCTTAAAACCACCT
CCACAGCCCTCACCGACACCTCAATATTGCGCCGAGAGTGCACCGACAGTGCTGCTGTGA
GCATCTTTGAATGTTCACCCTGAGCTCAGATCTGAAATTTCGCAGCTAAAAATTCACATT
TCACCGTTTCTAAACATGGGCTTTCGAATGAAACATGTTTCGTTCAAAAAGCCGCTGACA
CCTTCAGACCCTTCCCTAGTCAGTCTACCTACAACAAACTATTTATATAAATTTTCTGAA
AACACTCCATATCTTATTGCATCACACATCTGCAAAAATTCATTCAAAGACTGAAAAACG
TCAACGTCATAACTGACTGCTGAAACTGGTATATTGTTCCTTCACAATTCGTCATGCTAT
AACTAGGCTACACTTACTCCAAGGTCCTCAATTGGCCAACTTCAAAACATGCATCATCCT
ACCTGTCGTTTCTTTTTTTCAAACTCTCTTCTTTCTTCCATTTCCTCAAAGTTCAGTTCC
AATTCCTAATTTCCTGTTTTAAATGAATGGCCTTTCAAAGGTCACTCAACTTCCTCATTA
TAAACCAAGTTGAGTGCAAAGGTTTTGACTGCATCGAACGTTTCTTGCTTTGTTCTATTG
ATACATTGATTCTTTTGAAATTTCTTATCTTTTCTAAAATAAATACTAGGATCATACCAA
CAAACACAGTCTTGAGTATTCTTCAAAAATTGTAAACAAGTCATAAGACCTCGTTCGCCG
AAAACGTCCTTCACTTACTTGCCATCGGATTTCCCATCTTTTGTTGAACCAGAAGACTCG
TATTGCTACCTCACCCTCCATTTTGAATACTTTTCCAACTATGAAGCCTACCACTAAAAA
TATTTTAATTGGTCTATCAATTGTAATCACTGTTATTTTAATTGTTCTTCTCATTTCATT
TGTTGTTATTTACGCTATGAATGTAGTTGAACGTAATGAAGATCACAAAAAGTTAGGACA
TTGTGTTCCTGTAAGTTCAAATATTTGAGATGCAATATAAAATTTTTTTAAGTTAATTGA
CTCTGCAATCAAACTGGAAAACTCATTCAACTCCACACATGGATTTTTAGAAAAACCTAC
AGAATACAAAGCCCTCGCTGATCAATGTGATAAAGCAATAGTGAGTAAAATTATATTGCA
CTCAACCATTGATTTTTATATTTAGAGTTGCGTTGGAGTTGTAGACTCGCATGTGTCAGC
CGATATACTGCATACATTCTCTTCTTGCCAATTTTATGTATTCTACAACCAAGATTTTGC
AGACTGTGCAAACAAGGTTTTTTTCAGTCCTTTAAAAATATTAACTATGCTTACTTTTTC
AGCTATTCGACAAGAGGAACGAAGAAAAAGCTTGCTTGCATACTCTATTCAATGATTTTC
ATGGAGTAGGTTATCGATTTTTCAAATTTGAATATTTGAAACCTTTGTTTCTAAAATCTT
CCAAGAAGTTGAACTCAAATTCAAGATCTTGAAGACTTTTCCATTCAAAAAATCAAAACA
CTAATCACTTTATTTATAATTTTATAAAACTTAGACCAGTAAGGAAAAATGCTTGAAATG
GAATGATATACAAGAATGCATAAAAACACAGATCAGCACCATTTGTGGCGACGATATGAC
GAGACGTTATGAGAAGGTTAGTAGAGGATATGCGAACGAAATTTATTTCAACTGTTTTTT
TCTATTTCTCAGCATCACTTTCTATTTCAGGAGGCCGCAAACCTTCGTTCATCGATCTGC
ATCGGCAGTGTTGAGAAAGACTGAATCGTTTTTTTGTAACGGAAATACAGTGTATTATAG
TTAAAATAAATTATTTCTTCCTTTTCTGAATTTTTTTTTTGAGAAAAAGCATCTGGGAAA
TCTGTAGAGATTAGTTGCAAGTTTTAGTTTTCCCATTGTTTGTATTTTTTCAACTACCGG
GAATCAATGAATTGAATTCACCGTCCACACTTGCTAGAAATTATATAAAACCTTCGCAAT
ATCTTCATTTGACCATAAGACTTATTCATTAAAATTATTCCTGAAGATTTCAGTTCTGTA
GTAGAATATATTTTTCCTGTAGAATATAAAAATATAAAAATGGCATGCCTATGTGCTGCT
CAGCTTGTCTGTTGGATTTGCCTATTTTTCTCTATTATACTGTTCATTGGATTCATATCC
GCTGTGTGGGAAGCAACAACTTCAAGAAGTGATTTTTGTACGAGAGCACAGCTATCTACT
GGTGTCGAATGCACAAAAGTGAGTATTTTGTGAAAATTTTGAAGATTTTGTTAGAATAAT
TCAATACTGAAACCAAAGTTGAAACTGAAAAATAACCTAAAAATGTTTCACTATTTTCAT
TTTTTAAATGCTAAATTTTCCAACATCCTTAAACATTAGTTAAAAGAAATTCCCATTACC
AGTTTTTCAGAAAATCCGAAATCTCGAATCGTCTTTAATGAAAATCAACAAAACAACCCG
ATTCTTACGACC
>RGCG80839 Genomic segment corresponding to mRNA: NM_182351 Caenorhabditis elegans putative secreted or extracellular protein precursor (8.4 kD) (5M840), mRNA.
AAAATTCAGATTTTAAAATTCTTGAAAAATCGGTTAAAAGGTCGGGACTCTAGCATGAAT
GTGCGGAAGTTATTTTTGGCAGTTTGGATAATAATTTCAGAAAAATTAATATTTAGAAAA
TAATTTTTTTTTATTTGAAAAGTTAAAAGTTTTATCTTTTTTTTAATTTTGCAACTAATA
TTTATTTTCAGAATAATTTATTTTTTTCCATATATCGACACTGAATCTTAAAATTAAAAA
AAATGGTAGCATGCCGAAACATTTAAATATTGTAGAATAATTGTCAAATGCTATTCCAAG
AAAAATTATCTAAAACAACTTTGAATTTTTAAAATTAAATTCTTGGCTATTTTTTGGCTA
AAAAAGGAAACTTACATCTCCTATCCTGAATCCAATTGGTTCTTCTTCAATTTTCTCGAC
AGGTAATTGATCAGAAACTTCAGTTTTTGTTTTATCATCTACCATTCTTTCCATATCATT
AATCATCCATGAAAGTGCTCTAGCCGTGTCACCTCCTAACATCAAATCTTCAGATGCTTT
TAATGGTTTCTGAGTTGTTGTGACAACTGGTGTCTCAACCCCTTCTGGTATTTTCATAGT
TGCTAGAATTTTCCTGTTCATTTCCACTTTATTTCTTAGAGCAGCTATTCTTGATTCCAG
CTCTCGATTTTCCTCGTAGACTTGACGATCTTTTTCCGAAGCCCTTGTTGGCTGGGGTTC
CTGAAAATCAAAAGACTTGATTGTGAGGTGAATGGCTATTCTCTTTGGAATGAGTAAACT
TAGACTTTGATGCTCTGCCTTTACATTCTTAACTGTCAAAACCTGAGCAAACTAAATTTT
TGGGGCGTCAAACCGATGGGCAGTTTGAAAAATGAAGAAAAAACAATTGACTGCCTGCGG
CGGGTGCAGAGCAAACATCAGTTCAAAGAGTATAAAAGTAAAGGTATTCGAGTTATTCAT
CAATCAGCTTTTCTAGCTCATTCTTCAAACTTCACTCAAAATGAACGCTAAACTGTAAGT
TTCTCCCATAACACTAAAAAAAAATCAAGATTTCACCAATAAATTTTCAGTCTCATTCTT
GTCTCTCTCCTCGTCATCTGCGCTTTTGTTGCTGAGACTGATGCTCAATACTATGGATAC
GGATATGGAGGATATGGATACCCATCTTCCTATTATGGATACGGTAGCTATTACGGATAC
GGATACCCATACTATGGAGGATATGGATATTACGGAAAGAGAGAAGCTGGATTTGGTCCA
AGCCAACAACAAAATAATCAGTAGGGAACATCTTACTACTGAGCCATCGAACATGCCGAC
CACAACTCAAGTACTGATATTAATGACAAGGACAATTTGAATTTTAAATCTTTGAAAATG
AATAAAATATTTTGATCGATCATTACTTTTCCGATTGCAAGACTTACAGAGGCAGAAGGT
TCAGTAGCCTTCGGAGCAATAAAATTTTCTTCTTGAATCTCGTATTTGGCAGGAGTTGGC
ATTGGCTGTAAAACAATATTCGTTTTATTATAAATACAATTTTTCGTACTTTCATTGGCT
TAGTAGCAGGAATAGTGTACTCTGTTGGAAGTACTGCCATTGTTCTGATTTTTCCCAGTC
TGTTTAATTTTTTCAACCTTCTATTTCTTCTCTTCTTCTTCAATGGTTTATTTGTAATTT
CAACAGTAACTATTTTTGGTTTCTTGGTTGTTGTGGGTTCATCATATTCGGAAGGACTTG
GAACAGTTCTAAAGTAAGGTCCTGGTGAAGCTCTTTGTTCATTCATGAGCTTTGGGAAAT
GTTGGAAGTTCTGTTGAGATGTGACAAGAGCTATTCTTGGGTTTTGCAGATATGATGGTT
GAGGAATTTCTGTAGTTGTTTCCACTTCGAAACTAGTAGTTTGAGGTTCTTCAGCTGCAG
TTGGTACAAATGGGAGCATAGACATGGGCATTTCAATATGTGTATTCACTGTTGAAGGAG
CTCGTCTAACTTCTCCAAGTCGCCTAGTGCTTGGTGAAATGGCAAAAGTTGGCATATTTC
TTGACGGTGCTTGGGTGTTTGAAGCCAGTGGAACCGGCTCTTCTCCCCACATTGGCTCTT
TTCCAATCGAATATGAGCCAACACTGTGTGTGGACCCATCGGTACTGTCTTCTGGATCCA
TATCAATTGGGAACGATGATGGAGTTGATGGGGTTTCAGTTGATTCAGTTTCCAGTTCAA
AATCGGGTGTCTGAGTTCCCGGTGGAGCCGCAAATGTTGGAACGGAAACTTCTGGAAGCG
GTTC
>RGCG80841 Genomic segment corresponding to mRNA: NM_182344 Caenorhabditis elegans seven TM Receptor (41.9 kD) (str-204), mRNA.
ATGAACTTTTTTTACAATCTTCCGCATATATTGTCAGACAGAGTGGGAAGGAGTCCAATT
CTTTTGGTAGATCATAAATAAACTCTATGAAACAGTTTATTTACAGAGCTCCATAGTAGT
CCCTGTGATACTGTGCAACGGGAGTGGATCAGCTAAAACACATTACATGTTCAATTGAAA
TTTTAATACTCGGTGCTCAGATTTATTTAATTTTCACAAGTATCCGTGGTTTGTGAGAGT
ATTTGAACATACTTTTTCCAGACTCTTCTCCTTGTACGACAACATGAGACAAAAAATAGA
AGACAGAAAATCTATGATAAGACAATTAAATACCTATGATGACCCGCACAACACCCTTCC
AAGTATCTATCAGTTTTCGCCCGCTATTTCGTATTTTTTCGTATTGAACATTTGGTTTGA
TTCTTTATCATCTGTTCATGGAAAGTATCATAAAATGCGTCTGTTGTTTATATTATTTTT
ATTTTTTGGAAATGTGTCATCATTTAATTTTCTAGTATTTTGCCCATTGTTTGCTCATAG
TCATTCGAAATTTTTCGCCACTATCGCTGATTCATTAACTGATGCTGGTCATAATGTGGT
ATGATTTTCACTGCAAAACGATGTAATTCGAAACTAGTATTCAGACATTTTTCACTCCAA
CAATCGTTGAAAAATATCGAAATGTTAGCTACACAAAATCAACGAAAGATGTTGTCCACA
TGAAGCCATCAAAGAAGCTGAAAGAATATGGAGAACAAATGAGTACAGGAGATTTTGTCA
GGTATTGGACAGAAGACTCAACGGCCACAGAGATTATACCGGTTGTTCGGATTTTTCAAA
AAATGTATAACGAGCAGGGAACAGTGATGAAGGACAATGTCGGAATTCTAAATGAATTGA
AGAAACGGAAATTCGATGTTATAATTTTCGAAGCGTACATATACTCTGCATATCGTAAGT
TATTTCGAGAATTTTAATTTGAAGTAAGTTTTCAGCACTTATGGATTATCTGGAAATTCC
AACATTTATACCCTCTGTCTCTGTTGCTCACGATACTTCTTTGGCAATAGAAATTGGTGA
ACCAGTTATGCCAAGTGTTGTTTCAGACTGCTTATCTCCATTTGGTGATAAACTATCAAT
AACTGAAAGAGCATTCAATGCATTCATGGTTCCATATTTTGATTTTATGATTGGATACCC
CACACATAGATCTTTCAAACCTCCATACAATCCAATTGATATAAGATCTATCGTTCCCGA
GGCATCATTTGTATTCCTCAACTCTAATCCATTTGTTGATTTTCCAAGGCCAACTCTCAC
AAAAACAATTCAAATTGGAGGAATATCAGTTGATTCAAATGAATTGAGAAGTCAAAAACT
TGATGAAACATGGTCAGAAATTCTCAAGTTGAGAGAAAAAACAATGTTAGTGTCATTTGG
ATCAATGTTGTACTCAAAGGATATGCCATTCAAAAATAAAATAGCATTGAAAAATGCAAT
GGAAAAGTTCAAAAATGTAACATTTATTTGGAAGTATGAAGATGATAGTTCTGACGAATT
CGCAAAAGGAATTGAAAATATTCATTTTGCAAAATGGGTTCCACAAACTGCTCTTCTTGG
TAAGTTTGTATTCCTTCGGTTATTCAAGACATAAAAACTAAAATTCAGTTATTCTATTTC
AGCTGACTCCCGTCTCTCTGCTTTCCTTACTCACGCTGGACTTGGAAGTATTAATGAACT
AAGCTACTTGGGAAAACCTGCCATTTTGGTATGCCCGTATAATTTTAATTTGAAAAATTG
TAATATTTCAGTGTCCACAACTGTTCGACCAAATGAGAAATGCAAAAATGCTGGTCCGTC
ACAATGGATCAATTGAGTTATCGAAATATGATCTAGGAGATTCTGAAAAAATTGTCAACG
CTTTTCAAGCAATCTTATTTGATTCTTCGTATGCAAAAAATGCTCTAAAATTAGCAGAAC
AGCTCGAGAATCAGCCAATTAAACCCAAAGAAATGATGGTGAAACATGCAGAATTTGCAG
CAAGGTATGTGTTTTCTAACTGATGGCAACATAATTTTGAAATTATAGATTTGGTCGCTT
ACCATCACTGGATCCATACTCGAGAAAAATGACGTTTATTGAATATTTCCTTATTGATGT
TGCAGCTATTAGTATGGTTGTGTTGATAGCTGTAGTTTTTGTGATAACGAAAATGTTTAA
AATTCTATGTAACAAAACTTCAGTAAAGGGAAAAATTGAATAATTTATAGTTTTTCAAAT
GTTTGTATTTTTGTTACTTCTAAAATTTTCGAACAAGGAAGTGTTTCATATTTTCCGGAT
CTTATTCTGAATTTCAACAACCAGAGAATGAATACGAATGGAAGCAATCAAAACGCGAAT
AAAACTTGAAATGAAAACCTGATAAATATTCTCGCCTAAAAATAGCTCCAAAAGCCTAAT
AATCTTCATGTATGAAAAGAGCGTTATGTAGTTATAAATGTGTTCAGTCGAAAATCCGTA
AATGCTAATTAACGATAAGAAAACAAGCATATTAAGTCCTCAAATATATTTTTTTGATGC
TTTTTACATGAAATCCGCAGTGTTCTTAACCGCAATGAATTAAATATTACCCACTGGGAG
ATTCGAATGTTACAATTGGGAAAAACATATCATTATTTTTTATCGAGAAGCATGTAATGT
TATTGTGAAATTCCAATTAGCAAGGTCCTTTGGGATTTCTAATCGGCTCTCAATCTCAGT
TACTCAGGCATATTGCTAGGTAATACTGCTATCAGTCGGAAGCTTCTCTCATTTCTGCTT
TAAATATTTTGAAATGCCCGTTTCGTGGGATGAAATTCAAAATTCCGTGCAATTCTATGC
AGCCATCACTGCGGTCCCACTCAATGTCCTACTGATCTACTTGATCATCAAGTACTCCTC
CAGTGAAATTGGAGCTTACAAGTACTTGATGATCTACATTTCGGTTTTTGAACTCATCTA
TGCCATCATTGATGTAATCGTATCCCCATTCGCACATGCCTACGGATCCACGTTCTTAGT
TATAGTTAACCTGAAGAAGACATCAATTCCAAGATGGGTTCACAGAATTTTACTTTGTAA
GTTTACACCTTTCATTGAACAACAAATTAATAAAACATAATTTATTTAGCTGCTTACTGT
GGATTTTATGGATGCTCAATGGCAATTTTTGGTATTCACTTTGTTTATCGTTACCTGGTC
GCCAAAGGTTCTGACTTGCTGAA
>RGCG80843 Genomic segment corresponding to mRNA: NM_182341 Caenorhabditis elegans essential AdaPTin or adaptin-related protein (58.9 kD) (apt-2C), mRNA.
TCTACGAGCCTATCATACGTTTTAAAAATTAAATGGAAAGTTATGTTCGTACAATTTATA
TACTATTGGCATACATTCCTCTGGGCAGTTTTCACCTGAAAGATGCTTCACAAAAAATTT
TACAGCGTTTTTTGTTCTTCACAAAATTGATCTTAAAATTGACAAAATTGATCTCTGTTC
ACAAAAATTTATAATTAATATTTTTCTTTCATCGTTTTGTCCTTGAACATCTGAGGCCGC
TTTCATTGTTGTAATGATAAAAAACAAACGAATGGCTTGACCACACGCCGATATTATTCA
TTTGAACTGCAAGTAAGGTTCTCATCGAACAAAAAATTAACTTATTCTATCCATCTGTTT
CTCGGTTTTTCTTTAAGTTTTGACCCCCCCCCCCCCGCTCCCCCATATGCTTTTTCTCCA
GAGCAACAGTGATCCAGATGTGTATCCATCCTTATCCTTTCGAATTTCTTCCCCTCAAAA
GATCCTTTTTGACTCTTACTTCTTCTTCCGAGTATTCTTCAAGTCTTCTCACATTTCTTA
TGCCTTCAAAAGTGATCAGCAAGGATGCGTTGCATGAGCTGTTGAGTAAACGCATTTCCG
GACGGATTATCCGGCGTGTGCCGCCGCAACCTCGCCGTGTGTGTGAAAAAGCGCATCATA
AACGCCGTTTAACTCTTGTGGAGTCATGTGCAAGTGTGTTATTTTATTTATTTCACACAT
AATCCTTCTAGATCATCAACTATTTGCCCTTTGATAAGTCATCATGCCATTCCGCTCCAA
GTTTCGTGAAACGATAGGTCGTAGTATCTTCTGCAGATGAAGTTTTTTTAAAAGTCGTAT
TAGGATACCTATTCAATGCCCAAAACTACCAAACAGTAATTTCCGGGCTTTGTTTTGAAA
GTAAAACGTCTATGCTTACATCTCCTTTTTCTCTTTTGTTTCCCATATAAAACAACCATT
GGCTTTATCATTCTGATAATGATCATGTGTTACAGCCAACATGTCGTCGGAAAGCGGCAG
TTCGGCATCTACAGTCCACTACGCCAAACCAGTACTTCGCCATGTTCCGATGCCCAGCAG
CACTACTCCATCTTCAATAGGATCATCGTCGTCTTCATCATCCTCGTACGCATCGTCAAC
GAAACAGACACCACGTAAGTTATTCAACCTTAACTCTATAACAATTATTTTAAAAATATT
TGCACAATTTTCCAATCAAGGTGTCTATTTTTTGGAATTTTCGATGTTTTTGAGAGAAAA
TCAAAAAAAAAAACGAAAAACGGAAGTTTTCGAATTAAAAAATTTAAAAAAAAAGTTCAG
AATATTAACCATAAAATATGATTTTTTTAAAATCTAATTTTGTTTATATTGATGAGAAAA
CACACAGAATTTTTTTTTTTCGAAAAAAGAAGAAAATTTGCCAAAATGTTAAAACAATTT
TTAAAAATTCGAAAATTGTTTCGAACTATCGAAAAAACGAAAATTAGATTTTTTTTAAAA
GAGTTTTTCGATATTTTGGATTTTTCGGTGTTTTTGAGAGATAATCAAAAAATCGAAAAA
CTAAAAAAAAGTTAATTTTTCAAAACAGTTTTAAAAAAAGTTCAGATTTTAAACAAAAAT
CTAATTTTGTTTATATTGATGAGAAAAAGCATGATAAAAATTTTAAAAAGGAAAAAAAGT
TGTAATAATTTTTGAAAAATCGAAAATTGTTTCGAAATATCGAAAAAACGAAAATGTTTG
ATTTTTCGATTTTCAAAAAAGAAAAATTTAGAAAAAAAAATTTCCAGCTCGTTCCCCTGT
GATTCGTTATCCTACTGTAGTTGTTAGCAAGAATTCGATTGCAACACCATCGTCATCTCT
GACTCCACAGGGTACACCATCCTACGCTGTACCTGTTTCTAGAAATGTAGGTTACTGTAG
GTTAGTTATAGTTCAGAATTTTAAAATGAATGGTTTCAGCAAATGCAATATTCGGCGTCG
AAACTCCAATACGAGCACATGCGCCACAGATGTAAGATGCTTGACGATGAAAATCAGAAG
TTGATGAGAATGCAATCGGACGTTGTGAACGATGCGAACCGAAGAGTTCAGGTTAGTGCC
CACTTGACTCTTTTTTTGTTTTTCTTCATATCAATTTCTATCGCGCATCTTTTATTTGCT
CTATGGAAGACCGGTTCACACATTTTGATGACCGGCTCTCAATTTATCAGAGTCTCTGCT
TTATACTCATAGGAATGTGTTCGTGGATTTTTGAAAATTTTCTGCAATCGGAGAAAAATC
TTGTAAGTGATGAACATGTAGGTACTTCTTTGCTAAGTTAGGTTTTTTAGTTACAAATTT
ATGCATTATACTTTTCTTTCCAAAAACTCAATTTTAAAATTTTCAGATGCATGTCAATGA
AATCCGAATGCTGAAAGAAGATAACCGAAAATTAGCGATTAGCAATAAAGAACTCCGTGA
TTTGTCTTGTTTCCTTGATGACGATCGCCAGAAGACACGAAAATTGGCTCGGGAGTGGCA
GAAATTTGGTCGCTACACAAGCAGTCTCATGAAACAAGAAGTTGATTCGTACCATCAAAA
AATGGTGAGCATCGAAGAGAAGCTGTGCACGAAGGAGCGAGAAGTTGATGAACTTCGTCA
ATTGTGTATGTATCTTGATGAGCAGAGACAGAGCCTCATGTCCAATGCCGCTGCTAATGT
TGATTGTGATAATGAGAGTGAAGATTTGGGGTGTGGAAGCAGTGAACAAAGTGGCGGTTC
GGAAGGTCACAACGATGAAGAAAAGCATCACGAATTCAACAAATGTTTCAATAAACACAA
GGAATCCACACTTCGACGTATCATGGCCACATCGATGTGCTCAGAACCATCAGAAGAAGA
GGAGCGAAGAGAAGTTTCGAAAAGAGAACGATCACGACTTTTGGGATACATTCAATCGTT
GGAAAATCGTATCAAACATCTCGAAATGTCTCAAAATCATGTAAGAATTATTAAAATGTG
CGAAATATATTTATTAAAATAAGGTTTAGGAAAGCTTCTGGAACTCTTCATCCAACGTGG
GCTCAGATTGTGACGAGAAGACGATCATTGAACGGGGATGGTTAGGCGAAGAAGTGATGA
GTAATAGTGAAGATTGTCATTTGGAACTGAAACCAGTGATGACTACATCCTCGACATCCT
CTTCTCATATTTTCGGAAATGATAAATGTCCGATGTTTGATTCGATGACAAGTAACATGA
CATCTTCCGGATGCACAACATATGCGAGTTCTGGAACTGATGGGGATAGTGTTTTTGTGA
TTGGAGATGAAATTGGTGAGTTCGAGTTGTTGAGGATTCTTTGTTTTATTTTAAAATTTC
AGATATTGGCAATCTCGAAGTTCGTACACTGTCGCGAATTGACGAAGAAGCTACATCTGC
CAGTGACACTCTCAAAGAAAGTGCTCGAATGCCTCCGAAAATCGCTCCGCCAATTTGTTC
CTCATTAGTACTGACTAATTTTGATAATATGTCCGAAGACTGTGCTCCGAGACTTATGAG
AAGTGCTTCTGAAACCTGCCGTCCCACAACAACCTTGATCTCTTCAACGCAACCCGCCCA
AAGAAGTGTTTCCGTCGAAAAGAATAATAATAATAATGTACACACCCATAATTAATCAAA
AAACTAATATCCACTCTAGGTGGGAAACATTTACCAGTCACACGAAATTGTATCTCTTTT
TTCTTTTTCCTTTTTTCTTTGTCACATTTTTCCATTTTGATACCAAATAACCATCTAGTC
ATGTCTTTAGACAATTTCCATCACATACCTTTACACAGTATCCTGAAAAAACATCAACCA
ATAAAATTACACAACATTTACAATGATTTATTTCAATTTTTCAAAATGTACAGTCAAACA
ATCTAGAGACGAGAACATTTGTAATCAAGATGAGAACGAAGCGGAACCGGTTTACGCATT
TTATGCTAAACATCTGGAATGGTATTGGACTGAAAATCTAGCTGAAATTAGTTTTTGTAC
AGCAATTAGTACATCTACAAGTATTCGTGGCAAAGTTCTTTCGAATAAGCCCAGAGGCGT
TCCTGAAGCCGTTCATCGGTTGCGTCGGAGCCGCTTCTGAAATTGATTGGTTTTAAAGGC
TACGAGTACGGTACCAACCTCATCTGTTTACCACTTGGATCCAAATATTTTCCAGATATT
TTTTCCAAACATGGGCCCTCGATGAGTTGAGCCAGATTTCCAGCCTGGCGGCAAATGGAT
AATGTCGACATTGAAGAGGAGAGGGCAGATGTTGTTCGTCTCAAAATATAGGGTTTATAG
ATTTAATTTTTAATGGGCTTTAAAGTTTAAAATCTATAGCTTTTCATTTTAAAAAAAACC
AAATCATCTCAGCTTCATTATTATTAAAATACAGCCGAAAATGGTTTTTTTCACGATTTT
TCTTCGAAAGCATATTTTTATTTTCGCGTGGAACAAAAACAGTATCTTGGATCGTTATTT
CTTTGTTGAAATCTCCAAAAAATACTGTACCGGCTCTCGCAACGAACGAAACATTTTCAA
ACGACGCCAGTTTGAAAAAGGGATGCACCTTTAACTTTTACAGTAACCCATTGCCTGGGT
TACTATAGTTTTCAAAATTTTCCACGTTTTTTAAA
>RGCG80844 Genomic segment corresponding to mRNA: NM_182336 Caenorhabditis elegans putative endoplasmic reticulum protein family member, with at least 6 transmembrane domains, of ancient origin (41.9 kD) (5E92), mRNA.
TATTATTGTTTTCTATGGACAATATCCCATGCCTACTTGCCTGCCTTCCGTCTCTCCGCA
TTTTCTCAGAGTAAATTTAGATATTCGAATTATCTTGTTTAACTGTAAATTTGAAACGTA
AATGTACTTACTCTCAGGGAGTAGGCATGTATATAGGCAGAAAATAGGCGTGGGCTGCCT
AAAAAATAGCGTTATAAGAAATTCGACTTTTTTTTTGGAAAAAAAAAATTTCGCTGTAGT
TTCTGGGACGTCAAGTATAACTATTCAGGCGTGCCTGAATACATGCCTACCTGCCTGCCT
ACCGCCTCTACATTTTTGAATGAGCTCTGATTTGTGGTGTTTTCACAGCGTAAATTTAGG
AATTCCAATTAATTTGTTAAGCTGAAACTCTGAAGTGTGGATGTACTCACTATCAGTTTT
ACTCACTTTACACAGGCAGAAAATAGGCGTAGGCAGGCAGGCAGGCCTACTCTCGACCTA
CCTCGTACACTAAGTTTCAGATCTCTGAGTTTTGTTCCACCGAAATTTGATCTTGATTTC
TGGCCAACTAAATGAAGTTATGTAAATTTTCACTCTCTTTTTTTGTTTCAAAAATAATCC
GATTTTCTCTCGATTTATGTACCTAGACATGTTCGATTTCAACATACAATATAAAACTAG
AGAAAATTGAAAAAAAAAGTAGAGAAAAAACCAAACGAGGAAACTTATACAAATGACCAT
GTTCTTCCCACCTCCCCGAATCCTAAAAAAAAATTTCAAAGATCATGGCGTATTTAGTCG
ATGAAGTCCGACCACTTATTCTTTGCTTTAGCCCGCCCAATTTTTGGATTGATAAGTGTG
ATAATCTAAAAATATTTTGAACCGTACCCACCCCATCTTCACTTTTTAGCGTCTTGTAGT
GGGCGGCGTCGATCAGATAGATCAACGCGTTTGCACTACAAAAACCCGTACCGAACTCGT
TCAGAATCTACACACTTCTTCAAGCAATCAATTCAACAAAATGACAAGACCATGGGGAAA
CTACTACAGGTAACCAATTTATTTAACAAAATTACCTTTCCGTGAAAAAAAAAACCTATT
TTCAGATGGATAATCGTAGGTGTCGGATTCCTATGTCTGACTTCCATTTGCTCCAACTTC
ATCGTAATCAACTTCACCTTCATCTGCATGAAAAATGATATGTCGGATGCCGTGACAGAT
AGTAATGGAGTAAGTAACACCTAGGGGGCCTCCTGACTTGAAAAATTGTGTAAGCGCCCG
ACATGTTCCGGATTAACGGCTTATCTGCATTTTGGCGTGAAATCATCTCAGCGCCACAAT
GTTTGGGTGCCGCGCCGCATTATTAGTGTGCCCCCAATATGTCGGCTGCTGTAGGAAACC
AAAACTTAAAAAGCTTTAAAAGCTTTTAATTGGCTACAAATCCAGAAACTCCTCTAACAA
GCTCTTGTTTTTCAGACGCTCCGATCAATCTACGACTACAATGGAAGCGAGAAGAAGTGG
ATCTTATGGGCGGTCGCATTGGGTACCATGCTTGGAACCGTACCCATTAACATGCTCTAC
GTCAAATACGGTGCCCGACTCCCTTTCTTCATCGCCGGTCTCACATCGATCATCTCAACT
GCTTTAATCCCCTGGGCTGCAGGCTTTAACTACTGGATACTGATCCTTCTCAGATTTTGC
CAGGGACTCGCGTATTCTGCGGATTTTGCCGCTATCGGACTTATCACTGTTAGATGGGCA
CCACTTACCGAGACTGCTACCTTCATTGCCGTCATGACATCCTTTACGGGAATCTCATCA
GTTGCCACAAACTCTGTGACCGGTGTGATTTGCGAGAGCTCTTACGGATGGAAGTATTCC
TATTACCTTCACGCTATCGTCGGATTGTTACTTTTTGTCCTCTGGTACATTGTCTACATT
GATCATCCACAAGACACCAAGAGAGTCTCCTGCAAAGAATTGACCAAGATCGAGAAATCC
AAGTCTGCAGCTCACTTGGACAAGAGTACCGATGTTCCATACAGAGTAAGTCACAGATCT
TGAGCTACAGTTCACTCATATCCCTCTGCTTCAGAAACTCCTTACCAGCCCAGTCATCTG
GTGTGTCTGGCTCAACGCCTTCTTCGAGATGTCCGCTGTGATCGTCTGCTCAACTTACAT
GCCAATCTACTTCCACGAGGTGCTCAAGTTCGGAGTCACCGAGACCGGCTTCTGGGTGGC
TCTAGTGCTCTTCATCTGGCTTCCAGTTCGATGGGTGGCCGCCGTACTCAGTGACAAGAT
CCGCTGCATCGGAGAGCTGCCGAAGATTCTGATCTTCAACACAATCGCAGTTGGAGGTAC
CGGAGCATTCTTCGCCGTCATTGGGTTCATCCCAGCCGAGAACAAGTATTGGTCCGTTGC
CGCGTTTACCATGACTATGTGCTGTGTGGGTGTCAACTCTGGCGGATTCTACAAATGTGG
TGTTCTTCATGCTCGGTAAGTTGTGTGTGGCGGGGGGCGACCCATTCTGAGCGGGTCGGT
GGGTGGATCCCACGACCCAACTTGGACCCCCCTAACATACTCCATAAGTGCATTAATTGG
TTAGTGAGTAGGATAACGTCTCCGTAAACCTTGTGTAAAACCTTGTACACCTTATTTTAA
GCGGGTCACCCTGTTGTAGAAGATAGCACACTCTAGTATAGTGTTAGCCCTAAACAAAAT
TTTCAATGACTAGTTCAACCACGTGGCGAGCCCTTTATTAAAATTTGCATCTCCACCGGA
TGTTTATAATTAACAGAATCCTAAATGCTCCAAAACTCAGCACAACCAATTATTTTCCAG
CCAATACGCCCACGTGGTCATCGCCGCAATTCAATGGACCAAGTGTGTGGCGCTGTTCTC
CGCCCCTGCGATGGTTGCTCTCTTCGTCACCACCGAATCGGTCCGTACCCAGTGGATCGG
TGTCTTCCTGGTTTTCGGTGGCCTCATGCAGATCACCAACTTGCTCTCCTACTGCATTTT
CACCGACAAGCCCGCCGAATGGACCAACAGCGAAGAGAAGCCCGTGTCCAAGGCGTGAGG
TGTTCTATCTCTGTGATGACCTGATTGTATTGTACCTGAAAATCGGAGTGTGATCATGGT
CACATATACAAAAATTATGTAAATACCCCTTAGCACCTTTGACACGTTATTTTGTAAAGA
TTTACATATAAATATAGTTCTTCCCCCGTTGCCCTCACGTGTACACTTTCTCCTCTCTCT
CCTCCTCCCGCTGAAACAAATGCATTAAACGGTTGTACTTATGACTACTTTTTAGTTTTT
GAGCCACTTTTGTGACTTGAAAAATCAATAAATTTCACATTTTTACTTTTTATTAACAGT
AGCCAAGAATGCGTTCTTTTTTAATATGACCTCTGAAAGGGTAGAAGTTTTTTCGAAGTA
CAATCCAGGATTGGGCGGCAAGTGCCGTTCGGCAAATTTTTTTGTCGACAAATTCGGCA
>RGCG80847 Genomic segment corresponding to mRNA: NM_182331 Caenorhabditis elegans pyridoxal-5'-phosphate-dependent enzyme, beta family (26.0 kD) (5E250), mRNA.
TTTTCGAATTTTTCCCGTTTTCTTTGGATATTTTCATATAATATTCTTACTTTCAAAATA
GATATATTATCGAAAAAATACAATCGCACATTTTTCTCATAATTTATTTTTGATCTACCT
TGTTTACTAGGCTCCGCCCCCCTAAAGTAATTTTTACTTGCAATATTTTAGACACAAAAA
GTCTGAAACTTCGGTCGAAATTATTAGAAATCGAAAACTAATATTTCTGAAAAGTGAACA
TTTCAACAAAAAATTTTTTAACTTGAATAAAGCTGTAGTGTTATGCTGTCCCATCAGTGT
TTGATCTAAAATAAAAGCGGGAATTTTCGCTGAGAAATAAATCTGCGTCAGGTAACATTC
AGAGATCAAAAAGTCTTTATCTATATTTTGATCTATTTGGGCTTCCTGCAGGTGAATAGT
GACCTACAGTCTTCCCGCTTGCATCTCCTCCCTTCCTATGTTGTTGTGAGGCAGAGTCAG
TTGACGTCTTGTATTTACTTTTCTTCGTCAATAAACCATCTTTTTAAAAATAAAAATTTA
AATTTTCTAATCTCTTTTTTTCATATTTCTGCTGTTTGAAACTTCAATTTTTTGTATTTT
CAGAAAATGTCTCGTGAATTGATGGTTCAGGATAGTGGGGACACTATCGGAAATACTCCA
TTGGTGCTTCTCCGAAATATTTCCAAAGGCTTGGATGCCAGAATCGGTAACAATATTTTA
TGAAATTTCGCTGAAAATTTGTAAATTTCAGCTGTCAAAGTGGAATATCTGAATCCATCG
TGCTCTGTCAAGGATCGAATTGCCAAGTCAATGGTGGACGAAGCCGAGAAAGCTGGAACA
ATTGTGCCCGGAAAAACGGTTCTCGTTGAGGGAACCAGTGGAAATTTGGGCATCGCTTTG
GCTCATATTGGAAAGATTCGAGGGTTTGACAACTGACTTTACAGCGGAAAAAAAATTAAA
ACTTTAATAAGATATTTTTAGATACAAGGTGATTCTCGTGATGCCAGCCACCATGAGCGT
TGAGCGTCGTGCCATGCTCCGAGCCTACGGAGCCGAGGTGATCCTGTCCGATCCAGCTGA
AGGACATCCGGGAGTTATTAAGAAAGTGGAGATGCTTGTCGATAAGCTTCCAAATGCTCA
TTGCCTTGATCAATTCTCGAATCCCGCCAATCCAGCCGCTCATTATCGTACCACTGGGCC
AGAAATTTGGAGGCAAACCGAAGGAAAAGTTGATATTGTGTGCTTTGGTGTAGGATCGAG
TGGAACTGTGACAGGAGTCGGAAGATACCTCCGCGAGCAGAATCCGAATATTGAGATCTA
CCCGGTTGAGCCATACGAGAGTTCAGTCTTGAGTGGGCTGCCAAGAGGGCCACACAAAAT
TCAAGGTTTGATTTACATTCACGGGTTTTCATAGTCCCATGGTGAACATCTGTCGCACGT
GGTGTTAGAGTGTCTCAGTTTAGCATGATCTACATAGATCTACAAAACATGCGGGAGAAG
AGACGCAGAGTTCTCAACTGAATGTCGTATGGTTAAGAACGTGCTGACGTCACATATTTT
TGAGCAAAAAATTCCCGCATTTTTTGTAGATCAAACCGTAATGAGACAGCCTGGCACTAC
GTGTAAGAATGATTAAAAGTCACGGCTGCGGTCGAGGTTCAGAACCATCTCGCTGAAACT
CTGCCAGTTCATAATATGAGGGAGTCTGAAAGTGCTAACATTTCGTTATCACTCATTTCT
TATCATTATAAACTTCTAGGAATCGGTGCCGGCATTGTGCCAGGAAACGTCGATCGCTCG
TTGTTCACGGAAATTTTGCGCATCAAGTCTGACGATGCGATGCAAATGGCGCGGCGACTC
GCCGACGAGGAGGCAATTCTCGGTGGAATCTCGTCCGGAGCCAACGTCGTCGCTGCCGTG
GAGCTGGCTAGTCGCCCCGAGAACAAGGGAAAATTGATTGTGACCACTGTGAACAGCTTT
GCAGAGAGATACTTGTGAGTTTATAGTGTAGTTTTTTTTAATCGAAACTTAAATTTTCAG
CACCACGGAGCTGTACTCGGATGTGCTCAATGAAGTTTCACAATTGACTTTTTCAAGTGA
CGATGAGGCGATGGGAATTGCGAAGAAATATTTGGGTCTCTAAATGTATTTAACTGACAT
AAGATTGAGAATTTTTGGAAATTTAAAATAAATTGTATTCCCCAGCCAGCCATGAAAGAG
TTTAATTATTTCAAACAAAAATTAAACAAAATTAATTTAGTAGGTCTTGTGCGGACTTAA
AATATTAAAAGGCTTCAATAGTACCCTAATTTTTCTGGGCACAATACATCACATTAATAG
GGAAATATGGGGTATCAATAACCTTCACATCAGGGAATCCGCATTTTTTAAGCAGGTCGG
TAGCACGTTTCTGCCCCCACATTGCACCATAACACAGAGCATCTGGGCAGTTACTTCCGA
CAGGGAGACAATGGAACATGGAGCACCCGTACATCATTGCAGCCAATGGGCCCATGGCGG
CTTTATCGGTGTATACGTTACTGGAGCCGAGCACCTCTACCATAGCGAACATCCCGCTTG
GCTTGAGAACTCGGTGGATTTCTTGGACGCACTGAAAATTATAAAATATCTTTTTAGAAA
ATTTAAGATTTTCAGTACCAAATCTGGTCTCCGCTGATCGTGGCATGCATCAAAAATAAG
CACCAAATCGAAGGAGTCCGTCCAGATTTCTGGCATTTTTCCGGCGTCACATTCAATAAA
TTCGAGATTGTTGAAAGCCGCTCCTGATTTAGTCTTGCGTTGTTTCGCCTGCCGGATGGC
ATCTTCTCCAATGTCTAGCCCGACAAAATGCGACTTTGGGTATTGCTCGGCGAGCAGCGA
AGAATGGAATCCACCGCCGCACCCGACGTCCAGGACTCGTACTCCGCCGGCTTCAAGCTT
CTCGACGACTCCGTTGCCGATGTCCGGAAGCATATCTGCTACCACATGCTTCTCATGAAG
TGCCTGGCTCATAGTTCCCATGAAATATTGGAATTTTGTGAATTGCGCGTACTCCAGGCC
AAGTGGCCCGTCTTTCCTGAAGCAGTCGATGAGCTCGTCGAGAGGCTCCAACAAGGTGGC
CATCATTCCGTTCATCACGGCTT
>RGCG80848 Genomic segment corresponding to mRNA: NM_182330 Caenorhabditis elegans serine carboxypeptidase precursor (50.1 kD) (5K932), mRNA.
AACCAGTTGAACACTTCAGGCCAATTATCGAAAATGTGACGCCTGCGTCTCTTAGTCTCG
AAGATATAATTGCAATGGATAATCAAAGATCAGATTATGAAGATGAATATGATGTTCCAA
TGGACTTCCCAGATACGGAAGCACCACCATTGACAACAAGACCTCCACCAGTAACGGTTC
GAAATACTCGACCACCTCCTCCACCACAAATACCACAACCAAGATCTCCGATTAATGGAG
GAATGCCTTCAATTGTTCAACCACCTAGCAGTGGAAGTGAGTATTATTGTGAGAATTTCA
TTTTAAAAAATTCAAATATATTTCCAGAGAAATCGAAATTGTTCGCACCACCATCAAGTG
AAGAGTACACTCAAGAAGTTGATTTTGATCCATACGTAGACTTTGTCAAATAAGAACTAA
AAACTATTAAATTTAATTTCTAATCTTCTTGATACGTGTATATTTACATTTTCTAGGTTT
GAAATTCTCTGAATTGAACATTTTGGAAAAAACTGTTATCGGGAAAGAAATCTTGAAATT
TTAAAAATCTTACCTCTTTACTTTGTCCTTGAGGATCTTCATCTCTATCCTTTCCCGCTA
GTATTCCTAGATTTTTTTTCCAATTTTTTTTCAAGTTTTGAGAAAGTTAATCCTAGGAGA
CCGTTCCAGATACATGGTGCCAGCGGCACGTTAATAATTCATTTTCCCAATTTTATTGAT
TTTTTCCAGAATAAATTCAATTTTTGTGATGATTTTATTAAAAAATATTTTTTTTTAATG
TTCCCGCCTCTTTCTTTTCATTTCTGATAACACATACCACTTTTATCGTCATCGTCTCCA
CCGCCCTCCCTCAACAAAAAGAACTTTACAGCTTTTTGATTTATTGGCTCTTTGCGGTGG
CTCCAATTGACAAGACGGCAGTCTGATGGTCACGGGATATTTGTTCTTGAATCTTCTGCT
TCCTTCTTTATTTTTTCTTTACATTTATCTCATTTTTCAGATGAACTTGTTGTTTATTCT
CTCATTAGTGAGCCTTGCTGCGGCGGGTGCTAGCAATTCAGTTAATACTTGGGGAGGTGT
TATTCAATATGATGAAGATTGGGGATATGTTGATATTCGTACAAATGCTCATACTTTCTG
GTGGCTTTATGCAGCAAAGCCTGCCAATTCTCAACGTCCACTCTTTCTCTGGTTGCAAGG
AGGACCTGGATCATCTAGTTCCGGTTTTGGAAACTTTGAGGAAACTGGACCAAAGACGTT
GAATGGATCTGACAATCCAGCTACTTGGGTACGATATTTTCTGTGATTGTTATTTTAAAC
ACTGTATTTTTTTTTTGAAATCAAGATCTAAATTGAAATTTGAAAAGTTAAAAATTTAGC
TTCAAGTTGCTGACATGGTCTACGTGGACAACCCCGTTGGTGCTGGTTTTTCCTATGTCG
ACGATAAATCTGCTTACACCACTGAAATCACTCAAATTGGAAAAGATTTGCTCGCGTGGC
TTCGCAAATTCCTTGCTCTTCATCCAGAGTATCGTACTCGTCCGTTCTACATTTTCTGTG
AAAGTTATGGAGGTAAAATGAGCGCTCAATTTGCTAAAGTCATAACTGATGTAAGTTTCG
AGGTAACCATAAAAAAAACTAATTAACTGTAGTTGTTTAGTCTATCAAAGCTGGAAGTCT
TCAACTCAACTTCCGCGCTGTTGCTCTCGGAGATTCATGGATTTCTGCAATGGATTATGT
CAACACCTGGGGACCATATCTTTATGCTAATGTGAGTTCATATGATCATAGGACACTTTT
ATGTGTTCCATTCCCCAAAAAAATTTGTTTTGTTCTAGCAAATAACATTACTATTTAAAT
ATTTACAGTAAGATTTAAAATGTGATAGTTATCACAAAAAAAATCCAAAAGCAAATCCGA
CTATCTCGAGACGTTTTTCTGAATATCGTAGAAACTTGTTTTTGAGACTTTGACAATCCA
CGAGAATTATTCAAAAAAATATAGTTACTTCAAACTGTTACGTCCTTTTACGTCACAGCT
TTCAAAAGTCAAAGACGAATAGGGCTATTTCAGTCTTTTTGCTTCATCGGTTTGAGACTT
TTTCATTTGTGATAGGCATAAAAAATTAAGACAGGAGACACTGAGAGCACTTTTTGAAAT
AATTTTTTTTCAACAACAAAAAAAAAGTTGTAATATAATATTGCAACATATTTCAAAGAA
TTGCCCCACTGATGATACTCTTTTTTAAAAACGTATGTGGCGTATAAATATACAAACCAC
GCATTCCGGGAAATTCATTAATACCCGAATAACTTGTGATGTAGACAAACGTGCATATGT
TCTTATGGTTTCATTGTAACGACACAAAAATGAAAGTACGGTTCTGACCAACAAAAAGGT
GACAATTCGTCAGTTTTTCCATGTTTTAATCCGCTTATCAAACACGTAGAAACCCCAAAA
TTTCAATTACGTTTTCAGTCTTTCCTTGATGACCATCAATTGAATACAGTTAATGCTGAA
GCAGCAAGATGTCAAGCACTCGTGGATCAACAGAAATGGGAAAAAGCAACGAATTGTTGG
GGAAATATGGAGAATTTGATAAGTGTTGAGACGAATGATGTCTCTTGGTATAATATTCTG
AAGAAAGGAGATACTGATGACTGGAGTTCATCTGCAATGAGATCAAATAGAGTGATGACT
TCAACTCGTAGATTGTATAATCGATTCGTTGCTCCACAGAATTTGGATTCTCTTTCAAAT
TACATGGATACAGTTGTTCGCAAGAAGTTGGGAATTATTCCGGATAAGGTGAAGTTCGGA
GGACAAGCTGGAGACGTGTTCAGTTATCAACAAGGAGACTTTATGACACCAATTTGGAGT
ACTGTAGATCAGCTTCTAAAGGATGGATACAATGTGATTGTGTATAATGGAAATGAAGAT
TTAATTTGTAATACAATGGGAACTGCTGCATGGGTTAATCGGCTCACTTGGGACGGTGCT
GCTACATTTAATTCAACAACTAGACATTCATTCAAAACTCAATCATTCCCATTGGCTGGA
TATTACAAGACTTACAAGAATTTGCAATTCTGGTGGATTCTCAGAGCAGGACATATGGTA
AATTATTTTTAATTTTAGAAAACATTATTGGAATAATATTAATTTCAGGTTGCATATGAT
ACCCCAGAATCTGCAATCTTCATGTTGAAGGCCGTGGTCAAGCAGTATAATGCATAGAAC
TTTCTCATTTTCTTTATTTATAAATGTATTCTTTCTCTCTGTATGATTTCAACCAATGTA
AGCTGGACGTCTTCTCTTTTTATTAACCATTATTATCCGTTCACAAAACATGAGCGTGCA
CAAAAATGATTGCAAACTTTCTGAACCGAAAACTGTAAACAATTGAGAGATGATTAGAAA
TGAAAAGGTAAGTTTGGACGGGGATGAGAAGACATCGTGGACTGATGTATGAATGAAGGG
AGAAGTTTATGAGACTGTTGGAAAAAAGGATAAATGACTTATCGTGGATAAAACGACAAA
TCGAGAAGGAAGAAATTGTGGTAAAAAATGAGGAAAAAGAGGAAAGAAAATTGGAATGCG
TGCCTTTTTTGGAGGAAGAAACGAGTGTGATTCCTCCGACATTCTTTCTTGATTTTTTAT
CTGTGTATCTGAAAGTGTATCTGAAAGTGTATCTGAAAGTGTATCTGAAAGTGTATCTGA
AAGTGTATCTGAAGTGTATCTGAAGTGTATCTGAAGTGTATCTGAAGTGTATCTGAAGTG
TATCTGAAGTGTATCTGAAGTGTATCTGAAGTGTATCTGAAGTGTATCTGAAGTGTATCT
GAAGTGTATCTGAAGTGTATCTGAAGTGTATCTGAAGTGTATCTCAAGTGTATCTCAAGG
ATAGAATATACTGTGAAGCCAGAGAGTAAAATATTCTGTGAAGCCAGAGAGTAAATTATG
CTGTGAAGCCAGAGAGTAAAATATTCTGTGAAGCCAGAGAGTAAAATATTCTGTGAAGCC
AGAGAGTAGAATATACTGTGAAGCCAGAGAGTAAAATACAGTGTGAAGCCAGAGAGTAAA
ATATACTGTGAAGCTAGAGAGTAAAATATTCTGTGAAGCCAGAGAGTAAAATACAGTGTG
AAGCCAGAGAGTAAAATATACTGTGAAGCCAGACAGTAAAATATACTGTGAAGCCAGAGA
GTAAAATATTCTGTGAAGCCAGAGAGTAAAATATTCT
>RGCG80850 Genomic segment corresponding to mRNA: NM_182325 Caenorhabditis elegans essential glutathione S-transferase, C-terminal and Elongation factor 1, gamma chain (42.0 kD) (5L447), mRNA.
AGCTCTGCATCTAAATCTTTCATATTCGTGCATTTAACCGCATAATCGCTAGATCCTCCA
ATAACATTTTCCCTGTTTGCGTCGACCGTTGTGACATCCATTTGGAATTCAAGAGGATCA
ATAATATCTCCTGCTTCGAAATTGCCCTTTTTCGCCCGTCCCACCATTTGCTGCTCGGAT
CCAACAATGAAATCCACCTTGCGGTAACCAAAACAGATGTTTTCTCCATACCAAGCAATA
GATGATGTTGTCGCATCGGGAATCTCGATTATTTCAGGTTTTTCATCTTGCAGCAACACG
TTCTTATTGATCTTGAGTACATTTCGTTCAGCATCACAAACGTAAATCTGAAAAAAACAG
GTAAATATGTTTATAAATCGTTTTAAATCCTACATTTTCAGTATCTTCTCCTGAAGCATC
AATGCAGATAGTTTGAAGGCCGATATTCTCCAAATTTTTAACGTTAGTAAAGCTCATCTG
AAAACAATGGAATTACGAGTGAAATTATTTATTTTCATCAAAAATAAATAAAATGCGAGC
AAATTTTAAACCTGATTCTTGGCGCCGAAATGCGGTAAAAAAGTGTAATGCAACCATGGA
CCAGTGAACTGCGTAGAACCCCTATGTTTTGCGTACTGGCATTCTGCCAGGGGCACATAC
GCAGACTTTTCAGTGTATTTTTCCTCTGAAGAACACCACTCTTTTCAAGCGCCTCTTCTT
TGAGCGTCGCTTCACTAGATTCTCCGACTCGTTGGTGACATCATGACCGGAGTAAGTTTA
TAAAATTAATTTCATTAAATTTGCAGTGCTGTTAAGAATAGTTAACGTGATTTCCGTTCG
TTGCATTGAAAAATGATTAGGCCAAACCTTGAAATGACGAAATTTAACCAATTATTGATT
TTTATTTTGCAGAAACTGTATGGAAACAAGGACAACTTCAGAACCCAAAAGGTTTTGATT
GCTGCCAAGCTCGCCAACAAGACTGTCACCCTCGCCGGAGATGCTGCTCCAGCTGACAAG
TTCCCACTTGGAGTTGTACGTTTTAATTTATTTAGATGTCAGTATTTGACGATCTGTGAA
CTATCAATGTGCAGAATTTCAGACCCCAGCATTTGAAGGAGATGCTCTTCTCTTCGGAGC
TGAGTCGATCGGACTTCACCTGACTGGAACCTCAGCTAACGCCGAGACTGTCCAATGGCT
TCAATTCGCAGAAGGTTATCTTCTTCCAGCTGTTCTCGGATACGTTCTTCCATCTGTGTC
TGCAGCCAACTTTGACAAGAAGACTGTTGAACAATACAAGAATGAACTCAACGGACAACT
CCAAGTACTCGATCGTGTTCTTGTTAAAAAGACCTACTTGGTTGGAGAACGTCTTTCTCT
TGCCGACGTTTCCGTTGCTCTTGATCTTCTCCCAGCTTTCCAAGTACACTATGACCCAGA
TTATATGTATACACTCCTAATTTTCAGTATGTTCTTGATGCCAACGCTAGAAAGTCCATC
GTCAACGTCACCCGTTGGTTCAGAACCGTTGTTAACCAGCCAGCTGTTAAGGAGGTTCTT
GGAGAAGTTTCCCTTGCCTCATCGGTTGCTCAATTCAACCGTAAGTTTCTTTTTTGTTAG
TGTGAATTTGTTTTGTTCCACTGCGAAGTCAGCAGACTAGTCAATCGATTAGTAGGCGTT
ACAGTGGTGGAATATCAAGATTTATGTACACCGTCTTTGCTTGAAACAGTTTTTGTTTTT
GCTTTGTTCGGAACGTTTTTCATGGGACTGAGAGTTGGAAATTTAGCACTGGTCGTTTAC
AGGGTTGTCCTGCAGTCAATTCTAAGTTACCTTAGTTTATGTCCCACACATTTAAAAAGA
AATCTAATTTTATAAAAAAACTTCTGATTTTGTATTCCCAGTTTAAATTTTATTCTTATT
TTACAGAAGCCAAGTTCACTGAGCTCAGCGCTAAAGTCGCCAAGTCTGCTCCAAAGGCCG
AGAAGCCAAAGAAAGAGGCCAAGCCAGCTGCTGCGGCTGCCCAGCCAGAGGACGATGAAC
CAAAGGAGGAGAAGAGCAAGGATCCATTCCAAGATATGCCAAAGGGAACATTCGTTCTTG
ACAATTTCAAGAGATCTTATTCCAACGAAGACACCGCTACCAAGGCTATCCCACACTTCT
GGGAGAACTTCGATGCTGACAACTGGTCCATCTGGAAGTGCGAGTACAAATACCCAGAAG
ATCTCACTCTCGCCTTCATGAGCTGTAACCTTATCAATGGAATGTACCAAAGACTGGAGA
AGTTGAAGAAGAATGCTTTCGCCTCCATGATTCTTTTCGGAACCGACAACAATTCGACCA
TCTCAGGAATCTGGGTGTGGAAGGGTGACAAGCTCGCCTTCGAACTCAGCCCAGACTGGC
AGGTAGGACCATTTCCTCGATTTTGAATGTCGAAGAGTAGTCATTTGTATACGTGATACA
CTTATACAGAGTTACACTTTTCGTATATAAGTGCTTCTTCTCGTTGGAGTTGTTTATTTA
ATGAGCAATTACCTCTAAACTGAAAGCAACAATTTTATGAATTCTCGATAGTTTTCACAA
TAATATATTTCAGGTTGATTACGAATCGTACACCTGGACAAAGCTTGACGCCAAGTCCGA
TGCCACCAAGAAGGAAGTCAACGAGTATCTTATGTGGGAGGGAGACTTCGGAGGAAAGAA
GTTCAACCAAGGAAAGATTTTCAAGTAAACTGGAGTTTCCATACAACCCGGTGTATTTGC
CATTTAATCCTGTTGTTTACTCTGAGTCGGAAAGAATAAATTGTTTTCTATTGTTTATAA
AGGACCCGGTATCACTTCAATAAATTATATCTTCTTCAAGTTGAGATTGAATTTATTCGT
CTATAAGTGTTCCTAAATAATTTTAGATTTAAAAATTAGCTCCTAAGCTTGTTTCTTCGT
TTTCGGTCGTCGTATAGTCCTCGATGTGTCCTTCGAAATATTCTTGATTTGCGTGTTCCA
AAAAGCAAGATTTGATGTCGTTGAAATATTGTACACATTGCAAATGGTTGATTGAGAGGC
TATTGACATCACTATCTTGACTCTGTAAAAATCATTGCGTGTCAGTAAAATGTCTCTCAA
ACCTGATCGCAGAAAGAGTGACAGTGTATTGGAACTAATGATTTGGAGCAGCATTCCGTG
TGGTTTGTTCCTCGTGCCGCACAAAAATGAATCTTTTGAATTGCAGTCACTGGGCACACT
GATTGTTGAAGAAACACTGCACTGACTTCTTCTGATGAGTACGTAGAATATGAGCATAAA
TCTGTGCAAGATGATTCAACTTCGAGAAGTGAGCAGCAGGTGGCAAAGTGCTCATCCGGT
GTCTGTTATTTAGATATTATTGAAATTAAAATTTCCAGGAACTTTTTTCATAAGTTAACT
TTTCCATGATTATTAGGTAGACACGTAAAGGTCACGTGGAGTCAGAAAGTCCCATTTCGC
TTTGATCTTCAAGAAATGCGGGAGAAGAGACGCAGACTTTTCAACCGATTTTGCATGGTT
AAGTGTGTGCTGACGTCACATTTTTCTGGGAGAAAAAATCCCGCATGTTTTGTAGATCAA
ACCGCAATGAGACAGCCTGACACCACGTGAAAGGTGAGAATCCTCGCCGTTTGTTACGCG
TATTGGTCTCGCCACGAGGAAAACGAATTACTGTAACTCCTTTCAATCGATTGACTAATT
TTTTTAAG
>RGCG80851 Genomic segment corresponding to mRNA: NM_182318 Caenorhabditis elegans FAD linked oxidase, N-terminal and FAD linked oxidase, C-terminal (51.3 kD) (5L368), mRNA.
TACAAAGCTAATTTCCAATTTGTACGTAAAGAAGCAGAAGCAAAAAATACCTGATTTTGA
AAAACCTAAAATTGATAACTTGAAAGCTTTTTTTAAAAGCTTAATATTTTTCAGACTAGA
ACTCCAACTCAACCCCACTCGATGCTTGGTAACGTTGGATAAAAGTCGCAGCCTTTATGA
TTTCGGACTCCCATTTCACATCAATCCGTCCACAGCCAAATCCAAATTCAACCACGAAAA
ATTCACACTAGTGGTTTCAGCAAACATTCTGTTGTGATACTGTAATCTCGCGTTTCTTCT
AGATCTCTATTGTTGAATGCCGTTGTTTTTCTACTTGTTGATTTTGTTCCCAGTTTTGGA
ATTTTTCAGATTTGTTTTACTGATTAAAATTTAAAAAAAAATCTATATTATTGCTTTTGA
AAATCGCCGAATAGATATAATCAACTAAAATAAGATCCAGAGCGTTTCGATCCTAAAAAA
CATCACATGCATATTGCGACTTTTTGAAGTTCAAACAACGAAACAGTCAATAAAATATCC
TATGAAAACAAAAATTAACCATTTTTGATGTTTTTTGCCCGTGCAGAATCCTATTTCGAA
GTAAATTATTTTCAAAGTAAGAAAGCGGACTAATTCACAACTCAATAAATGCAAAGTTAT
TTCTATTTTTCTGAAGGTTTCTAAACAAGAAAAAGCTTATTTTAACGTATTTCTTCTCTA
ATTCTCCATTTTCGTCTTCATCACGTAGAAACCAACACTATTTTCAATGTTTCTCATCCT
GCGTCTTCCATCTCGATGTTTCATGTCAATGTTTCATTGAACTTATTGGTTTGCCCGTTT
TCTGTGTTACATCAGAGTCCAGTTCTTCAACTACGATCAACCCATCACGTATGACATAGA
GGAAGATAAGATGGTTTTTAGCCGAATTCTATCACTTTTAACCTCTTGTTCATTTGTATT
TTCTTTCATTTCTTTCATTTTCATTCACATTATTTAGAAAATGCGGCGAGTCTTCAGTTC
TCAAGCAATTCAAACGGCAATTGAGAAATCTTTGCCAGATCTTCAAAAAATTGTTGGAAA
CTCTTCTGTTCGGACACAAGAATCTGTAAGAAGGCAATTTGCACGAGATGAAAGTCATTT
TATGTGAGTTTTGAACGGAACAATTAGATTATTGGCCAACTCCTTACAACTTCAACAATT
GACTACTTTCAAAAGTTTAAAGGTGTCGCAATTTAACATTTTTCTGAAACGCCTACTGTA
AAATTTCTATTCTGAACAATTTTTCTTTATATTTTTAGTTGGCATTTTTTTTAAATAAAG
GAATGAGCGATTCCCGAAATTTTTTAATGCAGTGAGACCCATCTTAAAAAATCGGTGCCT
TAGTACGCGCAACAAAAATTTTGTGATTAAAAAAAAACTTTAAAAATTAGATAACAACAG
TTGTTTACATTACTTTTGGAAGGATTCTCATTATTTTCCACCAAAAACATGATACCTCTT
ACTAGCACGAATATCCTATCTCAACTTGCAAAGACTATAAATCATTTCGGAAATTTTTTT
TATTTATTTAGTTACTACTTATTGAGCTTATCCAGATAATCTTGGTCTATATTTTTATCA
CCAAAAATCACATATTGAAGATCAACATTTTTTTCCAAATTGAATATTGAACTACAAAAA
TAGCTACAGAACACTTTTGAATAGTGCCCGGCATTATAATATTTTAAAAATAGACTGTGC
AACTGATTGTCCAATAATATACTCTAGGAAATAACACTTCATTTCGATGATACAAAATTT
CAGTGCACCACCACCAGCAGTTGTCCTGGAGCCTACAAATGTTGAACAAGTCTCCGAAAT
TCTAAAACTATGCAATGACAGAGCAATTCCAGTGGTTCCATTTGGTACTGGAACTGGACT
TGAGGGTGGATCTATGTCAACTTTAGGTGGAATTTGCATAAGTACTCAACAGATAATTGG
TGATCCAGTGCTCCGTGAGCAAGATTTTGTATGTTCTGTTAAACCATCAACTACAAGAAT
TGCTCTTAATGATGCAATTAAAAATTCTGGATTATTCTTCCCAGTTGGTTAGTTCACTGA
TTTTTGATTTCCAACCATTTTCTCCTAACTTCAGATCCTGGAGCAGATGCTTCTGTTTGT
GGAATGGTAGCAACTAGTGCAAGTGGAACCAATGCAATTCGATATGGGACAATGAAAGAA
AATGTGGTGAATTTGGAAGTGGTACTGGCAGATGGTACAATCATAGATACAAAAGGAAAA
GGAAGATGTCCAAGAAAGTCATCTGCTGGTTTCAATTTTACTGAACTTTTTGTTGGATCT
GAAGGAACTTTAGGGATAATTACTGAAGCAACAGTAAAGTAAGAATTTTGAAATGATATT
CCCTGAGCCTTCTCAGAACATATTTTTAGAGTTCATCCTCGTCCACAATTCTTATCTGCA
GCTGTTTGTTCATTCCCAACAGTACATGAAGCTGCCTCTACCGTAGTTGAAGTTCTTCAA
TGGAATATTCCAGTGGCACGAATTGAGCTTCTTGATACAGTTCAGATTCAAGCTTGCAAC
TCTTACAGTAGCCTGAACCTTCGAGAATCACCAACTCTTTTCATTGAATTTCATGGTAGC
AATGAAAAAGAAGTAGCTGATCAAACATCTGCTGTTGAGGATATCTGTAAAAGTCACGAA
GCTCTAGATTTTGATTCTGGAGCCTCACCTGATAAGAGGGCAACTTTATGGAAAGCTCGA
CACAATGCATACTACGCTGCTCTTGCAATGAGAACAGGAGCAAGAGTGAGTCTTGGTATT
TTGAAATTGAAAAGTGTGAAATTTTTATTTCAGGGATTCACGACAGACGTATGTGTACCA
ATATCAAAACTAGCAGATGTGATATCAGAAACAAGATCTGATCTAGATGAACATGAAATT
CTTGGAACTGTTGTTGGTCATGTTGGTGATGGAAATTTCCATGTTATCCTCCCAACAATT
GAAGAAGATAAAACTGAGCATAGAAAGATCCAATCGTTTTCTGATCGTCTTGTAAGACGT
GCTCTGGCTGCAGATGGAACATGCACTGGAGAACATGGAATTGGACTTGGAAAAAGAAAA
TACTTGAGAGAAGAATTAGGAGAGAATACTGTACGGTTGATGCACACGATCAAACACGCG
TTGGATCCTAATAATATTATGAATCCAGGAAAAGTCCTTCCAGAATTGTAAATGCGTATT
TTCTGTAAGTAGAATGAAGTGAAGAATGAAAAATTACCCAACTATTTTGAATTGAATTAT
TTAATTAAATACTGGGCACTACAAATTTATCACTATTTTATATCAATTCCTCTTTTAACT
ATAAGATATGAGAAGTCGATGTCGAACTATTTTTTGCGGAATAAGAACGACGGATAGGAT
TTTGTATACTTGCCTTTATAAAAATGTTTCTTCAAAAATAAAATAAAAAGTCGAGCACCT
AACAAATTGGAATCCGACATGATTCAAACACCAGGAATATTCACAACGGAAGCCAATTTC
TTATAAGCTTATACCAAAAAAGACAGAAATTTCACTTATTCAGGACGTAGTTGATAAAGC
GGATTTGCGTTTATGATACCCACCGGCACGGGAGAAAAGAACAAGGATTAGAATCTGGAA
GACTGGATTGTATTTAAGGAAAAGATTTTGCTTTTTTAGTGGATAATTCCTTGCAGAAAA
CTACACTTTGATTCAAATTATCTCGAAAAATGAAATTCTTATTGTTTTTGTATTTCACTG
TGCTTGCATTTTGTGAAATTCAATGTGTGCCATTATTCAAAGGTAACATTTTTTTGATTA
CTTTCATACTTTTAAAGCAAATAATTATTTCAGATATTGACTATAAGCTCTATGAATATG
ACACTGGAGTTGCGGTGGATTCTGTTTTTGAAATAGTTCCAGATACGTCAAAAAAAGTGG
CTTCCATCGGAAAAAGACATCGGAAGCATCATGAAAAATTGTAGATAAATTGAGATTTTA
ATTGTTCATATTTAAATTGTTTTATTGTATTTAACATGTTTCCGCACATCGTTTTTCATA
AAAATTGTTATAGTTGAATGAATCTATGAGATCTTGTTGTATGAAATAAAATGTTAATCA
AATAAAACCAAGATTTACAACATTCTCTTTGCAAACCGGTTTCTGCGATGACGGAGAGCT
CTCATAATTCGTTTTTGTTTGAGAAAATTCT
>RGCG80852 Genomic segment corresponding to mRNA: NM_182317 Caenorhabditis elegans essential glycogen phosphorylase (97.7 kD) (5E63), mRNA.
AGCAAAGAACAAAGTCTTCCGTAGCCCAGAAGAAAGTGCCCCTCACTTTCATTAATTTTT
TTTTCGATTTTCTTGGGCCGACCGGGTGATAAAAATACACCGAAATATCCTGTCGTCGTC
TACTGATTGTTGTTTTATTATCACTTACGCGTTATCAGTTTATCGGTAGTTTTCTGCATG
TTGACTGACCGCCGACACGGTCAACACTGATATTATTCGACGTTTTAGCCTGATCAGTTT
GAAGCGATGCATTTCACTCCTCAATGATCAGCGAAAATATTTTTTCTTCGATTTTTTTTT
TGGTTCAAGGAGGAATGCTTGCTTGTATAGGATCAAAACTTCGCAGAAAATTACTAATTT
TAGCTAAGATCCCCAGTTTTGCCAGCTTTTCCGTGTCGCAGTGCTCAGAGACTAACTTTT
ATTTGATTATCATCTTTTATTGCATATTTTCATCACTTATTTCGTTGATTGAGGCATTTT
TGGTCCCTTATCGGCTTAAATGCACCTAGATCAATGAAAAAACGTTGGATAAATGCCCAA
TAAATGATGTTAATCAAATAAAAGCTAGTTTCTGCGAACTGCGACACGGAAAAGTTCGCA
AAACTAAAGGTTTTTGCGGAAATTTGCGATTTTTTTGAAAAATATAGCAAATCCACGTGG
CTTTCATACTTTTTTCAAAAATCTTTCATCTTGGAAATCACGGGGCCGGCCCCTGCTATC
AATATTGATTGTTGACTGATCACTGAACTGCCCCCCTCCTGTTGACTTTGTACTGCGTCG
ACTACTATCTCGCAACACATTTTGTTTTCTGGCCTGACTCGCCATTGCCTGCAGTGTTCG
AAATTTTTGTTTGTCCACCATTCTTATCACAGTAGCCGAACAAGTTATAATTTTCACCAC
TTTCCGCTCATTTTTTCTCCCAAAAAAACCAATTTCCAATTTTCAGCAGCCCGTGGTTGC
CGAATCGACTGCCTCATCGTCGAGTCCGAAGCTGTTCAGCATGATCACCAACGATCACGA
TCGTCGCAAGCAGATCTCCGTGCGCGGAATCGCTCAAGTGGAGAACGTGTCGAACATCAA
GAAGGCGTTCAATCGCCACCTTCACTTCTCGATCATCAAGGATCGTAACGTGGCCACCGA
TCGCGACTACTACTTCGCGCTCGCCAACACTGTCCGCGATCATCTCGTGTCTCGCTGGAT
ACGAACTCAACAACACTACTATGACAAGGATCCGAAGCGGGTCTACTATCTGTCGTTGGA
GTTCTACATGGGGCGAACGCTGTCGAACACAATGATGAACCTCGGAATTCAGGCGACCGT
CGACGAGGCGCTCTACCAGCTCGGTCTAGACATTGAGGAGCTTCAGGAGATCGAAGAGGA
CGCCGGGCTCGGAAACGGAGGACTCGGACGTCTCGCCGCGTGTTTCCTCGACTCGATGGC
CACGCTGGGTATTCCGGCTTACGGATACGGGCTTCGCTACGAGTACGGAATCTTCAAGCA
ACTTATTCGTGACGGATGGCAGATTGAGGAGCCAGACGATTGGCTTCGCTTCGGAAATCC
ATGGGAGAAGGCTCGTCCAGAGTACATGCTTCCGGTCAACTTTTATGGAAAAGTTGTGAA
GGAGGATGTGAGTTTTGATTTTTTGGAGAAAATTAAATTTAAAAAAATAAAAAAGGAATG
GGCCGAACTGGGGATTGAACCCGGGACCTCTCGCACCCAAAGCGAGAATCATACCACTAG
ACCATTCGGCCATGTTTGGAAATCGTGTTTGGAAGCAATCAAGATGCACAATAATCGATA
ATTGGCTGATTGCGAGAAATAATAAGATTCGATATCTCTTCATCACCAGCTTTCACGTAT
CTAATCGTGGCCGAATGGTCTAGTGGTATGATTCTCGCTTTGGGTGCGAGAGGTCCCGGG
TTCAATCCCCGGTTCGGCCCATTCCTTTTTTCTTTTTTTCGCTTACTTTTTTTATTTTTC
ATTAAAAAATATATTATTTCAGGGAAAATCGAAATGGATCGACACTCAAGTTGTGTTTGC
CATGCCATACGACACACCAGTCCCCGGATACAAGAACAACATCGTCAACACGCTTCGTTT
GTGGTCCGCCAAAGCCGAAAATCATTTCCACCTCAAGTTCTTCAACGACGGAGACTACGT
GCAGGCTGTGATGGATCGTAACTTGTCCGAGAACATCACTCGTGTCCTCTACCCGAATGA
CAACGTATGTTTGAGCTAGATTTTGGCAGAAAAAAAAAATCAATTTCCCCACATTTTCAG
ATGTTCCTCGGAAAGGAGCTCCGTCTCAAGCAGCAATACTTCCTCGTCGCCGCCACCCTC
CAGGACATCATCCGCCGCTTCAAGTCCTCCATCTACGGAAACCGCGAGGCCGTCCGTGTC
AACTTCGAGACCTTCCCGGATAAGGTGGCCATCCAGCTCAACGACACTCATCCATCGATC
GGAATTCCCGAGTTGATCCGTCTCCTCATCGACGTCGAGGGACTCACCTGGGATCAGGCC
TGGGACATTTGCATCAAGACCTACGCCTACACCAATCACACCTTGCTCCCAGAGGCCCTC
GAGCGCTGGCCAGTGTCGCTTATGCAGAATTTGTTGCCGCGTCATTTGGAGATCATCTAC
GAGATCAATCAGAAGTTCATGAACACCATCTCGCAGAGATTCCCAGGAGATTTCGACCGT
ATGCGTCGTATGTCGATTGTCGAGGAGGCCGATCAGTTCGGCGAGAAGCGCATCAATATG
GCTCATTTGTGCATTGTGGCTTCTCATGCCATTAATGGAGTCGCGGCTCTTCACTCGGAT
CTTCTCAAGAGCTCCACGTAAGCGAAAATGCTCTGAAACCTGGCGCTAGAACCAATGGGC
GACGCATCATTTTGCAGCTCCGCCGCACGAATTTATTTTGGCTGTTTTTCGCATGATGTT
TTGAAAGATTTCGATATGTGAACTCGATAAAATCACGAAAAATTGATAATTTGTCATTGA
AAATTCGGACAGAAAGAGAAAAAACATCGTGCGGCGGTGTTGCTAAATCGCGCGCCGCAA
ATTGCAATCCCGGCCCGCCCAATTTTTCTTACGCGCAAATTGCAAAATTACCATTTTAAA
AAATTAATATCATCCATTTCCAGCTTCCGTGACTTCTATGAGTTCTACCCGGATCGCTTC
CAAAACAAGACGAACGGAATCACACCACGCCGCTGGCTTCTTCTCTCCAACCCATCTCTC
GCCGACCTCATCGTCGAGAAGATCGGCGAGTCGTGGATCACCAATCTCGACGAGCTTCAG
AAGCTCAAGGAGTACGCCAACGATGCCGGGTTCCTCGATTCGATTCGTCGTGTGAAGCTC
GAGAACAAGCAACAAGTCGCCCAGTATTTGAGCGACGAGTACAATGTCAACGTGAACGCC
GCTTCGTTGTTCGATGTGCATGTGAAGAGAATCCACGAGTACAAGAGACAGCTTCTCAAT
ATTCTCCACGTCATTGCTCTCTACAATCGTATCAAGGAGAACCCGAACATCGATATGGTT
AAGCGTACCGTGTTGTACGGAGGAAAAGCTGCTCCAGGATACCATATGGCTAAGCAGATC
ATTCGTTTGATCACCGCCGTCGCCGAACAAGTCAACAATGATGCCATCGTTGGTGATCGT
TTGAAGGTCATCTTCCTCGAGAACTACCGTGTCTCGATGGCTGAAAAGATCATTCCAGCT
TCTGATCTCTCTGAACAGATCTCGACCGCCGGAACCGAGGCTTCAGGAACCGGAAACATG
AAGTTCATGTTGAACGGAGCTCTCACAATCGGAACTCTCGACGGAGCCAACGTTGAGATG
GCCGAGGAGATGGGCGACGAGAACATCTTCATCTTCGGAATGAACGTCGAGGAGGTTGAG
GCGCTCACAAAGCGCGGATACTCTTCGCAGGAGTTCATCGACAAGAGCCCAATGCTCAAG
CAGATCATCGAGCAAATCGAAGGTGGCATGTTCACTCCAGAAGATCCAGATCAGCTCAAG
GATCTCTCCAACATGCTCCGCTATCATGATCGTTTCATGGTGTGCGCCGATTTCGACGCT
TTCATTGAAGCCCAGGATAAGGTAAAACTCAAAAAATTCAACTAATTCAAATTTTTACTG
ATCAAAATAAATTATTTTCAGGTCTCCGCTACATTCCGCGACCAAGAGAAGTGGTCTCGC
ATGGCCCTCTACAACATCGCCTCGACCGGAAAGTTCTCAACAGATCGCACAATCACCGAA
TACGCTCGTGAAATCTGGGGAATCGACCAGTTCGAGAGCTCTCTTCCAGCACCATATGAG
AATGAGAAGAGCGAATAATTCTTCTATGCACTAACATTGTAATTAATTATCGCCATAACT
TCCCCTCCTCTCCGTCCCATTTAGTTTATAGCATTTTTATAGAAGCCTTTCCCTCCCCCG
ATAATTCTTGTGAATCTTCAAGATCAAATTGATTTTGTCCTCTCTGCCCCCAGTCCAATA
ATCGTACTTCCCCCGAATGTGTTGCCATACTTTGAGATTGTCTATTTGCACGTCTGCCCT
GCATATTTATGATAAATTGACTGAAAATATCAACTTTTTTTTTTTAATTTTGACTCGAAT
CTGCAAATGCTGAAATTTAATTAAAAATTATGGCTGTCTGAAGGATCTTCAAAGAAGTTT
CGATACCTCTACGACCAGCTCGTTAGCAAAATACCAAACTCCTTTTCGATGAGTTTTCAA
AATTCCTGGATAAATATCCTGAACTTTCTACATCAGAAGACCATTCGCAACGTAAAATTA
TTGATTCCAGGAAGTTGAAGTTCAGATCCACGACAATCAGACTATGATTCACAACTTTAA
CAAAACATTAGCAATTTCATTTTTAATAACAACAGTTTATTCAGAAAATAGAAAAACTTA
ACGACGACGGAAGAAGTTCTTCTTGACCTTTGGCTTTGGTGGCAGAATGATTCCATCGTA
CTTTTGCTGGAACCATTTGATTGTCTCCTCCTTATCGACACGGTGGGATGGTCCAATGCG
TCCTGGTGCACGTCTGCGCTTGGAAACTCGAACTCCGTTGCGGTTCAGAACGACGTAGAA
GTCCATTCCGTAGATTCCAATTCCTGGGTCGTACTTGATTCCGAGATCAATGTGCTCCTG
GAAACAAAATAATCATCACTTTTGAACACTTCAACTTTAAGCTAACCTGAACTCCGAAAC
CGAAGTTTCCAGTGTCAGAGAAGTTCTCTTTGAAAAGCTCGTATTCCTTGACCTTGAGTC
CCTTCTCGAGGATTTCCTCAGCCTTTGGTCCACGAACGGTGCAATGAACAGCAATCTT
>RGCG80854 Genomic segment corresponding to mRNA: NM_182315 Caenorhabditis elegans essential  CHeckpoint Kinase (50.4 kD) (chk-2) alternative variant b, mRNA.
TCCTCATTGACCTCCAGAAGCCACCCAAATCCACTATTCTCCATAAATTTTCCAGCGGCT
CCAGCATTAGTACGACGATAAGCCTGAGCTGAAATTTGTCCAGTCGGGCTTGAAATTGAG
CCGGAATCTGCAAAAAAAAATCGATTTTTTACGGAAATTTCTAGTTTTTTGGCCTAAAAA
TTCAGATTTTTCGTACTTGGCGCGTTAGATGACTGGTCCGGGTGCTCAAATTGCTCGAAA
TTCGACGAGTAAAAGCCATTTAAGTCGATAGAGACCTCCGGTTGCTTGACTCCAGTGCCC
GGGTAGTCCATTTTCACCAAATTCTGAAAAAAAAACGGGGGTTTTAGGTGGTTTTCAGCG
ATTTTTTCGAGAAAAATATGAAGAAAATTCAAATTTTCGACAAATTTCATGCAAAAAATC
CATTTTAAACAGGTTTTTACGTTAAAAACGTTTTAAAACCCGGAAAAACTGAATAAAATC
CAAAAATTCATTGAAAAATTACGGTAGTTCTTAAAGGCGCAGTACTCGTTATCGATGGGT
CTCGCCGCGATTTTAATGTTTTTTTGTGATTTTTTAATTTTTACTCAATTTTTGCAAGCT
TTGGTTGTTTTTTTCACGATTTTCAAAAAACTTTACAAAAAATTTGAAAAAAAAATCGAC
TTTCCTATTGATTTTGAGTCTAAAACCAATGAAAAAGTCAATAAATTCGTTAAAAAAACT
ACGGTAGTTTTTAAAGGCGCAGTACTCGTTATCGATGGGTTTCGCCGCGTCTCGCCGCGA
TTTTCGTATTTTCGTATTTTATTTAGGATTTAGTTGTTTTTAATCGAATTTTCGCGCAAT
TTTCTTCGTTTTTTTCGCAATTTTCTCCATTTTTTCGCAATTTTCTCCATTTTTTCAGCG
ATTTCCATGGTTCGCGGGACAAAAAGACGTCGGAGCTCGGCGGAAAAGTAAAAAATCACC
AAAATTTGCCCCAAAAATCGCAAAAAATTCAATTTTTTAGGCCAATCGTGGTGGTTCCGG
TCACCCGAGACGACACGATGCCCGTCGACGAGGATCTTGTCGTCGGAGAATCACAGTGTG
CTGCTTCAAAACCCTTCGCGAAGCTTGTCGGCGTCCGCCGAGGCATTTCTTCCATCGGTT
TGTCGATTTTCCCGCAATTTTCACGAAATTCCGGCTAAAAATCGATTTTCCAGACTTGGC
AGACGATCATTTCGTGTGCGGACGCGGCTCGGATGATGCTCCGACGAATTTCAACTTTTC
TCAAGTCGCCAAAGACGTCGGGCTCTACAGATTTATCTCGAAAATTCAATTTTCCATTGA
TAGAGTAGTTTTCTACTGAAAAATCGCCAAAAAAATCAATATTTCAGGACACAGAAACGC
GTAGAATCTATCTACACGATCACTCACGCAACGGGACCCTCGTAAATCAGGAAATGATCG
GAAAAGGGCTGTCCAGAGAGCTAATGAACGGAGATTTGATCTCTATTGGGATTCCAGCGC
TGATCAGTGCGTTTTTGACGATTTTAAAGCTTTAGGGTAAAATTGCCCAAAAAAACGGGT
TTTTCCGCCAAAATCCGTCGATTTTTCCCAAAAAAACCCCGAAAATTTGCAGTTTTCGTG
TACGAAAGCGCCGACGCCGACCATCATCCGGAGGAACTGACGAAAAAATACCACGTGACG
AGCCATTCGCTGGGAAAAGGCGGTTTTGGCAAAGTTTTGCTCGGATACAAGAAATCCGAT
CGATCAGTGGTACGGGCGGCGTGGGAAAATGCCGAAAATTGGAGAAAAATCGATAAATTT
CCAGAAAAATCGATAAAATCTCCGAAAATTGTGAATTTTCGCCAGTTTTGGTGCATATTC
AGCCATTTTTTTTGCTGATTTTCACCTAAAAACCGCCAAAATTTACCGGAAACTTGTGAA
AATTCAAATTTTCCTCTGAAAAATGCGATTTTTAACTGGAAAAACACATTTATCGATGAA
AATTTGCCGAAAACCTTGAAATTTTCACGGAAAATCGATAAAAACCCTCAATTTTTGTGG
GAAAAATCGATTTTCAGCCATTTTTTCCCGGAAAAATCATCAATTTTTCATGTTTCAGGT
GGCTATTAAACAGCTCAACACACAATTTTCGACAAGATGCAGCCGAGCAATCGCTAAAAC
TCGAGATATTCGAAATGAGGTTGAAGTTATGAAGAAGCTCAGCCATGTTAGTAATACACG
AAAATTGCTGAAAAATCGATTTTTACACGGAAAATTGCTGAAAAATCGAAATTTTCCGCA
TTTTTCGCTGAAAATTCACGAAATTCGATCAAAAAAGCATAATTTTAAGCGAAAATTGAA
GTAATTTTGGTCAAAAATGCTCAAAAATGAGAATTTTCCAGTTTTTGGGCGCTGCTAACA
CTACAAACTACACATTTTTGGGCGCTCCTAATTCAATTTCAATGGTTTTTGGCCTATTTT
CGAGCCATTTTTCACTAAAATTATCGATAAAAAGTGATTTTTCGCGTTAAAAATGCTCAA
AAATGCCATTTTAACCCTAAAAATTCTAATTTTTCAGCCAAATATCGTTGCAATTTACGA
TTGGATCACCGTCGCCAAGTACTCATATATGGTTATCGAATATGTCGGCGGAGGCGAATT
TTTCTCAAAAGTCGTCGATTCCAAGTACAATCGAATGGTAAATTGGCCGAAAAAATCCCG
AAAATTTCCCTAATTTTTCCATTTTTTCAGGGTCTCGGTGAATCGCTCGGAAAATATTTC
GCTTTTCAGCTAATCGACGCGATTTTGGTAATTTTTAGGTAATTTTTCGTCGCTAAAACC
GCTCGTTTTTTTTCAGTATCTTCACTCTGTTGGAATCTGTCATCGTGACATTAAACCCGA
AAATATTCTGTGCTCGGATAAAGCGGAGCGGTGCATTTTAAAGGTGAAAATTGGCAATTT
CTTGGCTCAAAAAAGCTGAATTTTAGTCAATTTTCACCCGAAAAACCTCCAAATTTGCAG
CTAACCGACTTTGGAATGGCGAAAAATTCGGTGAATCGAATGAAAACTCGCTGTGGAACG
CCGTCTTATAATGCGCCGGAAATTGTGGCGAATGAGGGTGTTGAGTACACGCCAAAAGTC
GATATGTTAGTAGAATCATCGGCAAAAATGACTTAAAAATTCGGAAATTTGAGCGAAAAT
CACTCTAAAATTGTGAAAATCGATAATAAATTCGAATTTTTCGTGGAAAAATCACTAAAA
TCGATGGAAAATGAAGTTTCTCCACAAATTTTGGCAGAAAAATTGAAATTTTGAGCCAAA
AACTACGAAAATTAAAGAAATTTTAGCTTTTATGCTGAAAATCGGATAAAAATCCCATTT
TTCAAGAGATTACAGCCGAAAAAAATCAATATTTCCCCGAATTTTGTCAGTAAAAATGGA
AAAATTGGAAAAAAACTATCAAAAAAACCGGAAATTTGGTCAGAATTTATTAAAAATTCA
TGTTTTTCACAATTTTTGACTAGAAATTGCCCAGAAAATCTCAGTTTTCGGTGGTTTTTC
ACCGAAAAATCGAGTTTTTCGATGTTTTCCCTTCAAAAATTGGAAATTTGGCAAAAAAAT
TGAGATTTTTCATAATTTTTCACGAGAAAATGCCAAAAAATCTAATTTTCAGCCACAATA
ATCGAAAAAAAAAAGATTTCCGACGATTTTAGAGTCAATTACACATAATTCCCCGGTTTT
TTGAATTTTTTTCGGCGAAAAACTCTAATTTTCAGCTAAAAATCGATAATTTTTGGTGAA
AATGAATCAAAAATGGAGATTTTCGTGAAAAATCCGATTAAAAACGTGTTTTTTTCAAAT
TTTTCATCGAAAATTCGGAAATTTGCTCAAAATTTGGCTAAAATTCAGTAAAAAAACCGT
TTTTTCCTGGAAAAATGAGCCGAAAATCAATAATTTCAGTGGAAATTTCAGAAATTTGTG
TTTTTTTTAATCAATTTTCAGTCGAAAAATGGATATTTCCCGATATTTTGCCACTGAAAG
CGGAAAAATTGGAAAAATCTCTCAAAAAACCCGGGATTTTGGTCAGAATTTATTAAAAAA
TTCAGGTTTTTCATAATTTTTGACTAGAAATTGTCCAGAAAATCTTAAATTTCGACGGTT
CTTCGCCGAAAAATCGAGTTTTTCGGTGTTCCCCTTTCAAAAATTGGAAATTTGGCATAA
AAATTGAGATTTTTCCATAATTTTTCACTAGAAAATGCCAAAAAATCTCATTTTCAGCCA
ATAATAGTCGAAAAAATGCCAATTTTTGCCGATTTCCAGTAAAAATTGGTCATTTTTCCT
CGAAATTAGTCATAAATCCCCGGTTTTCTGGGTTTATTTCGGCGAAAAACTCAATTTTTC
GGCCGAAAAATCGATTTTCTCCACATTTTTCCATGTTTTTATGCATTTTCAAGTAGTTTT
TGGCATATATCTAGACACTTGAAAATGCGAAAAAAAATGATGAATTTTTGATGAGATTCC
GTCTTTTTTCGCCTCTTTTCCAGTAGAAATTCCCATTTTTCATAGGAATTTTCATGGCTA
ATTTGCAACTATTTGGATTTCCTCGTTTTTACGCCTAATTTGGCAATTTTCGTGATTTTT
TTCGGGGGAAAAATGCGGTTTTCGACCGAAAAATAGCGTTGAAATTCATTTTTTCGTTCA
AAAAACGGAAATTTTCGATAATTTCCGTGGAAAATGACAAAAATTGCCAATTTTTTCGCT
GAAAAATTGAATAAATACGAAAAAAAAAACCCAATTTTCATAGATTTTTGCCGCGAAAAT
CCGAAATTCCGCTCGGAAATCACAAAAACTTTTTCACAAAAAATATATCAATTTTATCCA
AAAATTCGATTTTTTTTTTTGAAGAAAAATTCAAAAAATTGAGGTTTTCGCCGAAAAAAA
CCCAGAAAACCGGGAATTTACGTCTAATTTCGAGTAAAAATGCAAATTTTTACTGAAAAT
CGGCAAAAATTGGCATTTTTTCGATTGTTTTGTCTGAAAACTAGATTTTTTGGCATTTTC
TAGTGAAAAATTATGGAAAAATTTTAATGCCAAATTTTCAGTTTTTGAAGGGCAAACATC
GAAAAAATCGCATTTTTCGGCGAAAAACCATCGAAAATTGAGATTTTCTGGGCAATTTCT
AGTGGAAAATTCGTTTTTTTTTTCAGCCAAAAATTGTGAAAAACCTGAATTTTTAATAAA
TTCTGACCAAATTTCGGGGATTTTCATAGTTTTTTTCCCAATTTCTCCACTTTTACTGAC
AAAATTTGGGGAAATATTGATTTTTTTCGGCAGAAATCTGCAATTTTTACGAATTTTCGA
CACTACTTTTTGACTCAAAAATTCTATTTTCGGGTCAAAATTTAAGAAAAACTGGCTGAA
AATTGAGAAAAAAACGTCGATTTTCACCCAAAACTCGGATTTTATTAAAATAAAAATTTT
AAAAAAATTGGTTTGTTTTTTCTGGGGAAAATTGGATTTTCGACCGAAAAATTCATTTTT
TCGTTCAAAAATCGGAAAATTTTTAAAACAAATTTTCCCGAAAAACATGAAAATTTCAAT
AATTTCCGTTAAAAATGACCAAAATTCCCTAATTTTTGCCCGGAAAAATCCGAAATTCCG
CACGAAAATCACAAAAACTTGGTTTTTTCGGTCAAAAATACCGAAAAATTTGCAAAAAAC
TCAAGTTTTTCCACTGAAAATTGGAAAAATAAATCGATTTTTATATAAAAATTCAAAATT
TTAGCTTTTCCACTCGAAAAATTCAATTTTTGATGATTTTTCTACTAAAAATTGGAAAAA
AAAACGTCAATTATCTCCCAAAAAACTTCAAATTTTCACCAATTTCTTTGCAGTTGGAGC
CTCGGATGCGTACTTTTCATCACATTTTCCGGTTATCCACCGTTCAGCGAAGAATATACG
GATATGACGATGGATGAACAAGTTTTGACAGGTAAATTGACGAATTTTCAGTGAAAAAAA
CGGATTTTTGGGCAAAAATCCGTGATTTTGACCTAAAATTCGGGAAAAAATGCGAAAAAT
AGCCGTTTTCCAAGCAAAAATAGAAATTTTTGACTCGAAAAAGAGCATTTTTCGGTGTAA
AAATGCTGAAATTTCGATTTTCAAGCCATTTTTCCGGCCGGAAAACTACCGAAAAAATCG
ATTTTTAGCGTCTAAAAATTCCAATTTTTCAGGCCGCCTAATCTTCCACGCACAATGGCG
TCGAATTACTGTCGAAACACAGAATATGATCAAATGGATGCTTACTGTCGAGGTAAACAT
GAAAAGAAAATTTGAAGAAATTGGCCTAAAAAATCGAGAATTTGGAGTGAAAAACTGGAA
AAATCAGCGAAAAATGAGATTTTTAACTTAAAATACTGGAAAATATGGATTTTTTTGGGG
TTTTTCGCCTAAAAATATGTAAAATCATAAAAAATGGCCCAAATTTGATATTTTAAAGTT
AAACTACCAACTACAAGTTTTGGGCGCTGCTAAGACTACAAACTACAAATTTTGGGCGCT
GCTTAGACTACAAACTACAAGTTTTGGGCGCTGCTAAACTACAAACTACACGTTTTTGGG
CGCTGCTAATTCAAATTTTTAACTTTTAAAGTGGTTTTTTGCATTTAAAATGTATAAAAT
TACATTTTAAAGCCAATTTTTTCAGAAAAAAAAGTAAAAAACTCCAAAAAAAGTGCCGAA
ATATGAAATTTTCAGTGAAATTTTTCGATTTCTCGTCGAAAAACTCACTAAAAATCAATA
ATTTCCTAAATGTTTCGCTCTAAAAACGGCCAAAACTTCAAAAATTTCTTCGCCTTAAAA
TCCCATTTTTCAGAGCTAAAATTTCCTCAATTTTCAGCCATCAAACCGCCCGTCTGCCGT
CGAACTAATGAGTACTCAATGGATGAAATGTGCGGATTGTCGTACTGCGAAACAGGATAT
TTTGAAGAGTATTAAGCCGATTTCAGCAGCAGCTCCAGCTGCACTACAAACTACACAAGC
TGGACCTGTGAAAAAGGTCAAAAATTGGAGATTTCTGGCGAAAAATGATGAAAATTCACT
GAAAATCGCGGAAAATTGACGAAAAATTAATAAATTTCCATAAAAATCAATAAAATTTCA
GAAAAATCAATAAAATTTCAGAAAAATTGATAAATTTCCAAAAACAATAAATTTCCAGAA
AAATCAATAAATTTCCATAAAAATCGATAAAATTTCCATAAAAATCAATAAACTTCCAGA
AAAATCAATAAATTTCCATAAAAATCAATAAATTTCCATAAAAATCGATAAAATTTCCAT
AAAAATCAATAAACTTCCAGAAAAATCAATAAATTTCCATAAAAATCGATAAAATTTCTA
GAAAAATTCGCAGAAAATCAAATTTAACCCGGAATTTTAGTGATTTCACATAAAAATTCA
ATATTTCTATTTTTTCGGTTTTCGCTCACGGTTTTCGCTTGAAAATCTTAAAAATCTCAT
AAAATTAGCGTTTTTCAAGTAAAAACACCTGCAAAAATGGAAAATTTCAGAAAAATGCAG
CTAAATTTCAATTTTTTAAAGAAAAAAATAGCGAAATCCACTAAAAATTGAATTTTTCAA
CTAAAAATCGCAAAAAAATGTTGAAAATCACGTTAAAACCGGAATTTTTCGATTTTCAGC
AAAAAATATATGAAAATTTCAATTTTTTAGCCTTAAAAACCCTATTTTCAGGCAAAAATG
TGAACAACGTTCCACGTGGGTCCCCACCACTTCACCGCCGCAAAAGTCCGCAATTTGTCG
TCAAATCGGGTGTAATTGCGTCCAAGATGTGTCTTTTTGAGGTCTCTTCAACACATAATT
TATCATAAATTTCGAATTTTATCCCCCAATTCCCCGTAATTTCCATATTTTCCCGTTAAA
ATTTTTTTAAAATTCCAATTTATAAGCTCCCAGAGCCCCCCATTTTATTGCGTTTTTCTC
CCAAAATTTCGAAAATTGTTCAATTTTTTTGTGTTTTGCCCCACCTCTTGTGCTATTCTC
ACATGTAAAATTCCGATTTTCAGCATTTTTGATGGGAAAAATCGGATTTTTTAGCTTGAA
AATTGATTTTTTTTTAGCTTGAAAATCGATTTTTTTTTTAGCTCGAAAATCAGATTTTTA
AGCTTGAAAATCGGATTTTTTAGCTCAAAATTTTAAGCTTTTCCCCCAATTTTAGCTCAG
AAATCTGAATTTTTGGCTAAAAATCGAAAATTTTTCTGCAAAAAATTCGAAAAAAATTGA
AAAATCCCTAAAATTTGCAAATTTTTTGCCAAATTCTTGAGATTTTATGCTTTTCCTCCT
ATTTTTTTGCCTAAAAATTCGAATTTTCAGCTAAAAATTCCTATAATTTTCCCAAAATTC
TCAGCTTTTCCCCAATTTTTAGCTCAGAAATCTGAAAAAAATCGAATTTTCCAAATTTTT
CAGCTAAGAAATCCAATATTTTTCCCAAATTGTGTGGCCAAAAATCCCCCCAATTTGCCC
GAAATTCTGAGCTTTTCCTCAATTTAGAGCTCAAAAAATCGGAAAATTTCGCTAAATTTC
AAATTTTCCACATTTTTCAGCTAAAAATCCCCCAATTTCCCGAAATTCTAAGCTTTTCCC
ATTCTTTTTCATTTTTTTTTCATTCTTTTTATTTTTTTTTTCATTTTTTTTTCTAAGCTT
TTCCCCCCCCAAAAAAATTTTTTTTTGTGAAATTTTCTGTAATTTTTCTCTGTTCTGTTC
TGTTTGCGT
>RGCG80855 Genomic segment corresponding to mRNA: NM_182308 Caenorhabditis elegans putative protein (9.3 kD) (4M677), mRNA.
TTTACAGAGTTTCCAATATAGGTAGGCTTCCTGCAAACCTATTGCCTACCAATTTTTGCA
CTAACGAGTTGTCAAAGCTGTGGTTTTCATTAATTTTTTTCCAGTTCAATGAAGAAATGA
GCAAAGTTTTGGAATGTATGTACATACTTTGGCAACAGGAATGCCCGTAGGCACGAGGCA
GGCGTAGGTTACCTAGTCAAAATGCAGAAAAAATGTTTCCGTACGTGTGAAAACTACTCT
TTGTGTATCACAAGTTTTAAAAATGATTGAATAAAACAAGTGGCGTAATTGGATTCAAGT
AGAGTTCTAATAATTATATAAAGCTTCTGCAAAAAATTTTTCAGCGTACTGTTTGTAATC
ATTTTATTAAAAAAAAATAATTAAAAACTGATTGAAAACTAAACTAGAATTTAAAAAATT
AAAAACAACGTAAAAGTATTTATAGACTCTCTCCCCGGTTTTTTCAAATCCAAATAATCC
CTTTTCGGGCGATAAGAATTATTTTGAAAACATCATGAAAAATATAATTGTTTGCTTTGC
TTGCTCTACGAGAATAATTGTTTTTTATCCGACGAGTTTTTTTTAAATTGAATTTGAACT
AAAATATACTTTTTGTCTACGTTTCGATTAATAATCACATCAACACAGAACACACCTACA
CTTATCAAATTGATAAGAATTATTAAGTGACAAATTCATATGGGTTTCTTTTTTTTCTTT
CCAAGAATTCCTTGATACCAAAAGAAAGAAAAAGTTCAAAAACGAACTTCCCGATCGTAA
GTGTCTCCTCCACCTGGCCGTACCTTCTTCAATGTTCTTTTTATTTTCATTTAAGTTGTT
TGTTTGCAGCAAACAAATACATTTTTGCTTTCGTTTGCACACGCGAACCACTGTCCACTT
TCGTCCATTTTTCTGTTTTGCATTCATTCATCTATATTGATTTTCAGCTGAAAACGAACT
GAAAATTGAGTTGGAACTGAGTGAATTCGGAGGGGAATCAATGGAAGTCTTCGTACAATG
GGCTCCAAATGTTGTGCTTCTCGTTGGGGTTAGTTATTTTTAAATTTATGATTAATTGCT
CAACTGGCAACTAGCCCAGCATTTCAAAATTTAATACATTTTTAAGGAACTGAAATAGAC
AGTTTAAAAATCCAATTACGAAATGCACTACTAATAGGGAAAATCGCTAATTTTGATAAC
TTTTGCGTACTTCTCGTTTATTTCACATTTGACTTACACTTTTGGAGAGTGCTAAAATCT
AAAAAGGCCGTACTTACACTTTTGAAAACATTTGTTTCACTTACTTAATTAATTGATAAA
ATTTTGTAAAGTATTTTAAATTATGGAAAATTGACAAAAATTTGTTTTTTTTTTAATTTT
TAAATTTGTATTCTTATTTTTATAGTCCATTCTTCACAATAACTTGGGGTTAAAAATTGC
CACAAGGTTTTCAAACAACTTTTAAAACTCTTATTCGAGTTATTGTACCAATACTTTGTC
TGAAGTTTTCAGAAAAAAATCCATCAATGATAACTTTTGACCCTTTTGAGTATATTTAAA
CAAAATTTGAAAGACACTCCAATGCCACTAAATTGGAAATTTTTAAAAACTTGATTGTTT
ACAACATATATTAATATTGATAAAACTATATATTAATATTCTTAAAATATTTTTGACATA
TAGAATTTTGAAAAATAGCATAATTTTTGTAAATTCATTCACTAATTCTTTTAAAATTTT
CAGGGAATGTCAATTGTATGCATTCTAATTCACATTATTCAATCGACACTTCGACCTCCA
CAATGCTGTCATAACTCTTCAGGTAACAATCAAGTGATGAAAAAGATACGAGTAATTAAT
CAAAAAAAGAGCTGATTATATTTAATAAGATTGACTGCGGTTTTTAAACACATACTATGA
ACAAAGGTTTATGTAATTAACATTTTCAGGTACATTAATAATTGGCTTGCCACAAGTACA
TCCGCATAATTCATTTCAATATGTTCGATTAGAGAGTCAAAATGTGGAAACAGACTCTTG
GCACAAAACGGCGTTCCCAGTTTTTGACGTGTAATAACAATTTTTCTGTATTGTATTAAC
CCTAATAAATGACATAATAATATACGAAGCACTTGCATTTTTTATTTTTATGAACAAATT
TAAATTTGGAAAAGTGTTTCCCAAAAATAATACAAATGTAAAATATTATATGTGTATTGA
TTTTAAATGTACATACCTACAGTAACAAATTAGAGTGTGATAAAACTTTCAAACGTGCAG
TAACGGATGATAATTTAATTGAACTTAATTTTCGGCAGCACCGACAAGAAGAAAAATGAA
AACTTTTCAGATTTTAGTCGCATAAGTTTTTTTTTGGAATTTTGAATCACTATAAGAATA
TTACAAGGTTTTTTTTCAGGAATCTTAATATGAAATTTTTCTTTTCATTTGGAGTTTACA
GATTGGACGTCTGAGTCGAGTGAAATTTTTCAAATTTTAATTTTGTGGGGTTCGTCTGTG
ATCCGGGAAACCCCGGGCGTTCCGGTTTGCAAATCCAGTTCTTGAACGGTATGAGTAGAA
TTATTTCAGAATTGTGAACAACTAAAAATTCCAAAGAAAAAATTCATTATTTGGAAAAAT
TAAAACTCTTATTTGAGTGAATACGGAACAGTATCATAAAACCCGAATGATTGAAAACAG
TACAGATAAAAACAAAAAACCAGACATAAAAATCGAATTACATGATTGATTTTCCTCGTT
GAATATCACATCCATGATTGGATACCTGCCGGCCGATAATCTCATCACAAGCAGTTTTCC
GGTCGTAGACAAGTCCAAGAGCAGCTGCAGTATCAATAAGGACACGTGTCCAATTGTATT
TCAATGAGTATTCAGATGTTCTGTAGTCTTGTGGGAATGTGTGATGGAAGTTGTGACCTC
CCTCTCCGACGGCAGCAATTGTGGTGAAGACGTTTTCGACTGGGGTAATTGAGGAATCGT
ATGGCTTCCATCCGAAACTGGAAATAATAATTTTTAGATTTTTTATGTTTGATTTCTTCA
ATCGTGAATGCTTT
>RGCG80856 Genomic segment corresponding to mRNA: NM_182307 Caenorhabditis elegans putative protein (14.7 kD) (4M230), mRNA.
GAACGTTGGCTGCCTGCGTGGTATGTAGGCGTCGCCTGCGTGGTTTTGCAGCCACTGCCC
ACAGCTGCCCACCGTTGAGTCGCCTGCGTGGTTTCTAGGCGTCACCTGCGTGCTTTTTGG
TTGCCTGCGTGGTCTTGACGCGTTGCCTGCGTGGTGGGCAGTCACCTGCGTGGTTTGGAG
CGGCGCCTGCGTGGTTCTATTTATCTGAGTTACGACTGTTGCCTATAAATCCGAAAACCA
CCAACTATGTAGGCAAGCAAGTTTTGACTTATTTTGCCAATTCCCGCTATTCGATTAAAT
TCTATATTTTTGGTCTATGGTTCATAGTGGACAGTAAGCCTATTTAAGCTTATAAGTTCA
AGTTAATTCAGCCATCTTTTTGGTGATTTGATCTGAAGAAATGGAAAAAAAGTCAAAATG
CATTTCTGAAGTTTATAAGATTAAATATACTTACTCTGCGTTAGCTATAAGCACCAATAA
AAAATTTAAGAAAAAAAGGAAATCTATAACCATTTTTAGTTCTCGTTAATTTTTTAAGAT
TTTTTAATACCCAGTTTCATAAACTCCAGGCGATAAGGTTTTTTTTGTGTTTTCGTTGTA
AGCGAAAATCTTTTTAAAACTGAAAATCTCAAAGCTCTTTTTTTCAATGATCATATTTTG
GCCAGTTAATTCTTTTTATAGGTATTTTTCTTATATCTTTAATATTGAAGATTTCATTTT
TATAAGTTTTTTTATTTGGCAATCATCATCATCCTCATCATCTCATGAAATTGTTTGTTT
AAGCTTTCGCATCAATTCGGGATTAAAATATAGAATTGCTTAGCTCGTTCCTCTCTAGCC
CGAGGGCTTTTCGTTTATATCCAAAAGTTCCTACTTCCCTCAGCCCGCCCTTTCTTCTTT
CCAATTGCCACATCATACATCTTAAGTATATCCACGTATTTCCCAACTCATCACGACGTC
TTCTTCTCGTTTATCCACCTCGTCTTCTTATTCAGAATACATGCCGTCGTCGTCGTTTTC
AACTGATTTCGACGTGTCTAACATGTTGAAACCGTCAAGTTCTCAGATGTTTGGACCAAT
TGATATACACATTCCACGTAAAGATTCTCGTCATCATCATCATCTTCGACATCTTCGTGC
AAGGCTGGCACCAGAGAGACTGTGTTTTGGAACACTTCGACCTCAGACTGCGGCCTATTT
GATTTGTATTGCAGCACTACATGAAATTACTTTTGGTACGTAAGTTCAAGAGGGACTATT
TGAGCCGCGAAGTCTAGCTCCAAACCATTTAAAATAATTTTGAAACCAACTGAAACCTTG
AATTTCAGATCTAGGTTATCAAAATTTTCATCTTTTTAAGATTTGACAATAAATCTCATT
TTTATACGTGTACAATAGTTCTAAAGTTATGGTTACACCAACAAAGATGTTTCATACTAT
TTTGACAGTTTTAAACTGTGTTGTTCCTCTAATTTGACCGTCTTTTTTTGCCTATTTCAC
ATTTTGTCAAAAAATGTTCAACATGTAAAATATGTTTCTAATTTTGTCCTACATTTTGGT
AGTTGAACAACATTTCTTCAACTTAAATAACAAATTGATGCCGAGATTAAACAAACCAAA
CTATATAATGCCATAGCGGATGCAAATTCCATATATTGATACAGTAACTCTCTCGAGATA
TATCTACAATTTGCACTTTCAAGATATTTTCTTCAAAACACCTTTTGCGTGATGAAATGA
TTATTGAGACATGAGAAAGTAAATGAGCATTCATCAGCCTTTATGACGTAGTTTTCATTT
TTATTTAAGTAAAATATAAGTCTTGATCATCGAAAAACTCTGCCAAATTTTGATCATTCA
ATAGTTCCAAATATTATTTTGAAAATAGAAGACTGAAAGATCATCTTGGATAATCTAGGA
ATTATGAAGATTTTACAAGTACACTTGCTAATCTTAAAATTTTTAAAGCGATAACTTTTC
AAAAGATAATCTTCAATGTTCAGGCACAATTCTGGTGTTTGCAAGTGGTTATGGTGAGAA
GGAAAGCTGGTATCACAGTGCACAATGGGTTGTGATACTCACATGTCGTCTACTACAGTA
CCCATCATGTCTTATTGCACTTTTTGGAATTCGGAATAATAATCCAGCGTTGATTGTTCC
ATTTATGTTGTCACAGGTTAGTGACAGCAAAACCAAACAAGTGAAATGATTATATTAAAC
AGAAAATATGAACTTATTTTAATTCAGAGAAAAGTCAAAGCAATATTTGAATAAGTTTTA
TGTCATCAAAAAGTATCAGGTCAATTCGAAGGACTCTAGAAAAATGTAATTATTTAAATT
TAATTTTTTTCGGATGGTTTTCTAAGACTGAAAATTCAATCGAACTTCACTTTTTGATTA
AATGACCATTTTAGTTTTGCAAACATACAATACAAAAGTCTTTACAAATTTTTTTCCAAC
TCCCATTTTTGATCAAATTGCAGGTATCACTTGGAAGCTACGCCGATCTTCACACATACA
TCCAAATGGTATCAAAATGTTCATCATCAGCTCCACTTCCGACAACTTCTCCAATTATTT
TAATTGTAATTCCAATTCTAGTTTATGCTGGTGCTCTCATGTTCTTTATTTATAATATGT
ATATGGTTGTCAAGTGTATTACAGTAATTCGTGGTGATAGTGGAAGAGGTGGTTTAGATG
GACCACAACCATCTGAACGATCAATTAATGATGATCTATTTCTGTAAATAAAACAATTTT
TGAACAACCTTAAATTATGTAAATTTGTAAATTCTGTAATTCAATGAAGATTTTTTGAAA
TATTCCAATTTGCAAACAATCCTCAAATTTCAGTTATAAAAACCTATATACATAGTTTTG
ATAAGAAAAAGAAAAAATTAAAAGTTAATATTTAATATTCTTGAAAACATAGATCACGCG
GACAGTTTTTTTTGGATTTATATCCCAACTTGCGAATTATCATAGTTTTTGATATTATTT
TAATATTTTTCAATCAAAGTTCATCAGTTTTAAAATTTCTGGTATGTGCACGTCAAAACC
AAAATTCATTCCACTTCCAGAACAGGTAAAATTTTAATATATTTCAAAACATCTATAAAT
CTGTATTTCCAGCAATCACTATGCTCATTGCCCAACTCTGGTTGTTGCCACGTGGATGTC
AAAGTTGGACGGTCGAAATGGGAGAAACGCGTAGCAGTTTTGGTTCAAGTAGAAGGAGAA
CCAGACTACAAGATTTACATTTACACGTACTTCCTAAAAGGACTTGGTGCAGGGTTGAGT
AGGCGATTATTGAAAAGATTATCAAGAACCAGGTTGAATTTTTAAAGTAGGCAGGTACGA
ACTTAAGTGCCTGCCTACTTATTTGCATTTCAGCATGGATATTGTATTTGATATTGGTAC
AGTATCGATCTACGAATTTTTTATCTACTTATTCAATTGAGAACAAATGCCACCTGTAGG
CGTAGGCGCCAGTAGGCGTGAATAATTATTTCACTTGCCAATGAAATTTTGAAATGACTC
GAAAACGTTCAAACCCTTTTTTTGCAAAGTGTGAAATCTCTAAAACTTGAAATTTTGTCT
CACAAACAATAATTTCTGATAGTCTTTTCAATCCT
>RGCG80857 Genomic segment corresponding to mRNA: NM_182305 Caenorhabditis elegans COLlagen structural gene (27.6 kD) (col-107), mRNA.
ATTTCGAAAAAAATATGAGATTTTAAGGAAATCCAAAGCAATGCCGCCCATATTCCGACC
CACTGCAATATTTTAATACGAAGAATTAAAATATCATGAAAGTATAAAAAATGTAGGAAG
CAATTTTTTGGACGACTTCCAAAATTATGAGTGTCATAAACTGAGTCATTGTCGCTTTTT
GACAGTAAATAAAAATTTTCAAAAAATGTTTGAAAAGTTTTATTATGATATTGCGGTCAT
TTTGGCACCATAGGTATACTTTTTAACACATTCCCCACTGGCGCTACTCCACCTTTAAAA
TAACTGTGAAATGCTTTTTGAGGTGAATTTTTCTAGGACAAACTGAAAAAAATGGGGTTT
AAAGAACCTAAAACACCAAAAAGTTTCCAGAACGCTTGCCTACCCTGAGACATCATAAAA
TATCTACGAAAATTCACGTTTGGCCAATTTTTCGGATAAAGGGAAACATTTCGTCCAGTT
CAGACCAACTTAGTTTGTTAGTGCTCCCGACCTACATAAAATATTCCAAATGACATCGAT
TTCAATTAAGATTACAGAAGTGAGCTCAAAAACGTTCCTTGCGAGTTATACTTAGGTATC
TGAGTATTTGCATACTTACTTAATTTTTGAAAAAAACTAAAAGTGGTTCTCTAAATGGCC
AAGTCTGAATACATATTTTTTTAAACAATTTATTACAGAAATCCCGTCCCTTTCTCTTGA
AGACAATAGCCAACTGATCATGCCAAAATTCAAGCGCGCTTCTCATTTTCTTATTGGTGT
GTTAAAACTGCCAATAATCAAAGTCTCCCCCTCTTACGAGATAACATCTACGAGAGACGA
AGAGGTAGAGAGAAAGAGAACGAAATTGCCGTAGAGAGGCAAAAAGATCTTACACAAAGA
TATGCGGCTGGTGGTGGCGGGGCTTCAAGGTAAGCTACCTACACCGCCCTCATCTCACGT
ATAAAAGGCGCGTCGAATCATCGGACAGTCACATTCAGCAATGAGTACCAAAGCCATCGT
TATTGGAGCGTCTTTCTTCTCCGGAGTCACGATTATCGTGTCTCTGGTTGCCGCCGGTAT
GCTCCTTCAGGACATCAATGACTTGTACTACGATGTGATGGATGACATGACTGAGTTCAG
AGTAAGTTGATTAAAAATTGTCTTTTATTTTGAAAATTTTTAATTCAAAAATTTCAGAAC
ACCGCCAATGAAGCCTGGAAGGACATGATCGTTCCATCAGGAGCCGTCGACGCCAGCCTT
ATCTTCGGACGTAACAAGAGATCCGGCGGAACTTGCGGATGCGGAGCACAGCCAAACAAC
TGCCCAGCTGGACCAGCCGGACCACCAGGAGCCCCAGGAGCTCCAGGAGAGGACGGAACC
CCAGGACAAGCCGGAAAGAACGGAGGAAACGGAATCGGAATCGTCAACTCCGCCGACGCC
GGAGGTTGCATCAAGTGCCCAGCCGGAGAGCCAGGACCAGCCGGACCAGACGGACCAGCC
GGAGCCCCAGGAGCCGACGGACAGCCAGGAGCCCCAGGAAACGCCGGACAAGACGGAGCC
CCAGGAGCCGCTGGTGAGCAAGGAGACGCCGGAGCCGCCGGACAAGACGGAGAAGCCGGA
GCACCAGGAGGCCCAGGAAAGAACGGACAACGCGGATCCGGAGCCCCAGGACCAGCCGGA
CCAGAAGGACCAGCCGGACCAGCCGGACAAGACGGAGCACCAGGACAAGACGGAGCCCCA
GGAAACGCCGGATCAGAAGGACCAGCCGGAGCCCCAGGAAAGGACGGAGAAGCCGGAGCT
CCAGGACAAGACGGAGAGGCCGGAGGCGAGGGAATTCCAGGCCAAGACGCTGCCTACTGC
CCATGCCCACCACGTACCGCCGCTGTCGAGGCCACCCCAGCTTCCCAGGGAGGATACAGA
CGTCGTTTCTCTCACGTCTAAGGATTTTAACATTCTCAAAAATAAACGATTTTTCATTCA
CACTTTTTCTTTCTTGTTTTCTTTTAAACAAACCATGATTCTGCTGCTGCAGCAGCTGCT
TCTTCATCACCGAACACCGCGCTTTCCTATGATAGTTCAAATCCTTCTCCAGCGCCACCT
TGTATCCGCACATCTCACAGGTGAACTTCTTCTCCGCGTGCGCCCTGTAATAATGCTGCC
GAAGGTTGCGTTGTCCGTCGAACCATTCCTTTTTCGAAGAGCACGACGCGTCCGGGCAGT
GAAATGCCATAATGATACCTGAAGCGCCATGGATTTGAAGCTTATTCAAAGATTTTCAGC
AGAAGCTTACGTGGTTCGACGCAGTTCCTCTGTACAATTCGCTTCTCATTTGTCTCCGAC
ACGTCGGGTTTCAAGTGTTGTTTGAGCTGATGGAAGCGGCAAGCAGATGAGTTCATAAAT
TCCCGTCCACACTGCTCGCACTTTGTCATTGGTGCTTCATTGAGAATTTCGTCGACGGTA
GGGAAGAAGTCCACTTTTCGAGCGTCTGTCATTTTGTTCTGAAATTTTGAAATATAATAT
TCTTAAATGTGAAATAACGGCTCTAAAATACTTAAAATTGCTCTAAAAAACCTAATTTCA
TATTGAGATCTTGAATATTTCAGAAATTGAGTATTATTGGCATTGCCCGCCTACGACCTA
GAAAATAAGTTATTTTACCTTACTTCTGTATGAAGCATATTATGTTTAAAGGAGAACATT
TTAAAACCAAGGTCGATCTAATGCATATGAGTTTTTGATTCTCATAGTCAGTTTTTTTCA
AAACTTTTAAGGTATTGTAAAAAGAAACCGTGCTCGACTTTTCTAAAACGCTTATAATTC
AACAACCAGATAGTGTAAGAAGCAGCAGATTGCTGGTAGACGTGCTCTTTTCAAAGTCAG
AACTGTATGGTTTATATAAAAATCTGAAAATTGCACTTATCGAAATTGTGAGCTACTTTT
A
>RGCG80860 Genomic segment corresponding to mRNA: NM_182299 Caenorhabditis elegans putative cytoplasmic protein (31.9 kD) (4G564), mRNA.
TTTCAAAATGTTCTTGAAATTTTTCGGCCAGTCGATCCCACACATCGAGATGATTGAATT
AATTTCAAAAAATAAAATGATATTCTATGAATGAAACTGTAATTTTTTTTCGAAAAATTT
CACATTATGATGTCTTCTAGGAAAGTTGGAAAATTTCACAACAGTATTGCTGGCTTTAAC
TTTAAAACAAAAAAAACCGTGAAAAAAACTAAACAAACAGTATAGGTTAAAATGAGCAGA
GCTTTTCATAAGAAACGCAAAAATTTTTGCTATGATGAGTGATGAAAGTGAGTTGCTTTT
TATAATACATTTTCTACAGTTTCAGAAAAAATTCAATTACCATAACAACAATTTTAAATG
TTTGGAAACAAATATTTGAAAAACGTTGAAAAAAGTGAGCGGAATTTAAAAAAATTTCTG
TTTCACTGAAATTTTATTTCATTTGCTGAGAAAAATATATATTACCGTACTATTTTCAAA
AGCTTTAGTAAGAAATATAAGTTCTCCCTTCTCTCAAATAGGAAACTTTCACTTACTTCT
TCTTCTTTACCTGAATACCTGCCTAATTGTAGCCTTCACCTTTCTCTCTCTCTCCAGTCC
CAGTTCTAATTATTCCGAAATTCTCTCCTTTTCCATGTTTCACATATACATTTCCGATTT
TGTTTCCCACGTTTTCATGTGCCTGAATCCTCTGAACTAGAGATTCTGAGACGCAGAGAA
AAATAAACGTGGATTACGGTAGTTGAGGGGAGCCAGAGAAGAGCGGCGACGTTTTTCCGT
CTTCTCGTGCATTCTAGTGAAATAGCGCTCAAAAAATTTAGACGCAGAATTGCAACGCGC
AATTTACTATTGATTCGGTTGAAAAATGAAGAGAGAAGAGAGACTCAGAATATTTTGAAA
TATGTTTCTGACTCATCTATTCTGAAAACTTAATGATCAATAAATTCCAGGTTGCATATC
TCCACAGAAATCACCGGCTTTTAGTCCAGAACAGGAGAAAATGCTGAAATCGAACAGAGC
AAATGAGCCACAAAGCTTTGTGAAAGGAAATGTAAGTATTTGAATTTAATTCTTAATTTG
AAAATATATATTAAAAATAGCGAAACCTAAAATTTCTTCACAGTTTCAGCGATTTTTTAA
GCTTTCATTAATTCATGCATATATTTTTTTCTTTAAGTGAACGGAAGAATACAGCTTGTG
CTGAAAATTTGAACACTTGAAATGTGTTATAAATATTGTATCAACACTATTTAATTAAAG
TTTATAACTTTGTGAAGATAGTTTTTATTTTTTACGTATACTTTTGTGGGATTCTGTAAA
CAAGCGAATTTGTGTTATTCGAAATTAATTTACAGTTTCAACATTTTTTCATAAGTTTTG
TATTTTTGAGGTGTATATTTTTATCTTTGCAGTTTTAAAAGTTATGTTCTTCAAAATATG
AAAAACGTGAAATACCTCAATATTAAAAGGATCATTTAATTAATTATTTTTAACTGATTG
AACATGAAATTATTGCTCATCTGAACATAACAATTCAATTTTGATCCGTATTCTTGCAAA
AAATATAATCTCTAAGCTGAAATAGTCACCGAATACACAGATTGTTTGATATTTTTCCAA
GAGTGTTTGCATTTTTTTCATGAGCCTAGTTATTTTATGAGCACATTTAAAGTTTACGAA
TTCATTATTTTTTGTTCGCTCGCTTTATCAGCAAAAATATATGCCGCAAAATGTGTAAAA
ATACATTGACAGAATTTCAAATTTACAACTTTTTTGTACTGTCTCAACAAGTTTTTATCA
TAATATGATAATCAGTTTCATTGATTCACGGATGCAATTTGTGATAAAATTAATTTTAAA
CATATATTAAGAGCCCAAAAGCAGTTTGGAATTCGATTTTTAAGGTTTTGAGAAATCGTT
CTCTTAAAAAAATCATTCAATTTTTGTTGCAAATAAGAAAAAAAATACTCAAAAAATTTT
TTAATCTATTAAACATGAAATATTGTTAATTTGCTAAATTATCAAGTTTTACATTTTTCT
ACAGTTTCAACATATTTTGATAATAATTTTATTTTTTGTAAGTTTACATTTTGCTCCTTT
TTTCGAATTCTCTGCGATTCTAATGAAAGAGCAAAAGTTAAAAATGTTCAGGAATGTTAA
TTCTGTTAGAAACACCTGTAAGAAATGAACCTTTATAAAAATTAAATGGACTGTTTCATC
AAGTTTTGTATACATTTTGATTTCAGAAACTACCGCTTTAACCCATTTGAATTCTTAATT
TTCAATTTAATGAAAAGTTTTGAAAAAAAAATTTTATAGCATGTATTGCACCCTATAAAA
ACAAATTGAGTTTTTCCAGGACGCCGCAAAATCCGACCTGATAGATTTGGAAGAAGTTGT
TACCAATTGGGCAAAGACAATGTTTGATGTGACAAAAAGCAAAGCGGAGGGAAAAATCAA
GAAGAAATATTTATCGGTGAGCATTTCCATTCATTATGCTCAGTTTGTCACCATCGATCC
AATTACGGAAAGAGGAAATTGGCACCTCCGTTAGGAAATTGAGCATGAAAATTGATAGGT
TGTGCCTTTGGGAGGTCCCATGTGTGTGTTTAATCCGTTCAAAGTGAAAAGGGGGTAATG
AATTGAAGAATGCTCATGCGGGATAAGAGAAATTGAAAAGGGAAAGAGAGAAAGAAAGAA
TGACAAAAATCACCCAAGGGAACCGACATATGGTTTCATTTATTTGAATACAATGAGGTC
CCGCCAAAGTGAATAAATTGATATAGAGAATGGGAAATAGGATGTATTACTAAAATCTGA
AGGGAAGAATCTTGTGAAGCAATTTCAACATTTTCCTGGCTGAAGTACAAAGCTGATGAA
AACATGTTGAAACAGTAATAATAATTTTTAAAACTTCTTTAATTTTTCTGTATAAACTTA
TTCTCGTTGTGCTATAAAACTCAAAAAAAAAGTACCCAGCAAAAGGAAATTGTCAGGGTT
TTCACCGAATTATCGGCAGTTTTCTACAATTTTTTTTGAACAGTTTTCTAGAACTTAAAG
CTGGCTGGAGAGGCGCCAAAAATATTTGTTGTTGATATATATTTTTAATGGTAAAAAATG
GACTGTAATGATTGAATATAATTTTGAAAAAAAAAATCAAATTAAAATATTTATGATTGA
ATAAAAAAATGACAAAAAATCATTTTCAACATGGTTTTAAAACTTCATATTTGTTTTGAC
TCCAATAACGAGATAAATTAATCTGCAAACTTTTCCTAGCGTTTTCGAAAACGAACAAAA
ATCAGAATCAACTATTACTCTCATCTTCACCAACTTCTCAAAAACCTCATCATCAACAAT
GCTCCCAAAGTGTAAATGTAAATGAAGTCGGCACGAAGGTGTCAAAGGCTCAGGGTGTGT
GTATAGGAACAACAGTCACACATACCACCCGCTTTCTTGATTTACGAGTTACACACCTTG
AGGGTATAGAATTCCTAGCGAGAAAGAATATTTTGAGGGAAATGCGAAACAGTATTTAAA
AAATACAACTGGAGTATGTTTCATGGTGGTTTTGAAACGTTTTAACTACAACGAGAGTTA
CTTAATAAACATCTAGTCTTTGAATCACTTTTCACAATTCTAGTTATAATTTTAAGAAAG
TTGTTTTAAAGAACTCGCATGGGCATTTCCGTATAATCCCAACAATTTTTCAGTACAATA
TCAACTGGACAAAACTGTTTCAAGAATGCTCGGAGCCAACATACACAATCCTTGGAGCAA
AGCCGAATGTTGTCGATGCAGTTAGTTATTTTTAAATTAAAAATATTACATTTAAAGTTT
TATACTGGAATAGGTTTGGCATATCATTAATTTTTGAATCAAAACTTTTAGAAAAATTTA
CTGTCGATAAAAATATACAAATTTCAGTATGTGCGTTTCAAAGTTTCCTGAACAAAAAAT
AACTTCCATATTATTGAGAAATTTGATTTTAAAATTTAAAAAAAAGAAAAATTTTACTGT
TTCTAATGAAAAATATTGAAATAGCGGTTATTAGAAATTTTATTCACATCTCTCTCAACC
TCAACAAGAATATTCAATTTTCAGAAACAAGATGAGAAAGTGATTTTCAAAACGACATTC
ACGAATACAACTCAACGCGAGCAAGAATATTCGTTCAAAACGGAACGATGCACTCGCAGC
TCTTCAACTGTAATCATCGAAAAGGGAGTTTGCCGTGGAGCAGAAGTTTCACTGAAACTG
AAAACTCCTTGTGAAGTTGTGGAAGCAAATGCTGGATTTACTACAGAAGTTATGTTGAAT
CATATTGGAGAAAATACTTCTGAAGAAGAATTGACATGGGGTGTTGATAGTTGTGTTAAG
GTGCCACCAGGTGCAGAAACTGTTGCTGAACTCGTGATTATTGAAGATATTGTAAGTTTT
TAAATTGTTTGAATGAGATGGAATCAAATTTAAACCTTCAAACTACTTTTTCAGTAATTA
GAAATGTTCTAAAAGGATTTTTAAAAAATTGGTTGCAAAAATTGAATGATGAATCCATTT
TCGAGATAGAAAATTTTTATGAAAACTTACATCAGCTGAACAGATTAAATTTTTATATGG
AAAGCTCTCATCGATGAATAGTTCCTATTTGAAATTTTCAGCAATGAAAACCTCTTTGAT
ACTGTTTCAATTAGCTCATAGAAAGTAATGATTTTCAAAAGCTTAATTTTTTACAGATAT
AGAAATTTGAATTGAAAAATAATAAGGCAAGTGAAATTGCAACAAAAAAAAACGGTAATT
AGGTATTTTACTGACTAAAATTTAAAGGAATGCAACTGTTTAGAAACTCTAAGTATGTAA
TGTCTAATGTAAGATTTCTTGAATCAAATTAAAATTCCTACTACATATTCACAATGTTTT
GCCGTTTCAAACAGTTAATAAATTATTATGCTTTCCGAGAAGTTTTGATAAGTTTGTGTT
AGTCAAGTCACTAAACTTTAAAAAACTTTATACGACCCCATCATCCGTCAAAAACCCTTT
TTTCCAGGTAACTCGCGATTTCCGCATCGAAAACCGTCTGAGTGGCAAAGTTTTGGTGAC
AAGTGAGTTCTTTCCTTTTTCATGCAAATTTAACACATTTTCATTGAATTGGCAAGAGAA
TGAATGAATAAATTGTCAAGGGTCCTTGACTATTCAACTGTTTCACTTCCACTTCTAGTG
CTACACCACTAATAAACGGAAACAACATTTTGAAATTATTCAATGGAAGAAAATATATGA
AGGTGTGTAAAAACAGGGAAAAATTAAACTTCCAATTTGAAAAGCTTGAATAGAAAAAAG
AACAGAAAAACTATTTCACTACCAGGTAACCAGGCAATATACCCACAAATAATTTCCCTT
GTAATCGAATTTAATTTTCAGTAACCAACTTGAAAGAAAACAACAGTTTGGTCACAATTA
TCGAAGGAAATATCTGTGATATCATCCGAGGAATGCCTGATTACACAGCTAAAGGATTCC
GCTTTGATGGACCTGTAAGTATATCGAATCGAATAGCTCACTAAGATTTCAAATTTTTTC
GCCTACTTTGTCTACAATATGAAAAAGTATAGAGTTCATTAAAAAAAAACTTTGATACAT
ATGACGGATTGACCAATTTTTTATATCAAAATCTTTAATATATCAAATTCTTTAATTTAT
ATCAAAATCTTTAATAGTAGGTTTGAAACAGCGGATAATTTATTTTGTATTACACAATTT
TTAAGTTCTATTATACAATGACAAGTCACTTTTTTTCTTGGAACACCTTTTATTTCCAGG
CTGCCATCTACGAGACCCGCGGCCAGTGCATCTTCCGTTTCGGAATTGAGCAAAAAGTCC
GAATCAACGAATTTTCACTCAACTCGTCTCGTCGGTACTAACAAGTACTTCTCACTATGA
ATCAATATAATTTATCTTTTTCCACTGGCTTCTCTGCTTTACTTCTTTTCACAAATCCAT
TTATTTCCCCTCTGATATAATAATTTCCGGTAATGAAAAATAAGCATTCGATTATTCGAT
TTATGAAGTTAACTATCATAAACAAGGTTCTATTATACTTATCAACAGTTTGAAACAGTA
GATTTTGTAACAAAGCGTTAAAATTGTATTATGTTCTGCGGGTATCATTGTTTGAAACAG
ATTGCCAAAAAAATGACTCCAACTCTAAAACTTTACTGATACTATAAAAATAAATAAAAA
TGCATTGAATACAAAAAGTCGAATAGAAAAAAATTTAATGGGCAGGAGACTTTGGTTGAG
AAGTGTAAGTCTCTTCAAGACTATATGAGCTGGTGGAGACAGCGGTCATCAGGTCCTGAA
ATTAATTTATTTGCAAGGATAACTACCGTATTCGCTTACACTAAGAGCAACTCCGCATTT
CTGAGCCGAGTTTTGAAGAGCATCAAACAAATGAGAAGCTTGAGTTTCAGCTGGAAAGAA
AATTAAAAAGTTGGTCAATAAGATAGTGAAACGGTTTTCCCAATGTGCTGAGATTTTTAA
AAACTAGAAGAAACAGTAAATAATACTAACCAACATCCTTTGCAGTATGAAGTGCATCCT
CAACTATCTCACCAAGAGAAACACTAGAAAAATTGAAAGAAGCCGAATCCGTACGAGTTC
CAGTGGCAGATTGGAGCATTGATTTCTCATCAAACGATCTTGGTGGAACACTGACAACTG
AGCTACCGTTTGAAAAGGCAGTCTTCATGGAATTGGTTGAATAGTTCTTGCACGGAATCT
CAGACATATTGTCCGGCATGGAACTGGTGGAGACTAAAAGTTTAAAGTAAGAAATAGGAT
TAAAAATGTGCAACTAACGAGAAGAAAGTGTCGAGTGGCCAGAGGACGAGCGAAGCTCAT
ACGAAGACAAGGACATTTGCT
>RGCG80862 Genomic segment corresponding to mRNA: NM_182291 Caenorhabditis elegans Adenosine/AMP deaminase (39.1 kD) (4H791), mRNA.
TATATTACACCTAAAGTTTTGTACAGTGATTACATATTATTATTATTGATCGAACTTTCA
ATCTAAGGACACTCCAAGTCCTTTAGTTCATACCAAAATAAAAAAAAGGCACAAAAGTAG
GCACGCAGGCATAAGAACGTTGTCAAAAATGTTTTTAAAAAATTGGAAATAACCTTACGG
CACTGCGATTATTACAAATGACGCAAATGTTCACCTTTAAAACAGCCAACGTTTCCTCAC
TAAAATTCCAATCATACCACTCTAAAATCTAAAGTTCATTCGTTTTCCTCTCCGAAAAAT
GAATTTCTAGACATAATCTCCACCCTCGTTCGAGCAAAACCTAGCTTGCAAATTTTTTTT
TAAATTCCTTCATGCAACATTGAGTTTTCTCACTATCCTGTTCCTCAAAAAAAATGAAAA
AAAAATTGATAAAAACTCAGCTCATATCAAAATTATCACCATAAGCTGACTATAGGGCTG
CTGCAATTGTACCGACTTTTGACTTTCTTATCAATTGAAAATTGGAGAAAAATTAGCGAG
AAGGCAATTGGAAAATCACAACTTTTTTTGATTACTGTCATGTCAAGTTTCATGACTTTT
TGTCTAGATTTTATTACAGACATTTTGTGAAAGTTTCGAAATTTTGAAAATATTGTGCGA
TTTATTCATCATACCTCCTTTTTCCTACAGAATAAGTTATAAATGTGTTCTTAATTTTTT
CTCGAAAAAATGATGGGCTCAAATTGCCAAATCAGATTAGCTGTACTCAAGGAACCCTCC
ATATTTAATTCCTTATCACTTTACAACCATGATATTTGGAATTAAAATTATTTCGAAACG
TTTGTATGTTTCATATGCCTAAAACCCACAAATTATAATTCCAATTATCAGTTGAATTAT
GAAATCTAAAAATCAGCGCTTTAATTTATTAAAATAGTGAATTTAATAAGCTTTCAGTGA
TCCGACGTTATCAGTGAGCACTCCGGAAGTCACCACCGAAATGCACGAGCGTCTCAACTT
CCCGAAAGTCGAACTTCATTTGCATCTTGATGGAGCCGTCCGATTTGATACACTGATCGA
TCTTTCTCAGTGAGTTTTTTGAAATTACACTTTTTATACTCGGCAATTCGCTTTTTACGT
TTTTTTTGTGGATCTTAAAATTTTCTAGAAGTACAAGAATAACATAGAATTCCTCACATA
TTCTCGCACCTAGCCACTTCATAAGTTTTTCGAGTCGCAGTTTATTTTGAAATTATTAAT
TCAGACAAAAGGGAATACCACTGGCTGGAGCTAAGACTGTCGAGGAACTCAAAAAAGTTT
TAGTGACCCACGAGCCAGCAAATCTTTCAAAGGTTCTCGAAGCGTTTGAAATATTTTTGC
CGGTTATTCGCGGAGACTTGGCAGCTATTGAAAGAGTTGCTTATGAACTTTGTGAGGATC
AGCATAACAATGGAGTTGTCTATTTTGAAGGAAGATATTCACCACATTTGTTGCTTTGTA
ATGATTATCCGGTAAGATTCACTGAAATTTTATATTAACTTTCTTCAACATGCCTCTTAT
TTTGAAAATTATCCCATACAAAGTTTGAACTTTTATATAATCTTACAAAATCCTAATTAT
TTATTTTCAAGTTAATTATTATTTCAGGAAGTAACCGCTGCTCACGTTGTCGCCGCTGTT
AAGAAAGGATTTGATCGTGGAGAGAAACAGTTCGGAATCAAAGCTCGTTCAATTCTTTGC
TGTATTCGTGGACTAGACAAAAAGTTCCCACAATTGATTCTCGATTTGGGTGAGTCAGAT
TTTAAAATAATATTCTCAAAATTAAATTATTATTTTAGCAACTGACTTGAAACAACTCGG
AGTTGTCGCGATTGATGTTGCTGGATCAGCTCACGGAGCCGATGAACAGTACGAGCCAGA
AGTCGTTGCTGCTTTCCAAGAAGCACACAAACGAGGAATTCATAGAACTGTTCATGCTGG
AGAGTCTGGTGGTCCAAAGGAAGTTATTAAAGCTATTGAAGATATGTATGCAGAGAGAAT
TGGACATGGTTATAGAGTAATGAGAGATGAAGAAATGTATTTGGAGCATTTTGTAAACTC
AAAGAATGTTCATTTGGAAGCTTGTCCATATTCATCTGTAATGACTGGTGCTGTTCCATT
GGATTGGAAGAATCATCCAATTGCACGATGGGCTAAAGATGATGTTAATTTCTCTGTATC
TCGTGATGATCCAACATGTTTTGATAATTCGATGCTCAGTGAATTGACACTTGTTCATAA
GCAGATCGGATTGGATGTACATCAACTGTGGAAAGCGGTAAGTATTTCAAATTTTTGTGA
ATTTCTCAAGACCCCTCTAGCATTTGTTTAATTTCATCAGAGTTTATTTTTCAGCAACTT
AACGCTGCCCGTTCTTGTTTCCTTCCTGAAGACGAAAAAGCTGAACTTGTAAAACGAGTT
GAAGCTGGAGAGCCGCCACGTCCATGATTCATGATTAATCACTCATTTTTCTAACATTTT
TACTCGCCCATTTTCTTATCTTTTTCTCTTGAAACATTCCTACAAATGAATAGACATCTT
CTGATATCTCTTCTGCATCCACTTTCCTGAATGAATAAACTTTTGTTTCCAAAACCACGA
AAATGATTTTGTTTGTTGAACTTAGCTGCCGTTAAATATATGTTAGAAAAAATTAGTAAT
CTGGAAAAGTGGAACCAATTCGAAATATCGAGTACAATTATCGACACTGTGGGAATTTGT
GTTGTCGACTTGCCCAAATCCAAGAAATCTTTTGACTATGAAAAATTTGAAAAAATATTT
TCTCATATGGACAAACTTGCAATTGAGCTACCAGACTATATTTGGAGAGTAGAGGATATT
ATGGTACAAAAAAATGCAGTCTTGAGTGAACTGGAAATAATACAAGAAAAAGTTGAGAAA
ATAATGAAGTTCGATTCTGGAAATTGGCGTCAAATACAATCCAATTTCTATAACACAATA
AGTTCAAACGATATTAAGTCCATCAAGAAAATTTCTGCAAATGTCAGAGGATTGATAAAT
CTTTACGGTAACAATAACTTTGTTGAGAGAATCATCAAAACTCCGCCTATTGATTATTTT
AATGCTCTTCTATTAGAATTTGATGTTTCACGAGCTCTTTCCATTGCAAATTGTTTGAAA
AATAGAAGCTTTAAACTAGGAAAAATTAATGAAGTTCTAAAAATCCTTCTTGATTTCGAT
TCGTTCAAAACTCCTGAAACAGAATCACAATCAAATATGATTGGATCTTATATGGAAGGA
CTTTCTAAAATTCTGAAGCGGTTGAACATTGCTAGAGACGATTCATTGAAGAGTTTGAGT
GATGAGACAAGGTATTTGAATCGATTTAATCAATCTGAAGATTTCAATAAACCCTTGAAG
ATTGGAAAAGAAGCAATAGAGGAATTACATATTAGCAAGAAGGAGATGAAACTTTTACGA
AGTATGT
>RGCG80863 Genomic segment corresponding to mRNA: NM_182290 Caenorhabditis elegans SH3 domain and phox-like family member (64.0 kD) (4O826), mRNA.
ACCGTTTTTTTCTCTGCGCTTCTCGTATTTTTTTTCCGAAGTTGATTGGCTTTTGTGTTT
GTGACCATAAAGCTGCTTCCTTTCATATAACTGTATTGCTTGCGTCACCCCCGGTGGTTT
GTGTTGCGAAACCGTTTTCCAGATGATTTCGCAAGATATCGGATGTCGTTGGCTATGTCT
AATTATATTTGTTTGAATAGGGAATTTTGTTGCTTTGCCGAAAAATATGTGCTAAACGAA
CACTTTGTGTGTTGTGTTTTCGGAATAATCGCATTAATTCTAGAAAAGTCTATAAGGAAG
ATTATAATTATTTCGTGGTCAATAATAAATTGCTGATCTTCTTATAAAAAAGTATAAAAT
CATAGATTGATATCACTGTGAAAGAAAAATTCTTGAAAATTAGTTGAAAAAATAATAAAA
AATTGCTTACTGTAAGCGCGCTCCAATGACAATTTTTGGCTGTAAGTGCGCTCCATTGAC
AACTTTTTGCGGCGGGAATTTTAATATTTGAATTTATTTCGAAAAAAAATATTATTTTCG
AGCGATAAAGGTTAATTTTGTCAGGTTTTTATGCGAATTTTTCCCATTTTTCTAAAATTA
AATTGAACTGGACCCTTTCTAAAGTTTTTTCTGTGAAAATAACGAAAAAGCACTCTGTAA
ATTCTTCAAATTGCTGCATTTTGTCTTTTAACAGTGTTTTTTTTTACCCAAAAATGCACT
TTCCCACCCAAAATTCAACAATTTTAATCATATGCCTATGGAAATTTGACACCTATTCCT
CCTCCTCCCTAAAAAACTTCCCAATTTCACCAGTCATCACGAGTTGCCGCGTTGTGTATT
GAAATATTGGCTGACTCATTGTTTATTTTTTATTGATTTCTCATATTCTCTGCTCGCTCG
CTTTTTTTGACACTTATCAACTGAAAAACCTTGCTGAAAATTCAGTTTTACTCTTTTTCT
GGAATATTTTAAATTAAAAATTAACATTTTTTTCAGAGAAATGGCTCAGGTGAAAGCCGA
GTATGATTTTCAAAGTCAACCAAACACAGGCGAACTGTCAATCTCGGCTGGCGAAGTTTT
GACGGTTATTCGAGAGGTAAGAGGCTTTTTGAGCAGGTGGAACAGAGTTGTTCGAGGATT
TTTTGAATCGTAAAATGAAACAATCGGCTAAATTAATTTTGAATTCCCGCGTGAATAAAT
CGGCGTTTTCCCGTTTTCTGGCGAAATTCATCTGTTTTTTCTTAATTTTTTGTTTAATTT
TTGTTTTAAAACACTGATTATTCGTTTTTCAGGCATTTTTCCGAAGCGAAAACTCGATTC
CTCGAACAAAATACGCAGAAACTTTAAATCTGGCCAAACGTTGATAATTTACATAATTTT
GTCAAACAAAAAAAAACTGATAAATGGTGTAAATTCATTGGTTTTGTCAGATTTCCAGGC
GTTTTTCCTGAAAATTTCTTATCAATATATGAAATTCCTGATTTTTAGGCCAATTTTCGT
CCGGAGAACAAGTTTTCTCCGCGGAAAAATGTCTGAAAAACTGATAAATGGCGTTTTAAT
TCAAATATCTCTTTAAAAAAATAAGAAAAACGAAAGAATTTACCCAAAAATGGAAAAAAA
ATCACAAAAAGAATTTATTATTCGATCATTTCAGCCCATTTTTTTCTATAATTTAAAGCA
AAATCAAGAGTTTTTATTTCAGAACATCGACGGAGGATGGATAGAAGGTCGAAACGTGCG
TGGATCCGTCGGACTCTTTCCCGAATCCTACGTAACTCCCTATCAAGCTTCTCGTCCGCC
ACCGGTAACCCATTTGTCTTCTAGTTAACCCACTTTCTCATCTATTTCCGGTTTTGATTG
TATTTTGTGTGTGTGTGTGTGTGTCTTCGTTGTGTGTCTTCGTTGTGTGCATTTCTGCGG
GGAGCATCTAAATTGGTTGTGGTGAGCCAAAAGCATCAAAATGATTGAAATTGCCTTCTC
ATCAGCATTTTGAGCTGCTGGAACCCTCTAGAAATCGCTGAATCTGATGCTTGTTTCCGA
AAAATATTCAAAACGGAGAGAAAGATGAGTAAAAGCCCATGAAATTTGAATAATAAAAAA
GATGGTGGAAGAAGAACGCAACAAAGAGGAGTGAGATGAAGCGGAAGAGACTGGAACAAA
ATAGAAAAAAAAAGAAAGAAAAACTATTTTGAAATTGGTTTTTCCTCGGGTCCCTGGAGA
CGTTCGGATCCTCCTACTCACTTGAAGACGGCGGTCCAGATACTTGAAAACAAAATAAGT
AGATTCTCAAAGAAGCTCTATATACCTGATTCGTCTTATATTCCACTCATTCTGCCAAGA
GATTTCCTACTTTTTATCCGACTTTTCGATCTTTTCGCGAATGCTCTTCACATCGAGTCT
TCGAAAGGCCGTTGAGAACTACCCAACACCACCGGGCGGCTCATCTGAAGATGCTCATCG
GCAGCTTCTCGAACGTCGTCGCAAACAGATGCTTCGACGACACACGTGTAGTACACTCAT
CAAACAAGACACATCTGCTTCACCGCATAAGATGAAGCCACCTATTCTGATGGAGGAAGA
GGATGAACAGCATTCCACTGGGAAGCACTCGTCTAGAAAGAGCAGTTTTAAGAAAAGTGG
AGCAATATCGAAGAGTGTAGGGGTTTTGTGTAGAAGATAATCTTTTCGATTCTTTCCAAA
CCTCTCAGAAATTCCTCGAAATTCTGAGGCAAATTCATAGGTGCACGTGGTGTCAGAGTG
TCTCATTTCGGTTTGACCTACGTAGATCTACAAAAAATGCGGGAGAAGAAACGCAGAGTT
CTCCACTAATTTCGTATGGTTAAGAACGTGCTGACGTCACATATTTTTGGGCGAAAATGC
CCGCATTTTTTGTAGATCAAACCGTAATGGGACAGCCTGGCACCACGTGTAGGTGCCAAA
CAGAGTAAATTTTGACAATTTGAAATTTACATTCGCTCACATGGTGCCAGGCCGTCCCAT
TACGGTCTGATCTACAAAAAAAATGCGGGAATTTTTTGCCCAACAATGTGACGTCAGCAC
GTTCTTTACAATTCAAAATCAGATGAGAACTCTGCGTCTCTTCTCCCGCATTTTTTTTGT
AGATCAACGTAGATCAAACCGAAATGGGAAACTCTGACACCATGTGTTCGCTACCAAACT
TAATGAGGTCGATCCTCAAATAGGACACCGCTGGAGACTCCACAAAAGCTCACAACAGAT
TTGTTTTGTTATTCTACAGTAATCCTACAGTACTCCTACCGTACCATATCACAAAATAGA
GCTCTAGTAGTTGGTTACGGGTCTCACCACGCTGACAACAAGTTTCTGTTACTCGTGTCG
ATTTACAGTTGTCAGCGTGGCGAGACCCATTTTCTTGTGACGTATACGTAATAACTGTAG
CTCCCAGAGTGCTCCATTCCGGCTTGATCTACGTTGATCTACAAAAAACGCGCGAATTGA
GACGTAGAGTTATCCACTGATTTCGCACAGTACCATTTCGCTTTGATCTTCGAAAATGCG
GGAGAAGAGACGCAGACATCTCATCTGATTTCGCATGGTTAAGAGCGTGCTGAAGTCACA
ATTTTTCTTGAAAAGTATCCCCGCATTTTTCGTAGATCAAACCGCAATGAGACAGCCTGA
CACCACGTGTGCACGGTTAAAAACGTGCTGACGTCACATTTTGTCGGGCAAAAAATCCCG
CATTTTTTGTAGATCAATCCGTGATGGGACCACATGACACACAGATCCCATTTCAATTTT
CTAACTTTTTAAACAATTTCATAAATACTCAAAAATTCCAGGTCCTACCACCACCACTCC
CACCAACTTCAAGCGGTCCACCAGCTGCCTCATCGCGTCCTTTTGATGATTGGGGAGGCG
CTTCAGAAGTTGCTGCTCCACCATCCTACGGAGCCCAACATCATCATCAGCCAACGCCAT
CTGTACCGGAAGTCACTAGATCTTCATATCCATCACAGAATGATGATTTTGACGATGAAT
GGACGGATGAGGATGATGAGCAGGTATTTTTAAAATTTTATTTTAATTTTTTGATTGTCC
AGTTTCTGTCCGTCCTATTTATACCCTCTAACTCCTAAATCTATATATCCTAAAAGACCA
AACGAAAAGTCCAAAAAGAATAGTCATCCTCCTCAAAAATCGCCGGGAAACGACATCGTT
GTCGTCGCCGCCGCAACTTGGTTTCCGGTAGAAGTCGTCTCTCCACTCCGTCGCCGCTGG
ACCCTCTTCTCTTCGGACATTTCATTTCTAATCATTCGAAATTCTCTCTCTTCGTCGTCG
GCTGCGACTATTTAAATGTCATCCAGATTTATTTGCTACTACTACAACAACTTCTGCTGC
TGCTGAAATTTTCGCGAATGCTGTTTGCTCGTGGACGATCCTCGAGCTTTATCGCTCTAG
ATCATCTACAAGTTAATCAGTCGCCGTCGTTTCAAAATGTAAAGGACATTTTTATTTAAC
TGGGATTTTTTATTTAGAATTTTTTTAAGTTTATAGGTTTTATTAATTTTACTCCAACTA
ACTCTAGCATTCAAAGGTTTTTTCTTAATACACGTGAAGTCAGAAAGTCCCATTTCGCAC
TTTGATCTTCGAAAAATGCGGGAGGTGAGACGTAGACATTTCAACCAGGGGTGTGCGGCA
AATTTGCCGAATTTGTCGAATTTGCCGTTTGCCGAGCTCGGCAAATTTCAAAAAAGTAGA
TTTGCCGAATTTGCCGAGCTCGGCAAATTTCGAAATTTGCCGCACACGTCAAAAATTTGA
CAGTACAATTTTGACTAAAACTATTGATTTTTTAGCCAAAAATTTAGTAAAATGATACAA
AATTGAGCTATTTTGATGCTTAAACAGACATACTACGCGGAACTTATTCAGAAACCAGAT
GTGTGTTAAGAATTCAGTAGTTTTGGTGCTCCAAAAAACATAAAAAAAATATCAAATTTT
TCCGAGTTTGTTAAGCACGGCGAGTTTGCCGAATTTGCCGAATTTGCCGAGCTCGGCAAC
TTTGCCGAATTTGCCGTGCTCGGCAAATATTGAAAAAAAGAGATTTTCCGAATTTGCCGA
GCTCGGCAAATTTTGAGATTTGCCGCACACCCCTGATTTCAACTGATTTCGTTGATAGCG
TGCTAACGTCGTAATTTTTCTGGGAGAAAATTCACGATTTTTTTGTAGATCAAACTGTAT
TGGGACACACCGCTCCACTGCAAATGAAAACTCTCCGCCCCCAATAAAATAGGTCTCGTT
GGGTATTAAACGTGCTCAAAAAAATCATTAAAACAACGGAAAATTCTCAAAAATTGGCGA
AACTGATACCTAACGCCAAATACACGGGGTGTCAGGCTGTCCCATAACGGTTTGATCTAC
AAGACGCGGGAATTTTTCGCCCAGAAAAATGCGACGTCAGCACGCTCTTAACCATACGAA
ATTTGCTGAAAAATCTGCGTCTAAATTCCCGCATTTTTTGTAGATCACGCCGAAGTGAGA
CACTTTGACACCAATACCTAACGAGACCTATGGTTCGGGGGCGGAGCACCTTTTCATGTC
GGTTTCAAAATTAATACTACGCATACAATTAAAAAATCACCCTGAAAAACAAAAAAAAAA
CCCAAATTTTCTTCTCAAAAATAGGGATATCCCTTCTCAACTGCTCTTTGCAACACCCCG
CGCTTTATATGTGCAAGCATCTCTCCTGATTGCTGCTATTGAGAATCCCCCAGCACTCTC
CACCAGCTCATTTTTGCTCTGTCGCCACCCGACGCCTCTCGAAAACTATCATCATGTGTT
GAGTCTTTTTTGGTGATCCTATTGGATATCCATACTCACATATATATATATATATGTATA
TATATATATATACATATATCCATATATATATATACATGCAAAAATGCGTCGACTGCGTCA
ATCGGACGCCGACGTCTTCTTCTATAACCGTCCTATTCCTATTACTGAAATTCGTGGATT
TCATAGGGCGAGCGTCTCGTTCTCACCGTCGTGGGTTCGTTTTTAGATATTTTAGGGGAA
ACGTTCAGCGTTCTAGCACTTTTTGTAATCCGTTGATTAAGGAACACCGTCTGTCCGTCC
ATGATCAAGTTGTGAATTATCAAAACTCGATTCGTCATCATCATCATCGTGCAAGTGGGT
CTCGAACGGATATGTCCACTGACGACGAGACGAGGAGTAGTCAGCAAGGTTATTAGAATA
GTTCTTGTCGGCGAAGCATTCGGACATCTATTACACATTCGTTGGAAGGTTAGATATTGA
AGAAGAGATGATGTTCCTCGCAACGAAAAAACGTGGAGCCACGTGGCTTCTCTGTTTCTC
TCTTTTCGATCTCTCATTTCCCGCGAATGTGCAATTACAAGATTTTCAAAGCATAGTGGC
TTTAACAACGCTCACACATCTCATTGCAGACGGTGCCTACCCCTCTAGCAAAAGAAACGG
TAGTGTGGGCTCGTCTACCCGCTCCACGAGCACCAAAAAGCGCTTGAGTAGGCAAGATAG
CACCGCCCGACGGAGACGTCTCAGTGAGGAGAGAGATAGTCGACGGAGAGTTGAGAAGTC
GGTGAGCTCGTGTTTGAGCTCGAATCGGTCTCACCACGATCAGAATAAGGTTCGGGTTGT
TCGATAAGTTGTTTCAAGTGGTGTCAGAAAGTCTCAATCAGGGCTGAGCAGTCGCCCAAA
AAAATCGGCGATCGGCGATCGCCGATCGCCCAAACTTTTTTTTTTTCGGCGATCGGCGAT
CACCAATTTCCGAAAAATTTCGGCGATCGGCGATCACCAATTTCCGAAAAATTTCGGCGA
TCGCCGATTGCCGATCGCCGATCGGCTATTTTAACCGAGTTATTCGGTCAAAACACCTTT
CCGTTTTTTTGTTTGGTAAGGAAATGCGACGAAAAATTAACATTTACTCAAAAAAAAAAT
TAAAAACAACAAAACAATCGTTTAAAAAAAACATGAGATTTTAAAAATCGAGATGAATTT
ATTGAAAAATTCCATCGGCGATCGGCGATCGCCGATCGCCGAAAAATCACGAAAATCGCC
GATCACCGATCGCCGATTGCCGCTCACCCCTGGTCTCAATGCGGTCTGATCTACAAAAAA
TGCGGAAATTTTTCGCCCAAAAAAATTGTGACGTCAGCACACTCTTAACCATGCGAAATC
AGATGTCTGCGTCTCACTTCCCGCATTTTTCGTAGATCAGAGCGAAGCGGGACTTTCTGA
CTCCACGTGTTGTTTGAGGCGTACGGGACTGCTCGTTGTTCTGATTGGCTTAAAGTATCA
AGCTTCCTTAACTATTGAGGTTGTTATGTAACGCATGCATGTTTTCCTTATTTGTGTCCA
AAAAGTTATAAAATAAAAAAAATCAAAAAATTCCGATTTCCAGGAACCAACTCGGCCCAA
CGTTCAATCCTCGATCGGCTCGAACTCCCGTCGTGACCTCAGCCGTAGCCACTCGGAACA
CGGTGGACCTGATCGAGGATCCAATAAGGTCAACAAGAACATCAATCGATTCTCGAATTT
TGTAAAGTCCGGAGTCGAAGCGTACGTGATTGGTGAATCAAAGACCACCTCACAGATTAG
TGAACGACATGAAGTTGTGATGAACAATGGAATTATTCAATGGAAACCGATTCAACAGTA
CTACACGTGTATAGTGGATAAACCGAAGAAAGAGTCAAAGCTGAAAGGGCTGAAGAGCTT
CATCGCATATTCGATTACGTCGAGTTTGACTAATATTCAGGTAAATTTGTAGATTTCGAC
GCTTACTAACCGCTTGCTAGCGTCAGGTATCCCGTCGCTACAAGCATTTCGATTGGCTCC
ACGAGCAGCTATCGGCTAAATATGTGCTCATTCCGATTCCACCGTTGCCAGAGAAACAGG
TCGCCGGAAGATACGAGGAGGATCTTATTGATCATCGGAAGCACATTCTTCAGTTATGGG
TCAACAAGATTTGTAGGCATCCAGTGTTGAGTCAGTCGGAAGTTTGGCTCCACTTTATCA
GTTGCACCGACGAAAAAGATTGGAAGAATGGGAAGCGGCGAGCTGAAAAGGATGAATACA
TTGGTGGAGCTTTCCTGAACTGTATCACTGTTCCACATCAACCATTGGATCCGAATAATG
TGTAAGAAACTAATAGAATTCTACGCAGAAAGTTTGATAATCCTGCGTAATCCTACATGT
TTCCAGCGATATGCAAGTTGAACGATTCCAACGGAGCGTCAAAACATCGGAAGAAGCGAT
GCGTGTGATGCAGGAGAGAATGAACATGTTCCAGAAGGTCTTCGCTGGACGTATGTTGGA
AATTTTCGAGCTTTAAAAATTTAAATTAAAAAAATCAAATTTCAGCGGTAAAACAAAATT
GGCAAAAGATGGGAAGCGCGTTCAAGACACTTCAGCAATCTTTTGAGATTGATGAGACCG
TTGGTATGAATCTTTGGATTTTTAAAAGTTCTTGGATAAATTTAAAAATTCTAATTTTTC
AGCCAGTCGCCGCCTGACAGAAGCTCTCGCCTACACTGCATCAGAATATCATGAAATTGG
GCAAGTATTCGATGCGCACACGAAGAATGACATGGAACCAGTGCTTGAGAACCTTTATTC
GTATAAGGGAACAGTGCAAAATGTGCCGGATATTATTCAAGTGCACAAGGTACTGAACAG
AGGCCCTTATATCCTGAAGTGGAAGAGTTTTTGAGGGTTGGGAAACTCTGCCAGGACCGC
GACGCAGCCGCGTGCGGAGCGGCTCGAATTAATGTTTATTTTAGACGTTTGCCAAGAATG
CGTGATTTTCCTTCATTTTTTGGATTTTTTTTGCGTTTACATGGAGGTTGTCAAATTTTC
GAATTATAACAAATCTAAAAATATTAAATTTTTAAGAAATAAATTGAAAATGTTCGTTTT
TCCGTTTTTTCGAAAAATATCTTTAAATTTTAACAATTTCTTCTTTTTTTAAGGAAAAGT
TTAAAAAATAAACAAAACTTGGTAAAAATAGATTTAAAAAACCTTTATTCTCTGAAAAAA
TCGAAAATTTTGAAGATTTAAATGAAAAATCACGCATTCTGGGCAAAAAATAAAATAAAC
TTTTCTCGATCGAGCCGCGCCGCTCGCACCTGCGTCGCGGTCATTAACCCCTCCCATTTC
AAGATATGACAGAATCTGAAAGCCCGTGGCAAAAGCCTAAAAACATTCAAAACCCAACAA
TTTTCCAGCAAGCTGTTCAAAAGTTCCGTGACAGCGAAGGACGTCTCTCGTCGGCCGAGG
CTGAAAAGATGAAGCAAAGAATCGATGCGATGAGCTACACTGTAATTGCTGAAGTTCAAC
ATCAAACAGCAGAGAAAGTGGAGGATATGAAATCGACAATGGGCACATATTTGAAGAAAC
AAGCAATGTTTTATCAGGAAGTGGCGACCAAGCTGACTTCATTAGCCGCTAGATATGATT
GATTTTTATTGATTTTTATTATTTGATTGCCTTTTTGTGTCAGAAATCGTTTTCCCCCCA
TAATTTCCCCCATCATTAAAATCGAGCTAGCTTCTTTTTTTTTGAGTCAAATTCCGAATG
TTCATATATTTTCTTCCTACTTTCTAATCCATAATTTTTTGTGCAATTCTACTAAATTCC
CGTGATTTCAACTCGCCACATTCTTTGTACCATATATGATGATTGCTTCGTTCACATTTG
AAAAAAATCCCCTTTTTGAATATTTATTCGCCTGGTTTCCCCCGTTTTTCTAGTTGCATT
ATGAGTTGAAAAATCCTTTCAATTTTTTTTTTGAAAGTCTGAATGAATTGTGATGAATAT
GTACAAGCTAATTTTTTATGCAAAACATTTTAAAAAAACAAAATTAAATCCAAATATCCG
ATGTACAATCTCCACCGGGATAACGCATCTCGTGAGCCAAATAGGGACCTCCTTCAATTT
TTCCAAAAAAAGAGATATACGTAAATCACGTTTAAAACTCAAATTTCGATGAAACTTAAT
ATCAATTAATTACACGGAAATAATTTTTCAAAAAAGTGAACTTCAATGACCTTTAATTAG
TACATCTTGATAAGGCTTGGTATATAAGCTTGTAGTTTTCGTCAAAACGATCAGTCTACA
GTTTTTCGACGGAGGGTCTGCCGGTATGCTGCCATGATGTTGGACAATTCGAGGAGATGG
TGGCAACGAGTGTGCAGCGAGTGGAGAAAATCGAGCATCGGAACAGTAGTTTCCTGCTCC
GACTGACGGTGTGGGATGGAGCTGTATCTCCGACGTTTAACGGGTTCCGCCTTGATGAGC
TTCCTGTGAAATGAAGCAAGACAAGTAAGTATTTTGTTTTCAATTCCGATACTAGAAAAA
CCCTAAAAATCTGTTGATAACAGTGGAACCTCTCGCCATTTTTTTGTATTGAATTTTTTA
TTACAGGAATCTTCCCCACCGACCTCCTAACACCTTGACAAC
>RGCG80864 Genomic segment corresponding to mRNA: NM_182289 Caenorhabditis elegans rhodopsin-like GPCR superfamily (44.1 kD) (4K334), mRNA.
TGTTAAATTTGGTAATATTATGAGCTTTCAAGTGAGTTTCGTTCATACCATGAATCAGTG
TATATTTTCTGAAAAGAAACAATTAAATTCAAAATGTTTTCTAGAGCTGGTAGGTTGACA
CGTGTTTGTTTGTTCAAGGCTTAAAAAGTTTTTAAATTTATAAAAAAAGTTTTCATCATA
TATTCGAAGTTCTTACTTGTAATTTTAGAATAAACATTTCTTGAATTTTGTTCAGTAATC
AGAAACTCACCAGGAACTAGCATTCAAAGGACGTTCCCATCCTTTTATGTTTCTTAGTTT
GAAATAAGTTCATGAAAAATGTTCAAATTAACTTATTTTCCGCCTGAACTCGTTTTCCTA
ACATTTTTTCTCCTAGACCTTTCCATTCTTCGTCATCAATTTAAAAATGTCTGTGTCTTG
TTTGAACCAAATCTATTCTCGTTCTTCAACCCACCTACTCTTAAATGTATTGAGCAAAAT
TTAAGAGCCTAGCCATTTATTTCACTCCATATCCGTATTTAATAGAGCTCAAAAAGAATG
AATTCGATTAGGTGAACACCTGGTCGACCGCTTTTCATCCAACCCCCACGGATCTTTTTT
TGAAATCTAATGTGTCAAAAATCGTGTTTTAATCGTGTTTCTCCCTACAATTCTCAGAAC
ACGAGCAACAAATTCTAACAAAATCTTAAAAACCTTCATGTAACATAAATTTCAATTATA
TACCCTTTTCCTGATCCTACTTTCAGTGTGAAAACTATAATGAAAAGCAGGCGGAGTTTG
ATTTTAATTGAGCTTCTTTTTCTCAGAGGCTCTTGATAATTGCTGCTAGATGCCGGCCAT
TTCACATCATTTTTCATCCGTCATTATGAGTGCCACGTCATCTAATTAGAATTAGAAAAA
GCTTGACTTTTCGACCTTTTGGCTTTTACGCAACGATACGAAAATTGAACAATTTTCCAA
CAGTTTATATACGTGCATTTTCCAATTTTTGAATTTTCAGATGATCAACGAAACAGAAGA
GACATGTGATCGATATATAGACAAGCATCCAGATATGACAAATGAACCAACAGTCCTTGT
CACATTCTCCCTGCTTTATCTTCATATTTTTCTTCTTGGAATCCTAGGAAATTCGGCTGT
TCTGTAAGTTTTTTAAACCTATGATTGTTTTCGGTTCAAGTTTTTTTCTGGAACATCTCA
AAAAACTATATCAATTTCAGATATCTTACAATGAAACATCGTCAATTACAAACTGTTCAA
AATATATTTATTTTGAACTTATGCGCATCGAATGTTTTAATGTGCTTGACGAGTCTTCCA
ATCACATTTATCACAAATGTCTACAAACAATGGTTCTTCTCATCGCCTGTTTGTAAACTT
ATTCCATTGGTTCAGGTCAGGAATTTATTGATATTCTAAAAACCGGAACTATAAATTTAA
AAATTATTACTTAGCTGAGACGTTTGAGAAATTTTTTAAAATTACTCCTATGATACTAGT
CGCAGTCGAAAGTCGCAGTAAAACAATTTGAGAACAATTTAACTTGTTATTGATTGACAA
ATCAATGTTTCCCTATGATAGTTTTGAAAACCAACAAAAAGTATTTTTCTAAAAGTTTTA
AAGAAATTATAACTGTTTTTAATTATTTGTATTCAAACAATGTAGAGGTTTGAGCCAGCA
GCAACTCTTGAAATTATGGAAAAATACCAAATTTGGCATAACTTTGCCCAAAAGTTTTTT
TTAACCTGAAATTTTTTGGAATATTGTATGAAAATGAATAACTCCATTCATTCTTGTTGA
ACTATTATACATATTATGAGAGTGGTTCCCACTGCCGATACTCCAGCTTTTGAGCACGTT
ATATCATGTCTAAGAAAACAGGCGGGTTTGTGCCTAGACCCTAAGTAAGAGTAAAAATAT
TCTAAAACTCTAAAACCGTTATGAATTTTGATCATTTACTCAAGTAAATTGCTTATTTAT
TTCAACACTAATTTTTCCAGGGAGCTTCAATCTTTGTCTCCACTTTCTCCCTTTCCGCCA
TTGCACTTGACCGATACAACCTCGTGGTTCGTCCTCATAAACAAAAACTCAGTTCACGAA
GTGCAATGATGATTGCTCTTCTCATTTGGGTTATTAGTGTAGTTGTTTGTATGCCATATG
GATGGTACATGGATGTGGAGAAGCTCAATGGATTATGTGGAGAGTACTGTTCTGAGCACT
GGCCATTAGCAGAAGTACGAAAGGGATATACTTTTTTGGTGTTAATCACTCAATTTTTGT
TTCCTTTTGCTACGATGGCTTTTTGCTATTATAATATTTTTTCAAGACTCAGACAACGGT
ATGTTTCTTGAACTGTTCAGTTATTTAATACTTTCAAATAATTTGTAGAGTGGAAACGAA
ACTGAAGAAATTATCAGAAAGATCTCAACTTTTGGAGAATAGTACAACATGTGGAACCAC
TAACCACATTGTTAGCATTAACGCGGTAAGTAGTAGGTCAAACATTTTAAAGGTTTAGTT
TCAAAATAAAATTTTTGCCTAGTTTGTTACATTGCAGAACAATTTTAAATTAAACTTTTC
AGAGGGTCACATTGTATATCAAGGTAACAATACATTTCTAGAAATTACATTTTTAAATGT
GTTTTTTGTGCTAATGTACGGTGGCTGTAAGGTGATGGAAGTTAAAAAAATAGTGAAACT
AATAAAAACTGTCTTACAACGTGTATAGTGTATGTGAAATTTTTCTACTTAAAAATCTTC
TAAAAATAGACACCGTTCATATTCATAACTACACAAATCAATATGTAGTAATTGTGAAAC
AGTAACTTTTTTTTCAAACAATAATATTTCTAATTCTATGATAATCACTTTATTTTTCCA
ACGTTTTTTTCAAACAAAAATTGCAAAATTTATTAAATTTATTAAACCTATCAAATTTTT
CAGGAAGCAGTTCAAAATGGTCTGGAAAACAAACAAAGATTAGCTGTTCTTGCTCAACAA
AGAAGGACAACTACTATTTTATCGTGCATGGTAAGATGCATTTCTCTTAAATTTCCCCTT
TCTGGAAATTTTCAAAACTCTATTCCATCATTCCCCAAACACTCATTTTTTCAAGGAATT
CTCTTTTCCACAGGGAATTCAATATCAAGATCTTTAATTCTGATAAGCTTTTATTTTTGC
TTGCAGGTTCTTCTTTTTGCATTTACATGGCTTCCACATAATGTTGTCACTTTGATGATA
GAATACGATGGATTCTTTTTTCATTCTGATGAGACATCGGCAACCAGTACCGATCATACA
TATATTGTTTCAATGACTGCTCATTTGTGAGTTTTTCCAAAAATTTGAAATAAAATTTAA
GTTAGTTTTTCAAGCAAAAATACGTTCTGTTTCTGATTTTTTAGTTGGAAAACAATTATC
TGAGAAACGGATTCTAACAAATTGGTTTTCCATTTTGAGAACCCTGATCAGAGCTCTACA
AAAATAATAAAAAAGTTCTGAATACCAATGGACTGTCTCAATTAAATTTTTAATAATTTC
CAGAATATCCATGTTAACAAATGTAACCAACCCATTTCTGTATGCTTGGCTTAACCCAAT
GTTCAAAGAAATGCTTATTAAAACTCTCAGAGGTGGAAGTAAATCCCCGAAACCAGCTGA
CATCAAGCAAACTTCATTCATTCGAGTAAGTTCCTCACATTGTTTTTTTCTTTTTCTGTA
ATTTTCTTTTTAAAAAAGTTTGCAATTTCCATCCAGTTTCCCATAAATCTTTCAATTGAA
GTCATATAATTACAGTAACTAGTGGAAATTTAATACCTATCATTTATAATGTTTTTTCAT
CTTTCAGATGCCGAATAGTGGTGCGCCAAGTCAATCTTCCTACCTGTGATTTTGTTTCAA
ATTATACCGTTTTTCATTGCATTTTTCAAAAGAATTGCTTTCAACATCACGTGTTTTATT
TGATTTATACTTATTTTGTTTGCCAATGATTTTCTATGTATTTTTAATAGTCAATTTTTG
AACCTTGTAGGTTTTATTAGACGGAAGATCTGGTTTCTCACGGTTTTCATAACGTTTTCT
GTGTATTTATGATCAAATTTGAAATGAACTTTTTTGCTTTTTTTATATCCAAAAATGAAC
ATAATATTTTGGGAGCTGAAAGTGCTTCCATGTATTCGTATTATGTAAACATGAACAAAT
TTAAAAAGCGGAGACTTTAAGAAGCGAAAAAACAACTTTGCCTGAAAAAACGATCTTGGC
TAATTGACATTTAAAAGAATTCTAGGTCAAAACAGACAACACATTGCCAGCAGGACACGG
TAAAACGTTTGCTCAGTGGCTCAGTGCAGATTTTGAAAATGAACTCTCTTTCCAATCATT
AGGATATCTTCCACCACATATATCTATTAGATGCACAGATGAAAGCGAAAAATTAATATA
AACTTGAAACAGTAATGTTTTAATACAATCCGCAATAAAATGTTAGCTCTCAAATTTTTT
CATTCAGTCAAATAACACCTTTTTGAACTATTATTACCTTTCAATTGCTAGAAAAATAAT
TTTACTTCCAAAGAAGATGATTTGTGCCAGATGACCAAATATTTCAATAACCGAAACCCA
AAAATAAATCAAAGATTTTTGACGTTCAAATAGTGAATGTGTTCAAACAAAACTATTTTG
AAAATTCAGGCCTTAGGTTGTCACTTGGCACATTTACCAAACGACATCTAAAACCCTGAC
TTCTAGCTTTTAATAAAACAATTAATTACTCAAAAAAATTGCCCAAATTTTGAAAATATC
ACGATTTTCCTCTCATTGTGTTTGGAAAAGGCTCAAACCGGAATCAGTGAGAAAAAATAG
AACATGAAGTTTTTGTTGTTGTTGTTCAG
>RGCG80865 Genomic segment corresponding to mRNA: NM_182288 Caenorhabditis elegans putative protein family member of eukaryotic origin (41.8 kD) (4P534Co), mRNA.
GGAGGTATGTTATAAACGTATTCAATTTATGATTGGAACCTAATTGCTTCAATTATTCAG
GTCGTTCGAGCTAATGCACGAGAAGCGTCAGCAAGACGCAGGGCTGGTCGCGATGCAGGC
CTGTCAGCGAATCCGAAACGCTCGCCACGATGGTCTCCGCAACCGGACCCTTCCACGCCA
TCATCCTCCACATCATCCTCCACATCATCCTCGCCGTCGTCGTCATCCACTCCACTTACC
AGCACACAGAGACGCTCGCCACGATTCCACGCCGCCCCTTGATTGATTGATTGATCTTTC
CCCCAACTAACATTTCATACTTACCCCGCTATCATGTAAAATATTTATTTCGCATCCCTC
CCCCTTGCCATTAATCTTATAAAACAGGTGCCCCCTCTTGCAATTTACCATGTAATTATG
AATAAATCATCACTGTCTCTTCGAATGGAAATTTGTTATAGAGCGCACTTGCATTTTTGC
TATTTTCTGCGATTTTTTTCTGTTGAAAGAACATTCAGTTCAGATTTATTTTTATTTTTT
GCGTTCTCGGCTTACGCATCAGCGAAAGTTTATGCACGAGTTGCGAAATTCTATGCAGGT
GGTGCAGAATTCTATGCAAAAGGTGCGCAAGTCTATTCAGGAGTTTCATTTTATGGAGGA
TTTTTAACTTCACGTAGGAATTTTCACTTCATTTTCAATTTACGCCGAAGTTTCACTTCA
CACACTGAGAAAAAAGAACGACAGCTCACGTGAAGTGAAAAATATTTTTAATATTAAATA
TATTTTTTAATAAATGAGAGCAAAAGTTCACGCAGCGGCTGATGTGGTGTTTCCACGTGA
GCTTGCCACGTCATCCATCCGCCCGTCTTTGATCCGATGACCTTCCCGGAAAAGTTCAGT
TTTAAAACGTTTTTCGTTCAGTCGTGTGAGTTTTTTTTCTATTTTTTTTTGTTAATTTTT
AATGTTTTTTTTTAATTTCAGAGTCATCTTCTGCCTGACAATGAGTTCTTCTGCCGATTC
GCTTACGGACGGCATTCAACTTCTCCGCCTCGCCGAAAAGCATCAACACTCGTCTCTTCT
GACTCCGCCACCGTCGGATGACTCTCAAAAGTCGCTGAAATCCACTTCAAACCACTCGGA
TCAGGAGATGTCGAAGAATCTGCACGATGTCGAAGCCTACATCGATGCGCTGAAAGGCGA
GAAGCATCAGCTGGCTCAATACTCTAGCGGCGGCTTCAACCATGTCTTCAACTTGATCGA
CAAGGAGATTCAGAAAGTCGGAGGAAACGATGCTCATGATGGTGGCTCACAAATGAGTGG
CGATGGTTCGATGCTCACGGAGACTATCATGGTTCCAGTAGAAAAGTTTCCCGATTACAA
CTTCGTTGGAAGACTTCTTGGACCACGTGGAACAACTGCAAAGCAGCTCGAAGTGACAAC
TGGTTGCCGCATCACAATCCTCGGAAGAACCAAGAGAGATGGATCAAGCTCGAATCCCGA
TGTCACTACAGGTCCATTGAGAGTGCAAATTTCTGTTCCAGCAGATATGCCGCAAGCTGC
AAAACTCTTGAAAGGTGGCGTCGGTCACATTCAAGCAATTCTTGATGTACCAGTGAGTGA
AAAATAATAAAAATATCGCTTTTATCCACCAATAATAAAAGTTTTCAGACTGACGGTAAC
GACGAGCTGAAGCGTCAACAATTGCTCATTCTTGCCAATATGAATGGTACCTACCAACCT
CGCGGCTCAGCCACATCTCCAGGATCCGGCGACTATGGGCATCCGTTCCAGAGTTAGTAT
TTTTAAAATTCTCCTATATATATATAATTTTCCTGTATCTACCTGTATCCTTCATGTGTC
TATCAATCACCCATTTCGTGTTCTATAATAATTATGATAATACTTTTTCGAAAATTCCCA
AATAAAAACTTAAAAATATACATTACGTTTGTTACAGACCTGCTTCCATACGGTTATCGT
CTGCCAGGCAACAGCCCAAGCCACCATGAGTCAAAGAACGACTGTTACAATCCAAAGTGT
GCGATGATGAGAAGCTTTATTGAGCATTCCAACAACAATCATAGCTCAATGCAGTTAGTT
GTAAAACTGAGAAAATATATTTAAAATCTAATTTAATTTCAGAAAAATGGATGATGTATT
CCATATGATGCACATGTACGAGCTCATGAACCGCGTCCGTATCGCCAATTCCCATCTTTT
CGGACGTCCAGAAGACATCAGCAAGGCCCAGGAAATTGGAAATCGCATGTGCTCATCGAT
CAATGCTCCACGTGCTCGATCCTCCAACTCCACCACCACCACAACCACCACTCTGCCACC
TCGTCGTTTCTTCAACACGAAACCACGTCCATCATACCAAGCTAATAACGAATCCAACAA
CGCTAACAAGTAACCAGATGTAATTATAATTACCTACACCATCCCCTTATTCCTGTAATC
ATTTCTTGTTAAATTATTTATGCTCCATTCCCCCGTTTGATTGTTCATATTTCTTTCCGA
AATCCGAGCACTTCTCCATTTTCTTCATCTAAAATTTAAAAAAGTAGGCTTGAAGCCAGT
GTTTGTTAGAATAAAAGAGCACAAGCTCAGTGTTTTGTAAATTTTCTTCTCAATTTTTGT
TTCACATCTTATGTCTGAAGTTCGGCAGCGAAAAAGTTCGATTATCGACAGTGATTTGGA
CTTTTCCGATTCAGATGGAGAATTCAAAGAAATCATTAAAGACATTGAAAATGATCAATG
GAAAGATAAACCAGTCGATGAAACGAGATGGTCGTAAGATAAAAAAAACTCTAAATTTCT
AGCTTTTTCCATAGATTTTCGGATTCAGAAAAACAAAAAGTGCTGTACACGAGTGGGGAT
TGTCTTGTTCGTGGCATGGAATCCCTCACATGGCTCAATCTCTTTCAGTAAGTAATAGGT
TCAAATATTTCTTCAAATTCAGAGATTCCATGATTCCAGTGGCCAACGATCCTTCTCTGG
ACAACCTTGCTCATTATCAGCGCCGTTTTGTTCGTCTACCTTATCACCGTCACCGTTCGC
CAATACTTTTCGTTTCAAAAATTGGTGAATCTGAATGTAAATTTCTTAAATCGCTTTTTT
TTTTAAATCTTTATTATTTTATTGAAGCCAAAGAATTGTAGATTGGAATGGTAGAGTCGA
ACTTCCCATCAATCACATTCTGTAATACAAATCCATATAAATTGAGTGCAGTTCGAGCGA
TTCCTGAGCTGGAAGCCTTGGTAATTAAATTTACAAAATTTAAAATGAATCGGAATTTTG
TTTTCAGCTCACCGTCTACTCACAAGCCTATACATGATAAAACTTTGGATTTTTATTTTT
CTGCATTTTCAAATAAAGTCATAACAAACAACAAAACAATCATCTCAAATTGC
>RGCG80867 Genomic segment corresponding to mRNA: NM_182279 Caenorhabditis elegans essential WD-40 repeat protein, Maternal Effect Sterile MES-6 (51.8 kD) (mes-6C), mRNA.
CCGTCGTCCAGTTTATTTTGAAACTCTGCCATCATTTCTTTGACGGTCCTAGACGCCGGT
GGAGTATCATCAGAATTTTTGCGATGGTTCATGTCATATTTCATACAGGCGATCTGAAAA
TAACTATAGCTCGTTCGAGATAACATTTTGGCTAAAAAATTGAAGAAAAAACGATAACAC
TAAAATATTATGAAATTAAGAATTAGTAATGAACGGGAACAGTCACAGCATGAGAAAAAG
GCAACCGCTAGAAGAACAGGTTGAAGCAACAAAAAATCACACAAGACGCAGAGAATCAGG
CATTGGAGACGCAGGGATATGGATGAGTCAGCAGCCGACGAAGACAAATTCGAAATAGCA
AAAATGAAAGAAGTCTACGGAATTCACAAAGTGGATCTTTTGATATAAGGACAATTTTAC
TAAATAATAAATATGAATGAATACCCCCAAGTTGATCGCTCTGAAATCTGAAAAAGACCA
CAAAAACATTTTTTTTAACTGACAATAGCTCACGTAGCAATATAGGATCATACAAAAAAA
ATATACAAAATTATTAGTTTCGCTCCTTGCGAAAAAAGCCGAGTACAAAATCTACTTAAT
CCCGTTCGAATCCACTCCGAAATTGGAAGTGGTACTTCACGACAATACAAAATTTAAGCT
GGCAACTGTCTTTTCTATCATATTCCCAATCGAAATCACAAATACCTCCCGGAACTTTCG
AACAGAATCCAAAATGAGAACAAAAAATTGTAATAAAAAAATAACACTTTAAAGGTGCAT
GAGGTTATGCGCTCGTTGGGTCTCGCCGCGCTTTTCACCACTAATGCAATTTGAACGAGA
AATGCGCGCGAGCGGCCATATTTTAGTTTTTCTGTTGTTTTTATTGTCATTTTTTTCCTT
TTTCACTGCAAATTTGATAGTTAATCGACTTTTTTATGTTTTTACTGTGAAGTTTTTATT
TTGTTATATATTGTTTCTTGCCTTTTTCCCAAAAACCTGAATGGAGCACACGAAAAAGTT
CAAATCATTAAATCTTCACGGGTTTGATCGAAGTACAGAGGATTACGGAAAACGACCTTT
TGTACTAACTGCCAAGCTACTTGAAGATCAGAAGAAAGCTATTTACGGATGTGCATTCAA
TCAATACGCAGGAATAGATGAGGAACAAGCGGTTGCAACTGTCGGAGGAAGCTTTGTAAG
CGTTATTTAGCAGGAAACTGACAATGAGGTATAAATATTTGTTTTTCAGCTTCACATGTA
TTCTGTTCCCATCGACATAAATAACATTGAGCTGCAGTGGTCTTGTAATTTTCCTACCGA
TAAATCATCAAAGGTCGAACGAGAGGAGTCGCTCTTCACTGTTACCTGGTGTTACGACAC
ATATGAAGCTGAAAACGACCGAAATCCCTTTAAAGTTGTAACGGGTGGAACTTTGGGTCA
CATTTACGTTATCGACTACGTCTCGAGGAAGCTGTCGAATGTAAATAATCAAAAATTACT
GAAATAATTTGGAGTTTTAGCGTCTTCGGAGTGTTGGATGGGAAATCAATGACATTCGTA
CGTGTCCTGCCAACTCAAATCTGATTGTCTGTGCTTCATCAGATCAATCTATCCGGATTC
ATCATATTCGAAACGAAGCATGTCTGATTGTTATTGGGGGTCTCGAGTGTCATGCTGGAA
CAATTCTTTCTGTGGTTGGTTTATTAAATTTACTTACGTTTCGAATTTCTCATTTTAGGA
TTGGTCAACCGACGGAGACTTCATTTTATCGTGTGGATTCGATCATCAACTCATGGAGTG
GGATTTATCTGTGAAACAAGTAAAGGAACATTTGGAACGAGCGTGCAAAGCTCTTCACCA
AGATAAAATAAATGTGCTAACACAATCACAAGATATTCCGTATGTTTCGAAAGGAACAAT
GAGGTAAATCAATTATTCAGCTAACATTTTCTAGTTCCTTCTAGTATTTGATCAGTCCTT
AACGCGAAAATTGTTGCTGTTGTTGTATATAAAAATATTTTTGAAACTTGAGTTTTGGAT
AAAAGACTGGTAAATAAAGAGACCAGGGCTATCAAATCATAATGTAATTCATTTTTGTAT
TTTTAGAAAGTCTGCAGTTTCTCGCAACATTCCCGACAAAGAAGAAGATCAATTGCTCGA
ACTTCACAGAGAGCTCATACCCCGACCGTACGTTGATTTTCGGCATCCATTACTTTTTTA
AAGTTGTTTCAACGAATCTGGTTCTATCGTTTTCTTCTTTTTCAGGAGCTGCCTTCTTCC
AATTTATACTCCATCCTCCGTATCAACTGATATGCATTCTGATTATGTGGATTGCATTCG
ATTTCTTATCGGTACTAACTACGCACTATCAAAAGGATGTGGCAATGAAAAGGCAATTCA
TTTTTGGAGATTTGGGCCACCTAAGGGAGAAGTTGAAAATCGCATTCATGGAAATGTTCT
CCGTCCAAAGTCGTGTACAACGAAATTTCGTACAATGAATGTTCCGAGTGGTTCTGCATG
GTTTATCAAATTCGCCGTTGATCCAAGAAGACGATGGCTGGTGTGCGGTGGAGCTGGTGG
TTCTGTGATGTTTTTCGATTTGAGAAATAATGAAGAAACCAATCCGTAAGTAAAATATCA
AGAAAAATAATTTCTGAGATGTTCGATATCTCTTAAAAATTATAGAAATATTTTTGCTGT
GATTACCAGTATAAATTCCTGTTTTTTTTTTTACAGGACTCACACTTGTTCCGTTGGCTC
ACGTACAGTTCGGCAAGCTTCTTTCTCTACATGTGGCCGATTCCTAGTACTAGTAACTGA
CGAAGGATTTGTTTGTCGATTTGATCGTGTATCTGCGTCTGTCGACGCTAAGGACCTGGC
AAAATTTTGAATATCATTCCTTCTCACCTTCAATTTTTTATATCTCGTTGTGATTTCATC
TTCGATCATCTTCAGTGGATTTTACATTACAATTTTGCAGTTCCTAATGTCATCCCCAAC
CTCCTCTAAGGATTATTCTTCACCTAAACATAGCTTTATGTGTGAGTTTCGAAGAGATTA
TTTTCGTTTTCTGATTATCTAATTTTTCTAATTCAGTGACAGTCGACAGCAACTTACAAA
GTGACAAAAAGAAGACGTTTTTGAATGTTCAGTGAGTTTTGAAAATTTTATTAGCTTTCA
TGTTATTACCTTTTTTATTTCAGATCATCTTCCTCTGCTGGGTCAACCAAGCACTGTCAA
ATTCCAATGTCAAAGGACGAGTATTTTGAAACACGCGGGAAACTCGACTCTGTTGATGTT
ATCGATCAATTCAGACAGCGTCAGCAATGAGCATTTATCGATTTGTCTGTACATGCAGTG
TTCCTCACCATTCTCACTCTTGTCTCATTCCCATTCTTCTCTTTTTTTTCAATATTTTTT
ATTCTTTCCTTATTTTTGTCCGTTTCTATTTCCCGATGCTTGTTAATAAAATGAATTATT
TCAGAGTCGCACCTTCTCACGCCAACCAACAAAATGACAACTGGAAACAATGATTTCTAC
TATTCAAACAAATACGAAGATGATGAGTTCGAGTACCGTCACGTTCATGTCACCAAGGAT
GTTTCCAAGCTTATCCCAAAAAATCGATTGATGTCCGAAACAGAGTGGAGAAGTCTTGGA
ATTCAACAGGTAAATATTTAAAATAGGTTTTTTCCTTAAGAAAAAAAGAAAAAGCGAACA
TAATTTCAACTGACATCAGAATAAGTTATCTCATCGTTTCATAGCTTCAAGTTTTTGTTT
CAGTCCCCAGGATGGATGCACTACATGATTCACGGACCCGAGCGTCACGTGCTTCTTTTC
CGCAGACCATTGGCAGCTACACAAAAAACCGGAGGAAATGTTCGTTCTGG
>RGCG80869 Genomic segment corresponding to mRNA: NM_182276 Caenorhabditis elegans patterned Expression Site PES-1, PES-1B protein family member (25.7 kD) (pes-1) alternative variant b, mRNA.
AAAGTTCAATGTTTTACATGTGCATAAAAATGTTTAGTTTATTTAGCAAAAATACTAGCA
TTTAGCTCTATTAATATACCATCTACCGTATATTCTCTATTAGAGCGGCGTATCTAATAG
TACGGCGTATCTATTAGAGCGGCACCCTAACTGGCTCTTCGAAAATTAGAGCGACAGTCT
CTATTAGTGCGGCACCCCTTTTTTTTTGGGTGCGAGAGCCACCTCAATTATTTGATTTCT
TCGAAGACATTTTTGTTCATTCTTGAATGAATTCATAAATTTTCATTTAAATATTGAATT
TTAGTGTCTCTGTGAGGCAAAATTACACAATTTTCATAAATTTTTTCCATAAAATATGAG
GTTTTAGAAGGAAATTTTGAGGTTACTACTCCCAAAAGTAGTAACTTCAATATGAAAATT
AGTTATCGAAAATTAGTGCGGCAGTATCCAGTAGAACGGCAGTCTCTAATAGAGCGCACG
TCGCGAAGGGCCCGGAAATTAGTGCGGCATGCCGCTCTAATATAGAATATACGGTACATT
TCATGGTTGATGAACGGGCACTAAAGTCCAGGTATTGTTCATGCAGAAGATGCGAGTTGC
AGATGTATTTGTCAGCACCACCTGTAAATTGAACACATCACCAGATATCGTGGGTGATGA
ACTGGAAAAAGTGAGGAGATGGGCTAGATTATACATTTAATATGGGACTGACTTAAATAT
TTTACTGTTTCAATGTTTTAATAAGTTTTGTTTCCATTTTCTAAACTTGTTTTCGTTACA
GCAATTTTTCAACGCGTTAATTTTAGCTGTGCATAATTAAATTTCTTGTTGAGCTGTGTG
TGTTCTCTCATGAATTGCTGACTCAAATACTCGAGATGCTTCGTAGAGCTAATTCAAAGT
TTACAGAATAGTTAAATCTTTGTTCTTCCAAAATAATCTGATTTCTCTTTCCCTGACACC
GACTTTCAGATTTATTTATTTCTGTAACTACAAATTTCAGGTAATTCAAAAATGAAGGGC
TTCAACATCTCGGACTTGTGCCTCGACTTGGACAGCTCAACTTCCAGCTCTTGCTCCGTT
TCACCAGGTTAATTTTTCTACTGTTTCAAACAGTTTCAAACAACGCTTAAAATGTGCGCA
TATGTAATTTAATATTTGTTCCAGCTTCTTCCTTCCACACCCGCTCTGAATCAGTCGGTC
AACAACAGTCTGGTAGAAATTCACCAGGTAAGGCAAAATATTTTGTTTTTAAAATTGTCA
AGTGTTTCACTACTATGATAGTTTCATACATTCAGCAGATTTTTAATTACTATGTTTACC
AAAAAATTTACATATCTTTATAATTTTTAGTCTCAAGCTCCACCGAATCACCAACCAAAA
GACCAAAATACTCGTACAATGCATTGATCGCCATGGCTATTCAGAGCAGTCCATTCAAAA
GTTTGAGAGTCTCCGAGATCTACAAATATATTTCTTCCAACTTCTCCTACTACAAAAACC
AGAAGCCACTTCAATGGCAAAACTCGGTTCGCCACAACTTGTCTTTGCATAAAGAGTTCC
GAAAGGTTCGAACTTTGGATGGAAAAGGTTTGTGTTTTAACAGGACTTAATAGAATAATA
GTGTTTCTTTTCAGGCAGCTACTGGGCAATGACTGCGGATTTAGGAACTGATGTTTATAT
CAGCAACAACTGCGGAAAGCTTCGTCGCCAAAAAAGCAAAGTGGCCAAGTTTCCACCAAT
GCAACAACATTTTCCAATCCCTCAGCTTCCAACCCAAAACATTCACCAACTTTGTATGCA
AAATCCTCAAATTCTTGCTACATTGCTTCAAAATATGTATCTTCAAAATATGCAAAACCT
CCAGAATATCCCCATGGTTCCTGGCTTTCCAATAATTCCAGTTCCCATTAATCCTACCTC
CTTTCATTTTCCTAAAAGTTCTTGATAGAATAGCCTTCTGAGTTTTTTGTTAAATTGATT
GAAATTAACTGTTGTCCAAAATCAGTTTTTTTGTTTTTTCCCCGATTTGTGTTTAAATTA
TTTGATTTTGTTGGATTTTGATAAATATTTAGAAAACTAGATTCTCTGTATAAAGCTTGA
ACTCACCGCAACAATTAGTGAATTAAAGTGCTCCAAAACAAGAAGACAAAGTTAGTGATT
TGCATTAATTGAAGGGTTTCCTTCTCTTTTGAACTCCGTGGTTTGTGCAAAACTACTTAT
TTTCTTCCGCTTGTAGTTTAGAATGCACCCGGGTCAAAATAAAAAGTCTGAGTATATCTT
CCGGATTTAATTTTTTTTCAAATGTTTCATTTACAGTGATTTTTCCAATAAACAATAATC
TGTAACTGTGCTTTAAAAATTTTCAATCCGTGTATAGATATTTCTCATTCAAAAAGAAAT
TACCAAGAAGCAGAAACATTCTACTTTGAAGTATTATAATAATTCAAGGTACCAAATTAT
GCATTTTTTTAAACTTTAGCCAAGGATTTTTAATACATCGAATTGTTTCATATATGATTC
ACTTCAAGCTGACAAAAACTAAAAAAAATGGCAAAGGTTTCAATGTACCTTTTCAAAAAC
TTTTAAAGTGTTTAGCTTGTTTGTTTTCACAATACAATACTACACAAAAGATTTTCCGAA
ATACAGAAGATCTAAAAAAAAACAAAATGGAAACCGAAAAAATGTTTTTTAATTATTTTG
GGAAATTCACACGATCTAAAATAATTATTTTTTAAAGCCAATTTACATAAATAAATAAAT
AAAAAACCTTCAGTGTGCAATATCCTTAAAAGTAACTCAAAATCATGAGGGAAATTGAAA
ATTTCTTATTAAATTATCATTATATTTCCGTGATTTGTGTTTTATGCTGTTTTTCCTCGT
TTTTATGTCCTCTTTTAAAGATTCACTAATTAGAATAACTAAAATTAGTTCTTTCAAATT
TGGTT
>RGCG80870 Genomic segment corresponding to mRNA: NM_182273 Caenorhabditis elegans dauer or Aging adult Overexpression DAO-2, dauer aging adult overexpression protein 2 family member (15.3 kD) (dao-2), mRNA.
GAAAAGTTTCTAAAAAAGTTAGTGATCCAAAACATAATATCTCATTTGTAAAACTAATAG
TTTCGGTAAACAGTGAGAAAAATGAGTTTAAAAATGTTTTAAACTTGAATTCCCGCGCAC
AAGAAGTTTGAATATTTTTTGAGAATTTTTTTCTTAATTTTCAGAATTTTGTTGAATGTT
CAAAGCACCTGAATTGCAATTTTTTGCATCAAATTTGAGAAAAAAAACTAGAATTTTTAA
GGTAAAAAGAACATGTTTTATTAAAATTTTCAAGCAAAAAATTCTACAAAAATTAAGACT
AACTTTAACGTCACAAATTTTTCAATTCAACATTTGTAACACAAAAAAATGTTCCACAAA
AGACACAACTTACAGATCGAAAAATCCGAAAAAAATTCCAAAAAACCGGAGCGTCTTCAA
CTTATCCAAATCTCATGGATGTTCGCCGTTGTTGGAATCTGCTTCGGTGTCGCCATTTCA
TTATCTCTTCTGATTGCAAATGGATTCAAAAATGACTAATCACCTCTTTTTCAATGACAA
CTAATTCTCGTACCAACCACTTTTCTCTTTCTGACCTGACCTGCAATAATCCATTAAACG
GCTGTGTGTGTCCTCTTTCTCACTTTATCACCAACTATCTCTTCTAGAAAATAAATATAT
ATTTTCTATATGTTTCTTCTTATAACAGAGTCTATACATTATTACATGCAATTCATCTTT
CGCAACATTGACCGGCCTCAAAAAATCCGATAAAAGTACAATGGTGACTGGTGTTCTAGG
AAATAGGATTGTTATGATAGGGAGTGATATCTTATCTCTTTTATTATCACAGCCTGACCT
CAATATGTCAGAGGTGGAGTCTTCCGGGTGACCCTTTAAATAGTCCGGGCCTTGACACCG
ATAGGCTGTGTATTCTTCATTTCTTCGATCTTCCACCTGTTGCAGTTTTCTTTTATTTTT
CAAAGTTAACATATCTATATTCATAGTAATTAATTCTAGAATGAACCGCTTCGCAATTCT
CCTGGCTCTCCCACTTCTTGCTCTTGCTGCTACTCCAAATGAGAAGCTGAAGCTATGCTG
TGCCACGTTGAAGGATGCCGATAAGGAGTGCGTCGATCGATTCTGTGACTTCAATGCTCT
TTCTCAAGCTAACGTAAGTTGTCTCCTGAGAGCTAGTTGCGCGTCAATTCTGATGTATTT
AGTCAGCTTACTAGAAATAACCATTACACGTTCTTATTTCAGATTCTGAACTTCATGTCG
ACTTGCGGAGAGCGTGGACCAACTGTCGGAGAAATGTGGGATTGTGCTTCCCTCCGTCAC
AACCACGAGGACTGCTGCAAGAAGGCCGGTGTCTCTGGAGAATGCCTCAAGTACTGTACC
GCTCATAAGGGAGCTCCATCCAACTATTTGGACTATGCTTTCTGTACCGAGAACTTCAAC
GAGATCCGTGATTGCTTCTACAACCATTTGGACAAGAACGAGCCATTCAAGAAGCTCTAA
ATGGAAATATAATAATTGAAATTTTCTTTATATTATGAAACGTGTATTTAATAATATGGA
ATAAAGATCAACTTGATGATAAAGTTAACAGTTTTCCAAGCTATTTTGTCTTTTGATTGG
CTTGTCCGGAGTTCTGGAATTGCCAGTTCAAAGGCACATGATGTTTTTCCAAGTGGGTCT
CGCCACGATCTCAGACATAATTGTCGTTACAGGGCCCAGTTTTCCAGGTGAAATAGAAAA
TATAGTTTATGAAATTTCAAACTCAAAATTTCCGGTAGAAAGCCCGGATTTAGGACCTAG
TTCCATGTTTCCGCAATGTCCTACAAAATTCCCCCATTTTCCAAAACTACAGTAATCATA
CAGTACTCAATCACTACTTTACCCAAGCTACAGCAACTAACAACATAACTTTCCCAAGTT
TCACGTCTCGCCTTCTTTCTCGTATTGTTTTGTTTTGACAATTTGAAGGAAAAAGCTGTT
GAGTCGAGTGTTTGTCGGGGCGGCTCACACTGTAGTACAATAAGGCTTCACATGCGCCTA
CATAGGTAATCGCGTGCACTTAAAACGGAAAGTTGCTCACGGAGAATAAGAGAGATAGAG
GCTCGGCTGTTTGTGTTTGATCTACATCTATGAACCTCAAGATGGGCATAACTTCAATAT
GTTTAGTTTAAAAATTTAACAAAATTAGGTTCGAACTTACTTTTGGACTATCAAATCAGA
CCTTTGCCATTTTAAGAAAACTGTTTCAATATGTTGAAATATATTTGAAATATATTTTTA
AAATATTTGAAAATTGAAATATTTTTGAAATATATTTGTTTCGCAGTTTTCCAAAATTGT
CTGAAATATTTTTAAAATCCCTGCCTTTTTTGACTCTGCTTCCAGAAAAGTCTATGAGGA
AATTTTGTTAGTAAAAGCTCGTAAATATGTATTTCAACCTACCTCTGACTCAGAACTACT
CGGAAGTATGACCCGAATGAGTCAGGAGCTTAAACTTTCA
>RGCG80871 Genomic segment corresponding to mRNA: NM_182258 Caenorhabditis elegans RhoGAP domain containing protein (37.9 kD) (2P555), mRNA.
CTCTTCCCTTCACGATATAACTACATAATTACTTAATTACTTTGCGCACTTCCCTTCAGC
CACCAGAACCACCACCACAACAACAACCCATCAATAACACATCTTCCCTTCCTTCGTAGT
TTTCTATTTATTTCTTCCCTTGTTTCCCACATTTATTTGTCGAAATACATGCAAAAAATA
AGATGTGTGTGTACAGGTTCCCACAGGAGTGTGTTTTTTTTTGGGGAAAAAAATAACTTC
GAATAGATATAGAATTTGTAAAAATTTGAAAAAGCTGTATTTCCAAAAAATTACACAATG
AAAAAACATTTTGTGCTATAAAAAATTAGACACTTACTTTCAAGTTTATATATCTTTTTT
GCTAATTGTATTATTAAAAATTGTAAACTAACACAATATTGCATATAAAATTTACTACAT
TTTTTTAGTTAACAACTTTTCATTCGCCATTAAAAAGTTATACAGCTTTAAAGTAATTCA
TTGATTTTTTCAATTGAAATGCTTATAACTCTGTTGGTAATTGAGTTATGAAAAAGTATT
TAACTGACAAAATAATCTATATAAAATTGTCTATATTTTATTAGTTAGCAATATTTTCGT
AGATTTTATTGCAACCGAGATACAGTATTTTCAAAAATTCTAGTTTTGTTACTCGTTTTC
TAAATTTTCTTCTTTCACGTTCTCTTTTATTCCTTAATGTATATTTTTTAATAATTTGAA
TTTTTTTACAGTTGGCGGGTATTCCAAGATTAGTGGTAGCTGTATCCTCGTATCATTTGC
CTCAACATCACCACCACCACCACCACCACCTCGACGCCCGACTCCTTTAGGCTCAGCAGC
AGCAGTGACCCGATCATCCGTGAATCACGACGTCGTCGTCTTCACCGCTTGCTCGTCAAC
GACCGCCGGCTCCACCGCCTCCACCGCCAAGACGACGACGACGGTGCACGAGGCGTGCAC
GTCGCCGCAGCACCAGCACCATCTGCATCGTCGTAGCGGTATGACAGTGGCGAGTTACAG
TATGGTGCTGTGTGGCTCATCTGATGATCATCGCTATCGAGGCAGAATCGAAAAGTGAGC
TTTTTTCAAACTCTTATATCTCTATAGCTGTAACAATTATTAAAAAGTTGTCAACTATCA
AATTATAGAAAATTTTATACTTAACATTTTACTATGTAGTTGAAAACTTTTTAATAGCTA
TTATGGTTGTTGAAATATTCAAAAAAAAGTTTTAACTCGTTTTATCTCCACAACCATAAA
AGCTAGCAAGAAGTTGTCAACTAACAAAGTATTTAAAATTTTACGAGCAATATTTTGTTA
GTTAACACTTTTTTGATACCTCTTTTGATAAGAGAGATATAACGTTTTTAAGATTTATGT
GGTACTTAGTGGGGTCATTGAACTTTAAACCAACATATCTCTTCAGAAATGGGAGATAAC
AAAAAGTTGTCAACTAACAAACTATTTAAAATTGTATAAGCAATATTTTATTAGTTAACA
ACATTTTGATAGCTCTGTTATTTAGAGAGATATAACGTTTTCTTAAGATTTAGATTTTTT
TCTATTAATTTTTAAACCGATGTATCTCTTTAAAAATAGGAGATGTCAAAAAGTTGCCAA
CTAGCAAACTGTTTAAAATTTTATGAGCAATATTTTTTAATTAGCAACTTTTTTAAAAAT
CAGCTATCCGCAATATATAAACGGTAAAAAATTTAAGAAAAAGTGGACACAAATTAAAAA
AAAATTCGAACTGTCAATTTTCAAACTCCTTTATCTTGGCAATCGTAAAATATACAAAAA
ACGTTGCCAGTTAGCAAAATGCTGCAAATTTCATGATTCTAAATTTTTTATTTGATAACT
TTTTGTATACTTAACTGTGAGAGAAAGATAAATACAAAGATATATAAAACATTTAAAAAC
AAATTAAAAAAAAAACAATTTCCAACACAATTTCTCGAACTAATATTCGTATTTTCAGAG
TAAAATTCGGCGTACCCATAAACGAAGCATTTGCCCATGACATTCCCGCCACGCTTCTCA
TGCTCTTGCTCAAAGTGAACAAGGATGGACCCGCGAAAAAGGATATTTGGCGAGCGCCCG
GAAATCAGGCTCAAGTGCGAAAATTGTCGCAAGTGATGCAACACGGGCGGCTTGTAAATA
TCGAGAATTTCACGGTTTACACGGCGGCATCTGTCATCAAAAAGTTTCTTTCAAAGTTGC
CAAACGGCATTTTTGGACGGGATAATGAGGAGACACTGTTCAATAGTGCATCGACTGGAA
TGGATATTGAGAAGCAGAGACAGGTGTTTTATAGGTAAGCATCATATGATCTTTATTTTT
AAGGCATCTGCTGAGCATGTAAGCAACTCAATTTTTTAGGATATTTGGATCACTTCCAGT
CGCATCCCAACACTTGCTCGTCCTACTTTTCGGCACATTTCGGGTCGTCGCCGACTCGTC
GGACGGTCATTCGAACGCGATGAACCCGAATGCGATCGCGATTTCGGTGGCACCATCGCT
TTTTCACACTTGTATACACGATGGACGGACGGTGAGCATTTTTTGTTTCGGAACAAAAAT
CTTAAAAACACCCTAAACTTTTCGGGAAATTTTTTCAAATTTTCAAACAAAAAATTTGTC
AAAAAAAGTAAAACAACTGAAAAATGCAAGCCACGCCCACAAAAGGGCGGAGCCTAGATT
ACTATTTTTAAGTGGGCGTGTCCAAAGAGACCACGCCCATTTATATCCAAAAAAAGGAAT
TATCAATTTCCGGAAATTAATTTTGTTCCAAAAAGTATATCTAGGAAAAGGGCGGAGCAT
CAAAACGACGCCTAAAAAGGGGCGGAGTCTGAATTAGAAAAGCGGACATGTCCAAATAAG
CTCCGCCCATTTCATCCTTAAATCAGAAATTAAAAATATCCGATTTCAATCATTAGAAGG
GAACGATGAGCACCAAAAATTGGCGGGAAAAAAGTAAACCCGCCCAAAAAAGGGGGCAGG
GTCTAAAATGTATTATTATCTTAAAAGTGGGCGTGTCCCGATAAGCCCCGCCCATATCAC
AAAAAATTATCGCTTTAGAAAATATCTGCAAAAAAAGGAAATGGTCTACTTTACGATCAA
TAAAAGCGGGCGGGAATTGCAAGACACGCCCACACACTGGGCGGAGTCAATAAGTGGGCG
TGCCATTATATAAGCTCCGCCTACTTTTGACATTTTTTGTTTTCGAAATAAATATCATTT
TTTTTAGAACAAAAAAACCAGAGCCAAAACCAAGTTAAAATAATTTTTTCAACGTAAAAA
TCCACCAAATTTCAGGCGCGAGTAGAAGACCTTCAACGGTTCAAGCTGGCCTCGAACATT
GTGTGCTCGATAATTTGCTCATTCGGCGACACGAAGCTCTTCCCACGCGAGTGCTACGAG
TATTACGCCAGATACACGGGTCGCACGTTGCGAATCGACGAGAATCGAATGTTCACTTTT
CATAATCCATCCAGTGAGTTGTTCTATTGAGAATTTTTTTTTTAGAAATTTTTTGTATAG
TTTAAAATTTTTTTACCCTTCTCGTTTACTTCTTCCAAACCCCTTTTGCACACATTCTCA
CCACTGCTAACCCATATGTGCTTGGAATTTTTTTTGGTCATGTTCCAAGGCTCTCATCTC
ATTTTGTGTTGGTGTTAGTAAAAAGTTGTTAACATACAAACTGTGGAAAAAATCTTTTTG
CACATTTTGTTAGTTGACAATTTTTTGATATCTCTCACGCACGCTGAGATATAAGCCAAA
AAATGGGCAAAGTCGAAAAATCTCAACAAAAAAATCCCAAGCACCCAAGCAACTTTGAAC
TAACTTTCAAACGAGTTATTGTTTTTGCGGGCAAAAAAAGGGCGGGGCTAGCGAGCCCCA
CAAATTTTGTTCTCCGGAATTTTGAATTCCCGCACGTGGTCACCATTTTGATCTACGTAG
ATCTACAAAAAAATGCGGGCAGAGTTCTCAACTGATTTCGCATGGTTAAGAACGTGCGAC
GTCACATTTTTCTTGGCAAAAATTTCCCGCATTTTTTGTAGATCAAACCGTAATGGGACA
GCATGGATCCCGGGGTTCCCGTAAAAGCAGTGACTCTCTGGTCCTCTTGTCCATCTACAG
TAGTCTTTTCATCACGGGTATTCCCTTTCTCTCTATTTCTCTGGCGTCTCTCCTCTACCC
ACATACAGTCTCTCTTGTTATCTCTAGACTCTCTACTATCTCCACACTCTCTCTCTCACT
TATGATAACTCGCATGGCGATTTGAAATTTCACTTTTTTCCACCACCACCCCACCGTAGA
GCACACTTGCATGGTTTTAATGATCTCTTTTTTTTTGGTTTTTGTTTTATATTTCTCTAA
TATTTTTATATCTTTCTTCCTCTCTACCTGTCTGTGTCTCCCTTTCTCTATCTCCCTTGT
TTCATGTTCTTTATTTGGAATGATGGTGAATAAACACTGGTGGTTGTACTTAGTTTTTTG
AATGTTCTTTTCTTTTTCCTCATCGCATGACACACACACAAGACATTACGCACACACAGG
AGCAAGGTTTGGTCGGTGCTGCAATCGCACTCTGTTGAAAAGAGCCTATATCTCCGCGAG
CGGTGGTGATATCAAAAAGTTGTCAACTAACAAAGTATTTAAAATTTAATTTCCTATACT
TTGTTAGCTAACCATTTTTTGATAGTATTATTGACTGAAGAGAAATAATGGTTTAAAGTT
AGAAGCAGACATTTTCAAAGTTCCATTTCTAATAGTTGTCTTTAAGTTTTTTTTTTTGAA
AAATATGTCAAAGTGTAGATTAAGTCTTGTACGTTTTAAAAACAATTTTCCTTTTACTGG
AAAATTTCAAAAATTGTTTAAAAACTGCCTCAAAGTTGCAATGCGCCGAGGATTATATAG
CGATGTGCACACAGATGTTTCAGTCAGTTTTTCATCAACTTTTTGGTTTTTCCTAGTAAA
TTTATAATTGTTTTTTGAAGAAAGTACCGTTAATTTTTTTATATTTCATTAGAAACTCCA
AAAAAAAAACTTCAACACAACAATTCCCAATATGTGATTAAAAAATGTGTCGTACAGAAG
TTTATCCCACCCAATTCAAACTGGAAATATCTCCATTTAAGTAATAGATATCAAAAAATG
GTAAAATAACAAAATGTTGCTCATAAATTGCTCTATATTTTATTTGTTGACAACTTTTTG
ATAGCTCTTTTGCCAGCGGAGAAATTCTAGTTTGAAGTGGGCATGAGCTAAAATCCCTCA
AACGTATATAACTCCGCGGAGATATAAGCTGTAAAAAAGCTGTCAACTAACAAAGTGTTC
AAAATTTTCAAACAAATATTTTGTTAGTTGACAACTTTTTTGTATCTGCTCTGCTTAAAA
AGATATGGATTCTAAAAGAGCGCGATTGCAGTGCCCAGAAACTTTACAGAATATTTTTGT
GGTTGTGGTAGTCCGAAAAAAACTTATGTTAAAAAAATTAAAAATTGGTGATAGTGTTTG
TCTTTTTTGATCTCTACCGTAACCCGTGTCCTCTCTCTTCAGACCGTCGTGCTCGTGGCG
AAGAGTTCTCCGCGTTGGCGGCAAAGTGTGCGGGCGCCTACTCGCTGGCCGCCATCCACC
TGGCCGAAGAAGCGTCACCGGAGCCCACTCCGACAACCTCGAAGCCTCCACGTGGCAACG
GCGTCGGGCGTGCCGGGAGTCTGAAGCAGCACGCGTTGACCCAGACGACGGATCATCCGA
AGAGAAGCGTGTCGATCGCGGCTAAGGATCCGTATCCAACTGATTTAAGGACATCGGTCA
GCTGTGATTTTTGATATCAATATACTTGTTTTGTTGTGATATCCTTTTATTTTAATTCTT
TCTTGTTTAATTTAATTTCATTTAATTTGAAGTTTTTTTTCATCGCGAAAAAATCCCAAA
AATCCCAAAAGTCCCCGAATTATGTGGCCTAACATTTATTGTTCTTTTTTTGTCTTTTTT
ATGTGCAAATGTTCGGTGTGTCTTTTTTGGTTTGTTTGCTGCAAGCGCGTTTCTTTTTGC
TAGGCTTGTTGTGCATCAAGTTGTAAATTTTCGAAAAGTGAAGGCAAAACTTTGAAACGT
TATATCTCAACAACCATGAGAGCTATAAAAAAATTGTCAACTAACAAAATATTTTTCATA
CAATTTTGAATATTTTCTCAGTTGACAACTTTTTGATAGCATTTTTCTCCGCGGAGTTAG
AGGCGTTTGAAGACTACTGGCCTAGGTGGTGTCAGAGTGGCTTGATCTACGTGGAAAAAG
AGACGCAATGTTTTCAACTGATTTTGCATGGTTCAGATCGTGCTGACATCGCATTTTTTG
GACAAAAAAAACCGTAATGGCCTATCCTTGTACCACGTGCAGGCCGAGAAAAGGAGGGGC
GGGAAGACGCAGAACCTCTCGCTGTCTGCGTCTAACCCTTCTTGAGTCGGAGTCACCTGA
GCAATTGCACATAAAAATCCTCACACCCTTCAAAAAAAAAGCAAAATTGCTCATATTTCT
CTCTTTTTTCTTCCTCTTCCACTCTTTCTCATTTTCTTTTTTCCCCACATTCCCCAGCCT
TTTTGCCTTATCAAATTCGCGATAATCATAATCACAACAAAGAAATCGCGCTCCACTGAC
AAATTATCAGTAGAGCGCGCCCGCACCCCACCTACGCACTGTTCTCTCATGTTACGTGTC
GCCAGCCGCCCCGCCCCACTTTAAGAAAACTTTATTATCGATTTTTTGTTCGGTCCGCCA
GTTGAAAAGCAGCTGAAATTTTAATATGATCCTAACCTACTTCATGTTTCATCT
>RGCG80872 Genomic segment corresponding to mRNA: NM_182256 Caenorhabditis elegans putative protein (38.1 kD) (2K753), mRNA.
TAAACTTAATCTTTTGATTTTTATTTCCTATTTCTTCAAAAAAGAAACGCTTCCATTTTT
AGAACATTTGTCACTTTTATGATGGAACATGAATCCCCCGCAAGTCTTGACAACTTGAAA
TGCATCGAAAAAAATACCGATTTTTTTGAAACAAAAGTTTTGGAATAAGAAACAACACAA
GAAGCTATTCAGAAAGGAGAGTGTCGGTTTTTGAAAAAAAAATATATATGTTCAGGTTTT
TTCTTTTGAAAATTTTTTACAAAAGGTAAAAATTACCCCACAAAGTTTATCGAGGTGTTA
GAAAGTATAATTTTTATTTTAAAATGAACTAGAATTTTTTAAAGTGTATACAGACAAAGA
CTAATATATTTTACATTTTTTATAGACCTTATGGATAGGCATGGATAGGCATAAGGCAGG
TGCAAACGCCTAAAGACTTCCTCGCTGGGAAGCGAATGTCTTGTTTCTTGGAAAAAAATT
TTTAGCGCATCCCTGTTGGCAACCAGAAAAATAAAAATCTATAAATTTTGAAAAACTTAG
ACCGTTTAAGTGTGTTTTATTCAGATGTTTAGTCCCCATGTTGAGTGAATTTTGACAAAA
TCCCCCGGAACTGAAGAGCTCTGCAGTAGATAAGACTCATTTTAGAGTCACATACTAAAA
TATTAATTTTCTAGGAAAAAAAATAACCATGTCAAAAGAAAGCATCTCATCCTATTGGTA
TACCAACTAAAAAGTGCCGTTTCCCACACTTTGGACTAGTTTCAAAGTGCATTTTTACTC
TTCTCATTCTTCTTGTTCTCCTTTTTTTCTTTCAATTCTTTCTTTTTTCCGAGCAGAAAC
ATTTCTTGAGTCTTGAGCATCGGTTTCCAATTATGTTCTCTTCCACGGAAGAAGAAGAAG
CATAGCGTCATGGGTGGTGCCACCTCACTCATTATCCCTTCCCACCCTCCACTATCTCTC
CCTTACATGTCATTTTTTGCAGTGCATTCGGGTCATTGTCATGTTTTGTTGCACGCGAGC
ACAACGCAAGAAAGCTGCCGAAAAGATATCCGGGTCATTGAGGAAACACGATTCGGGACC
GATGTTTGCAAGATTAGAAGAGTTTGATGTGCTCACTCCACTACAAACTACACCGGCAGT
TAGCATTGCTTCCGGTAATTATAAGGTCAGTTGTGCACTCATATTGCAAACCGCAAAAAT
TATATTCCAGAACTATGGAAGTTCAAGTCCCTCCACATCTTCTGGTTCAGATTCTAGAAT
ACAATTACTACCACCTATACTATCATCATCTTCATCTGATTCTCCACCACCACCAAGAAG
GCCGAATCACGGGAAAACACTTATAGTCCCATTGAATGCGTCGAGATGTAAGTTTTTTGA
GATTTTGAGATTTCCAAAAACTTGGCTCCATTGATTTTAAAAATTTCAGACAACATTTGA
TTATGATAAGTTTTTCTGAAAAACTTTCAATTTTTTTGGAGTTTTGAGTTAGAATTCACA
ATAATAACCCTTGTGGGGGAACAATGCGTAATGATAGAAAATTGTGCAATATTGAACTAA
TAAACCTTTAAAAGTATAATTTCTTATTTCTATTTGTTTTTGTTAGTCTTTCATGTTGAA
AATTTAGTTGAATTCCCTAATGCTTTGAAAAGTATAACAAACAATTTTTACAACCACTTT
CACAATATTCGAATTTTTCAGATCGATCCCCAATGACAATGAATCTTGTTGGAACTCCGG
ATAGTCGCCTGACATCTTTCGAATGTGGGACCACTAAAAGTTGTGCAACAATTCCAGAAG
ATGATGAGGATGAAATGAATGAGCTTTTGTCGATTGATCGAACTTCATTGTCGGTTTATG
AACAACCATCTGGAAGATATGGATATTCTGCTTATAATCTGTGTCTTCCACAGCCGACAC
CTGAGTTCCAAGTAAGATTATACAAATAGATATTAAATTTTAATTCCGGTAAAGTGTTGA
AAAAGTTGAAATATGTTTTTTCATTAAAAAAAACATTTATAAAACGTTATAATTCCCATT
TCAGTCGTCATCTTCTGGCTTCTCGCCAATGGTAAGTTTCAGAACAAAAAAGCTCACAAT
CAGTCCAAAAAGCTTTCAACGTTATCTTACAATCATGCCTAATTATGCTTCGATTCCTTA
TTTTCTGCGTTACATTGTGACATTGATTTCGATTTTGTCCACCCACTGCCAATCTGATTT
ATTTTGCTGAAAAACTATTTCTAAACTGTTTATGTAAAAGACATATTTCCAGCTTCCTGC
ACCAACATATTCTCCACCATCTCTACCATCTGAATCCCCGGCTTCGAAACCTACGAAGAT
AGATATTCCCGAAGCCATTTTGAATGATAGAGATGATATATTGGACCGAGAAGATGATCA
CAATGAAGATCAAGTTTCTATTTATGAGTGAGTTTTTAAATTAATTCTTGCATGCTATAT
TTTTGTTTCAAAAGTTGCTTCTCAAATAACTCATAAATTATATCTCTCATATACAAAAAA
ATTGGACTCCGTATTAAAATTAAAGTACGGTTCTCAAAATATTTTAATTAATATATTTTT
CAAATTACTTGATGAACTCACTTCCCAGTTGTCAATTCAATCGTCATCTCTTTCCTTAAC
AACCTTGTCGATAATACCAACCCTCCTCTGGAACAAAAGACCATGTACCAGTTTCGCATT
GTAAAAGGTGCAAGGTATCCCCCACCTATATCTACTTGTATCTCATAGTGGGAAGAAGGT
CGAACGCTGGTTAATAACCAAATGGGGCGTGGTCTACCGGACCGTATATATATGAACAAC
CGGAAGAATAAGAATCATTCATTCTGGAAATCTTCCAGTTGTTAGCTACCTAACTCTTTC
TTTCCCCTACTTTCAATTCTTGCTTTCAAAATGGAGTACTCTTACATTCCATCCGCAGCT
CTTTACAACAATGCTGATATTTTCCAATTCTTCCCTCGGAACAAGCGTCTCAATTCTCAT
CAAAAGTCTCGCCTTGATGAGCATGCTCGGAAAATGGCTGCTTTCATGATGGAGAGACAA
GAAGAATACCGCTACTACGAGAACTTGGCCAATCAGGAACAGTTCTCCGATGACAATGGA
ATGGAATCAGGATTCTGCAGTGGAGCCACTTCAACTGGACAATCAGCTTCAACATCTCCT
GCTCCAGTTCAGCTCATTCCAAACCCATTCTTTGATCCAGAATATGTTGCTGCCAAAACT
CAGTCTCCAGTGAAGCTCGTCACCAACCCATTCTTCAATCCAGAGCTTGTCGAGGAAATC
AAGAAGAAGTCCCAGAAGAGAAACGAGAAGTCTGCTCCTGTTTCTGCCTAGTTAAAATTA
ATTTTCTGTTTATTTTTTTTGTACCTTTGTATCGTTTTGGCTTTCGTACTGGTTCCAATT
TTCGTGTACCCCTTGAAATTTTTTTCCGGTTTTCCTATTTCTACTTCTTTTTTGTTCTTT
TTTTCTTGGATTTTTCTAATATCAATAAAGTAATATTTTTTAAATGAGTTTTTCCAACAT
ACCTAGCTTTCATAGCGTTTAAGATAAATTCAAAGTTAACAATCAATTTCAGATTCTCCC
GAGTCTCTGATCCAAATTCTGAGCATTCTTCATCAAACTCCATCAGTGATAGCTTCTATT
TGAACAATTTTGATGTGATATCTTCAGCAGCTAGTGAGTATTACACAGTCCCCCTCAACA
AAATTAAACAAAACTTTAAGATTCTCAAATCTTCGAAGCGAGTATATGCGGGGAATCTGA
TGTGGCATCGAAATTTCAGCTTCACAGGTAAATTGAGTTTTGTATTGATTCTTAGTTTTT
TAATATAAAACTGAAAGTTATCAGAAAAATTTTTATTTCTCATCGGAAGATGCTTGCTTA
CTTTTAAATCAAATCAGAATGTATATTCAGAATCGAAGAAGAGTCCGAAAACGGCGATGA
GCAAAGTTGTGCGGGAGCCCATGATCCACTGATCAACAGTATGACCCATAGTCCTTCTCA
ATTTTTTCCACGGAGTATCTCACAACAATTTGATATGATGAGACTACAATAAATGTGTTT
TGTATTATTATAATTCTGCTTTGAAACGGGAACTAATAATATTGATTTATCAAATATATA
CGAGAAGTGTTATTGTGTGGTTCCATTCTTTATTCAAAATCACTCGTACTGGTGTGGATA
AATATCAAATCATTGCTTTATAATTATTGTTCAACTGTTATGCTTTTGAATTAAAAAGAA
ACAAAATATGAAATTCCAATATATTTATTTCAAAGCCTTATATTAGAATTTCAATTATGA
TAATATCTTTTGTACACATTCAAACTTCATTTTTTCTTCAAATCTTTCACTGTTCCCATC
ATGCTCTTGTTCTTCTTGTTAGTGCTTCTGGCAACAGTCGTCGTCTTGCCCTTTTTTTGC
TGTCTCTTGCTGTCTCGCGTCATCCATTCCTTTATAACGCCACTTCTAACGGCTGTCAGG
GCGCTAATAACCACAAGACCCTGAAAATTAGAAATAATTTTCAGTAAAGGCTCAAAAATA
AAACGAACCTGTTTGAAGTGGCGATTATGAAAATGTCGACCAGCTCGGACGTACTCCTTC
AGATTGTCCAATTCACGGCACTGTAAAAATTGCACTTATACAAAAATTTTCCTTTCTAAA
TTTTCCAACAATATCTTGGGGATTCTTTCTACATGCCCATGAAAAGCTTTTAAAGTTGCA
ACAATTTTACAAAAGTAGTTGTGGAAGTTAACTTGCCCACGGGTTTTGTTTGACACTTGG
ATCCCGTTGCAGTACGTGATTTTTTTTTCAATTTCAGAAAATATGTCGTGACACTAAATT
ACAAAACAGCACGTATTGTTGCGATTTCCAGATTTCAAATTGCGATAGACCAAGTCGTCA
AGCTTTGCCAAAAAAATAACAAAACTCCCTTCTAAATTCACCTGTTCATCTAATGTATGC
ACTGCCTTATGGTATTTTGTGCATTGATCTCGAAGGTCTGGAAGAATCTGTGTCTTTTCC
ACTTTCTTTCTTCTACGATTGCACGTCTTCAC
>RGCG80873 Genomic segment corresponding to mRNA: NM_182255 Caenorhabditis elegans putative protein, with a coiled coil-4 domain (24.6 kD) (2K228), mRNA.
TACTCGTCGGCTGCTGGAAGTGTATCCTCCGTTGGCATTTCGTCGAATGGCCCAAGATAC
CGGGTTTGCGATCTGAAAATTTTAATATTTAAATTGAGCCTAAAAACAGCTAGAAAATCC
AAACTCACTTGGCAAAGAACTCTCCAGGTGTCAGAAGACCACGGAAGAAGCGATTGAAGT
CCTTTGGAATCGCACGAACTCCTGGCAATTGTGTCGGGGAGAGTGCTCGACGACGTGGCT
GCCCATTGTCGATATTTCCTGCACGCATATTCTCTTGATTTATGCGATTTGCAGCGTCTT
GTGCTGGTCTTCTGGCGTCATTGGCGTTCAATTGCCGCAATGGACGCCGCTCTGGAAGTC
GAATCGGAGCCACACGGTTGACACGTGGCGGCGGTGTCCGTCTGATCGCTCTTCTGACGT
CTGGTGATGGTTCACGTGGTGGCGGGCTTTGCGATCTTCTGCGGTCAAGCCTGAATAATC
TTATTATAGAAACAATTATATAACATTTTGGGACAAACAATTCTCTCCATCCCTTTTCGC
TGAGCTCCGAGGCTCTGGTCCATCCACTGGGGAAGATTTGGAATGGATCTGCAGGCGGGG
GACACAGAATATCAGCTTCTACCTGAAAATATAAATATTGTAAACGAATTTTAATTCAAG
AACTCACAGCACGCAACTGGTCCCAGCGATTTCCATGAAAATGCTCCATAATTAGTGTGT
GAAATAGGTGAGAGGGAGAAAAAATGGGTCTGTGGAATGAATGACAAGCGAAAATTTAAA
TGAAAAAATCAGAATTTTCCCGCGCATAATTTTAATTTTCGACTGATACACTTTCATCGG
TAAAATAGAGGCAGATCAATAAAATAAGTAGGTCGAAAATAATTGTTTTTGTTTTTTTTT
AAACGCGCGCGCACAAATAGTTCAAACACGATGACGCAAAAATACACAGTTTCGCAGTTT
TTTTAAATTTCTTTTGTTTTACAACACTCTTTTCTGAAAAATGTCAGATTTTGACGATTC
TGATTCAGAATTTCAAGGATTTGAGCTAAGGTTTGTTTTATTTTAATAACTAATAATAAT
TCTAATATTAACTTTTACAGATCACCTCAGATCCATGTAAAAGAATTCTTGATAGTCGAA
GAAGAAACTCCAAAAATCATCAAAAAGGAAGAGGTTCCAAGGAAGTTCGAATCCGAGTTT
GTTGGCTCATTTCTGGGAGAAAGTCCAGTTGTACTTTCAAAAGAAACAGCGTTTGGAGAA
GCTGGAGAGTCGGAAGTTCTGGATTGGGATGCCAGTACAGTTTTCAACAGCCTAGCTTGC
CCTGAAAACAACCTGTGCGTTTTTTAAAAGTATACATTTTATAAAGAATTAAATTTGCCT
TTTTCCAGAGAAAAGTCAGTATGCGTCATTCGTCTCCACGACGTCCTCACAAAATCCGAA
ATGGGAGTACACAAAATGAAGCGACAACTTATTCATTGCGGGTCGGTCTTGGAAATCAAA
CTTTTCATCAATTGTCAATTTTAAGACAGCTCCTTGATGAATATTCTCCTCAACAACGTC
GTGATTTGGGCTTTGATGATTCTCAAAATGTGAAGAATCTTCTTCAAATGATCCGAGCGT
TCCGGTCAACTGTTAAAATCATGCTGATCGACGTGGAGGATCTTCAGGACCAGATTACAC
AAGAAGCGCAAGATGAGACCCCAATTATATCCAAATTTTCGAAACTTTTATACGTTTCCG
GTGCATTAGCCGTCATTCCTATTTGTTGGTTTATGTACCGCAGATTTTGTTAAGTTATCT
TTTAAATCTTGAATAAAAATTTAAAAAAAACATATGTTTTATTAAAATTGCTCTTATTCG
TAACTATGTACGGATTTATATATATTTTTTTAATTGTACAATTCGCTAAAATGACAGTAA
ACTACATTTGAAAATTTTATTTAAAAAGAAGCTAACGTCAGTAGCACACTTGTGTCCTGG
CCACCTGTCTCTGTTGCCCTCCCATCCTTATCACAGATCACACTTCAAACATCAAACTTC
TCAAGGCAGAACTCCTCCCAAATATCACCCGAATTTTTCTTCTCAAAACTTTTCGCCAGT
CTCACAACCACGTGTTTCCCAGACCTTCAGTTAACTTCACTTCTCATTTTCCCTGATTTT
CTGTCTGCGTCTCTATAAAAAGTAGACAAAAAATGCGAAAAAGAAACGTTTTTGTGTACT
CAAGTTGTGACACACTCGCTCAGACTATTGGCTACTGATGGTTTTTAGTTTTTTTTTTGC
TTTAGACAATTCTACCTCTAAAAATTAAGATTTTATAACAGTTTTCTAAATTTTTATTAG
TTCAGTGAATTTATCATGATTTTTCTAGAGCCCCATCGGAATTAACATTGAAAATTTTAC
CCAGACGCGTTATTTTTGCAACTTTTGTACTAAAAATACAGAACCCGGTCTCGACACTGC
AAAGTTTGTTAATTGAAAAAATATGTGTACCTTTAAAGAGTACTGTAGTTTTAAAATTTC
GTTGCAGCAAAATTTTTATATTTTTTCTCGCATTAAACTTTAACTGTTTTTATTGTTTTG
TTTTAGTTTTCTTGATAATATTTTGAAATACTTGAGATAATTGAAAAACTGTGAAAAAAT
CTATGAAAATCATACAGAAACGATAGTTTGAAATTACCGTACATTTTAAAAGCGCACTCC
TCTTCGCGTTATTACGGGAACAATAAATCATGAGAATGCGTACTTGGTACCGTAATAAAT
AAAAAATTGTCGTGTCGATACCGGGTTTTATTA
>RGCG80874 Genomic segment corresponding to mRNA: NM_182254 Caenorhabditis elegans putative protein (10.7 kD) (2H793), mRNA.
GTGGGGTGTTTTCTTTTTCCATCTTCCCCCACACACCGCTTCTCTGCTTTTTTTCCTCCC
CGTTTAGATTTCCGCCTCCCTCCAATTCCGAAAAAAAAGCTTTGATACACTTGGCCTCCA
ACTTTTTTCCATTCACTTTTTTTTCTAGTGCCCAGTTTTTGAGTGGCCCAGTTTTTTTGT
CTGGAAAAATTTTGGGCCATTCTGGAGGCCTGCGAAGTGTCGGCTGTAAACTAGAAAGGT
GTCGGCTGATTTTTGAAGCGGCCGACGTTTCACAGGTCCCGCAAAACTTATTACAGGGCC
TAAAAATTGTCGGCTGCTCAGCTTTTGTTTCCATTTTTTTTCACAAAAAAAGTTAATTTC
CAACTTCCCTCATTATTTATTCAATTTTATAGACATTAATATTCATAAAAAAGACATGTG
TTTCCAGGAAACAATAGGCTCGTAAAATTTTGTTTCATTATTTTTTTCTATGAATTTTTT
TATTATTTTTCCTTTCATATATAAATGTTTCTAGCTCAATTTGAATGAGAGATAGGGCAG
CCGACATAACACGGGTCCTGTAAGATGTCGGTTGCTGTTAGACTTGTGAATCGTCGGCTG
CTAACCAGTAAGCTAACTTAAGCGGTCAGCATTATACAGGACGCAAGATGTCGGCTGCTT
CATCATATACTTTGCCCTATACAGGTTTTTTAATTGAGAAAAAACTTTTAGACATTTCGG
TAGGAAATTTGCATTTTATTTTTTTTGTTGCAAAATTTAAAAAAAATTCTGACATAAAAA
TATAATTATTTTCTCTCTCTAAATCTCCTATTCCTTCCCGGAAGTTTTTTTTTCCAGCCG
AACAAAAATAGGTCGGCGAAAATGACTTTAAAAGTTAATCTCCCTCGAAAATAAAAGTTC
AAATCTAATTTATTTGCACTTATATTTATTTATACTTTTTTTGCTAATCCTTAATATTCT
GCAAAATATTTTCCTTTGCAGAAGCTCTAATTCTCAGCCGATGTCCGACATAACAAATAG
TGGGACATTTCTGCAAGCTTCATCTCCAATCGACACTGCTCTTTTCTTTGTGTTCGCCGC
CTTTGTGCTCAACGTGATTGTCGTCATAAGTGAGTTGTGTCATAAAGATATTGGAAAAGT
GAATGTGTAAAAATATAGAGCGGAAAATTTAACGCATTTTGGTTTTTTACAACGTTTTTC
TAGCTCAATTTAGAGGAAAGTTGATTGAGGAACCCGTGAAATGTCGGCTGCAAGAAAATT
ATAAAGCAGCCGACACTGCACGGGTCCTAAAAGATTTCGGCTGCTGTGAGACCTGTGAAG
CGTCGGCTGCTAACCATTAGGCGAATCTAAGCGGCCGACGTTCCATAGGCCTGCAAGATG
TCGGCTGCTTTACTTTGGCAGCCGATAGACGATTGTTCCAGCAAATCTCGACCTTATTCA
AAGCAGCCGACATTTTACGGGACCCTAGGGAACCAGTGAAATGTCGGCTGCTAACTCATC
TCAACAAAGTTAACCCATGTTTTCTTACAGTAGCCTTCTGCTATTTCGACCCGGCGCCCC
ACGAACCGGCGTTCGTCTACCGTACCTATCACACCCTGCGGCGGTTGAGTCGACGCAATG
GAGAAGCTCGAATTCGAATGTCCATCAAATCAGAAGAGCAGGAGGAGGAGAGCAACGACT
CGCCGGCTCAAGTGCTATTTGTGTAGAGATCGAAATATTGCTTCTTCTTCTTCTTCTACT
TCTTCCTTCTATACTAGCAACCCCTCTGTCTGTAGTGTGTGTATGAATTTTGCAAGCGCG
CTTTTTGATGGGCTTTTTGAAAGGGTGAATACTCATTTTCTTGGTAAGCAGCCGACATTT
CGCGGGTCGGTGAAATTCTAGGAGAGCTATATAGCAGCCGACGCCTTGCGGGTCGCTCAA
GCAGCCGACATTTTGCAGTTTGCTTAAGCAGCCGACATTTTGCAGGTTGTTTAAAAAGCC
GACATTTTGCGGGTTTCTTGAGCAGCCGACACCTTGCAGGTTGCTCAAGCAGCCGACACC
TTGCTGGTCGCTTAAGCAGCCGACACCTTGATGGTTGTTCAAGCAGCCGACATCTTGCAG
GTTTCTTAAGCAGCGGACACCTTGATGGTTGTTCAAGCAGCCGACATCTTGCAGGTTGCT
TAAGCAGCCGACACCTTGAAGGTTTCTTGAGCAGCCGATACCTTGCGGGTTGCTTAAGCA
GCGGACACCTTGATGGTTGCTCAAGCAGCCGACACCTTGCTGGTCGCTTAAGCAGCCGAC
ACCTTGATGGTTGTTCAAGCAGCCGACATCTTGCAGGTTTCTTAAGCAGCGGACACCTTG
ATGGTTGTTCAAGCAGCCGACATCTTGCAGGTTGCTTAAGCAGCCGACACCTTGAAGGTT
TCTTGAGCAGCCGATACCTTGCGGGTTGCTTAAGCAGCGGACACCTTGATGGTTGTTCAA
GCAACCGACATCTTGCAGGTTGCTTAAGCAGCCGACACCTTACAGGTTGCATAAGCAGAT
GACACTTTACAGGTTGCTTAAGCAGCCGACACCCTGCAGGTTTCTAGTGCAGTCAAAGCT
TGTAGATTACTTTAGCAGCCGGCGCTTTTTAGAGTTTGTATTGCAGCCGTCGACATCTCG
CTGGCTCCAAATTCGAAAATGAGTATTCACCACTAGCCGCCGCACTAACTTTCTTTCCTA
TTTCAC
>RGCG80875 Genomic segment corresponding to mRNA: NM_182252 Caenorhabditis elegans peroxiredoxin, thioredoxin peroxidase (21.8 kD) (2F669), mRNA.
GACGCAACATCTCCAACCGGTTAGTTTTTTCGCAGATTTTCTCGCATTCGCGTAGTTTCA
CTTGTTTACTTCGTGGCGCCTCGTTTTTTTCCGCTCTCTCGTCTGACCACCTTCATATTT
ATTGATCTGCGCCTAGCGGCGCCCGTTGAAATACTCCACATTTTTTTGCAATCTTGTCTG
CGAGTTCAGGTTATTTTCGACTTTTATGAAAGCTTGCTAGGAAGCCATAGCAACCGGGGA
AGAATACGCTAGCCAAATGAGAGATAGAATCGATCAGCTAAATTTAAGATAAATAGTGAA
TTCGAATTCTAAGACCTGCTCGACCAGCTGAAATTCTAAAACTCTGCGCCAAGATGTATA
GACAGGTAATAATATTTGAATTTTCTTTAAAAGTGACCTTGAACCCTAAGATTTTCGCTC
CTCCTAAACGTTGTAGTCTGTTACTCCCTGCCGCGACAATTGTCAGCAAAAATCGCGTCA
CATGATGATGAAAGTTTGTGGCAATGTTATAAAAAGACTGACCTTATTTCGTTTCTTGGA
AGATGCAAAGAAATGTTTATTAAAAATTGCAGTGTGAAATCATGTCTCTCGCTCCAAAGG
TGCATTTCTTATTTGTTTTTTAAAAATATATTTGGTTACTTAGATATTAATTTAAATCAC
GGAAAAGTTTAAACCCCTCGATTTCTGTTATTTAACATGATCACTCACTTTTATAACAAT
TAATTTGGTTTTTCAAAGATGTTCCCAGAATGTTTTATTAGTTCTCATTTCGTCCTCCGA
TTTTTTTTCTTTCGTCGCTCTCCAATTTTGCCAATGTATTTCATTCCCATTAGATAAGCA
CCGCCCGTCACCTTATTCTCCTTCTTTTCACATTGCAAACAAATTCGTTGCCGTTGGGTT
TCAATATCCTTTTCATTTTTTGTCGTATTGTTGTTCTTGTGATTGTGGTTGTTATTTTAT
CGCGGTATTATTTTTTTTTGTTAAACTAATTAATTTTTAGATGTCGAAAGCATTCATCGG
AAAGCCAGCTCCACAATTCAAGACTCAAGCCGTCGTTGATGGCGAGTTCGTTGATGTTTC
GCTCTCTGACTACAAGGGAAAATACGTTGTGCTCTTCTTCTACCCACTTGACTTCACTTT
CGTGTGCCCAACCGAGATTATCGCCTTCTCTGACCGTGCTGAGGAGTTCAAGGCTATCAA
CACCGTTGTGCTCGCCGCTTCCACCGACTCTGTCTTCTCTCACTTGGCATGGATCAACCA
GCCACGCAAGCACGGAGGACTCGGAGAGATGAACATTCCAGTTCTCGCTGACACCAACCA
CCAAATCTCCCGTGATTACGGAGTTCTCAAGGAGGACGAAGGAATTGCTTTCCGTGGTGA
GTTATATTCTGAATGGAATCCTTCATATTTTCGTACTTTATTTGAAAAATAAAATTTCAG
GACTCTTCATCATCGACCCATCACAAAACCTCCGTCAAATCACCATCAATGATCTTCCAG
TCGGACGCTCTGTTGATGAGACTCTTCGTCTTGTTCAGGCCTTCCAGTTCGTCGAGAAGC
ACGGAGAGGTTTGCCCAGCTGGATGGACTCCAGGATCCGACACCATCAAGCCAGGAGTCA
AAGAAAGCCAAGAGTACTTCAAGAAGCACTAAATGTCTTACATCTCTAATTTCCCCCGTA
TCCCTAGTATTTATCTGAACGGTTTATTTATACTCATTTTTCATTTTGATACTGAAATTC
TGAAATTCATGAAATTGCTTGATAACCGTAAAATAAACTCGGTATTCGAATATAACTGTT
TCTGTTCAGGAACAAACAATATGTGTCGAGACTCTCTCTCTGTTACTTTTTTGTCACTTT
CCTAGACCGCCCGTGTTAGTCGGTGCGCGCGCATCGTCGTCCTGTACAGTGTTTGTGAGG
GTCACCTGTGATTATTCATTTCTCTATGCCTCTTCAAAGCTGGGCCGCTCTCACTGACCT
GTACACTTGGACAAAATGGGGGTGTTCGATAGAGCGTCAATGCATATATAGCTATAACAG
TGTGTGTGTGTGTATGTGCATGTTTATTCATGAGTCATTTTTCCCTTTTTTACTCTAATA
CTGCCAACTCGTCACTGTTTCAGTTTCGCAGTTTTCGTTCAGAACTCCTTTTTTTGAACC
GTTTTTAGTTCAATTTTTATTTCAGAATGTCGTCTCCGACATCATTAGAGGAGGACGGAG
ATATTAAGCTAAAAACGAGGTTTCAAGGACAGGTGAGATATGAAAAGTGGCTTTTGAAAT
GCTCAAAAATCGAGAAATACCCTAAAAATGAATTTTTCGTTGCAGTGAGAATGTGTAAAT
CATTTCGCCGTCAATGCGAAATTTTAGTTTGTCAAAGCTTTAAAAATTCGTAACAGAGAG
AAAATTCCAGACAAAAAATAGAAAAAGACCGTGATAACCGAATAAAACTGTAAAAAATTA
ATTTTTCTGAACTTTTAATGATTTGATTAATAGTGTTTAAAACTTAAAAAGCTCTTTTCC
GGCTAAAATTAAAAAAAAACAACCACTGATTTTTTAAAAATTCTGCAAAATTGAAAAATA
ATTTTTGTTACTGTATAACTTTTTTTTTTTAATCTGAAAAATTCCAGACTCCCAAATTTT
AATAAAAATTAA
>RGCG80876 Genomic segment corresponding to mRNA: NM_182250 Caenorhabditis elegans trypsin inhibitor r10h1.4 like (11.3 kD) (2H787), mRNA.
TCAAGCGGATTGCACTGCGGATTTAGCAGTAAAATAATGTGTTATTCTTTTTTTTTTGAA
ACTAATAAAATTGAAAACACAATTTCGTCCCAATGACGGTATTTTACTATTTACAGAAGC
ATGTCAGATGAAGAATATGCAAGACAATTACAAGAAGAAATGGATCGATTGGATGCATCA
ATTCAAATGGATAAAGAAGCTCAATTGAGAGAAGATGCAAGAATGGCATGGCTACTGCAA
CAAGAATCTTCAGCTACTCCTGCTCCATCAAGACATTCTGGAGATTTGATTTCATTCGAG
GATCAGGTACTAAATACCACAACTTATGTGACTGAAGTCCAATACAATAACATGGCTAAC
CGTTTTCTAGGTTTGTGCATGTAATTAGAAGCTTACTTATTTTATCACCTTCACAGAAGA
GCAACCATCCCCATCACCAACACAATCACAGCTAATCACTCTGTCACCGACTAACCCATT
TTTCAATGACGTTGAAGAGTACTACTCACAGCAACATCAGAATTAGTGAAGTGTGTTCTT
TGGCTAAAAACCATGCAACAACTAGAATTTTAATATAATCTACAGAACGCTTGTTTTTGT
TTTTAGCCACAACAGTCATCCAACACAACAACATCATCATCTTGTCAATCGGCTAATAAC
TCATAAATCATGTCAACTTTCGCTTTCATTGGTCACTGATATGCGCTCTTTTCAATGTGT
AATTTCTTTAATGAACACATATTCTTGTTGGTTTTGCAAAAGTACTTTTAAAAAGGGAAA
TGAAAATAAGGTCAATGTGTGTTGACTAACTGCATCTAGGTTCTTTATTGCGAGGAAAAA
CACAAATGACCACCGACAAGAACAACCAGGAGGGAGGTATCTAGACACAGGTCAAGTGAC
AAATATAAGAGGCGATGGTGGGGTATTTAAGAATGACCGAGACTGGTCCGACCTCCGATA
TTCTGGTCATTTGTCCACTTCCTACTTGCCAGTCAACATCATGAAACATCTTCTCATTGT
GTCTCTCGTTTTCGTGGTTAGTTTATTGTTATGGTCATTAATTTATATTAACAAACAGAA
ACAACTTTCTTTTTTTTCCATATAATTCTTGTTTTAAGACTATCATCTGGAAAATAGAAT
GTGAAACTGATATGTATGATGATTCATCAATTGTTAAAACAGAGGAAACTGAGGAAGTGA
AGCCATGTGAGTTTGTTTTTCATTAAAGCTGCAATAACAAAACAATCTTGAAAACAATAT
CTTCACGAAATAATATCTATACTTTGCGATATGTGCGTAATTCTACAGTCAGCAGTAGTC
ACTGCTATGAGGTTTCTGATGAGCACATCGAAAATTAACTTTGTAAAATTAAGATAGTTG
GAAAGCCAAACGTTAGACTGAAACTCTGGTGGTTGAGCTACGATGAATGCATCTGAGCTA
AGATTATGTTACTCGGTAATATGATGCTGAAAGATATGAAAAATACGATCGCGAATTTTT
CATGACATTCTTTTTTTTGATCCATCGCCAAAACAGTAAAAACAAACCGCGAATGAAAAA
ATGAAGGAAAGAGCCCAGCCTATCAGGTAGATCAAAAATATATTCTCTGAGAAAATTGCG
ATTGAACTTTTCGGTTATTGTAGAACTGATGTCAACTTCACTTTTTTTCAGGTGGATTAA
ATGAAGTTTGGATGGTTTGTTCATCATGTGAAGAAGAATGTGGTAAAACACCTCAACCAT
GTCCAAGAATCTGCCAACCGGCACGTTGTCAATGTCCAGCACACAAAGGATACCGAAGAG
ATGGTCAAGGAAATTGCATTTTCTGTCATGATTCTGTACCAAAGCTTTAAAAAGTAGAGA
TTTAAAATTTCATATTTCTATTTTCAAATTGTAATTATCAAATTCGAAAAACCCGTTATT
ATCATGAAGGCAATATTCTTTTTCACTTTTTCCACATCTCGTTGAGCAAATCAAAATGTG
TATTTGATTCTTTTTCCAATTGACGACTCGGTCGACTTGTAATGATTTTATGTAAGGGAG
GAGGATCGGCAGGTAACATTTCACTTGTCTCTGGCGATTCTGGATTGAACAAGAATGGTA
GAGCCCTTCTAAAAAAGATACAACATTTACAAAAACATTTAAAATTTTACCTAGACGCCA
GCCGAAGTTGCTTATTTTGAACGACTGCAACAATTGGAAATACAACTGCGTATATGGGAA
TCACGAGTAATACAACTTCCGAGAACGGTGCAAATCCCACAATAAGACGTTCATCAGCAT
ACCTTAATTTGTATTTTCAAGATGGAAACTTTTATTTTAAATACCTATATATTATTGCAA
AAGCTAACATAGACCCAAGACCAATGAACCCGAGAATTGCATGAACTGTGATAGAAGGAA
TTAAAATTTTCATGATTCTCACATTTTCCTGCAAATATAAATTTTTTAAATTAAAATGAA
ACAAAATATTCACCTGTAATTGATATCTTTCAGACAATGAATGCATTGCTTTGTTCACAA
ATTCGTTCACTTGTCTTCGTTGATTTGATTGAAGAAGTACTGAAAGTTAGAAAACTGAAG
ATGTAGGGTTTTTGGATACATCGCAAAAATCATGTTTTGGCGGGTTTCAATTTAATTTGA
GAAATGTTTGTGAAGTTGGATTTTTTTTAATAGGAAGCTTCTTATTTCTTCCAAAATTTT
TCCAATATGATTTGTAAGCATTTCTCTAATAGAAGAGATTTGCAGATCACCCACATTTTT
AAAAGACTTACAGACAAAATAAACCAGTGTGGCAACTTCCAAGGCTGACATAAAACACAA
TGAGAAAACTGAAGTTCTTGGATGAGACAC
>RGCG80877 Genomic segment corresponding to mRNA: NM_182247 Caenorhabditis elegans putative protein of eukaryotic origin (54.0 kD) (2O146), mRNA.
GATTCGGCAACTTCTAGTTGAACTATTTCCAGAAATTTTTGATTTTTCGAGAATTTCGGC
AGTTTGGCAACTTTTAGTTTATTTCGGCAATTTTTGATTTTTCGAGAATCTCGGCAATTT
GGCAGCTTTTACTTGATTCCGGCAAATCGGCAATATTTCCAAAAAATTTTGATTTTTCGT
CGTGAATCTCAGCAATTCGGCAACTTCTACTTGAATTCGGCAATTTGATTCCGGCGAATC
GGCAATATTTCCAAAATTTTTTTATTTTTTCGAGAATTCCAACAATTCGGCAAGTTCTAC
TTGATTTCGGCAATTTGATTCCGGCGAATCATTTGCTTGTAAATTTTGGCATCTCTGCAA
TTTTTCAGCTATACTTTAATTTCCGGCAAGCTTGAGCAACTAGAAATAACTGGCTTTCGG
CAAAATTCCGGCAACTTCAATTTTCGAAATTGCCGGCTTTTGGCAACACAACTCGGCAAT
TGTTCCACAATTTTACGAATTTTCGGTTTTTCAAGAAGTCAAGTCTTTTTCTAAACACCT
ATTGGCTTTGGCAATTCGGAATCTTTTTTTTCCCTTTTGGAAATTTCCATATTTCGGTAG
TTCGGTTTGTACTCTTAGCGACGTTTTCCCGAAAATTGGCAATTTGGCAAATCGCTCCCT
GAGCTACATGGAATCCGGAATTCCTGCAAAAATTCGATCAGAAATCCTGTTTCGGACTTT
GCGCCGTTCAGGACATCTCCCCTGATCGATGGAATATGCGGATTAAAAGTCCTTCCATCC
AAACTTCCGTGTTCACTTCACCTCCACCCAACTCCAGCCAGACAACAATCACACTTTTTA
ACTCGCAACTCATTTTTCATCATTCACATGACAATGAGATGCAGCCGTGGTGTTCGATAA
GACGAGATGGCATGATAAGCTGATTGTTGTAATGGCATAGATAGTACTCGGAGACTTTTG
CCGCATTTTCTCTCAATTGTATTCCTTGAAGCCAAAAAAAATGAGAATTCGTAGGGCTTC
TCCCTTGGAGCCGATATTCTCTTCTGACATGGTCGCCACGACGAGTGTCTTCGACACAAT
GACCCAGGAAGAAGAGGATGAAGCCTTGGAGAGAATTCGTTCGCTTTCCAAGCGACTTTC
ATCGATTGCTAGTTCGGCAGGAGGAGGTCGTCGTAGTAGTCTGCTGGCGGATGTGGTTTC
CGATGTGAAAGACTCGTTATTCCGAAAGTTTGTCAAGTCGACACTCAGTCTGGTAACCAC
GATGCGGAAGGAGGAGAAGCGTAGTGTCAAGGAGTTGTTTTGTGAAGTGGTAGGTGGAAG
TAGCTTTCGTTCTTGTTTTGGGAGCAACTTAAGGACTAGGATCCTTATAAGATCCTTAGG
ATTATTATAAGATCCTTAGGATTATTATAAGATCCTTAGGATTATTATAAGATCTTTAGG
ATTCTTAGGATCCTTGTTAGATCCGTAGGATCCTTATGAAATTTTTAGGAACCTTATAAG
ATTCTTAGGATCATTGGGATCCTTGGGATCCTTATAAATACCAGGTTCCATTGGGAAGTT
CAGATCGGTGCGATGGAGCCCGGAAGACCCTTAAGATCATTATAAGACCCAGGAGTGAAT
CTCCCGCGCATTTTTTGTAGATCAAAGCGAAATGGGACTTTCTAACTCCATGTGAGACCC
AACTCGTCTTGATCACAGCTAGACGCCGCGCGAATGTGTGTTAGCTCGGATCGATATGGT
CAATAATAATCTCCCTCTGGAACGCGAGATTTCATCATCCTTCCTACTCTACTGACCCCC
CTGCGTCTCCAGTGCAACCAACACTGTCTCGCAGTGTGTTTTTTGCTCATAGTGGTCATT
TTGTCGTAGTGGTCAATGATAACCACCACTCTACAACACAGTTTTTCGTCAACTACTAGT
TATTCTCTGGGTTTCCTCCCCCGCAATGATGAACTACACGTTCTATGCGCGTTATCGCTA
TCGGGTTAGTGAGTCAGGCCGTGCCTAGGCACACAGGCTTACCGAGTGCGTTCTGTGAAT
CTCGATTTACGTATACTCCTCGAGGAAAATGGTCTTTTTTAAAAGGTGTAGATTTGGTGT
ATGTTGGAAAATACGTCAACGTGTATAACAGCGGTGAGCGGCAATTGCCATTCGGCAAAT
TTATCTTCCGGCAAATTCGGCAAATCGGCCAATTTTTTTGCCGGAAAAGCCGCCCATCCC
TGATGTCTAATATACTCACACGTATAATGCGAATGCATATATAATACGTATTCATATATA
CATGCATAATGCACGTGCTCGCTGGCTGTCTCAAAATTCACGTTTTCTCGCGGACGAGAA
AACTTGAGAAATGTGAGAAAATGGCCTAGAAAATCCTGGAAGAGGAGAATTCCTCGTCCA
CAGCCAAAATAGCGTGTGAAAAAAGAGACGCAGACGGCAAAACGGCTATTCTTTGCGTTT
TTCACGTCCAGAGAAAAAAGTAGTATCTGCGTCTCTCACGTCCAATGGATAGCGAGAGTT
GGCGCCAACGTGAATTCTCAATGAGGCGCGTTTGCTTCAAAATTATGCAAAAGGACAGCC
AGCGACCACGTGATAATGTACAACACGTATATATGTATATTAGTATTGAAACATATATAA
TATATATACACTTGTATAAAACGTAAGCATGCATTAACCGTATATTCTCTATTAGTGTTG
TATATCCAATAGTACTGAAGGCTCTGATAGTGCTGTATGCATCACTATTAAAGAATATAC
GGTATGCAGCAAATGTGTAATAACGTATGTGTGTACGTAATATATTTTGAACATGCATAA
TATAGACACATGTATAATATATACACCTGTAAAATACGAATACATGCAAAATACGTGTAT
ATGTATATTTGGATTAGTACATATAGAATATGCATGCATGTATAATACGAGTTTATATAT
AATACGTAAAAATGCACATTTCGATTAATACATATATAATGTGTATACATTAATAATATC
AAATATCAACACATGTATATCATTTATACATGTATAATATATACACATGTAAAAAACGAA
TATGTGTAATACATACGAAATGTATACACATGTATAATACGCGTATCAGGCATGTATCTG
TGCAAAACATATTCCCCAAAAACTGCGGCAAATTCCATAATTCTTGCTTTTTTCCCAGAC
CGACACAATTCTCGGCACCTCACTCCGCGATGAGCTCCTCGAGGCACTCCCATCAACGCA
CAATGACACATTTGAGGTACACCACCAGCTTCTTCTAGTTTTCCTATTCAACGCCGATTT
TTTTTTCCAGAATGGCACCCCGATCTACGTACAAAGCCCCGGGCTCATGGGAAACTCGCT
TGCCGCCATCGGAGCCCGCCATCAGATGTGGGAGTCCACTTCGGATCGGCTCTCCTCGTC
TTCAGACTCATGCGGCGGCCCGGTGGTGAGCTTCGGACAGGCTCTAAGATCTGCGATGGA
GACGAGAGACGATCCTGAGTCGCTTGGCACATCGAGTCAGGATCTTGCCGATGTGGATGA
GCAGGATGTAGCGGATTCCTCGCGAAAATCGTCGGTTTCTGCGGAAACCGCCGAGAAATT
GTGCACGATACCCAGGGAGAAGGGTCTCGACGCGCAGGATTTTCGGTGTGCCATGTGTCG
GAAAACGATTGGTGGAAGCACGTTTTCCAAGTTTGAGTGAGTTTTTTCTTTTGCGAATTG
GAAAAAATTTTCCAAATTTTGAAAAACTTAAAAGTTGCAATTTTTAAATTTATAAAAACT
TAAATTTTTCCGTAAAAATTAGCCAAAATTGCTCTCAAAATGGCAAAAAATTTGTGTTAA
AACTTCAAATTTCCATTTTTTAGAAAATTTCAAGAAAAAGTGGATGCTCAAAATTGTATA
TTCTGAGCAATTTTTTTTAATTGTTGATGTAAGATTGAACAAAAAATTCGAAAAAATCCT
AAATATTCCGGTAAATTTGAAAAAGTTGAATATTTTGGACGTTCTCGTGAATTTTCGAAA
TTTCAACAAAAAATGTTCTGTAAAATTCGAAAAATACCCGAATTTTCAGTAAAATTTACA
ACAAAAAAGCCAAGAAATCTGCTAATTTCCTTTAAAAAAAAACATCATCCAAAAAATTAC
TGAAAAATTTAAAAAGTGTCAAGATTTTTGATATTTTTTTGTTGGAAATATGAAAAAAAA
AATCAATAAAAATTTCCAAAAAACCCCAAATTTTCGATAGTTTCCAGAAAAGTTCAAAAT
CTGACTGAAAACTTGAAGTTTTTCGAATTTTCGACAAATTTTTGCAAAAAAAATTTCAAA
AAAAACCAAGAAAATTACCGAAAAATTCCAAAATTGAAAATTTTTTTTCTGGAAAATCCG
CTAAAATACTTGAAAAATATTTGAAAATTGCCTAAAAAAATCAATTTCTGTGCAAAATTT
GGAATTTTCCAACAAAAAAGGCTCTGGCTTAGGCTTAGGCTTAGGCATAAGCTTAGCTTT
AGGCTTTGGCTTAGGCTTAGACCTAGGCTTAGGCTTAGGCTTGATTTTCCTAAAAAGTTA
CTCAGAAATGCACTGAAAAATCACAATTCTGATTGTGAGAAAAAATATTTTTTTTCCCTT
CAGAACCTGCGCCATCGACAGCAAATACTACTGCACAGAATGTATGAAGTCCGGCGGAAA
AGTCTCGATTCCGGCCCGCGTCGTAATGGACTGGGATTGGCGGGAACGGGCCGTCTCGGA
CCGAGGACGTGCCTGGTATGAGGCGAATCAGGAGAAGGCGCTGATCAATATCAAGACAAC
AAATAGCCGACTGTATGCACATGCTCCGGCTCTCGAAGAGACTCGGAAGCTTCGCGAGAA
GCTTCAGCTCGTCTCAATGTACCTATTCACGTGCCGGGAATCTGTGTCAGAGGACTTTCG
GCGTCGATTGTGGCCTAAAGAGTATTTGAGATCGGAAATTGACGTGTATTCCTTTGCTGA
CTTGATTGATGTGAAGAGTGGAGCACTGCAGAGACGATTGAATAGTCTCTTGAAGCACTC
GATCAATCATGTCATGACATGCACATTGTGCAAGCAGAAAGGCTTCTGTTGTGAGCTGTG
CACTGTCAATGAGGTCATTTATCCGTTTAATACGGAATCCACGCATAGGGTAGGTTACTG
TAGCCTTGAGTACTGTAGTCATTTTCATGCAAAAAATTTGATGCTTAATTTGGCTACTGT
AGGATTACTGTAGTGTAGTGTTCAAATTTTGGTTACTGTAGGGTTACTGTAGTGTACGGT
CCAATTTAGATCACTGTAGGATTACTGAAATGTAGTTTTCAAGATTTTTAATACTGTAGG
ATTACTGTAGTGTAAATTTCTAATTTTGGTTACTGTAGGATTACTGTGGCAGGGTTCAAA
TTTTGGTTACTGTAGGTTAACTGTAGTAGTGTTCCAAATTTTTGTTACTGTAGGATTCAA
TTGTAGGTTACTGTAGGATACATTCAAACTTTGGTTACTTTATGATTACTGTAGTTTATG
GTTACTGTAGTAAGGATCCAAATTTTCGGTACTGTAGGGTTACTGTAGTGTAAAATTAAA
ATTTTGGTTACTGTAGGGTTACTGTAGTGTAAAATTAAAATTTTGATCACTCTAAGCTTA
CTGTCGTAGAGATCAAAATTTTGGGTACTGTAGAATGACTACTGTAGTAGGGTCCCAATT
TGGGTTACTGTAGGATTACTGTAGTATTGCTAACATCTAGGTTACTGTAAGATTCAAAAA
AAAACAATGTTTTTTTTTGAAACTCGAAACTAAATTCAAATCTAAAAAACTCCAGTTATT
TTCTCAAAATAATCAAATCTTTTTTTTGCAGTGCCTCGTATGCTTTTCGGCGTTCCACGT
GGAATGCTGGCGAACGTCTGGCGACTGCCCGAAATGTGTCCGCCGCCAGAATTTTGAGAC
TCGCCGAGCACAAGTCGACGATCCACATAACACACTGCTCGTTCTTCAGCCATAATTCTT
CATATATTTAATTTTTTTTGTTAAAGTTTTTTTTGTTGCTCATATTGAGCTCCTCCCCCT
GTATCTTTTTTTGTGATAACTCGTTTTTTTCGGCTTTTTTTCTTCGTGTACTTTCATGTG
TCTAACCGCTTTTTTTGTTGTACACATCATTTTTCTCACGTTTTGTGACAAAATAAACTG
CTTCGATTTAAACAATTAAATTTCATTCAAAAAAAGTGAAAAAAAAGATGAAAATAGTCT
CAAATTCGGAAAAATCACAAAAAATTGGCCAATTTCCTTCCAAAATGAGAACTACATGAC
CTCGTACTCTGATTGGTTGGAAAGTGGGCGGAGCATATAGCTGATTGGTCTAAAAGTGGG
CGGGGCGAATCGCTGATTGGTTGGAAAGTGGGCGGAGTGAATCGCTGATTGGTTGAAAAA
TAATAGGAGCAAATAGCTGATTAGCTGAAAAGTGGGCGGAGCGAATCGCTGATTGGTATA
AAAGTGGGCGGAGCAAGCCGCTGATTGGCTGAATTGGTTGAAAAATAATTGGAGCAAATA
GCTGATTGGTTGCAAAGTGGGCGGGCGAATCGTTGATTGGTTGAAAAGTGGGCGGAGTGA
ATCGCTGATTGGTTGAAAAATAATTGGAGCAAATAGCTGATTGGCTGAAAAGTGGGCGGA
GCGAATCGCTGATTGGTCGCAGTCAGTTTTTTCTGCTTTTTCGTCAAATTTGAGACTTTT
TTATTCATTTTTAAAAAACAAAATCAATTAATAAGAGCGATAATACTGGAAAGGCTGGTA
AAACGGAGTAAACGAAGGAACTGAGAACTGAGTCGGCTGTGGATTCATCCATCTCTGATC
GAACTGGGGCCATTTGTCCTGTGGCAGATATGAGGGGAATATTTCGAGAGCTGTAAAGCT
GCTCTGTGGCTGAGTGATCTCTTGTGGCGGCACTGTCACGGGCTCTTTTTGTTGGGGTTG
TTGGGCGGCGAAGAGAGGGCGAATCTCTTCAGGTT
>RGCG80878 Genomic segment corresponding to mRNA: NM_182246 Caenorhabditis elegans putative protein, with a coiled coil-4 domain (49.9 kD) (2O107), mRNA.
TTTTGCCACCACCACACACACACACATATTGATGATGAAGACGAACTATTTGTTCGTTTT
CCGATATCATTTACTGCTTCCGCCGCCGTGTTCCTAGTTTTCGGGAATTTTTTACTAAAT
TTGACATACAAAACTGCTCCCTTTTTGAAAAACTCGGCCACACCATCACTATATAGTCTC
AGCTCATCACAGATTGGCGAGATTCGAATTTCGCGCGCTTCTCACATTACCAGGGCTTTC
GAGTGGGGTGGGTGATATTTGAAAGAGATGACCACCGCCACTATTATAGTTAGATTTTGA
GATGAGGAGTACTAAAATGCATGCAATTTTGGACTCATATGTATTTTGTATTTGTGATTG
AAAAAATTGTATATCTAAAAAATGACCCGAGTTATGATTCTTCCCGCAAGTTTACTTTTT
TTTTGAAAAATTTATTTTTCCCTCACTTTCTTCGCCTTTTTCTCATTGTTAAGTCGATTT
TTATTGTTTAAAATTTATATAAAAATATAGATAAACCAGTCGTTTGAATTTTCCGCCAAA
ATTGGTTTTATCAGAAAATTAAAATTCCCGCCAAAAATTTTTCTCAGAAAATTTAAACTC
CAGCCGATATTTTTCTATATTTCTATTTAAAAAAAAGCCAGAAAAAATTAGCAAGCTTAT
TAGAATAATAGGATTTTTGAAATTTTCCTACCCCGACTCTATTTGAAATGGTGGCCGAGT
TTTGGTTTTTTCGGCCACCACCCAAAAATTCTGGTATAGTACTACTACTACTACATAATA
TTGTGACCTCTTTCAGCTTCTTCATACATACACTTTCTCTCGCCCCATTCTTCTTATTCT
CATATATTTACGTTCCATTCTATTCATTCACTCTCTCGTTTTACCCTATTCACCTTTTCT
CCCAATACGCTTCGTTTTTTTTAAAATTTTCTGCAATGATGATTTTCAGAATTATTTGAA
CTATTGACGTCTACAAACACACGCCTGGGACTCACACAAAATGCCTGACGCCTATATGAT
GGGCTCGACGGCAACGCTCAATGCTCGTCGGCAGTACAGGTGAGAATTGGGCAAAATTTA
AATATTTTTAAAAATTTATAAAAATTAGCTCAATTTTACCGGCTGATATCTCGGTTGTTC
CAAATTTTCACAAAAAATTGTCAACTAAAAATGTTGCCCAAAAATTTCTGAAAAATACGT
CAGTTGGCAGCTTTTTAATATTCCTAACCATTTTGGAAATTTGCTGGTTTGAAATTGGGT
AGTTTTTTTTCAGGTAGAAAATATGTTCGATTAGCCTAACTTTGCCGGTTCATATCTCGG
TTGGTTTTGGTTTTATCAAAAAATTGTCAACTAAGAAAAGATTTATTTAACAATTGTCTA
TATTTTTGTAATTAAAAGTTTATTGATATTTTCAAAATGAGCTGAGATATTAGTAGTATA
AGTAGTAATGGTGCTCAAATCGGGCAAAATCAACAATATTTCGAAAAATCGCACAATTTT
TAAATTGAAAAAGATATTATATAGAACTATTACTTGTTTAATGACAATAATATTCTAACT
TTAAAATTTTTTGTTACATGCCTACGTGCCTACCTCATGCCTGCCTTTCAGTTGAAGTAA
TTTTTTGAATGTTCAACACTGAAACAGTGAGAAAAAAGGGACCAGGAAGTAGGGACGAGT
GTAGGCCTGCCTATGAGGTATATACTGCCTGTTCATGCCTGCCTGCCTACCACCTAGTTT
CTGAACATTCGTAAACTTTCCAATTAAATGTTTTGTTTAAATACCTGTTCAACTAACACT
AAATATAATCAGGAATGATTTGTAAGTAGGCAAGAGTGTAGGCAAGGTGTAGGTACAAGC
CGCCTTGTAGGTAGGCGTATGTCGCAGGCCTACCTATGCCTTCCTACCTACCGCCTAGTT
TTTGCACATTTCTCAACTTTCCAATTAAATATTATTTTTCAAATATCTGTTCAACTAACA
CTGAATATAATCAGGAATATGTGTAGGCGCAGGCCGCCTTGTAGGTAGGCGTAGGTCACC
TTGTAGGCAGGTAGGTAGACAATTTGTAGACATATACCTTCTTATAGACATACAGTTGGA
GGCAAACTGCCAATTCAGGTTCTCTCCCGATTTCTCCCAATTTCCATTTAGCCACCCAAA
TGGCATGACAGTTCTCGAAACTAATTTTCTTTTTTGTTATTATATAAAATGCCTATAATT
CTTTCATTTCTCGACGTGAAATCCAACGTTTCAAGTTTTCTTAAAACTGATTTTTTTAAA
AATATTTTTTGTTGGAAAAATCAAAATAATAATATTCTAACGTATTTTCCTCATTTCCAA
CTCTGATACTTTCCGACAAAAACAGTTTTCCGAATCCACGTTGGCATGTTTGGAGTATTT
CGCAATCCAATATGTTTTATGAAGGCAAAAGGGTTAGTTTTTTAGGGTTGCGGCATGGGG
AAATTTGCAGAAAAACATGTAAAATGTACTATTTTGAAGCCAAAGAAAACATCTTAAAAG
TTGAAAAATAGTTCCAAAAAATTTTAAACTTTCAGATCGGTTGCATTTGGCACGTGGAAA
GTGGGCGGAGCCAGGAATATGACGGAGCGAAGGTCCGAGGAGCCACTTTCAAGACTGAAA
TGGTTGGTTTTTGACTTTTTTTTCTTAAATTTTATCGTTTGTATGCTAAAAATGTACTGA
GAATTGAAAAATAGGATATCGATTATTTGAAACAAATTTTTTAATTCAAAAAAAAAAAAT
TCCGAATCGATTTTGATTTATTTCAAAATATTTTAAAATTGTGTTGGAAATTCAAAAACA
AGTGGTGGTGCCAGGCTGCCCCCCATTACGGCTTGATCTACAAAAATGCGGGAATTTTTC
GCCCAAAAAATGTGACGTCAGCACATTCTTAACCATGCAAAATCAGTTGAGAACTCTTCG
CGTCTCTTCTCCCGCTTTTTTTGTAGAAATATGTAGATCAAACCGAAATGAGACACTCGG
ACACCACGTGAAAAAGTTTAATGTATTTAAAAATTAAAAAAAAAATTCTGTGAAAATTGA
AAAACCGGAAAAATTTTTGAAAATAAAAAAAAAAAATTAAAAAAAAATTCCAAAAAAATA
AATAATTCCAGAGTATTGTTTTAAAAATTCGTTTAAAAAATCCTAAAAATTTAGAAAGTA
ATGAAGTTTGAAAAAATGGAATTTTTTGAAATTTCGGTAATTTAAAAATAAATAAGTGTG
AAAAAAAATCAATTTTTATAAAATTAAATTTTTTGGCAGTTTCAGCAATTTTTTTGAATG
TTCTAAAACATATAAAAATCCTGAAATTGGTGGCCGAATTTTCTCCATCATCGGCCACTC
TAAAAAGTTTCAAAAGTTTCGAATTCCCCCCCCCCCCCCCCCACTTCGGAACACGAAGCG
CATTTTAATGGTGGCAAATAGGATTAGGTGGATAACAATGGGATTGCCCCCGGTTGCCTG
TACAATCCTCTTTTTTTCACGGCAAAAGGTAATCCCAGTATCCCCCGATGACTGGTTTTC
TCTGCGTCTCCCCCGTCCACCCTCACACTATCGGGGTCCATCCCGTACTAATTGGCCATT
TCCATGCCTATTCTTCTGCTGCTGCTGCTGCAACCTGAATCTACAATTGTGTTTCATTTT
TCCAGTAGTCGTACTATGTTATGTGTTCATTTCTTTATATATATATATATATATATATAT
TGTCTTCTCTGCCCTCTTCGTCTGAAATGAGGTGGAACCGCTCTCAAATAAAGAAGACGG
TGATTGAGTGGTGGAATTGACGTGATGAATAAGGAATTTTATGAGATTGGACCTAATTTT
GTATGGAATAGGTTAAAGGGACATTAGGGGTTTTGATCTACTTGGGTTGGGGGAAAAAGA
GCAATATCCTGTGAACGTCCAGTCCTGCCGGGCTTCGGTTTTTTTTATAGAAAAACCGAA
AAACGAAAACTTTTGCTCGAAAAAGTGCAATTTCTGCTGTTTGCCCCCCGAAAATTGAAA
AATCGGAAAAAAAACGGCCCGCTACCGCCCCGCTACCGCACCGCTACCGCCCCGCTTTCG
CCCCGCTACCGCCCCGCTACCGCACCGCTACCGCACCGGCAGTCTCTAAGTCGCTCATAG
ACTCTTAGTAACACTCTCAGACCTTTACAGTACCCTCTTTCCCCAAAAGTAAATCAAATT
TCCCTCCCAAGCCAATTTCAATCGTCCCCAATCACATTCTGCAAAACGGATGAAGATCTG
AATGGACAGTGTCAGATAATCATCGTCGTCATCTCAAGTTAAAAAGTGCGCGCCTCCTCC
ACCATCACCATTTTGTCCTTGAATTTGAAAATCTAACGGGGATGGTGAAAACGTCTCAAG
GTTGTTGGATGTGCAGCTTAATTAGGGGAGCATGAAGGACGTGTGAATGTTGCCAGGCGT
GCTCGGTCATGTGGCACTGATTCGGATGATATTTGAATTTTTCAAATCAATACAGTACTA
CTTTCGAATTCCCCGCCAAATTCTCCCACATAAAAGTTTCATATTTTTGCAATAATGTGT
TCAATTGATGGCATATGCACACACAAAGTGAAAAGCACACACACACATATGACAGACCAC
CTCCCTTTTTAAAAAGTGAAACACTTTCACTCGCCCCGAAGACCGTTCGTTTCCCCCTAT
CCACCACCCAAACAAAAAGCGAGACAAACAATGAAACTTGAGCCCCCCCTCCTCTCTTGA
GCCTCTCGGTTTGGAGCATTTTTATTCGAAATCCTTCTAATCGGCCCCGCATTAGTTCAC
TAATTGAGCTGACTGGGAAAGGAAATGGATCGTATTTCGGTGTTTTTTTCGGGAAAAATC
GAGATTGACTTGGCTTTTTTCTAGGTCAATATATGTTTTCCTATGATTTTTTAAGGCACC
GTCCAAAAATGACCTTCTTGACTGGGCCCGTTCAGGCTTATTTTTAGCTACGTTTATATT
TGTCCAATTTTAAAAAAATTGTTTCCTTTTTGTAATCAAAATTCTTGATTTTTCTGGAAT
TTCTTTTTTCTCTCATCCTCTCCTCGCCCAACCTCGGCCTAATCCGAAGCATAAGTCTAA
GCCTAAGCCTAAGCTTAGGCCTAAGCCTAAGCCCAAGCCTACGCATAAGCCTAAGCCTAA
GCCTGAGCCTAAGCTTAAGCCTAAGCCTAAGCCTAAGCCTAAGACTAAGCCTAAGCCCAA
GCCCAAGCCTACGCCTAAGCCTAAGCCTAAACCTGAGCCTAAGCAAAAGCCAAAGCTTAA
GCCTAAACCTAAGCCTAAGACTGAGCCTTAGCCTAAGCTTAAGCCTGAGCCTAAGCCTAA
GCCTGATCCTAGGCCTAAGCCTAGGCCTAAGCCTAGGCCTAAGCCTAGGCCTAAGACTAA
ACCTAAACCTAAGCCTAAGCCTATGCCTATGCCTAAGCCTCGTCACCCGGGCCTGTCCAG
ATGCTTTATCTAGGACCATGTTTGTCGAAGTATAGCCCGAATTGTGCCCGGAAGTTGTCC
CTCTAGACTTTGCCGGACACCCCGTAAATCTACACAAAAATGTAGATTTACGTGAAGGGT
GGTAGCAACCCATCTATTGACAATTGTTAAGCGTATGTTTGCGAGAGCATCTTTTCAAGT
GCCCATCGGCTTCCCCCTCCTCATATTTATCTCTTCATTAACTACCAGTTTCAAGCTGCC
ACGTCACTGGATTTCCTTTTTTCCATTAATTTTCTAGTCGTAACTCAAGTTGACACCTAC
AATTTCATGAGAAGAAGCTGGGGACGAAGTTTCCGGTTTTCGGCGTCTTTTTTAGTACAT
GTACCACACACCGGAAAGGATGCTGAAGCCCATTTTATGAAATTGGATTTGAAGTTTCTG
TGCTTCTTGAAGGATTTTTAAGGTGTACTGGCTCCCAAAATACCTGAACTTTGTGCACCA
GAAATCTCGCAAAAAAGTTATCTTTCAATTTTTTTCACCGATTTTTGATCTTTTTCCACA
TTCCCCAGTATCTTTTTGTTTGGGTGGGTTCAGCTATTTCCTCCGATCTCTCTGTGCTGT
CTGATAGGAGATTTGTCACTCACATCTGTCAATAGGTTTCTTTATTTTGTGCATGTTTGA
GGGTGATTTTTGCGGATTTTTAGTGAGAAATTTGGGTTTAAATATGCTTGATTCAGTTTA
GATGTCTGAAAATTTAATTTAAACATTAAAAAAAAACCCGAATTGCAAGTTATTTTGGAA
GGTTTTAAGTATGAAATTATGGAATTTTTTCTCAATTTCCTGCGAAAAAAATTTTTTTGT
TCGGTAAAAAATTTATTCATCTACGAATTGTGTAAATTATTTTAAGATTTGGAGATTAAA
AGTTAAATTTTTGAAACCAAAAAAAATTGCCTGCCTACCTACGCCGGTCTCGTGCCGGTT
TGCCATTTTGCCGGAAATGTTGATTTTCGACAAACTGCCAATTTGCCGTTTGCCGAACAT
GAATTTGCCGGAAGTTTTTAGAGGGATTTTTTGTAAGATTGAAACGCTTGAAACTGTGCC
TTTTTGAAATTTTTCCCGTTTTCTTTATAATGAAATATTTAGATATTTTCATAGAATTTG
TTAATTTTCAAAATAGATGTAGGAATATTCATACAATTTTGCCAAGTAAAATAGAAATTC
TAAAATTTCCAAAAAAATGTGCATAACCTCCATTCGCCAAAGATTTTCAGCAATTGCCAT
TTTTCCGGCAAATTCGGCAAATAGGCAATCTACCGGTTTGCCCAATTGCCGGTTTGCCGA
AAATTCTGTAGAACATCAATTTGCCGCTTCTGCCTACCTAGCCTTTTTTCAGAATTATTT
TTTTAAAGATATTGAAAAATATATTCTGAAAAATCAGAACATTTTGATGAGCCTAATTTA
ATACAACTTTATCGAAAATATGGAAATTCAAGATTTTTAGAAAATTCCCAAGCTTTTCAA
GACATTTTTCCCTTATCTCCCGGCTCTTTTGGAGCATCTTTCAATAAGCATATTTCGGGT
AAAGTGTACCATATGCTGTTTGCAATTGTATATACATACACACACACATTGACTTATATG
TGGTGAGAAGCCTCCGTCTGCTCAGTGCTCGCGGATTTGTGCTCGCGGAGCCCCCTCCCG
CAGCCGGTTATGTCCTTTGACGGCAATTGTTTTTGTGTATGTCAGCCCCCTGTCAATTTT
CCAGTTGGATTTTGACAGTTTTGATTCGTTTTGAAAAAAGCTGAGTAAATAGTGAGATCT
CTGTCAAATTGGACACCTTTTGCTCACTTTTCCGTTTACCTTTTTTAACTTTTGGGAAAA
TATTTTTGCAAGATTTTGAGCTAGATCTATGTGAAATTAAATAAATTTGAGCATAAATTT
GAACCTTTTGAGCCTAAAAAATTCAAATTTGAAGCTCGTTGATAGACAAAAAATCCGCTA
AATTTTTTCCCTAAAATTTGGATTTCCCGCAGGTTTTTTTTTAATTTGAAATCTATCAAT
TTTTTCTTGAAATTTTATGAATCTAAGCAAAAAAATTTTCCGAAAATTTGAATTTCCCGC
CAAGTTTATTTTCAAAAAATTTAAAAAACCTACCAATTTTTTTCCAAAAATGTTGAAATC
CAAGCCAACCTTAAATTTCTTGCTCAACATTATTCTCAAAAAATTAGGATTTACTGCCAA
AAATTTTCTTGAAAAATTTTGAACTTCCTGCCATTTTTTTTTTCGAAAAAGATTTAATTT
TCTGCTTAAATCTTTTCTCAAGAAAATTTGAGTTTGCCGCAAAATTTTTTTGCCAAAAAT
TTGAATTTTATGTCTATAATTTTCTTGAAAAAATTCAAAATCCCGCCAAATTTTCCCCGA
AAAATTTAAATTTCCCGCTAAATTGTTTTGCCAAAAATCCAAATTTTTAAGAAATTTGGA
AGTTTGCCAACGCTCTCATTGAAAAAAAATCTTTAATAAATGTACATCTGGACAATAATT
TTTCTCTCTCAAATTTTTTTTCGAAAATTGAAAATTGACACACATGTAATGTGATATATC
TCTATTTCCATCATGCTCTCATCAATAATTTGACTCTTCTTCTCGCTTTTGACATGAGAG
TTATTTATGGCGTGTGCTCCTTCCCTACCCCCATCTGCTTCTTCTCTCCCAAAAATAATC
GTCATTTCCTGGGTGGTGGTGGTGGTAAATTTCAATTTCTTTTCTTATCTCAACTCTCCA
ATCAGTTTCATTTACTCCTACGACCAATAAACATTTATGTGAACACTTTTTTTTCTGGCT
CTTTATCTCTCGGGCTACTCCCCCCACATTTCCCCTATTTGAGCATTGGGAAAAACTTCC
GGTGCTGCTGCTCTCCGCGGAGCAGCAGCAGATTCTCGAGGACTTCTGCCGCTGCTCTGA
CAAGATTTTGAACACAGACAGATTTTTTGTTTGGAGCACACTTTTTGACATTTAGCTGGC
TCATTGGGTTCAAATCAAAAGATTTTCTGAAAAGTTGAAAAATTCAAATAGGTAATTTTT
GGAAGTTAAAAAAATTGGGCAATTTTTCAAAATCTACCAATTTACCAAAATTTGACATTT
TGTTAAAATTTGGCAATTTTCCATAATTTGACAATTATTAATTTTCAAAATTTACCAATT
TACCAAAATTTCCCAAGTTCCCAAAATTTACCAAAATTGGGCAATTTACCAAAATTTACC
AAAATTTACCAATTTTCCAAAATTTACCAATTTACCAAAATTTACCAATTTACCAAAATT
TACCAATTTTCCGAAATTTACCAATTTACCAAAATTTACCAATTTACCAAAATTTACCAA
TTTTCCAAAATTTACCAATTTACCAAAATTTACCAATTTTCCAAAATTTACCAATTTACC
AAAATTTACCAAAATTGGGCAATTTACCAAAATTTACCAATTTACCAAAATTTACCAATT
TACCAAAATTTACCAATTTTCCAAAATTTACCAATTTACCAAAATTTACCAATTTTCCAA
AATTTACCAATTTACCAAAATTTACCAAAATTGGGCAATTTACCAAAATTTACCAATTTA
CCAAAATTTGGCAATTTACCAAAACTGGGCAATTTACCAAAATTTACCAATTTACCAAAA
TTTACCAATTTTCCAAAATTTACCAATTTACCAAAATTTACCAATTTTCCAAAATTTACC
AATTTACCAAAATTTACCAAAATTGGGCAATTTACCAAAATTTACCAATTTACCAAAATT
TGGCAATTTACCAAAACTGGGCAATTTACCAAAATTTACCAATTTACCAAAATTTACCAA
TTTTCCAAAATTTACCAATTTACCAAAATTTACCAATTTTCCAAAATTTACCAATTTACC
AAAATTTACCAAAATTGGGCAATTTACCAAAATTTACCAATTTACCAAAATTTACCAATT
TTCCAAAATTTGGCAATTTTCCAAAACTTACCAAAATTTGCCAATTTTGTTTGAAGTTGT
TTCTGACATTTAGCGGGCTTATTGGGTTCAGAAAATTTTTTTTTAATTCTCTAAAAAATC
AAAAACCACAAATCCTGATCGCTTTTCCAGAAGTTTTCAATTGTTTTCAGCCAAATTTTT
AATAGCCTTCTAACATATCAAACAGCTGATCTAGGGGGGCCCATGTCAAAAATGTCTCAG
AAAACAGCTGTTAGAATTGAAAAATTGATAGATCTAGAAAAAATCGGTTTTTTGCCAGTT
TTAAAAATAGATTAAACATTATTTTGAAGTTTTTTAAATTGAAAACTTACAATCAAATTA
TTTGTTTTTTTAATTAAAAAAAAATTAATAAAAAAATTTTGAAACAGTTTTTTGTTTCCC
GATAAAAGCCGTATTTTTGACTAAACTTTTAGACCAAAAATCATTACACCAATTTGTTTA
TAAATTCTTCAGGAAATGACCACCACTCTCTAATCCTCATGTTCCCACTGAAAAATTGAT
TTCTTGACTTGTTAATCCGCTTTGCCAAGTGTTTTTTTTTAATCTAAAGTCAATTTTCTC
ACCAAATTGCAATGTTGAAAAGTTCAATTTTGTCATTTTTCTTGAGTAGTCGTGTGGAGA
AATGTTTTTCAATATTCTGGTAATTTTCAGGAACTTTTGGAATTTTTAAAAATAGTCTAG
AAACTTCTGGAAGTCTATAGAATCTTTTGGAAATTTTCTGAAAATTCATTTCGATTTTTA
GAAATTTCCAGAAGTTTCTAGGATTTTTTAAAAGAAATTTTCAAAAAATTCCTAACAATT
ACTGAACCTTCGATAACATTCTGGATACTTCTGGAAACTTAAAACAATTTTTTTTTAATT
TCTGAAATATTCTAGAAACTTCTGGAAATATCTAAAAATTGAAATGAATTTTCAGAAAAT
GAACTCTTAAAAATATATTGGAAACTCCTAGAAACTTACAACAGTTTTTAGGTTTTTTGG
AAATTTCTGAAATGTTTAGAAAATTTTTTTTTAAGAAAACTAGAAGTGCAAAAAATTTCT
GAAAATTTTGGATACATTCTAGTACTTTTAAAAAATTTTTACAACCTTTCAGCAGTTACT
AGAAAGTCATCAAAAATTTTTAGAAACTCATAAAACTTTTTGGAAAATTTAAAAATTGCT
CTGATTTTTATTTGAAATTTAAACATTTCCAAAATGTTTTAAATGTTTGCCTCAAAACCC
ATACATATTAATATGCCTTCTCATAATTCAAAACCTTCCAATTCCCAAAAAAACTCAATC
AAAATTCCCTGCTATTTCAGTTCATCACCAGAACTACACCATCTGTCAACAGTAGCAGCA
ACAGCATCAGAAAGAGGATCTCAGTTAACTGCCACCTCATCCACCCTAGGACCGTCAACT
CTTCTCAGTGTCGATAAACGTCATAGTCGTCTTGGAGAGAGCAGTCCGAATTTGTCCCGT
ATTCACCATACTCACACACAGTTATCACTAGGTACGGTCGGAAAAATTTATTTAAAAATT
TCAGAAAATTATCAATAAAAAAAACTAGAATTTTTGTGAAAAATTGAGCAGATAAATTTG
GAATTATTGAGTCAAACAATTATGAAAAATATTAAAAACTTTATTTTATTTTTTATGGCT
TTTTGAAGAACTATTTTTTTCTAATTTTTTAATTTTTCTTCAAATTTAAAGACGTTTTTC
AAAAAAAATTATGTTTTTGTCTTGAAATTCGGAATTTTTTCCTAGAAAATTTAGTTGAAT
TTCAAAATTTTCAAGAATTAATAGTAAATATTTTTTTAATTTTTAAAATATTTTTAATTT
TTAAAAATTTGGTTTTACTTTTACTTTTTTGGATAAAAAATTATTTTTTAATTGTTGTAA
TTGAAAATTAAATTAAATTTTAAGAAATTACCTTGACCGTTACATTTTTAAAATTTAGTT
TAATGTTTAATTTTTTTTAAATTAAATTGAATTTATAATTTTTGAAATAAATTTCTTACT
ATTAGTATAGGTTTAAATCAAGGGCGATAAACGATTTTTTTCCGGCTAATTGGCAAATCG
GCAAACCAGCAATTTGCCGATTTGCCGAAGTTGTCGACAAAAAAATTGCCGAACAGAAAT
TGCCGCCACTCCTAATTTGAATCTTCTAATATAAAAATGTATTCCAAACTGAAAATGAGC
ACAAAATCGCCTCCGAAATATACAAATTAATCCGGCAAACTCCAAATTTTCCAACAAAAA
ATGGGCAAAAGGTGTGATTTTCCTCCTGGCGATCTGCTAGCGATTGTTATCTCGGAATGC
CAATAAGCCATCAGAAAAAACACAAAGGCTTTTACGATGTTACAACCTATCCCCCCTCCA
ATCTCAATTTCCCGATCCCTTATCTCGTTCACTTCTTCCAAATGACCGCCACGTATTCCA
AAAATCCGATCCAAAATCTAATCAGTAATATGTTTAGGTCTTCCTAACAAAATGAACCAA
ACGAATGATTTCTTCTCAAGCACGGAATATTGTCAGTATGTCTGCAGTCGCGAGGATATT
GGTGAGGGTTTTTCGATTTTTTTTTTGGAAACAAAATTGCAATTTTTGGGGAGTCCAGGC
TTTGGACTAATTTACCTTTGAGCATTATTTAAGAAATTTAATTATGGAGTGCGCGTGCAA
ATTGTGTTAAAAATTCGAAAAAAAACACAGAAAAAAATTATATAAATAAGTTTTTTTTTC
GTAGAAAAAACCCGCTAAACTTGTAAAAGCAATATCTTTTAAACTGAAATTTTTTTTTGA
TAGTGTTGTGAATTTTTTGCCCGATATGGCAGGAAATAGCATATATATATATTTTTTTTT
TTCAATTCTACAAAAAACATTTTTTTTTTCGAAATTTGAAAAAAAAATCCTAAAAAATTC
AGAATTATAATATAAATTTTGATAGATAAATTGGTAACTTTGGGAATTCCGGGAATTTTT
TCCTTTTTTCCATAATCCTCCTTACCCCCCGCGTGGAACATTTGAATTTCCGCGCCCTCC
AGGAAAATCTCGTTTCTTTACTACACATATTCGACCAGGGGCGTTTCTATACATATTCTC
ATATGAATAGGTAATTTCTTCATTCAAATCTCTATTCAAATCCCCCATTCTCGCCATCCG
GTCTAATGTTCCGATTCTCGGCATTTCTAATTTTTTTTCTTTTTGTATGAAAAAAAGTTT
AGGAATCTGACCATCTAGCTTGCGTCAATGAATGCTGACTAATGAAAATTTTGTGAATGA
GCGTATTGTTTTTTTCTTTGAATTTTTTTTTGTGTTGCCCACACAGTATCATTTTCTCAT
TTATTCTTGGGAATGAAGTTATTTTTTTTCAGAGTTTGAGGATTTTTTTTTGAATTTTTT
AGCTCTTCAAACTACTTTAAAAATTGACTACTAAATTTTACTAATTTTTGCGAGAAAAAA
ACGGTACCCAGGGACACATTTTTTTTCTGGGGTACTGTAATTCCAAACTTTGCGGAATTT
TTATCGAATTTTTAAGACTAATTTTTTTTTCAAAGAAAATAAACGCATAAGTTCGTGGCA
GCGAAAAAACAAAATCATTTTCAAAAAATGTAAATTTTTATTTTTTTAAATTTTTATTTA
ATTCTACGGGCGCTTTTTTTCCATTTCTCAACAAATGCTAATTTAATTTCTAATTTACGG
TCAAGTTATTCACAATTTTTTTTACAAGTTTTTGAGTGAATTTCGAGTTAAAAAAAATAA
ACAAATCTAACTATAAAATTAACCATTTTAGAGGAGTTTCAAAATTGTGATTTTTTGCCA
TAAATTGCCATTTTTGCCACTTTTTAATAGTTTTTGATGGGTTTAACCTAGATTTTCTGA
GTTCAGCATACCCGAATTACCCGTTTACAACAAATTTAGACAACTTGCTATTTTTGGCCA
ATTTTTTTTTCAGCCATCTAATGACTGTCCTTTTTTTTTGGGCAAAAAAATAATTATTCT
GAAAACGTTCGAAATTATCACAAACTGGAAAAGGGCAATTTTTTACTGTTTGCAGATCAA
TTTTGAGTTCTCTAACTATAAAATTAACCATTTTAGAGCCGTTTCAAAATTGTGATTTTT
TGCCATAAATTGCCATTTTTGCCACTTTTTAATAGTTTTTGATGGGTTTAACCTAGATTT
TCTGAGTTCAGCATACGCGAATTACCCGTTTTCAACAAAATCAGACAACTTTTTATTTTT
GCCCAAATTTTTTTCAGCCATTAATGACTGTACTTTTTTTGGACAAAAAAATAATTTTTT
GAAATTGTACAAAACCATTAATAATTAAAAAAGGTGCTTAGAACTGAAAACTGATAAAAA
GAAAAGAGTTTCATGGTTCTATGGTTCACTGCGGAATTTCAAAAAGTGCAATTTTTATTT
GTTGAACATGTTTAGTAATATTTTTTGGGCAAAAAATTAATTTTTCTGAAAACGTTCGAA
ACTACTGGAAATTGAACAAGGGCAAATTTTTAGTGTTTGCAGATCAATTTTGAGTCCTCT
AACTATAAAATGAACCATTTTAGAGTGGGTTCAAAATTGTGAATTTTACAATAAATTGCC
TATTATAACATTATAAAATCTCCAATATTTCGAAAAAAAAAACTTTTTTTTTGCCAAAGC
TATATCCAGTTAGCCATTGCCCATCTAATCCGTCATTCTTTTTACTTTTCTTACCTTCAA
ATGTATCTTCCGTCCTTCAAACCTTTCGCCCGGTTTTAGTTTTCATCCTCCCTCCCCAAT
TCTCAGATTTTCTCAACCATTCCGCAGTTTTCTTTTTTTTTTTCGAAAATCTGCTGGCCA
TAGCTTCTGCTTCAAATCAGGTACACCTGATTGGAATTCAGCGCAGAAGGCGAAAAAAAT
CCCATTTTATAATACTTAACACATACCTTTTACCCCCATTAACTTGTACCACAACCTCTT
GACATGTCGAATGCTGGCACTTGAGATTGGTGTAAAAATTGCTTTTTTCCTTCGAGATTT
GTTCTTTCTGTGAACATATATTTGTATTTTTATGTGGAAAAATAGGTTTTAGTGAAAGTT
TTGATTTTTTACATTTTTTTTTTTTTTGAAATTTCCGTCTATTTCAAATCTTATTTCAAA
AAACCCATAATAACACAGAAAATTATTTTTCACTCTAAAATTTATATTGAAAATCAAAAT
ATCCAATTATTTTTTTGTAAAAAATTTACAAATTAAAAAGTTCAGAAGTTACAAAAAATT
AAAAATTAAAAAAAACATTTTTATTGAAAAATTGGGTTTGCGAAAAATTAAGCTAAATTT
TAAATTTATTCTCGAAACTCTTGAAAATTAATAAGCCTAGGGGGGGGGGCCTCAGGCCTA
ATCCTAAGCCTGAGCCTGAGCCTGAGCCTAAGCCTAAACTTAAGGCTAACCCTAAGTTAA
GGCCTAAGCATGAGCCTAAGAATGAGCCTAAGCCTTAGCCTACGCCTTAGCCTACGCCTA
GGCCTAAGCCTAAGCCTAAGCCTAAGCTCAAGCCTAAGCCTAAGCCTAAGCTCAAGCCTA
AGCCTAAGCCTAAGCCTAAGTGAATTGTTTTTATCTGTAATACAATTTTCACAACAAAAA
AACATCCAACTTAGTGTTTTTAATACTTTGAGCTTCTTCTCCCTTCTTTCCCAAAAAAAA
AAACCAAAAATGTGCTCCGTGAGCACTAATCTCCAAATGCAAACACCTCGGCGGTCTGGT
CACTTGTGATTTTTCTTTTCTCTCACTTTTTTTTTAACTTAACAGTTTACGTCAAGAGCT
CCCCTGCTTGTGTGCTCCGCGGGAGTTCAGAGCCAAAGTTTTTTGTTTTTTCTTGTTGGA
TTTCTGCTTTTTGAGTGATTTGAACTCCTTTTATCCGCCGTTAGATTTTAGGTTTAGGGG
CTCAATGAGCAAGAGATTCAGCTGATAATATCAAATAAAATTGGGAGAACAAATATAAAG
ATTTTTCGGATTTTCCATTGGATTAATTGGTTTGGAGTTTGGTCTAGGAAAGATTTGAAA
TGGCATAAGGCCTGCTGAAAAAATTAAATTTGCAAAAAAAATCGCGCAAAAATTATATTT
TTTAAAAACATTTGAAATTGGTGTCAAAATTATTTTTTAATTGTTCTTCCAATTTTCTGA
ACTCAGAGAATTTCACTCATTTTTTTGGATGTTTTTTTCTGAAGTTTTCAAAAATAAGTT
TTTGGAAAAGAACATAATTTTCACAATTTTTTTGAACTTTTTTTCTTAAAAAAAGGCAAG
TAAATTTCTAATATTCAAAAATGATATAAAGAAAACGGGAAAAAAAATTTCAAAAATACA
CAGTTTTAAGTTTTTTCCGTTTTTCAAAAAAATCGTCAAATGGCCGAAGATGAAAATTTC
TGGCAAACTGGCAATTTGCCGAAAATCAAAATTTCCGGCAAACTGACAAACCGGCAATTT
GCCAAAAATCAAAATTTCTGGCAAATCGGCAATCCGTCAATTTGCCGAAAATCAAAATTT
CTGACAAACGGGCAATTTGCCGGTGATGAAAATTTCCGGCAAATCGGCAAATCGTCAATA
TGCCGATTTGCCAAACTTGTCGACAAAAAAATTGCCTCCTACCCCTCTCAACTGAAAACA
AAATTCAAAATTGATAATATCTTGGACCAAGTTACTCTAAAATCTTTAAATATTTTAATT
TTGTCACAAAACTCGAGTTGCTCCAAAAGATGCCCCAAAAAAAATTGGCGCCAAAATCAA
AATTCATTTTTTTCCAAAAAAACTTCTGTTGCAAATTCGAATCCTTTAAGCCTTTAAGCC
ACTAATTGCTCACACATTTTTGCAATTGTTCTTTGTAGTTGTTCTTTGCCGCTCTAATCC
GTGTTCGTCGGCGGGGGGCTCTTTTTTTGGAAACAACTATTTTCGGCGGGGAGCTCCCAT
TAGTTGCTCTAACTTGTTCTCTTGGTTTGATTGATAATCCGACGAGTACACATGTTGTTC
TATTGAAACTTAATGAAACTCTATTGCTCTTCCTCGCTTGTACTACTGTACGGAAAGACC
GGTGTATTGTTGACTGAGAGTTGACTGCTGCTGCTCTTGCTACTCCTGCGCTGAGCAGCT
CAATTATTGAATGAGAGGAAAGGTTGGGCTTAACCCTCAACTCTTCAACTCTTCCCTATC
GATAAACTGACAACAATAGGAGCCTTTGATATTCACTTTTATCCGCCCCACGAGCTGATT
ATTCTGACGTGGGTGCTGTGGAAGACGCGGTGGCGACGACGAATGTTCTTCATTCTGTCG
CTCATCGATCTTTGGGCATGGCTTGTCACTTTTAAGGATTTCTCGTTAGCGATTGTTGGA
GCATCTGGTAAGCTTGAGATTTTTTTTATTTTTTAAAGACATTTTTAAAGCTAATAAAGC
TAGAATTTTGCAAAAAAGCTTTCAGCAGCTTCTAGAAAATTCTAGAAATTTCTAAAATAT
TTCAAAACTTGCTTTTAGAATTAAGGATAGTTTCGAAAATTTGCAGAAATTTTGAGAATC
TTCTAAAACGCATTTTTGAATCTCCTACAAACTTCCTAAAGTCACTAGAATGTTTATGAC
AATTCCCAGAAATTTCTCATGCTTTCTAGGACATTTTTATAGATTTCTAGAGTTTTTTTT
CAAATTTTCTAAAACACGTTTAAAACTTTTTATAAGTTTTTAGAAGTTAATAGAACATTC
CCGAAAATAAAAAAAAAATTTCCATTACTTTCCAGGACATTTTTAGAATATTTGGCATTT
TCTGAAAATTTTCTAAAAACTCCCGGAGTTTTTGAATTTTCTAGAGATTTTCAAAACATT
TTATAAATTTTGTAAGTTTTTAGGAGTTATTAGAAAGTTGGAATTAACAATTCCAAGTTT
TTCAGAAAATTTAAAAAAAAAAAAACTTTTAGCAGTTTCTAGAACATTCTAAAATTTTCT
GAGTTTTTTTAATTTTCAGGAAGTTCAATTTTTTTAAATTAATATGCTTTAAAACATGTT
TTAATTAGAAAGAAATTTCTGCAGTTACTAGAAATTTCTAATTTTTTGAGTTTTCTGAAC
TTTCTGGGAAATCAAATAAGATTTCTAAAATGTTCTAAACCATATTTTAATTTATTTTTT
AAGTTTCTGGAATTTTCTAATTTTTCTGGAAGCTCAAATTATGTTCTTTTTAAACTAAAG
TGCTCTAACATTTATTGAGCTCCCTCGTTTCACAGAAAATTTCTACATGCTACTTTCTTG
TTTTTGCCTTCCAAATTCCAAATGGTCGTTTGTATAATTGGTATAACTAGTGACGACTTA
TCCATCTTCTTCTGAAAAAAATGCCAAAAATGTTCAAATTGGTCGAAAACAAAACATGCG
AAAATAAATTATAGTCTGGTGGTGACGGGGTTTGGAATTAGGAGCGCTTATTTTCAGTAA
AATAGTGTGTTCTAGATAGAAATTATTATTTGAACATTGCAAAAAAAAAATTTTGGGATA
CATATTTTAAATGTTATTTTCCTGAAAATATTTAGAATTTTTACGACTATATTCAATATC
AAAGCTAGTAATTTTAAGGCGCTGTACAAAATTTCAAAAATTTATTTAAAATTTTCACAA
TTTTTTGAAGTTTGACTTTTGCCGAAAAATTAAAAAGAAACATAATTTAAGTTTTTTTAA
ATTGTTTTTAAATAAAAATTAAATTTGTATTTTTAATTTATCTTCAAAATTTTAAAAAGG
GAAATTTTGGAAACATGGAAAAAAATTTTGCCTGAAATTTTCGGCAAACGGCAAAGTTCA
ACATTTTCTATAAATTTTCACAGATTTCTGTATTGAAAAAAAATCGCCTGAAATCCTGTT
TTTTTTTAATATTCCCAAATTCTATATTCCATCATGACTGGTGAGAAATTCCAAAATTTT
CAAATATGAGGCTTAGGCTTATGTTTAGGCTTAGGCTTTGGCTTCGGCTTCGGCTTAGGA
TTAGGTTTAGGCTTAGGCTTAGTCTTAGGCTTCGGCTTAGACTTAGGCTTAGGCTTAGTC
TTAGGCTTAGGCTTTGGTTTACGCTTACGCTTAGACTTAGACACGATTTCTTGAATTTTC
TTCAATACATTTCCTACAAAAAATCATTCTTCCGCATCTCCCCTTTCCCCTTAACTATGC
AAATTATGTTGGAAAACCTTGAATACCAAATTGAGTTGTCACATCCACACGAACATGCGT
CACATCTTTTTTTATTCATTTTTTCTCCCTTTAGAAAATTCGGTTTTCGGAACACATCTT
CAGAGAGCAATCAAATCCAACAAACCGCAGAGGCTTTTTCATGACTCTTCTTTTTTTCTA
TTTTCTCTTCTCACTTTCTATAGGATATATATGTTTGCTAACCAAGAAACACACCCGAAT
GTTGCGAAGAGATATAAGACACCTGCTATTGATGTGTCTCTTCTGAATCCCATTATCTTT
TCCTTCCATTCGATTTTTTTTCTGAAATCACCATCCGATGGATGGAATCTAATTGAAAGT
GCCAAGGCACGGCGGTGGCGGTCCAAAGCGGAACAGTTGTCCTTCATCTTTTTGAAGTCT
CGTGCACACACACAGAGTTTGTGATTTTTTTGTTCCGGGCTCCTAGCTGACCCCCGTAGT
ACTATTATTACTGATATACACCTCAACTACTACTATGGTGTATGAGCTATCATATGTCGT
TGCTAGAAATGAGCAGGAAGGTTGGTTAAAAAAATTTCACGGAGAGGATAAATACTTTAC
TTTTTGATCTAAAAATTGAGCCTAGATTTGGGGCTAGTTTGGGCTAAATTTTGAGCTTAA
ATGTGAGCTGAAATTTCGGCTCAGATTTTTGAACTGATATTTTACGTTTAGATTTTGGAC
TGAAATTTTAAATTTTGGGCTAAACATTGGGCCAAGGTTATGGGCTGGTTTGGCTGAATT
TTAGACTAAATTTAGGGCTCAATTTTGGGCTCAAATGTTGGCTAAACTTTGGGCTCAGAT
TTTAAGCTCTAAGATTGTGGACTAAAATTTTAGGCAAAAATTTTTGGGCGGAGTTTGGCT
GAATTTATGACTAAATTTTGGGCTCAATTTTGGGCTGGAATGTGGGCTAAAAATTTGGGC
TGAATTGTTAGACTAAATTTATGCTGAATTTAATACTTTTAATACTAAATTTGAACTGAA
ATTTAAGCTTAATTTTGAGTCGAATTCCAGCTAATTTTGGGCTAAAATGTGATCTGAAAT
TTTGGACTCAAATTTTGAGCTCAGATTTTGGACTAAAAAATGGGCTGAATTTGGGCTGAA
ATTTAAACTAAATTTAGAGAGGAATTTAGAGTTATAGTTAAACTAGATTTTGAGCTGAAA
TCTGAACTGCACTTAAAGCTAAAGTCGGGCTGAAATTTGGACTGAAATTTGGACTAAATT
TAAGCAAATATTGGGCTGAATTTGGCTTTAATTTTAGACTGATTTCTGAGCTGAAATTTG
AACTAAAAAAACTTTGACCGAAAATCCTGATAATTTTAGGTCTGAATTTTTTTTTAATTT
GAAAAAAATCCTTAGCCTTTCAAGTTTAGCCAAACTTTAGTCTTAAAACTAGGACTTAAA
AATTTTTGAACAAAGACTTAAATCCAAAATAGCTACCTTAAATGTTTCCTAGTTTAAACG
AGACAAAAAAAACAAAGAAACATCGAACAGAATCCAATTTTCGTTTTCAAAACCAACACA
TTCACGCTCTATTTGTCAAACTGTTTGTGTAGATGGTGTGTGTGTATTTTCTTTCTCACA
CTTTTTTCCTCAGCAAACGGGACACAAGTCCGGGTCAATAGGGTGTATGTTACTTGCAAG
TAAACCTTGGTCATTTCGGACAGGTGTAGGTTTTCAAACTATTTTTCTCTGTTCTTCTCT
CAATTACTTCTAGGTGCCTAGGCTGCCTTGAACTGGCCAAAAACGTTTATTTCTTGCAGA
AAAAAAATTCTGAAAAAAAGTTAGACTGAAAATTTCCAACTTTTCGTTTGCTCAAAATTT
TCAAAAAAATTTGAAATTTTTTAAAAACATTCTAAATTGTTCTCAAAGTCATAAAATAGT
ATAAAAGCAACATCACGCAATTTTTGAACGATTTTTTAATAAAAAAAACGGTCTAAAAAA
ATTTCAACTTTTTTCGGAATTTTTTTAATGCTCCAAAATTCCACTAAATTTTCTAGCAGT
TTCGAAAGTTTTACTTTCAAGACTCTATTATTTCTCTTTGTGTCACATCCAGTTGTGCAG
CCGCCACCTCGCGGGATTCCAAAAACGAATGGCTTGCAGCCTACATCTCGAGGGTTTTTC
CATAAATCCGTAGAATGCCAGCTGCAGCTTTACCCACCCAGAAGCTTGGTTTCTTGGGCT
TCAGCTGGTCTTGTTTGTTGAAAATTAAAACTAGAATTGCAAAAATATATATATATATAT
ATATATATACCCTGACCGTAGGCATTTCTGTAGGCCATAGGCAGGCAGGCAAGTCAAAAT
AAAAGGTCCCCCAGTGAGCCATTGTTCAAACCAATTCCGAACTCTCTCAATTTACATGCC
AACAACCAATTGTTTAGCATATATACACGCACACACACTCATTTAGTCTACTCCAGTGTT
AATTCGTCGTCGAATTTCATTTGCTTATCCCTTTCACAACCATGGGTGGTCTTCTTCCTT
TACCCTTTTCCCATGACCAATGACTCGCAATTTTCTTTTTTTTTCGTTTTCGTCTTCAAA
AGCATGTGTCTTCTTCTTCTTCTTCCCTTCCAAGCCATTCTTCCCATAAACTCAAAATAT
TTATGAGAAGAGCTCCGAGACCCCCTTCTTCTTTTGCACACATGAGAATAGTAGCGTAGT
AGTAGCTGTACGGGAAATTGACGTCTTCACAACAATTCCTGTGCTACTAGTCTAAAGAGA
TTCGATTGCATTTCCTGTTCGTCTGAGAACAAGGGAAACTGAGTTCTTAAAAACGGCCAG
CTGACAGCTTAGGCGCACATTTTCGAATGATTGCACCTAATTTTGAGTTCGATTTGAGCC
ACTTTTCTTGCAATTTTGAAGGTTTTCCTTTCAAGATTCGGTTATTTCTCTTTGTGACAC
ACCCAGCGGTGCAGCCGACACTTTTCGGGACAACACGCAAAACAAAAAATTGCACACGGT
CGATAATTCACAGGTTTTCCATTAACCCGTAGAACGTCGGCTGCAACTCCACCTACCCGA
TAGTTAAGCTTTTTTGGCCTCAGTGTCTCACTTCCTTATAGTGAACGAGATTTTTATTAT
TTTTCACGGTCAGCTAAACTCACGTGCAGCCGGCAGCTAACGGGTTTTCCATAAACCCGT
AGGACGTCGGTTGCAATTTTTCCTAGTGTAGATAAATAAATGGGTTTCCAATAAGCTTTT
TTTTAATTTTTTATTGTGAATTTCCCAATTTTGTCATATCGGTAAAAAACTGAAATTGCA
TGCAGCCGACTCCTAACGGGAACCCAATAAATGAATGACTTGCAGTCTACGTCTCAAGGG
GTTTTTCCGTGAACCCGTAGAACGTCGGCTGCAACTCTACCCGCCAGGCAGCTTAGCTTC
TTAGGCTTCAACTGCTCGTTTTCTGGCAGTGACCAAGTTTTCGCTTCTCGCAGTCCTGTA
GGTAGAGCCGATCTCTCCTGCGGCCGACACCTTACGGGACTTCAAAACTACACGGCTTGC
GGCTCACACCCAATGGGAGTCCAAAAACTCGCAGAATGTCGGCTGCAACTTTTATTTTCC
AACGATTAGTGTTGTTAACGTCAAATTAATTTCTATAACTTTTGCTCCAATTTTGTCATA
TTTGTGAAAAACTGGAATCATCATGCAGCCGACACCTTACGGGACTCTAAAAAGGCCGAC
ATCTCACGGGTTTTCCTAATCCTTTAAACTCGTAGATAACCACTTTTTCCACTTTTTCTA
GAAATAGAACAAACTTCATGACGTCATTCATGAACGAAATTTAATTTAGTCGCGTGCATG
CCGTCGACACCAGCAGCCGAGAGCACAAAAGGAGCGCCCCCGAGCTCCTTTCGGCCCGTT
TTTTTCACACACTCGGATCTGTCTCTTAATTGTTTTTTTCCACCACCAACACTACATACT
CACAAAGTGTTTGTCTCAGAGAGCAGCACATGGTAATCCGTGGAGCCAATTGCTCTTTCT
GTTTTGAGAGAGTCGTTTTGTCGAAATTTGTGTGCGTGAAAACTGGATAAACACTCCTTG
TTATTAGAGCAGCAGCAGCAGCAGCAGAAACCGTCGTTCACATTTTTCGGGGTAATCAGT
TGTGGCGGCGGCGGTCGCCTTAGAGAGTCGCATTCCAATAATTGTTGCTTGCTATCAGCG
GTCGTTTGACACAGAAGAATAAGAAACCAAAGAGGTAGTTTTATCAATTGACAGGTTCGC
TTTGAGTGGGGGTGGCGACTACTTGAGAGTTGAGAGGTAGGCGCCTAGGTGGTGGTAACT
GTGCCCACTTTTTTTTGTCATGTGCAAATTATCAGATGATCAAATTAGTGTGTACTATAC
GATTTTTTTTTGCTTATGCCCTTTTTTTTCATATTTCTCACTAAAAATGATTTTTCATAA
TTGTTAAAACTTCGCCAAAATCCGCTAAAAGATGGCCGAGTTTTTTCTTTTCACGGCCAC
GGAGCCTGTAGCGCGTCGTATTTCTCTTAATTTTATGCGGCCGACACTTTGCGGGTTTTC
TCCCAACTCGTGAAAGGTCGGCTGCACTAGGTTCCAGTTTTTTTTTTGAAATGCCTCCAA
ACTATAATTTTCGGTTAAAAATGTTTCAAGTTTTCCTTCTTCCAGACTCCTTCAACGGAA
ACTCGACCGGCGGAAAATCGTCGGAACAACCCATCCAAGCAGCCTTCCTTCGAAAATCAC
GAAAAGATGGTGGTGGACTGCACCTAGACGACGTTTCCACATCGCATCATCACAACAACC
ATCAGCAGAAAGGCTCTCGAAACTTGAAATATTCTCAAAGTTCGCGACGAAAATACGAGC
AAGCGACGACGACGACTAGCGGTAGTTCAACTGACGATTCGGATCGAGGAAGCGGAAGTA
GCAGTGGATCGCATCATCGGTGGGTTAGGGATCTAGGGCTTCACGCCTGCCTTGCCTGCC
TTGCCTGCCTTTCGACGAACCATATACCTATTGCACGTAGTGCCAGGCTGTCCCATTACG
GTTTGATCTACAAAAATGCGGGAATTTTTTGCCCAAAATAATGCGACGTCAGCATGTTTT
TACCCATGCGAAATCAGTTGAGAACTCTGCGTCTCTTCTCCCGCATTTTTTGTAGATCAA
CGTAGATCAATCCAAAATGAGATACTCTAGCACCACGTGATATTGATTAACATGGTGTGC
GGCAGGCATCAGGCAGGCACCAGGCAGGCGTTTTGCCCTGAAACCAAGCCTGTCTCCCAA
GGAAGCCTGATACCTGCTATTAACTAAAAAAATGTCTCCAATTCCTCGCACTTTTGTTGT
AAAACAGACAAAAGTTTGACACATTTTCGACGGTGGCGAAAAAAAAAGATTTGCTGCTCC
TCACTGGGATTGGGTTTCACATGTCTGTGCCGGCAACACTCATTTTCACCGCCGGCCGAC
GGCTTGTGCACTTTTCGTCTAGAAAACACATCAATTTTACGCTCATCGAAAAACAACGAT
TTTTTTATTTTTGATCAGATTCATTCGTGTGTTTTGATCTAGGATTTTGTGTCACTTATA
TGATAGTTAGTCGCAAAAAAAAAATTGGTGGCCGAGGTTTTTCTTTTCACGGCCACTTAG
TAAAAACCCACATTTTTCATTTAAATTTTTCTAAAATTTAGCCTCAAAAAATTATATGAA
AAATAAATTTCATAAATTGCAAGAAAAATGCATCGTGTCCGAAGATTCACGCGGCGGCGA
AGAAACAAAAAAGTTGATGGCCGAGTTTTCCCATTTAGCGGCCATGAAGCTAGAATTGAC
CCCCTTTTGGCATTTAGCCTCCAAAATTCTCTGAACATGAATTTTCACGATTCGATTTTT
GCAAAAATGCACCGTGGCCGAGTTTCATTTTTGACGGACGAGTCCTTAGCGGATTTTTTT
CTAATTTTTGTAAAAAATGCTTCCCTTATGTTAGATCAAGTTTTATTCGGAACTCTGAGA
CAGGTAGGCATTTCCTCGTGCCTACCATACGCCTGCCTACCTACCGCCTAACTTCACCTC
CAATTTCCGCGTTATTTCAGATCTCATAGCGCTGGTCCCCACACAACCTACTCGACAACT
TCGAATCACGCCGTCTCAACGACCGAAATGAATCGATCCGGAGTACGTGGCGGCCCGAAC
GCGGAGAGCAACACGACGTTCCTGAGAGCTACGAAGAGGTTCTTCAAGAAGATCTACACA
TCGGCGACACTTCCCAAGAAACAGAATAGCACGTCTATGGATAATTTCCAAAAATCGTCG
GTGTTCTTTGAGGATACCGCTCATCATCATAATCCGAATATGGATGGAAGAATTCTGAAG
AAGGCGCCATTGTCGACTGATGAGAATGATTATTCAAATCACCTCGATGATGATTATGAT
GACGAGGTAATGGATTGCAAGTTTTGGGGCACATTTTAAGGCTGGGCTAAGCTAGGCTAG
GCTATGCTGGTTTGGGCCAGGCTAGGCTTGGCTAAGCTGGGCTGTGCTACGCAAACTGGG
CTAGTCTAGACTTGATCATGCTAGGACAAGCTCGGCTGGCCCATACTAGGCTAGACTAAA
CTGGGCTAGGCTAGGCTAGGCTAGGCTAGGCTTGACTAGGCTAGGTTATGCTAGGCTAGG
CCATCCTAGTCTAGGCTAGGTTAGGTTTGGCTAAGCTGGGCTCAGCTAGGAATTTTCAGT
AAAACGTTTTTCCTCCAAATTTTTTCAAAATTTTTTGAACGTTCGAGTCTATGCTTCATT
TTTCAGACAATGCGCTCCGAAAATGCGACGATGGACATTAGCTATCCGGACAGTGGATTC
GAGATGGACAGAGCTTCAACACCGGAACAATCGAGTGTCTCCATGACATCCACGTCGAAA
AGCGGAGATGATCCGGTCAACTTCACCAATTTGTTCGAGCAGCTGAAAAGGGAGATGGTA
AGGGGTTTTTTATTTTGGACTGTGTAATGTGCTTTCGCGGCGAGACCCAGCCTAAAAAAA
GTCGTGATCCTTTAACAGGATGTTCTGAGAATTTCGAATTGGGATAATCATACCAAAATC
TGAAAAATCATTAGGATTTTGAGACATTTTTTCAACTCAAAATTTTTTTTTGCAGAAAGA
AATGCGAGAACGCGACGCTCAAATCCTTTCCGATCTTCAACGCGTCGAGACCCAAATCCA
ATCGGTGAAGCAAGCGCAAATCCTCGCCTCACTTCAAGACGAATTCGAGCCGGTGGAGAG
CATGCCGCTCTGAATAGATAGGCAGATTCTTAGATAATCACAAAACTCTTCTTACCTCCC
AGTTTCTTATATTCCCCCCAGTGTTGTTTCTTCTTCTGTCTCAAAATCTTGTTGTCGCCG
GTCTAGTCTCCCTCATCCCCATCTTCTTAAATCATCCCAAATTATTATGTGCTGAACGGG
TCCCCAAACTCTCAAAATTATCGATCGATTATTGTAGCTCTCTCTCTCTCTCTCTCTCTC
TCTCTCTCTCTCTCTCTCTCTTTTCCAACTTATCGATTAATTATGTAAATATATGCCCCT
ATTCTTTAAAGAAACATGTATTTCATTGTCGAGGTGCACACACACACATTTTCTCCCCAA
ACTCACCTTATTCCTCAATTTTTATTCTTTTTTGACGCTCACCAAGTCTCTGAGTGCTCC
GCGTGCATTTTTGTGTGAAAATGCATAAAAATTGTGGTGCCAGAGAGACGACCAAGTGTT
TCAAGTACAACGGAATCATGAAAAGAATAAATGATGAATTTTCGGTTTTGGTTTTATTTA
CAAGGCAAATATAAATGGATTTGGAACATTTGTGGCCCTAAAGAGGGCCGTTGGGTTCGG
TTAGGTGTGTTGAAGAGTGTTTATTCCTTATCTCCACCGGTCTTCTTTGGAAGAAGAACA
GCTTGGATGTTCGGAAGAACTCCTCCTTGAGCGATTGTGACTCCAGCCAAAAGTTTGTTC
AACTCTTCGTCATTACGGACGGCAAGTTGAAGATGTCTTGGGGCGATACGGGTCTTCTTG
TTATCACGGGCAGCGTTACCGGCCAACTCGAGAACCTCAGCAGCGAGGTATTCGAGAACA
GCGGCCAAGTAGACTGGGGCTCCGGCTCCGACGCGTTGAGCGTAGTTTCCTTTGCGAAGA
ATACGGTGAAGACGACCAACTGGGAATTGGAGTCCGGCTCTTGATGAGCGGGACTTGGCC
TTTCCTCCGGTCTTGGCTTTGCCTCCCTTTCCACGTCCAGACATTGTTTGATT
>RGCG80879 Genomic segment corresponding to mRNA: NM_182242 Caenorhabditis elegans putative protein family member, with 2 coiled coil-4 domains, of eukaryotic origin (56.0 kD) (2H449), mRNA.
AACTATGTACAATGGGCAACCATTCCCTGGCGGCTCAAGCCCGATGAGTATTTCACTAGC
CAAGTTCCGCGCTGATGCAGGAGGTGAACGAGGTGGTCGTGGTGGACGAGGCGGTTTCGG
AGGTGGTCGTGGTGGTCCTATGGGAGGACGTGGTGGCTTTGGCGGTGATCGTGGAGGATA
TGGCGGCGGCGGTGGTCGTGGAGGATTCGATGGTGGTCGCGGTGGTGGCGGTGGATTCCG
TGGCGGAGACCGAGGAGGATTCCGAGGTGGTGATAGAGGAGGCTTCCGCGGAGGAGATCG
TGGAGGATTCCGAGGCGGCGACCGTGGTGGCGATCGTGGAGGATTCAGAGGAGGCCGTGG
AGTAGGTGGCGGAAATGCTAATATGGAACAAAGGAAGAATGACTGGCCATGTGAGCAGTG
CGGAAATAGCAACTTCGCTTTCAGAAGAGTTAGTTAATTTTGTTTTTTCAAAAAAAAAAC
ACGGGTTTTCTTCTAGGAATGCAATCAATGCCAAGCCCCGAGACCAGATGGAGGATCCGG
AGGTGGTGGTGGCGAGCGACGAGGAGGACCACCAGGAGGTGACCGATACCGTCCATATTG
AGCCATCAACTCGTCTCCCCATAAATTTTAACATCTAATTTAAATTCTCTGATCTCTTCA
ATGTGAGAGACTTGTAACAATTTTATATCCACCTTTATATTCTACTTCGATACATTCAAA
TTTCAATGTTCTTTTTATATTTCATTTTTTCCCACTTTTTATTTTTAACGAAAATAAAAA
TTTTTGCACATTAACATCTGTTTTTTTTGCAATTGTCCGCATTTCCCTACCCATCAGCTG
CTTTGCGTGTCACTGTCTGTTTTCTCTCCGCACTTCATCTCTACGTCACACTATCTGCTT
CTCCATCTCTTTCGTCTCGACCTCCCTTTGCCTCGGCGCCCACCTCTCATTCTTCCAATT
TACCCGGGAGAGACTGTCCGTTCGAAACTTCGACCGACTAATGAGCAGTATTACAGGACT
ACAAGGTAAGATTCGAAGAAATCGCTATGAGAATAGATTTTTAGTAAGATTATTCTCGCA
TATTCAGAATAAAAATATAAAACTATCAATGAAAGTTATTTTAGATTCAGAATTAAAGTA
TAGTTCTTAAACTTTATGATTGATAGGCTCTACGAACATTTAATTTGAAGATAAAAACGT
AGAAAGTTACATCGTAATTTAAATAGACTCTGACATGCCTTCACAAAGGCACACGGATTT
ATTCAGATGGGTCTTCGCGCGCAAAAAAGTTAATGGTAGTTTTTTTTAAATTAATTTTCA
TTATAATTTTAAATCTGATTCTGAATAACCAGTAGTTTTTATTGAAAATAAACGCAGTCG
CTAAAATCCAAAAGCAGACTACCATAAACTTTTTCGCACACCAAGACCCATCTGAATATA
TCCGTGCGCATTAATCACAACCAAGGGTGTCAATTCCCGTTTCCCGTTTTTCCCGTTGTC
CCGTTTTTGGGGTGTTTTCACGGGAACGGGAATTCCCGTTGTCCCGTTTTCGAAATTTTT
ACGGGACATTGACACCCTTGATCACAACAGCTGTTTGATTTTCAATAATTACATCTATGT
AGTTGCACAAGTATTCAATTTTGAAAATAGTTTTTTTGTTTTTGAACTTTCCTATTGAAA
CTATTTGATAATGGTTAATGAACATGGGTCTCGCCACGCTGACAACGGGTTACTGTAACT
CGTTAGAACTTACAGGTAGATATTACATCATATTTTTGTTTAATACAATTCCGCCACCAG
TACCTCGTTTAATTTGAAAAGGTTGATACAATCTCGGTCCATAAATTAATATGAGCTACA
GTAACTCGATGTCCGCGTGGCGAGACCCATGCACGTAAGATATGGCGAAAATTCTAATGT
GCATAATAGGAATTCAATTTTTAATTTTTTTTGTGTGGTTTATTTTATATAAATACTCTC
CTCGCTTTCAATTTCATTTTTTTAATTTTTCAAACTCAAAAAACACACATAGAAACACAT
AGAAACAAGAAGCTCTTTAAACATTTTCAATTCTTTTGTCCTTCTCCTCATTTTTTCTCC
GGCACAATGAGCTTATTCGGTCATGTCAATGTCTGAGTCTCTATATCTTCAGTTGATATT
TTGCCTATTTACCCAATGACCTACGAATCGTGTTTCGAATCAAAAACTTGAAAAAATTTG
TGTTTGCCTACATTTTTTTGCCCCACACAATTTCATCTTCTTCAATACCCGTAACTACTT
ATATAATTTGGTTTCATATCTAATCAAACAAGTAATAAAACGGAAGGAAGATGGGAGATA
TTTAAAAGTAAAATAGATATGTTTGCAGTTAAATCTCTTCGAATCGGGGTGGAACCTGTT
GAAGTAGAGTTAGATGAAGATGCTGGTATCTTGTGGACTTCACTTCAAACTGCATTTCCA
GGTGGGTTACTGTAACGGAACACAAGAAGATAATGCATTTTAATTTGATGCATTCAGGCT
TGTGTCAAACAAAAAACTTCTAGAAAAAATAGCAAGAACATTTGGATTTGGCAGTTGTAA
AACATTTTTAATCAAATCATAGACAACCGAGAAGCTAATAGAAGAAAGAAGACAGTTCTT
CAGTTTTTCATAATTTTTGTGACTTTTTTCAAAATAACAATCAACACGAGTACACTGTAG
GTACTGTAGCCAGAAATTTCCAAATTCTTGTTGAATTTTCCTTTTTGTGAATGTTTTCAT
TTGACAACACACAAACTGTATCATTTTTTGATGATTCACGTGAATTTCTGCTGACAAGAC
AAATAGATAATAGCGGAACAGTCCGTGTTATTTTTGTTACCACACACCCCTCTGATGTAG
GCATCAAACATGTCACCTCACCCATAGAATTGTTATCACTTCTCATTTCTGCTAACCTTT
TTCTTGGTTTATTTCAATGTAATCAAATCGAATCAACATGTATGCAAAGTATGCGAATAA
TTGCAAAAGAATTGGCGCCCAAAAAGAGAGAGAGAGAGAGAGAGAGAAGAAGAAGCTTTT
CTTATCTGTTACAGTCTGTGTCTTATTGATCCGTATATTTTCTCAAGGGTTTTACAGAAA
TTGATAGCAGCAGGAACTGGAGAGAATGAGAAAAAATGAAAATAAATAGGAAAAAAAATT
ACAGGATGTTCTGGGATGTACTACCGAGAAATCGGTGACTCATGCAAGAAATCAGTGAAA
TTTGATGGAAAAAAGTTTATGGCTCCTGGCGGAGCATGGAATGATCGAGAATACTTTGTG
ACTTTGAGTAAGATTTACCACAAGGACATACCGCAAACAACTTTGTTTAGGTCAAAGATG
TCATACAGCTGCTGGAAATTCGGGACATACTGCTTCTTACAGCGACGCCACAAAACAATT
TGAAAAAAGTGTGCAAGCAGTGCAGAAAATGATGTTGGCTTCTGGAATGAAAATAGGTGA
GAAGGGTCATTCAGCACATAATTTTCATAATTTTTACCATATGAAATCAATTTATTCCTG
AAATCAAACATACAAACTGCTCTTTGAGATATGAGCCATCTTACAAAGAAGCGCCAACAC
ACTTCTTCTCGTGAAACAGCTTCATCAACTTCATCATCTACAGTAACCCCTGATCCGATT
CAAGCAATTGAGGTAGGTATCCTTTATTTTGACATTTTTATTCACAAAAAGATGTTTTCA
CAAAATCAATTTTTTAGGAACGCTCACAAATGTTGAAAACCGCTGGAAGAGAACTAAGCC
CATTGGAACAACAATTTTTGGATTTATGCCGTATTTCAACTGCGAAAGATCAGATTATTG
ATGCCAATCGACAGGAAATCACAAAGATGAATGAAACGTTACGAATTTTGGAAAAAAACT
TGAAGGAGACCGAGACAAATTTATCTGAAGCAAATGCGATGGTTGATTGCAAACAGCAGG
AATTGGAAATGGTCAGTGAAGCATTAAAACGATTGGAAGAGTCGAGGCATACTGTAAGAC
AAAGATTTCCAGTTTCAAATATTTATTGATAATTTTCAGATCAGCGAGTTGAACCGAAAA
TCTGGAAATTTGGAGGAAAATGTTACCGAGCTGCAAATGAAATTGATGAATGTAGAGGAG
GAGTAAGTGGAGGTGAATAGCAAACGTTTCCATATTTCACTAGTATTTCAGAAATCACGG
ACTAAAAGCTCAACTTGAAACAAGTCACAATAGAATAAAAGAAATGTCTGATACTATATC
AATGCTTACTTCATCAAAGGATATTTTGTCAAAAGTAAGAACAATTGTTATTCAGATTTC
AATAAAATGTACCTACTTCAGGAACTGGATCAATTGAGACCATTCGCAGATGCAGCTGGA
ATTGAGGATTATGAGAATATCCCAACGTTTATTCACGCAATTCAGGAAAATAAGGAACTT
CGGAAAACAAATGAAAATATGAAACTTCAATCAGAAGAAACAAAAGATAATCATAAACAG
ATGCAAAGTATTCATACAGAGGTTTTCGAGGAAAATGCTAAATTAAGGAATAGGTTAGAT
TGATGGAGTTATTACAAATTTTTGGAAAATTTATAATTTAGAAACGAAGATTTGGAACGA
AGATTTGCACATGTTGATGATGAACTCGCTTGTGTGAATGAGAATTGGGCAAAAGAACTG
AAAGAGAAACAACAAGATTGGGATAAAGTTGTAAGTTTCTACTTAAAAAATTGAATCGAA
ATTGGGCGGGATGAAAAAGAGACTGTTAGAAATCCATTTCTAATGTTTAATAGTTATTTT
ATGCCAAAGAAATTAATTAATTTCAGAAATACGCAGCAGAATCAGAAGTGTTATCTCTAC
GTGAACAACTTGTCCATCTTCAATCAATTCTTGAATCAGCAACCCGGGAAGCAGCAGAAA
ATGCTCGAAGGTCAGCTGATCCTCTGCTCGAGTATTCTCTTATCTAGATCACTCTTGCAT
TTTTTCTATTTTTTAATTCAGAAACGTCATCTGGGACTGGTAGATTCGTAGACTTGGTAA
TTGATAATTCGAATATTTTTATTATTTTTAAACCATAATCTGAAAGAAATCTTAACAGTC
TCAGTTGATAAGTAACCAAAATAATTGATTGAATGCCCTGAAAATGCACAAATTTTCGTT
TCCTTCCAACGTACCTGGAACGTTTTGATCCATATTCCTTTTATCTCACTTTTTCCCAAA
AAATTCCGGTTTCTTCCGTTTAACGGTTTTCCTTCTCGGTTATGCTCAACCCTAATCAGT
TTTCGTATTTGTAAATAGTTTTAAAATGAATAAAATTTTTGGATTCATAACCGTTTTTGT
TCAATAGCAAGGAATACCGTTAAATGGGAGAATCAACTGCAATATCATTTTAAAAATCTG
TTATTTTATAGGCCACTTTTCCATTCCAGCACAGTTTTTGAAAACTTTTTGTCAAAGTTT
TGGCAAATTGTCTCAAAATCCTGGACTTTTTGAGAAATTTATAAGGACATTTTATAGGGC
ATTCTTGATTATCAAAGCTCTACTAGGTTTGAACATTAAAAAAAATATAAATAGTAGAAA
AGACAGTTTTTGGTAAACTTCCAAAATTGTAGTAGCTGAAAACTATTGAAAATTTATGAA
TATTTTTGCAAAGTTTAATAATAGTTGTGAGATTTAATTGTTTCAAGAGTGTTAAATCTG
AATAATTACAGAGTATCAGAATTGGAACATGAACGTCATGAAGTTCGACGTCTCTCCGAT
GCAATGCATATAAAAGCTCAGGTGAGCGGCAGTCCAGTCCATCGTCTGTCGTCTTCAATT
CGCTTTTAACTAAAAAAACCCATTTGGCTTATCATTTCATTATGAATCAATTTCACAAAA
TCACGACACATATCTGATTATTTTAAGTTCTCAATAAATTATTTTTATTTCATGTTTTTG
CTGTGAAAAGCTGATTTTATGTTTGCATGGCTTCGCTTTAAATAATTTCAAATATCTAAC
ATATTCAATTTCCGACTATTCCAGGAAGATCTAGCCCGTCAAGTGAGAGTTTTGAAAGAA
AGACTCGCAGAATCGGATAGTCAAGTTGCTGAGCTCAATGTGCTTGTTTCTTCGTTGGCA
GCAGATGCCACAGCTTCACGCAGAGAAATTTCAGATCTTTTGTAAATAATTCGATGAAAA
TATTTGATGATAATCCGAGTGTGCTTCAGTTTCTATCTAAAAAATAACGGCGTAGATTTA
GAGTATGTAATAAAGAGTTTCTTCACTGACTTGTAAAAAGTATGAACAGTTTACATATAT
GATTTAATTTTTATCGGTACAAAAACTATACTGATTTGGGCTAGTGCTAGGTCTAAAAAT
TGCTTGATAATGAGAAGTACTGTGTTTTTTCACTACAATTCTTGCTGGAAAAATTAATGT
TGAATGGGAAGGACTGAAAATAGTTTTAGCAGCACAGAAGTTTGACTAAGAAAAAATTAT
CAATGGGAAAAACTGAGCCACCTTTCATCGTAAAATCAAATCAAAAACGAGAAAATACGT
TTATATTTATGAATAAATTGAAAGTAATAAAATATATAAAGGCACGTAATTGAAAAAGGT
TAACAACGGAAGCATTTAATCAATTGATTGGCATTCTATTTTGTTGAGTGTATTGAATAT
TTTCTTCAACAAGTTGAACTCGAAATACAAATCCATACCCTTAACGGTATCAAGGGAAAA
ACATCTTTCGATACATTGTTCAAAATCTTGTCCAGAATTATTTCATTATCAAACACAGCG
TTAATTGGGTCAAAGTTCTGAAATGCCAAATGAAAGATGAAAGGAGGAA
>RGCG80881 Genomic segment corresponding to mRNA: NM_182239 Caenorhabditis elegans essential putative protein family member (44.3 kD) (2G955), mRNA.
TTATTTTCAAACTTATTTTAAATATATAGTAAAAAACAATGTATTCAAATGCAAAATAAA
TTTTCAAATTGACCATAGTTTTTAAAAACAAAAGTAGTTTTCCAAAAAAAATGCTTATCT
GGAAGTTCTTGCAGTTGTTCAGTTTAAAAATGTTCGTGCTAGTTTACTATTCAAACAAAA
CTCTATACTTTTTCATAACTTTTTTTGTACAATTATCTGGAAAGTTTGTTTAAGAATACA
GTTTATCATTTTTGATCGAAAACCACAGCTCCACAAACAAACTTTTTATGGGTCTTTATA
TCTCGGCAGTTTGGTTCTCCTTTCCTTCGCCCTTTTTTCACTTATCTTTCGAACTTTCTT
CAATCAATTGCAATGCCTTTTATGTCGATTGATAACTGAAATGATAAATACAAACTTTTC
TGATGATTGCCTTTTTTTCAGAAGAAAGCTTTGCTTTCGAACATGTAGTTTTTTCGCCAA
AAATTTCTGATTTTTCGAAATAAAAATAGTCATACATAGAAACAGGGAAAAATCCATAAT
CTTTAACGTAGAATAACCAATCTGCAAATCACCGCACTGAACATCAAGTAATAAACATGA
TTGAAACCTTTACAATGTGCACAATTTCTAGAAAAAAAGTTATCATTGTCAAATTTTAAA
ATGTTGATAACCATTCGATGTTTACCAAAACGATTCACATGATGACCACCTCGTATATTG
TTTCTTGTCACCCTTTTTATTCATGTTTGTATATCTATGTATCTAAAATTTCAGGTTTTT
CAGAAATACTACAAATATAGAAGAAGCACTCAACCAATTCAAAATCTATTTAAAATTTTG
AAATTAACTAATGTTTCCTGTAATATAGATTAATCTTATAGGTGACCGGAATGTAGCGAC
CACTACTCGTGTAACTACTGGTAGACCTACAGTAGGACCTTGGCAAATCTGTCCAAATCA
ACAAACCGTATTCAAGGGGCAAGTCGGAGTAATTTATGAGATGCTTCCAGCCTCCACTCA
ACAAAATGCTATCAACGCATTTGTGGAGAATGTGCTATTGAATTCAAACTTCTACGGATT
GGCTTTGGATATTCTAACCCATGACAATAGAACACTTGTCACTGCTATTCCATACCCAAC
AACTGACAAATACAATGTTCAAGGATATGGAAGTGCGAGAAGTGTAGATGAATTTAGAAA
TCAAGTTATTGCGTTCAATGGAATGATTCAACCTATTTCACAATCCAGCAGTATTTCAGA
GTATGTTAATAACAATTTTCATGTGAAGATTTTCATTTATTTTTCAGTGCACTTTTGTAC
GTTACGACCAGTCTGCCAGCTGGAGGTGTTAAGTCATCACTTATTATCGTTGGAAATAGC
GCAGCGATGATTGACAATATCGCACCGATATTAACAAACCAGTTGCGATCGGATTTCGAT
ATATATACAGTTGGTGTTGGCAGTGGCGCCGTTGATTTGTCGCCTCTATCTTCGGGTAAG
ATTTTAGAAAAACCTTGAGATTGTACTAGAAATTTTCAGTTCTGAAATAGTTTTCTAAAA
AGGCTTATTTTTTCGTTTTGTACACACCGGTTTTCATTTTATCAAAGAACAAATTCAACA
TTTTGAGATTTGAAAACTTGTGATCTGTACATTTAAAGAACGAAAAAAAAATCCTTTGTC
ATCGGCAGAATTCTTCAGGAACTGGATTCTCGTTTACTGGAGACACTCAACAAGTTGCTG
ACCAAATTGGCCTTAAAATGGCATCTTCAAGCCCATCTGTATACTGTCCACCTCCTGTAA
CTACTGTTCGACCTACAGTAGGACCTTGTCAGTGTACCGGAAGATGGGTTTATAATGGAG
ACTTGGCCATCGCGTTTGAAAATATCAAGACTAATGGATCACAGGTACGGATTTATCAAC
TGTCATAAGATTATAAAAACTATAAAGTTTAGAGCGTAGCAAATTTCCTGAGCAATACGC
TATTGAAGAATCCAGATTCATATGGTCTTACAAATGATGTCAATGGAAACCAACCATCGC
AATTAACTCTTATCCCATATCCAGATTCAAATACATATCCAACTTATCCATATGGATGGA
TCAGGTATTGAAATCACACGTTCAGGATTACATTTAACATATATTTAAGATCGGTTAATG
ATATTGGAAACTACATTGATGCAATTTCTCCCCTTCCACTGGCCACCCCGGATCCGCGAA
TCTCAGATGCTTTAACTTTTATTAGTGCACAGCCAACAACTCTGAATTCGAAAGTAGTCC
TTCTCGTTGGATCAAATGGAACTAATGTCAATGCAGCAATGGATTCTGCAAATCAGTTGA
AGAATGCAGGTTATCTCGTTATAACGGTTGCTCAGACAACTGCTGCCAGTGTCTTCCAAC
CGTTAGCTTCTGGAAGTCAGTTTGCTTTACACATTGGGGATGGAAATGATGATGCTGTGG
CTGCGCAGATAGCAAGCATGTTACTTGATTATAGTTTCACGTGCTTCGACGATGGATCTA
GCACTCCTTCTCCTACTACACGATGCCCCGGTACCCAAGGAACAACTCAACCAGGTACAA
TTGGAACAACAGTGACAATACCACCAAGTTAGATTGGTTCCACAATTACACACTGTAGTA
TAACTGTAGTATAAATTGTTCACGTATGTACAAAACAAATTGTTGAATATTTCCACCAAA
AATAGATACGCTTTATTAAAACTTTTGATACTACTCCTTCTCTACCCGCCATTTTTCCTA
GAACATTTTCTTTGATAAAAAGTTACCTTTTTTGTGTTTTTAGACATACTTTTTTTTAAA
GTGGAATAGTACCAAAATTTTATTAGAGGAATACGTGTCATTCTTTTAGAGTTAATATAT
TATATTTTTGTTGGTTTTTTTACTATTTCCGTTCTTAATCAAAACAAATTGACAATACAA
TGACAATACGACTCATCCATTTAGATTTAAACAACTGTCAATAAACGTAAACTCTTCGCG
TTTAGAAACACTGATAACCATGTGTTTGTAATATTTGATAGCCGCTGGTACATTTTTTCC
TGTCACGCTTTGTCCACCCTTCTATATTCATATTCATGAAAAATCGATTTCAGGATTCTT
AGAAACGTTATATGATAAACATACATATCAGAAGCACTCAATATTTACAAAATACTAATT
TGATAAAATTAAAAACAGAAAAAAATTGTTGTAAAAATATTATTTTCACAGGGTTTTCAA
CTACAACAAGCCTTTCTCCATCTACCTCAAGCTCATCACCATTCAATGGAAAAATTGCTA
CAGTCTTTGAATTGAATGCAGTTCAACCTGAAATTCAGGTAAGCAATATTCACCAAAGAA
ATCTCAATTCATGTTTTAGAACATCATACATTTCGTGAGAAATAACTTGTACAACTCTAC
AAACTATGACTTTGCCACTGTTTCCGAAGCCATAAATATTCCATATGCTTTCACAGATAA
TTACAACTCAAACATTTTGCAATACGGCATAGCAAAGCAAGAAGTTCAAGCAATTTCACA
AAATTACTTATTGGATTTACAGGAGCTTGATAGATCTTCAGAGCAATGTTGATACTCTTT
ACATTAACGCAT
>RGCG80882 Genomic segment corresponding to mRNA: NM_182232 Caenorhabditis elegans putative protein family member (17.8 kD) (2D131), mRNA.
TCCCTCTCCTCAGACGGATCAGCAAAGCCAGGCAGCATCACCATCAGCTGTGGCATCGGT
ATGAACTATTTCTCTCAAATTTATTCCATTTCCAAACTTATTTCTTTTAGATGGCCGATT
CGACTGACTCTAGCCAATCAATGGTCGCGGATGGTGGTCTCCTCTCTCCTTCGGATGCTT
TTGGAATTTTTTTTGCTGTAGTAATTGCCGAAATTATTGAAGCAAGAAAAAACGCCAGAA
TTCGCGAGCAGATGGTGGTTTGTTAATTTTTTCACTATATTCAGTTCAAAAATGTATAAA
TAATCTCAAGTTGAAGAAAAAAAACTGAGGTTATGGCTTGAAGCTACTCAAAGAGCACAG
ATTGAAACGGCCAAATTTCATCATGAGATTTCTGAGAATTCCAAAATGTTTACGCACATA
TCTTTGACTAACTCGGGGGTTACATATCTTTGATTAATTTAAATCCTTGGTAAAAATTAA
TAACAACCAACAAGGTGTACTTATTAAACATAAATTTGCAACTAAAAATGTGATAGAAAT
ACATGTTATAAGTTATCTTTTAGTAAAATGCTTTAAAGTTGGCGTACAAGTTTTTGTTCG
AAAAAAAGTATCGGAAGTTACAGTTGTTCAAAGTGGAGCCTAGCTAGTTGGCATCACATC
AAAAACCCGCCCACGCAAGTTATTCGATTTGACTGGTATAATTCGATTAGCACCCTGTGA
ACGTATAGTTCAGTTCTATTGTTTACTATCCCTCTATTATTACTATCGCATTTCCCATCT
GGCCTCCCTCTAGTGTTCTACCCTTGATTATATTCATTCTATACATCAGCTGGCGAGTGA
GAGGTGACCTATCTCCTCTCTCTCCATCCGGCCTATTTAATCAATAAATACATGTATTCA
AACACTAGTTTAACAATCATAAACAGATAATGTGGTACCATTATCTTCCGTTTATAACCC
CCTTCATAAGCCTTGAAGTTTCCTTATTGGCAACTTCTCTATGATTTTCCGCCCGCTTCT
GCTCATATTCCTAGCTGTCAACTCCGATGCTCAACTTCTTCCTCCGGTCAAGAATATACT
CCAAAACCACCTTGACATCTTCCAGAAAGCCGTTGACGCAGGAGATAAGGCGACGATGAG
CAAAATGATACCGTTGAATCACAGTAAGAATACTTTGTCAGCAACTAATTTCTAATTCAT
TCTCAGTTTCCGATGAAACACTAGATAAATTCATCAAGGCTCACAAGTCGATGAAGATGA
CTGCAAAAAGCGCGACGTTCATCGGCACTGGTAATACCCAGTCTGGTATCTCTGGAGTAG
TGGAGTACGCAAGAGGAGGCCGTACTATTCTGCTTGAAGTAGTTGTTGAGAAGGTTCAGC
TGAAACTCAGATCTCTATACTTAAGTTCCGAATTTTCAGAGCCCTTCTAGTCCATCTGCC
TACAAGTTTGCGAGTATCAGAACACCACCGGTCCCTTCCCAACGACGCAGTTTCCCGACT
TGTATGCTGGGATTGGTCGCGTGCTACCTCCATCTCATTGATGTTTTGCCAGGCAGTGCC
GAGGAAATTCTTGTAAGATAACTTTATTGAATTTTTTGGCCCGGATACATAAATCAGTTT
TATTTCATTTTGTTGTTTTTTGGAACTCAGTCAAGGCATGCAACATCTCCAGAGTTGAAG
CAGCTGCAGAAGGGATATGGTGGTAAATGCACCAGCATCATTTTTTCCAGGTGCACATGG
TGCAGCCGACATCTCCACATTTTTAGCACCCGTCGCATCCAGCTGGCTAGGTGGAAATAA
AGCAGCCGACGCCTACTGGTTGAATACAGGACGACCTACTTTTCCAATAAGCACACGGTG
AATCATATTGCCTAAGATGGTGCTGAATGCTAACTTCAAAATCGGAGCACCCGATATTCC
ACGTATTATAGTTGACTTCAGACGAATAAATGAAGAGTTTGAAACATTGTAGTTTGAAGT
TAACACTAACATGGCTGCAGAAAATATTTCAAAAATCCGAGGGGGTTCTATAGAAGTTGC
AAGGTCGTTTTTAAGACTTTTTAACGTAGTCCCTGTGGTTTCTCAAAATTTTCAATAAAA
ACTTTGCCCGCTTCCAAATAACCATATTTTCGCATTACGTTGCACACACATCAAGCTACT
TGTTTCCGAAGTTGCCGAACCAAAAAAAAAGCACACCCGAACTATGTTGCTTCCTCTTTG
CTATTTAGGTACGGCTCTTGCGGGCCAGCCTAAATTATCTATTCGGGTTTTAATTTAATT
TTTCATTATCAAAGTCAATAAACAATACCAGCACTGTAGGTTGGTTGCTTGGATTCTCAA
GCTGGAAGTTTTTTTTCAGCTAATAGTAAGGCCCATCGCCCTGTATCTACCCTAAAAATG
TCAGCTGCTAGGCTAGCTATACTCCACTGGTAGATGAAGACTGAGGAGACGGCTGTTGAA
ACTTTGAATACATTCTTTAATTGATCTGCATACATCCAAGTTTCCAACGAGAACAAAAAA
AAACAATAAAGCAAATTCATCCGAGCCAAAAGTACAAATATAGTTATCCTTTAAGGACGT
T
>RGCG80883 Genomic segment corresponding to mRNA: NM_182226 Caenorhabditis elegans PA-phosphatase related phosphoesterase family member (39.1 kD) (2E210), mRNA.
AATTTTAATCGGCAAAATTGTACGGATCCTCCGAATGTTCCTACATCTATTTTGAAAAGT
AAACAAATTATATTAAAATATCGAGAAAAAAACGGAAAAATTTCAAAAAGGAACAGTTTT
GAGTGTTTCCGTCCCGTGAAAAATCCCTCTAAACATTTCCGGCAAATCGGCAGTTTGCCG
AATTTGTTGAAAAAAATTTTACCGCCCAATTTTCTCTTTTTCGCTGTCTCATGGTGCATC
GACTTCTTCGTTTTTTCGAATTAAAAAAAAAAGATTTTCTCTCAATTTCGAATTTCCACA
AATCAAAAATCAAATCAAATCACTCTCCCAGTATTTCTCACATATTTTTCTCTTTTTCCG
TTTCGCAATTGACCCCCTCCCTATGACTCATCGCTAATTTTCAAAGTAAATAATAGGGGG
GAAAAAGGGTTGGTCAAATGTCAAAGTCATTTAGTTGAAAAACCACCCGCCATTAACTTT
TATTCTGTTTTCGGGGGAGTAAATAGTCTACTTTTTAAATTTTAAGTTCACAATTGGAAA
TGTCAGCTTCTTTTTTCTGAAAAATCTAACTTTTTCTTTAAAACAACCGAAAAAGTCTGA
AATTTCGGCATACCACGAAAAATTTAAAAATTTGACTTTTAAAATGCGATTTTTTTTAAT
TTGGAACTGCACGACCATTCAGCGATTCTCTCTCCGCCCACTTTTCCAACCAATTAGAAA
ACGAGGGCGGAGCTCGAAGACGCTGATTGGTCTGGCAGTACTCGTTTTTGGAGGAATTTC
AAGAAAAAATTTAGCTAAAATTGAAAAATTTCGAGTTTTTTTCGTTTTCTTTTATGCTAT
TTCTCTGAATTTCAGCCTTTTTTTTTGAAATATTCGTTCCACCCGTTTCCTGCTGAAATT
TCAAGCTTAATCTCTAACAATTTTAGGCACTTGGGACCCCAGAGCCAAGCTCATTGAGCC
GCAGCCGCCCGTGACCGCCGCCGGTGACGACGACGACAAAATGAGCGACAACAACACGAT
TCGTATGAGCCGTGTGCTCTGCGATTTCCTGGTGCTCACACTTATCGGTGCGGAAAAATA
TTTATGGAAAAAAGCCAAGAAAAAAGTGAAAAATTCGAAAAAAAAATTTGAAAACTTCGA
TACATTAAAAAAACCGATTTTTTCTTCAAAAAATATCAATTTTCAAGTAGTTTTTCAAAA
AAACCATTTTAAATCACTTTTTTTCAATTTTTTAAAAGTCAAAAATTCAGAAAAAGAAGA
AAAATTAAATTTTTTAAAAATAAAACAACCGAAAATTTTCAAAAAATTGTTTTAAACAAT
TTTTTTCAAAATATCGATTTTTCCAACAAAAAAAAATTACAAAAAATGTTTCTATTTATC
GACTTTTTCCAATTTTTCAAGTGTAAAATTTTCAAATTTAAATTTAAAAAATTGAAAAAA
AGAGAAAAATTGAAATTGGTTTAAATTTGAAAAAAAAACGAAAACTTTTTGAAAATCAAA
AAATTGAAAAAAAAATGGAAAAAAACCAAAAAATTCGAATAGTTTTCAAAAAACCGTTTT
TTCCCCAGAATATTTTGGGGAAATTTTATTTAAATATCGATTTTTTAAATTTAAATATCG
ATTTTCTCCAATTAAAAAAATCAAAAACCTTTTTAAATCGTTTTTTTTTCCAATCTAAAA
TAATTACAAAAAATGTTTTTTATGCATAAAATTTTAAAATTTAATTTCAAAAAATCGAAA
AAAAAAAATGCTAATCCCCCAAAAATTTCAGCGATTCCCCTGTACGTCTTCCACGAATTC
ATTCCTCCAGTCCGTCGTGGTTTCTACTGTGATGATGAATCGATTCGCTATCCGTTCCGT
GATTCAAAAGTCACCCGACAGATGCTCATCGTCGTCGGGCTCCTGATTCCGATTCTCTTG
ATTTTGGCTACCGAACTATTCCGAACGCTTGCCTGGGAGAAGAAGTGCGAGACCGAATTC
AAGACTTATCACGTACGGGAGTTTAAAAAAATATTGAAAATTCAGCTTAAAAAGCCCAAA
AATCGGCTGAAAATGAGCATTTTGGCTTAAAAACAAGTGTGTCGATTTACGCAGCCGTCG
TGTACTCCCCGAGGAGAAGCAGTTTTTTCTAAAATTCTGAGAATGCGTATTGCACAACAT
ATTTGACGTGCAAAATATCTCAAACTACAGTATTTCTTTAAACGACTACTGTATCAATGG
TGTCGATATACGGGCTCGCGTAAATCGACACAAGCACTACAGTAGGCATTTAAAGAATTA
CTGTAGTTTGAGATATTTTGCACGTCAAATATGTTGTGCAATACGCATTTTCAGAATTGT
GTGCTCCCGTAATAGTCTTTTTTTAGGCAAAACGCGATAAATTTAATTTTGAAAATTCGA
ATTTCACTTTTAAAAAAAGCTACAGATAAAAAAAGAAATGTTTTTTGGTGAAATTCGAAA
AATCGAAAAAAAAACCTCAGAAAATTAACCATAAAATATGATTTTTAATCTAATTTTGTT
ATATTGATAAGAAAAAACATTAAAATTTCTTCTAAAAGAAAGAATAACGGCCAAAATATT
AGGCTAATTTTTGAAAAATCGAAAAAAAAAACGAATAACGAAAAATTTTCGATTTTTCGA
TTCGATTTTCTGAAAAAATCAAAAAAAAAACCGACACCCTCGTTCCGGGTCCATTCAGGC
CATTTTCAGTCGATTTTTAAATTTTTTAAAAATAATTTTTAGACTCATACCCTTAATTTA
AAAAACCCCCAAATTCAAATTTAGACTCCGCCCCTTTAATGGCTAATCCAAATTCTGCCA
AAGTTTCAGGTACGCAATCACTCCGTCCATCGTCTCGTCGTTCGTCTCTACTGTTTCATC
GGCTACTTCTTCGTCGGCGTCTGCTTCAATCAACTGATGGTCGACATTGCCAAGTACACG
ATCGGACGTCAACGCCCACACTTTATGGATGTGTGCCGCCCGGATATTGGCTATCAGACG
TGCTCTCAACCTGATCTTTATATCACTGATTTCAAGTGCACCACTACCGACACTAAGAAG
ATCCACGAAGCTCAACTTTCCTTCTATTCTGGGCACTCTGCGTTCAGTTTCTACGCCGCC
TGGTTCACCTCCCTGTACCTTCAGGCTCGCCTATTCCGTCCGTTATTCTCTCGGCTTTTG
CTTCCAGTTATTCAATTTCTGTTGTTCGGTGGAGCAGCTTATGTCTCGTTGACTCGTGTT
TCGGACTATAAGCATCATTGGTCGGATGTACTGGTTGGAGCAATTATGGGAAGTGCAATT
GGAGTATTTGTGGCTCTTTTTGTTGCCGAGGTCTTTAAGAGACGTGAGATTCCGTCGTGT
GGACCGTCGAATGAGTTTGGATTGATTAGGTACATAGAAATTGAGTTTTAAGCGGAAAAT
AGCAATTTAGAAGTTTAAAAAAAAATTTGAGAAAAATTTGAAAATGCTCAAATTTTTTGA
ATAAAGCGAAATTTGAAGAAAAACCCTAAAATTCCTCAAAAAAATAACTCGAAAAATTAA
AAAAAAAACGTTAAAAAACGAAATTTTTCAATTCAAAATAACAAAATTTGAAAATGCTCA
TATTTTTGAATTTTTGTTACTTTTTATCCAAAAAAATGACACAAAAATTGAATTTTTCTT
TTTTTCAACTAAAATCGTTTCAATTGAAAAAGCTCGAAAAATTAAAAAAAAATTGAAATT
CGATTTTTACCTCTAACTTTATGTGAACATCTTTTAAAAAAAAGTCCCTTGAAGGGTTAC
GGTAGTTTTTTTAAAGGCGCACACCGATTTTTAAAATACTCTCGATTGTGTTTTTTTAAA
AATATTTATTTTGAGCCAAAAAAAATCGATTTTTCGAATTAAATTTTTTTCCTTAATTTT
ACATTTAAATTACCATTTAAAAAATTATTAAAACCTAAAAAAAGGCTAAATATTTTTTTC
AAAACAGACAATTAAAAAAAAAAATTAATATTTTATATATAAAAATCGTAATATCACAAA
AAATTAAATTTTCAGACTTTTTTTTAAAAAAAAAACGTTGTTTTTTGGGTTTTCAAAAAA
AAAAATTCAAATGTTCCCTAGAAAATATCGCCTAAACTAATTTTGGAAAAATTAATGTTT
TTTTCCGGATTTTTCATGAAGAAAATCAATATTTTGACAATTTACTTTTCGTAAAATAAA
AAAAAAGTATAACTTTTTTTTTCAGTTTTTCAGAAAATGTGTGTCTTTTTTTTTAATTAT
TCGAAAAAATTGGAAATTTTCAATTTCAAAAAAAAAATTTTCGGAATTTTTTTCACCAAA
AAATCAAAAAAAAATTCCAGAATGGACCGTCCTGACGGAGTGTCAAACGCCAACGGAAAC
GGCTCGAATACCGTAGTCTCCACCCAACACGTCATCGTTTCCGAAGTGGATCCGGCGAAT
CAGCGACTGTAAGTTTTTAAATTTTTTTTTGTTTGAAAAAGTCAAAAAATTCTCCGCCGG
CAGCCTACTACTACTACTACTACTACCACCTCTCTCTCACGCTTTGTCCGATTGTCAGAA
CTTATCGAAAAAAATCGAAAAAAAAAACTTTTTTTTCAATTTCCTGGAAAATGGCCTCCC
TGGGACCTCTCTCTATATCTCTATTCCTCTCAATTTCTAGCAATTTCCTAAATGTTCTAA
CTTCTCTCTCTCTCTGGGGCATGCAACACTACAGTAATCTCTACAGTAACCCTACAGTAA
TCCTCGGTTTTTTCTCTGTTCCTCTCCATCTCTCGACACTTTCAGAAACGAATGGCAGAA
GAAGAAGCTTGAGAGCTCAAGAATCATGGATAAATAATAATGTGAGCCTCAGTTTTAGTA
GCTAGCTCATAGTTGTAAATTGTGTCGATTTACGCAGTCCCCGAGGAGAAGATTGTCGGC
TTTTTGGCTGAAAGTTGACCATTTTCACAAAATTTTCAAATCTATGGATTTTTTGTTTGA
AGATTTTGGCTAAAAATCTTGATTTCTGACTATTTCTCGCAAATTTTCATATATTTTACG
TTAAAAAGTTGTCATTTTTCCAAAAATTCGATACAAATTCTCTCTGGAACCAGCTTGAAA
GCCAATTGTAGAATAAATCAGCGAAAGCTCCGAGAAATTACAGTTTTTGATTGAAAAATA
CATCAACTAAACTGCCAAAAATGGTCCAAAAACTATAACATCTCTCCTCGTGGATTACGG
TGCACTGCCGCACAGAAAAAGAGGCGGAGCATCGTTTTGCAAACCAGCGGCGCTGTTTTG
TCTTCCAATGATGAATTCATCGCGCTTTTTTTTACCGGAAACAGTATAAATTATAGGTAT
ATTCACCTTTTTTCAAGAAAATTAGACAAAACCGCGCCGCAGGCTTGCAAAGCGAAGCTC
CGCCTCTTTTTCTGTGCCTAGTTAGCTGGAAATTGCCGAAATTTTTTTTTCCCTTCAAAC
TAATTTTTGTTCCACATTCGCACTAAACCCATATTGGTCCGTGTCTTATCACAGCTCTCT
AACCTCACGTGGTGTTTCAGGCTGTCGTCCTTACTGTTTGATCTACAAAAATGCGGGAAT
TTTTTGCCCAAAAAATGTGACGTCAGCATGACTCTGCATCTCTTCTCCCGCATTTTTTGT
AGATCTACGTAGATCAAGCCGAAATGGGACAGTCTGCTGGTACCACGTGTAACCTCCTAA
AACCCCGGAAAATTTGGATTTTTTTTTTGAATTCCCGTTTTTTTTCATATAGAGTGTCGT
CGTCCTCTTCCGCATTGCAACCCATATTTAAACTCGGACCTCCGCGGCTCCCGCCGGGCT
CCGCTCGCTCTAATAATGGTCAATTGCCGTCGGAGCCTGGAGCATTCAAAACGGAGCTCC
GAGTGGATCCGTGCATCGTCGTCAACATGAAATGAGTGATCCGTGGTGTCGTCGTTTTTT
GTCGTCCAAAGTGTGTGGTGCTTCTTCTTCTTCTCTTCTAGACGTGTCGTTTGTTTTATC
GATTTATTGATTGAATTTTCGTTTCTTTCTACATATTTCCTTACCTGTTTTAGTTGTTGT
TCAGAAAAAAATCGGAAAATTTTTATGGGAAAAGTGAAAATTTCACCAATCAAATTCCGT
AGAAATTTAAAAAAAATTCACTTAAAGTTTTGGTGAATCGAAATTTTCGAAATTTTTTAT
TGCATTCGACTCGAAATTGTCTGAAAACACCGAAAAATCATAATGAAACTTCTTGAAAAC
TTCTCAAAAAATAGTTATGGCGACTCAAAAAGTGACCTAAAATTAGTTGAAAATTGATAT
TTGACAGACTTGTCACAGCGGCTGGAAACTAACTTTTTTAAAATCACCGTCTAATTTTGG
GTATACAAGTTAACTATCTTGCGTTTTCAACTCGATTTACGTACAAGTTACCAAATTTTC
CCAAATCTGGTGTTCTACCGACCAAAATCGAGTTGAAAACGCAAGATAGTTAACTTGCAT
TACCAAAATTAGACGGTGATCTTTAAAAAGTAAGTTTCCAGACGCTGTGACATGTCGGTC
AATTTTCAAATTTCAACTGGATTTGGGTTATTTTTTGAACCCCCGCCACAACTTTTTTGT
TGGAGAAGTTTTCAATAAGTTTCATTATGATTTTTCGGCGTTTTCTGACAATTTCGACTG
CACCACCTTTCAGTCCACCTTTAAGCCTCTAGGCCTAGGCCTCCTTTCATCCATAGCTCA
AATCCATTCCACACACACAGTCCACAAGTACCCCCAATCCTCATCTCATATCATTATTAT
TATTATTATTATTATTATTGTTGTATACTATCCGTCAGTGTTGTCAGTTTTTTATGTGAT
TACAGCCTGTGGACACCGTCGGGCCCCGCTTCTAAGAACTATCAAGACGAACGATACATG
GATCACTACTGAGCACACATACACATATTTTCATGCCTGCATGTGTTCTTTTTTTGTTTT
TTTGTTGTATTATGGTTTATGGTTTTTTTTTTGAAATTTCATTTGCATTGTTAAAGAAAA
TTATCTTCTTTGGGAACCCTTAGATCTTATCCTATCCTGCCAAAAAATCAAATTCATTAT
ATCATTTTTCTCTCAAATTTTGTAGAAAAACCAATCCAAAGGACACAGTGCCGACCATGG
TGCATCCCGATCAGGTCAAACCGCATTTTATTGAAATAAATCATCTTTAATATAAATTCT
ATACATATTTTTTGTCCCCTTCCCCGATGTCCCCCCGATGATGCTGCAAAATCCCAAAAT
TTTCAGAGAAAAATCAACTTACCCTTCTTACTATAATAAATTGTCCACTCGTGAACCGCT
TCTTTTTCCAACTTAACACATTTTAATCAAAAAAATTTAAAAGTTTTGAATTGGGAGTAC
GGTAGAATTTGCAGTTTTATCTGAAAAACTACTGTAAATTTGGCCTAAGAGAGCCAAGAA
ATGGGCGTGTCTCTGAAAAACTCCGCCTATTTTATGGGCGTGGTCTCTTATGCCCCGCCC
CTTCCTTGGGTCTCGAAACGATCTCCAGGACATGCTCGATTCTCTGATAAGCCTCGTCAA
TTTTGGAAGTTTTTATAGTTCCGGATTAACAAATTCCGAAGCATTGGAAACATTGGAAAC
AAAAAAAAACCAAGAAAGAGGCGGAGCATAAACACGTGGTGTCAAGCTGTCCCATCACGG
TTTGATCTACAAAAAATGCGGGAATTTTCTCCAAAAATGTGACGTCAGCACGTTCTCAGC
CATGCGAAATCAGTTGAGAAGTCTGCGGCGTTTAAATTCCCGCGATTCTCGTAGATCTAC
GTAGATCAAACCGACATGGGACACTCGGTCACCACGTGTAAACGGTCACGCCCTCAAAAT
GGATGCACCGGTAAATGTGATCTACCGTACTCCCATCTAAGACCCTATGTTA
>RGCG80885 Genomic segment corresponding to mRNA: NM_182224 Caenorhabditis elegans putative protein, with at least 3 transmembrane domains (32.7 kD) (2G850), mRNA.
CGAAGAAAGTTGTCAACGCAAACAAATCTTGTCATACCACTGAGAAAATGGCTGTCTGGC
TATCACTTGTTGTGTAATAGAGACTTTTTTTTGGTTTTTTACCACAAACTGTCCTTGGCC
TTTTTTTTCCAAAACCAAACGGTTGTTCTATCTCTTTTTCTCTGCCAAGGTGTTCTCTTT
GCCTGCACGCCTTTTTATCAAATTCACTTTCATTGAGAGAACACCAGTTTAATGTAACTG
GTAATTCTGCAAACAAATCGATAGTTCGGTTTTCAATACTCGATAATTGGCAACCTTGTG
ACCCTCAATGTCATAAGAATTAGACGCAACATTGCTCTATCTCTTCTGCATTTTTTTTTG
GTTTGAACTTTTAGTCTGTATCGGACTTTGTTTCCGTGAAGTTGATAAAGAACAACTGTC
ATTTTATAAATTCTAAAAAGGTAATAATTCATTTATGTTCAGAGCTTCTACGAATTTTAT
TTTATGATTATGGTTTAATTAATAATCTTTCAACAATGTAAATGTTCAAATATGAGACAT
AGCTCTGAATTCTCTAAAAGTCTATATTTTACTAAAGTTTGGTAATTTACCAAAAAACTA
ACTAAATATATTAATTAACCTTAAACTTTTTGGAGTGTGGAATTTGATTTACCCTTTTTC
CAATAAAAATTGGTGATATATTTCACCTAATAAATCTTATCATTAATTTCCCAACAGTAC
AAGTTTTAAAGACACTTGCTTCTAAGTACTTTTCTAGAATTATACTTTGTTCCCTCTGGG
TTCATAAGGTCGGATCGTGTGATTCGTTGATGGTCATAAACAAAACAAAAAGACGTGATG
CTCTGAAATCAGCTGACCTTAACAATTGTTTATTTGTCCTCTGACTCCTACTGCTTTGTG
TTCAGTTCATTCACTCTCCGCCCCAATATTTCCGCTCTTCACTTTTCACTCGCTCTCAGT
TTTTTCTTTCCCATCACAACTCTACTATTCATCTTCCAGAATGCCCGCTTTTTCGCCGCT
TGCGGCAACGAACGAGAAGAACCGACCAATCGATGTCATCTGGTCTCATGAAGACGATGA
AGAAGAACAAACTATTCCTGTTGTCAAAAATCAAGGATTCGTTGCTAAAGTTTTCAATGT
GAGTTTGAGCATTTTTTGAGAAATTTAAATTATCTAAAATCATATGATTTCAACAACATA
GTAGATTACATATTCTTTCATAAAAATTTCCAAATTTTTAATTTGATCGGGCAATCTTAT
CTTAGAGTTTCACATCAAAAATCGTTTTTTTTATTCTAAACTATCAACAATTTTGGCATC
TTAATGCCATTGAGAGACCAATGAAACATATTTTTTGTAAAAACAAATTGGCATCAATTC
TCTAAATTTTAGAGCCGCAACACTCAACATGCCAAATTGATCGTGTTGGCAGTTCTTGCT
CTTGTGCACTTCTACTATCTCAATGATTTCCTCGTCAAATTTGCTGCAGTTGATCAAATG
GCTCAAGATGCGAGATACATTAAACCATCTGGAATAAATCACCGTATGGATATGGCTTCA
GTGAGATACACCTTCCAAGGGTTCATTGATGTAAGTTTTAAATGTTTAACAGATCTCAAA
TGTAAGAAAATATTTCAGTACAAGAAGAACTTGTGGATGACAGTTGGTGCAATGTGTGCA
TCACTTGCAACAACAGCTTCACTTCTAACCATCTACAGTAGTCCACGTGATGTGTTCAAC
CGTGCAGCAATGGCAGTTATTCGTGTTTTCGATTTATGTGCATTCATGTTCATTTCTTTC
CTTCTTTTCGCTAGAATTTCATCAGCTGTCATTATCAACCATACAACTCAACACTCACTT
CGTGCAGCTTCTCGTATTTCTGTAAATCTTGTCAATGACCTTGGAAACTCGCTTTCGTGC
ACCGTTGAGCCAAGAGGTGAACTGCCAATTTGCAGTCGTCAAATCATTGATTCAATCTTC
CCAGTACAAGTTATCGAATATCTTATCATTTTGTGCATTCTTACCGGAGCTTATATCGGA
TTGGGTAAGTGATTTTTGAACTTTTATAAATTCTTCAAAAGGTGGGGATAGGAGAATAGG
GATTCTGGGTTTAGAATGCTCTAAATGCAAACTGTGAATGTACACAAAATTAAAAAAAAA
ACAAATAATGGAAGATTGGGAAATAAAATTATTAAAACACAATTTTCCAATACTGGCAAA
ACTCCCTGTTTGAATGTACTGCAAAATGAAAAGCCATGCCCACATTTGGGTTAATCAGCA
ATTTCGAACTTTGCACACTTTATCTGATTGGCCTTGCAGTTCTCATTTTGGAAGAATTTA
GTATTGGAAGACCACATTTTAAAAATTTCATTTTAAATACCAATCTTCCACTATTTTTTC
ATTGTTCTTTTGTAGTACTTTAACACATTGGGCAATTCCAATCATTTAAAATAAACAATC
TTCCGATCTCCACATACAGAAGTTAAAAAAAGAAAACATCTAATTTTTTAATATAAATAA
TTAAAAGGTTCAAGACTCAATATTTTCAGCCTACCTCATCGAATGGTGCATCCGTCACTT
CTTCCCACCAACCCATGAGAAGCTCACCCCAATCAGTGCAATTTCTCGTAATCTTTTAGT
TTCATCTCGTTGCTCATCGGACAATTCTGTCCTTATCGCTGCATAATCACCTCTTCTCAT
ATTTCTATCAATTTTTCTTCTCTTTTGTAGTTTCTCTTCGTTCTTTCCCTTCCCCACCTC
TTGAAACCAGTCAGTTTTACCTTTTAATATTCTAATTATCCAATTTGTAGATCCTTCTAA
TCACTATCCCTATCAAATTTAATCTTTGAAAAAAGGGCCTGTTCCGTAAGTAATATAAGT
TCCAAACTACCTCCCTCAATTAATATTTTGGCAAGTACTTTACGGAATTGGCCTTGTGTC
TCCCAGAGATCTTCAATTTTTCCGATTTACCTCTTGAATTTCCCCAATCTTTTAATTCGA
CTTATGAAGTCTCTCCCCTTTGTTCGTTCTCCCTGTCAATCTACCTTTTTACATGTTCGA
TTCACGAGTTTCAAACTCTAATTTCGCTCTCACAAAGAAACAACTCTACTTCTTCATTTT
TGCAAATTCTGAAAACCTGAAATGTATTTATTTGTTTATATTTCTTTGCCAATAAAAAGT
GTTTTTAAAAATTCATAAGTGAAAATCGAATAACCAGCATTCATATAGACAGGGATGAGA
TTGAAAATAAGAGACCGTATAGTTATGATATTCAGATTAAAAAAAATATAAGAAATTTAA
AGTTTGAATTTCTTCAATGGAGGAGCTCTGAGAGAGGATGAAGGTGTTGATGGAACTGTT
TTGATGGTGGATGGATTTGAAGTGGACGGCATAGATTGGATGTCTGGCTTCTCTTGGTTC
TCACTCGTATCCAATCCATATTCGTAAATAAGAATTGCCCGGATCAATTTCAACTGATTA
AAATCAGGTACGACTCCCATAGCTTCAACCCATGGTGTCAGTACGGCAACATCTGAAAAT
TAATTTTTTAAGTAAAAAAACGATATATAATAAATTCTCACTTGATCCTAAATGTACTCT
AACTGCATTTAGAGCCATTGCAATATTCTTTCTGGAGACATTTAACTTGTCTAAGTGAAG
AGGTAATCCTTTTTCTACCGCCATCG
>RGCG80886 Genomic segment corresponding to mRNA: NM_182222 Caenorhabditis elegans Cystinosin/ERS1p repeat (42.2 kD) (2I426), mRNA.
TCAGTGGTAAATTTCCGCAATCGCATAAATATGGAAAAGATATTATACGGCAAAGATAAA
TACGATAACACACTCTGGTAATTGTTTAACAACGACTGAGATAGCGAAAACCTCCCAGCA
ACTGTTTAAAACATAATTATTTATAATGAGCAATGCATTGCGCAATGAGAAAACAATTTC
TAGAAGAAAAAACTGTTCGTTAAACGTACGCGCTGCTTTTTTTGTTCGAAGGAGCGCGTT
TGGTGTTCAGAGACTTGACCGTTTTTTGGAGTTCAGCTATTTTAGGAATCCGATATCTGG
AAATAACTGAGAACGCCTGACTTTTATTACAGGAAATAATGATTTTAACAAAATGGCCAA
CCAGGAAACCACATAATGTATAAAAATTATCAAAAAAAAGCATCAGGTTTAAGACAACTT
CATTTTTTTTCAGCGAATCTGCTTCTGGAAGAAACTTCTTGCGGATTCGTGGTGTCTCCC
GCTTTACAAAAATCTAAAGTTCTACAAAACGAAACATTAAAACAGTTTTTTTGAGCTTCA
ATCCATGTTTTTTTTTAAGTTTTCGATAGTGTTTTATTGTTTCAGTTTCCCAAATTACAA
ATTAAATTAAATTTTTTTGGAATATTTAATTTTCTTTAAAATTCACAGTGTATTGTTTTC
CTCATGTAAACTGGATTTTTGGTCTTTTATCAATAAAAATTATCGATGATCTGAACGATT
TTCTGAATATTCCGACGCATTAAATAAAAAATGTGTATATATATGTTTTCAACATGATGT
TTCCCTCGTTTGTTTACAAAAATTCCAACCTTCCCCCGTTCTCTCGGTCAATCATTCGTT
TTTCACTATTTTGCTGTTTCTCTTTTTCTCGCTCAATTTATGTTATTGATTCATTTCAAT
GCCAAAACTGATGATATAAAGCGTCGTTTTCTCTATTCACAACTCCTGTTTTATATTTTG
CTTCCATTTTTTGAAGTATAATTGTTTCCAGAATGATATAATGAGTTTCCCGGTGGCATT
TTTGCTCGTTCTCTTCTTGGTTCCATTCACATTTGCGACAAATAATTTAGTTGTTAGACA
GAAAGAATTGGAAATTGTAATTGGAGGAGAAGTCTCTGTTAATTTCCAGATCAAGTGAGT
TATTAATAATATTTTTCATCCAACAGGTTATAAAATAAAAACAATCATACGAACATGTGC
TGTATTCAATCAATATAATTTTCAGAAACCACACATCACAATCATTGAACGCAACACGTA
TCTCCCTCTCGCAGTCACCATACATCTCCCATCCTGATGCTATTCTCGTTGACAATTGGA
ATGCTAATGTGACAGTTTTAGGAAGCCAATTGGTGTCCGGAGCTATTTTAGAAGCTCTCA
ATTGTACTACAGATGGGTCAATTACTTGTCCTCTGGAGTGAGTCGATGATTATATATTGT
AAAAATTAAATCAAAACTCATTTCCAGTCTTGAAGATGCGTTTGCTAGAATCACAGTTAT
TCGCTCTCACTTTCTTGCCATTTTGATTCAAATTGTTGGATGGACATACTTCTTCGCATG
GAGTATTTCGTTTTATCCCCAAATGTATCTGAATTTCAAAAGAAAAAGCGTCGTCGGGCT
AAACTTCGATTTCTTATCTCTGAACCTTGTCGGATTTTGTGCATATGCTATTTTCAATCT
GTTAATGTATTATAATAGTCATGTAAAGGTGAGAACTAGAAAATAAATAACTAAAATTAA
TTCATCTTCTTTCAGAATGAATACAATATTGTGAATCCTCGGTCACCGCCACCAGTACTT
TTGAACGATGTTGTGTTCGCTGTTCACGCATTTCTTGCCTGCTTTATCACAATTCTTCAA
TGTTTATTCTATGAACGTGATAATCAGAGTGTTTCTTCAAAATGTATCGCCCTTATGATT
GTGCTGATCTCTTTTGGATTCTGCTCCGCTGCCGCCACGGTTCTCAGGAAAATTCAATTG
CTCTCGTTTGTGACCAGTTTGTCGTACATAAAAATGGCTGTAACCTGCTGTAAATATTTC
CCACAGGTTTGTTTCATATTGTCCATTTGTAAACAGTATTCTAGCCTGAAATTATTTTTT
ATTATTTTTAAATTACTAGTTTTTCCAAAAAAGTTTTCAAAACTTGACCGCGAAATTTTG
CGCCAAAACTACGGTATCCGGTCTCGATACGACAGATTTTGTTTAACTCAAAAAGTTGTG
CGCCTTAAAAAGTACTGTATCGTCATCAAAAATTCACGAAAAAAAGCTGGGAAAATGATG
TTTTATCGAAAACATGTTAATTTAAATTATAATTTTATTCAATCGAAAATATTTTTATCC
AATCGTAGAGAAATTATCAAAAAATATTTAACTATTGAAAATTAATTTTAAAAAATACAA
GTGATCTAAAATAAATTGTAAATAATTTCAGGCTTACTTCAACTATACCCGAAAAAGTAC
AGTTGGATGGTCAATCGGAAACATCATGCTAGATTTCACAGGAGGAACTCTCGATATTCT
TCAAATGATTCTTCAAGCAGTTAATGTGAACGATTGGTCTGCATTTTATGCGAATCCCGT
CAAATTCGGACTGGGATTTGTCTCAATATTCTTTGACATCATTTTCATGGTTCAACATTA
TGTATTGTATCCAAATGCAGAAGTGAGTCAATTAGTTTTTATCCCTTTAATTATTTTAAA
AAATTATGAATAGAACAAAAAATTTCAGGAACCAAAGAAAAATCAGGAAACGAGTCGTTT
TTAATAGTTATGATCAGGTTCCTTGAATGTTTCTATATGTTTTAATTCAAAAAATAATTA
CTTACCAACAACTTTATGTTAGATTACTAAATCTTTAAAAATTAATTGAATTCTGATATT
TTAAATAATATAACTTTTTGAAGGTTCCACACAATGAATATCATGGTGTTGACAATCCCA
ATCCAGACAATATTGCTCGTGATGCTGAACAATATGCCGGCGACAGTGAATCGATGGAGT
CAACGGAACCTATTATTGTACATGACTAGATCATAATATTCAAATTCTTTGCCCTCCTCG
GTGCCTTTTGTTGTACATATTCAAAATTTCTATTGCATATCGTGATTTGAATAATATTGA
TTCTACGGTGATAAACTTGTTCAGTGAGAAATAAGATTTTTAAGCTTTTAATCAACAGTT
TATTGCCTTTGCTCAAGATCTTTTACAACATGGAACGATTTTTAGAAGAGCTTTTTTGGA
ACAATATGAGGACAGACCCTATGAATCTAAAGAAAGAGAACCACATAAAAATTGGGAAAA
CGGGAGAAAAAAACGGTAGGAACGAATAACATGGAAGTTTGACAAAAATAATATTATCAA
ATCAAAAATGTAGAAAAACGATACGACCCATATCATCCAATCAACCGAGGCGCTAGTAAA
AAAAACAAAAAAAGAAAATGAAATCATAAATATAACAAGATGTGAAAACCAGCGGACACC
AAAATTTTAAATGACAATTGAAGATTGAAAATGAATTTTTGAGAAATGTCGTTCTTGATT
TCTTTTCAATATTCGATTACCAAATATATTTTGGAATTTGTGTCATGGATCCGACAGTCA
AAACTATTAAAGAAGTGTAGCAAGAGGGTGAAAGCACAGGGAGATGGTAGCTGGCTCAAA
ACGAAAGAAAAACATAAGATTCGAACGAGAAAGAGAGCGGGAGACTTGATATTTTTTACA
ATAACAATGAAATGCACCAACATTCAAGATTTGAAAGGACATTT
>RGCG80887 Genomic segment corresponding to mRNA: NM_182219 Caenorhabditis elegans putative protein, with at least 4 transmembrane domains (42.8 kD) (2D215), mRNA.
CGAAGAGGGCGAGAGAGTGTGGACGAGGGGGAGACGCAGCGCACTCTCCCCCTCTGCGTC
TCCCCTCCCGCCACACTCTCTCACTCTCTCAGCTTAAAACGCGGATATCTCTGCAGCGGG
TGGAGCTATCGAAAAACTTTCAACTGCAAAAATGATCAGCGGAAAATTTTCTATCGATTG
GGGTTGGATGTAGGCAAAAATATTTTTGCTAGATTGTAGCATGCAAGAGAACAAACACAA
AAATATTTATTGGGTGCGATCATAATCGCTGATCATAAACACTTTGATGTGTGTCAACAA
TCTGGAACAAGCAGTGACGTTTTTTCCTCCACGAAATTCTTTTTTTGTTGATAAAGCATC
AGTTTTTGCTATAAATCAAGACAAGGCCTTTTCAACCCAGGCCAGGCCCGGCCTGAACAA
ATTAGGCCTAGAACTAGGTAATCTTAGATCATCGCTAAGCAAGTCCGGGGTACTATAAGC
CTTCTCTTATGAGGTGTGCGCTAGCTTGAGCTGCTACAAACCAGGCCGGGCCTATAGGCT
GGCTGAAGCTAGATTTCGGCTCAGGATGCTATGAGTCTGGGCCTATAGATTTTAGGGCCT
ATTTAGCGAGCTTTAAGCCTGAGCCAGCCTACATGGACAGGATTAGGCTATCCTAAGCGA
CCTCTAGCGCGAATATCCTTTCCCTGCATAACCCTAAATTCCAGTCAGGAAGCCTAAAAG
CTAGACTAAGCCTGAGCTAGGCCTGAGGTCTGTGTGCTAGCTCAGGGACTAGGAGCAAGG
CCCGGCCTAACCTGGGGAAACTTACATAGGCCTGGCCTAAAGACCGCTCCCCAGTTAAAA
GTCCAAAAAACCAGCATTGTCTAGAACCTCCTGATAACACTCCCCACTTTTCTCCGAAAC
TTTTTCCCAACCCTTATCACCGATTTTTTCTACGTCACCACTGCCATCTCTCGAAAAATT
TCCAATTTCCAATTTTTGCAGTCAGTCCCCCCTCTCAAAAATGTACGTCTCTACGCCTCC
CCAGCTTCTCCAAGAAGTCCCATCCACCTCATCATTTTTGGACTGGATTTGTAAGTTGGC
ACATTTTTCAGCTTTTCAGGCCCCAGCCTTGTTGTAATTTCAGACGAATATTTCCTGGAA
TCCATATTTTCAGTGTCGCCGGCGTACGAGAATGAGACCGCCGACCACAATTCGACAGAC
GTGCTCTGCGCAAATTGCATCGGGAATCGCAATTTGATTGGTAGGGTTTTTACAGATTTT
TCCAGGATTTTTGAAAAGGTAAACTGATAAATTTCAGCCTGTATTCGGTCGAGCGTTATC
GCGGTTCTTGGGATCTGTACGGCGGCAATGTGTATGGCACGGATCGCCAAGCTTCACACC
ACTTCACAATCTCATCTGATGCTTTTTCTCTATTATATCCTAGCGGTTCACTGCTTTGCG
GGGTAAGTCAAGCCCAGAAACAAGCCTAAGCCTGAGCCCATACCTAATCCCAGAACCTTG
CAGATCCTTCGAATGGCTCATCGGATGGAACACCCAACTGGCGCTGTTCCTCTCCTACAC
CAAAGCCATATCACTTCTGATCGTCTGTTACTTCTACCTCGACATTGCCTCATCCATGAT
GCACTGGAGCTCGACGGCTGGGAAGCGGCTCTGCTTTGTCGCCCTGTTTCTGCTCTTCTC
GTATTTTACGGCTTTCCTGGTGATGGGATATGTTCTCGCGTCCATTGAGCCCAGGCTGGA
TTGTAGAGGTAAGAGCCGGGAATTTTTGAAGCTTACGGATCGATAGAAAATTTCCCGCTG
ATCATTTTTGCAGTTGAAAGTTTTTCGATATCTCTAACCGCTGCTAAGATATCCGCGTTT
TAAGCTGAGAGGGTGAGAGAGTGTGGCGGGAGGGGAGACGCAGAGGGGGAGAGTGCGCTG
CGTCTCCCCTCCCGCCACACTCTCTCACCCTCTCAGCTTAAAACGCGGATATCTTAGCAG
CGGTTAGAGATATCGAAAAACTTCCAACTGACAAAATGTTCAGAATCCAATTCTGAGTTG
ATTGGGATTAATTTTGAAATATTGGAAACTTCCTGATAACTTGTTTAGCTAGTTTGTACT
TCATCTTGGCGTCTCCCCCACCTACACAATCTCTACTAGGAAATTGTTAGCTAACAAGTC
TTCTACGTGAATTTTGAAATATTTTTGTTGTTGGAAATTTTCAAATAGCTCTTTTGGCTG
CAGAGATACGAGCCGCCAAAGTGAGGCGGTGCGATAGTGTGGGGGAGGGGGAGACGCAGC
ACCCTCTCCCTTCTCTGCGTCTCCCCTCCCCCCGCGCTCTCTCACCCTCCACACTAAAAA
CGCGGATATCTCAGCAGCGGTTAGAGATATCGAAAAACTTCCAACTGACAAAATGTTCAG
AATCCAATTCTGAGTCGATTGAAGCTAAATTTGGAGTCGCTAGCTCATCTCTCGCTCCCC
TCAAGCTCCACCTATATACCTCCTCCATCTTTTCAGCCCCTTACTGGATCTGGTTCTCCA
CCGGCCAATTCATCATCGTCCAAATGACGCTCGTCTCATTCTGTATGATCCTCCGCCGAA
TGAATCGAATCTCGGCGCCTGTCCAAATGCGAGCCGCCCAACGTCGGGACGTCTTTGTCC
TGATGTGGGCATTCGAGACGGCGACTTTCTGCGATCTAGCTTATCACGTCGGGATGTTCA
TGTTGGCCGATGAGCACGCCGCGAATAGTTGCTCCGCGATCTTTGTAAGTTTTATGCTGA
GAGTTTGAAATTCGTAGTTTGTTTCAGTACCACGATCAACTGCGCTACACCGCACTCAAG
GCTCCGTACGACTTTATCAACTTTATCATGCCAGTCTGGGCGATCCTGTATGTGTTCCGA
TCGAAGACCAAGCTGAGATCGGATAGTGATGAGGATTCGGCAGAGTCATCAACCGCCTCC
TCCACCTGGTCCTCCAACCACTCCCGAAACAACGTCCGAATCGCCGACGTGATAACCGTC
CGTAACTGGCGCCGCGCTACCGCCCACTCACCCAGCCTTCCGCCTCAGAACGTCCCGTCC
TTCACTCCCAATGGCGTCAGAATCGAGCAATGACTTCTGCAGCTGCAGCGGCACATCCCA
TCCCAAACATGCTCTCCCCACCACCATCTGCTGCTCCAGCGGCACCCCGACTCCGAAGTG
TGTCATCAGCCCCTATGATCCGCCGGATCAGTGTCTCACACTCCATTGTGAGCTCCCCGC
TGTACAGTATACCAGAGGAGTATCAGGTGAGATGAGCTCCAGTTGGGACTGATTTTCAAG
ATTTCAATTTAGAGAACTCGGGCCCACCACAGATGATCGTCGGCTCGCTGGACACCTTCT
CAACAGTACCTCTTCTAGATTAAAGAGCATCTAGTACACATTTGTACTAGAAATACTAAC
ATTTTTTCCTACTAACACCTTGGTCTTTCACATTTTTCCCGCCTTCACGTTCCATTGAGC
TTTTCGTGTGTTGTTTCTTCATATGTATCACAGTTTTCACTTGAACCGACGGGTTTGTTA
ATTTGTAATTTATGTACATATATATACTCATGTCGTCTATAAATTCTGAAACTTCTTGGT
AGCTTACTGAATTTGACTTCAATCGATGCAAAATTTGATTCTGAACATTTTTTCAGTTGA
AAGTTTTTCGATAGCTTCAGCCGTTGCAGAGATATCCGTATTTTAAGTGTGAAGGGAGAG
AGAGAGCGTGGGGAGAGGGGAGACGCAGCGGGGGAGAGGGTGCTGCGTCTCCCCCTCGTC
CACACTCTCTAGCATCTCAGCTTTAACCAGGGATATCTCTGCAGCGGGGAGAGCTATCAA
GAAATTTTCAACTGCGAAAATATTCAAAATTTTGTGCTCAACATTTAATTAGTTGACAAT
TTTTCTGTGGAACCAACGATTGTTGAGTTATGGGGAGATTTCGGTTGGAACTCGGCTTCA
CCCCCCTGTAACTTCTCAACGGGGACAGCTATCGAATAATTTTCCACTGCAAAAATGCTC
CAAATTCAGAGCTCTACACATTGTTTGGGACCTTTTTTTGTAAGTTAGAAACACATATAT
ATATATTAGAATA
>RGCG80888 Genomic segment corresponding to mRNA: NM_182216 Caenorhabditis elegans essential putative protein family member, with at least 3 transmembrane domains (23.4 kD) (2G1), mRNA.
TGCTCCGCACCAAGGGTGTCAATTCCCGTTTCCCGATTTTCCCGTTGTCCCGTTTTTGGG
GTGTTTTCACGGGAACGGGAATTCCCGTTTTCCCGTTTTTAAAATTTTCACGGGAACGGG
AATTCCCGTTTTCCCGTTTTTAAAATTTTCACGGGAACGGGAATTCCCGCTGTCCCGTTT
TTTTTATTTTCACGGGAACGGGACAATTTTCCTCATGATTTTGTTTCAAATTTTAAAGTT
CTGTTTTTGAGTTTTGTACCAAGACTTAAATTCATGCAGATTAATGACTTACATGCAGTT
TTTTTAATCAATTCGCCTCGAATACACTAAAATTTGCGCCAACTGTGCACTCTTTTTTTT
TTAACCGCCCGTTTGTCCCGTTTTTTGAGTGTTTCAAAAAAACGGGAATTCCCGTTGTCC
CGTTTTTAAAATTTTCACGGGAACGGGAATTCCCGTTGTCCCGTTTTTAAAATTTTCACG
GGAACGGGAATTCCCGTTGTCCCGTTTTTAAAATTTTCACGGGAACGGGAATTCCCGTTT
TCCCGTTTTTAAAATTTTCACGGGAACGGGAATTCCCGTTTTCCCGTTTTTGTAATTTTT
ACGGGAAATTGACACCCTTGCTCCGCACATGTGGACGACGTGTACTGGAAACTTTTAATT
TAATTTCAGCTGTTCTGAAATTTGATTAAAAGCTTTTTAACATCACTTTTTAAACTTTCA
GCAGAGCACATAAAATGTTCGATTCTCCTCCCTTCTCTCATACATACAACTTTATGTTTT
TGATGGCCAATAGAAAAGTGAAGAATGATCAGTTTTCGGGGGGAAAATAAAATATATTCT
TTCCCGTGATACTCTTTTTCTCAACAGAAAGTCTTCGTATTTTCTATTTTCTTTTTTCTT
CTTTCTTTATCAAAAAAATTTGCATTTCTAGAAAAATCGCCACACCACCACGAATTGAAA
TCGATCGATTTGCGAACACTCAACTGAAAACAATCAAAAAATGCTGGAAATATCACCATG
GGAGACGTTGGTTAAGCTCTTGACAGATTCATTACTCAATTGTACAGGAACTCATGAAGA
TGTACCACATGCAAAAACATTTCTTAGATGTGAGTTTTCTTTTTCCAGTGCCTACAATTG
CACCTATGCCAGAATGTTGTGGTCAGAATTTATATGTTTTTTTTACTTTTGAAACTTTAG
AGGCTCCAACTTAGCTAATCCGTGATTTGTGTTTAACTTTCCTTGAAAGTTTATTGAATG
TAATGAATTTTCAGCGCTCACAACCACATATATTGCCTCGCTGGCCGTGGCAACTGCAGT
AACCGTGGGTACAGTATGCCTTGCAGTTCTACATCTCATCTACATTCACTTCTACATCAC
ACATTCCAGTAGACGACTGCACATTGTGCTTCTGGCATGCACTGCGCCGGTAGGTTTCTA
GCTACTGTAACCCTCGAACTCAATTCGTTCTCCTTTCAGCTAGTTTCCCTACTTGCACTT
GTGGCAATGTACATGCCACGTGTATGGTTTTTGTCTCATCTTCTCTCGTTTCTCTATTTT
TCGTTTGCTCTCTGGGTCATCATATGTCTACTTTTACACATATTCGATGGACATCATGCC
CTTGTCACGAAAATGATGCAGCGATTACAGTATGTTGAGATAGCAACACCTCCATTCTGT
TGCCTATTTCCATGTCTTCCAAAAGTCCGACTGGAAGGGTTCGTTTATTAAATAGAAGAA
GAATTGAAATTGAATATTTATTTACAGAAAAAAGATAAGATGGTGTGAGCTGATGGTAAT
GCAAGCGCCGATCGTTCGCTTATTTGCCACACTTGTCTCGCTTGTAATCTACTTTGAATA
TCAAGATCAGGGCCTTGTGTGAGTAATTTCAAAAACTCTAAATGGAATTGATAATCAGAA
ACCTGCTGCTTCCAAATATATTGTTTAAAACGTTGAAAAAAAAGAAAATGTTGTGGCTAC
AGTATCCACGAGAATGTTGCAATTCTCCCCCGAGTTATTCAATATTTTCTGACATATTTG
CCATTAAAGCAATCTACTTATTGAAGAAAAACTGAATTTATTTTTCTAAAAGTCTGCCCA
TTCCTAAATTTCTAAATTTGATATCTCCATTTAATAATTATTTTTCATTTCAGCCCACTA
AAAGTGCTCGACTTTATCACACTTCCATCTCTTTTGGCAGGAATCTACGGAACTCACATA
TTAGTCACAACGGTTTCTCGGATGGTAAGAATTAAATAAAAGCTTATTCTATAACTTTTC
ATTAAATTTCAGGATGAATTAATCTCGTACAGATATGTTGTTGTATTCCGTCTTCTTGAT
TTCTTCTTCATGGTGTTCGGATTGCAACAACCAGTTTTTGATTTTCTCGCGAGATATGGA
GCATTTGGATGTGGTACTGTACTTCCAGCAATTGAGACTTCTTTCTGTGAGTTTGAATTA
AATATTACTCAGATGCGAAGTTTTTGCGATTTTTGCGCCAGGTCTCGGCGCGAAAATTTT
TTGTTAAATGCGAGAAGGTGTTCTCCTTTAAAGAGTACTGTAATTCCAAACTTTCGTTGC
TGCGGGATTTTCATCGATTTTTCTTAGTTTTTCTCTGGAAAAGTAATAGAAAGTACACAG
CAAAAAAAGTTTGAAATTACAGTACCACTCTTTAAAGGCCCACATCCTTTCGCATTTAAC
AAAAATTTGTCGTGTCGAGACCAGGTACCGTACTTTCGGAGTAAAAATCACAAAACTTCG
CGATTGAATAAAAAAAAAATCGAATTATCATTAAATCCAATTTAATTGCAGACTGGAAGA
ACTTCTTCACAGTAATTGAAGCATTCTGTGTCACATTAATCAGCACTGTACTTCTACAAC
CA
>RGCG80889 Genomic segment corresponding to mRNA: NM_182214 Caenorhabditis elegans putative endoplasmic reticulum protein, with at least 3 transmembrane domains (32.1 kD) (2H827), mRNA.
TAAAATTGGAAATAAATGTATTTCTAACGTTATAATTTTCAATATGCAAATTACTATTTT
TGTTTCTAAACTTACGTCAATGCATCGTTTTCCAACTTCTCCACAAGGAACTGGTCCACA
TTCAGCTTCAAGTGCTCCGTCTTCATATACAGTCAGTTTACGAACGACTTGATTTTTTGT
GCACTGAGATCCGACACGAGGTGTAACAGCATCCTTTGCTAAAACACTAATAAGTAGACA
AGAAATAACAGAAACAAGGAGCATCCTAGCTATTTGGAAATAAGTGAGTGAGATTTTGGA
GGGCAGCGGGAATATAGACGATGGGGATAGATAAGAATGCGGGGAGGGTCGTACCGATGA
GTAGTAGATTACTGGGTTTGTGGGTCACACAGATGTGTCTCCAACAGGAAGATCGACATG
GGTCAAGGCCTGAAGTAGAGAAAGTATTGAAAATTAGGAGGCGAAAGAATGATACGGATG
TCGGACACGGTGTGGACGGACCGATTGTTGCCGAAAAAGTCCACGGAAAAAAGGGCGACA
TGTTGTGTGTAATGAAGGAGAAAACTGAGAAAAATGTAGGAAGCAACGGAAAATATGTCT
GTGTTGGAACTATTCGGAATAGTAGAATGGGTTGTACATACTTTTTAGTACTCAGAGTAA
AACAAATTTAAGATGTTGAGAGGTTCTAAATAAACCGACAATCTCCGATGTTATGTAGAC
AGAAGCTGAATATATAAACTAACAGTATTAAAAAATCAGTGAAAATATCTTGTGTCTAAA
TTATGTAATTTTTAGCTGGTTTCTAACAATTGAAATGCAACAAAAAACTTTCCGTTTGAA
CTTCAATCCGATTACCTAACTCCATTCTCTGTTCGTTTTTAGTTTTTATGTTTGCCTATT
TGCTTCGCCATCTATAAAAAGTGTTATCACATACAGGCAGAGTATCACTCGCTTTCCACT
CTCTCTCAACCATATTATTGCTCTTTTCTTTCTTTTTGTGATGACTCAAAGAGTGCCTCG
CCATGTTAGTCCATATGCTCACGCACCGAAGATATTTGGTTTGAAATTTAAAGTAAGACA
TTTAAATATTCTTATTGTATTTCACAAATAGTAATATTTCAGATAGCCTCAAAAGTATTG
CTGGTTTTTGAGTCAATACTTGGAAAATTAATTTTGGTATTATCGATTTGCTCGCTTATT
TATGCGCAATCATGGTGTAAGTTGTGGTTTTCAGTTCAAGATGAATTTTAATTTTTATCA
TGCAGCATTTCCCTTCAAGTAGGCTGATATTTAAGCAGTAGATTTATCCCCACAATTATT
GAAAAACCTCAGAAATTGTCTGAACTTTTAAGGCTTATACTAATAGAAATAGTGATTTTA
TGAAAATGAAATTAAATTGTCTTTTATGGGGCGGAAACAAATGGAAAATACATTTGAGGT
AATTTTTGGGGAAGCTCTACAACATAAATATCAGTCTATTCCATGAATAAAATTGTTTTT
TTAATTACATAAGTGTACAATTTAATTTTACCCGATTGTACTTTGAGTATATCACATTGA
AATTCAATCAGTAATTTTTACACCTTCATTTCAAAGTACATAATTTCTTTAAAAAAAGAC
ACCGCTTTATAGATACTTGTAACATTTTCCAAATTTCAGATCCTGTATTCCTCAACTTTG
CATTTCTATTTTTTATGTTATTTGCCATAATCACATACAACTTGTGTCTATCGAAGCAAT
CACCTATTTTTTCGTATCCAATGTTATCATATCAAGTAATAATATTTTGCAATAGTTTAT
TATTAATTTCCTAGCTATTTCAGTTGGTTACAATGTTTTGGTTGTTCATTTGGCTTTATT
CGGCTCTAAATGCGGTCGCTAGCGGAGTAATGTGGTCGTTAGAGTCTTTGGGAGGCCCTT
CGTATCTCTTTCAATTAGAGATATAATACTAATAAGTATTGAACTTTCAGAACAAGCAGA
ATTCGTACTTCCCATAACATAAAAGACTCAAACTACGCGAATCCAAATGAAACCCATCCT
GAAACAGCCAGAGGTAAGAACATCAAATTGAAGCTCAAAAGATCCTGATATCCCACTACA
GCAATCAAATACGGTGCAATTATCTCAGCTGTATGTGTCATCCTGATTTGTCTAAAAATG
TTGGCATTCATTGTGGCTCGACGGACGTATTTTCAAGTTCTCAAAATGCAGCATGAATCC
ATTGAGCAATCTGTTCAGGTGGTGTCAATAAGGCAATTAAACAATTTGAGCTGAGTTATT
CAGAAAATAGTGTAGAAAACAGAATAATACTATTTGTCAATAAATGTTAAGTTTTTGGAG
AATCTTACATCAGAAAACATTTTTGTAATCAATTTTATCTGTTTGTTGAATAACTTTTTT
TTGCATTAAAAAAAAATCACAAATTTTAATGAGCAGATCCAATTCAAAAAATTGTGACGT
ATGGCTTGTAGTTATAGAATTTCGTTTAGGATGAGACATTCGATGGGACTGAAAGTGAAA
TTTCAAATATTGGTGGCACCTCACCAGCATACCCTGTAGCCTATAGAAATAGGCCACCAA
AACCAAAGAGAATGGCAATTCTAGAAGAAGCACAAGTTGAAGAGTATACACCGGAACCTT
CTCCTGCTCCAAGAAGAACAGTTAAGAATCCAGTTCATCAATCAGATGCAAGTCTTGCAT
CCAAGTTTAATTCATTGTCAAGATTTGAAGAATCTGCTTTTTGATTCTAGTTATTTTTAT
GTTATTAGACATGGTGTCAGAATGTCCCATGTGAAGATCTACGAGAACGGCAGGAATTTA
GGCGCAGCCTTTTCAACTAATTTCTCATAGTTAAGAACGTGCTGACGTCACATTTTTTAG
GAAAAATCCCGCATTTTCTGTAGATCAAAGCGTAACGGGGGATCCTGACACCACGTGTTA
TTATTAAACTCTAATACTTGTTTGATTTGAACTGTTGAACTGACGACTTGAGCATTGTAT
TTAGCATGCTATAGAACTGATGTCACATGATTTTTGTTTTTTATGGAACGAGGGAGCAAA
CAAATGAATAAAATAAATTTCGAGGTTATCTTTTTCTGTATGTTGCAAAATGTTTTTTTA
CAAAACGAAATTTCTGTTTTTTCACATGTTCGCAAGAAACTTTCAGCTATTTCGAACGTT
AAACTGATGTGCGATTTTTATCGATTTTTAATAGTTTTTCTCACGATTTGCTAAAAATTT
TATAACAATGAAACAACATTTCTTTAAGCACAAGCCTTGAGAAAAACTATGAAAAACCGA
TAAATATTCCGCAACAACGGAGGTTTGAGACTACAGTACTCTTTTTTAAAGACGCGCACC
ATTTTGCAATAGTTAACAATATCGTTGCGAGACCTGCCGTTTTATTTAATCGATACTTTC
TTCTTTGTTTTTTTGTTTATGAGTTTTCTCTTTTTCTGAACAGATCGCTTGAGATTTTTC
GTTAAATTTTTTATTTGTTGATAATTAATAAATAAATTTCAAAAATTCGATAATCTTCAT
TTTAATTTTTAAGAATTAATTGTCATCTGTCAGTTAATCAAGATTTCGCGCGGAAAATTC
CGTTTGAAATATGGCCGCTGGACTAGTATTTGTACGACCCTCTGCGCATTTTTGCTCTAT
AGTTAATTTACCGTAGTTTGATTCGCAGCGCATCCCAGACCACCTGTATTTTTAATATTG
GCTATGAAAGAGCAAAATATGAGC
>RGCG80890 Genomic segment corresponding to mRNA: NM_182212 Caenorhabditis elegans putative endoplasmic reticulum protein, with at least 3 transmembrane domains (21.0 kD) (2M5), mRNA.
CGCACCAGGCTTTGCAGACCGACTTCAGGACTTTATGCAGACGATGAGAGCACTGCCAAC
GGTAAATTCTTTATTTCTTACAATCTTCAAAAAAACCAATTAGATCAAAATTTTTCTGTG
TCCAGAGATCACAGGTCGCCGTTTATTCGAATTAGCGAGTGTACCAATTTGGCGCTAACA
TTGTAAATGTTCAATTTTTTGTTAATTTCAGTCATCACCTTCGTTCAAAGTGGAAGTCGC
CGGGGATATGGAAAGACGTCACGAGGCGCTTGTGGAACAACTAGGGGGAATCCCATATCA
CAAGAATCAGATCACTTTCGTGGTGGGTTACTGTAGATTTGGCCCATAATAGGCTTAAAA
TCACAAATAACACAACAAAAAAAAGAGAAAAATTTTCGATTTTCCAAAATTTTCCCATTT
TCAGAACGATCTAGCCGCCAAGCTTGGAGTGAAAACCGTCGACCTGGTTCAATAATTCCA
CAATTTTTTTAAAAAAAATTTTCATGTACTTTTTGTAAGCATAGGATCTATTTTCGTCAT
GTATATTTTTTCCCGAATTTTTTTTCAATTTATAAATTTATCTCTCACAACCCACTCAAT
CATCCCATCTCTCTCTCGCAGCTCATTCACCATCTTTTTCTCAGCTGACAAAAGCATTCT
CTGTGATAAATGGAGCCACCAGCACCACGTCACTGCGTCTCTAAGATGCATGTAGTGCAC
AAAAACAGCTGCTCGCGCCTGTCGCCTTGAGTGAGCCACGAGCACTAGGCACAGCAAGCA
GTACGCCTTCTGCAGAATAGCGGATTCCCGTGGTCACACCACATTTCCGAAAAGGGCCTC
GTTTTCTGTTTATTCCAGGCCATTGAGCCCTCTCTCCGGCAGAGCAGAAGAGCGCTGACG
TAGCATTTTCCATTAAATATCACATTTTATAAACATTTTTCGTTTCCGTTTTTGGAGCCG
CAGAGTCAAAGGCCGCCGAACACGAGCAGCTACAAAAAAAATGTATGAAGAAGAAGTCGA
AGGATGCTCAAAGTATAAACCGACGATGAGGGTGAGTCTGTCTTCCCTTCCCCGTTGAAG
AACTTCGACTAATTAAAATCTCGTCGAGGTTTCCGGTGCACTGGAGATCTCCAATTTTTG
AGAAACTGCATACTTTTTTTTGTATTTTTGCAAACTGAAAATTCGTCGTTTTCTGGAAAT
TTAAAAAATTGCAAAAAATGGTAAGTTTTGTTTTTGATTTTGGGGAAAACATCATTTAAA
AAAGCAATCATTCTATTAATTTTTCAATATGCTAAGCTGAAAAATCTCGAGAATTTTTGT
AGCGCACTTGCAACGCCTTAAAGTGCATACAGTGTCAGGTTGTCCCATAACGGTTTGATC
TACAATAAATGCGGGAACTTTTGCCCAGAAAAGTGTGACGTCAGCACGTTCTTAACCGTT
CTTAACTCTTGTTTCCCGCATTTTTTGTCGATCACACCGTGATGGGACACTCTGACACCA
CGTGAAATTGGATGTATTTCAAATAATGAATCTGGAAAGATTTTTTGCAAATTATTCTAA
AAATACTAGTTTCTACTAAAGAGCATTCTGCCTCGACATTTTTTTCTCCATTCACCAAAG
TCCACAAAACATTTGTCAAAATTCACCATTTTGATATCCCAAGGGTGATTTTCCAGCTAA
ACTAAACACTTTACGACGTTCTTTTGATACTTCGAATTAGAGGAATAAGTATTAAAATTG
GTTGAACAAAAAATGTTCCACAAGTTTTTCAAATTAAGATAGGAATTTAAAATTAAAATC
TTCGAGATTCTTCTTGCACTGACTTAAAACAGCAACTTTCTAAAACTTTATAAATGAAGC
TGCGGCCGACGTTTCCCGGGTTCCGCGCGCTTCTGCTTCGGTCGGCGCACCCTTTCACAC
GCTAATTGATATGCCGCGCGGAACCCGCAATTTGTCGGCTGCACTAAAGAATTTTACATT
TTCGTTTTTAACCACTTTTAAGTTCCCTATCGTAGCGGATGGGGATAATGATACCTAGTA
TCATGGGAGCTTTACATCGATTTCAACGCGATGTGAAACTTGGCCATCCTTTATGTATTC
TAAAAGACAGGATTCGATTGAGTCCGCGCTCAGAAGAGCATCCTTGGCCATCCTTAAAAC
TCCCACCGCTACAATAATTTTGGCAAAAAGGGTTCCGAAAGAGATCCGAAAAGCTTAATA
TGAAGATTTCTCTGGGATCTAGAAAACAGTTTTCTGTACACACTCGTATCAAATGTTATA
TTTCCAGTTTGCTGCAATCGTGGTCGCCACAGTGATCCTGATGTCCGAAGTTTCTCTAGC
AATTTTCGAATATATCCATTGTCGAGTTGATGGGAATCCATTGTCTGCGGTTTTTGCAGG
TAATTCTGAGAAACATGGTGCATTGAAATTCATTTCAAATCATAATTTTCAGCGATATTC
ACATTCCACTCGCTTTTTACCACATTCTACATTATCGGGGCTTTCCGTTTAGTCGAATGT
TTGATGGTACCATGGCTCACATTACAGGTACATATAACGAAAAGAAACCACGAGCATCAC
GTTTTTCTCGGCCCCGAGTTTTCTCTGTCAAGCAGCCGGGGAGTCTCTAAAAAATTTAAA
TCAACAAATTCCAGTTAATATTTCTAACAACATTTGCAATGTTTGTCGTTGTCTGGTGGA
TTGCTACACTGTTATCCATATTCAATTTAGTTCAATATTATCATACTCCAAGTGATCGTG
AGTTTATTTTTTTGTTGTTTTATAAAAATTGTAAAATTGTAAAATATTTTATTTCCTATT
TTTCTGTATTTTTGTAGTTGAAAATATTTGGGTATCTTCAAAACAAACAGAGTTATGAGC
TAGCAAATGTAAACATAGTAACATGTTGCATCGAAGAATTTGGCAGCGAATATTTTGCCC
GTGCTTATTTTTATAAGAAAAATTTAAACTGACAATTTGTTCATTCCAAAATTTTATATA
TTTGTAATTGAAATGTTTTAGTAATTTGTCAATTGGTAAAATATTTGTTATTTGCGTGAC
TATATTTTTATAGTTGAAAACTTTTTGATATCTGTGAAATGAGCCGAGATATGAGCCGCC
AAATGTGAACATTGAACATGGTGCCTCGGAGAGTAAAGCTTTGGCAGCACATATGCCGGT
GGCCCTTGGCTTTATCACATCATTAAAACTAACACAATGAAAATATTGCCTGTTTTTCTA
TATTTTTGGAGTTGAAAAGTTCTGAATATCTTTAAGACTAACCTGCTGCGACTCATGGTG
CATCGAAGAGTTGCTCTCAAAGTTTTGGTTGCTTATACCTTGGCTTTATCACAAAAACAT
CAACTGGCAAAATATTTTACCTGGTTTTCTACATTTTGAAGTTAAAAATATACTTAAATT
TATAATATTAACCTAGATAGAAGATGTCAAAGTAGAAGGAATAATTACCAAAATTTCTTA
CAGAAGGCCTCACAAATGCCGAATTCTTCGTTCTCACCGGAATCGTTCTAACTCTCGTTC
TTTTCCTCTGTATGAAACTCTCACATATTCTCTACAAAGGATTTGTGAGTGTCCGGACCC
AGAATATGACCCGCTACCGGATAACAGAGTCTGTTCAGAGGACGGATTCCGTTTTGAAGC
CAAGCTATGTTTAATTGTTTATGTTCGAATTTTTTGTCCCTTTAGTTTTAATCATTTCTC
TTTTCCGCGTCATTTGATATCATCTTTTACTTTCCATTTTATCGGGTATCTAAATAAATT
GTGTTTCTGGTTTTGGTTTGGGATTCTTTTCTGATCACTAAAACACAACATCTGCAGATG
ACCAATGATCAAGTCAGAGCGAGTCATAAAAAGAGGCATAAAGTAGGCGAGTAGGCAGGC
AAGGTTTCGTATTGTGAATTATTTATTCAACAGTCCGCGAGATCAGAAAAAAGAAAGAAG
GTTGTACAGTACATAATATTTGGTACTTATGGGTTTCGTTCCCCCAAAATGTTTGATTTT
ATAAAAATTTCATTTCCCATCTTTCAAACTAAACATGTGAACAAAAGTAAGGAACACATT
CATTTCTTCAAATCGTTCCAAAAATTCATTTGGTTCTCATCTTTCAGGCTTACTAAATGC
TCTGCTGAATGCGGTATGTGGTCAACAATTTCCTGAAGCAACTGGAATAATCCCTGACTA
TAAGGGTAACAAAAACAGGGGCAATCTTGCAAGTGAAGAAAATGGTTTTGGTTCAAAAAA
ATCTTTAATATTTTCTGAATATCGTCTGAGAATCTGCCGCTTACCTCGGTTTGCAGAGTG
AATTACAATATACATAGATCTATCTGATAATAATGAAATCATTTATTCAGCAGTCCGCGA
GATCAGTAAAAAAGAAAAAAGTATTGTCGAGAGATACAATACATGATATTGTAATGTTGG
TAAAATAATGAATATAAACTCAGTCACTCATATAAATAAGTAGATGCAGTACGCAATAGA
ACGCGACTCATTCTTTGGACACACACACACACACACAAATTGTAAATTATAGCTTAATTC
ATTATCATGAACAAACTCAAATAGGAGTGAGTTGTCGTAAATTTGATAATAGCTTTTACT
TTGTTAACCGATTCAATTAAAATTCCTTCAGGCGTGATTATTTGTGCAATATCC
>RGCG80891 Genomic segment corresponding to mRNA: NM_182206 Caenorhabditis elegans putative mitochondrial protein family member (22.2 kD) (2N724), mRNA.
AGTGAGCTCCAGTAATAATAGCCCATCGAAAAGTGACCCGGATCGTGTGGACTTGTGAAT
TTTTCCGTGAATTGTGCTGCAAATTCGGGAAAAAATGTGCTGAAGTTTAGTGGAAATTTG
AAATTGCAGAAAAATTCATTTTTTAAAAATTGGAAATTTGATTTTTTGTGAATTTTGGAA
CATTTTAATTTGTACATCTAAAAATTGCTAAAAATTGAAAAAATATAATTTTTAGAATAA
ATTCTAAATTTTGTTTTTACTAAAATTATGAAAAAAAAAACGATTTTTTTTGCGAAATTG
AAAAAAGCCTAAAAAATCTGAAAATTTTCAAAAAAAAATTTTTTTTCGACATTTTCAGAT
TAAAAAAAAAATTAATCTTAAAAATTAGGTTTTTGTAAATTTTTCCAAATTTCCTAAATT
TTTTTGGCGAAGTTACCATTTTTCTTCAAAAAGTTTCAAATTCTGTATTTCTCTGGACGT
TTGAATTGTTTTTTTCCAATTTTTTCCAATAAAAAATTTTAATATTTTTCTTTTTTGGAA
AATTCAAATTTTCGGATTTTTTTTTTGGATTTTTCAAAATTTTTCCCAAAATTTCAGCTC
ATTTTCCCCTCCATTTTCCCTACCCAATCTCTATTTTAAAAAATTGTACATTTTTGAATA
TTTTTCCCATCTATTTCCCAAAAAATTGTAAAAAAATTCATCTATCCACTGTGATATTCC
TAATGATTAGTTAAGTATATCAGGACCCTCCGCTTTTCCGTTTCCAGGTTTTTTTTTCTC
TGAAAATCGATATTTTTTGTATATTTTTATTGTTCTAAAAACCTTCCCTCTCATAAATTT
TTTTGTAAAAAAATTTGGAAAAATTTAATTTGAAATAAATTTATTTTTAAATACTAATTT
ATTTTTTTGAATTTTTCGAATTTATTTCTGTAATTTTCAGAGTAAATAAATACTTTTTTA
ATTCAAAAATTTCAGAAAAATTCTGAATTTCCAGAAAATTATGAACTTGGCCAGTCGGGT
GTCCGGCTTCTTGACGATGACGTCACGCTACAGTAGTCTGGGTGAGCATTTTTTTTTTGG
AAAATTTTTTCAAAATCCAAAAAAAAATTTTTTTTTACTTTAAAATTTAAAATTTTCCAG
CAACCCTCAAGCCAACAGTAGCCGCCGCACTTGCACCAAATTTTCAACGAAGTTTCTCCG
ATCAGAAGCCAACTTCTACGGCTCCATCGACAAGTACACTGCTGAAAGTTGACTGGTTAC
TTCAGAAAATTGTATGGAATTGCAAAGTTTTTTTGGAGGATTTTTTAGAGTTTTACAGCG
AAAAAAACTGGAATAATTGGCGAAATTTGGGGTTTTTTAGGTGGAAATTTCCAAAAAAAA
ATGTTTTTTTTTGAAAATTTCAGTTTTTTTTTGGAAAAAATAGGATTTTTTCGACCTTTT
TAGACATGAGGATTACTGGAATTTTTTAATTTATTTATTGAAAAATTCGGAGGAAGTTTT
GGCTCAAAATATCAGATTTTTTGGAGTTTTGGTCTGAAATTTTTTCTCGAAACTTTGAGC
ATTTTTATCACAAATTTCAGATTTTTTGGATATGTTTTTTGGAAAATCTAGGAATTTTTT
AGCTGGAAATTTCAGCTTTTTGGAGTTTTTTAATGGAAATATCGTGATTTTTTTGTTAAA
AATTTCGGATTTTTTCAGGAATTTTTGAGCATTTTCATCACAAATTTTAGACTTTTTTCA
AAAAATTTCCACATTTTTGAAGAGTTTTTTCTGGAAAATGTAGGAATTCTTGGCTTAAAA
TTTCCGGCAAATCGGCTAACCGGCAAATCGGCAATTTGCCAAAAACCAAAATTTCCGGCA
AATCGGCGAATTTCCAGAAATGAAAAATTCCGGCAAATCGGCAAACCGGCGAATTGCCGG
AATTGAAAATTTCCGACAACAACGCAAATTGCCGGAATTGAACATTTCCGGCAATTTGCC
AAAAACCAAAATTTCCGGCAAATCGGCAAACCGGCAAATTTCCAGAATTGAAAATTTCCG
GCAAATCGGCAATTTGCCGAAAATGAAAGCTTGTCAAAAACATTCTGAATTTTTAATTTT
TCTCATTTTTAGACAGGATTCTCCCAATTTTTTGAGTTTTTTCCTGGAATTTCAAGATTT
TTCTTTGAATTTTTTGCTTTTTTTGAAAAGCTTTCTCAATTTCCAGACTCCGCTAGTTCT
CAAATCAAACGTTCGAGATTTTATGGACATTTGCAAGGACGACGTTCAATTCGACGATCG
CATTTTTTCGAAAAAGTTGGGTGGCCGGACACAGCTGATGTCACATATCGCGAAAGTTCG
CATGTACTATCGATATTTGTCGCCGTTTAATAAAGTTGAGGTAAAAATTCGCAAATATTG
AGGAAAAATTGTTTTTCTTTTTTTTTTAATCGAAAAACCGAAATCCTAAATGTGGCGAAA
AAAAAAATGTTTTTTGGAATTTTTCAAAATTTTACAAACACAATTTTTTGCCCGGCAACT
TGGCACATTGCCGGAATAGAAAATTTCCGGCAAATCGGCAAATATCCAGACTTGATATTT
TCTGGCAAATCAGCAAACCCCCAAATTGCCAGAATTGAACATTTCCGGCAAACCGGCAAG
TTTCCAGACTTGAAACTTTCTGGCAAATCGGCAAATTGCCGTAATTGAACATTTCTGGTA
AATCAGCAAATCCCCAAATTGCCAGAATTGAAATTTTCCGGCAAACCGGCAAGTTTCCAG
ACTTGAAACTTTCTGGCAAATTGCCCGAATTTGAAATTTCCGGCAAATCGGCAAATCGCC
GGAATTGAAAATTTGCCGGTTTGCCGGAAATGTTGAATTCTGAAAATTTTCGGGTTTGTC
GGAAATTTTCATCTCCGGCAATTTTCCGATTTGCCGGAATTTGAAATTTCCGACAAACCC
GCAAATTTTCAGAGTTCAACATTTCCGGCAAATCGGCAAATTGCCGGAGATGAAAATTTC
CGGCAAACCCGAAAATTTTCAGAGTTCAACATTTCCGGCAAACCGGCAAATTGCCAGAAT
TGAAAATTTCCGGCATATGGGCAAATTGCCGGAATTGAAATTTTCTGGCAAATCGGCAAA
TTGCCGTAATTGAAAATTTCCGGCAAATCGGCAAATTGGCCGAATTGAAATTTTCCGGAA
AACCGGCAAATTGCCGGAATTGAAAATTTCCGGCAAATTGGCAAATTGCCGGTATTGAAA
TTTTCCGGCAAACCCGAAAATTTTCAGAGTTCAACATTTCCGGCAAATCGGCAAACCAAA
TGAACATTTTCCGGTATATCGACAAATCGGCAATTTGCCAAAAAATAATTACCGGCAATT
TGCCAGAATTGAAATTTTCTGGCAAATCGGCAAATTGCCGAAATTGAAAAAAAGCGTTTT
CAAAATTTCGAAAAAAAAAATCCAAAATATTTTTTTTCCAGTGGATCGGCTCGTGCGTGT
ACGAAAACGAAGACGTTATCGTTGTAATGTGGCGCCTCACAACACTCGACTCGAGCTTCA
TGTCCTATTTCCCGTCGTTTATCACCAAAAAAGAGAACAAAATGATTGTAAAGGAAGGCG
CGTTGGATGTTCAAATCGATCGAGAAGGACACGTGTTGAGAATTGTTAATCGACCGGTAC
TCTTATTCTTTAAATAAGAGGAAAAAGCTCTATAATTCTCTCGATTTTTGTAGATCACTG
CATCGGATCGAGAAGGCGCGAAATCGCTGGCGAAGATGAAAGAAGAGCAACATCAGGAAT
ACGTCCAGGCTGAGGAAAAGGAAATGCGGAAGGAGTTTGATCGACAATATCATAGTTAAA
TTAAATGAATTTTTTAGGATTTAGGCGATTACTGATTTTCTGTTTTTTTGTTGTTCTGTT
CGTTTTTTAGAAATTTTTAACGTAATAAACATTTTTTATGAATCTTTTCACTCAAACTAC
AAAACCATAAAACATCTTTTTTTCAGCCATCTTCAGCCAGCCATCAGACTGCCCTTTTTT
TTGGGCAAAAAAAAGATTTTTTCTGAAAATGTTCGAAACTACTGGAAGTTGAAAAAGGGC
AATTTTTTAGTGTTTGTAGATCATTTTTGAGTCCTCTAACTATAAAATTAACCATTTTAG
AGGCGTTTCAAAATTGTGATTTTTTGCCATAAATTGTCATTTTTGCCACTTTAACATTGT
TTTTGATGGGTTAAGCCTAGATTTTCTGAATTTAGCGTACATGAATTACCCGTTTTCAAC
AAATTTATACAACTTTTTATTTTTGCCCAAATTTTTTTCAGCCAACTAATGACTGTCCTT
TTTTTCGGGCAAAAACATAATTTTTCGGAAAACGGTCGAAAAAGTGAATAGATATGTCAA
AAATCAAATTTCTACGATTTTTTTGAAATTTTCGAAAAAAAATCTGTTTTTTCAGAGTTG
GCTCTGAGACAATAAACACTTAGAAATAATTACCAGCAATATATTTTCGAGTCACCTATT
CACTGAACTACATGTTTAAAAAAAAAGAGAGAATAGATATGCCAAAAATCGAATTTCTAC
GATTTTTTTGAAATTTTTCAAAAAAAATCTGTTTTTTCAGAGTTGGCTCTGAGACAATAA
ACACTTAGAAATAATTACCAGCAATATATTTTCGAGTCACCTATTCACTGAACTACA
>RGCG80892 Genomic segment corresponding to mRNA: NM_182204 Caenorhabditis elegans Meprin/TRAF-like MATH family member (41.1 kD) (2C59), mRNA.
CAATCCCAATACATCACTAATTTGCGTCAGTGCAATATGCAAATTGCGTATTAAGTCCAA
GGAAAACTATGAGATTTTCGACTTGGATGTACTTGAATTCAGTAGACCTACAATGCTGGG
CAACAGTAAATTGATGAAATGGGAGGACCTGATATCAAATTATTTGGTTAGCGACAGTGT
CACAATAGAGGCAGATTTGGAAGCCTATAACGGTCTGTTGATTATGATTTGAAAACGAAA
ATTTATTGGTTGCACTTTCAGGATGTCCAGTCAGAGAAAATTATATGACAAAAAAGTTTG
TTCTTTCACACCAGTTTTCTGATGTGTCCTGCATCGAAATAAGAGAAAGGAGGTTTAGTA
AATTTGAGAAACGATTCAATATTCCATGGTAAGATAGTTTTCCTCGTTTAGTGTTGTAAT
CAAGATTTCAGGAGGATAGAGTTAAAGAGAGTATCAGGATTTCTCGAGATTCACCTACAT
TGCGGAGAAAATGCAACATTTGACTATCATAAAATCGAAACAGACTGCTGGTTCAATTTG
GTATCAACCAACGGAAAGCACTTGATGAGACAAATGTCTGCGAAATTTTACCGTATTAGT
GATATAAAGAGCTTGAGGAAAGTCATTAGATGGGACGATATGATGACAGATTTTGTAATC
AACGACAGTTTTATCATCGAAGCTCATATCGAGATTTTGAGTATCATTGAAGAAGCGTGC
TTTTGGCCTTATTGGATAACGGAAGAGGATGCAGTATTTCATGAATATACGATTTGTAGG
CTATAACAATTTAAAGTGGTGTTTTTCAGAAGATCTTTTTATATATCCTGTAAAGTTAAC
AATGTTTCAAGATTTCTAGATGATGAGAAGCAGTGGGGTAATACGGAATTACGATATGAA
ATTCCATGGTAAGTTCCTTCAAAAGTTCACAATACTTCATAGCGTAGAACTTATATTCTT
CAGGAGAATCCAAGCAAAAAGAACCTATGATTTTCTCGAAATGTATCTTTTTTGTGATGG
AGAAGGCAATGGTTTAGATCAGTTAATAAAAACAGAAGTCACGTGCAACTTGGTTTCTAC
AAACGGGAACAACTTTAGACGAACAACAGAACTTAATTTTAAAAAACCAGGTGGTCAAAG
CATCAGTGAATTTATTAAATGGAACGACATGATAGAGTCTTTTCTCAATCCGCTTGAAGA
CAGTTTGATCGTCGAAGCTCATGTTAAAATTTTCATGGTTGAAGGTTTGTGTAGTTGATA
ATGTTGTCTTTAAAAAAATAAAGCAATTCTGGGAAAAATTGGTTTTCCAGAGTTTTCGCG
TAAATTTCTGCAAAACGAAAGAAGTTTTTTGATGTCGCACACAGTGAGAGATGTTTCAAG
CGCGGAAGAAGGAAACGTAGTTTTTTGTGCTACGGAAGAATGGTACGATGTTCAATGGTA
AATAGCCGGTAATTTCATAGTTATTGAAATTTGAATATTGCAGGAGTATTTCTATGAAGT
ACATTAATGGATTTGTTGAATTACTTCTAAGTTGTGACAAAGATCTGAACGCGCATGAAG
CATGGAGCATTGAAGCTAGCGTTCAACGCATACTCGTTGGAGCAAATGGTAAAAGACTCA
CTGACTATTTTGAGCATACTTTTGAAAAGCCCGATTCGATTGGGGATTCGAAACTCATTA
GATGGGAGGACATGTTGGATCAGTATGCGGTGGAGGATAGTTTAACAGTTGAAGCACGAG
TGGTGTATACGAAAATTATCGGTTTGTTGTACAGTCCTATTTGCATGTTCTGATGCAAAG
TATTTAGATCCTCAACCAGAGTACTCGTTCATAATGTGTCATACCGTCAAAAAACTATCA
AATGTTCGAGAAGGAGAATTTCATTTTAGCAAAACCGAACAGCATTGTGATGCTCCATGG
TTAGTGTGCTCGTCGTCTCAAAAATAAATTGATGTTTCAGGAGAATTTCCTTGAAAAAAG
AAGAAGCGTGTATTTTGATATATCTCCATTGTGACAAATTATTATCCAACGATGAACACT
GGTCGATTCAAGTCGAGGTTCAACTTGTTTTGGGGTCAGAAACTGGGAGAACTTTAACTG
ACAAGGTCACTCACATTTTCAATGAACCGGAAGGAATTCATTGGACTAAAGATTTGACAT
GGGAAGACCTGGAGAGAGATTTTATGGTTGATGACAGCGTCAAAATTGAAGCTCGTGTCA
AGATAGTGAAACCTGTCGAAATTGATAATGAAGATGAACATTAGAGTTTTTGATAACTTT
GAGGAGTGATTTGAAATATTATATTTTCATCTGAAAATGTTTTCCAGTAAATGTAATTTT
CAAAATAAAGAAATCATTGATGAGTGTCGTACTAAAAATAATTTACTCAACAAATGTTAA
ATTTTTTTTCAAAATGTTTGAGGGGGGGGGGGGGGGGCAAAATCAATTGTTTTGGTCAAA
ATAATATTGCCAAATTTTTGATGTGTGCGGCAAATTTCGAAATTTTTCGAGCTCGGCAAA
TTTGGCAAGTCTGCTTATTTTAGAATTTTTTTGAAAAATAATTCGGCAAATTTGCCTCTC
ACCCCTGGCACAATTTTTTCCAAGAAGCACGGAGCATTTTTAACAAGCTTTCACTGTTAC
AAAAGCTGAAAGAACTATCAAAAACATTAGGAATTGTGTCGCGTCAAAAATTACCAGCAA
AACTTCAATTAACTTCCAAAAATCGAATTAATTTTTTCTGTGGGGGAAGTGAACTTTAAA
AATGGGTTTAAAGGAATTATATGTATGTACACAGTTTGTAGTATTCGAGAAACACATAGG
GTGAATTGAAACTGATAAGAAAACACTCACGGGCGGTTATATCGATTGCGTATTCACTTC
AGTGCCACTTCATGCTTTATTTTTTCTCTTTTTTCTTGCTTATAGTTTAACAACTTTTAA
ATTGTGAAATTTCAGGTTCATAATGAGTCTCTCCAAATGTGAATTTTCAATGGAATATAC
CATAAAGAATGTCTCTAAATTTTCCGCCGGTGAAATTCAGTTTAGCGATGAAACAATTTG
GCGTAATTTAATATGGCAAGGCAAATATTGAGTTTTATTTGTAACATTTTGATTCAGGAA
ATTGAAAATCAGCAAGTTAGATGATTTTCTTGGTGTATCCGTATACTGTTCTCAAACTTC
CAATACCTGGATCAAAGACTGCCAGATTGTTGGAATATTGGAATGTAAAATAGTTTCAGA
CAATGGGGAAACTCATGAGGGAAT
>RGCG80893 Genomic segment corresponding to mRNA: NM_182198 Caenorhabditis elegans essential putative cytoplasmic protein family member of ancient origin (53.5 kD) (2F570), mRNA.
AGTTGGTATGTATGACGTGTAAGACTGAAAAGGACAGGTTGAACATTTATGGTGATGTAG
TTGATTTATTGATTTTAAGATTGAGAGGGGCTGAGTTGTAAATCATATTATAAAGATTTA
GGAGACACACAAATGTAGTTCAAATTTAAAAAATCTTGTCGCGTTATTAAGAATTCTTAG
CTTTTTTAAAATTAGGTCTTCTATGGTAGGCAGGCACATTTTGCGGCTTGCCTAGCTGCC
TACCGACAACTTTCTGTATTTTGGTAGGAAATAAAGTGTTTTGTGTTGTCACAGGTTGGA
AAGCATTTTTGTATCTACATGTGTTGCCAACTGAGCCAATTTTTTGCAAGATTTTAACCC
AAATCACAAAGGGAATATAACCAAAAAAATTTAAAGTAAAAGTTCAGGTTTAGGTACTTT
ACAAAAAATACATCTACAAATGTGGATTAAAATTATTACCGTAATTTCCCAAGCAGACGT
GCACCGTCGGCAAAATATTTTTCTGTGTTTTGACAGTGGCACATTTTTTGGTCAAACTTA
GGACAACCGAGACATAATCAGACAAAGTAGAGCAATGTGAGGTGTAAGTAAATTAGGGAA
CCTACGGTATAAAAAAACTTAGATTTGATCAACTTCTCAGTACTCATTATCTGGTTCACA
TGTTCTATTTCCGATTATTGTTTGAGAATTCCATCGTTGTCTTTGTTTCTCGAAAATAGG
CGGAGTCTCAGAATGGCCTGATCGGCAGGGGACGACAAGGGGGCGAAAAGTTCTATGCAC
CCTCCTTTTTAACAAGATAAAACACAATTCCATTTATCATTTTTTTTGCTTATACGGTGT
GCGTGTTTCTGTTTTCCCATACCAAATCGTCTCCTCGTAGTCTCATTATGTCGCCGAGCT
TGTTTGCTTTGGTGACCAGGAGAAAAACAAGTGCAAACATACTGTCATTGTTCAAAAGGA
ACCGGCAAGGCTGCTCAATTTTATCATTATTTTCAGAGCCATGGTGAACGTTCGTCGTGC
TAACTTCAAAAGCTTCTGGGATAAATATTCCGACAAGCCAGACACCAACTCGATGATGTT
GAACCATTCTGCGGAAGAATTGGAGTCAAGTGATCGTGCTGATATCTTGGCCAGTCTTCC
ACTTTTGCACAACAAAGACGTCGTTGATATTGGAGCTGGAATCGGGTTAGTTAACAGGAC
TAAACTATCCCTTTTTCCGGCCGCTTATATAAACGTTTTAGATATCGTGCTATCCGTAAA
ATATCATAAAATTTAAGTTTTTCAGGCGATTCACCACCGTTCTTGCCGAAACTGCTCGCT
GGGTCTTGTCCACCGACTTCATCGACAGCTTCATCAAGAAGAACCAGGAACGTAATGCTC
ATCTTGGGAACATCAACTATCAAGTCGGAGACGCTGTTGGACTTAAAATGGAGTCAAACA
GTGTTGACTTGGTGTTCACTAACTGGCTCATGATGTACCTTTCCGATGAGGAAACCGTTG
AGTTCATTTTCAACTGCATGAGATGGCTCAGATCACATGGAATTGTTCATCTCCGTGAGA
GTTGTTCCGAGCCAAGCACAGGAAGATCAAAAGCAAAATCAATGCATGACACTGCAAATG
CCAACCCAACTCACTACAGATTCTCTTCTCTCTACATTAATGTGGGAAATCAAAATTATG
ATTATTAAAATCATTAGAGTTTTCAGCTTCTCCGTGCCATTCGCTACCGTGACGTCGACA
ACAAACTCTGGCGCTTCAATGTTCAATGGTCTTGCTCCGTTCCAACTTACATCAAGAGAT
CCAACAACTGGCGTCAAGTCCACTGGCTCGCCGAGAAGGTTCCAGCCGAGGATGGAGCTA
AGGGAACATCATTCAACGAGTTGGTTGAGTTGATCAAGAACACATGGCAAAATGAGCAAG
AGGCTTGGGATGCAAAGTTGGATGATGAGAAATACGTATGGACGGATAAGGTGAGATAAT
GATCATGTGATTGAAATTAAGATTAAACATGCAACAGTTTATAGTAGCAGTCTGGGCTTG
AAAAATGGTGATAAGCAATCCTTATCTTAAAGAATCTGATACGAATTATAAAAACGTCTG
CAACATTTAATGATTCTGTGAAATTTTAATTTGATAGCATTTGAAAATCAAAAGTTTGTT
AGAAAAAATATTACTTACATTTGATTTTCATTTAACATTTAAGAAAACATAATGAAAGAA
GGGCTTCCGTATAGGGAATAAAAAACCACCACTCTTAACCAAGGCAAACAAGAAAAATCA
ATCTTTCAGGTGTTCTCATCTGCTCTTACATCTCTCCCATCCAACTCGACATTCTTCCTC
TACACTCCACGTACCGTTTCCCCATACTGCCACATCAATGCTCACACTCTTGCGGAAACA
TTCAATGCCAATGTCTGGAACACTGAAATCATTCCAGAATACTACCGCACATCACTCACA
AAATCAAACAACTTGAAGGATCAGAGAGTTCGTTTTGGATGGAATCAATCTCTGACCGAC
TCTGTCACCTATTGGCAACAGAAGGATGCTCTTTTCGATGTCTTCGTTGCCACTGAATTC
TTGAGCACTGTTGATGATGAAACCATTCGCCAACTTCCAAATGTTATGAGCGACGGAGCC
AAGTTTATCACGTTGGAGCCAGTTGATGAAGTGAATGAGGCTGAGATGAAGCAACGCATT
CAAGAATTGGGATACACACTGAAGTCCTTCACAGATGTCACTGATCAGTGCATTGAAGCT
CAGGAACAATACTTCAAGGATCACGAACAACTGAGAGATGAGAAAGTTATTCGTAAGAAC
TGGGTACTTCTTGAGTTGACTCATTAGATTGTGAATATATCTTATTCTCCACTGGATGGA
ACTGTACACGTATTTTTCTTTATTTCAATTTCATTTCTTATCACTTTTTTTGTTTCCTGA
AATTGTAATATTACTTTTTTCAATATTGATATGTTTTCTCATAAAATTTCTAATTTCCCT
CTTTTACATCACTTTTCCCATTGTCGTGCTCTCTGATGTGCCCATTTTTCTTGTTCCGTT
TTTTCTTTGCTGTTTTTTGTGTGTGTGAATAAAGCTACTAGCGTCAATTTTTTTCCCTAT
TCTTCCTCGTTCCACAATTTAAATATTATTGTTCCTCGTAGATATGTTGATCTCTAATAT
ATATTTTCCAACTATCTTGGGAATTTTCAGTCTGGAATTAAAGATCTGTTAGGCCGGAAG
AAGGAGGAGTTGGGGAGCACAGTCTACAAAATCGGGCAGAGATCTCATTCGATTGATTTT
TGATATTTGAAAAATTTGGAGTCAGCGTAATATGGAAATGACAATTGGCACATTAAAAAT
AACATTTTCGGCGTTCAACACATGAAACAAATTGCATTTTGAAAGGTTTTGAAAATTTTT
TACTATAATACTGATAATTAGTAATTTTAGCATCAAATTGTTGTTTTGGAACTATTCGAC
GGGGTACTGTAGGTTTTGAAATTGGACACTTGTACCTTAAAATACAGAATTTTTCAATTT
TCCGAACTTTTGGAAATAAAAATAAGGAAGAAATTTTAAGGTACAATAGTAATTCAGATG
AACTTGTTGTATGTATATGTAGAGTTGAAATTCCATATGCTTCAAAATTCAAAAAATGGA
GTCGCACGAGGGATACTGTATTTCAATTTTAAATAATTTTAAATATTTTAAATAAGAAGC
GCCTTACTTTAAAATTTTGCACCTTGGCTTTATTTGAGTTTACGAATAATGGTCATAAAT
TGAAGCTTTTTGATAAAACCAAAATTACTCAAGATACTGTCAACATAATAGAAAAATTCA
CAAATAC
>RGCG80895 Genomic segment corresponding to mRNA: NM_182195 Caenorhabditis elegans BTB/POZ domain containing protein family member (33.5 kD) (2G691), mRNA.
AAAGTTAAAATTGGTTGAAAATGAATATTACTGACTTGCGAAACGACAGGAACTTTGAAA
AAATTTTTAACCTCGATGAACTTCACGGCAACGGCAGAGGTAGAACAACGGATTATCCAC
AGAATACGACGGATATTTAAAAAATGTCTAAAATTTATCTCACAATGGAGTTCCGGATCT
ATTACAGAAACCATTATTAGCTGTGAACAAAAATATACAAATTTAATGTTAATATCTCAT
TTTCAAAATACTTACTTCCGTTTAGCAATAATTTAGATAAATGACTGTCATACTATTATA
TAAAGCATTGTTTCCTGACAAGAATTAGTAATTTAAAATTATTGTCATGTTTACTCTTGC
TAAAATCTTTAAATTACATTTATAAAGTTAATTCGTTCTATATCGGTCTAAAAAATAACA
CACCTTGAAACTGTTTAAGGTGGAAATTGCAAGAAAAATATATATTAGTATTTCAAGATA
TGATGCTGAAATTTGGGCACTTCTTTCCTTTTTGTTGATAGCATATTGTGGTGACACTTT
CAGCTTTCCAAATAGACCTGTTTGTATTGGAATTGTCCTGCAAAAATATTCTAACAAGTT
TCAATTCAAGGAAAAATCAAGTTCATTATATCCATACTCTATTTATTCAAAGTTAATCTG
TTGTTCTACCTCTGCGGTTCCCGTGAAGTCCCATCGAGATATGATTTTTCAAGCGGATTC
TTGTCGCTAATAGTTTTTAAAGCTTGATGATCAACTTCCACGAATATGCGAGACACTTAT
TAACAAATTTTCACTTATTACTGTAAACTAAACATTTCAAAATTAATAAAAAAAATTTAA
TTACAGGCCATAATAGCGTGACACTCGTTCTGCGTACATCTGGCTTTATTTCCACGTGTC
CCACGAGTTTTTCTTCCTCTTCAGTTTTTGATCAGTGCTAATTGTTTTCGTTAGAATTTG
AAAACTTCGAAACTTCGAAACGAAACTACTTCGAAAAAAAATGAAGATAAAATGTGTTGA
AGTCAACAGCGACAAATATTCGATTAAATCAGTGCTTGGAAAATTCTGTGATACAAACTG
TGGAGGAATCAATGTGTGAGTTTCAAGATTTTTCCACTTCGGCTAATACAATACTTTTTC
AGCTCATTGTTTGTCTCAGAAACTACTTCGAATAAGTATAGATTTGAATGGGAATTAAAA
TGGGACGAATTGAAGAAGAAAGGGGTCAAGCATTTGTTTGGAACAATCACCCCGGAAACC
AACGACAAGTTGGTTCCAAGCATTGATTTTTCTGTTGATGAAAAACGCAGCACATCTAAT
TTGGAAACTTCTAAAGACTGGTTGTACAACATTCCTTTCAAGTACAAAATTTTCTACAAA
GAATCCGATTATTCTGGATTAACTTTGGAAGAACTTTTCAAGCCATCTGAAAGGAATGAT
GCCGTTTTAGTGATCGGAGGTACAAAGATGCATGTCAATAAAGCTGTAAGATGTTTTTTT
GCAGTTGCAGTGTCCTATATTTATAATTTTCCAGTTGCTGAGCTTCCATTCTGAATATTT
TCGAGCTCTGTTCTCCTCGAATTTCAAAGAAGGAAAGTTGACTGAAATCCCAATGTATGA
AGTTTCATATGAAGATTTCTCGAGAATGCTGGCAGTTTTGTATGGAAATGAAGCTTTATT
GAAAGGTGATCCAATCCTTCAAACTAATATGAATTCATTATTTCAGATGATAATTTGGAA
AAGATGTTGGAGCTGGCCGATCAATTTCAGGTGCCACGTGTAACGGCTCATATCGAGACT
CATTTGTGCCACTTTTCGAAAATGAAGCAGGATCAATTGATGCGTTTGGCAGACAAATTC
AATTTGCGTACAATCATCGAAAAGATTATCAGTGAAGTGGACACTACTCAAAAAATGAAG
AACCTCAAGAACTCGGCAGTGTTCTGGAATTTATCAGATGAAACGAAGGTGCTCTTCCTG
TATCGTCTCATGCAATTGATCTAAAGGATGGTATAGATTGAAGTTTTTTTATTGTATAAT
TTATGTATTTATTGTATTTTCGTGGTATAATTATGGAAGAATAAATGCATCGCATTTGAA
AGTTTTTTTATACAGATTATCTCTTATTCAAAAAAGTTACATTTAACTAGTAAAATCTAG
CCAGAAATTTAAGATCGTGTAGAACTCAGAAGATATCCGAAATCAGATGGCAGTGCTGAA
TACTGCTCATAACTATTTTTGTTACCTTTTTTTAAACATTGGTAAATATTGGCTTGGCTT
AAAGTATGGCTTATGACGTGAACCAACATTGAAAATGGACGAATATTCTGGAAATTGAGT
TTTTTTAGATAATAAAAAACGCTGTAACTATATATAAATAAATGTAATGTTTGTTTAAAA
CACCTTTTCTTCCAGTGCTACACCCTTTTATTGATCTTTTGTGTCAATATAAGTAGACTC
TTATCACTTTGAACTTGTTCACTGACATTCTATTCACCATGACAGTCAATTCTTTATTCA
ACAATTTTACTTTTTTTTAAATATTAAACTTGCATTATTATTTTTGAAGTGAGTTAGTGA
ACGAAAACAAACAAAGACCCTCCACGGGTACTCACTATCAGTACTACTCACGTATTTGGA
TATTTTTTGCGGGGATTTGGAAAGCCATTTGCAGTTCCAACCAACTATGTTCTTAAGAAG
ACGTAATTTAAATTCATCAAGAATCATATGCATCATATCAATTATCGTGCTTCTTCTTAT
AATCATTTCACTATATCCTCATAAGCGGACACAATTTGGAAGATATTCTCGAAGACAGAA
GACCATTCGATTTCAGCATAGTACTGGAGAAATAGGCAAGTAATCTTTTAAATCATACTT
TAAAATAAATTTCCATTTAGGCGATCAATTATTCTCTCTACTTTCTCATCTTGGTGTTGC
AAAAACTCTTTATCGAATTCCAGTTATCAATTCTGCTAATAATTCAAAATTAATCGATAC
TCTT
>RGCG80896 Genomic segment corresponding to mRNA: NM_182193 Caenorhabditis elegans putative cytoplasmic protein (10.4 kD) (2O23), mRNA.
ATTCCCTCGCCAATATATGACCAACTGTTGAAATTTCTGCATTTTCCGGCTACTTTAATC
GATTTTTCTCTGATATTCAGCTTGAAACTACGGAGGCGTTTTTCTTCAAAAAAAAATCTA
AATTATCGCTTTTTAGGCCAATCTTAGGGTTTTTGGGATTTTTTTCAAGTTAAACTGAAT
GAAATTTCCCAAAAAACTCCAAAAATGTGCCTAAAAATCGATAATTTAGCACTGTGAAAC
TATAAATCAACGGAAAAACGATTAACATAGACTGAAATGCACATTTTTTTGTCATTTTGT
ACTAAAAAATCCTTTAAAAAAATTTATGTAATTTTTGTCATGGCTTTTACCAAAAAAAAC
TTTTTTTGACATTTTATGCAAAAAACCATTTTTTTTTTGTTATTTCGTGCAAAAATATTT
TTCTGTCATTTTGGCCATAAAAACCCAGAAAGAATTTTTTTTTCAATTTTGGGCAAAAAA
AATGTTTTTTTTTGGAGTTCTGAATTTTCCAAAATTTCCAAACGTTTTTAGCTGAAATAA
CCGTGATTTCTACATATTTTTACCCAGAAAATTTCAAATTTTTTTCCAGATTCGAAACGT
CCATCTCCTCATTATCCTTCAACGAAGACGGCTCCCAGCTTGCGATAGCCACATCCTATC
AATACGAGAAGGAAATTGATCCATCACCACTGCCAAATAATTCGATCACCATTCGCCACA
TTACCGATCCGGAGAGCAGACCGAAATAATTTTGAATTTTCGCCCTTTTTTCCATTTTTT
TTCCATTTTACGGGACTATTTTTGCTCTTTTTCCGATCTTTTTCCCCAATTCAATACACT
AAGATTGTCTAATTTTACTCTTTTTCTCCAGATGAACCATGATTTATCAAAAAAAGTTGA
GAAAAATAGCCCTAGAACGGAGATTTTCACCGATTTTTTATTTTTTCTAAATTTTTAAAT
TTTTTTACCTCCCAAAACCAGTGAAAAACCCCCATTCCAGATGCCAAAAGGAGACTATCC
ATCGCTGGCCGAGTACGCGGAGGCTCAAAAGAAAATGGGCAGCTGCTTGCCGGAATTTCG
AGCCACAATGATTAGATCTGTGCAAATTGGCGCTGGTTTTGGCGTTCCTTTTGGGTTTTA
TGTCGCGTGGCGGTAGGATTTTGGGGCAACATTTGGGGTTTTTTTTTTGGTAAAAATTGT
GAAAAAAAAATTTTTTCATAAAAAATTTTTCGGCAAAAAATGCCTTTTTGCCTAAAAAAT
TTTTTAATGCATTTTTTACAATTTTACAGTTTTTAGTAAAAAAAAATTGAAAAATATGGG
CAAAAACTAGGTTTTTGGCCTAAAAAGTATTTTTGCCTAAAAAGAAAAGTTCGACCAAAA
AAAAAATAATAAAAAAAGTTTTTTATTTTAAAAAATTTCGTCCAAAAAGGCAACAATTTA
TTTTTGGCCTAAAAAATGTCTCTTTGCCAAATGTTTTGTTGATTGAAAATTTGGCCAAAA
AGGGATTTTTTGCCTAAAACTTGTTTTTTCGATTAAAAAAAATTTGGTCCAAAAAGGCAA
AAATGTCTTTTTGCCTAAAACAAAAAAAAAACATTTAGGGCCAAAAAACGGTTTTTTGCC
TAAACAAATTTTTTAAAATTAAAACAACTTCGGCCAAAAACGTCAAAAACAGTCTTTTTG
CCTAAAAAAAGTTTGTTTAAAAAAAAATGTTTTGCACTTTTTACAAGATTTAACGAACTT
TTTACAGTTTTCAGTGAAAAATAAATAAAAAAATTCAGGCAAAAAAGGCAAAAAAACCTT
ATTTTGCCAAAAAAAAAAATGTTTTTTTCTCATTTTTACGAGTTTGAACGAACTTTACAT
TTTTCAGTAAAACAATTAAAAACTCGGCCAAAAATAAACAAAAACCCATTTTTTAAAAGC
ATTTTTACAAGATTTAACGGATTTTTCACAGTTCTCAATAAAAAATATTTAAAAATTCGG
GCAAAAAAGGCAAAAAAATGCTGATAAAATTTTTTTTTGATTAAAAACAATTTTTTAACC
CAAAAAAGCTTTTTTTGCCTAAAAAAATTTTTTTTTTATAAAAGAAAAATTCGGCCAAAA
ACAGCAAAGAAGTGTTTTGTCCTAAAAAATTTTTTTTTGAGAAAAATATTCGGCAAATAA
AAAAACAAATTTTTTGTGCTAAATTTTTTCCTGATGAAAAAAATTGGTCAAAAAGGCAAA
AAAGGATTTTTTGCCTTAAAAATTTTTAAATGCATTTTTACAAGTTTAAACAGAGTTTTT
ACAGTTTCAATAGTAAACATTTTACAAAATTCGACCAGAAAAGGCAAAAAATTGTTTTTT
TGCCTAAAAATGTTCCTTGAAAAAAAAAATTCGGCCAAAAAAAAAAAGGTCGCCTAAAAA
AATTTTTTTCATCTTAAAAAAATTTTTTGCACCTAATTTTTTATTGCATTTTTACACAGA
CTTTTTACAGTTTTTAGTAAAAAATTTAGAAAAATTTTTGCTTTTTTTACAAGTTTGAAC
GGACTTTTTACAGGTTTCAGCCAAAAACAAGATTTTTGGCCAAAAAATGCACAAGTAAGG
CCTAAAAAAATGTTTTTTTCCAGACAACACGGCCGACACCTCAAGCCATTCCTGGGAAAA
TCATTTGCCACGTGGCTGACGTCAACACTGACATTCACTTGTCTTGGACTGATGGGCGGC
ACGTACAGTTGTCTGCGCGTCAAATTTGAATAAATATCTGAATATTTATCTAGTTTTTGT
TGTTGTAGAAATTTTCAAATTTTTTCAAATTGTGTTGTAGTAATAAATAAAACAAACTGA
AGCTTTTCATCGCCACGTCATATCATTTTTCCACATTGTCTCCCATCTTTTATGCCAGCA
CTTAATTTTGTTTGTGCAAAAACAAATTGCTGACGATGCTTTTGTGATAAGCAAGATAAG
CCGGCAAAAAACCGGTTTTTGGGGTGCTGAACGCATTCGTTTTTAAGTTAAAACTAGTTT
ACGACTCGAAAATTCGAGGTTTTTCGATAAAAATCGATAATTTTTTTAAACATTTCCATT
AATAAACGTTTTAAAACTTTAAAATCGGAATTCGTGGCCAGACCCAAGTCGAAAGAAATA
TCAACATGTACCTTTAATAGTTACGGTAGGCTTGTATACATTTTTTAAGCGCGGATCCAA
ATTTTTGTCACTTTCATTGATCAAAAATAGCTTAACGCGTTTGTTTATTATTTTACAACT
TGAAAATTCGAGATTTTAAGTTGTAAGTCGTCCTTTATCAGCAATATTCGCGGTGAGACC
CACTTCAAAAGTTCATCATGTCCTTTGAAGGGTTACGGTCGTCACTAAAACGGGGTTTCG
GGATTTTTTTACTCACTGAACCAACTTTTCGTTGTTTCTATTTATAGGAGATAGCTTACC
GCATTTATTTTCAATTTTATAACTAAAAAATTTGGATTCTTAATCAATTCAAGCGGAAAA
TTAGTAAAAATCGGCTTTCGTGGCGAAACCCAACTCAAAAAGATCGTCGTGTCCCTTTAA
GGGTTACAGTAGGCGCCAAATCAATTTTCTTTATTTTCTTCGAGAGTTTTTTGAAGGTTT
TTCCTCCCGCTGACTCAACTTTTCGTACTTTTCATTAATAAAAAACAGCTTAACGCATTT
TTTTTTCAAATTTTACACAATAAAAATCTCGATTTTAAATCAATATCAAGCGGAAAATCA
GTAAAAATCTTCT
>RGCG80897 Genomic segment corresponding to mRNA: NM_182192 Caenorhabditis elegans argonaute (plant)-Like Gene (101.6 kD) (alg-2), mRNA.
GTATTGTTTTGATCTACACATGTCTACTGGGAAGAAAAGACCTCTGAGGTGGATCAGGTC
AGCTTTGGGAAGAGGCACCTGCCGTGCTCTCTGCAGTTGCAGTCAAGGTGGACAGGAGCG
GCTTCTGGTTTGAAGTCGAAAAGAAGAAGGAATCATTGCTCAACTCTTTTGAAGATGCGA
GTGAAGGCCACCTATGCGTTTCAAATGCTCAGTCATTGGACGATTGCACAAATTGTTATT
GGTCATAACATGATCCACAACCAGGAACTGGGATACAACAGGTTGATGGTGGAACAGGCG
GAATCAGTGTGGATGATTCAAGGTTGGGTCTAATATTCAGGCAGCAACGTTTTTTTAGTC
TGTTGGTGAAGGGTGGATAGACATCAAAAATATTTCGATTGGTACGGGAAGTGTGGCTAA
CTTGGAACCCGCAATTGGAGGATGTGAACACCGAAGTACCGTGTGCAAAGGATTGGCAAT
ATCGACGGTCACACTGGAGGGTGGTCCGTGAGAACCTCAGAAGACATTCGTGGATGGCTC
CTCACCAAAGCTCTCGTTTGTCATTGAAGAGGGGAGATGTTGGGTATCTACGTGTACCTA
ACCCTTAACGTGGATATGAAGATCGTGTAACGTGAACTCATTATCTATGTATACTAACTT
TCTATTTATTCCTTAGTTATGTAATAATAAACTACTCGTCTTCGCCTCCTTGTTCGGCCT
CGAATATATAACAAAAAATTAATAACAGGCAAAATGATTTACACAACTTTCTCTATATTT
TCTTAGTTGACAACTTTTTAATATCTCAACTTACCGCAGAGTTATGACGGCTCAAACTAA
CCTTGGCTCGCTGCCAATTTTCCCACGTTCCTCCTCCTCCTCCCCCTACCCGAACAGTCT
GCCCCCAAAACTGTGTCTGCGTCTCCTTATCGCGTCCCGTCATCTAACACTCCCAACGGA
CCGTCTTCCCACCTGTCAATTTCCCTGTTTCTCTGCGTCTATGTTCCCTCTGCCTGTACA
CAATGGTCCTAGACTTGGAAAATTATCGATTTTCGGTTAGTGGTCCGAGATTACCCGCGC
GCGCGCATTTTTGAGAGGCCAGCTGTGTTGGTCAATCGTTTTTCTTGCGATTAGGGGGTT
TCTCTTTTCATTTTCTCAGTTTTAAAAATAGTTTTCATTTTTAATTTTGATTTTTCTCAT
TAAAACTTTAAAAAGCTTAAAGTTTTCTCTAATTTATTAAGTTTAACATTTAGAAAATAA
GATTTTCAACCCAAATTTCCATATGAAAATCGAAATTTTATCCCCTATACAATTCAAATT
CCCCACGCTCCCCAACCCTTTTCTAATTGAGTTTTGGGGTGCATCGAAAAACACGCCAGT
GCACCGAAAGTGCGCCAGCTAGCCCGTTGACGGCATTCCTTCCCCCGAGGGAACACCCGC
TTTCGCAATGACTTTTGAAGCCGATTTTGGAGGTCTAAACTAGTTTTTTTGAGATTTTAA
CTAGAAATTCGAAAAATTCAGTTTAAATTCTATATAGATCTTAGGTTTTTTGAGGAATCT
AGGTAAATTTTGGATTTACCAATTGGTATAGTAAAGTTAGTGTGGTTTTTTAGATTTTTG
AAGTTCTCAGCAAATTTTCCTTTAATTTTGCCAAAATTTTCTATATTTTCCACAGCGAAC
TTTCAATTTTAAAATACTCTGAACAAATTTACTAAATAAAATCGAAAATTTTTTGGCATT
TTATCGATTTTTCTCAAGTTGCCAACTATGTAATAACCTCTATGATTTCAGAGAGATTTT
TGATTTTTCCCACTTAAGTATGTCTGCACTTTAAACCAAAAATTATGGGGTTTCATGCTT
AAAGTTCACATTTTTTCTGTGTCTGGGTGTGCTGCTCCGTTTTGTTCTTTTTCGTGCAGC
TTCTCATTATCAAATAAAATGTTTTCAGAAATGCCCGGCGATTCGCTGACATCGTCGTCT
TTCATGCCAGATGGTGGCGCAGAAACGTCGAGCTCTTCACAGTTGGGCGGCTCGGCTCAC
GGAGCAATTGGGTAAGGTTTTGAATTTTGTGCAAAAGTTTTGACTTAAATCTGAGTTTGG
CTCGATGTGGAGCAGGAAGTCTAAGCTTCTGGGCTTGTTAGAGCTGGATTTTGGGCCCAA
AAACTATATTTGGAGCCCAGAACTGGGAAACTTAAACCAGAGCCTCTAATAACTTGAATC
TAGTGAAAAATCTGACACTTACAAAAAAAACTGAAGTTACTTCAGACTTGGACTTTAAAT
TTAGAATGTGAGCTCACATTGGCTGAGCTTCAAGTTTTTAGAATTTTGGGCTTTAGCTAT
AATTCTATTAAAATTTTTAGAGAATGTCCGGAAATTTCAGTCCAAGCTTAAGCTTAAGCC
TAGACCTAAGCCTAAACTCACACCTAAGCCTAAGCCTAAACCTACGCCATCAAATTTAAG
CCTAAGGTAAATACCACCCGACTAAACCAAAGCCAACTCTTGAGCCTAAATCAAATTCCG
ACCTTCAGCGTCTGTTGAAGCTTTCAATTTAGACTTAGCCTAGGCAAGCCCAGAAACTTT
AGCTCCAGGCCTGATTTTTATTTAGTCTTCCTGTAAGATTCCTGAATCTCTAATTTTCCA
ATTTTCAGCACAAAACCCGACGCAGGCGTCCAATTCCAGTGCCCAGTCCGTCCGAACCAT
GGAGTCGAGGGCCGATCCATCCTCCTGCGAGCCAATCATTTTGCAGTACGGATCCCCGGA
GGTTCAGTCCAACATTATCAAATTGACGTCTTTCCGGACAAGTGCCCAAGACGGGTTAAT
CGGTAAGTACTTTTTCTATTGATTCGGGGTTCCCTTCAAAACTTCAGCTCTGAAATTTTA
ATCATTTTCAGCGAGGTAATCGGCTGCCTGATCTCCTCCTTCTCAAAATATTTCACCAAT
ATTCGACCAGTCTACGATGGAAAGCGTAACATGTACACGCGGGAGCCCCTACCAATTGGC
ACGGAGCCCATGAACTTTGAGGTGACGCTGCCTGGAGATTCAGCAGTGGAACGGAAGTTC
TCAGTGACGATGAAGTGGATCGGTCAGGTCTGTCTGTCAGCTCTGGACGATGCCATGGAA
GGTAGAGTGCGGCAGGTTCCACATGAAGCCGTTCAGTCGATCGATGTGATTCTTCGCCAC
TTGCCAAGTTTGAAGTACACCCCGGTTGGAAGGTCGTTTTTCACACCTCCAGGTAAGATC
TCAAGTTGCTTGGTTAAGGATCTAGGACCTAGGATTTAGGATCTAGAGTATAGGATCTAC
GATCTAGGGTCTAGGATCTAGGATCTAGGATCTAGGATCTAGGATCTAGGATCTAGGGTC
TAGGGTCTAGGATCTGGGATCTAGGATCTAGGGTGTAGGATCTAGGATCTAGGATCCAGA
ATCTAGAATCTAGGATCTAGGCTCTGGGATCTAGGCTCTAGGATCTAGGCTCTAGGCTCC
TACGCTCCCAGACAAACTTCAATACTCCAACTATATCTTTTAGGCGTCATGAAGCCCGGC
ATGCAAATGCACCAGGAGAGCAAACTCGGTGGAGGCCGCGAAGTATGGTTTGGATTCCAT
CAATCCGTCCGACCATCCCAATGGAAGATGATGCTCAACATTGACGTCTCCGCCACGGCC
TTTTACCGCGCGATGCCAGTCATCGAATTCGTCGCCGAGGTGCTCGAGCTCCCAGTCCAA
GCTCTCGCCGAGCGTCGGGCCCTCTCCGATGCTCAACGCGTCAAATTCACCAAAGAGATC
CGTGGACTCAAGATTGAGATCACCCATTGTGGAGCCGTGCGCCGGAAGTACAGAGTTTGC
AACGTCACACGCCGCCCGGCCCAGACCCAGACCTTCCCATTGCAACTGGAGACTGGCCAA
ACTATTGAGTGTACTGTAGCCAAGTACTTCTTTGACAAGTACCGTATCCAGCTGAAGTAC
CCCCACCTTCCATGCCTCCAAGTCGGTCAGGAGCAGAAGCATACGTACCTGCCACCAGAG
GTCTGCGATATTGTTCCAGGACAGCGTTGTCTGAAGAAGCTCACCGATGTGCAGACGTCC
ACCATGATCAAGGCCACGGCTCGTTCCGCTCCAGAGCGTGAGCGTGAGATTTGTAAGCTA
GTAAGCAAGGCTGAGCTCTCCGCGGATCCATTTGCTCATGAATTCGGAATCACTATCAAT
CCAGCAATGACTGAAGTCAAGGGACGTGTGCTCTCGGCTCCGAAGCTTCTCTATGGAGGT
CGTCATCGTGCCACAACTGCCCTTCCGAACCAGGGAGTCTGGGATATGCGCGGGAAGCAG
TTCCACACTGGAATGGAAGTCCGTACCTGGGCGATTGCATGCTTTGCTCAGCAATCTCAT
GTCAAGGAAAATGATCTCAGGATGTTCACGACTCAATTGCAAAGGATCTCTACCGACGCT
GGAATGCCAATCATCGGTACCCCTATGTTCTGCAAATATGCTTCTGGAGTGGAGCAGGTG
GAGCCGATGTTCAAGTACTTGAAGCAGACCTATTCGGCGATTCAGTTGATTGTGGTGGTG
CTGCCAGGAAAGACTCCGATCTATGGTAAGTTGATTAATTGTAGGTGAAAGTTCTAGGGT
GTTGGTGTAAGCTTTACGCTCCTAGGTTCCAAGGATCTAGATCTTAGATCATGGAGTCCT
GGGATCCTAAGCTGCTAGGCTCTTGGAATCCTAGGTTCCAAGGATCTATGGCCTAGATCA
TTGGGCTCTGAATCTTGGGACCAAGATCATCTATATCCTTACCTCTTCAACCCCATCTGA
AGCTCTATATTTTCAGCCGAAGTGAAACGCGTCGGAGACACCGTCCTCGGAATCGCCACC
CAGTGCGTCCAGGCCAAGAACGCCATCCGAACCACCCCGCAGACACTCTCCAACCTCTGT
CTCAAGATGAATGTGAAGCTTGGTGGAGTCAACAGCATCCTCCTGCCAAACGTGCGTCCA
CGGATCTTCAACGAGCCCGTCATCTTCCTGGGTTGCGACATCACCCATCCAGCAGCCGGT
GATACCCGTAAGCCATCCATCGCCGCAGTGGTAGGATCTATGGATGCTCACCCGAGTAGA
TATGCGGCAACAGTTCGGGTCCAGCAGCACCGTCAGGAGATCATTACGGATCTGACATAT
ATGGTTCGAGAGTTGCTTGTCCAGTTCTACCGTAACACGAGGTTCAAGCCAGCCCGAATT
GTGGTCTACAGAGATGGAGTGTCTGAGGGTCAACTCTTCAATGTGCTCCAATATGAGCTC
CGCGCAATTCGTGAAGCTTGTGTGATGCTTGAGAGTGGATACCAGCCAGGAATCACATTT
ATCGCTGTGCAAAAGAGACATCACACAAGGCTCTTCGCCGCGGATAAAGCTGATCAAGTA
GGAAAAGCATTCAACATCCCACCAGGAACAACTGTAGATGTGGGAATCACGCATCCAACG
GAATTCGACTTCTTCCTCTGCTCCCACGCTGGTATCCAAGGAACATCCCGACCATCTCAC
TACCATGTGCTCTGGGATGACAATGATCTGACGGCCGACGAGCTTCAACAGTTGACCTAC
CAAATGTGTCATACCTATGTAAGATGCACGAGGTCTGTGTCGATCCCGGCGCCGGCGTAC
TATGCACATCTGGTGGCGTTCCGTGCTCGTTATCACTTGGTCGATAGGGATCATGGATCC
GGAGAGGAAGGATCACAACCTTCGGGGACGTCGTCGGAGGATACAACATTGTCAAGCATG
GCCAAGGCCGTACAGGTGAGCATTGTTTGGATTTTGAGATAGAGTGTAGGCAGAAGCATA
GAGCTAGGATCTGGGCCTAGATTATTTATCTAGACTGAGATCAGGATCTGGGCTGAGGCT
TGAGGCATAGGAGCCTAGGAGTCTAGAAGCGCAGTCCTTGAAGCATAGACCAAGACCCAG
ACCTAGACCTAGACCTATACCGAGAACTAGACCTAGACCTAGACCTAGACCTGGACCTAG
ACCTAGACCTAGACCTAGACCTAGACCTAGACCTAGACCTAGACCTAGACCTAAACCTAG
ACCTAGACCTAGACCTAGACCTAAACCTAGAACTAGACCTAAACCTTGATCTAGACCTTG
ATCTAGACCTAGACCTAGACCTAGACCTACACCTACACCTACACCTACACCTACACCTAC
ACCTATACCCACGCTTTCCTAACCTACTAATTTCAACTTTTTCCAGGTTCATCCCGACTC
GAACAACGTCATGTATTTTGCCTAAGTCTCCAACTACGGATTCTCTGCCATTTCACAGCC
ACTTGTTATCTATGCATCTCGATTTTCATTTTTCCCGTTTCCTCTGCCCCCTGAGATTTT
CATGTTTTTCCTTCCCCTAATTATCAATATCAATCAATACTTTAATATCTTTCAAGCCCA
GGTTTATAATATTTCCAATTATGTTAGGTGTTTAATTTTCACCAAGTTTTTTTTCCATTT
TTTTCCAAATTTCTTGAGCCATTTTCCATACTAGCCACACAATGCTTTTTCGATCCTCCA
AATACTTTCCATTTGTGTCTTTATCCCCTCTGCTCTAATTAAATACGACCTTATCACTCA
ATTGGTACACTTTGTTGTAAACTGTCTTTCTCTTAGTATCTGAAAAAAAACCTCATGATT
GTCCTGTTTTTCAACCCACCCCCACCCACAATGCCTTTTTGTGTTTCCCAATGGCAAGTC
CAACAGAATAAAGTGATATTTTGGAACCCACAGGATGTCCGCTGCTATTAGGGGGCCCGT
AAGATGGGCGCTGTTTCTGTACGCCAGTGAGATGTCCGCTGCTTCTAGAACACCATTAGA
TGTCGGCTGCTCTATTGGGCTCGGGGCATGTCCGCTGCTTTAGCAAACGCTGCTCTATTA
AGCCCGTATGATGTCCGCTGCTATTAGGGAACCTGTGGGATGTCCACTGCTTCTAAAAGC
CTGATTGTCTCCTACTTTGCACCAGTGATCCCGTAAGATGCCCGCTGCTTCTGAGAACCC
ATAAGATGTCTGCTGCTGTTCAATATGCCCGTAAAACAGGATCTCAACGTCTTTATTTTG
TTATACCACGTTACTATTTTCCAAGTTAGATGTACTGCTTTCTTCTCTCGACCTCTGCTG
TCTCACATTCCTGCCTCTCCTCCCATGAAATCCTCTTCCGCGTTGGTCGTATAGAGGATC
ATATCCACCTCCGTAATAGATTCCGTTACCAATACGACAACAGAATCGAACTCCCATGTA
TATGA
>RGCG80898 Genomic segment corresponding to mRNA: NM_182185 Caenorhabditis elegans putative nuclear protein family member, with a coiled coil-4 domain (54.0 kD) (2E497), mRNA.
TTTTTTTCAACTACTGGAACACCGCCGTTCCGCATGTTTTTGGCGCTCAACAAATGTTGT
TTTTTTCTTCCCTCAATATTTTCCATTTAATATCTTCCTCATTTTGTGTATCCCTTTCAA
CTACTACCACTCCACCCAAATCACAGAGAGTTGGTTGACAGCAAAAGAGTTCATGGCTTT
TCACTGTTGTTTTGCCTCTTCTCTTCTTCACAAGTTTTGCCATCGCAGAGCCGCCAGCTT
TCTGCCTCATCGTCGCGACTTGAGAGCCATTTTTTCCGTGTCCCCCGTCCCGTCCCTCAA
CTGCATTACATTGTAGAAGGGGACGGAAGCTGGTAACTTGAGCAAGGCTTTTCAAGTATA
AAATGCAGAAAAAAATGACAAAAAGAGTTCTTTGTGCTGAAGAAAAGAGCACAAATTTTG
AAGGTTTTGAATGATCAAAAGATCTTCGTCTTTTTTTTGGAATTTTGTTGAAAAATTGTT
TGAATATTCATAATTTTTGTATTAATTGGCTCCAAGTAGGAAGCTTTAAAATTGGAAAAA
TTGGAACAAGTTGATTTTCAAAAATTTCGCTATTTTTTCACTGATTATTTTTAGGGCAGA
CACAAATTGATCTAGAGCTCATGTCCAGAAAAGAGGCATAGGCAGGCAAGTAGGCAGGCA
GGCCACAAAAAAGCGTACTAGCCTATTGAAAAAAGCTTTTTCCAAAATTTTGAATCTTTA
TACCATTTTTTTGAGAAAGTTTCAGAACTTCTCATAACAAAATTCGGAAGTTTTGGGTTT
TTGTGTCTAAAAAAGTAACATTTCAGATTTTGGTACTCTTTTAAGATTTTTAAAAAGTCT
TCAAAAATTTCCAAATTTCTGAAATTCTCCAGTTTCTTTTTTATCTATTTGATCATCTAA
CTTCCATCAGCTGCTTCTAAACTATCAAAAATTTGTATTGTTTTAATTTTTGATCACCTT
TATCCATTAGCTCAATTTCTCCATTTCCAGGCGAGTCGGTATGGTATTCGACGCGCGTCT
CGGGTACGACCCGGACGAGTGGGAGGAATGCCCGGAGCCGGAGCATTTTCTCGTGTTCTC
CGGCTTCACCCGCTACATGCTCACGTTTGCCGCCATAGCCTTCGTCTACTACTTCTTCAA
ACTTCTCGATGACAAGAATAAGAAGGAGTCAGGCGAGAAGGAAGAGCCACAAACTTCGGT
AGAAAGCGTCCTGGCCAAGGCCGGTGACAAGCTTCATGATGTGAAAGAACAAGTGGTAGG
TGTTGAGAATAGATCTTGAAAAAAAAGGAATTTCAGCAGCAACACATCCCAGAAAGCGCT
GAAGAGCTGATGCGTGAAGCCGACCAATATCTGAAAGAACAAGCTCACTCAGTTCAAAAT
AACGTCCATCAGTTCGCTGAGCAGGCTGCAAATAAGTTCCCGAGCTTGGAGGTGGATTTG
AATTTAGGGTAAGTGTGAGAACAAGAATCACATTTTCGGCATTAGGGAGCAGGTATGGAA
TAGGCAGGCCTGAAGTAGTTAGGTAGGCATGAACTAGGCAGGCAAACATAAGTCAAGCGT
AGGCACGTAGTTAGACATGTTGGCAAGCAGGAATATGATAGGCACGTATATTCATTAGAA
ATGCACGTAGGCAGAGACACCTGGGTCAGGTATAGGCACGTTGCACATAGGGAGGCATGC
ATGAAAATGGCACGTAGGCAGGCAGGTATGGAGTAGGCATAGCTGCAACGCAGAAGTGTG
GAAAGCCCGAAATAGGTATCACATAGGCATGTCAAAAATCTCAGATTTTCAGCCACCCCA
TCGACGCCACCAGAGAGAAGTTCGACACCGTGCTCTCTTCCGTCAACAATCACCTCCACG
AGACAAAGAACATGGACCTGTCTCCAACATCCCGCGATTCCACCCAATTCGAGCAAATTC
CATCTATTGCACCGGAAGAATCCGCATTCGGGCACGACTTTGAGCATGTTCCACCTCATC
TCAAAACAGCTGCCGAGCAATATTATGCTCAGCAACACCAACCACCTCCGGTACCCCAAC
ACAAAATCGTTCAACCGGTTCCGATATCTCCGACTGACCAGCAGCTGCTTCACGAGTTTG
ATATCTACGATGCTCCAGCTCATCAGCGGATGAATCAGATCTCCGAGCAACTTGGACAGC
TTGGACAGAAGACCCCAGCTCAACTTCAACAGCTTCAACATGCTCAGTTAGCTCATCAGC
AACTGCAACAGCAGGGAGTCTTCCAGCCAATCCAGCAACCATCACCACTGCAAATCCAGA
CACATCCACAGCAACCATACTTTGATTTCTCCCAACTGTCCCCAGCATCTCAAGCCCGTT
ACAACCAGCAGCAGTTCGTGGACATTTCTCAGCTGTCTCCCGGGGCTGGAGCTCTGATCG
CTGAGCAACAAGCTTCAGGAGCATTCCAACCAGTAACAAAGAAGCTGGGAAGGGAGAAGC
GGCTCAGTGAGCAGTGAGTTTTTTTTAATCTTAGTTTGGGTTTTCAATTTACAAAGAGCA
AATTCAATTTCCAGAGACGAGCGAGCCCTTCAGGACTGGGAAAAGGAGAAGGCCCTTCTC
GAAGCTGACCGTCTGAAGAAGCTTTTGGATCATGAAGTTGGAGGTGATTCGACAGACTTG
GATTCGTCTCAAAAAGCCTATGATCACTTTGCACCAGCTTCTCACATCTCCTACGAGAGC
CATAGTGGAGCAGCACAGATTCAGTAAGTTTTAGGCTATTTTTATGGTTCAAATTTTAGT
GAAAGTTCAAAAAATGAGCAAAGCATTTGGAAATTTTTCAAAAAAAAGTGAATGCCTAAA
ACACAGTTTCGTAGTTAGGTAGGCAGGCAGGTAGGTAGGTAGCCTTGAAGGCGTGCCTGC
CTATAAGAGTATTGTTCAAGTTTGCAACAATGTTGGGAACTTTTCCGAGATATTTATACG
ACCTGTTAGGCATGCTAGGCCTGCTCTGATTTGCCTACCTGCATTGAAGGCTACCTACGC
CTACCAAGTGCCTACACATGCGCCTAGTTCCAAATTAGATTTAGATTCTTTTTTTACATT
TCGTGGTTAATAAAATTGATAAAATTGTGTTAAAACTACACTGAGCGAGAATGAGCTGAA
GGTTGGTATGAAGGCCTAGGTAAGCTGGTAGGTGAGCAGGCAGGCAGGCACGCTCAAATA
AGTACCTACTATGCATTTTACCAAGCTAATTTTTCAAATTTTTAGACCAATGACACCAAC
TGCTCCAAAACGAGCTGACGTCCCTGCACCACAAGTCACTTCGATTACCAAGTACGTTAC
TTTTTCAGAAAAATATTTTTTATTTATAATAACTTCCTATATACACAAAAAACACTGAGG
TCAATATTCATTAAAAGTATCTGTACTTGATCCTAAACTGTTCTCCTCTTCGACCAGCTT
CGTTCGTTTTGTCGAGTTCTTCGAGTAGCTCTGTCCTCGAGACTTGAGCGTACTATCAGC
TTGCCAAGCTCGATATCGCTTGTAGAGGAAAATGAGCAGTAAAATTGTTCCCTGAGACCC
TAAGACTATGGTGAAGGTGTAGTGCCAGAAGGTGGTGTATGGGGAGTAGAGGGTTCCGAA
TTGAAGGATCCATGGAAGACCTAGTGAGATTTGCATTACAACTATGGATACTATCTTCGT
GATCACATTTGGATCGTAGTGGTGACCCTGGAAATTTTATTTCAGACTTATTAGATTTCC
TTGCAAGAACTTACCCCTTGACTAAATTTCCTTTTCATTCCACAAAAAACTTTGTAGATC
ATGAAACTAGTGCATACTACCGTACTCAGTAAAAGTACAGTTACTGGAATGATAATTGCA
GCCACTATGTAGTCGGGTCGTACCCAGCAGAAGCAGTCCTGGCGGTCGAAGAATTTTGTG
AAGACTAGCAGAAATATTGAAAGAATAAAGGGGAGAGCTGTAATATTTAGGGGGTTGTTT
AGAATTTTCGGGCAAAAAAATTATCATACCTACTGACGTGATGAGAACTGGCACTGTTCC
AAAACATATGTTAAGCAGCCTGTAGGCTGGAGTTGGCAGGAAAACGAGGATATTTCGAAG
AGCTTGGAAAATTGTGAGAAATAGAGAGCTGAAAAGAATATTATTGATTAGAATTGTGAG
AATGGTTGTGGCGTAGCCGTGACGCTACCATGACACATAGAACTACCGGTATGACGCTAG
AAGGGCCCGAAGCGGGCAATGCCTACTCACCACAAAAGCAAAGCGTACATCACAGCTGCC
ATCGCTGTGCACATATCACCTGAGACATCTTGATTTGAGAACACTGTGAAGAACACGTAA
AAGAGAAGAAGATCAAAATGGTAGATAAGAGCAAGAAAGTCCCGACGAGCCAGATTATGA
CCCCGGACATAACTGTAGAGTCGGCTGTTGGCGAGAGAGTTTATACTAAAATTTTGGACT
TCTCAGCAGCAATTCTCTATAAGAATAAGCCAAAACTTACTAGGCAGAGATACTAAAAAA
CGTAAGAAAAGCTAGAGAGACAATCGATAGACCGTTCACGACGTAGCCAAGAGTGATGAG
GGCATTGTCACAGACATTCGGATCGTTTAGAGCAGCGTCCTGGAAATTTTAATTAAAAAG
CTTGATATTCGAAAGAGGACCGCAACCCATACCACAATAATAGCGAAATCCGTCAAATGC
GTGCATCTTGCTTCCAGAATTCCATCTGACTCAGAGACGATCTCACATTGGCGGTCTTCG
GCCCACGCATTCCTTCCAATATCCCACCAGGTTACTTTTAAATTTCCGTGCAGGGGTTTC
ATGAGAGTCGAGATATTGAATCGGAGCAGTGCCATCGTGGCTTCAGAAGTTGCTGATACA
GAGACTGCGACACCGTTGTTCATGACAGTTGCACTCATCACAGGTGTTGGTGGGAGGGAT
GTCTGTCGAGCACACGGTGAGAGTGGGACGGTCTCTGGAAATTTCATAGTATGGTTCTAA
AGTAAGTCTTGATGTAGCGCCCGACAGCTTCCGGGTTGTCCCAGCCACATGATGAAGCTC
AGCGTATGGCAGTACCCGGTAGATGTTGGGTGGTCACATGACGCAGCCGTGACGCTGTCG
TGACAATAGATCCCTTATTCTTTGTAGTCCATCAGTAAAAATTACACTTACGACTTGTAG
CATTCATCTGGTATGGCTCAGCTTCATAGAATCCTGCCGATCTCGGCACCCTCGGTGGAG
GTGTATATGTCTCGGCTTCTCCAGATGAAATAGGCTTATTTGTCCCAGTATATGTTCGAT
ATTGCTGTGGACCAACGAATAGAGATGTGTCACGATATATTGTGAAGAACACGTGGGATA
CTAGAAGTGTAATTTTTTAAGAGTTTCTTTTTTACAAGGCGGTTTTAGCCTATTATCTAC
AGTCGGCAGAACGCCGGTAAAAGCTCAAAACTTACAATCCTGGGTACTACATAAATCCGA
CAGCGGAACCAGAATAGAATGCCACTTTCCCAACGAGTCCGTACTATTGATAAGTTCAAA
CTTGCTACCCAAATCCAGTAGACCATCGTCTGCGCCGAGATTTGAGCAGTCTAATCTTTT
GGAGCTGAACCCCAAATTTTGCCCATTCAAGTACTCGATCCGTTGGTCTACTGTATTGTC
GACCATAGTTCCGAGAGAGTTTAATACCCTGAAATTTTTGATTAGATGGGAAAATGTGAA
AGAGTTCCTTCTCACCCTTGGGCAGAATTTCCGCTCTGATACATTATGGTCGGGCTCACG
TAGAGCATGTTGTCCAGGTTATGTAGGATCGCCATGGAGTTCTGGAAATTGTGTATTTCA
GATTAATCCATATTTTGCAAAAATTTCAGCGGATTTGCTCCAGTAGGAGCTGAGCGGTCT
GCGGTGCGGTTTGCGTTGCTGTCAGCACAAGGCTTCAAAGCCCCCTAACTCCTTTCCCAA
TGATCGTAAAGCTCCCAGATTTTTCGCACAGTCTCTAGAGGCTCACCTCTAGAATCTCAC
CTCGGCTGTCAATCCGGGCACGTTCGCAGAGTTGATCAGTATTGTGGATATCTCGGCCAC
CTGTGTCGCATTGAGATTAGCACCCATTTCCGAGTACGTGAGGGTCTCATTGAGTACTGT
CGATACGTTGTTGATACCGACTCCGCTCTACAAAATAATCCGATTATCGAAAAATTAATC
AACAATTCAATTTCCGACTTCGTGTGTGTGAGTGATTGTTTAACAAATAACTATAAACTT
CGCTAAAAAATTTCTGAAATTCTTTTTAACAACACACTTTGCTCTTCCTTGTCACTGTGT
CCTAATAAACTAACATCACTCAAATTTTTCAGCGTTGGCGCCAGCACAGTGGCTGTAGTC
GTTGGCTCCGGCTCCGGAGTAGGTGACGTCGTCGGTGACGTTGTTGATGACGTGGCATTT
GTCGAATACGTCACCGTTCTGTAATTAAGAAACATTTACTAATTTTTTGCGATTTTCGTC
AACTATCACACGTAGTATGGGTGCTAGTGCTTGGCGTTGTTGTTGTTGTGCTTGCTGTGC
TAGTTGACGTGGACGTGGCAGTTGTTGTGGGTACAGTAGTGACTACGGTAGTTGTGGGTA
CTGTAGTTGAGGTTACTGTAGTTGAGGTTACAATAGAGGTTACGGTAGACGTTGAAGCAA
TAGTTGTGGTTGTTGGTGTTGTTGGGATCATGGTGGTTGTGGTCCTAGCCGTCGTGGTAG
AGGTTACTGTACTAGAAGCCTCTGTGCTAGATGGTGTACTTGTTGACCTGGATGTACTAC
TGCTTGTATCAATCTCCTCTGTGGTAGAAGCTGTAGGTGGATCGTAGTTCCAGAATGGAC
GGTTGCTAATGCTGAATTTTTTTTTGTTTTTTATGGATGTTTTCAAATAAAAATTGAAAC
TTTATATAATTTTACTGCAACATTATTGGCAAAAAGCTTTTCAAGAAAGCAAAGTCTACG
CCAAAATTCTGATGCCTGCCTAATTGCCTACTTGTCTACCTTATAATACTAAGCTTTCAC
GTAAGCAGAGACGTCTGCGGGGTGCCTACGCCTAGCTACTACTAAATCCAGCCGAATAAC
AACGCTAATCTACATGATCTACACCGTCAGGCAAGCAGATAGGTAAGTAGGCATAATGTA
GGCATGTAAGCACATTTTACAATTTTTTTAGACAAATGTTTTGAATTCAATCCTTTGTTA
AACCAGCTTACCACGTATCATTCTCAGAAAATAAGCACGTTGGAAAACTTCCGACACATG
CACAAATTGAATCCTGATATAAAGTGCCACGTGTATCGGTGGATTGTTGTGAGCCATAGG
CACATGAGCTCATTGATTCATAGCATCCATTAATATAGACGTCTGGATCCTTTTTGCCAC
CTCGATACGTGAATGTCATCAGATTTGATTGCTGGAAAATTGGGATGTTGAGGATTTTAT
GCCT
>RGCG80899 Genomic segment corresponding to mRNA: NM_182180 Caenorhabditis elegans tia-1 (32.6 kD) (2G2), mRNA.
ATCTTCTTATTCGTTTTCTTTTTTACAGGGATCTATCATTTAAGCCATGTCCTTCTTCAA
CCCACCAGCAAACTCCAACCATGGTTACAATGACGACGTCAATACTGGTTACAATGCCCG
AATGCATTCAAAACTCGCCGAAAGAGAGGGATTTCATCTCGGAAACGGTTCAGATGAACC
AAGAACTTTGTAAGTTGGGTACATTGGAAAGTTTCGAATTTCTTGTTGAAAATTGTCAAT
TAATTTACTCTTTTGTTGCAGGTATGTTGGAAATCTTGATTCGACAGTCACTGAGGACTT
TATAGCGACTTTGTTCAATCAAATAGGATCGGTTACAAAGACCAAAGTTATTTTCGACGT
AAGTTTTTCGCTTTGGAACAAGACTAATCTTTACAGAAAACTCTTGCTTGCTCGCGGTAC
GTATGATTTTTATCCGCTTTTATTTTTACTTTTAAATGTGAATCTTTTTGATTATGATGT
TTTCTAATTTCACAGGAATTGGGGTACCTGGCTACAAATGCACAAGGCGGCAACCAATCC
ACACCGACACTGAGACAGTGTATACCTTTTTCTTTTGAATTTTTTGTTGTTTTAATTAAG
TACTAAGAGGAAAACATGCGTTTTGAATAGATTTTCATAGAGATTGAGAGAAAACCCGGG
AAATCAAAGTATTAGTCAAACGTTTTCATTTCAGGGTTCTAATGATCCATATGCGTTCGT
TGAGTTCTCTGATCATGGACAGGCTTCCCAAGCTCTTCAGACGATGAACAAGCGACTTCT
TCTTGATAGAGTATGTTTTATTTGAAACGACAAATTAACTCCTGTATAAAAAACAAAATT
TCGATATGATTCCACTGGGTTCCGATGTAAAATTTGTATTTTTTTAAGTGTTAGCAATAT
AGTTTATTTGCTTAAAAAATTAAATTTCGTTTATGTGTCATAAATAAAAAAAAGTAAATG
TGAAAACCTATTTCAAAATCAAATTTGTTATTTTCAGGAGATGAAAGTCAACTGGGCCGT
GGAGCCGGGGCAGCAGCAGTCAAAAATTGACACTACCAGACATTTCCACGTTTTTGTTGG
AGATCTCTCGTCCGAAGTTGATAACCAAAAACTGCGCGAAGCTTTCCAACCATTTGGAGA
TGTTTCGGACGCCAAAGTGATCCGTGACACTAACACCACTAAGTCAAAGGGTTATGGTTT
CGTTTCATACCCGAAAAGAGAAGAAGCTGAGCGTGCTATTGAGCAAATGAATGGACAATG
GCTCGGAAGAAGAACTATCCGTACCAATTGGGCTACAAGAAAGCCAGGAGATCAAGAGAA
ACCAAGCCATTATAATGAAAAGTCATACGATGAGATCTACAATCAAACTTCTGGAGATAA
CACTTCAGTCTACGTCGGAAACATTGCTTCACTTACTGGTAAGTCAACAAAAATTTAATA
TTTTATAATACTTTCATTGAAAAATTCTAACGTCGAATTTATAATGTTTTTTGCAGAAGA
TGAAATCCGCCAAGGATTCGCCAGCTTTGGACGAATTACCGAAGTCCGCATTTTCAAGAT
GCAAGGATATGCATTTGTGAAGTTTGACAACAAAGATGCCGCTGCAAAGGCTATTGTCCA
GATGAACAACCAAGATGTCGGAGGACAGCTTGTTAGATGTAGCTGGGGAAAAACTGGAGA
CGTAAGCGTTTTGATTAATTTTTTTAGTAAGGAAAATCTTATTTCAGACTGGAAAAACTC
CTGGAGGATCTTATGGTTACGGTTATGGAAACTCATCGTCTGGAGGAAACTCACAGCCGT
ACTCTGGATATGGTGGTGGCGGAGCTTACGGAGGTGGTCAAGGAGGAGGAGGCCATGGAG
GACCTGGACAACAGCAATCCAATGCCAACAGTCAGTATTGGCAATACTACGCCCAATACT
ACAATAATCCTCAACTCATGCAACAATGGTCCAACTACTGGCAGCAACAAGGAGGAGCTC
CACAACAACAGAACTCTGGAGGACATCAATAAACTCCAGTATTTTTTAAAAACATTTTAT
ATGTGACCCTATTGCCCCCGGATTTTGTCATTTGAACTTAATTCCAAGTTCCACCCATAC
CTTAATTTGTCCGGCTGTGGCCTTTCTGTCAGTTTTCTCTTTCTCGGCATTCTAACGCAC
TTTTCTATTTATGATTTCCTTTTTTTCTATGTATTTGTTATAATACTTCCCTTCTGAAAC
AATCTGTTGATCTTTTGACAATCATTATATCAAATTTTTTTCTGTTTTTTTATTTGCTTC
CATTACGTGTCCATTCCCCACCCACACCACTTCATCACCTAATCAATATGTCTAGATTCA
AAAAGAAAAAATGCACACAAGCAAACCCCTAAATTACACTGGTAGATTACAATGTTTCGT
TTTCTTAATTTTGCAATGGCACGTATTCTTATCTGGTTCTGTCTTTTTTCGTTTTTTTTC
CTGTTCCTGAAGCACAATAATAAATGCGAGGGTAAAGTCTTATTGAGTTCGAAAATGTTT
ATTTCCATTTCTGGGGGTTGAGGTTCTACACGTTTTGGGATTTTTAAATTTTCGGTTGTT
GCAAATTCCAGCAAAGACATTTTGCACACAGGACGAACGGGTGAGACAAAGGGATGAAAA
GTTAGTTGACATCAGTTGACTAGAAAATGCAATAGAAAGTGGAAGAGGATCACGGATTGA
GAAAGTAGGGGGAAAAGCTATTGTATATGAAGAAAATGATAATATTCTCAAGTGGTCGAC
TCGTCAGTGTCCACATCAGTTATTGTGCTCCGCGCAGAGCTCATCGATCGGCAGCTTGGA
TGTTTGTCAAAGAATGATGATTTTGATGGTTGTAGAAGTACAGTGCTGATTAATGTGACA
CAGAATGCTTCAATTACTGTGAAGAAGTTCTTCCAGTCTGCAATTAAATTGGATTTAATG
ATAATTCGATTTTTTTTTTATTCAATCGCGAAGTTTTGTGATTTTTACTCCGAAAGTACG
GTACCTGGTCTC
>RGCG80900 Genomic segment corresponding to mRNA: NM_182174 Caenorhabditis elegans putative nuclear protein (9.2 kD) (2I56), mRNA.
TGTGAGTTGTTTCTTTTCTACTAACGAATCCAATCATATTACACATGAAAACATATAACA
AAAACAAAAAAGGGAAAAGGGAAAACCTAGAGATGCAGGTGTTCCTTGTACAAGCTTTTG
CTCAGTATTCCCACTTTCACCAAATATATAATATATATTTGGTTAGTCACCGAAAGAGAG
ACACCTTCTCTGACGCCATACACTCACGTAAACACTACTTCTATTTCTCTCTCCCCCCTG
TTTTCCCCCGCAATTTATATAAAATCGCCATAAGTGTACTTGTGGTAGGTTTCTTCCAAC
AAAAGGATTACAAGGTCTCTTAGAGTCCGATATTTTTCCATTGATTTTTTTTTCAGAAAT
GTATTTTATAAGCCTTCAAATTCAGATTTAAAAGATTGTTTCGTATATATTTATACATAT
CATTTGAGATTATCCATAATTACGGAAATATTCATCCCTTCATAACTTTGATATATACTT
TTTAGACTAGGATTTGTTTTTCAGAACAGATGATAGATAATAGAAATAAATAGAGATTGG
CAGTTCAATTGTTTGCTCTTTTCTCATCTTATTTGCTATTCAGTCAGTTGAACTGCTGCC
TTCTACTCAACTTTCGAGAAAATATATGAAAATAGTTATTTCGTGGTTTCACTGTATGAA
TTTCGAAGTTTATTTCATAATTTTTATGAATTTTTCCAAAGATTTATTTTTATAAGATGA
TAAAAATGTTTAACTAAAATCTAAGAAGTTTTAATTTTGATCATTTGAATATTGCTCACT
TCGAAAGTTTTTTTTAGCAACTGCAACCATGGGAAAATTGACCCAATTTGACTGATCATG
TGACGTAATGGTATCCTTGGTGACTTTTTATTTCAGTCATTTTCTATTCAGTGGTTGTTA
GTTGTCAGCTTCTTTTTATTTTTTTTCTTCTTGAGAAAACCTCATTTTCTTATGCTCAAC
TGCACATCACTTCATTTCATTTTTCTTTTTTTTTCAGAAAATGCGAGAAACAAAGACTAT
TGTTGGACTTTACGACACAGATTCAGAAGATGAGGAGATTTTATTTTCAAAAGAAATGTT
GAATAGATTACGAAAAAGGGAAGCCGTTATGAAAGTGAGTGGATTTAAAATTTGAACTGA
AATTATAATGGGTTTTCCAGAATCCACAGTTGCCTACAACATCGGCGATAACTGAAACTA
TTGCAATTGATACAAGTTGTGAAAAGTCTGCTCCGGTGAGTCATTCTGTATTGCAAAACT
CTGATAAGAACTTTAAATATTTGCCAGGCAATGTTCTAAAACAAAATTAAACATAATTAA
ATTTTACATATTTAGATAAATAATTTAAATAAGCATAGATGATCCAAAACTCAATTGATT
TTTTTTTTCATACAAATTTGTTAACAGTAAAAACAAAGATATTTCATTATATACAGAATA
TAGCGATTAATTTTAATTAATAGTAAGTTTAAAAAAACTTTGATAAAACGCAGGCCTATG
TATGATCCAGGCAATAATTGTTGTGGCTTAATAGCTGGATTACATCCTAATATTAAAAAA
AACCACTCTGAAAATTAAAAAATAATCAGAATTATATAAAAAAGTGATTATGTGTCAAAA
GTTTTATTTCGTCTTCGATACAATTTTATTGTTTTCCAGGTATCATCGTCTTCATCCTCA
AAACAACAATCATCAGTATCACCTCCATTATCTGACAGGTAGTCGGCAGTTCATATTTTT
TATTGTGAATACTATTTTCTCTTTTGTTTTTCTTCTGATTGTGTGATTCATATTTAATCA
TTTTTACCTGATTATCATGTTTCTTGTATGTTATCCCCTCGATATTTTTTTTCTATTTGA
ATATAAATATACTCAGTTCCATCCCTTGACATCACTGCATCGTCACACATCCCTTTTGCT
ATTTCTATGTACTCGTTTGTTTAGTCATGTGCAAAAAAAATACCAAAAAATAAAACTGAA
TACTGTGCAAATGTAAAATGTGCAAATATCAATTGAAATTTTAAGATCGAAAAAACAAAT
TTTGGACGAAATCTTGGGAATCGACGAAAAAGGAAACAAAGGGAAACCCAGAAAAGAGGT
AATAAGTTACAATTACACTTTAGTTCGACATTAAAAAAAAACACAAAGATCTGCGAACGG
AGAGCAGCCAGGGAACTCGGAAGAGCTACTACATTGTCATTCAGAGGATCATAATAAAAT
TGTTCAATAGTGAGACAGCGCCTCGTAAATGTGTTACATATTTTTGCAACTTGATGATAA
CATACTCAAATCACAAGTTCACTTTTTCAGCTCGCTTGGCTTTCATGCTCTAGTTAGTTT
AGTTTTCATCTATTGAAATATATGACCATAAAATGTGTGGGCTTATGTTTCAAGTTGCAC
ATCAAAAATATAGTCAAAACTCAGCAAAAAAACAAACCAATGAACCCTAGCATCATACTA
ACTCTCATAGGTATTTTTCAGGTATACTTTGGATCTCGTATGTCAGAGTTTAACAACATG
CTCAGACTTCTCGAAAGAAAACGAGAAGAATCAATTTGGGAGGAAAAGTAACACCAGTTT
ATCTTCTGTTCTGTGATAGAAATTTCCAGGTACGCTCAAGCATCAGCTATTGATGAAAGT
GTGAAAGATCTGAAATCACGTGAAGCAGGACTCAGAGAACTTATTATTGAAAGAGAAGAT
GCACTGAAAGGGAAAGATTTGA
>RGCG80901 Genomic segment corresponding to mRNA: NM_182170 Caenorhabditis elegans putative protein, with a coiled coil-4 domain (22.1 kD) (2M264), mRNA.
GGCTCCAGGAGCACGTGCGGGAGTTTGTGTTCATGTCGGAGCACTTGGAACCACTGTCGA
GGTGTGCAAGCAGTGTGCGGATAACAATCAAATGAGAATGGATAGCAAGTTCACCGATCG
ACTTGTCGAGGATCTCGGCGGAAATGAGCTGTTTGGCGGCGACTTTTCCGCTTTCGATAG
CTATTTGAACGACCCGAGAAGCAGTTATTGAGAAGCAAGCAGATTTATCAAGCTTTTATC
AAGCCCCCCAAATTCACACGTGTAGGAATTCAAAGCATTCCCCATTTTCCACCTCTACTT
ATTTGCAGGAGTTGGGTTTTTGAGCCGAGAGAAAATTAATCATTTAATCAATTTTTCCAG
CGATTTTCTTCGAATTTTCAGCGCCCAAAAGCCGAGCTTCAAGTAGTAGTATTAGTACTT
ATCACCCCTTATTGTCATTCTTTTTCTTCTAGATATCGCCTCTATTTCTCAAGCCAAACG
CCACGCCTGGGAGTCACCTGTGTGATGAGGCAGGGCCTATCGCCGAAGAAACAGTGGTTA
GTTTTGATCTTTTTGTAGAATCTCTGTTCGGAAATTGTATCTAACTACAGTATACACCCC
CCCAACAAAACTACGAAAAATTGTACAGTGCGCGACTATCGGATTCGTTTGGACCCCCCA
ATACTCTCCAAAAAAAAATTTAAAAGTGGAAAATGCCCAAAAAAAATCGATCGTCGTACT
CTTTTTTTTACCAAATGTTTTTTTTTCTTCTTTTGTCTCACCTCCACCCCACCCCGTTAT
GTTATTCACTTGTATAAGTTGTTATGAGAAAACCTCAAAAAATTGAAAATTTTTCAAAAT
AATAAAAAAAAAGTTAAATAATTGTTATTACCGTCTTGTTTTTCTTTGTATATTCTTATT
TTTGAACTCGTTTCCAACGATTTTTATACCTCGTTTTCTGGGGGATTTCCCGAAAACCCC
CCAATCATCTAATCCGAAATTACAGCTACTGAGAAGCCAGATGTCGTCAGCACAAGTCTA
CGAAATTGTGGTGGAGTACGCGGATAATCATTGCTCGACGATCCCGTCCACCTCTTCCTC
AGTGTCACCAAGAACCTCTGGAGCCACCTCACCAACCTCTTCCACCTCCTCCTCCTCAAC
TGGCTCCGCGAGAAGAGTCCGCAGACTCTCGAAAACTAAGAAATCCGCAACCTTCCGCAG
ATCGACGGCGCGCAAGCTCTTCAATGGTAAGATATCAAAAAGGATCCCCAACTCAAAAAT
GCTCAATTCATCCACATTCCAGTCGGTAAAAAATACGCGAAGCGGTTCGCCACTAGCACC
TCTTCAGCGGCGTCGAAGTTGCGGCTCGTCAAATTAAAGGTGGTTAAAGTTTTTCTGATA
TTTCTGCTTAGCGGAGATTCTGGAAAATTCGCGAAAAATAATATTTAAATTCTCTACAGA
TCGACAAAAAATACCAACAACGGTTAGCGGAGAGCAAGGCCCGAGTTGAGCGTTTTCAAA
GAGAAAGGGAAGAGTTGCTCGCGGGCAACAGCCAAGTCGCTATTTTGGTGAGTTGAAGGA
CCGAATATCTAGCTTAAAAGTGTTGAAAACTGGAATATTACACCAAAATACATAATTTTT
GTGGGTTTTTGCCCAATTTTCTAGTTCTTAGCACTTTCTAGCCTTGTAAAATTGGGAAAA
TTACAATTTGGAGTTTGAAAACAAAAACTATTTCGATATCCTACAGACATTGGCCCTCCA
GAAAGTTTAGGCAGAGTGAGAGAAAATGGGAAGCAAACAGTGTGGCCCTGTAAGTACCTG
AATTACACTAAAACACCTATCGAAAATCACAATTTTCAGATTCCTTATACCAAAAACCCT
GGATAGATGCGTGTTATTACACAGAAATACACATAAAAATCAACAGATAAGCCCCGTATT
TTTTGCTAGAGCAGACGACGATTTCAGCAATGGAAATAGCTCAAAAACTGTGGAAAACCT
AGGTTTTAGCTATTTTTTCTACCAAAAATCCACTTAAACCCTTTTGAAATCGCGAAATCT
GTTTAAAATGTACAAAAAAACGAAAAATTTGCTCAGAAACTGTTTGGTAAACCAATGAGA
TTTGTGAATATTTGTTCAAAAAACTAATTTAGATCAATTTTCCACAAATATCGTTGGTTT
TACCATAGTTTCTGAGCAATTTTTCGCATTTTCAAGATTTTTTAAAAAGATTTCGCGATT
TAAAATAGATTTCCGTAGATTTTTTCTAGCAAACTTAGCTAAAATCGAGGTTTTTTTCAG
CATTTTCGAGCTATTCCCCACGTTGAAACTCGAAACTCTGCCTTAAAATTGAAATTGTCT
TGCATATATAATCCCCACCATATATACTCAAAATTCTATTGAAATTCTAAAAAAATCACG
AAATTAATTCATTAATTTTTCAGTGCGAGGAGGTGACGTCAAAAGCCAGATCGCTGCGCG
AATCCTATGAACGTCAACGGCCCGTGTTGTATCACGCGGTGCTTTCGGCATATTTAGAAC
AGGAGGTGGTGTACGAGGATGATGAGGATGATGAGGAGGAGGAGATGGCGGCCGGATTCT
ATGGAAGAAGCTACTTTTATTGAGATCTTCGGCCATTTTGTTTCTCTGCAAAAATCTTCA
AAATCCGTCATTTTAGTCAACGTCTTCAGCTGCTGTGGTGGTCGTTTTTGCCCGTTTTTG
CAATTTTCCGTTTTCTTCTTCCTAATGTACTGTAAATAATGGGAAGAAGAGGATGTCTGA
AGTATTGCCGGCCAAATTCCCACTTCACGAACACGCCAAATTTACTCTATTTTAGACTGT
TTAGCCGTCATATATTTCCCTGTCGTTTTTCTTGTGTTTCTATTATTTTGTTTTTCAAAA
GCGGTGCCGCCAGAGTTTTAAAGAACGCCTCCCCCCTTTCCCCCTATCAACCCCCCTCGC
CAATCTTTCCCCTGAATACGGGTGTGTTAGTTTACGGGCGAAATTCCTCCCCCAACAATG
CTCTCGCTAATTTGCGCTGAACAGTACAATTTTCATTTTGAAAGTCCCCTTTCTAGACGT
GTCGATAGGTGAAAATGGTGGGAAAATTCGAAATTTTCGCTATAAAATATACTTTAATAC
AACATTTTTCTCAGATTTTCAGCTGTTTTTCGAATTTTCACATAACTCCTCCGGAAGTGG
TGGGAAAATTTGAAATTCCTACGGAAAATTTGCAATTTTCGCTTCAAAATTTGATTTTAA
ACTTGAAAAATCTATATTTTCTGATTTTCACACCATTTTCCACCAATCCACACACCCTAA
ACCATCTCCAAACTTCATATGAAATAGTAAAACGATACGGTCACTTCGTAAAATAATATA
ACAAATGAGAAGAACAAGTTAGACGAAACGAAAAAAACCCCCAAAAAAACATTAAAATTA
AAAATATTGGAAAAAAATGCTTAATAAAATATTAAAAATATATATGAATACTTGTTTTTG
TGTGTTTTTTGTTGCAATGTCGGAGCAAAATTTAATAGAAATGGGAGAAGATTTGGAATC
TGAAAATCGCGGCGAGTTTCAAATAATAAAGAGATCACACGAGTTCGCCAGATTTTTTAG
ATT
>RGCG80902 Genomic segment corresponding to mRNA: NM_182164 Caenorhabditis elegans 3'-5' exonuclease (68.1 kD) (2K881C), mRNA.
TTCTGATGGGAAAAAAGTGGAAATGCGATTTATTCAAAGTGAATTCCGCGGACTTTTACC
TAAACCATTCTTAAAATCGGACAAGTTGGTGGAAGTTACACGTCATATACCAACAGAAAT
GAATAATCTGAATCAAGAAGAAATATCGAGATATGTGGATTTAGATTCATGCGATTATGT
GGTTGATGTTGATATGCCACAGTCGGATAGAGAACCTGATTTCAGGAAAATGGTAGGGGT
TTTGAATATGGAGAAACGTAAATGGAGATTTTATTTCAAAAAAAAAATCATCTCAAATTC
AGCGACAAAACTACAAAAGAAAAACAAAAAAAAAATGGAAAAGAATTGAAAACGCGATTC
TACAATTTTGGCTAAATTCCCTGTTTGAGGAAATCAAATTTTTAAATTCAAATTTTCATT
CTTTCCCATTTTTTTTCGTTTTTGACAATTTTGGATTATTTCAAGCATACTCACACTACT
CCTTCCTGTAGAAATGTTCTTAATATATAATTGTAAATTCATATCTATTTTTAGGAAGAT
AACTGGAAACCAGTGGATTCGCTTCCATTCATCGATGTCTCCAAATCAACAGGATTCCAT
GGGCTTCTTCGTGCATTTTATGTTCCATTCCTTTCTGCCAAACATAATGTCATGACGACA
TGCACTTTATATCGAAAATCAAATTTGTAAAACATGTATTAAATATTTATTGTTCACTTT
GTCTGAACGGAATTCAGATTCAGGGATTCCGATTTCATGTTAATTTCGGGTTTTTTCTTT
TAGGTCACCTTCTTTAAATTTAATTTATTCTTCTTATTTATTGCCTGGAAATTTTTAAAA
TTTGTATTTATCGTTAATATTATTTATTACCAAGAAATATTTTTTTTACAATTTATTCTC
ATTTATTGTTTTTCTTTTCTTGGTTTCAAGTCAACGATTTATTATTTTTCTTGATTTTTT
TCTAAACTTTCGTTTCTCAAGTTCAAAGAAAATTTACAGAATGTCAGGAGAAGAATCAAT
GCCCGATGAAGAGCAGAAGCAATCTGAGGAAGAAGAGGAAATGATAAGAAAAAGAACGTT
AGCGATGAGGAAAAAAGTCGAAGAAATTATGAGAAATGGCGCCGGGCTTGTTCGTGAATC
AAATGGTTTGCCGAAAGCTGGTGCGGATTATGAGCTCTACAACTCGTATCCGACATTCAA
CACGTTTATGAAGCGATCCGAGCAGAGATTGAATGCACTGTGAGTTGAGCGTCTGAATCC
GAAAAAGCTCCGGAAAATTAAAAAAAAATTTAATCGACATTTTTTTAAGCCAAAAACACC
AAAAAACATTTTTTTTTCTCCAGAAACACAAAAAAAAAGAAACTTTATTTCAAAAAGCTT
AAATATTTTCATCAAACATGCATTTTAAGTTTTAAATTTTGAAGTTATTTTGGAAAAAAA
CTTTAAAAAAAATTATTCGCCAAAAACTACAAAAAAACTACAAAAAATTTCAAAAAATCG
AAAAACGAAAAATTTTCGATTTTTTTTCAATAGAAAATTTTCCGTTTTTTCGATTTTCCG
CTATTTCGAGATTTTTAAAAAATTAGCTTTAAAATTTGGTATTTTTGCTTCTTTTTAGAA
GAAATTGTCATGTTTTTTCTCATCAATATAAACTAAATTATTTGAAATAAATCATATTTT
ATGGTGAATTTTTTGAACTTTTTTTTTTGAGTTTTAGGAAAATCGAAAAAAAAAACGAAC
ATTTTTGGCTTTTCTATTTTAAGTTAAAAACATCGAAAAAATCGGAAAACGACATTCTTG
GCAGGGCCATGTTCAGAGAAAATTTCATTTAAAAACAAAAAACTTGAAATTCCATATTTT
CAGCATGAACAAAGTCACCAAGTCAATAGGATGTGCAATGCGAGTTCCAGATGTCGGTTC
ATCAGTCGAACATTACACAGAATGTGTTATCGAGGCTCAGGACAACATTGCAGAACGTGC
AGCAACTCTCCATGAAGCGCTGAAAAAAGCCGAGCTAGATGAGATAGTCAAAGTTCCAGA
ATTCATTACAAAAGCCGCCCCAACAAATCGAAAAACCGAAGCAGAAGTTTCAGCGGCAAT
GAGAACGTTTTCAGCGAATATTGGAACGGTTTTGGCGGAGAAGTTTAGAGAACGAAGAGA
AGAAGCTGCTCAGATGGTTGTGTTGGAAAAACCACAGAAGACGTATAACATCAGTTCGGA
CAACTCACAAGCTCCTTTTTCTTCTAAATTGACTGTTAAACATCATGCCATTGAAAAACG
AACGGGTATTGTTCTCCACGATGACGATGAGTCTGGAAGAAGAGATTGGATAAGTGCTGA
AACAGAAACTGAAGAGGAACATCCATATATCGCTGAAATTCTTCACTTCAAAGTTCCAGA
AGCTCAGCTGAAATCTGCAGAGTGTTTAAAATTCACAGCATTGAAGGATACTCCATTGAC
AATGATTGATACTAAGGAGAAGCTTGAAGCATTAACGAAAACTTTGAATTCTGTAAAAGA
GTTCGCAGTCGACTTGGAGCATCACCAAATGCGATCGTATCTTGGATTGACCTGCCTTAT
TCAAATTTCAACAAGAGATGAAGACTTTATCATTGATCCCTTCCCAATATGGGATCATGT
TGGAATGCTCAATGAGCCATTTGCAAATCCACGTATTCTCAAAGTTTTTCACGGTTCTGA
CAGTGATGTTCTCTGGCTACAAAGGGATTATGGAGTTCATGTTGTTAATTTATTTGATAC
ATATGTTGCCATGAAAAAGCTGAAGTATCCTAAATTCAGTCTTGCCTACCTCACTCTCCG
ATTTGCCGACGTTGTTCTGGACAAACAATATCAACTGGCTGACTGGAGAGCACGGCCTCT
ACGAAATGCGATGATAAACTACGCGAGAGAGGATACTCATTACCTTTTGTATAGTTATGA
TATGCTCCGAGAGCAACTTCTGAAACAAGATACCAAGGATTTGGCCAACGTCTACTCAGA
GTCTAGCGATCTTTGCATAAAAGTATACAAGAAACCAGTGTTCAATCCGAAAGGATATTT
GACGGAAATAAAATTCCGATTCACACTGAATACTCGACAGGACTATGCACTTACACATCT
TTTCAAATGGAGAGATGTAGTAGCTAGAGCAGAAGATGAGAGCCCACATTTTGTACTTCC
AAATCATATGATGCTATCACTTTCTGAGACATTACCACGAGATGTTGGAGGTATCTACGC
GTGTTGTAACCCGTTACCGTACTTTGTGAAACAGCGAACTGGTGATATTTTGAAGTAAGT
TTTGAGAATTGTGGGAGTCCCAGCATTTTCCGAAAAATGAAAATTTCGTAAATATAAGCT
CCGGGACTCAAAAGACCTCATAATAAATATTCTAATTATAAAATTACAGAATAATTGTGG
AGGCCAGAGATGTGAAGCTTGAGAAAGTGGGATTGTCGGCGAAAGAAAGAAATGATGCAC
AGGAAGCACGAGGTGTAATGAACGATACTATGGATCATATCACTTCAGTTTTAAAATCAA
AAATCGACTTTTCACACACTAGATTTGACGAAGAACGCGGAGAAATTTATATTGATAAGA
CAGATGAAGGAATGGATATCGAGCTGAAAGATCATAAAGAATCATTGTTATCAGTGCTCC
AAACGGCTGAAATTCCAAGTGTGGAAACTATGATTGTTGTGGAAAAAGGAAAGAAATCGG
ATAATCAGAAAGTTAAAAAGTTGTTGAATGAACTTGACAAATTTGTAACTCCATTTGAAT
GTTATCAAATGATGATGATTACAAAAGAAAAGCAAGAAGAAGAAGAGAGAAAAGAGGCTG
AGAGAAAGAAATTGGAGGAAGGTGATCTACCGAAGACTATGTTCTCACATCATGATGCTC
CGATTAATAGAAAACCTGAATTCGATGCGAAGGTTGGTAGATATAATGAAATCTGAAAAA
AATCGTTTTTTTTTTTGGGAAAAACCGAAAAAAAATGTCTGAAAAGAAAATTCCAAAATC
GGTATTGCTCATACGGAATTCAGAGATTGCTTTATTCTTAAAAAAAAATTTTCGGCGGAA
AAACGTACAGATTTGATAGAAAATTTTTTTTTTTCGATTTTCTCTGAAAAAAATTTAGTA
AAAAAACTTTAAAAAAAAATTATCTGAAAAAATCACTAAAATCTTTTTTTAATTTTCTCT
GAAAAAATAAATAAAAATGAATTTTTTTTCGATTTTCTCTGAAAAAATCAGAAAATAAAA
CTTCTTTTTTTTCGATTTTCTCAAAAAAAAAATAAATGAAAAAAAATATATTTAAAAATT
CCGATGACATCCTTGGTTTTAATAAGATAATTTTCAGCTTCTAAACGTTGATACACTGAA
GCTGGTCCCAGATGATCCGAACAAGCCGAAAGATCCAGAACCTTCACCAATGGAAGAATC
TTCATCGGAACCTCAAATCTTCGATCCATCTCGTTTTACCGACGACCAGCTACTGTCAAA
GAAGGCAATGAAAAGAAAGAGAGATGCTGCTCGACGAAATATAGATGTTTCTGTTGTGCT
CGGCGAGTCGTCGAGTAGTTCAGATCCAAAAAAGAAAAAATCTGATGATGATGCTCCCGT
TGAAGATTTTGATTATGAAAAAGCTGATAGTAGTGCATTTGGTAAGTTATATTCCTTTGA
ATTATCCAGACGCGAGATTTAAGGCTAAAAATACGGTACCAGGTCGCGACAACTTGCAAA
ATGGTGTGCGCCTTTGAAGAGTACTGTAGTTTCAAATTTTCGTTACTGGGAAATTTTCTT
CGGTTTTATTTTAGTTTTTTAATAAATAAATTTAAAACTAAAAAAAATTCCGCAGCAACA
AAAGTTTGAAATTACAGTACTCTTTAAAGGAGCACACCAGGGCTGGGACAAAAAATATTT
TTGAACAAAAAACCAAAATTGAAATTTACGAATTTGCGAAAAACGAACAAAAACCAAAAA
AAGTTGATGCTTGAATTTATTTTTCAAAAAAATCGTGAATATGTGAAAATGTATTGGTTT
TTCAAAAAATATTTTTGTTGGTCTGAAAAAAAAAACAAAAAAATCAATTTTTCGTCAAAA
TACAAGAAATATTTCAATTTTTGTTGAATTCCAACAAAAAAACCCAAAAAAAAATCAATG
TTATTCGTCGAAGTGCCAATAAAAGCTATTAAAAAACCCAAAAAAAAAAATTCAAAATAC
CAAAAAAAAACACCAAAAAATCAATTTTTCGTTAAATTCCAAAAAGAACCGCAAATTTGC
AAAAAAAAAACGTTTTCTGGCTCAAAATTTGGATAATACCGTACCCAATTATATAGCTCT
CAAAAAAGTCTCGAAATCAAATTCCTAATAAATTATTTCCAGAAAAACCTGTTCGAGACA
ACAACGCCGATTTCGATCCATTCCATCAAAAATATCGATTGAAGAACAAGACAAAGAAGA
ATATGGCTATGAAAAAATCATCGAATCGACAAGGAACCATCAACTACAAAAAATGATTAA
ATTGTTACATCCCATCCCATTACCATTGTTATTTTACTTTTTGTTGTTGTGCTTTTTCTT
TTGCTTTGAAATTAAAGAAAACTGTTTTTGAAATCTTTTTATTTATTTATTTTTAATTCA
ATTTGGTTTTCCACCAATTTCAGTTATATTTTCTACAAAATTCATTTTTGTGATTAATTT
TGATTTCAGATATCCCCAAATGGCCGGCAGACTTCGTGAAATGCGTTGTGAGCTCTCGTT
CCTCAAAAACGCGGATGGCTCGGCATGCTTCTCCCAGGGTGCCACGTGTATTTGGGCTTC
ATGCAGTGGTCCTGGAGATGTTCACGCTTCGAAAGCAAGTGATGAGGCTATGACTCTGGA
TATTAGTTATAGAGCAAATTGTGGAGATAACAAGTTCAATGTGGTAGGGGTTTTTGTAGA
AATTACTTTTGGAATAATTCTTTTTTCAGCTGAACAATATCATTCATTCTACTCTATCCA
ATGCAATCAATCTCGAATTGTTTCCCCACACAACAATTTCTGTCACAGTACATGGAATTC
AGGATGATGGAAGTATGGGAGCTGTAGCGATAAATGGAGCTTGTTTTGCTCTACTTGACA
ATGGAATGCCATTCGAGTAAGTTTTTTTAGATACTGTTTTAAAACTGTAATATAATTTTT
CAGAACAGTCTTCTGTGGTGTCCTTATTGTTCGTGTCAAAGATGAGCTGATTATTGATCC
GACAGCAAAACAAGAAGCTGCATCGACTGGAAGAGTGCTCTTTTCAGTGTGCAAAGGATC
CGATGGACATCCAGAAGTGTGTGCGATGGACGCTATAGGACATTGGGATTTTATTCAGCT
GGAAGCCGCGTGGTCATTGGCACAACCATCTGCCAGTGCTATTTTTGATTTCTACAAAAC
TGTGATGAAGAGGAAGCTTTCGGTTGATGAGCAATAGATTATCAATGTTTTGTTGTTGTC
GTTGTTGATTTTAATTTTTTATTTAATTTTGAATCC
>RGCG80904 Genomic segment corresponding to mRNA: NM_182161 Caenorhabditis elegans transthyretin-like precursor family member (15.5 kD) (2F18), mRNA.
TCTGTGAATCTCAATTTTCCAATGTTCTCTCGTTGCTTGTATTTTCAATCTTTCAATCGT
CCTCTCTTTCTTTTCGTCGGTAAACACATATACTTTCGTGTTGTTGTGTTAGCCACAAGC
TCCTCTATTATTTTTCTGACTGATTTTCACTTTTGAACTTTTTAATTAAGGGTTTTTAAT
GCTTCACGAGCTTAAAAGTCTGAATTAGTAGCTGCACTTCCAAACCAGAAATATTTGGTT
AAAATTAACTTAAACAATTTAAATACTTTCCCAGAAACTATTGTACCCTTAAATAGTGAG
ATTGAATTTTTTTATGTTCTACTGTAATTGGGTTAGAAAATTCGATTCGTGTAGGGTATG
GTAGACATGGTTTTTTTCTAAATTTTCTTTGGTAAGCTGACTAGTAAGCATTCTTAGTAC
TCAGTTGGGAAAGTTTGCAAATTTAAAATACGGTTTCTGGTCTCGACATGGCCGAAAATG
TTTAGCTACCGTATTTATTCACGAAAATTTTGCAGCTATTTCATTTAAGAAGTACAGGTA
GAAATTCTACAAAAAGTTAGAAAAACTTGCAGGTACTGTAGTTGCAAAAATGCAAATCAA
GTAAATATAATAATTTAGATTTTATTTACCTTAAAATCATTCTATTTTTTTAAATGGGTC
TTGGATTTCGAAAAACTGCTGAAAATTTTAACTTTTCACAAAAATATCAGCAGTAAATTT
GAAACCGTTCAGGCAAATTTTAGGCTCAATTTTTAAACTTTCAAACTAAAATAACACCTA
TTTTCAAGTCAATCACATTTTTTCTACAGCTATTTCTCAATTAATTTTCCATTTGAAAAG
TAGCACTATTTTACCAAACTGCGTAATTTGTAGATTTTCCGATCACCTTTATTACCCAAA
CTTTTGCCTAAAGTATAATGTTTTAAATCGTTTTTTCCGATGCTTTTATACATCACATAC
TTTCTATAATCTCTAAGTTTCAAGTGATTTCAGATCCACAATGAAGTGGATTCTCGCCGT
CTTTCTGCTCGCTGGCGTGGCAATTGCCATGAGAAAACAAGGAGTCGCAGTTAAAGGAGT
TCTTAAATGTGGAACTGCTTTTGCCAATAACACTAAAGTCAGAATTGTTGATATTGATAC
AGGGCCGGATCCAGATGATACTCTTGACGAGAAGAGAACTGGAGAAGATGGAGCATTTGC
ATTGACTGGAAGCACCCACGAGCTTACTTCAATTGACCCAGTTTTGTATATCTGGCATGA
GTGTAGAGATGAGCAAACTGTTAGTTTTTTTCTTGGAAAAATAATATTTGAATTCTAATT
TTTCAGCCATGCTCTCGCAAGATTAAGTTCGTCATTCCAAAGAAGTACATTCACGGTGGA
ACCCCAACTGATGAGCAATGGGTCAACATTGGAGTGCTTAATCTTGAAGGATCTTTTGAT
AATGAAGGACGTGAATGTATTAAGGATTAGATTTGTTTTGATTGATTGGTTTTTCTTTTA
TTTTGATGTAAAATAATAAAGTTCATTGCGAAAATGTATAAAAAATCCATAATGGTTGTT
CTGTGAGAAGTTGGAACTGCAAACGCCAAAGAAAAGTTTGGTGCATCTCCTGGCTATGTT
TAAATTTTGTATACCATAATTTCGTGAGAGTTTGACATGACAGTTTAAAGGCACATTTTT
CTGATTTGATCCCGCCACGACTTCGTCCCAAACATAGTGCTACAGGTGCCAAAGTTTGCA
GATTTTTCAATTTTCAAAATTAGAACAATATAGTTAACAGAACAGATTCATCATACATAA
TTGTTTATTTTATTTTTTATTTCTAATGATCCGCGCGCTAGATTTTTGTAAGTTTATGTT
AATAATTTAGGTAGATCACAATAATTTCTCTCGTTTGATCTATTATGCTAGTTTTTCAAA
AGCGGGAAGTAATAAGAAAACAAGTAAAATAAATTTTGATCTACGACAATTTTTCATAGA
AATTCTCGAAAATCTAATCGCGCAGCAAGTTCATTTTTTATTAATTTTCTTTCGCTTAAA
GTCTTAACCAGTTTCAAGAATTTGAGGTTTTTGACGCAAAAGTGTGGTATCAGTCTCGAA
ACTATTTTAAAATTGCGGAATACTTGTAGATATGGTAGCCTAAAATTATTTGTCGTGTCG
AGATCAGCTACTGTAATTTTCTCTTTTTTCAAATATATTTTTTATAGCAACTTCCGTTAT
ACCGGTGTTTTTACCTGAGAATATTCGGAAGAAAATTGCAAAATATTTGTGGGTACGGTA
ATTGAAATATTTCGATCGTGTCAAAACCAGGTAGCAATTTTTTGAATCAAAATCGCAAAC
GTTTTGAAAAGTGGCGATAGAAAATAAAATACAACAATTAAATTGAAAACTAAAAATTTA
AAGTTTAATTTGAAAAACTATGAAATTTCAAAACACGCGTGGCTAACATTTTAATAAATC
CTATATTTAA
>RGCG80905 Genomic segment corresponding to mRNA: NM_182160 Caenorhabditis elegans putative secreted or extracellular protein precursor (9.0 kD) (2F634), mRNA.
GACTTTTTCTGGAAAATTGATCATTTGGCCGCATGTGTTTTGTAGTTCTACTTTGTTAAA
TGTTTTCAGATGGAAACACTGATAAAAACGAAATCTTTAAAAGCTCTTGTGTTCGTTTAG
ACCAGGAGTTGGCGGCAAATCTCAAAATTCGCCGAGCTCGGCAAATTCGGCAAATTTACT
TCTTTGAAATTTGCCGCGCCCGGCAAACGGCAAATTCGGCAAATTTGACGCACACCATGG
TTTAGACCATTTTAGGTCTAGTTTCAGAATGCTTAGAGTACAAAACGTAAAAACTGAAAC
CATTGCGAATTAACTGTCAAACTTATTGTTAAACTTTTCCTCGTGGATTACACAAGTCTT
TGTAAACAAGCATAATTAACAGTGCCACAATCTTGCAACACAATGCTCCGGCTCCGCATT
TGCGGCTTAACAAAATTCACGGAGCAATCATTCTGGGCATCAGCTGCCATTCTGGGCATC
AGCTGCCATTCTGGGCATCAGCTGTAAGTTGTAGTAAAAGCTTTACCATTTAAGAAATTT
ACCACAAAGGCATCTTATCACTTTGAAAAACCATTCATGGTGTTTACTTACTACAACTTG
ATCGTTCTTTTTTTCATTTTGATCACCATCGTAACCTATACTTTCAGAGCCAATTCTTAC
CTCGTTTTCCCGTTTCCCTATTCATTATCTATTTCTTTGTTCGTACAGCAATTAAACAAA
AGTGTCACGTCATTAAACCAACTGCTAAAATTGGTGGCTTCGAGTAGGCGTTACGAGGTA
CGGTAGAGAGCATTTGAGTGCTCCGATAAAATCCCGCCCTTTTCCGGCTCCAAAACAGAA
GCTATGTTTCACTTCCTACTTTGATTTCATTTTTCATTTTATTTTAAAACTTTTCTCTCA
TATTTTCTCAAGTTCCCACGAAATCTTTTTTCCAATTATTCCTCACAATCGTTTTTTATT
CAACTCAAAGCTTGTAGGTATCCCTTTGAGATCTGTCATTATGCGTTCCTGCATTGCGAT
TCTCTTCCTTTTGTTGATTGTGTGCTGCCACGTAGTGTACGGTGGTCCATTTGAACGAGC
CGATCTGACAATGATAGAAGATCCAAGATTTGTTTATAAAAGAGCCAAGTGAGTCCTCTT
TTGCTGGAAAATAAGTATTGACTCCAGAATTATTGACGACCTTTTCTCAATATCAACTCG
TTTTCATTTTTGTTCATGATAACTTCAAGAAAATAAAAAGTATAGGGAAAGAAGTGAGAG
ACTGTAGGTACATCACGCTGAGAAGACCAAATAACTTCCTAAACTCGCTCAATTGCGTTT
TTTCAAACAGACATATCTTGAAAAATATACGTCCAGGAAATAAATGATAAAGTAACAAAC
TGATCAGAAATATTTTTTCTTTCATTTGTATTACTTTTCATCAAAAAATACCAATTATTT
GTTGAGTTACACAGAGTCAAAGCCAATTTATCAAAAACCATCAAAATTTTTGGGAAGTTC
TCTGTTGTACCATTTCTAATCCATCAACCAATGAATTTCTGAAGAAAAAATTGTTGCATA
GTAACTAGAAAATATTTAGCTACATTTTATCAGTTTCAAGTTTTTTGATAACTTTGTCAT
TTGCCAAGTTACAGGCCGTTTTCTGAAAAAATCCAATTTTGTCCATAAAACTCTTCATAT
CCATCGTAACAACTTGAAATTTGAACGAAACATCGCACTTTTTGGTGCTCTATCAGATTC
CATCAAAAAAATTTCAAAAATCCTGTTAATCTCCAAAATCGTCCTCCGCTCCGAAAAATG
AAATCGGGTGTTTGCCTTTCGGAAAATGACCAAAACAAATGAAATTGGGATATTGGGGTC
GAAAAATATATTTTTAGAAAGCTGAGAACACGTTATTTACTAATTTCATATTCATTTTTG
ATGAATTGTAGCTTCAAATGACCTAATAATTAAAACAAAAAGCTCATTTCGATTCTCACG
TGAAAATTGTTCTTCCCCAAAAACAAACTTATCAATTTTCCTGTTGTTTTTAAGAGAACA
ATTTTCACGTGAGAATAAAAATCGGCTTTTTGCTTTAATTTTTAGGTCATTTCAAACGAT
ATTTCATCAAAAATGAATATGAAATTCGTAAATAACGTGTTCTCAGCTTTCTAAAAATAT
ATTTTTCGACCCCAATATCCCAATTTCATTTTTTTGGCCATTTTCCGAAAGGCAAACACC
CGATTTCATTTTTCGGAGCGGAGGACGATTTTGGAGATTAACAGGATTTTTGAAATTTTT
TTGATGGAATCTGATAGAGCACCAAAAATTGCGATGTTTCGTCCAAATTCCAAGTTGTTA
CGATGGATATGAAGAGTTTTATGGACAAAATTGGATTTTTTCAGAAAACGGCCTGTAACT
TGGCAAAAGACAAAGTTATCAAAAAACTTGAAACTGATAAAATGTAGCTAAATATTTTCT
AGTTACTATTCAACAATTATTTTCTTTTGAAATTCAATGGTTGTTAGATTATAACTGGTA
CAACAGAAAAGTTTTCAAAATTTTTGGAGGATTTTGGTAAAATGGGTTTGACTCTGTGTA
ACTCAACAAATAATTAATATTTTGTAATGAAACGCAATACAAAAGAAAGGAAAAATATTT
CCGATCAGTTTGTTTGCTGAACATTTTTTTCCTGGACGTATATTTTTCAAGATACGCCAG
TTTGAAAATACATAGTTCAGCTGAAATTCTCATGAACAAAAATGAAAATGATTCGGCAAG
GGGCACAGGTAGTCATGGAAAAATATAGTCAATGATTTTTTTCTTCTGTATTTTCACTGT
TACTTTTTGAAGATACTTTCTGACTTACAAGAAGTTTTAAATTAAAAAATAATAATTTTT
CAGTGGAGATCAAAAAGAACTGGTAATGGCTCGACTCCAACAGCTTCTTGGTCCAGAAGC
ATTCACAGAAATAGACTCACATGGTCGTTTATCAAATCTTCAACGACTTGGATAACACTT
TCATCTAAAATACATCTTCATCGTCCAAACACTTCCACCAACACGTGCCGCACAAAAAGA
TCAAAGAGGGATTCAGAGATTCTGTTTAATTGTGTGTAACAACATTAACGCCATTTTCTA
ATTTTCATTATTTTTACATTCTGCTCTCGAACAACAGTCCATCACTCCAAAATAAAATGT
GTGTTACCACAAAAAACATGTGACATGGGTTCCGAAAGGGTTAACGCGGGGGTTTAGCAA
GGTGTGAGGCGATTTTTGATGAGTGGAATAAAATAGAAGTCACAGAACGTATGTCATGAT
GATGGTCATCATCAACAACTGAACAATTGTCTTTCGGTGACGTAAGTACGTAGATCACTG
ATACACATTGATTGATCTGATTTGTTGATTTGGGTCATGAGTCATTTGAGTTGCTGTTCG
GCGGATTGAATCAACAATTTTTTGTGAAAAATCAGAAAAAAACGAGAAGAAATGATCACC
GATCTTCGAAAATCTTCTAATTGAACTATCGATTATCGTAGTGAAATAAAAATTATATTT
TTCTTGAACAAGTTTCGGAAAGACTTATGAGTCTGGCTTGTTTTGACAGTTCCCGTGAGT
ATGAGTTGCCGATTCTCTATCGATATGGAGCCATCGTGCTCACTGAGACGCTGCAAATAA
CCTGAGATGTAAATTTCATAGATTACTTTTTGCAACTTATTTAGATTTAAAGCTTTTCGC
GGAGGCGCCCTAGAGCCGCCCAGCCAGTATTAAAATTGTATAATAATAGTTGGAAAAATA
TTTTGTATTCTTTGAAACCGGCAAAAAATGCCTTCTTGTGTTTCTGACAAGCCTCGCCGT
AAAGGCGAACAAAGTGACCGCTACCGCTTCAGGCCCTGTTTAACTTTTTTCTTTTCAAAA
CTTAATAAAAATTCGACATTAGTCTTTCCATTGTTATGTTCAACTATGTTTTGTGACAGC
TATCATCACTTTTTCCCCCGCAATTCAAAAATCAA
>RGCG80906 Genomic segment corresponding to mRNA: NM_182156 Caenorhabditis elegans lipase, class 2 family member (19.5 kD) (2A845), mRNA.
AATATCATGTGAATGGATTTGTTTATTGATTTTTCAGAATACTTTTTTGGTATATTTTTT
GCCGAATTTTAAATATGTTTTTGCAGATTCCACCAATGAAAAGCTTGATTTTTATATTTT
CCCTGACATTTACATTTTCCCGAATTTCTGCGGATTTTACACCACATTTCCGCAAATTCC
TTCATGATAGCTATGGAATTGCTATAACCGGACAGCTGGAGCGTACCGATTTGGGGATGG
ATGCGAGTTTCGGTGGAAAGGAGAACCCAACAGAGGTGCCACAGAATCCTGTGATCATTG
TGCACGGGATCACTAATAAGGCGTCGAGGTTTGGGGTAAGTTTTTGAAAAATTTTATTAC
TAAAATTAATTTCTACAGGGCACCGTGGCCTACCTGAAATCCAAAGGCTATAAAAACTCG
GAGATCTATGGCACAACTTGGGGAGACAGTGGGAGGACACCCGTTGGCCTTGTGGATATG
AAATGCAACTATGTTAAGCAGATACGGTAGGCATGAAAGAAAAAGTTATGATTTTGTCTG
AAAATTTATGTCAATCGACGTAAAATTCTATTATTTACAACAATGTCTTCTGGAGCAGGG
CTTTAGGTGCAATATGAACAAAGTTATGGTACTTTGGAATTTTGTGAGTCGCTACTCTGC
CAATTTAATGACTCCGTATCAATAAATATTCATTGTCAATCTACGCACAATTTTATAAAC
TACAACTTTGGCTCTTTAAGCAAAATTCTAGGAGCAAAATAAACAAAGTTATCGTTTTTT
TTTTTAATTTTCTTGAGTCGCTACTCAGCCAGTTTAATGGTTACGTATCACAAAAAAACT
GAGTAGCGACTCAGACGAACTTCAAACTGCCATAACTTTGTTACTTTTTGTTATACACTT
GTAGTAAAAACAGAGTTGTAGGTCATAAAATTCTTCTTCGATTCGAGCATGATTTAGCGC
GATACGGAGCCATTGGTTTTGCTCCTTAGCGAATCAATACATGTATTACCAAAATTTCAG
AGCAATGATAATTGCAGTCCGACAGTACACTGGGCAGAAAGTTGACGTCATCGGCTACTC
AATGGGCTCCCCGTTAGCTAGAAAAGCAATTCTTGGAGGACAATGTGTGGATACCCGGGA
GATTTTGGGTAAGAACGTTTTTTTTTAAATTTAGTTTGCAAACAAAAATTCCAGGTGCTC
CGCTGACTGAGCTCGTGGACACCTTCCTGTCAGTTGCTGGTGCAAATTATGGTAGTGTCC
TGTGCATTCTGCCGGTGCCTGTTGGAACATGTAATAAGTGAGTTTATTTTGCAATGCTAA
ACTGAGTCGCTACTCAGCCAATTGTAAATTTCCAATTTTTCCATCCCCTCAGAAGTCCTA
GAAACCCCAAATTTTCCCAAATATTTTTCCAGAAAAAACGGACTGCACTGTGACTCGGAA
TTCCTTCAAGATATCAATAACCAGCATCGCTACGAGGGATCCCATGTCTTCAGTATATTC
TCAACTGCAGATGAAAAAATAGGATTCAGATCCTGTGGAAGACCAGTGTCCCCGATTAGA
GGAGGTACTGGATTTGTGAAGCGTGATGGGCTTAACCATGACCAGTTGATGGATACTACG
CATCCATTGCAAAGGAATTTTATATTGTATCACTCGCCTAAGGCTCCAAAGAGTCATAGG
AATGTTAACTAATTTTTAGAGGAGATTTTATAAATGTAACTATTTATTTTGAATTTGTAA
ATTATTTTTTATGGCTTTCTTTTGTTTGAATAAAATTAAATGCTAAAATTAACAATTTAA
CACAGAAAAATATGAAAAACGGGGTAAGTTGTCAAAAATAAACTTTAAATATTGGAAACA
AATTTCTAAATGTTTTTTTTTAAAATTAACCTTTTTTGAAGTTTAGGTATTATTTTTTTA
ACATCATTTTTAGAACTAAAAAAAACACATTTAAAAAATTGTTTCACTAAAAATTTCCGC
AACGGGCTTCACCTATATTTTTCATCATAAAATAAACAAAATTTTTATTGAAAAGTAAAC
ATCACATAAAAATGTCACTTGATTCCTCAAATATTTAACCAAAAACTTTTGGGGTTGAAA
AATATTTTGAAATTAAAATTTTTTGAAAGTAATTGTTTTTTTTGAATTTAGTCTATACAG
TAGTTATATATATATGTAGTTATAGGCCCCTATATGTAGTTATAGGCTATACATTATTCA
ATTGATTTTCAAATTAAAAACAAATTGAGCCTTACAATTTTCTTAAAGTATTCTCAAAAT
TTCCTATTTTTCCTGGAAACTTTACATATATTTCTGTTTCAATATTTAAAACAATGTTTC
CAGTTTTACAGTAAACAATAAAGTTTAATGAAAATTTAAATATAAAAAAAAAACTTCGTT
GAAAATTAAAAAAAAATTATTTTACTTATTATAAAATTCCTTAAATTTCCTACTTTTCCA
ACAAACTTTACATATATTCTCCCTAAACTTGTAACCAAAGACCCTTATCCCCCATACTCT
ATTTACCCAAAAAATCAATAAAACCGTCATCATTAGTCGCAATTTTCTGTCAGTTCCATC
CAAATGTCTGGCGTCTCCTCATCGATCTCTGTGTCTCTCTGTTCTAAATTGTCTTTTGTC
TATGTCTCTCTATCTTTTTCTTTTTATACATAAATATATATTCTCTACCAAC
>RGCG80907 Genomic segment corresponding to mRNA: NM_182153 Caenorhabditis elegans essential i mitochondrial  ascsu pyruvate dehydrogenase e1 component type (45.8 kD) (2I357Co), mRNA.
ACCTTTCCGTACTCCGGTTCTCGGCGAAAGACTTGCTGCAATGTTGAATCACAATTTATC
GCAACTCATTGGTAGCAAGGCCTCCGAGTTGAAAGTCAAGGATCCAAGAAGTTATGGATG
GGAACCACGGGAGTTTGTATCGTTGCTGATCTCAATCTATTTAAAGCTGAATATGCCTGC
ATTTGTTAAATACATAGCATACGACGAGGTTGGTTAACACATTTGTTTATTCAAAGAGAT
TTATTTTAATTATTTTTCAGCGTACCTACAGTCCTGAATTCTTCCATAATGCGATTGAAT
GCATGAGAAAGAATAGTATTGTTGGATTCAGTCAACTCGAAAGTTTCGAACATTTGGCCG
AAGATGTTAAAAAAGAGTATGAGGCAAAAGCTGAGCTTGAAGAAGAGTATGATGATGTAC
CAGAAGAGTTCAAGGATCCTATTATGGATGCAATTATGGTTGATCCTGTCAAATTGCCAT
CAGGACACGTGATGGATCGTGCAGTCATCGAGAGGCATCTTCTCAGTACACCCAATAATC
CGTTTAATCGTGCTCCCTTGTCGCACAATGAGCTTTCTCCCGATTCTGAGTTGAAGGCAA
AGATTCAGGAATGGATTTGCCAGAAAAGAAATTCAAAGAAATAATTTTCTATCATATTCT
ATTGTTACCCAATTTTGTATTTATTGTACTTGACCATTGCACATGTGCAAAATGTCTGTA
AATTTCACGCGTTCCTTTCATTTTATAAGTTTTTCTGGTCTCTCAATGGTCTAATCTTTC
GGTTTCGGTTTCATTTTCTGCATGGATTCCTTAAAGTTGGTATTCTTGCCCTCTTTCATC
AAACCTAAAAAACACGAGTAGTGCCTTGAATGTGAATAAATTTATACTAATTTACTTATT
TTCTAAATTTTGGCTTCTATTGCGGTCTCCGATCCGCATACTTATATTTTTATTCTTTGT
GAATTTCTTCACATATTCTGATTTTAGCCTTGAACCTGGAATGACTAAATTTCTGTAGGT
TTATAACGAACGGTGTCGTATTGTTTTGTGATTTGTTACATGTCAATAACTTATAATATT
TATACGTTCCCAGTCATCCCAAATCCGATTAATTTTTATTTTTGAAATATATTTACTGCT
TTCAGTAGCTTGGTACATCTGGAACGTATTTGGTCGACGGCAATGTCTTTATTCGCGAGA
CAACTTCAATCCTTGACTGCCAGTGGAATCCGCACACAGCAAGTTCGTCTTGCGAGCACG
GAAGTATCATTCCACACAAAGCCATGCAAACTTCATAAACTTGACAATGGACCAAACACC
TCTGTCACCTTGAACAGAGAAGATGCTCTCAAGTACTACCGTGACATGCAGGTCATTCGT
CGCATGGAGTCTGCTGCTGGAAACTTGTACAAGGAGAAGAAAATCCGCGGTTTCTGTCAT
CTCTACTCTGGTCAAGAAGCTTGTGCCGTCGGAATGAAGGCTGCAATGACAGAAGGAGAT
GCCGTCATCACTGCTTACCGTTGTCACGGATGGACCTGGCTTCTTGGAGCTACCGTAACC
GAGGTTCTTGCTGAATTGACCGGTAGAGTTGCCGGAAATGTTCACGGAAAAGGAGGATCC
ATGCATATGTACACAAAGAATTTCTATGGAGGAAACGGAATTGTTGGAGCACAACAGCCA
CTTGGAGCTGGAGTTGCATTGGCCATGAAATACCGGTATGTTAACAAATTTTGATGTATT
TTTTTACGAGAACAACTCATATTTTTTCATCTAAATATTTTATTTTATTTTCAGTGAACA
AAAGAATGTATGTGTTACTTTGTATGGTGATGGTGCCGCTAATCAAGGACAACTTTTCGA
GGCGACTAACATGGCTAAACTTTGGGATCTTCCTGTTCTGTTCGTTTGCGAAAACAATGG
ATTCGGAATGGGAACTACTGCTGAACGTTCATCTGCTTCTACCGAGTATTATACTAGAGG
AGACTATGTTCCTGGAATCTGGGTTGATGGTATGGACATTCTCGCTGTTCGCGAGGCTAC
CAAGTGGGCTAAGGAATATTGTGACAGTGGTAAAGGACCACTTATGATGGAAATGGCCAC
CTATAGATACCATGGACACTCTATGTCTGACCCAGGAACCAGCTACCGTACCCGTGAAGA
GATTCAAGAAGTTCGTAAAACAAGAGACCCAATTACTGGATTCAAGGACCGTATCATTAC
ATCTTCATTGGCCACAGAGGAAGAACTTAAGGCTATTGACAAGGAAGTTCGCAAAGAGGT
CGATGAAGCGTTGAAGATTGCTACATCAGACGGTGTTCTCCCACCAGAAGCTCTCTACGC
CGATATTTATCACAACACCCCAGCTCAAGAGGTAAGTAATAACATTCATTATTTTTTCGT
CAATTATTGTTCACATTTTCAGATTCGCGGAGCCACTATTGATGAAACTATCGTCCAGCC
ATTCAAAACTTCTGCTGATGTACTGAAGTCTATTGGAAGAGCTTAAACGACACGAATTTT
CTATGCAACATTGACTGGCAAAAATTTATAATAATTCTTACGAAATTAAGTTTTTAGTGC
TTTTATATAGTTTCGGTGACTGTTTTCTTCCGATGAGTTCATTTCTAGTTTCTAGTTGTT
CACTTTTCTTCTCGATTTTCAATTGCATAAATCACATTTTCTCACCGTTAATCATTCATG
GTCAAACTTTAAAACTAGTGGAAATTGAGAAGTTTTTAAAAAACCCCTTTAAATTTTCCG
TCCACTTATTTCAATGTTACTTCAGGTATAAAAAAGGTCCAAGAAAAGCAATAAAATTAC
GTTCATAATAGAAAAATGAAATGAATGAAAATGCACACTAAACTTAGGATGATATTTTAA
GAGATGCAAATAAAATTAATAATATCACGAAAAGGAAAATTTGTATGACATGGCTACTTA
GTAGAGACCATGGGAGCCGATTGGAAACCAGTAATGTTCAATTTGTCAGATAAGTGCTGA
AAGAAAATAACGTTTTTTTCACGAATCAACTATGGATATCCTACCTCTACATCATCTTCA
TTTTCTTCCAAAAGAGCCGAATCAGATTGTGCGTTACGTGTTAATTTGGCGCTGTGTGGA
GGAGATGTATTATTGTTTTCAGAAGAAACTGGAGATGGTGATGCAGCTCGTTGCGGAGTG
CTGGCACCAGAGCAGCTGAGAAGAGCACGTTTTTGTTCTCTTTCGACGATGAATACATTA
CGACGACGTTCCTCTTCTCCGATTCTATCATAAATAACTCCATCGACACCAAGCTCCTTT
TTGAAATAGTTGATATTTTCTTTCTTGTCGAGATCTTCTCCCCAGACAAATGTGACCATG
CCAAACTCGTTTGCCTTCTTCACAGGCATTGGATCTTTCAGCAAATCTTCGGAATTGAAA
TTAACTCCCTAAAAATAGTTTTAAATTGAAAGAATAAATCGAACAAAAACACTCACCAGA
AGATCAGCTCCAGCTGCAAAATTAAC
>RGCG80908 Genomic segment corresponding to mRNA: NM_182151 Caenorhabditis elegans ALDH4F1, ALdehyde deHydrogenase (56.2 kD) (alh-6), mRNA.
TAAATAAGAATTTCTAGTTTGTAGTCTAGCAGACCAACGAATTTTTTTCAGTTTTCGCCA
CTTTCTATGCTTAAAAAACGACTTTTTGCTCAAAAACCCAGGTTTTCACCTGAAATCCAT
GATGCTTGTCGCCCCAAAAATGATCGGCATACAGCAGACCCTCAGCCGTCATGTTCCGCG
CGCCGATTTGACCGCCAAAAGTGTCTGAACTCGCCGTCACTTCTTGCAGCCGTATCTGTA
AAAAAAAGAAGATATTTTTGATTAGTGATTTTAACGGGGCGACGATGATCTTTTAATGAT
CGATTTTTCAACGAATTCAGACGAGACACACGAAAAATAAGCGAAAAACCAGCTATAAAA
CCACGTGCTTTCTCTATTTTGGTCATCTTTTTCTTGTCAAGGAGTGCCCCATGGCAGTTG
GTACTCGAGAAAAGCCGCTGTGTGCAACAGAGCGCGCTTTCGCCCTGTTTTCTCTAATCC
TCGGCGCCATCGATTCTCTCGGAGCTCACTGAGCACTGAGCCACTTAAAACGTCTCAGTT
TTCTCTTTTCTATCTGATAAAAATGTTTCTTTTTTCGCGTGAAATGGTGACAAATGCTGC
AAAAAACCAGAAAAAACTAGGATTATTCAAAATCGAAAATGTTTTGTTTCCTTTTGTACT
GCTCGCTGTGAGACCTTATTGGCTATTTTCTAACATGCGCCTTTAAATTATACGGTATTT
GTTTGTTTTTCTAGAAATTCAATTTATTTTACGAAATTGTTGATATTTTAATGAATTTTC
AATATTATTTTGCTGAAAAATTTCTAAAATTCGTAAAACTTCAGTAAATTTTGCTTAAAA
AACGAGAAATGACAAGAAAAAACGTTTCGGTCTGCTAATTATTTTTTGTAGTTTGTAGTC
CAGCAGACCCAACGTCGTAAATTAATTTTTATTCATTTTTATCCACGTTTTATCGAATTA
AATCGATTAAAAGCTCATTTTATTCTCATTTTTGCAGAAAATGCTCTCATTCGCAGCTCG
ACGCTCCTTAATCACACAAAAATGCGCCGCCAGCACGTACAGCGGTCTAACATCGGCGGA
TTTTCTCAAAAAGAAGACAAATGAGCCGATTTTAGAGTATCGAAAAGGAAGCAAAGAACG
ACAGGATTTGGAGGCAGCGTTGGCGTTCTACAGCAAGGTTAATTCTTCAAAAAAAGTGCG
AAAAAAGTTATCGAATAGTGAGAGAATGGCCTAGAAAATACGGGGAAACCCGAGCGATAA
CAATCCAATTGACTAGTAGTGGTGAGAGATTAGCAGCGGTAGAAGAGACGCAGACATTGC
AAATGTTTCTCTCGGGGAATTATTCCTATTTTGAATATTTTCTGCCTAAATTTTCAATAT
TTTACTATTTCAGAACATCACAGAAGTTCCATTGAGAATTGGCGACAAGAAAATCACGAA
TAAATTGGAGCAGAAGCAAGTTATTGTGAGTTTAACTAGTTTTTACATGTAAATTTACCC
GGTAAAAATCAAAAAATCAATATTTTCAGCCCTCTGACCATCGTTCAACACTTGCCAAGT
ACACTTATGCCACCGGAGAGCAAATTCAAGAAGCCATCGATGTGGCTCTTCAGGCGAGAG
GCGCCTGGGAGAGAAAACCGCTTAAGTGAGCAAATACGCCAGGGGATTTCGCTATAAAAT
CGTCAGATTTTCAGAGAACGAGCTGAAATTTTGCTCCGCGCCGCCGATTTGGCCGCTGGA
AAGTACCGAATGAAGCTGAACGCCTCCACGATGCTCGGCCAGGGAAAGAATATTATTCAG
GCTGAAATTGACGCCGCCTGTGAGCTCATCGATTTCTTCCGATTCAACGCGGTTTTCGCT
ATGGAGCTGGAGCATTATGAGCCGATTTCCACGAAAATCACCAAAAATACGATGCAGTTC
CGTGGAATGGAGGGATTCGTCGCCGCAATCGCACCGTTCAATTTTACGGCGATCGGAGGA
AATTTGCCGACTGCTCCGGCGCTTATGGTGTGCCAAAAAACTAGAAATAGCCTTGAAAAG
CCGAAATTCGTGATGAAAATTTGAAAATTTCCGAGAAAAATTGCTAAATTAAGCTGAAAT
TCCTCAAATTTGCCGATTTGGTTTTGTAGAAATTGGGTCTGCTAGACTACAAACTACAAA
TTTCGATTTAGCAGACCAATGTGATTTTGATAAGATTGGGTCTGCTGGACTACAAACTAC
AAAATTTGATTTAGCAGACCAAAGTGGTTTTGAAGAGATTTGGTCTGCTAGGCTACAAAC
TACAAGTTTTGATTTAGCAGACCCAATTCTATGGGTCTGCTAGACTACAAACTACAATTT
TCAATTTAGCAGACCCAAGTAGTTTTAAATAAATTTGGTCTGCTAGACTACAAACTACAA
GTTTCGATTTAGCAGACCCAAGTAGTTTTGAAGAAATTGGGTCTGCTAGGCTACAAACTA
CAAGTTTCGATTTAGCAGACCCAAGTAGTTTTGAAGAAATTTGGTCTGCTAGACTACAAA
CTACAAGTTTCGATTTAGCAGACCCAAGTAGTTTTGAAGAAATTGGGTCTGCTAGGCTAC
AAACTACAAGTTTCGATTTAGCAGACCCAAAATGCTGAGATTTCAGGCAATTTTTTTGGA
ATTTTTAACTTTTTTTTTTGAGAAATCTATGAAATTCGCGATTTTAATGCCATTTTCCCC
TCGAAAAAAAAATCATTTTTATCCCAATTTTTTCAGGGTAACGTCTCCCTCTGGAAGCCA
TCGAACACCGCCGTGCTCTCCAATTATATAATCTACGAACTCCTCGAGGAAGCTGGTATG
CCACCTGGAATTCTCTCATTCTTGCCATCAGATGGCCCCGTTTTCGGTGACGTCATCACC
GCATCTCCACACTTGAGCGCTGTCAATTTCACTGGCTCCGTGCCAACTTTCAAGACGATT
TGGAGAAAAGTCGCCGAGAATTTGGATAACTATGTGACTTTTCCGAAACTCATCGGAGAA
TGCGGCGGAAAAAACTTCCACTTTGTGCATCCATCCGCCCACGTGGACGCTGTCGCCGCT
GGAACCGCCCGTTCCGCCTGGGAATATTCGGGACAAAAGTGCTCGGCGTGCTCCAGGATG
TACGCGCCAAAATCGATTTGGCCAAAGATTCTCGAGAAAATCTCGGCGATTCACAAAGAG
ATCAAGCTTGGAGATGTAGGCCACTGTTTGGCTTGCCGATTTTTGTGTAGTTTGTAGTTT
ACAGGTTCGCGATGGATCCGTCTTTCTGTCGGCTGTGATCGATGATAAGGCGTTTGCCAG
GCTCAAGGCCTACATTGACTTTGCGAAAACCGGAGCCGACGGAGCAAATGTGGTGCTCGG
CGGAAAATGTGACGACAAAACGGGATACTTCATCGAGCCGACCCTGATCACTGTGACGGA
TCCGAAGAGCAAGCTTCTCACTGAGGAAATGTTCGGACCGGTGGTGACGGTACTGGTCTA
CGAGGATTCGAAGGTTGATGAGGTGCTCGCGACTGTGAAAGACGCGACACCTTATGGGCT
GACTGGCGCCGTTTTTTCGCAGGATAAGGAGTTCCTTTATAGGTTGGCAACTACAAAAAA
TACAAGTTTTTGCACAGGTTTTCAGGGACTCAAAAATTTTATCTAAAAACCCAGCGGAAA
GAAGAAAAACTCGAATTTTCGGGTTTGTTATGTTCAAAAATGCTGAAATTCAACATTTTA
GGCACAAGAAAACTGCCAAAAGTCGATTTAAAATTATTCCCGGAAAATTCGAAATCTTGA
AATTCTGTTTTTTCGGCAATTTTCAAGAAATTTCTCTATAACCGAACAAAATAGGTTAAA
AAATGTCGAAAAACGATAATTACACAATTTCTCCAATAAAAACCCTCGAATTTCGTCACA
AATCAAATGAAAAGCTAGAAAAACTGGCAAAAATCGAAAAAAAAAAGCGATAACAACAAA
CAAAAAATTTGAAAGCGACAGTAAGATGTTCCTGAGCGTGGCGAGACCCAACAGTGAAAG
TGTGTGTCCCTTTAAAGGGCTACGGTATTTTTTATTGGAATTTTTGTTGGATTTCGATCG
ATTTTTCGAGATTTTTGAGGCGAATTTTTGTGTTAAAAACGTTTTTCAACAAAGTGTTTT
TTTTTCTCAGAGCTCGCGATGTTCTCCGCGACGCCGTCGGCAACATGTACCTCAACGACA
AATCAACTGGATCAATCGTCGGCCAGCAGCCATTCGGAGGCTCCAGATTGTCCGGAACCA
ATGATAAGGCCGGTGGCCCCCACTATGGGCTCCGATGGACCTCGCCGCTGACGATTAAGG
AGACGTCGGTGTCATTGACTGACTGGAAATATCCATCAATGGAATAATTATGTTGTTTTT
TTCTTTTCATTTCCGATTTTTCTCATATTGAGAATATAGTTTTCTTTTTGATTAGGTCAA
CAATTATTGCTTTACCACTGAATTTTAATTTTTTTTCCCCCGTGATCGCATAATAAATTT
TGTTTTTTTTCCTTTTTTCCAGCTATAACCGTTTATTTTATAGTTTTCTCGCTATTTTTA
TACCTTCCAACCGAACTTTTCCATTAAAAAGTTGGAAAAAATCAATATTTTTCAGAAATT
TCCCTCCCGAAAATGGTTGAAACCGA
>RGCG80911 Genomic segment corresponding to mRNA: NM_182139 Caenorhabditis elegans k+ channel tetramerisation and ion transport protein family member (57.3 kD) (2I598), mRNA.
CTCCAAAGTAATTGAAACTTCCAATGCTATTTTAACAGTTTGGTTGACCAAGTTGTGATT
TCTGAAATTCACAATAAAAGCTTCGATTTTTTTAAACTCTTTTTTTCATTGTTCAAGCCT
AGTATTTTGAGAAAACCCTACACATTGCAGATGTTTTTTTTTTCGGCTGAAAACAGACAG
TTGCAATAGGAACGCCATTTCATTAGGCTCAGAAGTTTTGACACAAATATTTTCCAATTT
CCGTCGTCTCCGTTAGCAGTTATATATATTTTTTCAATATTCTTGTTACCTAGAGAAATT
TTCAGCCTTACTTAACATTATTATATGCTTTATTTTTTCTTATTGTTGTAATGTAATTTG
TAGAAAAAATATTTCAAAGTTCAGAGGAAGTTTTTCGGAAAGCCATAATCTTTTCAACAA
GTTTTTGCTAACTTTCAAAATTGCGAAAAACCCTCATTAGTTTCATTTAATTCAAGTCTG
AATTTAACTCTACATCTAACATATTTGTATAAATTAAAAATAATTGAATTGAAATTTTTT
TTTCCAGATCATCGGTCCGGATGCTACTCGACGAGGTCAATATGACTGATCGGAAAACAG
TAAGTTTTTTTTTAGTATTAACGTCATATTAATTTTTAAAAAAGTACGGTATAGATTTTT
GTGTTGATCCAGAAAAAAAGCATTTTCGAATATCTCTAGCAAGTCCTTGGTAAATTTGTT
TAAAATTCCAAAAGCTCCAAGATTTGATTTGATTGCTCAAATCGAAAAAAAATCCAATTG
ACCTTTATTTCTTTTTCTATAAATACTTTAATGCTTTTTATCTCTCTATCTTATTCTCTT
CTCAATTGATTGCTGTGATGACAATCAATTGTGTTGAGTTGTATCATCTGTGTCTTCCAA
TGTATGTGTAACATCACAAAAACACCAATCAACGACAAGTGTGTGTATATCTGTTTGTGC
TCGAATATACTTGATAAAATACTCGCTACTGAAAATAAAAATGGTGAATCTGCAACGGAA
GGAGGTAAGACGAGGTGATAAATCAGATCGAAATGGGCTTTTTGTTTTGTCTTTCCGGTG
AGGAAAGGGGAATAGAAGAGCGTGACTTTTCCTTTTCTTTCTTCTACCAGAACATCTTCT
TAGACGTCTTCAAGATGCACCGGCTTCTTTGAATTTTTTTGAAAAATGATCCTGTGAGCG
GTCTGATACATTTACATTTCGATGCTCTTTTCCATTTTTCTTATTTCTTCGTTTTATGCA
TTTTCTTTGTCGGGTAAAAAGGAAAAAAGGCAACCTTTTGACACTTTCGATGATGTTGTG
CGGCTTCTTCCATTCATTGAAACTCGCCTTTCCATTTTAGAAATTGACTTTTGCGGGGCT
CCGGCATTGAAGATTTCCGCATACTTTTTATAGGTTTGGATGCACTTTTGGAAAATCCTG
TTCTTTGATGTTGTTGAGTGACTTTCAGACATTCAGTGCGTGCTGTAATTTTATTATTTG
CCGATCACACAAAATTTTAGTAATTATCAGATTTAATGTGTTCTTTTGCTTGAAGATTTG
ATTGTGGAAAATATCTAGAATTTTCAAAGCCACTTGTAAATTCACTTGACTTTAACCTAA
CTTCTCAATAATCTGAGAAAATTCTGTTCGAATATGTACAATTTATAATCCATATGCAAA
TGATGTTTTCTATCTTTAAACGGCGGAGGAACTCTTTCCAAATACTTTTCTTTGATTCCA
TCTATGTCACTCAAAACTCAAAACTAAAACTCCCATAACTCTCAAAACTACTTCAATTCA
ATTCTTCCCTCTCCATTTTTATTATTTGGCACCCTCGAAACTCTTTATTCTTTTAAAAAC
TATAAGTGTGTCTCTATTTTATTCATATAAGTTTTCAATGTTTTTATTCTTTTGAAGACT
TTCCTTTTTCATGTGACTTTCTATTGTAAAATTCAGCGAAATGGATCCAGCTCTGCTTGC
ATTTTTCAAACCTGCCGAAATGGCGAGTCCCCAGAGGAGAGAGGTTAGTTTGTTGGGAAT
TAAATTTTGAAACTAAACTATGAAATATGGGTCTCCCAGTATTTTTTGTCATATATATAC
TTGAAATATTTCCATTCAATTGTTTTTTCCATATCTGCAAATACTCCATTCATCATTTCT
CGCGTTCAAATTTTTCCAAAAATTTCATCCCATTTATTTTGCCATTCTCCTTTTGAAGCT
TTCTTCCAAAAAAAAATTTACTGGTGCAGGGGTCTTAACCTCAATTTTTCAACCACCTCG
CACATCCTACTATTTTCTTCGATTACAGCTCACCGAGCCTTCCAATTCAATTGTCTAAAC
TAAGCAAGTCTAACCTATCTCTCTTTTAACGAAACTTCTTTTAAATATCTAAATTCATGT
CTTTCTCCTCTTGTTTTACTTACAAAATTCAAGTTTAAAAAAAGCAGTCCAATAATGTAA
TAAATGTTTTTACAACTAAATCCAATTAAAAACTAGGTTTAAAAATTAACTTTTTTCGTA
ATAAGGTAATAAGGTACTAGAAAAAATAATATTAAGCATTTTGCATTCATTCAAAAAGTC
TTTTGAAATTAGTATTTTATTAAGTAAACAATTTCAAAAAGAGTTTTAGACTCAATTGAT
TCCAAACCTAAACAACTTTTTTTGAAAAGTATGAAATTCCTACATACCAATTCCGTTTTG
TTTCTCTTTTTCAAAATTTATATTGTTTTCGAGACAAAAGCGTCTTAGAAAAAGAGCTTG
TAAAATAATTTATCGTCCTTTATTTTGTTGTTTTCTTACCCGCACACGCGGGAGACCAGT
TCAGAGTCTTATCTGGAATTAGTTAAAGATTATTTCATGAACTTCTAACTCTTTCCCTTT
TTTCCACTTCACTGTTCCATTTCACTTTCTATGGCGAAAAAAACTCTTTAAAGTGAAGAC
ATTTTTTCAAAATTACAGCTTTTAAAATTAGATGTAAATACAAACTACGTGTTTTGAGCA
AAGTTTCTTAAATTGGATCACTTTTATTTTCAATTTTCTGATTCATAATCGTCGTTTCTC
CAGTTTCTTTCATTTTCTTGTGTTATAGACCAATCATTTTCTTTCTTTTTCTCAACATTT
CCTTTGTACATTGTCTCAAACATTTTTGAGTTATTCTTTTACACTTTCAAATATGTTGCA
GTTTTCGGCGTAGAAATATTCAAAGAACACAATTTTCTACATTGACAGCTTGAGTCGCTA
TTTTTTTTTGGAATATTTTTAAATTTATACAAACAAATTTAAAATAATGATTATTTTAAA
AAGACGAACCGTTTTATAACCGTCGGAGTATGTTTCAGTGGTTTTAAAGGAAATCCCAGT
AAATATCATATTTTTAAGACTATGAAAATTTTCAGAAAATCTGAAAAATCAAACATATTT
TTAGATTTTTTCAAGATACCGAAAAGGTAATATCCGGATTTTATTTTCAAAAATCTATTT
CTTTCAGTTTAAACTTCAATTTCTACTAGTCAATATTCCTGTCGTGGCTAGAAAATTTAC
TTCGACTGGAAATGTCCAAAAACACTATAAACACCCAGAATTGGTGTAGCTTTTACAAAT
TTCCGTCGTTTTTTTTAGGTCAAAATTTTCCAAGCAAATTTTTTTTGCGTTAATAGTTTT
GGTCAATGCACTTTCATGTATGAACAAGCACAGAAACCTTCTATCTCTTAAGCACGCCCA
ATTTCACCTCATAAAAAAGCTATTACTGTTGATTTATGAGTTTTCCATCTCTGTCGCCAG
GTAACGGAGATCGACTCATATTTTCATCACTTTTTCATCAAAAACCAATGGACGAAAAAC
ATGAAAAATGACTTTTTTCTCCTTCAGGACCGCTCAGTGTTCCAGGGGTCCTTTCCACCA
ATTTTCTACTCTTTTTGGTGATCTTAATATGTTATTTCCTTTTTCCTTCATGTCTTTATA
ATAGCTTCCTTTACTCCAATTCAGAGTTGCAGTATTCCAAGTATATAGAATGGCGGGCGA
TATTCACCCAAAAAAGGTGCTGCTTAAAACAAAGGTAAGTGTAACTATTCTAGGTTTTCA
AGTCAAGTGTTCTTCAATGTGAAAATTTTTATATTCTATTGTGAAAAAAAATCGACTCAT
TAATTTTCTATGTACGTTTTTAAAAGGGTGTATATATTATACTTTCCGTTGAATTTATTC
AATATACAAATTGATTTTGCATACTATTTAAAAACAAGCTGATTGAAGTTTTGAAGTTTT
GAGATATGTCAAGCTTCTTGTAGATTGAAAATGATTCGAATTGTTTTAATTTGAAAACTG
AAAAATATCTCAAAGGCCTATAGAAAATTGTTTCTCTGGTTTCGTTCCACATGATTCCTC
TACCAGCATTCTGAAACTTGTAAAATCTGTGTGATACCACTCGAAAGTTACCAAAGTTCT
TGTTTTCTCCTACTTTTGTCACGTCATCCGATACGGGGCATGTTCTTGTGTCACTGATGC
TCCTGAAACATGATCCCTCATCTACTCCCAACTAACCAGTCTGCACTTTCTTGATCTGTA
ACCGAAGCTTGCTTTTCCTCTTCTAACTGGCCATCTTTTCTATTCTTTTGCTGCTCTACA
AGATCCCATTAGACATCCCTTCAAATGTCATAAGAGGCTTTTGCTAACCGGGGTGTCATC
AAGATTTCCTCAAAAGAGAACCCATTTTGGGTGGTGTTAATGGGACACCACAACGTTCTA
CATTTCAATTTCTTTGCCGGGTTCTCGTTTAGTACCGCGGTTCTTTTTTGTGGCACCCAT
TTTTGGGAGCAACAAGGGGAATTAGTATTTTTGCTCTTTTGTTCAAAGAGAGTGAAAGAG
AAAGGAAAGAAGAGCTTTAGTGCCCTCTCTTCCTCCAAAAACGGAGAAGCTCCTGCTTCG
TCCCTGGTCCTGGACGCTATCATTTCTAAAGTGGACTCTCTTCGAGAAACATGCGCGCTT
CGATTTATCGGAGGGCTCGAGAGAATTCGAATGAAACATCATTGGTAAGTATTTTTGATC
CCTTTTTTTCGATACAGTTCTGTTTTCAAATACCGTTCTTTTTGTAATTGTTTCAGCTGA
ATAATGTACGTTTTGTGTTAGTGAAACCGGTTGACAAACTAAAATAAATGTTAAAATTTG
AAGCTGTGGATATTTCTTAAAAATATCTCAGCTGCTAGTTTTAATTTAGTTTTCACATTC
CAGGCTATCCTATTTTTGTTTTGAATTCTGAAATATACGTTCGATCAACTAACTTTTCTC
AAATTGCAAGCCCATTAAATCCCGTCTACTCTCCATTTATATGGCTATCTTTTCAGGAAC
ACATCTGTGGAACTCTCATAGTTTTGTTAAAAGATGAAACCTGATTCTAAACGTTCTCTA
TTTCCATGTTTTCTCAGGGATCTTCAATTTCCATTATTTGATATTTTGATTATTTTCATA
CTTAAAACTTTGAAATCTGTTCAGTTTTGCAAAATTATTTAATTGCTCCTCATTCTTTCA
ACAGCATATTGCATTCAAAATCAATGTGACTCCAGTCATCTAGCTTTTTTCCTCCATCTA
CATTTTCTCATTCTTAACTGAAATTTGATATCCTCAGGAGGTCCACCACATCAAGGATTC
GCTATTTTCTTCAAGCTTCTACGTCTAGAAACTTTCACTCTAAACCTTTTTGTTCCATGC
CAACCTCAAAATAACAACATTTTATCATTTATAAATACCTCCATTTCTTTCGGACTCTTT
CACAGCTCATTTGAGCTCTCACTTCTTGCGGCTGGCTCTTTTCGTCAATTGAAGTGTAAA
GCTGTCAAAATACCTTTCCCCAGTCTCACCTACTCATCACATTCGACGAGCGATCACTTG
GACTCATCATGGACCAAGAGCCCATTTGCATTCATTTACACACCTCGTGACTATTTTTCC
ATTTAGAAAACTTGTCATCATTCAGAGAGATGATTTATTGGCATCTATTACTTTACTTTA
CAGCATTCATGAAATATCGTTTTAGACTTTTACCTTCTCAATAACATTATCTCATAACTT
CTTAGAGTCGGATTTCAGTGTACAGTAGAATAATCCAATATTACGTTTAATCATACATAT
ACTTTTGATGTACTTGATGGACCAGACTTCTCCCCTCTCTACGAAAAAAAACAATGTCAA
GGAGATTAATAACGATATCATCGGGGAAAAAATACGGTAGCTATTTTTCGCAAAAAGTCC
AGTCTTCTCTTAAAGTCCTCTTAAGACCGTAACCAGTGTTCATTTTTCTTGATTGCAATC
AAGGGTGTCATTTTTCGATTTTTCAATTTTTTCGATTTTTCGATGTTTTTCAGTGAAAAT
CGAAAAATCGAAAAATCGAAAAATTGAAAATCGAAAAATGTTCGATTTTTCGATTTTTTT
TTCGAAAAACGAAATAAATCGTTTTTTTCCTGGTTAGATGACATTCTTGTTTATTCGAAG
AAAACATCTTGTGAGATACATTTATAATCGCCACCCACCCATAAAGGGACACATTTTTAC
AACCCAATGACCTACATATTCTACTATTAGCTCTATTAAGAAGGTATCAACACGTACGAT
ACGTCCTGCTGTACTGTTATAATTATCCTTCCCTGTGGGTACCCTTTTTGAATAGATATT
TACAACCTCCTACAACGAAAAGGTTCAAAAATAAAACATTATCAGCTGTTTTGTAAGTTT
ATTTGTAAGTTTTTATTTCGATTTTTTTTTCAGAAAATCGAAAAACAAAAATTTTTCGAT
TTTTCGAATTTGAAAAAACGAAAAAAACAGAATTGATTTATCAACTACGGTCAAAATCGT
AACAGCTCTAACGGGTTGTATTTAATGCCATCAAACGAAATCTTTAAAAGAACGTTAGAA
CTATCATGTTATTACTTTTTTAAAAATTCATTAGGGATCTTATATAAATTTTCAAACTTC
ATAAAAAATAAGTCGTTCCATCACTGACACCATGTCTTCAATTTCTTGTTTTATGATAGC
TTTACGATGTTCTCTACGAGCATTTTGAATAGGCGCCAAGGGAAAATGAGAAAACGTAGA
AATGGGGCATGTAACTCTTACACAAAAATTGCTGCAAATAGGCGTTCATCTCACTCACCA
CTTCATCCGATCACCTCTCCAGCAAAAGACTCATCACAAAACATGTCAAATAGAGCTGTG
TATTCTCACTCTCTTAAACAAATTGAATCACGATTTTTCTGAGCGAGAACTAGATTCTGT
CCATATCCGAATCTGAATCAAAATTGCACACGATGTAAAAAAAACCTTCATTTCCATTTC
CTCTTACCCCTCGTCGATTACCCACCCTTTAATTGTGTTTTCATAGACTACTACTACAGC
TTATTTTCAGCTTTTCTTTCTGATGCTCCCAGTTTTTGTGTCATATATGTCTAACCCTAA
TCAAAAAACTTATTGAAGAACAAAACGCCGAGAAAACGAAGTAAAATGAAATAAAATAAA
CGACTTGAAGAAGGAATAGCAGGAGAAGAAAAAGAAGGGGAAAAAGTTTAGCTCATTTTG
TCGTGCATCTTCTTCGAGTTCTTTGTCTCCTTCGGAGCTCCTCCTTTTTGAGCTCATCAA
CTGAATAACAGCAAGGAGCAAAAACGACGAGTTAGAAGAAAACGAATGAGAAGTAAACGA
ACTTCTTCTAATTCATCGTTACTTCATTTCAAGTCGTTTTTGCTTTCGTCGTCGACTTCT
TCTTAATCGACTTTCGTGTGTTTTCTAAAATTCAATCCATCGTCTATTTCCTTTAAAATA
TTTAAATTTAGAAAAAAAAGAAATTAAAGATATTAAACCGATAAATCGTCATAAACCTTA
AATCCGCCTGAATTTAAATTTTCACACTTAAATGTCATAAATAGGGTTCAGTGCTGATTT
GTTGAATACGTCGCATGTTTCCCCCCAACAATTCATTGTTTCTCTTCTCTAAACCAGGAT
TACTTTATGCAACATCATTACTCGTACCCCCATCACCGTCACAAAAGCGTCTTTGCTCCT
TTTTCCTTTCTTCCTGATTCTCTACTTTTTTCGAGTTCACAAATTTTAAACTTTACAGAG
AAAATCCACCATTTGTCTTTCTTAGTGTGCCAATCCCGTTTCTTTGAAAAAAGTGCACAT
ATGTTTAGGGGAAAAGGGATGGGGATGTTAACATACGTTTTACTAGAATACATATTAAAT
TACCCGGAAATGTTCCGGTTCACTACTTTAAAAAAATCTTCTGATGCTAAATGTGTGTCT
ACCTCTAAATTTTCAGCTAGTTTCTGATAGTGTTTGGATAGAATAACTTAGAAAATAATT
TCAAAATGGCATTCATCAAAAAATTATCAGTTCTTTTGACGAATTGTTAATAAATGAACT
GATGAGACAAGTAAGCTTGAAAATGTGTTATTTTTACAATTTCAGCAAATTCTCATCATA
CGTTGCGATTTTTTTTAGTTTTCCCAACGGGCCCCTTTTTTGAGAGGATAATCTTGCGAA
CGGATACAGAATAGACCAATTCTTTCTGAAGTCCTCCTTCTCAACCCCATCCATCTCAAA
ATGTATGCTTATTGGCGACTTCCTGCATACATATATCAAAAAATGCTCTTTTTTCTAGTC
ATTCCTCTTTTTTTTCTTCTTTCTTTTTCGTTTTCTGCTACGAGTTGTCTATGAAAGGTA
GCGGGTAGTTGTCATTTACAGATCTCTTTCATTCAGTTTAGCAGATTCCAATTTTTTTTT
TGAAATAAAATGTTCGAGTTGGTATTTTTCAAAAGTAGACATTTTTAGTTGTTTGACCTG
CAATGCTCTTCTTAGTAGGTAGAAGGGTTGAAGTTCATTTCCGTTTTTATACATATATTT
TTTCCAAACCTCAATGTCTTGAAAGTCAAAGCTCACATTTTCTTCATTTTCATTCCTCAG
TATTCGCAATTTTGGTCTAAAACAATTAGTTTTAGACGATTATATTTTGATGATATGACG
AGCCAATAAAATTTCAAAAAATCAAGAAAGTTCTATGGATGGTTTAATTTAAAAATTGAT
TCAAGCAATTCTTTTAATTCTTTATCTAATTTTTCGTTTTTACAGTCCTGGATGGACACA
GAACATCGGGTAATCCTGAACGTAGGCGGTATCCGACACGAAACCTACAGTCACGTGCTA
AAGAAGATTCCAGCCACGCGATTGTCCCGCCTGACTCCAAACTTGGCAAATTACGATCCA
GTCCTAAACGAGTACTTCTTCGATAGGCATCCGGGAGTATTTTCCATGATTCTAAATTAT
TATAGAACTGGTGAGTTTTTCATTAAAAATTGGGTTACATGCAGATGTGCATTGGAAAGG
TTCACCATTTTTTTCAAACGCTTTTGGAATTTTTTTTAAACTTAAAACATCAAAACATGG
AAAAATATATTCTAAGATAACTTCATATTTTCTAGGTAAACTTCATTATCCAACAAATGT
TTGTGGTCCGTTATTCGAGGAAGAACTTGAGTTTTGGGGTCTCGACGCTAATCAAGTAAG
TTTTTAGTTTTGAATGTTTTTGAAAAAAAAACTATGCTGATGAGAAAACGGGTAAATATT
TTCTGAAAATATTTTGATGACTTTTTTTTCTGAAAATTTAAGTGAAAAACAAAAAACAAA
TCATTGCAGGTGGAACCGTGCTGTTGGATGACGTATACACAACACAGAGATACACAAGAC
ACCCTAGCTGTTATTGAATCATTGGATTTGGATGGGGATCCACCGACACAGGAAGAGGTA
AATTTTATGGAAATTAATAAAATATTAAAAACTTAAAATCCGATTGTTTATATGTTATCA
TACCTTGTAACATAATTGATTCAGATCGCAAAAAAGTTTGGGTGGGAAGATGACTATTAC
ACTGGAAATATGTCACAATGGCAACGATTAAAACCCAGAGTATGGGCATTATTTGATGAA
CCATGGAGTTCCAAATATGCAAGGGTTAGTCTTTAAAAATTAACTTCTAAATGTGTTCTG
ATAAAATATTGTTGAAAGTTCTATCCAATTGTTGCACGACATCTCACCAATAAAAACTAA
ATTGCATGTGTGTCTGAAACCTAACCTCGTTCTAGTTTTGCTCCCATAGTTTTTTGTGGA
AAATTGAAACAGTAAAAAAATATTTTATGTTCTATTTTTCTATCCCAATATTCACAGATT
TCGGTTCATTTATTTGAACGAAAACTTACATTTTCTGGAGTCTATTTAGGTAATTTCGTC
TCTCTCCGTAGCTTTCATTCTTGCCTCCACATGCTCATTCATTCTCAAAACGGATCCTTC
ATTTCAAATTCCAGATATTGATGGTAAGTTCAATTATTTATTTTATTTATTTTTCTTAAA
AATTTCAGTGTTTTACTCGTTACGAGTCGTTGATGAGGGTGGGTTCAAGAACTATCACAA
AACGATAGGAACTGATAAACCAGTTACTTCACCACATCCAAACTTTTTCTATGTCGATCT
CATTTGCAATATCTGGTTTACAATTGAACTTGTAAGACTGTTTACATTTTAATTTCAATA
ATTAAAAAAATGTTGCAGCTTATCAGAAGTCTGTTTTGTCCATCATTCCACAAGTTTGTG
AGGTCTCCTTTGACAATCATTGATGTCATTTCAACTGGAGCATTCTTTTTCGAATCACTT
TTACACGCGATTCTCATTCAAACTGGTGAGTTTTAATTTTTTTTAATTGGATTTTTGGTG
AACACACATATCTGAAAACTTCCAGGTTCCCTTGTTACATTGGATTTCCTCTCAATGATC
TGCGTTCTCAGGTTATTCAAATTAACTCAACATTTTTCCGGATTAAAGATTCTCATTCAA
ACTTTCAAAGTACAATACAAGCTAAGGAATGTTTTTAAAAACAATAATTCTAGGCCTCTG
CACAAGAACTGTTCCTGTTGGTATTCTTTGTCATTCTAGCAATTGTGATTTTTGCGGCAT
TGGTTTACTATGCTGAGAGAAGCCAATTGAATAAGGACAATCAATTCACAAGTATACCAT
TGGGCCTTTGGTGGTAAGATTTTCTAATTGAATTAATATATTTCTTAAGATTAAAAAAAT
GGTGTGAGCGCTGAAATATTTATTTCAACCCACTATTCAAATGTTTTCCAGGAGCTTGGT
GACAATATCCACAGTTGGTTTTGGTGACATGGTCCCTAAAACTTATTTAGGAATGCTGGT
CGGATCACTTTGTGCACTGATGGGTGTACTCACAATTGCTCTTCCAGTTCCAGTTATTGT
ATCCAACTTTTCAAATTTATACTCTCATTCACAAGCAAGAGCAAAACTTCCAAAGAAGAG
AAGGAGAGTTTTACAGGTGAGCCAATTCTAAATTTAGAAAAAAAATTAAATGTGAGTTGA
TGCAACCAGCGCGGTATGATTGTCATAGCACAATTTGAGAAAGTTTGAATTTTGAAGCGT
AATCAAAGAATTACTGTCCGAAGCTTATCGCGAGATTTGATATTAAAATTCTTTACAAAT
TGAAATATTTAAAGGCACATGAAGTAAAGCCAGCTCTGTTGGGAGTAAAACAGCATCATG
GAAAACATCGAAAGAAGAGTTCATCAGCAACATTCAACCAACCACCTGCTAATTTCAAGA
ATGCCAATGGTGGACCATCAATGCATGACAATTCAGCGTCAAAATTGATGGCCTAACTTT
TCAAAATTCCTTTTTATATATTCAATTATCTTTATTTTAAGAATCCACTTCTCAAAAATT
GTGATATCACATTTTTGCGAAAACATAATGCTTACCTTGTCATCCGTCCACGGGTTATTT
TATCATTATTTTGTCATTTTTTCCTGATAAATCTCAATTTTTTTTAATTTGAACAAAATC
TTTGTTTTCTAAATGTGTGTCATTAATTTAGTTGTCTTTTTCGAGAAGAAACTAGTTGTC
CGTGTTCATTTTTAGGGTGTCCATGCATGTAAATACGGGCTGCTGAAATTCTCTAAAATT
TACTAACATTTTTTGAGGATATTGCTTTTTTTGGGACAGTCCCTTGTCAATTTGTCCAAT
CTTTTTGGTAGGAAAAGTTTGTCAATATCCTGTTTCTGGTTTGAAAAAAACTTTGAACTT
TGAAAAGAACTTTGAAGTACTTCAATTTCAAGATTTTGACACGTTTTTTCTGCTTCCTGC
CTTTGACAATGTTTATAACAGTTTATAAATACTTAAATTTCTATTTTGAACACATAAAGT
CATTCGACCAGTTCCAATTTTCAGGTGATATCAGTTGTCAACATCATTTTCGTCATCATA
TCAATTGTTTGCTTCTGTTTAAAGACACATCCATCGTTTCGAATTCCTGATATTGATATT
TCAACAACAATGGGAAATTTTAGTGCTCCACTAAATGGCGTTCAGATGAATAATATTTAT
GTTGGAAAAACAGCAACGAGGTTGGTTTTAAATTGGAAAATTTAAGTACAATTTTAAATA
GCTTAACATGTTTTATTGGTTTCCGTTTAATAACTCCCCAACGTTTTTTCAGAGCTCATC
CCTCGTTTTTCTACGTGGAGTTGTTATCTAATATTTGGTTTTCTGGAGAGTTCTTGACCA
GAATGGTGTTCTGCCCAAATGTTGCAACATTCCTTCGAACACCGGTCAACCTAATCGACT
TTATTGCTACTGTGTCATTTTATATCGATTGGGCTC
>RGCG80913 Genomic segment corresponding to mRNA: NM_182134 Caenorhabditis elegans k+ channel tetramerisation and ion transport protein family member (59.8 kD) (2K57), mRNA.
ACCGATCATCTCTAAAAGTAGATCATCAAATGACTTATTCACGTCACGAACTCTTGATTT
TCGTGTTATTCAGTATACCGTAGAAGGTGGATGATCTCTGAAAGTCATTTAAGAACGTGC
AAGGTCTACTGAAATGCGAATAATAGAATGATGTCTTAGAAATTCGAATCTTGGACTTTG
AAACTACTAGCTCATTCTGTCCAGAGAACGGGCGTGGGTTTTGGAAATTTTTAAAAATAA
GAAAAGTAGGCACACATGTATGAAGCAGGCAGGCGTTTTTGTGACTACTTGTAAAACGTA
GTGCAAACATAAATGAGTTAAGGGAAGAATAGTTGTTTCGGCAAAATTTTTTTGATAAGA
AATGAAGGTAAGTTGACATTTTTTTCGGTTTTCAATATTCATATTTCAAAACAAAATAGC
AAAATTGATTCTAAAAACTACTATTAAAAATAACGAGAATTTGAAACCGGAAATTGAAAA
ATGCTGGAACATTTTTCCTCTCCCACCCACACATGTGACAATAGATCATCGGCGATTCTT
TCAAATTTATTGAGAGTGAGGGAAATAAAGATGAAGAAGAAGGAAGGGAAACGAAAAAGA
GAGATTGTGTGCAAAAATGATAACACGGGCTCCACACGAAGCAGCTGTCAGGATCACAGG
TCCGGCAAAAAAATGGAGAAATATCGGGGTAACGGGGGGATACGCAGAACAAAATGGCAT
GGAAAAAGGTCGGCGCGGGCCGCGGGCTCCACGGAGCCGAAGGTTTTTAGAAACTTGGTG
GTGAGCTGATGTTCTTGAGCTGATGATCTGAGCCACGTTTTTGATCCACTTTTTGAAAAT
TTTTTCATTATGTGAATGCTAGAAATGCTAGAAATTTTGCAGTAAATTCAACACAGCTAG
TACAGTTTTATCATTATCTCAAACGTTATCTCTTCATTTTTCTGCTTTTCAACTTACTGT
TTTCACAAAAATTGTTGTAGCAGGCGGTCATTACGACCCGATGCGATTCGGTGGTCAACG
ACGCTGCATCGAAAGCAGCGATGACAACGATTCAATTGATTCGATGTCAATTCAACAAAA
AAATAAGGAAAAAGAAGAGTGGAAATGGGCACAGTCACTAGCAAGGTAATCGGTCAACTG
AACAAGCTTTGTGTGATATAACGCATGTTCTAACTAAAAGTTAATTATGGTATATTCCCG
ATTCGATTAAGTGCGAACTCTATATTGTTCCACTTTGACAGACCATATCTTAGCTATAAG
AATGCATGACTACTGACGAAGTTATATTACTATTTTCTGCTTTAAAATCTTGGACCAAAA
GAAAAATGAAACCCCTCCGGTTCCGTCATATCCTCGTTTTAAATTTATGAAATTTTCCTT
TCCTTTAAATAACAACCCTAGCTGTAAACAAACTACTTTCTTCGTGCCACTTCCTGCCCA
AATTTTTCTTGGCTTTTCATATTCAACAATGAGGCACATAATGGTTGACTTCGATAGTCG
TCGGAGTTATCGGTAGGTAGAAATATATAATAGGCCTTGATGATGGTTTTAGGCAGCTTT
GATTAATAGTAGTTAATTTGGCGGAATAGTTTATCTAACGCCAGCCTACACCTATTTCAA
AGTAGGCCATGCAAGGCGTAGGCACAGTTTGGCATTTTTATACGTGCCTAGGAGACTTGT
ATGACTGGTGCTGTAATTCTATTGAACAAAAAAAAAACGCAATTACTGACATTTTTATGT
TCGTGGTACCTATTTTCAGAGCATTCAATTGTTTTAAGTGAATTAAGTGAAAACCACAAA
TTGCCCTAAACTTCCAAAAATATTTATTTTCTCTTCCGGGACTGAAAAAAACTAAATGAT
AAACAAAAATTCGAGTTATTAACATTTTCTTGATTCGATATGTTTTTATTGAATAACTTG
CTATCAACTTATGAGGCTTGGATGTTTGTTTCTTCAATTTTCTCGTAACTTAATATTCTA
GGGCCTTTGACACCCCTCATAAATCCAGGTGATTTTTTTTTGGAAAAAATGCATCTGCTT
CGCTCTTAAATTATTTCACATAACACTTAATATTTGTTATTCTTAAAATGGGAGAATAAA
GAACAATTCCAAAAACGAATTATATATTTTTCATTTCCTGGTATTTGACTATCAGTCTTC
CCAAAATTTGGTCTAGATTTTTAATTTTATCTTCAAAATCCCTCTGTTTACTGATTTTCC
GTCGTCTATTCCTCCAGTCTTTTCACACCTGAGATTCATTTTTCCAGATCATGTTTCGTC
AAAAAAATTTGCAACTTTTTTGTTTCATCTCCCTTTAAATTTCATATCACATTCCACAAA
TTACGTCATCATTGCTCTTGCGTGTCAACTATCTATTGGATCATCTGTGCAAGAAAATGT
TGAGAGAAACATCATAGGTTCAAAGATCTTTTGAGCTTATGAATTGGAAATTAATTGGAC
ATTTTCAGCCATTCGAGCTTTTACCTATCATAAAATTTAATTGAAATTGGAAACTTGGTA
GGTACACAGTTACAAGTTCATGCTTCAACACCCCATATACTCTTTAATTTTTAATTCAGT
AAACCTGGGGTTACCATGGTAATCAGATTAGCCTCATGCCGACGGGCCTACTTAATACCT
ATCTGCGTGCCGATGTACCTACCTACCTATTTTGGTGACAGTCAGGCGTACGTAGGTTAC
CTTAAAGCAGGTAGGTAGGCGTAGGTTGCCTAGGAGGCGATAGGTAGATATGAGGCGCCA
TGAACAACAACTCGCGATTTTTTGGGCTTTTCTTACTTTACCATGATTACAACTTCATTA
TTCCAGTCAATTTCACAAAAACGGAAAAATTGAACTTTTTTCAAAGTACTCAAAGATCTT
GTGACTACCCGTAATATGCTCTCTGAGCCATGCAAAAAGCAGTCAAGAAGGTGTCAATGA
CTGAGTACGTCATGTCCGAAGGAGAGCATTCAAATGTGCTCTTTTTGAACAAAATTGCAT
TACTTTTTATTAATATCTCAGTAATTCATCCTCGTCCCTGACGTCAGCGTTTTCTGGTGT
AGAAATTGGAGAAAAATTTGAAAATTCGAATGAAAAATGGTTGAAAATTTATTGTTTTAG
ATTACTAAAAGCTTTTCATTTCACTTGTTTTTGTTTCTATTTTCTGAATTTTCAGAAAAT
TTTTAAATAATATATCTAGTTAAATTTAGAATAGGACAATTATTCTTCATTAAAAAGTGT
ACTTATCCTATACTTTTTCATTCTATCATCCTATCCAACATTTATTCCATGGTCACTCAT
TTTCATGAGCTCAGCGAGCCCATCCTTCTGTCCAGTTTCAATTATTTCTATCAAACTCTC
TGCATCTCTCATCCAGCCGTTCTCCGTCTCCAAGTCCCGCCCATTCATCTGACTCGTCAA
AAGCTTCTCCGTCGCTCCGGTGGACACTCTCACACACATACACATACACCTCATTATTAA
AATTCTCGCATTTTGAGTGTTTGGTGTTTGATGGGAGAACTACAAAGATTATTATTACAT
TACGTTTGATTTATTACTGCTTTGTCTGGAACTCTTATGCTTTTGGGATGAGCCTCACAA
TTGATGAATTTGGAATTTTTGAACTATGATCGACAGTTTGATAAGGTAAGAACTTAATTA
ACAGTAAAATACCTTTCCGGAAATTTCAACGGTTATTGTATTCCCCTTTCGGCTAGGTTT
CAACAGTAATTCCGGTTTTCTGTATTTGGCATTCCTTCTTCCTGTTAACTTTCGCTACTT
CAGCTATATTCTAATAGGACAAATCCAATATCGTATTCTTTTGTTTAGGAGAAGTATGCT
AGGTAGGTGCGCCTTTAGGCCTATTTCAGGCCTACCAAAGTGCCTACTTACCGCCCCGTT
CTCACAGTTCAATTAAGAAATGTTTTAAAAAATTCATTCATATTTTGGCATATGCTTGAA
GACATCCAGGCGAACATTTTCGAAATTACTTAAAATATTCATTTTATATATGTATAAATG
GATTTAAAAATTTCCAATGTTTCGTAGATCAACATTTTCCAATCGACATTCGCTGAGCAG
AACAGAAATTCAATTTATTTGTTCCATTTTATTGATGCTTCTAGAATAATTAGACCGAAT
TGAAATTCTAAAGCATTCTGCTTTTTCTTTTCATTTCCTCCATTTTGTTATTTTTGTCCA
GGTTTTTATGTTTGATTTTCGAACTGGAATGATGAGTCTATTATAAAAAAAAAACATACT
ACGTAAATAATCTGAAAATCTTTTTCAAAAACCTGAAAATCCCAACGTCACCAGATCATC
TCCTTATGGTGTCATACATTTTCAAAAAAAAAGATGAGAAAACACATGTGCTAGTTTCCG
ATGCGCTAATCTGAACTGAAAAAGCGATATGGACGGTGCAAAAAAGTAAATTTATTGAAC
AATTAGGCTGAAAATGAGTAAGCTATTCGTCAATCGTTTTGGTATTATTTGGGCTTTTAA
GGTAGACAGGCGCAGAACGCGGTGAGACCCATCAAATGTACTATTGTGGTAGTTTTCAAA
AAATTTAATATCATTAGCGTAGTGTACAAATTCAAAATTCGCTGCTCAAAACTGCATAGA
AATTGGAAACTTGTGCAGTGGCTCACATCTCCAAAAATCAAAATCCCCCTTTCCATTCAA
ATCTTGATTATTTTTAGACGTCTGGAACAAGTACTAAACGTCCATCCTGAAAAATATCAA
AATGGATGCAGCAGTCAACGTCCGAGTCGTCAGCCATCACCGGTTGAGCAACTTGCCCCG
ATTCGGAGTCATAGTGCCGATTTTGGGTTGGTTTTTTGAAAATTTGTAGAACCATGCTTA
GTTTTTTTTGAAAAAAGAAAACAGCCATTTATCAGACTTCAATTGAGAATTGGATATGAA
AAAATAGGAAATTCAAACTCTCTGCTTTGAAGCTATCTGAAATCTGAGGCCGTAACACAT
GTACTATCAAAAACTTTCTAACAACTACAGTATCCTTGCTTAATCAATGTTCAAGTCTAA
GTACATAAACATGCTCCCCCAACTAGCTCACACAAATCATGAATTATATATTATTCAAAA
AGTTCAGTGATGAAACGAGAACCGAGTAAGTCGAATGACCAAGTAGAATACACGATAAAC
TTGTTATTTTCTACTTTGTAAAAAAAGTAAAGAAAACACCTGTAACAAACTTGTACTTTT
AAACACTGAAAACTGAATAGAATTATACTACGAAGGAACATGAAAATTGGCACGCACTTT
TAATTGTTGAATGAGAAAGGAAAATAATTAATGTGCACTTTTCATTTTCTGCAACAGTAA
AAAGTTAAAGAACACTACTTTTAATTATTGGAAATTGGGTTGCCAATAATGCCAATAATA
ATTTTGTAAAAAAAGGAAATAAAAAATTACATTAATAATATAATAATAGTACCATATACA
TTCGTTTATAATTAATTATCACCTGAAAAATATGGAATCGGGGAATTCGAAGAATATGAA
AAAAATATAATGAAGATAAAAGTGTCTGATCTTTAAATATTGTTACCAGAAACTCAAAAA
AAAAGATTCAACTTTTTTTTTCTAAAATTGACCACACCAACAAAATATTTAATTTCTTCT
CACATCTTTTAACTAACTTTTAACTAAGTAACATCAAGTTATTCAGCATATAAAATGTGA
CTTTTCCATCTAGAGAAAACTCAAAAAAAAACATAATTTCCAAGTCTTATTAGCCATTCC
AGCTGTTTGTTACGGCTCCTCGGACCCAATTAAAAAGACACTCATTTTTTGTGTTTCGTT
CGTTTTCCCTCCTTTTTTGGTGTCTTCACTGTGTGCTCACCGAGCACTCCTCATTATTCT
TCTCTTCGTCACTTCACTCCAAGAAGAATTGAGCATAAATTCGATCAGATTTTCGGTGTT
TTCACATTTGAATGCACTCGGATACCCGTCTGGGGACTGAAAATTTCCGGAAGTTATTCG
AATTTTCTCCTACTTTTTATTTTTCTTCAAGTTTTCCCGAATAATCAGGACTGGTAATAT
TTCTGAAAATATTCTGCACTTTTGTTTCTGAAGAACTGAAAATGTGGCGGTTTAATCGAA
TTAAAAGGTATGAAAAAGTTTGGTGTAACTAAATTTTTTATATAACAGAGGATAGTTGGG
AAAAAGACATATGAAATTATTTATAAGAAAATATGCGAAAAAACCTCTGAGTTTTCACAG
TTTTGGCTGTTTTTTGGCTTCTATTTTTTGTTTGAAATCCATTAGTGAATATTCCCGGTT
GTCAAATGTGTTTAGAATTTCAAAATTATAGGAAAAAAGGCTTGAACTTATATCCTTCGA
GAGAAAAACTTGAATAAAATTGAAACATTATTTTCGGAATTCGGAAATTCTGTACGACCC
ATCTTCAAGAAACAAGTAAAATAGTTTTGAAATTAAAAAATAAATTTCTCCCCTTGAAAA
AATTTATTTCGCTAAAAAATAATAGCATTCAAGATACTCCTTAAGGGAATTTCCACACGA
ATTTGTGGTTCTTATCGAGTATTTTTGTTCGTTTATATGAGAAAGGATTATGTGAAAAGA
CATGAGAATGTACTAGGCAAAAAGGGGATTATACAGAGAATCTTGGGAAGAATTTTATTT
TTCACTTCAGTTTTGTACATGTTTTTTGAGGTTTTTTTCGGTTAGATTTTTGATGCTGAA
ATCTAAAATTTAAAATTCAGACAAAGTTTTAAAAGTGATGTGTATAGTTGCCATGTATCT
ATGGAAATTTGTCAAATTTATTGAGAAGTGCCATAAAAAAGGATGGGAGCATTTTCCAAA
TATTTGGGGTTTTATAAACAAACATTTAAAGTTTTTGAAACATAAATTTGTTTGCTAGCC
AGTTCTAACTCGATTTTTTTGAAAATTTAGATATTCCATATTTTATGGCAGCTCTGTTTG
TTTTGAAATAGCTACAAATTTTTATAAGAAAAAAAATATTTGGGCCAAATTTGGACACCC
TGATAGGAAATTTAGCGTTTAAAACATTTCGTGTTTTTAACTGAAATGCCAATTTTTTTT
GCAAAGTGAAGTTTCTAAAAGTCTGCAAAAAATCTTAACAAAACAGAAAGAAATCCGATA
AAAAGGTGTCAGTCTCAAAAAATGAGCACTTTCCCTTTGTTCTTCACTTCAGATCCAATT
ACCAAGGTGGAACAAACATGAAAAAGGAAGGAAACCAAAACATTTATTCTTGATTTTTCT
CAATTTCTGGCTGAGAGTTTACTATTTTCCCCAAGAAAATGATAAGGACCTTTCTAACAA
CCTTGCTGTTAAGGAACGATTTTATATTCGAATTTGACTATAACACATAAGTTCAAATTA
TCAACTTCTCCAAGGTACAATCAATCATTTTGACAATTAAGCTCCCAACCTTCTAGTAGA
AACTTCTCAATAGCAACTAGAGAGAAAAAGGTATGAGATTATGCAAACGGACCTCAAAAT
TTCTCAATTGCGACTATTACGACATGCGAATTAGAAGAAGATATACAAAGTGATATAGAG
AGGCTTAGAAAGTCAGAGAAACAAAATGTCACCTGTTCATTCATGACTTCTACTCTCGTT
CCTCCTTCGTAACTGCTCCCACATCCATTCGGTTTTCCTCTCTTACATCAATTCTCAGGT
GCAATTTTTGAATTTTTCAAAAACGTTCTTTTTTTTCCAGAAAATTTCCAGTAATTTCTT
AAATAGTCTAAAAATGTTGCCTGTCTCCACCAGACCCTACACCATGAGTATTTCGGCCAT
TCTTACCCGCAAAAAGTGAGATAATGTAGTTAAAAAACGCAATTTTATATCCTGCCGACC
CCTCAACCAGATGTCGTTCGAATGCTTCTGCCACACGTCGTTTGAGAAGAGAGTTTTCGG
AAATTTTTTATGATTTCAAAGTGAAATGGAAACTACTCTCGTGAAAAGATAAATATATTT
ATGTTTTTGCTTGTTCACAACGGTTCTTGATTTTTTGAACTCGAACATTTTATTGTAAGC
AGTTAATTTGTTGTGCACTTCAAATTTAAGATTTTCTTTGACTTTAAAACTTCCTGTTTC
TACATGTGTTGATAACAGCAAGCAATCTGAAATTTCATGCATTTCTTAATACGATATATT
TTTTATTTTAAGCAGAGCCGCTGAAATGGCATCTGGCAACAGTGAAGAAGGAAAAGGAAT
GCTATTGAGGAACGGGGACGACCGGATTCGGCTCCCAAGTCCGCAACGTGGAACTCCTGA
TACTTCGAGCACGTGAGTTTTTAAAATGAACCTTATTAGTGTTGCACCCCGTCTATGGTT
GTATTAGGTCATATCAAAAACGTAAGTTTAGTTTAACAGTTTCTGATTGTCTTTGAAAAT
CAAAGTAAAGACACTTCCAAATTTGAATTTCAGGCAGGGACATCCTTACACGGATCAAAT
TGTCACAATAAATGTGTCCGGGATGCGGTTTCAAACTTTTGAGAGCACATTGTCAAGGTA
TGGTTCAGTATTAAAAAAAAACCAAAAAAATAATTTTCCAGGTACCCAAACTCGTTGCTA
GGTGATCGGAATAAACGGCAACACTTTTTCGTGTCGGATACTAACGAATTTTTCTTTGAT
CGGCACAGGACCACGTAAGTTTTTTAGTTGCAATTTTTAGAGATCATACAATAATGCCAA
AATGTTCTGCATTTAAAAATAATACCTTGAAATTGGAAATCGAGAATTTTGAATCAGTGG
AAAACTATTATTATCCAATGTTATTTAAATTAATTTTTAAAGAAGTTCCTCGTTCACCTT
CGAGATTCGAAATTATCTGTGAGCCAAAAATGCTAATATTTCAAATATTTTACCTTTTAA
ACTATAACAAAATTTTATTCCCAGTATTATGGTGTTTTTCTCGCTTTTGTTTGGCTTTTT
CTTGTCAATATCCTATTGTCATACATAACTGGAAAAGCGCCGTCTAATATTGAAAATGTC
CTACCTAGCTTTTAAAATCTAGCGGCTATGAATATTTTTTTACTATTTACCTTATTTGCA
AAAACATTCGCATTTTGGAAGAACCAAGCTACTTTCAGTTTTGAATCAATTCTCTACATA
TATCAAAGTGGCGGAAGAGTGAAACGACCTGAAATTGTGCCGATTGACATATTTTTGAAA
GAAATGCGATTTTTCCAAGTAAGTTCTTTTTTCAAAAATCTATATACTATGACTTGGTTT
TCCATCTACCTGACTTTAGGTTGGCGTAGATTGCCTCAAAGACAAGTAGGCCTGCATTTT
TAAATCTACATGAAATCCCTAATATCACCGCAAAGCTTAATGTATTTTTACAGATGGGTG
ATGATCTTCTGGAAGAATTCTGGATAGCTGAGGGTTATGAAAAACCAAAAGAAGTGATGA
TGCCAAATAATAAAACCCAAAGAAAAATATGGGAACTAATGGAATATCCGGATAGTTCAC
TTTCCGCGAGAATTATTGCATTCATTTCAATTGCTGTTATTGCATTGTACGTTTTTTTTC
AGAAACTGAAATTCACATATTAATTATGATCTTTAGATCCATCATCTCATTCTGCTGGGA
AACAGTACCATCTGACATCGAAGAAAAACCAATCAATAATTCAGCAACTGCGGAACTATT
GGATGAAATGGACGAAAAACATTATTCCCCATTTTTCTGGATTGAGCTCATGTGTATTTT
GTGGTTTACTATTGGTAAGTTGTCATTTTAGATCTGAAAAATATAAATAAATTTTCAGAA
TTAATTCTTCGGTTTATTTCATGTCCTTGTAAAGTGACATTTGCCACGTCTGTGTTGAAT
ATTATTGACTTTGTGGCAATTGCTCCGTTTTTTGTTAACTTTTTCTTGTAAGTAACCTGT
AAAAGTTGAAGCTCTTAATATGTTAAATTTCAGCGCGGACACAAGCAAATCCAATTCATC
GATGTCGTTTGCAGTGCTCCGTGTGCTCCGATTGGTTCGAGTATTCAGAGTTTTCAAACT
TAGTCGGTATGTTTTGATTTGGCACAAATGATAAAACTCTAAATATATTTTCAGACATTC
CGTTGGTCTTCAAATTCTTGGAAAAACTTTCCGATCCTCTGTCCAAGAGTTTTGTCTTCT
CATTTTCTTCATGGCAATTGCTCTGGTTCTCTTTGCATCAGGAATGTATTTTGCGGAGCA
AGGGGAGCCAAACTCAAAGTTCACTTCAATTCCAGCAAGCTTCTGGTTTGTACTGGTAAG
TGATAAAAACGCTTTGACTTGAATCTTTAGAAAATATTAATTTCAAAAAGGAAACAATTT
AAAATTTCTAAATTTTCCAGGTCACAATGACAACAGTCGGGTGAGTAGAAAATCTGATAA
ATGTTGTTTTTTGTGAAATTGTTTACGTGGTTTCTTGTGATTGTGATTTTTTGATATTGA
AACCGGACTGAAATAATTCAATTTTTTCAGATATGGAGATTTGGTTCCGCTGAGTCCATT
TGGAAAAGTTGTGGGCGGTATGTGCGCAATGATTGGTGTCTTGACATTGGCACTTCCAGT
TCCTATTATTGTAGGTTTTTATTTTTCTCAGTCGCTTTTTATTCTGAAAAACATAACTCT
TCGAATTAACATTCAAACTTTCAGGTTGCAAATTTCAAACACTTCTACCGACAAGAAAAC
CGTCTTGCCTCGATGAAATCAAAGGGTGACGATGCAGACGACGACATCGCATGACGGTGT
GAAGGCCTTGAGACGAGTTGTGAACCAGAAGTACGCAGTTGCTCCGAGAGCTCGTCATCA
CGTGGTGGATCTTCTGCATTGTTAGCTCCATCAAGCACTTCAGCACTCAGCAGTCGAAGG
CCATCGACATTGTTTTCAATTTGACAGTTTTATTGTCAACCATTTTCCAATATTTTTCTT
AAAATGCGGGTACTCTTGTCATCGATTCTCCCCTCTCAATATCTTCTTCCTCTCTGATTT
GGAATTCCGGTGATTGCGTTTTTCAATAAATAATGCACATTTTTGTTTAAAAAGTTATTT
ATTCTGAAGCTAAGAATTTCGTTCTCATAAAAATCTGCTTCACATTTTTTTGAACAGAAA
TTATTCCATGTCATTCAGAGACACGCTTCAAAATAAAATGAGTAAACATAGAAATGTATA
TTTAACTGCCAAGGAAATATTCAGAAATTCGCATTTCGAATGATATGAAATAATTTTATT
AAACACGTTTTAATCATAACAAGTAAAAGGTAATTTTTGGAATTTTTGCATATAATTTAC
AATGGCAGGAACTTTGATAACTGATTTAGAAAGTTAATCTTCAACAATAAATTATCTATC
AATCTGATTTTTTGGCAGCAGCCTTGGCTTTCTTTTCGGCTTTAACATCTTTCGCGCTCT
TTTTCGATGGAGATTTCTGCCCGACGACGTAAGCTCCGGTCAACCATCCCAGGACTGGGC
AGAACTGTAAAATTGGAAATTTTATTTGAAATTTTAAATAATTAACTTACCCAATACAAA
ATGAAGAATGAAGAATTGTCGATTCCTCGGCAACCATAAAGACGGGCAGTGGCCACAATT
GGATTCAATCCAGGAACTCCGACAACATACAGAGCTGGAAATCAATTCGTTTTTGCAAAA
AAAAAAAATATTTTTTGTAGATTTCTGTTTACCCAATGACAAATAAGCAGAGATTGCAAA
TGGAATGAGCTTGATCAATGCTGGACGAGCAAGA
>RGCG80914 Genomic segment corresponding to mRNA: NM_182133 Caenorhabditis elegans MIP family (32.5 kD) (2H526), mRNA.
CAATCTTGGCCGTGGGCTGAATTTATTGGATTAATGTGATTAAATTTGTATTTGGTACAA
CAGAAGTGTAAAAACTTTGAAAATCAAAAATGCTAGACAATCTATTTTTAAATTTTCAAT
TACATTCATCCCAAAATGGAGAAAATTAATAGTTTTGAACTGAATACGGTATCAGATTTT
CATAATCATATTCGAATTCAAATTCAAATTCCAGTAGATAAAAGATCCCGAATTGATTTA
ATTTTATTATACTTAATTAGAAATTTATGTAAATTTTATGCAGTTATTGATATACATGTT
GTTTTTTTTGCTGTATATTTCTATTCACAAAAGCTTCTTCCGTCTAAATGTTGGACTTTT
TGAAACTTTCTGATCACTGCCAAGGTTTTTTTCCTTGATTACTGTAGGGATTAGTTTTAC
TTAAAGTTTCACGTATTTAATATAAAACGTTTGTGTCAATACGCAATTACAACGTGGTTT
TATTTATTTTGATTTCTTTATGTTACAAGTTTTTAGTTAAAAATATATCTATGTTCAAAA
TGTATTCTCCGTGCGTTGTCTCAATCGAAGAGGAAGTTCCCAAGGTACAGTAGAGCTGCC
AACAAACATTTTTATCGTACACCACCAAACACACCACCAGACTATTTAGTCTTCTTTCTT
TTCCTTTCAAAAAGTACACCAGCAAAACTGTTTGCCGCCGGTACTTCCTCAAATCGTTGT
CTCTTTTTCTTATATCATAACACACAGTTTTGCCCAAAGAACTGACAAAGTGTACTTGTC
GGCTTTGGTTACCTTACGGGATTAACATTTGAAAGAAGATTGGACGGTGCCATCTTCATT
TCAACCTCCCGCCTTCTTATCAATTTCATTGTGTGCGTGACACCAACTTTTTTTAATAGC
AGAAAAATGTTTCAGTACACTTTTCATTTTGATAATCAGCAGAAACCCTTCTGTTACGAG
CAGTCTGCACCCTATCAATCTAACAACATTTCAGAAAATCATGACGGCCGAGGAAGATAC
TTTGCCTGAAAGGCTGAGGTTTCACGGAGTTCACACAAATATTTTGGCAAGGAACCTCAT
CGCCGAGTTTTTTGGAACATTCCTTCTTTGTGTTAGTTTTAAGTTTCTTGAATAGTAATT
TGAAAATTTGATTTTTTTTTAGTTTATCGGTCTTTCAATTGTTTTCCAATTCCATGCTGG
CGGTGGAAAGACAACTGAATGGATTGGAGTTAACATAGGATGGGGATTTGCAATTATGTT
TGCAGTTATGGCAACAGCTAGGATGTCAGGTAATATTTCTGTGAATCAAATCTTCTGCTC
AATTTTCTTTTTATTTTAAGAACTTTTATCAACATCTTTCAGGTGGTCATCTCAATCCAG
CTGTTTCCCTTCTACTTTGGTCTCTTGGTCATCTCAAACTTGCTTGGGTGCCACTGTACG
CAATTGCTCAAACCGCTGGAGCTTTCGTGGCTTCTCTTGGAATGTACTCTTATTACTATG
GTATCCTACTTATTCTCCCTGTTGAAATTATTTTGAAATTTTCAGAACAATTCAATGCAT
TTGATGGAGGTAATCGCACAATCCTCGGAGCTACTGGAACAGCTGGTTGCTTTGCCAGTT
ATCCATCTCCAAATCTTGGAGTATGGGGTCCATACATTGATCAGTGCGTCGGTACCGGAG
TTCTCGCATACTTCCTCTGCGTTGTTATTGATGAGAGAAATCAAATTCCAAAAATTTGGC
ATCCAATGTTCTTCGGATTCTTGGTAATGATGATCGGAACTGGATTTGGAATGAACATTG
GATATCCAATTAATCCAGCAAGAGATCTCGGACCACGACTCTTCAGTTATTTTATCTATG
GTCCAGGTGTTTTCCAGTTAGTTCACAGTGTCAATTCACAAATATCTCATATAATGATTT
CAGCTCTCCATACCCTAACTATTGGCTAGCTCCAGCCATTGCTCCATTTGTTGGTGCTCT
TGTCGGTGGATGGTTCTATCATTTCTCCCTTGGAATGCACAATCCTGACATCGAAGAAGC
CGACGATATTTTTGTTCAACAACCACCAAAATCTGTAGAGCAACAAAAATTGCTTCAAGC
TTAAATCTAATAATTATGTACATTTTTATTGAATTTTCAAATGTTTAAAAAACATTACTA
CATATATAGTCTTGAATCAATAAATTAGAAAAAAACTTAGAAAACGATGTTGAGCAATAC
AGCGAACATAGAAATGAAGAAAGCAACAGTTGATGAGGATCCACTGTCAACCAAATCAGA
AAGTTGAATGTTTGGATTGAAATTATCTTGACTGGTATAGTTGATAACAACATTCTTTGG
AGCCCAAACGAAGTTGGAGATCATTTGAACTGATGGTCCTGCACGATCATATGGAACCAT
GTGTCCCGCTCCCTTTACAGTCAGAAGATCAATTGTGATCATAGCATTGTTCTTATTTTT
GCCAGAGTAAGTTTGAACATATCCAGCAAGTTGTTGGTTGTTACTGTAATACCATGGGGT
ACGTGGCCCACTCTTAAAATATAATTGGAATATTATTTAACGGTAGAAGTGACTTACGGT
AAGTCCATTATCTTTAGCAACTTGAAGAATGTGCTTGGCATCTCCCAAATAGTTACAAAC
AGTATCGACATCTCCATTGTAGATTAAGAAACGGAAGTCGGTTGTGAGATTTGTGATGAT
ATTGTTGAAGAATCGATTGGTAGTGTTGTATTTCAGAGTATAATTATTATAGATAGACAT
TCTACAATCTTCCCATGTGTTTTTCTGATCCTTCCATGCTTGTGGAATGTTGAGAGCATT
CTGCACATTGTCACTGTTCAAATACTTTGACACAGCATCTTCATTCCAGCAAAAATATCC
AAATTGATTGTCATTTGAGAAACGGTTGACAAGAGTCTGAACAATGAAGCAAGCGTTTCA
ATTAACAAACTAAGATAAACTAACAGCAGTGTTCTTTGCCAAATTGGAAGTTCCTTGGAA
GTTTCCGAGTTGTTGATATTGCAAGTTCTTCTGGACCGAAGATACTCCTTGCATAGCACT
TCTCTTGTGTCTCTTTCCTCCAGCTGGTGGTGGGGCTTGAAAGA
>RGCG80915 Genomic segment corresponding to mRNA: NM_182126 Caenorhabditis elegans nose Resistant to Fluoxetine (Prozac) NRF-2, VH1 dual-specificity phosphatase (46.9 kD) (nrf-2), mRNA.
CCTCCTACTTTTCTGTTCACATCGATACTGAAACCTATTCCTCATTTATTCTTAATTGAA
TTAGAAGAATGAAAACAATGAAGTCAATATCTAATACTTTTTTCTGTTTCTCGATTTTCC
TGATAAAGCTTCTAACTGATAAGAAACCAACGTCGGGGCAGCTTTTCCTCAATAAAATTT
CCACTTTCCTGATACTTTGGTCTACTTTCCTTGTTTCAATTGAAACTCTACTTTTCTTTT
GCAAATGACTTTCTTGCTAATCTTTTGAATTTTTGAATTGAAATTTTTTGAGACGATACA
TTTATTAAATATGCAAAAAAACGTTTCAAAATTTTTTAACATCTTTTTGGCTGAAAAAAA
GATATGAGTCAGTAGTGTCATTCCCCCTCCCCTTCCAACAAATTAACGATCATACACACC
ACCACATCAGTCAGTCACTCCTTTCTCTCTCGTTCCCCTCCTCTCATTTAATATGATGAT
GATTCATTTTTGTTCTTTGCAACCCGATACCATCATACATTCTATGATTAGTAAGTGAAC
AATATATATGTATATATATATATACATAATTTCTAATCATAACGAAATCAAATTCACGCC
GCCTTGTTCCTCGTCGTCTGGAGCAAAGGAAGGCGAGGCGGTACACACTTCCGCTATTAT
CTTATCATTTCTTCCTCTTCCTATTCTTGCTCCTTTTTCATTTGAATATATAAAGTGTCT
GTTGTTATTATCACGGTCTAGTCTGCCATCGTTCTCTGAAAACATTATTCTCTCCGCCTA
ACTATCTTTATCTTCTATCAGAATTCCAAATCCAAATCAAAAACCCAAGCGCAAAATGAG
CCCATGCGTAGTGTCCCGGATAAGACCCACACTTTCGTTCATGCAAGATACTGGTCCGTC
AGAATTTTGAATAATCTACATAATTTTACTTTTGAATTTTTCAGGTGGCTTCAAACAATT
CGCACAACAATATCCTCAATTGTGCGAGAGTTCAGAAGGAATGACTCGTTTGCCACAAAG
CCTCTCACAACCATGTCTATCCCAACCAACTGGAGATGGAATCACATTGATCACTCCAAA
TATTTATCTCGGAAGTCAAATTGATAGCTTGGATGAGACCATGTTAGATGTAAGTTTGTT
GACTCTTGAATATTTCATAATTCCTTTCCCAAAAAGTGATGGTGATGATAAGTCTGAAAT
CATCAACAAGTGCACACGTCACCATAGTTTCATTCCAGAAAAATCTCTCCACATTTAGTT
TTATATAGCGGAGACAAGACACCCACTTTTTCATTTATTTACATACCTCCCGGGGTCAAC
TGACTGCCAGAGGCGACATGTGCCTCTCTTGTGTAATCGGAAGGGGGGCGACGACTAAAA
AATGATTCATCTCAAAGTGCGGTAAAATTTAATGAAAACTAGAAAAATAGAAGAATACAG
AGATTTTATTTTGAAACCCAATTTCAATACATTTTTTTGGGGACGATGACTAATTTTCAA
TGTTTTTTCCAGGCTCTTGATATCAGTGTTGTCATCAACCTTTCTATGACTTGCCCCAAA
TCCGTATGCATCAAAGAAGATAAGAATTTTATGAGAATCCCAGTAAATGACTCCTATCAA
GAAAAACTTTCTCCATATTTTCCAATGGCTTATGAATTTCTTGAAAAATGCAGAAGAGCC
GGAAAGAAGTGCCTGATTCATTGTTTGGCTGGCATTTCTAGAAGCCCCACACTGGCTATT
TCGTATATTATGCGCTACATGAAAATGGGAAGCGATGATGCATACAGGTATAGGAATTGC
AAAATTTGACTTGTTTAATCTTAATCCTAATCTTCCTTCTATTTCAGATATGTGAAAGAG
CGTCGCCCTTCGATCTCGCCAAACTTCAATTTTATGGGACAATTGCTTGAATACGAGAAT
GTTTTAATCAAAGATCATGTGCTTGACTACAATCAAGCTTCAAGACCACACCGACATATG
GACTACTATGGGCCATCTGATCTGTGTCCACCAAAGGTTCCAAAAAGTGCATCATCCAAC
TGTGTATTCCCTGGAAGTACTCATGATGAATCATCACCATCTTCTCCTTCTGTATCAGAA
GGATCAGCTGCAAGTGAGCCTGAGACATCATCATCAGCTGCTTCATCTTCATCAACTGCA
TCTGCACCTCCATCGATGCCTTCTACAAGTGAACAAGGAACATCGTCAGGAACAGTTAAT
GTCAATGGAAAGAGAAATATGACCATGGATTTGGGACTTCCCCATCGCCCAAAAGCTCTT
GGACTTCCATCAAGAATCGGTACTTCTGTTGCGGAGCTGCCGTCTCCATCAACTGAACTT
TCGAGATTAAGCTTTAATGGTCCAGAAGCAATTGCTCCATCTACTCCAATTCTTAACTTT
ACCAACCCATGTTTCAATTCTCCAATCATCCCAGTTGCATCTAGCTCGCGAGAAGTTATT
CTGACCCTTCCAACTCCAGCTGCTTCATCTTCTTCTTCAACATCATCTGAACCATCTTTT
GATTTCTCATCATTTGAATCTTCATCATCGTCTTCAATTGTTGTCGAGAACCCATTTTTC
GCCAGCACAGAAGTGCCTGCTGGATCATCATCGATATCCACACCATCTGGATCACAATCA
ACTCCAGCATCTGCTTCTTCATCAGCTGCTTCTAGATGCAGAATGAAGGGATTCTTTAAA
GTATTCAGCAAGAAGGCTCCAGCTTCAACTTCCACCCCGGTTAGTATAATGAAATTACAT
TAAACTCCCCCACAAGCCGAATCAATTTTTATTTTTCACATTTTCAGGCTTCCTCAACCC
CTGGAACTTCCCGAGCAGCTCGTCCAGAATGTCTCCGATCATCCGGCATCATTATCTCAG
CACCAGTTCTTGCAATTACAGAAGAAGAAGATGCCGAGTCTCCAGAATCGGGGTTTAACG
AACCCGAAGTCGGAGAAGAAGACGATGATTCGGTGTCAATTTGCTCGACGAGCTCTTTGG
AAATTCCGTGTCACCAGTAATTTTGTGAACATCATTCTCTAGTCCACACATAAGTTTCTT
CAAATTGAAGAAGAACTATGAAAAATGATTGAAAATTCTTTATTTCAATCAGAACCATTT
TTCATCCATCTCTCCCAACATCATTACTCTCATTACAATATGTGATAATTGTATCCCCTT
CATCAATCCATCCCACTTCACCCCCTCTCCACATTTTTAAAGTGTCGACGGGTACTGTGT
GCTCTTGATTTTGAGCCCTGACCCCCTTCCCCAAGTTCTTCTTCATGAAAAGCAATATTT
GAACTCGTGATGTTCGATTCTTTCCGTTTCTTTTTTATTTTTTTTTATTTTTTATATCTT
GAATCCATTAGAGTATCCCAATTTTATCAACCATGTTACTTTATTTGACATTACATTTTT
TGTATATAACCCGGCAAATTTCATTTATTTATACCATTCAACCCCACCAACCAAAACATC
ACCCCCAATTTTTCATTTTTAAACCTCTACTGATTCTGGTCTAGCCTGACGTACCACACA
TTTAATTATGTGGAATTGAAAGAATAATTCAATTAATAATAATGAAAAAAGTTTTTTTTT
GACATTTATGTTGAGTTGATTACAAAGTAAAAATTTCAGAGAAGAGGAACCTTGGAAACC
TGAAATGTTTTACAAAAATGCAGACTAGATTACACAAAATTACAATACACAGCTTTGAGA
TGACACAAAGAAAAACGTATTAAGAATACTTTCTTTTTGATTA
>RGCG80917 Genomic segment corresponding to mRNA: NM_182121 Caenorhabditis elegans holocarboxylase synthetase (62.6 kD) (2G569), mRNA.
AAATACGAACGGAAATGCGGCAAATAAACCTGAGAAGGAAAATAGAAATGGCTCCAAATT
TGCAAATGGAAGTGTTACCATCAAACTGGAAACAAGTGATAATCTAAATGACAAGATCAC
GAATTCCGATAGAACACGTATGTGGTCAAACTTCAAGTTCATTTTCTTAATGCATTATTT
CAGCAACACCGTATCCCCCAGCTGATTCTGAAAGACCAATAAGTGAAGCTTCCTCGTGTC
ATTCTGAATCTCCTCCGCGAGACTCGAAGCCTCCACGAAGTCCATCTAGAGTTACGATTC
CAACAATCGACTTTTCTCGACTTCCTCCACTTGCTCAACAAACTGCCCGTTCTAAACGAA
GTGTATGTTTTGTTTCTCTGCGTCTCTCATTGATTTTCGCGTTACAATATTTTTTATTTA
TTTCTTTAAAATACTGAATATCATTTACAGACCTCTGTCGTCGCCAACAATAACCGGCAA
AATTCCCAGCGTCGTTTCTCAGCTTTCTCAACGGAAAGTAAGTTTTTTTCCCTCTTGAGG
CCTAGAATTTGAGTAATATACGGCCACGGCTTCGCACTTTTGTTTGCCTTGTTCCGATGA
ACTTTCCTAGAGTTATTAGCAATGCCCGTCACATTGCTCTACTTTTTACAGGCGATCGAG
GAAGATCTGTCAGTCCTTCATTTGAATATTATCAAAATCGATCTCTACGCGGATTCACTT
CTGCAGCCAATCGTAAGTTTGCGAATGAATTTTGTGCTTTGATAGTTCTTGATAAACATC
ACAAACGACCGCCAAGAATGCAACATCTTGCCATAAACGACCACCTAACTAGAAGGTCAC
ATGCCTATTATTTGTGTGCTATAGAGATTCTATTGATTTTTTTATCCGGATGCTTGCAAA
TTTTATTTTTTCAGCACATCGCGTCGCTACTCGAAATTCCACAGTTCGTCAAGTACCACT
TTACCAGTTCCTGACATCAAGAAGTTCATCATTCAAGGCAATGTGTAAACCGAACTCTGT
TCTCGTATATACCGGAGGGAATGATAGTCTTTATTCTGATATCCGTCATCGATTATCATT
TCTTTTACCTCCAGATGAGATCACTGTTTTTAATGTGTCAATTCAAGCTTTGAAAAAACA
GCCATGGGCAGAAAAATCAACGGTGAGAAAATTAAATATTGAACAAAAAATAAAATTGTA
TAAAAAAACTTCTCAGGTTTGTGTAATACTTGCGTCTACGAACGATTTGGACGATGAAGC
ATGGGAGAAAATTCAAGCATATTTCAATCAAAACGGAAAAATAATTTTTGTCTGCCAGAA
TAAGCTATTGGCAAGTATCACAGGTTGTGATTCGAGTAAAGCGAACGCTTCTATTCTTCG
ATTTGCATTTGGGAGTCAAAATAACAAATTGAAAGATACAAATAAGGAATTCGTGAAATT
TCTTGAGAAGAATATGAAAAAGCTTCCGAAATCGACAGCAATTAATGAGACTTTTCGCTC
AAAAGATGTCAGTGTTGGAGCAAATTTCACAGTTGTACTCAAGAAAGAACCAGGTATGTT
TTTATTTAGTTTCAATTAATTATGAAAATTATTTTAAGATGCACCCTTGTTCTTGTATAT
GCAAAATAACGGAAGCCTGCATGCTTCAGCATTGTTCTCTGATGCAACAACTCAACAATT
GATAGCACCAAGTCAGTGTTCATTGGTTTATTATTTATTATTTTCTATTTTTCTTCAGAT
AGTAATTTACTGAAAGATTCTCTACGAAGCGTAGGAGTAAACGTCTGTGACACGACAATG
CCTCCATTAACCAAAGGAATTCTTATTGCTGAATATGACTCAATTATAGAAAGCATCGCT
GGCCTTCGATTGGGCGAAGAAATTGGTTTACAGCCGCGAATTCTGCTCAGGAAAAGTGAT
GTTGTAGAAGAATTAGGACTTCCTGAAGCTACTGAGAAGCTTCTTCCAATCGAGGTGGTT
AACCGGGATTCTGATGCTGGAACCAGTAAAAATTTTGACTTCAATCTTTATTTCGAACAA
ATTCATTCAAAAATCGGTCAAGTCGTACTGCTTGTTGATGTAGCAACAACTACAATGGAT
ATTATTGAAAGGTATGTCCTTGTGAAATAAAAATTATTAAAAATAATTAATTTTTTTAGT
GTGAATGCCGGAATTCCATCACTCGAAAGTGTAGTTGTAATTGCAAATCGTCAAATCAGC
GGAAGAGGACGAGGTGGAAATGAGTTCCTTTGTCCACGTGGGATGGCAATGTTCAACTTT
TCTTTTTCTATCTCAAAAAAGAGCAGAATCGCAAAACATCTTCCAATTCTCCAGCACATT
TTCTGTGTGGCACTTGTTGAAGCAGCACGGAATCTATCTGGATATCCAGAGTTTCCACTG
CATATCAAATGGCCAAATGATCTGTATTGTGAACGATCTCATAAAGTTGGTGGAATGCTT
CTTCAGTGCAGTACTAGGGATGATTCATTCCGAGTCAGTATCGGATGTGGAATGAATGTT
TCGAACGATAAACCGACGATGTGCTTGAATGATATGCTGCCTAAAGAAGCCGAAACACGG
ATTACAAAAGAACAATTGATTGCGGAAACAATAAACAAATTCACTTGTATGTTGATATTA
TTAAACCTAAAACTTCAAAATATATTATTCAGATTACATGAAGGACTATGAGGATAATGG
CCCGGAAACCTTCAAAAAGAAGTATCACGAGTACTGGCTGCATTCGTACGTTTTTCTTCT
CCTCTACACATACAAATTTGCATTTTTACAGACAACAAGAAGTTCTACTGTCAGACTTCA
ATGAACGAGTAACGATTCGAGGAATCGACGATGACGGATACCTGCAAGTACGCAGCAAGT
CCAACCCGGATAAAATATTCTCAATCGGTGATGATGGAAATACCTTCGACATGATGAAGG
GTCTAATTCGTCATAAATATTAGGATTGTAGCGGATACAGATAGATCAGTGTATAAATAA
TTTATTGCATAAAATTTCATGAAAATAGTTATTGCGGCTGTTCTTCTTAAGACGGGGAGC
ACAACTGCACAAGCTCATCCACAACCGTCTCAATTTCAGCTATTTTTGTTGATCTTCCAA
AACTAATTCTGACAGTCTTGGACGCAACTGCAAACGGAATTCCACAAGCTTTGAGAATTG
GACTACACTCGTTTTTGTGACAAGCTGCACCAGTTGAAGCGTTGAATGTTTGACATCTGA
AACAAAACTGTTAGATATGTTTCGGAATTTGATCCTCACTTTTCCAGCAGATCACAGCCA
TGGGATGGATAATCCAGAAAAGCCACACTTGATGTATTTGGAAGTCTCTGGGATCCAATA
AAATGAATTATGTGCGAGTTTCGAAGTCGTTTCTGTAGAATTCTAAATTTCTAGGTATCA
AGTGTAGAGCTTCTCACCAGTAAAAGTTCTTCAAAATAATCTCTATTCTGACGTAGAATA
CTCTCAATATTCAAAAATCCTTCATTGTAAACTTTTGCAGCTTCTCCCAATCCAACAATC
ATCGGAGTATTTTCAGTTCTAAAATCATATATTATAAGGAGAATCTGACAAAAAGTGAAA
CATACCCGCTTCTCCATCCAGATTCTTGGTTTCCACCTAATAACATTGGAGGAATCCTTT
TAGATTTCGGATTAAAAATCAGCGCTCCACTTCTCGGTCCATAAAACTTGTGACCAACTA
CAGTAACCGCATCGGCACTCAACGATCGAACATTAACTGGGATCTTTCCTGCAGCTTGTG
CAACATCAGAATGGAGAAATGGGACATTGGTTTTTAACTTTTCACGAATAGCTTGAAAGA
TTTCAGATACGGGTTGGAGAACTCCAGTATCGTTGTTTGCCAACATTATTGTTACCAGAC
AAGTATCGGATGTCAGTGCATCAAGAATTGATTGAGAAGTAACAAAACCAGTCAAAGGGT
TTA
>RGCG80919 Genomic segment corresponding to mRNA: NM_182116 Caenorhabditis elegans essential enolase and Enolase (36.4 kD) (2J223), mRNA.
TCTTTTTCTTTATTTTCCGCCAGTTGATTTCATGCTCCCGCGACTTCCACACGCAATCTG
CAAAATTTTGGCTGCTGAATCAGGGTAATGGGGTCTGCCGTGCCTTTTTTCCAAAACGTT
GACTGATGTTTACTTTTCTTTTATGTTTCATTTTGACTTGTTCAATGGTTTTGAACAATA
GTGTGTGCAAACTAACGTTTTTCTTTAAATTCAACACGCAAGCTTTGAGGTGTTTTAGTT
AGAAAGAAAATAGTTGTGTTTCTCTTCAAAAATAAGTTTTTTCCGAAATGTTTTGCAAAT
TTTCCGAATCAACAATTTCTTCTCATATCAGACCTTATCACTTCTTCTCACTTCTAAAAC
TGACCACTGAACATAAAAAACATTTGGTAACTCGCTTCTCAAATCCAATCTGAAGTGCAT
GCTTTGCCAATCTGAAACTTCGTGTAAGTCACGTATTTAGGCGAAAGGCAGCCGCTCAAG
TCGTCGCTTCTCCCCAGCGGCAGTTGCTGGCGTCCTTGGCCCCTCACTTGTTTTCGAGCC
CAAGGCATTGGCTCCTCTTTTCTTCTCGGCATGACGAATTTAATCATAATTCTCAATATC
TAGAAGTGTTCAAGAACTTAGTGAATCTGCAATGCCTTTTTTTTGTAACTTCAGTTCGAA
TCTTAACTGCGTCTCTTTGAGATCTACAAACGAATTTTATTCACTGCCACGAAAAAGAGG
CTGTCCGTGCGATTCTATTGAACGTGCGCTCTCGGGCCGCTCACAAACACATCTAACCAG
CTGCATTTTCTCTGAGTCTCGTGTCCTCCGTGCGACCTTCGTCACTCTTTCCACTTTCTG
CGCCGTCTATTGACGGCGCCGCCTTTTTCTTCTCGCACTCCTTTACCCCTTCTCGCCTCA
AACATTTTATCTTTTCAGTTGTTTTGTTTACTAGTGCCCGTTTCTCACGTAGTTTTATAT
ACTTGTTTGATTATTGAAAACATATAGTTCATTTTGCAGGATGCCAATCACCAAGATCCA
CGCTCGCCAAATCTACGACTCCCGCGGAAACCCAACTGTTGAGGTTGATCTTTTCACTGA
GAAAGGTAAGCGAGCATTGTATAAATTCTATCAAAACTTGAAAAACCAATCTAGATTTGA
ATAAAATAAGATTAATCTTGTTTTATTCAAATCTGAAATTTCATGAAGTATATTTCAACA
TTATGACGCAATTCCGAAATCACATCATTTCTTGTTTCCAGGAGTCTTCCGTGCCGCAGT
TCCATCTGGAGCTTCTACTGGAGTTCATGAGGCCCTCGAGCTTCGTGACGGTGACAAGGC
TGTTCACCTCGGAAAGGGGGTTCTCAAGGCCGTCTCGAACATCAACGAGAAGATCGCTCC
AGCTCTGATCGCCAAGGGATTCGATGTCACTGCACAGAAGGACATTGACGACTTCATGAT
GGCTTTGGATGGATCGGAAAACAAGGGAAACCTCGGAGCTAACGCCATTCTCGGAGTTTC
ACTTGCTGTCGCCAAGGCTGGAGCCGTACACAAGGGACTCCCACTCTACAAGTACATCGC
CGAGCTTGCAGGAACTGGAAAGGTTGTGCTCCCTGTTCCAGCCTTCAACGTCATCAATGG
TGGATCTCACGCTGGAAACAAGCTCGCTATGCAAGAATTCATGATTCTTCCAGTTGGAGC
TTCCAGCTTCGCTGAAGCCATGCGCATGGGATCAGAAGTCTACCACCACTTGAAGGCTGA
AATTAAGAAGAGATATGGACTCGATGCCACCGCTGTTGGAGATGAAGGAGGTTTCGCTCC
AAATATTCAAGACAACAAGGAAGGACTTGACCTTCTCAACACTGCCATCGACAAGGCTGG
ATACACTGGAAAGATTTCCATTGGAATGGATGTCGCAGCATCGGAATTCTTCAAGGACGG
AAAGTACGATTTGGATTTCAAAAACCCAGCTTCAGACTCCTCCAAGTGGCTCTCTGGAGA
GCAACTGACCGAGCTCTACCAATCTTTCATCAAGGAGTATCCAGTTGTCTCTATTGAGGA
TGCTTTCGATCAGGATGATTGGGATAACTGGGGCAAATTCCACGGTGCCACTTCCATTCA
GCTTGTCGGAGACGATTTGACTGTAACCAATCCAAAGAGAATTCAAACTGCCATCGACAA
GAAGTCATGTAACTGCCTCCTTCTCAAGGTTGGTTATTTTCTTATTCTGCTTCATACATA
AGTTTCTTTTCAGGTTAATCAAATCGGATCCGTCACAGAGTCAATCGAAGCAGCCAAGCT
CTCCCGTGCCAATGGATGGGGAGTTATGGTCTCTCACAGATCCGGAGAGACTGAAGACAC
TTTTATCGCTGATCTCGTTGTTGGACTTGCCACTGGACAAATCAAGACTGGTGCTCCATG
CCGTTCTGAGCGTTTGGCCAAGTACAACCAGCTTCTCCGCATCGAAGAGGAACTCGGAGC
TGATGCTGTTTACGCTGGACACAACTTCAGAAACCCACAAGTGTAGATCACTCAATCTAA
CCTATAAATACTGTGTATTTTCGTACTTTCTTCTCAAAATTGCCCTCCCTTTTTATGTAG
TCACCTTTTTACCCTATTTTAGTGCTTGACCAGTTTAAAGTTGATTCCATTGTAGATTAT
TTATTGTACTTGTAATATGAAGATTGGACATGAAAATTTTAACGAAAACAAACATCTGGT
TATTTAATTCGGTTTTTGTTTTTTTCTAACTACGGTATCTGTTAAAGGAGCACGCGTTAA
TTTGGCTCAGGGTCCCGCGACGAAAACTACCATCGCGCGAACGCGTACGCGCCAAAAGTT
CTGAAATACATTTTCATCATTTCTTTTGTCACACATTTCGTGCCATGTCATTTACGAAGT
GGGTCTGATTTCAAACCAACTGAAAATTCGAGAATTATCGCTCATTTTTATGTCTTATGT
TTCGAAAATATAATCAATGCATTTCATTGATTTGTTTTCGTTTCGTTTCGTCGGCATTTT
TCAGTTCTCCTGTTCTGCTAAATAGCTATCCTTCATTGTTCCTCGAACTAAATAAGTGGT
TACAAATTAACTGTATTTTGCAAACAAATTATAATTTGACTGTTGTGCCTCATTTTAAAG
AACAGAATAATTCGGCGCAATTTGTTCATTTTGCAGTTACTTATGCTCTCAGCACGCACT
TGTTTTTCTCTCCGCTCTCTTCGTCTCTTAATCGATTTTATCTTTTCTGATTTGTTTGAA
ACTTTATATTCTCAAATTAAATTCCTGATTTTCAGAAAATTCTCATGCTCGTAACAGCAA
AATGAATAATCCAGAAGAAAGCGCTGTAACAGATGTACGTTCATTTATTTTTTCCATTAG
TTGTGCAATAATTCGTATTTTCAGCTCCGAAAGTTCACCAATTTGGTTCTAAATGGACTT
GTTGACGAAGAAGCAACAGCTGCAGCTCTTATTCGGTATCAATTCCAGCAGCGCACGATC
AAAGGTTATTAAAGACGCACAGAACA
>RGCG80921 Genomic segment corresponding to mRNA: NM_182110 Caenorhabditis elegans abnormal OOCyte formation OOC-3, putative protein, with at least 2 transmembrane domains (50.7 kD) (ooc-3), mRNA.
CCATTAGTAGGACTTTCTCGTAAACTGAGCTCATTCGACCACAATCGATTGAAACTGTGA
CACTTCGCAGTACGTCAGTGAGAAGGGCTGGGTGATGCTGCTGATTATCCTGAAAAATAA
CAGTAAATAGAGATTTGAAATAACAATGATAAACCTCGGATGATTTGTAAATGCATCGTT
CATGGAGTTGAAATAGAGAAATGTGTGAAACATTTCGAGTGTATGTTACGAGTTTTTTCG
ATACTTTATCATAAACACTTTCTTCAATGACAGGAACAACTTGAATATCTGTCATTCTCG
AAATCCAACGAGGAACACGTTTCAAAATCGAGCTTCCTGAAAAATTATGCGAATAATTTA
CTGGCTCTTGTAATATCAGCTAAATACCTTGCTTGACAATCAATTTTTTAGTGACAATAG
TGTTGTCAGTGATCTGGCGTTCGAGTACATCCTCCGAAATGATGTGTTTTGCATGAGAAT
TTGGGTATCTGAGGGTTTAGAAATTGAAATTACCATTTTCCGAGATTTCCTGCCTCACCT
GTCCCAAAACGCACTGGCAACCTCATCAAATGAATAAGGGAACGAGGTATTCGGAGAATC
CCAAAGCTTCATCTTGAAGTTTACTGAAAAACAAGAAAATTTGATGAAATTATTGCAAAA
ATCGATGAGAAAAGTGTGGAAAACTGTGGAAAAGAAAATAATGAATGCAAATTTCTCGCG
TACGCAGGCATCGAAATTCACGACAATTCTGCATACACCAATTGTCAACCGTATTATACT
TATTAATTTGCCTTCTGAAAACTTGTTTCGCAATTCTTGAAATGTTTCGATTTTACAATT
TTCTGAATATAAAAAGTGAAGTTTAAATGCGAATTATCTGAAAACTCGGAAAAACACAAC
ATTTTATTGATCAAACAACTATGTTATCTTATGAACTCGCCTGTCAGTTGCTGAGCGTGC
TGTAAACATCTTTTCTCTTTCAACTTTCCGCTTGTTTCAGATGAAAATAATATGGGTCAC
ACTTCTACTCCTCGTCCCGCAACTTTTCGCAACTCAAGACATTGACGAAGAATTTACACA
TGAAAATGTGTGGAAAGATCCGAATGATCCAACTTCTGGAGAAAGCCCGCCAGCGTCAAA
ACGACTTCTATCTGTTCGAAATCAAGTTCAGAAGGTAAACTAAAAGCTTTAAAGAAATCC
GTAAATAACCCATTCAATAGTTTCAGCCTGATCAAAGTCTTCGTCTGATTCTTCGACAAC
TTCTCCACGAAACCAAAATTGACTATCATTTGGAAGGTTCAATTAAAAAAGATGTACAGT
GAGTATATTTTCTTCTAGTTCCGATATATTTTAAGCTTTGAATTGCAGAATTAAAATATC
TCGGCACAGCATGTCGGTTCTTTCGAAGTATTTAAAAAATGATGAAGCAGATTTGGCTGA
AGAGAGAGAAGCCGTCCGATCCGCGTTGTCAAACATTTTCAGCGTGAAGCCTCCAGCTCC
AGATCGTACTTGGCAGGATACATTTGTGACTCTCCAACCTTTCATTTTCACACTGAACAT
CTTCATTTTGCCCGCGGCTGCTTTTGTTGTTCTTCGATCAATCGTTCGGCCACGAAACTT
TTGGATTCTCGTTCTCTCAACTGCTCTTCTTGTTTCCATGTATTCTGGTTATAGCAAAAA
ATATCAAGAAGCAGAATCACGAAGATTTGCACAATTCCAAGAGCATGCTCATGATTCTTG
TGCTACAGAAGGATTACTCTCAAGAATGGTTGAAATCCTCGCATCGCCTTTCCAATATCG
GCAAAAATCAAAATGTTTAAAGTACATTGAGGTTAGTTTTTGTTTTATTTCTTCTTTGTT
GGGTTAAATTATTTTAAATGTTGTAAATTTCAGAGTCAAACCATATCGATTTTCCACGAG
ATTTCTATCATCGAAGTGTTTTCTGAGACTATTTCCGGAGGATTCTTTGCGTTTTTTTCT
GGTTCTGCGAAGCACTTTAATTTATTCTTCAGGTATTTTTTGACGAATTCATAAAAAAAG
CTGTAAATTAATTTTTCCAGAAATCTATATGACGGTGCTCCATTGATAGCTCAAATCGTG
ATGACAATCTTCCTTGTTCTAATGCTTGGAGCTATTCGAACTCCATTCTTTAGTTATGAA
CCGATTTGTAAGAAATTTTAATTTAATAGTTAAATAACAAAAACTAATATTTTTCAGGGC
TCAACTTCTGTAGTTCCAGTATTGGAAAAATCGCGGGTTGGCTGGATGGAGAACCTCCAC
AGCAGCCAGCTCCCCAACTGCTTATAACAGCAAAAGAGATGAAAAGATTAGAACAGGCAA
GAAATAAAAAGTATGATTGCGGTGTTTTTCCTGTTAAATTGTGTGAAATAACGAATATTA
TTTCAGACCCGAAATGATAAGTTATCCAACATCGGAGCGAGAAGACGTCGTGAGTGGAAG
CGAAAATGGGAACGAGAAAAAGAGCGACAACGAGAGAGAGGAGTCGATGAAGATGGAAGA
AGACTCAGCTCCGGTGGAATCGTCGCTAGAAGACGATCTGAGCTTACTCGGAGAATCGAG
TGAAGATGAGGATGAGGAGAAAGTTAACGGTAATGTTTTGAGCAGGAAATTCAGATGGAT
TCCAGTTGCCCATAACATAAATTCTGCGAAAAATTCAAATTTAAAAATCATAAATTAACA
TCTAAAAAACTAGAAAACTAAAATGTTCACCGCTTCGTCCTTTATTGATTTTTGTGTAAA
ACAATATAAACTTATTAAAAAGCTTTACTTTTAAATTTCAGAATCTCCTGCAAAAATCGA
CTCAACAACCTTATCAGAATCAAGCTTCTAATGACTCGAAGGTCAACCCAACCCGTTCAA
TTTGTTATCTCTTTTTTTGTTTGTACAATCAATATTTTTCCCTCTTTTTTGTACATTTTT
AGTTCATATCTAGAAATCACTTTTACTAATTTTCCATTCTTTTCCTGTAGATCTTGCCTA
TTACCTCTTCCTTGAATTACACTTTACTGGTAGTTTTTTTTGTTGCTTTCCTTGTCAATG
AATCATCTCCGGTTTCAAAATTAATAGTTCTTTGAACTTGAGATCAAATGTTTACTCATC
AAGCTATTTCCGAGACCTTTATGAATCTGATGACGTCTCACGAAGAAGGTTTTCTCAAAA
AAATAATAGTCATCATTGTAATCTTTGCTGTTGAATTGCACTGAATTCGTTGAATACATA
GACGCAGACAGTAAAAGAAACGAGTCACAGAGATCATTCAAATCAGAACCTTGTTTTATT
GACTTCTTTGCTTCCGCTTTTTCATTCAATCAGAACGAAAAAGTTTTACAGATGTCATCC
ACACGGTTTATAGCTTCTTCTCTTGCCAATGTCACATCACGTGAGTAAATTATTGACTTA
AACAATATTTTCTGGAATTTTGCGAAGTCTTGCTAGCATTGCTTCAAAGTTACTGTATCC
GGTCTCGACACGACAAATTTCTGCTAAATGCAAAGAGATGTGCGTCTTTAAAGAGTACTG
TAGTATTAAAATTTCGTTTCTCCCGAATTTTAAAATTTTCATCAATTTTGCACAGTTCTT
CTCAGTTTTCCGATAAAGTTATATTTCTTATTATCGAAAATATTTTAAAAGTAGATAGAA
AGTCAGCAGAAATTTTAAACAAAAATTTGAAATTACAGTACTCTTTAAAGGCGCATGCGT
GCACACCCTCTTGTATTTTACAAAAAGTTGTCACGAAAATCGCAAAATTTCGCGTCTAGG
TTATATTACCCAGTCACGAATTTTAATTAAAGAATTTTTGTTCAATAATTCGGTAATATT
CTCGGGAGCGA
>RGCG80923 Genomic segment corresponding to mRNA: NM_182107 Caenorhabditis elegans helix Loop Helix containing protein, transcription factor MyoD homologue, required for muscle function and complete morphogenesis (36.0 kD) (hlh-1) alternative variant b, mRNA.
ACAAGTAAACCATGCACCAAATATTTTTCTAGGTCTCTGTAGTTAGGAAATATTTAATAA
AAATAAAAATAACCGAGATATGAGCCATCAAAGTAGATCAATTAAGGCACAGGAAAAAAG
ATCTGAATAAAATCGAAGTTCTTAAAAATATAAATCAAACAAAATTTTTTCCAGAATTTC
AGCCGAGAATTTCCAGCCGATTTGTTTATATTTTCCACATCACTCCCCACACTTCTCTCA
CACAAACACGATAAAATCTTGAGAAGCAATTAGCGCCAATCAACTCAACACAAAAACGAA
AAGCCAACGAAAAGCTAAAGCTATCATCGTTGTCGCGTCTATGAGCAACTCAATCGTTCA
TCATCCTCATCTTCAGAGTGCTCAAACCTACCGTAACCCGAATTGGGCGGAGCCAAAGGG
TCCGAAACAGTGCACCAGGGCGGGGAGGGACCCTGAGAAACGAGAGGGAAGTGAGCAATT
GTTGAAGTGTCAGTTGTGCTCATCGAGGTCCGATGAAGAGACGCGCCTGCTCACCTACAC
AACTGACTTCCCCCATATACCTTTTTCTAGAATTTCCTTTTTTAGATTTATACGGTCAGG
TAAAAAGGTAGAGTTTTACAGTGTAGAAATTAGGAAATTGCTCAAAAAGCCGAGCAGAAT
GCATATAAGAAGTACCATAGCCCCAAAGATTCGATTTTCCAGGGTTCAATCAATTTTTGT
ACTTTGACAGCGTATATCTCAGTTTTCTTTGATTTTATCAAAAACTAGTCAACTGACAAA
ATACTTGAAAAGTATTCCTTTATATTTTGGTAGCTGACCATTGTTTGTTAAAATATAAGG
GAATCGAAATGTCGGTTATCAAAGTAGAACCTAACCTAAATCGCTATATATGCTATTTTT
CAAAAAAAAAAACACGTTTTACTTTGTCTCAACTTATTAATATTCTTTAATATTTTTTCT
ATTTCTACCATTTTCCAAATTTTCCAATAATTTTCCAGAAATGAACACGGAAACCTCAAC
TCAATCGGCGCCCAGTGACACCTACGACACCAGCATCTACTACAACTCGAGTCCACGTGT
CACCGCAAATGACATCACCACACTGACAAGTTTCGCTGCGCCAGCTCCACAAGTTCTTGA
TTATGCCAATACGCAGTATGATATCTATAGGTGAGTGGATCTTAGATAGTTCTAGAGGAA
TGTTGGGGAGAAGCTCAAGCTCTCGTGGTTCGGGCTTCAAAAATTGGGAAATGACGAGTC
ACAGGCAGTAGAAACCTCGCGTGTACTTTTCAAACAATGAAGGGTTTATCTGCTACAATA
AGTATATGTATTAAACCATAGTTCCAAAAAAAAAATAGACTCTTGTCTTACTTGCGGCAT
GCTAACTAGAAACCATCTAGAAAGTTACTACTCAAATTTCAAAAAAGCTCGTCAACAAAA
ATATAAGGGTATTACCCTGCCAAAAAAACTTTATCCTATCCTATAACCATAACTCTATGT
ACATACCACCACCTTGTCGTCTGTCACTAACTCCTTCCTATTGCTGACAAATAGGTTATA
ATGAGCACCAGATGAGGCTATTTGTTCTGTACAGGAGCCTGGCGGCTAGGCTTTTTGCAT
GCTATTGATTAATAGGGGAATGCGGGGATGGAAAAATCGAAGTAGTAGGGAAAGGGGAGA
AGAGAATTTATGAAATGGGTCATGGGAATAGTAAAGGGAGGGGGGTGTTTACATTGTGCA
AACTTGGGCCTTTTAATCCATTTTAGTTTATTTCCTTTTTCTTTTCAATTCTTGAAAAAT
TCGTAGACTGGGTTAACCCGTTGTAAACATAAATCGCTAATAGGAAACATTCTAATTTGA
ATTACTAGGATTGCAGTGTTTCAGAGAGAGATAAAACAAGAGTTATTTCAAGAAATGAAG
AGATCTCAAAAATGAATTTGTTCAAGTAACAAGAGTAAAAAGCAGCGTAAGCTTCAGAGA
GGCGACCTCCGGAAGCGAAATGACGGGTGAAATGAACTGCTGGCACCTGATATAGTTGCA
GCAATTGCGCGCCAAACGCGCCGCAACTGACTTATCTCAGCTGCTCCTTGCGAGAGCACC
AACTGTGCCGCCAACTGAAACAATTGTCGATTACGCTGAGAGCATCCTCGGAACTCCCGA
ACACATCTTGTTCTTCGAGTAAAGCACTCCTTTTCCTGTATATTAGAAAAGTTTCCTAGG
TATCTGTACATCAAAGCTCATAGGATACCGTAATCTTCTAGCCTCCATCAACGTCTTAAC
GGCAATTTGATGGATTGTTCAGAAGGTAGCTTCTCGGGAAGCAAGAGAGAGAGAGTGTGG
AGATCAGAGAGAGTGTTAGAGAGGCGCGGGTGGATTCTTTTACAAAGCAGACGACTGCTG
TCGGGAGGATACGGCAGCAGAGGTGAATGATAGATCTCACGTTTCCTCTTTCTCGACGGG
GCTCACTCTCACCTTTGAAATTGATAGAGTCTCTTATAGGTGGGATTAGTAGAGCAGATA
GCGGTAAACACAAGGGAGAGGTTACTTTAAAGGTACGCGCTCGTTTTCTTAGTGGGTCTC
GCCACGATCACAGACAGAATGGGTACTACAAGGTGGCTAAGGGCACAGGACATAGAAACT
ATTACATGGTTTCAATTAGAGCTCAAGAAGTTTGTGAAGCCATCGAAACAAGCCAACTCT
ACTATTTAGAAAATAATCTAAGGAATTGTGGCAGTTTTATGATTTTCTAGATTTTTTCTT
TTTTGGATATCCCTTGAAATTTGAAATTTTCCCTCTGTCGCCAAACTTAGGCTTAAACCT
ACGCCTAAGCCTAAGCCTACTCCTGAGCCTATGTTGTACAAACTATTCTCCAATTTCCAG
AAACCAGCCAGCTTACTACCTCCCGTCCTATGCTCCAACTGCACCTACCACTTTCTACTC
GGATTTCGCCAATTTCAATGTGACCAGATCTCAAGATTTCGCATCAGTTCCAGCCGTGGC
CAACTCGTCAGACGTGAAGCCAATCATTATCAAACAGGAAAAGAGCACACCAAATGCCAC
AGAGCTCATAATTCAGAGCCGAGTCGACAGTCAACATGAGGACACTACAACGTCTACTGC
TGGCGGAGCCGGTGTCGGTGGACCGCGGAGAACCAAATGTGAGAGATTTTTAGAATTATT
AGACCCTCAAATTTGCAGTCGTTCTTTCAGTGGACAGACGGAAGGCGGCAACAATGCGTG
AGAGACGGCGTCTTCGGAAAGTCAACGAAGCTTTTGAAGTTGTGAAGCAAAGAACGTGTC
CGAATCCGAATCAACGTCTTCCTAAAGTCGAGATTCTCAGATCAGCAATTGATTATATCA
ATAATCTAGAAAGAATGCTGCAACAAGCCGGAAAAATGACAAAGATTATGGAGCAGAACC
AGCATTTGCAGATGACACAGCAGATTAATGGAGCTCCACCTCACGATTATGTGGTTCGTT
TTTTTTTTTCAAATATCGTTTAAACAATGATAATGTTTCCAGACTTCCTCTCACTTTGCA
TCGAGCTCTTACAATCCAGAAAATATGTTTGACGATGATGATTTGACGGATTCGGACGAC
GATAGAGATCATCATAAGCTCGGGAACGGTGAGCTCCTTCTTAAAACTAAGTTAGTAGTT
TCTATTTTTGTTTTTATTTTAGTGAAATTTGAAATGTTCCGTTTTCAATGTGAAAACGCG
CTCCATGGCGTATTTAAAACGCTCCGCCCCCGAACCATGGGTCTCGTTAGGTATTAGGGG
GCAAAACCGGAAATTTAATCGTTGCCAATTGGCTATGGAGCGCGTTTGCACGTCGATTTC
AAAATCGATTTTCTGCGTCCCAATAATAATATTTCTTGAAAACCCAATTCAATTTGCTAA
TTTCAGCGGTCGATCTGCGTCGGCGAAACTCTTTGGACAGATTGTCGCGGATCGTTGCGA
GCATTCGTGAGTTTTTCCCCTATTACGGGAGTACAAAATTCTGAGAATGCGTACTGCGCA
ACATATTTGACGCGCAAAATATTTCGTATCGAAAACTACAGTAATTCGTTTATTGGCTAC
TGTGCGTGTTGATTTACGGGCATGAAAAAAAATCGAGCTCCGTAAATCGACACAAGCGCT
AGCTACAGTAGTCCCTTGACAAATTACTGTAGTTTTCGCTACGAAATATTTTGTGCAATA
CGCATTCTCATAGTCAGAATTTTGTGCTCCCCAAATATTTTACAAATATCTAATAAGCAT
TAAATTATTATTATTTATTTCAGCCAACGAGGAAGCAATGACCGACGAACAACTCCTCCA
ACCAGCAAATGATGTGATTGATGGGGAGAAAAAACTTGAGATGCTCTGAATAATTTGCTC
AATTTTTAATTCATTTCACTTCCTTAATTATTTATTAAAATTGAATATTGAATTCTTATA
AAGTCAGAATAATCGAAAATTTGCGAAAATTCAAGTACAAATAAGCTTGCATAAAATAGG
TTATTACAATAATTTTGGGTTAGGTTTTTGTGCGGGTAATATTCTAGAATTGCCTCTTCT
TCAGCTGGCGCTCCAGATTTTGAATCTCGTATTCTATCATAGCGACCTTGTGGCACCTTT
CTTGCTTTTCTGTAAATTAAAAATTAAATTTGGTTGAAAAATTTCCAGTTCCCTACCCAA
GTCTTCGTTCTTCACTTTTTCCTTCCCAGTGTTGAGTGATAAGCTGGCACTGATGTTGCA
ACTGAGCGATACTTCGGGGAACTTTTTGAGGCATCTGAAATTTAGAATATTGGAAAATAA
AACAAAAAATTTTAATTACTTTGACACAAAGTTCACTCGACCGATTGCAGCACTGCAGAC
TCGATTTTTGATATCCGCGTTAGCCCAAAAACGAGAAATCGATGATCCCAAAAATGATGA
CGGCTGGGCAATGCACCTCGACCAGATATTCAACAGTTTTCCCTGAAAAATTAATATTTT
AATTTAAAATTCAACTAAGAACGCACCTTTTGCACATTTCCAGAAGATTTTTCCAGCGGT
AGGCTAGATGGATTCGAGCTGTCCATCGTTTTGAACCATTTCAAGTTGAACTTTGAAGCT
GATGTTGCGAAGGAACAGAAAAATCTGCAAAAAAATAAATAATTTTAATTGTTTAAAAAA
AACAATAAAACTTGTCGTAAAATCAAATGCGGTGTCCGCAATTCTCACTGCATACCGTAG
TCACAATCAAAATCAGAAAAAGAATGAAACGGTAATCAAATAAATTAAGCAAATATTTAG
AAACACATTTAAAACTTTAAAAAAAATTGGTTCTAAAAATAATAAAACTTATTTTAAAAT
TAAATTTAAAATGTTCTTTTGCTTGAAAA
>RGCG80924 Genomic segment corresponding to mRNA: NM_182102 Caenorhabditis elegans putative protein family member of bilaterial origin (61.3 kD) (2L906), mRNA.
ACTGTCTGTGTCTCTAGTGAAACGATACACGGCGGCAGCGATGTTCGAGGCGCCGGAGAG
AATGCACTATAAGTCGTGCCTGCGGCCTCTGCGTGGCGCTGTTGTTTTGGGAGGGCGCGA
CGCACGCTCATTCGCCCGGTCGGTCGTCGCGCGCGCCCCGCGCTCACTCCTAGGAAGGTC
CCGCCCACAATTCAGTGTAGTGTCGTCGCGCGCTCTCTGTCTCCAGCCACTGTTGATTGT
CGTTCTCTCGCTATTCACTTGTCGGACGCAGCGTCCAGTCAGTCAGTAGAAGCTGCAGCA
CCAGAGCCCCGCCCGCTCCGGCTACTAACATACACATTTTTGGTATCGGTGTTCTATTGT
TGGCACGGGCCCTCAAAAGACAATGATCTGATTTGAATAAGTCAATCCCACATCTTTTTG
ACTACCTCATCTTTGTCCTACCTCAACTTATTCTTGATCATCATCTCAGCTTACTCAAAA
AAAGCTACCTCTACTATTATTAATTCCTACCTCCACTGTCTTAACGATACTCAATTCAAA
TTCAAACTTGTCCAGAGAACTTCATATTCACTCTTTCTGTATTAAACTGCCGTTTCTGGT
TGCTGATAACAAAAAGTACAAATCGGTCGACTCTTATCTGTCACGTCGAATTGCCTGATA
TCTTCATCAGTTGATTCTTGTGTTCTTCGATTAACTTCCTCGACAAGACATACAAATCGA
CGATTCCATTCTTCACATATTTTTTCTACCACACTCAATTGACGACGTGTGCACTTTGGT
TGCACTTTCAACGCCCCACACTCTACCACTCTTTTTCGTCTCGGTCTCTCAGTTTGTTGT
TGAATCTTCCTGCTGTCGATTTTCGAAATAGCACAACGCTGAATAGAGACAAAGACACCT
CTCGGGAGAACGAAGCGGCCCGCCTGTCTTCTTTTTATTCTTCATCGTCTTTCTACATCA
TATTTTTGATTTTCAAGCGCTGTACTTCTAGCCTTTAAAAATGAGTGCAGAAGAGGCAGC
AACTGTAATGGCAGTGGCATCTTCGGATCCAAACCCACCAGCCACGTCAACTGTTGATCT
TGCCGCCATGCTTCAGCAGCTTCAAGCGGCACAGGCGGCTCAGGCTGCTCAGCAAGTACC
TGTTGTCACAACCGCATCAACGCCAAATCCACTCTCTAATTTGGAAACACTTCTGAGCAC
AGCTTCCCTTGCAAATCTGGCTACTGGTGGAGCTCTAAATCCCTTATCAATGCTGGCTCT
CACGTCGTCACTTAATCAGTCAAGCCCAGTGTACCAAGGAATTGCGAGAGTTCTATTGAC
TATGAACATGGGACAGATGCTGGCAACTCATCAAACTTCTGAACTTTTGGCCACGATGAA
TCAACAAGAAACATTGATGGCATTACTAGCTGCAAGAAATGGGCTACCATTTGCGATGCC
ACAACAAAATCAACAACCGCAAATGCCAGCACAAGGCGGGTTTGCAATTCCTACCGTTCT
TCCGCATATGTCTCTGAAGCGAAATGCCAAAGATCAGCTGAGTGTTGGTGGCGTTTCGGA
TAGGAAAAAGTCTTGCCCATTACATGCAATGATCGGTCAAGGACAACAACCACCTCCACC
CCAACAGCCGATGCAAGCTGTAGCGCCTGCACCACCACGATCACCTTCTCCTCCAAGAAA
ATCAATGTTTGAAAACCTGCCACCAGAGATGAAGGAGAAGAACGAGATGTTCCGCAAAGA
AATTCTGAGACGGTTGGATATTATTTTACTCGAAGAACTTGGCGCTGAAGATGAAGAAGA
CCAGAAGCCAGATCTGAAACAAATTCCAACGTCCGAAGAGGACACAGACGACTCAAAAGC
AGACTCAATGGGGGCTGAAGGATCTGCATTCCGTCGGATACTGTCGCGAAGCTCTACAAT
GGGTAACAACTCGGGCTCTCCATCCGCTTCTGGAACGACTTCTCCGTCGACATCCAGCTC
AATCTCCAGTGGACCTGATTCACCACCACTGGAAGGGGAACCTTTGAACTCTGAATTCAT
GGATATGCTAACTGAAGTTGCTCAAAAACACAGAGAGCAATCGAATACTGATGCGCTCTC
AGCGAAAATTGTGGATGAGCAGTCTTTCTCACAGGTTGGTTTTTATTCTCTTGTTCTCTT
TTTTATATTCTTCTTCTTGTTCGGTCAGTCAGGTGTCTTTCGGGCGTTGCACTTTCACTC
GCGAAAATTGAATTGTTTACACTTTTTGTTGCTTTCTACATTTGGCCTTCTGCCCGCGAA
TGGCATTGGGATTGTCGGTGGGGGAGAGTGTGAAGGGAAATGATTTAGTTTTTGCTTTCT
TTTGCGACTGTACGTTCCTGGTTCGGCGGCGCTATCAACCCATGCCTTCCATGAATTTTC
AATCCGACCCTCGGGGGTTCGTGTGTAATATGTCGTTTAGTTCGAGAATGATGTTAAAGT
GCGAGTGCAATGACGAAGGCAACCGAAAGATCTCTGTTGTAAAGCGGGCAGCGCGGTCGA
ATGGGAATTGGGTTGGGCTGAAGGGAAGTCGTATAGAACGCGAAGAGCTTGTTTTTGAAC
TCAGTTCCTCGTTTCCCCCTCATGTTGTCGTCGTTGTTCGGAAAAGACGACGATGTGGGT
GACGGTGGGAAAAACAAAAAGTGAGTCATATAGAAGACGTGTGCTCGCGTTCGTGAGGGC
CCCCCGAGCAACAAAAACATCTCGCGCGCTCTCTCTGAAAATATGCCTAGTTTTCCTGGT
TTTCCCCCCACGTAGATTCTCATCAGCATATATATGCGGGTGTGTGTATATATTTTGAAC
ATGTACACCATTTTTTGTTGTTTTCGCCCTCCTCCAGCATGCGTGTATTAAAAATAGCTG
GAGAGTAAAACACAGCGAGAAAAATTGGTTTTAGCATATTAGGATTATGATTGGGATGAT
GGAGGTGAAGATGATTTGAAAACAGAAAAAGATAAAGAAAATGGAAATGAAAACAAAAAA
ATTAATAATTTCTTGCAGCACTTCCCAATGGTCTGGACCGGACGCTTGGCTCTAAAATCA
ACAGAAGCTATGATAAATCTCCATTTGATCAACGGATCCGAGACATTCCTCAATGATGTT
CTTGGACGTCAAGTGACTGAAGAGAATCCACGTCGAGACTCTGTGAAGATCCTCCAGCGA
CTTCGTTTGGACAATGGACAAGTTGAGCGTGAGTTGAATTTTTTTAATTGATACTATTGG
TTGTGTTTTGCACAAAATGAAAAACAAAGACTGAAATGCACTTTGGGTTTCTGTTTTTGC
CATTTCATAAGTGTATCGCAATTTTTAGTTGTTGTTGCGAACAAAACTTCCACTTTCTGT
CTGTATAAAGTACCAATCTATGATTGCCTTAAAAAAGAGAACAAGAGTGCAAAAGAACCC
GTTTTAGTTGGGAAAAATGTAGCAAAATATTGGAACTGCATTCCCATTGCTTTACTGTGA
CGGCTTATATCTCGGTTGTATCAGGCCAAAGATATCCGAGATATAAGCTGTCAAAGTGAA
GCCAGAGGCAAAGGTTTTATTTTGAAATGGATCGGCGAATCAAATTCTTAGTTTAAAACT
GATCTACGAGTTTCTACAACTAATGTAAAACCATAGAACACTCTTATCTTGTTTGTTACC
CCATACTATTGTACTTTTGAACCGAAACCCTAGTTATTCAGTAACATACTTAAAGATCTG
TTCTCCGAAATAGGCAGTGTGGTGGTTTCTAGACTCGAGCGCGCGCTGGGAGGTCGCGGT
GCACTTTTTGTTTTTGTCATCGTCGTTCCCCATCTGACCGACTTCCGTCTTTTCCCTTTT
TCGTTCGTTTCGCCCCCTCCCAACTGATTCATGTTTTGTACGGAAAGCTTCTCCTTCTTT
CATACTCTCGTTTGCATGAACATCGGAAGTGGAGGGGAATGAAAATAGGAGATTAAACAC
ATGGAAAAATAAGGAAGGAAAATGGAAAAACACGGCATTTTTTAATCAAAATGCTAAATT
TCAGACATCTACCGAATTCTCACGAATCCCGAGTACGCTTGCTGTCTTGCACTTTCGTCG
GTCAACAATATCGAGAACCTGAAGGAAAATGATACCAATTTGAAATCCCACTTCATCGAC
TACCTTATCAATAAGAAGATCGCTGGGATTTCGAGTCTTGGAGAAGTCGAGACGGTAAGT
TTTGGAAATTTTATTGGACTGGAATCAATAACTGTTGTCATTTCAGAAGTTCAAAAGTGC
CCGGGTCCACGTTTTCGCACCAGGCGAGATTGTCAACCGATATCTGTCCGAGTTGGCCAC
CTCGTTGCATGACTACCTTCAGAACACTGACGTGAGTTTTTTTGAAATTTTTTTTGGCCT
TGTGGTGTTCCACTAGGATTTGATTCTAGCCACTTTATGGATTTTGGGAGTGTGAGATTT
GTGCGATGCATTTCCAAAATCCCATTTTTATCTTTGTTGGGTCGAAATGTTTTTCAGAAA
ATTTACATAGAAATATAGAGAAATATTTTTTCTTTTTGAGTATAATTTTTCTTATATAAT
TAAATATTTTTAAAGTTGCTCAAAAGAGCCTCAAATATCGATGAGCCAATCAACACATTT
CCTGGGCTCAGTTTCGACTTTGAGGCGGTTTTGAAGCAACTTCACGAAATTTTCAATTGA
AAGTAAAATTATTTTCAAAAAGTACAAATATTTGTCTATTTTTGTATAGAAATTTCCAAA
GAATAACCCAGATTTCTACCTGACTTTGCCTAATTCTTACCTAATTTTTCCAATTTTCAG
ACCCGCTACCTGCTGATAGTGTTCACCAACGACAAGGCTGACCCGAACATGACTGGGCCA
CCATCTGTAGCATCACTCGCCGTTCCACCAGTAAGCAGTACCTAATCAGGAAGAGCCTTA
TTTCCTCTGCCAAATTCAACCAACCCAAAATCTACTGTCGATTCTCAACCTATGTGCAAT
CTTGTCAAAAAAAAGTATATATCTATTTCTCTCGCCCGTTTATTTATTCCGCTATTCATA
TAACATGTATGTTTTACCCGATTGACTCAGACTTGTGTTTTAATTTGAATTATGGGTTTT
[truncated: 11,470,214 more chars]
