# Supplementary material for: Automatic generation of gene finders for eukaryotic species
Source: BMC Bioinformatics. 2006 May 21;7:263. doi: 10.1186/1471-2105-7-263 (PMC1522026; doi:10.1186/1471-2105-7-263)
Supplement: Additional File 8 — The annotation part of the training set for C. elegans. The file is in GFF format and packed using bzip2. [file 1471-2105-7-263-S8.bz2 › 1471-2105-7-263-S8]

RGCG80815	reformat.pl	CDS	1001	1195	.	+	.	status known
RGCG80815	reformat.pl	CDS	2368	2628	.	+	.	status known
RGCG80816	reformat.pl	CDS	1001	1061	.	+	.	status known
RGCG80816	reformat.pl	CDS	1173	1396	.	+	.	status known
RGCG80816	reformat.pl	CDS	2162	2293	.	+	.	status known
RGCG80817	reformat.pl	CDS	1001	1079	.	+	.	status known
RGCG80817	reformat.pl	CDS	1510	1625	.	+	.	status known
RGCG80818	reformat.pl	CDS	1001	1093	.	+	.	status known
RGCG80818	reformat.pl	CDS	1655	1777	.	+	.	status known
RGCG80818	reformat.pl	CDS	5695	5796	.	+	.	status known
RGCG80818	reformat.pl	CDS	5853	6067	.	+	.	status known
RGCG80818	reformat.pl	CDS	7404	7455	.	+	.	status known
RGCG80818	reformat.pl	CDS	7503	7602	.	+	.	status known
RGCG80818	reformat.pl	CDS	7854	7994	.	+	.	status known
RGCG80818	reformat.pl	CDS	9035	9081	.	+	.	status known
RGCG80818	reformat.pl	CDS	9134	9154	.	+	.	status known
RGCG80818	reformat.pl	CDS	9882	9926	.	+	.	status known
RGCG80820	reformat.pl	CDS	1001	1030	.	+	.	status known
RGCG80820	reformat.pl	CDS	1258	1794	.	+	.	status known
RGCG80820	reformat.pl	CDS	1879	2301	.	+	.	status known
RGCG80820	reformat.pl	CDS	2344	2475	.	+	.	status known
RGCG80820	reformat.pl	CDS	2518	2734	.	+	.	status known
RGCG80820	reformat.pl	CDS	2999	3099	.	+	.	status known
RGCG80820	reformat.pl	CDS	3298	3463	.	+	.	status known
RGCG80820	reformat.pl	CDS	3626	4839	.	+	.	status known
RGCG80821	reformat.pl	CDS	1001	1531	.	+	.	status known
RGCG80823	reformat.pl	CDS	1001	1192	.	+	.	status known
RGCG80823	reformat.pl	CDS	1636	1890	.	+	.	status known
RGCG80823	reformat.pl	CDS	1987	2265	.	+	.	status known
RGCG80823	reformat.pl	CDS	2311	2400	.	+	.	status known
RGCG80824	reformat.pl	CDS	1001	1154	.	+	.	status known
RGCG80824	reformat.pl	CDS	1384	1661	.	+	.	status known
RGCG80825	reformat.pl	CDS	1001	1144	.	+	.	status known
RGCG80825	reformat.pl	CDS	1515	1889	.	+	.	status known
RGCG80826	reformat.pl	CDS	1001	1082	.	+	.	status known
RGCG80826	reformat.pl	CDS	1596	1700	.	+	.	status known
RGCG80826	reformat.pl	CDS	2528	2628	.	+	.	status known
RGCG80827	reformat.pl	CDS	1001	1061	.	+	.	status known
RGCG80827	reformat.pl	CDS	1465	1568	.	+	.	status known
RGCG80827	reformat.pl	CDS	1612	1715	.	+	.	status known
RGCG80827	reformat.pl	CDS	1761	1885	.	+	.	status known
RGCG80827	reformat.pl	CDS	1931	2037	.	+	.	status known
RGCG80827	reformat.pl	CDS	2084	2535	.	+	.	status known
RGCG80827	reformat.pl	CDS	2717	3040	.	+	.	status known
RGCG80827	reformat.pl	CDS	3093	3234	.	+	.	status known
RGCG80827	reformat.pl	CDS	3279	3569	.	+	.	status known
RGCG80828	reformat.pl	CDS	1001	1356	.	+	.	status known
RGCG80828	reformat.pl	CDS	1581	1791	.	+	.	status known
RGCG80829	reformat.pl	CDS	1001	1845	.	+	.	status known
RGCG80829	reformat.pl	CDS	1892	2066	.	+	.	status known
RGCG80830	reformat.pl	CDS	1001	1498	.	+	.	status known
RGCG80830	reformat.pl	CDS	1612	1941	.	+	.	status known
RGCG80833	reformat.pl	CDS	1001	1141	.	+	.	status known
RGCG80833	reformat.pl	CDS	1195	1258	.	+	.	status known
RGCG80833	reformat.pl	CDS	1312	1427	.	+	.	status known
RGCG80834	reformat.pl	CDS	1001	1411	.	+	.	status known
RGCG80835	reformat.pl	CDS	1001	1096	.	+	.	status known
RGCG80835	reformat.pl	CDS	1151	1221	.	+	.	status known
RGCG80835	reformat.pl	CDS	1271	1442	.	+	.	status known
RGCG80835	reformat.pl	CDS	1491	1646	.	+	.	status known
RGCG80835	reformat.pl	CDS	2733	2804	.	+	.	status known
RGCG80835	reformat.pl	CDS	2857	2937	.	+	.	status known
RGCG80835	reformat.pl	CDS	3071	3723	.	+	.	status known
RGCG80835	reformat.pl	CDS	3822	3939	.	+	.	status known
RGCG80836	reformat.pl	CDS	1001	1300	.	+	.	status known
RGCG80838	reformat.pl	CDS	1001	1150	.	+	.	status known
RGCG80838	reformat.pl	CDS	1193	1300	.	+	.	status known
RGCG80838	reformat.pl	CDS	1346	1456	.	+	.	status known
RGCG80838	reformat.pl	CDS	1503	1652	.	+	.	status known
RGCG80839	reformat.pl	CDS	1001	1014	.	+	.	status known
RGCG80839	reformat.pl	CDS	1071	1284	.	+	.	status known
RGCG80841	reformat.pl	CDS	1001	1619	.	+	.	status known
RGCG80841	reformat.pl	CDS	1683	1768	.	+	.	status known
RGCG80841	reformat.pl	CDS	1812	2044	.	+	.	status known
RGCG80841	reformat.pl	CDS	2089	2263	.	+	.	status known
RGCG80843	reformat.pl	CDS	1001	1154	.	+	.	status known
RGCG80843	reformat.pl	CDS	1788	1906	.	+	.	status known
RGCG80843	reformat.pl	CDS	1960	2091	.	+	.	status known
RGCG80843	reformat.pl	CDS	2387	2980	.	+	.	status known
RGCG80843	reformat.pl	CDS	3030	3315	.	+	.	status known
RGCG80843	reformat.pl	CDS	3363	3655	.	+	.	status known
RGCG80844	reformat.pl	CDS	1001	1029	.	+	.	status known
RGCG80844	reformat.pl	CDS	1086	1209	.	+	.	status known
RGCG80844	reformat.pl	CDS	1456	2025	.	+	.	status known
RGCG80844	reformat.pl	CDS	2075	2479	.	+	.	status known
RGCG80847	reformat.pl	CDS	1001	1385	.	+	.	status known
RGCG80847	reformat.pl	CDS	1760	1994	.	+	.	status known
RGCG80847	reformat.pl	CDS	2041	2143	.	+	.	status known
RGCG80848	reformat.pl	CDS	1001	1288	.	+	.	status known
RGCG80848	reformat.pl	CDS	1380	1610	.	+	.	status known
RGCG80848	reformat.pl	CDS	1661	1771	.	+	.	status known
RGCG80848	reformat.pl	CDS	2479	3117	.	+	.	status known
RGCG80848	reformat.pl	CDS	3169	3237	.	+	.	status known
RGCG80850	reformat.pl	CDS	1001	1057	.	+	.	status known
RGCG80850	reformat.pl	CDS	1103	1423	.	+	.	status known
RGCG80850	reformat.pl	CDS	1468	1600	.	+	.	status known
RGCG80850	reformat.pl	CDS	1927	2402	.	+	.	status known
RGCG80850	reformat.pl	CDS	2594	2728	.	+	.	status known
RGCG80851	reformat.pl	CDS	1001	1143	.	+	.	status known
RGCG80851	reformat.pl	CDS	1804	2087	.	+	.	status known
RGCG80851	reformat.pl	CDS	2135	2378	.	+	.	status known
RGCG80851	reformat.pl	CDS	2430	2805	.	+	.	status known
RGCG80851	reformat.pl	CDS	2854	3231	.	+	.	status known
RGCG80852	reformat.pl	CDS	1001	1627	.	+	.	status known
RGCG80852	reformat.pl	CDS	2003	2224	.	+	.	status known
RGCG80852	reformat.pl	CDS	2281	2837	.	+	.	status known
RGCG80852	reformat.pl	CDS	3144	4101	.	+	.	status known
RGCG80852	reformat.pl	CDS	4162	4338	.	+	.	status known
RGCG80854	reformat.pl	CDS	1038	1137	.	+	.	status known
RGCG80854	reformat.pl	CDS	1194	1324	.	+	.	status known
RGCG80854	reformat.pl	CDS	1368	1506	.	+	.	status known
RGCG80854	reformat.pl	CDS	1613	1749	.	+	.	status known
RGCG80854	reformat.pl	CDS	2099	2206	.	+	.	status known
RGCG80854	reformat.pl	CDS	2558	2677	.	+	.	status known
RGCG80854	reformat.pl	CDS	2731	2787	.	+	.	status known
RGCG80854	reformat.pl	CDS	2837	2923	.	+	.	status known
RGCG80854	reformat.pl	CDS	3001	3125	.	+	.	status known
RGCG80854	reformat.pl	CDS	5874	5971	.	+	.	status known
RGCG80854	reformat.pl	CDS	6213	6292	.	+	.	status known
RGCG80854	reformat.pl	CDS	6878	7036	.	+	.	status known
RGCG80854	reformat.pl	CDS	7732	7743	.	+	.	status known
RGCG80855	reformat.pl	CDS	1001	1048	.	+	.	status known
RGCG80855	reformat.pl	CDS	1744	1822	.	+	.	status known
RGCG80855	reformat.pl	CDS	1950	2074	.	+	.	status known
RGCG80856	reformat.pl	CDS	1001	1235	.	+	.	status known
RGCG80856	reformat.pl	CDS	2484	2635	.	+	.	status known
RGCG80857	reformat.pl	CDS	1001	1141	.	+	.	status known
RGCG80857	reformat.pl	CDS	1198	1941	.	+	.	status known
RGCG80860	reformat.pl	CDS	1001	1051	.	+	.	status known
RGCG80860	reformat.pl	CDS	2360	2476	.	+	.	status known
RGCG80860	reformat.pl	CDS	3714	3800	.	+	.	status known
RGCG80860	reformat.pl	CDS	4105	4431	.	+	.	status known
RGCG80860	reformat.pl	CDS	5048	5102	.	+	.	status known
RGCG80860	reformat.pl	CDS	5422	5534	.	+	.	status known
RGCG80860	reformat.pl	CDS	5820	5921	.	+	.	status known
RGCG80862	reformat.pl	CDS	1001	1089	.	+	.	status known
RGCG80862	reformat.pl	CDS	1265	1511	.	+	.	status known
RGCG80862	reformat.pl	CDS	1648	1789	.	+	.	status known
RGCG80862	reformat.pl	CDS	1839	2317	.	+	.	status known
RGCG80862	reformat.pl	CDS	2395	2487	.	+	.	status known
RGCG80863	reformat.pl	CDS	1001	1096	.	+	.	status known
RGCG80863	reformat.pl	CDS	1703	1804	.	+	.	status known
RGCG80863	reformat.pl	CDS	3822	4043	.	+	.	status known
RGCG80863	reformat.pl	CDS	7424	7780	.	+	.	status known
RGCG80863	reformat.pl	CDS	7827	8161	.	+	.	status known
RGCG80863	reformat.pl	CDS	8227	8330	.	+	.	status known
RGCG80863	reformat.pl	CDS	8386	8463	.	+	.	status known
RGCG80863	reformat.pl	CDS	8523	8689	.	+	.	status known
RGCG80863	reformat.pl	CDS	9249	9482	.	+	.	status known
RGCG80864	reformat.pl	CDS	1001	1143	.	+	.	status known
RGCG80864	reformat.pl	CDS	1221	1395	.	+	.	status known
RGCG80864	reformat.pl	CDS	2001	2338	.	+	.	status known
RGCG80864	reformat.pl	CDS	2389	2485	.	+	.	status known
RGCG80864	reformat.pl	CDS	2944	3030	.	+	.	status known
RGCG80864	reformat.pl	CDS	3187	3326	.	+	.	status known
RGCG80864	reformat.pl	CDS	3544	3685	.	+	.	status known
RGCG80864	reformat.pl	CDS	3848	3889	.	+	.	status known
RGCG80865	reformat.pl	CDS	1001	1612	.	+	.	status known
RGCG80865	reformat.pl	CDS	1669	1792	.	+	.	status known
RGCG80865	reformat.pl	CDS	1958	2093	.	+	.	status known
RGCG80865	reformat.pl	CDS	2143	2413	.	+	.	status known
RGCG80867	reformat.pl	CDS	1001	1195	.	+	.	status known
RGCG80867	reformat.pl	CDS	1250	1480	.	+	.	status known
RGCG80867	reformat.pl	CDS	1521	1694	.	+	.	status known
RGCG80867	reformat.pl	CDS	1739	1923	.	+	.	status known
RGCG80867	reformat.pl	CDS	2107	2187	.	+	.	status known
RGCG80867	reformat.pl	CDS	2266	2625	.	+	.	status known
RGCG80867	reformat.pl	CDS	2737	2890	.	+	.	status known
RGCG80869	reformat.pl	CDS	1012	1087	.	+	.	status known
RGCG80869	reformat.pl	CDS	1165	1227	.	+	.	status known
RGCG80869	reformat.pl	CDS	1351	1587	.	+	.	status known
RGCG80869	reformat.pl	CDS	1635	1945	.	+	.	status known
RGCG80870	reformat.pl	CDS	1001	1153	.	+	.	status known
RGCG80870	reformat.pl	CDS	1243	1500	.	+	.	status known
RGCG80871	reformat.pl	CDS	1001	1074	.	+	.	status known
RGCG80871	reformat.pl	CDS	1979	2314	.	+	.	status known
RGCG80871	reformat.pl	CDS	2380	2551	.	+	.	status known
RGCG80871	reformat.pl	CDS	3316	3493	.	+	.	status known
RGCG80871	reformat.pl	CDS	5563	5834	.	+	.	status known
RGCG80872	reformat.pl	CDS	1001	1165	.	+	.	status known
RGCG80872	reformat.pl	CDS	1211	1367	.	+	.	status known
RGCG80872	reformat.pl	CDS	1702	1931	.	+	.	status known
RGCG80872	reformat.pl	CDS	2045	2071	.	+	.	status known
RGCG80872	reformat.pl	CDS	2273	2427	.	+	.	status known
RGCG80872	reformat.pl	CDS	3593	3693	.	+	.	status known
RGCG80872	reformat.pl	CDS	3741	3807	.	+	.	status known
RGCG80872	reformat.pl	CDS	3931	4072	.	+	.	status known
RGCG80873	reformat.pl	CDS	1001	1050	.	+	.	status known
RGCG80873	reformat.pl	CDS	1101	1334	.	+	.	status known
RGCG80873	reformat.pl	CDS	1389	1481	.	+	.	status known
RGCG80873	reformat.pl	CDS	1526	1793	.	+	.	status known
RGCG80874	reformat.pl	CDS	1001	1109	.	+	.	status known
RGCG80874	reformat.pl	CDS	1531	1706	.	+	.	status known
RGCG80875	reformat.pl	CDS	1001	1376	.	+	.	status known
RGCG80875	reformat.pl	CDS	1441	1652	.	+	.	status known
RGCG80876	reformat.pl	CDS	1001	1036	.	+	.	status known
RGCG80876	reformat.pl	CDS	1119	1206	.	+	.	status known
RGCG80876	reformat.pl	CDS	1672	1850	.	+	.	status known
RGCG80877	reformat.pl	CDS	1001	1309	.	+	.	status known
RGCG80877	reformat.pl	CDS	3179	3256	.	+	.	status known
RGCG80877	reformat.pl	CDS	3311	3696	.	+	.	status known
RGCG80877	reformat.pl	CDS	4624	5149	.	+	.	status known
RGCG80877	reformat.pl	CDS	5852	5995	.	+	.	status known
RGCG80878	reformat.pl	CDS	1001	1059	.	+	.	status known
RGCG80878	reformat.pl	CDS	2556	2642	.	+	.	status known
RGCG80878	reformat.pl	CDS	10761	10951	.	+	.	status known
RGCG80878	reformat.pl	CDS	11918	12001	.	+	.	status known
RGCG80878	reformat.pl	CDS	23266	23539	.	+	.	status known
RGCG80878	reformat.pl	CDS	24681	25026	.	+	.	status known
RGCG80878	reformat.pl	CDS	25387	25557	.	+	.	status known
RGCG80878	reformat.pl	CDS	25736	25873	.	+	.	status known
RGCG80879	reformat.pl	CDS	1001	1025	.	+	.	status known
RGCG80879	reformat.pl	CDS	2369	2461	.	+	.	status known
RGCG80879	reformat.pl	CDS	3185	3307	.	+	.	status known
RGCG80879	reformat.pl	CDS	3351	3476	.	+	.	status known
RGCG80879	reformat.pl	CDS	3569	3672	.	+	.	status known
RGCG80879	reformat.pl	CDS	3738	4013	.	+	.	status known
RGCG80879	reformat.pl	CDS	4060	4142	.	+	.	status known
RGCG80879	reformat.pl	CDS	4192	4294	.	+	.	status known
RGCG80879	reformat.pl	CDS	4342	4553	.	+	.	status known
RGCG80879	reformat.pl	CDS	4602	4710	.	+	.	status known
RGCG80879	reformat.pl	CDS	4827	4930	.	+	.	status known
RGCG80879	reformat.pl	CDS	5712	5829	.	+	.	status known
RGCG80881	reformat.pl	CDS	1001	1260	.	+	.	status known
RGCG80881	reformat.pl	CDS	1308	1495	.	+	.	status known
RGCG80881	reformat.pl	CDS	1699	1904	.	+	.	status known
RGCG80881	reformat.pl	CDS	1953	2104	.	+	.	status known
RGCG80881	reformat.pl	CDS	2150	2612	.	+	.	status known
RGCG80882	reformat.pl	CDS	1001	1163	.	+	.	status known
RGCG80882	reformat.pl	CDS	1207	1373	.	+	.	status known
RGCG80882	reformat.pl	CDS	1420	1581	.	+	.	status known
RGCG80883	reformat.pl	CDS	1001	1067	.	+	.	status known
RGCG80883	reformat.pl	CDS	1772	1992	.	+	.	status known
RGCG80883	reformat.pl	CDS	2830	3389	.	+	.	status known
RGCG80883	reformat.pl	CDS	4341	4448	.	+	.	status known
RGCG80883	reformat.pl	CDS	6846	6912	.	+	.	status known
RGCG80885	reformat.pl	CDS	1001	1138	.	+	.	status known
RGCG80885	reformat.pl	CDS	1393	1590	.	+	.	status known
RGCG80885	reformat.pl	CDS	1639	2044	.	+	.	status known
RGCG80885	reformat.pl	CDS	2550	2686	.	+	.	status known
RGCG80886	reformat.pl	CDS	1001	1134	.	+	.	status known
RGCG80886	reformat.pl	CDS	1226	1417	.	+	.	status known
RGCG80886	reformat.pl	CDS	1468	1708	.	+	.	status known
RGCG80886	reformat.pl	CDS	1756	2046	.	+	.	status known
RGCG80886	reformat.pl	CDS	2432	2662	.	+	.	status known
RGCG80886	reformat.pl	CDS	2729	2764	.	+	.	status known
RGCG80887	reformat.pl	CDS	1001	1070	.	+	.	status known
RGCG80887	reformat.pl	CDS	1124	1240	.	+	.	status known
RGCG80887	reformat.pl	CDS	1298	1442	.	+	.	status known
RGCG80887	reformat.pl	CDS	1504	1748	.	+	.	status known
RGCG80887	reformat.pl	CDS	2497	2744	.	+	.	status known
RGCG80887	reformat.pl	CDS	2788	3093	.	+	.	status known
RGCG80888	reformat.pl	CDS	1001	1109	.	+	.	status known
RGCG80888	reformat.pl	CDS	1275	1429	.	+	.	status known
RGCG80888	reformat.pl	CDS	1480	1718	.	+	.	status known
RGCG80888	reformat.pl	CDS	1768	1882	.	+	.	status known
RGCG80889	reformat.pl	CDS	1001	1072	.	+	.	status known
RGCG80889	reformat.pl	CDS	1123	1216	.	+	.	status known
RGCG80889	reformat.pl	CDS	1660	1775	.	+	.	status known
RGCG80889	reformat.pl	CDS	1824	1921	.	+	.	status known
RGCG80889	reformat.pl	CDS	1971	2053	.	+	.	status known
RGCG80889	reformat.pl	CDS	2102	2238	.	+	.	status known
RGCG80889	reformat.pl	CDS	2490	2744	.	+	.	status known
RGCG80890	reformat.pl	CDS	1001	1051	.	+	.	status known
RGCG80890	reformat.pl	CDS	2288	2399	.	+	.	status known
RGCG80890	reformat.pl	CDS	2453	2547	.	+	.	status known
RGCG80890	reformat.pl	CDS	2655	2757	.	+	.	status known
RGCG80890	reformat.pl	CDS	3484	3674	.	+	.	status known
RGCG80891	reformat.pl	CDS	1001	1061	.	+	.	status known
RGCG80891	reformat.pl	CDS	1141	1271	.	+	.	status known
RGCG80891	reformat.pl	CDS	2207	2380	.	+	.	status known
RGCG80891	reformat.pl	CDS	3462	3677	.	+	.	status known
RGCG80892	reformat.pl	CDS	1001	1244	.	+	.	status known
RGCG80892	reformat.pl	CDS	1311	1437	.	+	.	status known
RGCG80892	reformat.pl	CDS	1484	1761	.	+	.	status known
RGCG80892	reformat.pl	CDS	1808	1919	.	+	.	status known
RGCG80892	reformat.pl	CDS	1961	2264	.	+	.	status known
RGCG80893	reformat.pl	CDS	1001	1185	.	+	.	status known
RGCG80893	reformat.pl	CDS	1286	1661	.	+	.	status known
RGCG80893	reformat.pl	CDS	1707	1970	.	+	.	status known
RGCG80893	reformat.pl	CDS	2290	2847	.	+	.	status known
RGCG80895	reformat.pl	CDS	1001	1095	.	+	.	status known
RGCG80895	reformat.pl	CDS	1143	1485	.	+	.	status known
RGCG80895	reformat.pl	CDS	1535	1685	.	+	.	status known
RGCG80895	reformat.pl	CDS	1727	2004	.	+	.	status known
RGCG80896	reformat.pl	CDS	1001	1152	.	+	.	status known
RGCG80896	reformat.pl	CDS	2604	2733	.	+	.	status known
RGCG80897	reformat.pl	CDS	1001	1055	.	+	.	status known
RGCG80897	reformat.pl	CDS	1949	2051	.	+	.	status known
RGCG80897	reformat.pl	CDS	2649	2822	.	+	.	status known
RGCG80897	reformat.pl	CDS	2892	3232	.	+	.	status known
RGCG80897	reformat.pl	CDS	3524	4585	.	+	.	status known
RGCG80897	reformat.pl	CDS	4817	5775	.	+	.	status known
RGCG80897	reformat.pl	CDS	6227	6265	.	+	.	status known
RGCG80898	reformat.pl	CDS	1001	1255	.	+	.	status known
RGCG80898	reformat.pl	CDS	1297	1448	.	+	.	status known
RGCG80898	reformat.pl	CDS	1793	2473	.	+	.	status known
RGCG80898	reformat.pl	CDS	2535	2723	.	+	.	status known
RGCG80898	reformat.pl	CDS	3226	3291	.	+	.	status known
RGCG80898	reformat.pl	CDS	6333	6444	.	+	.	status known
RGCG80899	reformat.pl	CDS	1001	1418	.	+	.	status known
RGCG80899	reformat.pl	CDS	1497	1681	.	+	.	status known
RGCG80899	reformat.pl	CDS	1728	2012	.	+	.	status known
RGCG80900	reformat.pl	CDS	1001	1114	.	+	.	status known
RGCG80900	reformat.pl	CDS	1161	1235	.	+	.	status known
RGCG80900	reformat.pl	CDS	1660	1722	.	+	.	status known
RGCG80901	reformat.pl	CDS	1001	1226	.	+	.	status known
RGCG80901	reformat.pl	CDS	1283	1359	.	+	.	status known
RGCG80901	reformat.pl	CDS	1440	1547	.	+	.	status known
RGCG80901	reformat.pl	CDS	2424	2603	.	+	.	status known
RGCG80902	reformat.pl	CDS	1001	1239	.	+	.	status known
RGCG80902	reformat.pl	CDS	1864	2767	.	+	.	status known
RGCG80902	reformat.pl	CDS	3729	3932	.	+	.	status known
RGCG80902	reformat.pl	CDS	4358	4661	.	+	.	status known
RGCG80902	reformat.pl	CDS	5383	5516	.	+	.	status known
RGCG80904	reformat.pl	CDS	1001	1279	.	+	.	status known
RGCG80904	reformat.pl	CDS	1327	1470	.	+	.	status known
RGCG80905	reformat.pl	CDS	1001	1128	.	+	.	status known
RGCG80905	reformat.pl	CDS	2884	2995	.	+	.	status known
RGCG80906	reformat.pl	CDS	1001	1148	.	+	.	status known
RGCG80906	reformat.pl	CDS	1195	1297	.	+	.	status known
RGCG80906	reformat.pl	CDS	1413	1692	.	+	.	status known
RGCG80907	reformat.pl	CDS	1001	1014	.	+	.	status known
RGCG80907	reformat.pl	CDS	1146	1715	.	+	.	status known
RGCG80907	reformat.pl	CDS	1795	2371	.	+	.	status known
RGCG80907	reformat.pl	CDS	2423	2506	.	+	.	status known
RGCG80908	reformat.pl	CDS	1001	1177	.	+	.	status known
RGCG80908	reformat.pl	CDS	1394	1465	.	+	.	status known
RGCG80908	reformat.pl	CDS	1530	1645	.	+	.	status known
RGCG80908	reformat.pl	CDS	1695	2007	.	+	.	status known
RGCG80908	reformat.pl	CDS	2737	3195	.	+	.	status known
RGCG80908	reformat.pl	CDS	3245	3646	.	+	.	status known
RGCG80911	reformat.pl	CDS	1001	1024	.	+	.	status known
RGCG80911	reformat.pl	CDS	9106	9310	.	+	.	status known
RGCG80911	reformat.pl	CDS	9456	9535	.	+	.	status known
RGCG80911	reformat.pl	CDS	9670	9777	.	+	.	status known
RGCG80911	reformat.pl	CDS	9865	9984	.	+	.	status known
RGCG80911	reformat.pl	CDS	10250	10343	.	+	.	status known
RGCG80911	reformat.pl	CDS	10389	10531	.	+	.	status known
RGCG80911	reformat.pl	CDS	10579	10705	.	+	.	status known
RGCG80911	reformat.pl	CDS	10766	10869	.	+	.	status known
RGCG80911	reformat.pl	CDS	10914	11053	.	+	.	status known
RGCG80911	reformat.pl	CDS	11152	11356	.	+	.	status known
RGCG80911	reformat.pl	CDS	11535	11696	.	+	.	status known
RGCG80913	reformat.pl	CDS	1001	1125	.	+	.	status known
RGCG80913	reformat.pl	CDS	4698	4826	.	+	.	status known
RGCG80913	reformat.pl	CDS	8173	8292	.	+	.	status known
RGCG80913	reformat.pl	CDS	8434	8517	.	+	.	status known
RGCG80913	reformat.pl	CDS	8562	8654	.	+	.	status known
RGCG80913	reformat.pl	CDS	9099	9198	.	+	.	status known
RGCG80913	reformat.pl	CDS	9354	9526	.	+	.	status known
RGCG80913	reformat.pl	CDS	9577	9734	.	+	.	status known
RGCG80913	reformat.pl	CDS	9779	9887	.	+	.	status known
RGCG80913	reformat.pl	CDS	9934	10026	.	+	.	status known
RGCG80913	reformat.pl	CDS	10075	10255	.	+	.	status known
RGCG80913	reformat.pl	CDS	10341	10360	.	+	.	status known
RGCG80913	reformat.pl	CDS	10471	10570	.	+	.	status known
RGCG80913	reformat.pl	CDS	10645	10734	.	+	.	status known
RGCG80914	reformat.pl	CDS	1001	1111	.	+	.	status known
RGCG80914	reformat.pl	CDS	1163	1289	.	+	.	status known
RGCG80914	reformat.pl	CDS	1363	1500	.	+	.	status known
RGCG80914	reformat.pl	CDS	1546	1876	.	+	.	status known
RGCG80914	reformat.pl	CDS	1924	2104	.	+	.	status known
RGCG80915	reformat.pl	CDS	1001	1129	.	+	.	status known
RGCG80915	reformat.pl	CDS	1513	1787	.	+	.	status known
RGCG80915	reformat.pl	CDS	1848	2763	.	+	.	status known
RGCG80917	reformat.pl	CDS	1001	1162	.	+	.	status known
RGCG80917	reformat.pl	CDS	1217	1553	.	+	.	status known
RGCG80917	reformat.pl	CDS	1599	1691	.	+	.	status known
RGCG80917	reformat.pl	CDS	1739	2111	.	+	.	status known
RGCG80917	reformat.pl	CDS	2160	2626	.	+	.	status known
RGCG80917	reformat.pl	CDS	2673	2745	.	+	.	status known
RGCG80917	reformat.pl	CDS	2792	2963	.	+	.	status known
RGCG80919	reformat.pl	CDS	1001	1085	.	+	.	status known
RGCG80919	reformat.pl	CDS	1242	1582	.	+	.	status known
RGCG80919	reformat.pl	CDS	1874	2188	.	+	.	status known
RGCG80919	reformat.pl	CDS	2234	2506	.	+	.	status known
RGCG80921	reformat.pl	CDS	1001	1174	.	+	.	status known
RGCG80921	reformat.pl	CDS	1227	1318	.	+	.	status known
RGCG80921	reformat.pl	CDS	1369	1831	.	+	.	status known
RGCG80921	reformat.pl	CDS	1894	2012	.	+	.	status known
RGCG80921	reformat.pl	CDS	2061	2167	.	+	.	status known
RGCG80921	reformat.pl	CDS	2218	2350	.	+	.	status known
RGCG80921	reformat.pl	CDS	2407	2609	.	+	.	status known
RGCG80921	reformat.pl	CDS	2802	2851	.	+	.	status known
RGCG80923	reformat.pl	CDS	1001	1170	.	+	.	status known
RGCG80923	reformat.pl	CDS	2881	3158	.	+	.	status known
RGCG80923	reformat.pl	CDS	3211	3473	.	+	.	status known
RGCG80923	reformat.pl	CDS	3523	3628	.	+	.	status known
RGCG80923	reformat.pl	CDS	3907	3966	.	+	.	status known
RGCG80923	reformat.pl	CDS	4284	4369	.	+	.	status known
RGCG80924	reformat.pl	CDS	1001	2134	.	+	.	status known
RGCG80924	reformat.pl	CDS	3019	3208	.	+	.	status known
RGCG80924	reformat.pl	CDS	4025	4194	.	+	.	status known
RGCG80924	reformat.pl	CDS	4247	4351	.	+	.	status known
RGCG80924	reformat.pl	CDS	4801	4905	.	+	.	status known
RGCG80927	reformat.pl	CDS	1001	1050	.	+	.	status known
RGCG80927	reformat.pl	CDS	3477	3557	.	+	.	status known
RGCG80927	reformat.pl	CDS	3985	4115	.	+	.	status known
RGCG80927	reformat.pl	CDS	4374	4843	.	+	.	status known
RGCG80927	reformat.pl	CDS	4957	5457	.	+	.	status known
RGCG80927	reformat.pl	CDS	5513	5770	.	+	.	status known
RGCG80927	reformat.pl	CDS	5999	6293	.	+	.	status known
RGCG80927	reformat.pl	CDS	6366	6590	.	+	.	status known
RGCG80927	reformat.pl	CDS	7114	7168	.	+	.	status known
RGCG80927	reformat.pl	CDS	7322	7391	.	+	.	status known
RGCG80928	reformat.pl	CDS	1001	1077	.	+	.	status known
RGCG80928	reformat.pl	CDS	1165	1286	.	+	.	status known
RGCG80928	reformat.pl	CDS	1541	1656	.	+	.	status known
RGCG80928	reformat.pl	CDS	1781	1863	.	+	.	status known
RGCG80928	reformat.pl	CDS	2709	2835	.	+	.	status known
RGCG80928	reformat.pl	CDS	2886	2945	.	+	.	status known
RGCG80928	reformat.pl	CDS	2990	3130	.	+	.	status known
RGCG80928	reformat.pl	CDS	3459	3540	.	+	.	status known
RGCG80928	reformat.pl	CDS	3606	3664	.	+	.	status known
RGCG80929	reformat.pl	CDS	1001	1057	.	+	.	status known
RGCG80929	reformat.pl	CDS	1142	1312	.	+	.	status known
RGCG80929	reformat.pl	CDS	1784	1879	.	+	.	status known
RGCG80929	reformat.pl	CDS	1934	2257	.	+	.	status known
RGCG80929	reformat.pl	CDS	3034	3222	.	+	.	status known
RGCG80929	reformat.pl	CDS	3790	4446	.	+	.	status known
RGCG80929	reformat.pl	CDS	5023	5208	.	+	.	status known
RGCG80929	reformat.pl	CDS	5523	5739	.	+	.	status known
RGCG80929	reformat.pl	CDS	5796	5927	.	+	.	status known
RGCG80929	reformat.pl	CDS	6664	6846	.	+	.	status known
RGCG80929	reformat.pl	CDS	7342	7427	.	+	.	status known
RGCG80931	reformat.pl	CDS	1001	1034	.	+	.	status known
RGCG80931	reformat.pl	CDS	1091	1160	.	+	.	status known
RGCG80931	reformat.pl	CDS	1533	2058	.	+	.	status known
RGCG80931	reformat.pl	CDS	2118	2239	.	+	.	status known
RGCG80931	reformat.pl	CDS	2423	2585	.	+	.	status known
RGCG80931	reformat.pl	CDS	3258	3410	.	+	.	status known
RGCG80932	reformat.pl	CDS	1001	1195	.	+	.	status known
RGCG80932	reformat.pl	CDS	1904	2017	.	+	.	status known
RGCG80932	reformat.pl	CDS	2068	2127	.	+	.	status known
RGCG80932	reformat.pl	CDS	2284	2436	.	+	.	status known
RGCG80933	reformat.pl	CDS	1001	1156	.	+	.	status known
RGCG80933	reformat.pl	CDS	1202	1374	.	+	.	status known
RGCG80933	reformat.pl	CDS	1422	1539	.	+	.	status known
RGCG80934	reformat.pl	CDS	1001	1035	.	+	.	status known
RGCG80934	reformat.pl	CDS	1098	1301	.	+	.	status known
RGCG80934	reformat.pl	CDS	1351	1476	.	+	.	status known
RGCG80934	reformat.pl	CDS	1528	1666	.	+	.	status known
RGCG80935	reformat.pl	CDS	1001	1439	.	+	.	status known
RGCG80935	reformat.pl	CDS	1732	1959	.	+	.	status known
RGCG80935	reformat.pl	CDS	2005	2180	.	+	.	status known
RGCG80935	reformat.pl	CDS	2224	2368	.	+	.	status known
RGCG80935	reformat.pl	CDS	2706	2835	.	+	.	status known
RGCG80935	reformat.pl	CDS	2882	3059	.	+	.	status known
RGCG80936	reformat.pl	CDS	1001	1136	.	+	.	status known
RGCG80936	reformat.pl	CDS	1186	1340	.	+	.	status known
RGCG80936	reformat.pl	CDS	1388	1493	.	+	.	status known
RGCG80936	reformat.pl	CDS	1541	1688	.	+	.	status known
RGCG80936	reformat.pl	CDS	1890	2016	.	+	.	status known
RGCG80936	reformat.pl	CDS	2288	2722	.	+	.	status known
RGCG80936	reformat.pl	CDS	2766	3113	.	+	.	status known
RGCG80936	reformat.pl	CDS	3232	3342	.	+	.	status known
RGCG80937	reformat.pl	CDS	1001	1090	.	+	.	status known
RGCG80937	reformat.pl	CDS	1137	1331	.	+	.	status known
RGCG80937	reformat.pl	CDS	1374	1519	.	+	.	status known
RGCG80937	reformat.pl	CDS	2049	2499	.	+	.	status known
RGCG80937	reformat.pl	CDS	2712	2852	.	+	.	status known
RGCG80937	reformat.pl	CDS	3131	3148	.	+	.	status known
RGCG80937	reformat.pl	CDS	3491	3835	.	+	.	status known
RGCG80937	reformat.pl	CDS	3891	4028	.	+	.	status known
RGCG80938	reformat.pl	CDS	1001	1098	.	+	.	status known
RGCG80938	reformat.pl	CDS	1144	1231	.	+	.	status known
RGCG80938	reformat.pl	CDS	1279	1395	.	+	.	status known
RGCG80939	reformat.pl	CDS	1001	1103	.	+	.	status known
RGCG80939	reformat.pl	CDS	1869	1935	.	+	.	status known
RGCG80939	reformat.pl	CDS	2063	2252	.	+	.	status known
RGCG80939	reformat.pl	CDS	2689	2816	.	+	.	status known
RGCG80939	reformat.pl	CDS	2867	3172	.	+	.	status known
RGCG80939	reformat.pl	CDS	3516	3671	.	+	.	status known
RGCG80939	reformat.pl	CDS	3718	4141	.	+	.	status known
RGCG80940	reformat.pl	CDS	1001	1028	.	+	.	status known
RGCG80940	reformat.pl	CDS	1075	1253	.	+	.	status known
RGCG80940	reformat.pl	CDS	1300	1429	.	+	.	status known
RGCG80940	reformat.pl	CDS	1476	1582	.	+	.	status known
RGCG80940	reformat.pl	CDS	1637	1978	.	+	.	status known
RGCG80940	reformat.pl	CDS	2026	2151	.	+	.	status known
RGCG80940	reformat.pl	CDS	2196	2291	.	+	.	status known
RGCG80940	reformat.pl	CDS	2346	2438	.	+	.	status known
RGCG80940	reformat.pl	CDS	2494	2715	.	+	.	status known
RGCG80941	reformat.pl	CDS	1129	1213	.	+	.	status known
RGCG80941	reformat.pl	CDS	1810	1955	.	+	.	status known
RGCG80941	reformat.pl	CDS	2020	2322	.	+	.	status known
RGCG80941	reformat.pl	CDS	3324	3773	.	+	.	status known
RGCG80941	reformat.pl	CDS	4799	5032	.	+	.	status known
RGCG80943	reformat.pl	CDS	1001	1162	.	+	.	status known
RGCG80943	reformat.pl	CDS	2127	2242	.	+	.	status known
RGCG80943	reformat.pl	CDS	2290	2560	.	+	.	status known
RGCG80943	reformat.pl	CDS	2610	2959	.	+	.	status known
RGCG80943	reformat.pl	CDS	3024	3336	.	+	.	status known
RGCG80943	reformat.pl	CDS	3796	3909	.	+	.	status known
RGCG80944	reformat.pl	CDS	1001	1027	.	+	.	status known
RGCG80944	reformat.pl	CDS	1076	1225	.	+	.	status known
RGCG80944	reformat.pl	CDS	1273	1377	.	+	.	status known
RGCG80944	reformat.pl	CDS	1424	1541	.	+	.	status known
RGCG80944	reformat.pl	CDS	1591	1797	.	+	.	status known
RGCG80944	reformat.pl	CDS	1841	1957	.	+	.	status known
RGCG80944	reformat.pl	CDS	2003	2082	.	+	.	status known
RGCG80944	reformat.pl	CDS	2126	2288	.	+	.	status known
RGCG80944	reformat.pl	CDS	2337	2699	.	+	.	status known
RGCG80944	reformat.pl	CDS	2749	3029	.	+	.	status known
RGCG80944	reformat.pl	CDS	3089	3422	.	+	.	status known
RGCG80944	reformat.pl	CDS	3468	3610	.	+	.	status known
RGCG80946	reformat.pl	CDS	1001	1120	.	+	.	status known
RGCG80946	reformat.pl	CDS	2531	2788	.	+	.	status known
RGCG80946	reformat.pl	CDS	2842	2886	.	+	.	status known
RGCG80948	reformat.pl	CDS	1001	1303	.	+	.	status known
RGCG80948	reformat.pl	CDS	1350	1549	.	+	.	status known
RGCG80948	reformat.pl	CDS	1600	1692	.	+	.	status known
RGCG80948	reformat.pl	CDS	1739	1983	.	+	.	status known
RGCG80948	reformat.pl	CDS	2036	2220	.	+	.	status known
RGCG80948	reformat.pl	CDS	2571	2834	.	+	.	status known
RGCG80948	reformat.pl	CDS	2879	3079	.	+	.	status known
RGCG80949	reformat.pl	CDS	1001	1070	.	+	.	status known
RGCG80949	reformat.pl	CDS	2511	2608	.	+	.	status known
RGCG80949	reformat.pl	CDS	3195	3336	.	+	.	status known
RGCG80949	reformat.pl	CDS	3977	4332	.	+	.	status known
RGCG80949	reformat.pl	CDS	4382	4945	.	+	.	status known
RGCG80949	reformat.pl	CDS	4994	5104	.	+	.	status known
RGCG80949	reformat.pl	CDS	5243	5407	.	+	.	status known
RGCG80950	reformat.pl	CDS	1001	1159	.	+	.	status known
RGCG80950	reformat.pl	CDS	1215	1607	.	+	.	status known
RGCG80951	reformat.pl	CDS	1001	1124	.	+	.	status known
RGCG80951	reformat.pl	CDS	1174	1343	.	+	.	status known
RGCG80951	reformat.pl	CDS	1574	1764	.	+	.	status known
RGCG80951	reformat.pl	CDS	2400	2721	.	+	.	status known
RGCG80952	reformat.pl	CDS	1001	1441	.	+	.	status known
RGCG80952	reformat.pl	CDS	1491	1587	.	+	.	status known
RGCG80952	reformat.pl	CDS	1633	1853	.	+	.	status known
RGCG80953	reformat.pl	CDS	1001	1177	.	+	.	status known
RGCG80953	reformat.pl	CDS	1228	1566	.	+	.	status known
RGCG80953	reformat.pl	CDS	1613	2340	.	+	.	status known
RGCG80953	reformat.pl	CDS	2660	2843	.	+	.	status known
RGCG80955	reformat.pl	CDS	1001	1553	.	+	.	status known
RGCG80955	reformat.pl	CDS	1671	1797	.	+	.	status known
RGCG80955	reformat.pl	CDS	1855	1943	.	+	.	status known
RGCG80955	reformat.pl	CDS	1993	2138	.	+	.	status known
RGCG80955	reformat.pl	CDS	2234	2472	.	+	.	status known
RGCG80955	reformat.pl	CDS	2518	2944	.	+	.	status known
RGCG80955	reformat.pl	CDS	3002	3129	.	+	.	status known
RGCG80955	reformat.pl	CDS	3180	3249	.	+	.	status known
RGCG80955	reformat.pl	CDS	3294	3449	.	+	.	status known
RGCG80955	reformat.pl	CDS	3853	3885	.	+	.	status known
RGCG80956	reformat.pl	CDS	1001	1018	.	+	.	status known
RGCG80956	reformat.pl	CDS	1068	1160	.	+	.	status known
RGCG80956	reformat.pl	CDS	1206	1631	.	+	.	status known
RGCG80956	reformat.pl	CDS	1685	2182	.	+	.	status known
RGCG80956	reformat.pl	CDS	2287	2747	.	+	.	status known
RGCG80956	reformat.pl	CDS	2797	3694	.	+	.	status known
RGCG80956	reformat.pl	CDS	3955	4098	.	+	.	status known
RGCG80956	reformat.pl	CDS	4157	4273	.	+	.	status known
RGCG80957	reformat.pl	CDS	1001	1039	.	+	.	status known
RGCG80957	reformat.pl	CDS	1234	1370	.	+	.	status known
RGCG80957	reformat.pl	CDS	1417	1497	.	+	.	status known
RGCG80957	reformat.pl	CDS	1965	2130	.	+	.	status known
RGCG80957	reformat.pl	CDS	2200	2484	.	+	.	status known
RGCG80957	reformat.pl	CDS	3396	3488	.	+	.	status known
RGCG80957	reformat.pl	CDS	3754	4188	.	+	.	status known
RGCG80957	reformat.pl	CDS	7686	7887	.	+	.	status known
RGCG80957	reformat.pl	CDS	7937	8175	.	+	.	status known
RGCG80957	reformat.pl	CDS	9003	9208	.	+	.	status known
RGCG80957	reformat.pl	CDS	9668	9737	.	+	.	status known
RGCG80957	reformat.pl	CDS	9789	9815	.	+	.	status known
RGCG80957	reformat.pl	CDS	10851	11006	.	+	.	status known
RGCG80957	reformat.pl	CDS	12500	12595	.	+	.	status known
RGCG80958	reformat.pl	CDS	1001	1039	.	+	.	status known
RGCG80958	reformat.pl	CDS	1087	1370	.	+	.	status known
RGCG80958	reformat.pl	CDS	1419	1603	.	+	.	status known
RGCG80958	reformat.pl	CDS	1746	2272	.	+	.	status known
RGCG80958	reformat.pl	CDS	2326	2924	.	+	.	status known
RGCG80958	reformat.pl	CDS	3605	3767	.	+	.	status known
RGCG80959	reformat.pl	CDS	1001	1183	.	+	.	status known
RGCG80959	reformat.pl	CDS	1423	1542	.	+	.	status known
RGCG80960	reformat.pl	CDS	1001	1158	.	+	.	status known
RGCG80960	reformat.pl	CDS	1966	2035	.	+	.	status known
RGCG80960	reformat.pl	CDS	2102	2244	.	+	.	status known
RGCG80960	reformat.pl	CDS	2501	2651	.	+	.	status known
RGCG80961	reformat.pl	CDS	1001	1119	.	+	.	status known
RGCG80961	reformat.pl	CDS	1163	1269	.	+	.	status known
RGCG80961	reformat.pl	CDS	1585	1751	.	+	.	status known
RGCG80961	reformat.pl	CDS	1796	1917	.	+	.	status known
RGCG80961	reformat.pl	CDS	2408	2493	.	+	.	status known
RGCG80961	reformat.pl	CDS	2619	2752	.	+	.	status known
RGCG80961	reformat.pl	CDS	3928	4230	.	+	.	status known
RGCG80961	reformat.pl	CDS	4279	4353	.	+	.	status known
RGCG80962	reformat.pl	CDS	1001	1348	.	+	.	status known
RGCG80962	reformat.pl	CDS	1659	1862	.	+	.	status known
RGCG80962	reformat.pl	CDS	1920	1995	.	+	.	status known
RGCG80962	reformat.pl	CDS	2207	3153	.	+	.	status known
RGCG80962	reformat.pl	CDS	3684	3773	.	+	.	status known
RGCG80962	reformat.pl	CDS	4032	4115	.	+	.	status known
RGCG80962	reformat.pl	CDS	4404	4928	.	+	.	status known
RGCG80962	reformat.pl	CDS	4977	5051	.	+	.	status known
RGCG80963	reformat.pl	CDS	1001	1118	.	+	.	status known
RGCG80963	reformat.pl	CDS	3707	3977	.	+	.	status known
RGCG80963	reformat.pl	CDS	4874	5011	.	+	.	status known
RGCG80963	reformat.pl	CDS	5747	6021	.	+	.	status known
RGCG80963	reformat.pl	CDS	6588	6916	.	+	.	status known
RGCG80963	reformat.pl	CDS	7947	8108	.	+	.	status known
RGCG80963	reformat.pl	CDS	8611	8679	.	+	.	status known
RGCG80964	reformat.pl	CDS	1001	1069	.	+	.	status known
RGCG80964	reformat.pl	CDS	1115	1530	.	+	.	status known
RGCG80964	reformat.pl	CDS	1582	1729	.	+	.	status known
RGCG80964	reformat.pl	CDS	1831	2070	.	+	.	status known
RGCG80965	reformat.pl	CDS	1001	1236	.	+	.	status known
RGCG80965	reformat.pl	CDS	1299	1538	.	+	.	status known
RGCG80965	reformat.pl	CDS	1597	2165	.	+	.	status known
RGCG80965	reformat.pl	CDS	2538	2731	.	+	.	status known
RGCG80966	reformat.pl	CDS	1001	1012	.	+	.	status known
RGCG80966	reformat.pl	CDS	1060	1172	.	+	.	status known
RGCG80966	reformat.pl	CDS	1240	1945	.	+	.	status known
RGCG80966	reformat.pl	CDS	2026	2178	.	+	.	status known
RGCG80966	reformat.pl	CDS	2537	3246	.	+	.	status known
RGCG80966	reformat.pl	CDS	3304	3430	.	+	.	status known
RGCG80967	reformat.pl	CDS	1001	1215	.	+	.	status known
RGCG80967	reformat.pl	CDS	1891	2039	.	+	.	status known
RGCG80967	reformat.pl	CDS	2244	2389	.	+	.	status known
RGCG80967	reformat.pl	CDS	2439	2566	.	+	.	status known
RGCG80967	reformat.pl	CDS	2617	2700	.	+	.	status known
RGCG80967	reformat.pl	CDS	2750	2858	.	+	.	status known
RGCG80967	reformat.pl	CDS	3367	3670	.	+	.	status known
RGCG80967	reformat.pl	CDS	3735	3908	.	+	.	status known
RGCG80967	reformat.pl	CDS	4207	4271	.	+	.	status known
RGCG80968	reformat.pl	CDS	1001	1069	.	+	.	status known
RGCG80968	reformat.pl	CDS	1115	1225	.	+	.	status known
RGCG80968	reformat.pl	CDS	1289	1595	.	+	.	status known
RGCG80968	reformat.pl	CDS	2049	2159	.	+	.	status known
RGCG80968	reformat.pl	CDS	5303	5379	.	+	.	status known
RGCG80969	reformat.pl	CDS	1001	1063	.	+	.	status known
RGCG80969	reformat.pl	CDS	1113	1260	.	+	.	status known
RGCG80969	reformat.pl	CDS	1552	1989	.	+	.	status known
RGCG80969	reformat.pl	CDS	2553	2764	.	+	.	status known
RGCG80970	reformat.pl	CDS	1001	1132	.	+	.	status known
RGCG80970	reformat.pl	CDS	1289	1447	.	+	.	status known
RGCG80970	reformat.pl	CDS	1561	1779	.	+	.	status known
RGCG80970	reformat.pl	CDS	1917	2144	.	+	.	status known
RGCG80971	reformat.pl	CDS	1001	1024	.	+	.	status known
RGCG80971	reformat.pl	CDS	1072	1566	.	+	.	status known
RGCG80971	reformat.pl	CDS	1611	2123	.	+	.	status known
RGCG80971	reformat.pl	CDS	2172	2590	.	+	.	status known
RGCG80971	reformat.pl	CDS	2641	2968	.	+	.	status known
RGCG80971	reformat.pl	CDS	3037	3294	.	+	.	status known
RGCG80972	reformat.pl	CDS	1001	1083	.	+	.	status known
RGCG80972	reformat.pl	CDS	1210	1463	.	+	.	status known
RGCG80972	reformat.pl	CDS	1514	1719	.	+	.	status known
RGCG80972	reformat.pl	CDS	2664	2699	.	+	.	status known
RGCG80974	reformat.pl	CDS	1001	1048	.	+	.	status known
RGCG80974	reformat.pl	CDS	2374	2462	.	+	.	status known
RGCG80974	reformat.pl	CDS	2629	2809	.	+	.	status known
RGCG80974	reformat.pl	CDS	3219	3359	.	+	.	status known
RGCG80974	reformat.pl	CDS	3487	3513	.	+	.	status known
RGCG80974	reformat.pl	CDS	3867	4325	.	+	.	status known
RGCG80974	reformat.pl	CDS	4382	4518	.	+	.	status known
RGCG80974	reformat.pl	CDS	5050	5146	.	+	.	status known
RGCG80975	reformat.pl	CDS	1001	1400	.	+	.	status known
RGCG80975	reformat.pl	CDS	1452	1654	.	+	.	status known
RGCG80975	reformat.pl	CDS	1747	2589	.	+	.	status known
RGCG80975	reformat.pl	CDS	3047	3850	.	+	.	status known
RGCG80975	reformat.pl	CDS	3962	4017	.	+	.	status known
RGCG80975	reformat.pl	CDS	5108	5195	.	+	.	status known
RGCG80975	reformat.pl	CDS	5282	5338	.	+	.	status known
RGCG80977	reformat.pl	CDS	1005	1133	.	+	.	status known
RGCG80977	reformat.pl	CDS	1179	1296	.	+	.	status known
RGCG80977	reformat.pl	CDS	1355	2524	.	+	.	status known
RGCG80977	reformat.pl	CDS	2571	2743	.	+	.	status known
RGCG80978	reformat.pl	CDS	1001	1117	.	+	.	status known
RGCG80978	reformat.pl	CDS	2334	2439	.	+	.	status known
RGCG80978	reformat.pl	CDS	3356	3702	.	+	.	status known
RGCG80978	reformat.pl	CDS	4198	4419	.	+	.	status known
RGCG80978	reformat.pl	CDS	4468	4613	.	+	.	status known
RGCG80978	reformat.pl	CDS	5051	5153	.	+	.	status known
RGCG80980	reformat.pl	CDS	1001	1162	.	+	.	status known
RGCG80980	reformat.pl	CDS	1794	1959	.	+	.	status known
RGCG80980	reformat.pl	CDS	2636	2741	.	+	.	status known
RGCG80980	reformat.pl	CDS	2801	2876	.	+	.	status known
RGCG80980	reformat.pl	CDS	3111	3211	.	+	.	status known
RGCG80980	reformat.pl	CDS	3481	3593	.	+	.	status known
RGCG80980	reformat.pl	CDS	4098	4270	.	+	.	status known
RGCG80980	reformat.pl	CDS	4750	4854	.	+	.	status known
RGCG80980	reformat.pl	CDS	5015	5188	.	+	.	status known
RGCG80980	reformat.pl	CDS	5940	6098	.	+	.	status known
RGCG80981	reformat.pl	CDS	1028	1097	.	+	.	status known
RGCG80981	reformat.pl	CDS	1185	1315	.	+	.	status known
RGCG80981	reformat.pl	CDS	1530	1700	.	+	.	status known
RGCG80981	reformat.pl	CDS	1793	1891	.	+	.	status known
RGCG80981	reformat.pl	CDS	1953	2375	.	+	.	status known
RGCG80981	reformat.pl	CDS	2525	2684	.	+	.	status known
RGCG80981	reformat.pl	CDS	3574	3662	.	+	.	status known
RGCG80981	reformat.pl	CDS	3708	4014	.	+	.	status known
RGCG80981	reformat.pl	CDS	4068	4362	.	+	.	status known
RGCG80981	reformat.pl	CDS	4565	4694	.	+	.	status known
RGCG80981	reformat.pl	CDS	4746	4889	.	+	.	status known
RGCG80981	reformat.pl	CDS	4939	5107	.	+	.	status known
RGCG80981	reformat.pl	CDS	5161	5298	.	+	.	status known
RGCG80981	reformat.pl	CDS	5788	5954	.	+	.	status known
RGCG80981	reformat.pl	CDS	6124	6357	.	+	.	status known
RGCG80981	reformat.pl	CDS	6415	6561	.	+	.	status known
RGCG80982	reformat.pl	CDS	1006	1202	.	+	.	status known
RGCG80982	reformat.pl	CDS	1697	1977	.	+	.	status known
RGCG80982	reformat.pl	CDS	2030	2858	.	+	.	status known
RGCG80982	reformat.pl	CDS	2918	3360	.	+	.	status known
RGCG80982	reformat.pl	CDS	3419	3682	.	+	.	status known
RGCG80982	reformat.pl	CDS	4163	4318	.	+	.	status known
RGCG80982	reformat.pl	CDS	4370	4827	.	+	.	status known
RGCG80982	reformat.pl	CDS	4903	5223	.	+	.	status known
RGCG80982	reformat.pl	CDS	5276	5548	.	+	.	status known
RGCG80982	reformat.pl	CDS	5609	5722	.	+	.	status known
RGCG80985	reformat.pl	CDS	1001	1114	.	+	.	status known
RGCG80985	reformat.pl	CDS	1210	1290	.	+	.	status known
RGCG80985	reformat.pl	CDS	1337	1444	.	+	.	status known
RGCG80985	reformat.pl	CDS	1489	1605	.	+	.	status known
RGCG80985	reformat.pl	CDS	1660	1989	.	+	.	status known
RGCG80985	reformat.pl	CDS	2528	2894	.	+	.	status known
RGCG80985	reformat.pl	CDS	3098	3138	.	+	.	status known
RGCG80985	reformat.pl	CDS	3187	3279	.	+	.	status known
RGCG80985	reformat.pl	CDS	3331	3441	.	+	.	status known
RGCG80987	reformat.pl	CDS	1001	1085	.	+	.	status known
RGCG80987	reformat.pl	CDS	2754	3238	.	+	.	status known
RGCG80987	reformat.pl	CDS	3289	3438	.	+	.	status known
RGCG80987	reformat.pl	CDS	3483	3575	.	+	.	status known
RGCG80987	reformat.pl	CDS	3668	3913	.	+	.	status known
RGCG80987	reformat.pl	CDS	4630	4824	.	+	.	status known
RGCG80990	reformat.pl	CDS	1001	1295	.	+	.	status known
RGCG80990	reformat.pl	CDS	3775	3884	.	+	.	status known
RGCG80990	reformat.pl	CDS	3931	4047	.	+	.	status known
RGCG80990	reformat.pl	CDS	4106	4361	.	+	.	status known
RGCG80990	reformat.pl	CDS	4416	4545	.	+	.	status known
RGCG80990	reformat.pl	CDS	4610	4711	.	+	.	status known
RGCG80990	reformat.pl	CDS	4759	4926	.	+	.	status known
RGCG80990	reformat.pl	CDS	5453	5543	.	+	.	status known
RGCG80990	reformat.pl	CDS	6074	6270	.	+	.	status known
RGCG80990	reformat.pl	CDS	6316	6484	.	+	.	status known
RGCG80993	reformat.pl	CDS	1001	1072	.	+	.	status known
RGCG80993	reformat.pl	CDS	1471	1572	.	+	.	status known
RGCG80993	reformat.pl	CDS	1685	1775	.	+	.	status known
RGCG80993	reformat.pl	CDS	1822	1938	.	+	.	status known
RGCG80993	reformat.pl	CDS	2120	2258	.	+	.	status known
RGCG80993	reformat.pl	CDS	2306	2417	.	+	.	status known
RGCG80993	reformat.pl	CDS	2472	2567	.	+	.	status known
RGCG80993	reformat.pl	CDS	2624	2716	.	+	.	status known
RGCG80993	reformat.pl	CDS	2914	3006	.	+	.	status known
RGCG80993	reformat.pl	CDS	3372	3445	.	+	.	status known
RGCG80993	reformat.pl	CDS	3494	3643	.	+	.	status known
RGCG80993	reformat.pl	CDS	3694	3904	.	+	.	status known
RGCG80993	reformat.pl	CDS	3949	4059	.	+	.	status known
RGCG80993	reformat.pl	CDS	4994	5130	.	+	.	status known
RGCG80993	reformat.pl	CDS	5395	5565	.	+	.	status known
RGCG80993	reformat.pl	CDS	5704	5841	.	+	.	status known
RGCG80993	reformat.pl	CDS	5889	5946	.	+	.	status known
RGCG80993	reformat.pl	CDS	5997	6173	.	+	.	status known
RGCG80996	reformat.pl	CDS	1001	1028	.	+	.	status known
RGCG80996	reformat.pl	CDS	1077	1201	.	+	.	status known
RGCG80996	reformat.pl	CDS	1609	1707	.	+	.	status known
RGCG80996	reformat.pl	CDS	1757	1918	.	+	.	status known
RGCG80996	reformat.pl	CDS	1971	2471	.	+	.	status known
RGCG80996	reformat.pl	CDS	2521	2613	.	+	.	status known
RGCG80997	reformat.pl	CDS	1001	1135	.	+	.	status known
RGCG80997	reformat.pl	CDS	1184	1281	.	+	.	status known
RGCG80997	reformat.pl	CDS	1335	1431	.	+	.	status known
RGCG80997	reformat.pl	CDS	2910	3023	.	+	.	status known
RGCG80997	reformat.pl	CDS	4220	4367	.	+	.	status known
RGCG80997	reformat.pl	CDS	4808	4947	.	+	.	status known
RGCG80997	reformat.pl	CDS	5406	5495	.	+	.	status known
RGCG80997	reformat.pl	CDS	5543	5683	.	+	.	status known
RGCG80997	reformat.pl	CDS	5781	5924	.	+	.	status known
RGCG80997	reformat.pl	CDS	5971	6060	.	+	.	status known
RGCG80997	reformat.pl	CDS	6662	6754	.	+	.	status known
RGCG80997	reformat.pl	CDS	6814	6907	.	+	.	status known
RGCG80997	reformat.pl	CDS	6957	7068	.	+	.	status known
RGCG80997	reformat.pl	CDS	7119	7238	.	+	.	status known
RGCG80997	reformat.pl	CDS	7283	7430	.	+	.	status known
RGCG80997	reformat.pl	CDS	8115	8270	.	+	.	status known
RGCG81001	reformat.pl	CDS	1001	1099	.	+	.	status known
RGCG81001	reformat.pl	CDS	1806	1954	.	+	.	status known
RGCG81001	reformat.pl	CDS	4981	5104	.	+	.	status known
RGCG81001	reformat.pl	CDS	5160	5296	.	+	.	status known
RGCG81001	reformat.pl	CDS	7470	7552	.	+	.	status known
RGCG81001	reformat.pl	CDS	7630	7720	.	+	.	status known
RGCG81001	reformat.pl	CDS	8207	8324	.	+	.	status known
RGCG81001	reformat.pl	CDS	8373	8497	.	+	.	status known
RGCG81001	reformat.pl	CDS	8750	8831	.	+	.	status known
RGCG81001	reformat.pl	CDS	9432	9571	.	+	.	status known
RGCG81001	reformat.pl	CDS	9895	9924	.	+	.	status known
RGCG81001	reformat.pl	CDS	10664	10742	.	+	.	status known
RGCG81003	reformat.pl	CDS	1001	1155	.	+	.	status known
RGCG81003	reformat.pl	CDS	1826	2036	.	+	.	status known
RGCG81003	reformat.pl	CDS	3712	3830	.	+	.	status known
RGCG81003	reformat.pl	CDS	3987	4089	.	+	.	status known
RGCG81003	reformat.pl	CDS	4251	4362	.	+	.	status known
RGCG81003	reformat.pl	CDS	4685	5007	.	+	.	status known
RGCG81003	reformat.pl	CDS	5937	6245	.	+	.	status known
RGCG81003	reformat.pl	CDS	7230	7538	.	+	.	status known
RGCG81003	reformat.pl	CDS	9246	9358	.	+	.	status known
RGCG81003	reformat.pl	CDS	9695	9930	.	+	.	status known
RGCG81003	reformat.pl	CDS	10630	10674	.	+	.	status known
RGCG81003	reformat.pl	CDS	11488	11590	.	+	.	status known
RGCG81003	reformat.pl	CDS	11796	11861	.	+	.	status known
RGCG81003	reformat.pl	CDS	12842	12926	.	+	.	status known
RGCG81003	reformat.pl	CDS	13527	13826	.	+	.	status known
RGCG81003	reformat.pl	CDS	14567	14849	.	+	.	status known
RGCG81003	reformat.pl	CDS	15071	15201	.	+	.	status known
RGCG81003	reformat.pl	CDS	15581	15775	.	+	.	status known
RGCG81003	reformat.pl	CDS	16264	16425	.	+	.	status known
RGCG81003	reformat.pl	CDS	16567	16629	.	+	.	status known
RGCG81010	reformat.pl	CDS	1001	1090	.	+	.	status known
RGCG81010	reformat.pl	CDS	1171	1298	.	+	.	status known
RGCG81010	reformat.pl	CDS	1987	2070	.	+	.	status known
RGCG81010	reformat.pl	CDS	3587	3662	.	+	.	status known
RGCG81010	reformat.pl	CDS	4484	4591	.	+	.	status known
RGCG81010	reformat.pl	CDS	5023	6379	.	+	.	status known
RGCG81010	reformat.pl	CDS	6428	7166	.	+	.	status known
RGCG81010	reformat.pl	CDS	7223	7423	.	+	.	status known
RGCG81010	reformat.pl	CDS	7469	7708	.	+	.	status known
RGCG81010	reformat.pl	CDS	7756	8032	.	+	.	status known
RGCG81010	reformat.pl	CDS	8083	8311	.	+	.	status known
RGCG81010	reformat.pl	CDS	8627	8863	.	+	.	status known
RGCG81010	reformat.pl	CDS	9211	9366	.	+	.	status known
RGCG81010	reformat.pl	CDS	9798	9936	.	+	.	status known
RGCG81010	reformat.pl	CDS	10322	10635	.	+	.	status known
RGCG81010	reformat.pl	CDS	10685	10722	.	+	.	status known
RGCG81012	reformat.pl	CDS	1054	1182	.	+	.	status known
RGCG81012	reformat.pl	CDS	1730	1894	.	+	.	status known
RGCG81012	reformat.pl	CDS	2842	2967	.	+	.	status known
RGCG81012	reformat.pl	CDS	3019	3097	.	+	.	status known
RGCG81012	reformat.pl	CDS	3147	3276	.	+	.	status known
RGCG81012	reformat.pl	CDS	3880	3964	.	+	.	status known
RGCG81012	reformat.pl	CDS	4013	4261	.	+	.	status known
RGCG81012	reformat.pl	CDS	4369	4520	.	+	.	status known
RGCG81012	reformat.pl	CDS	4571	4907	.	+	.	status known
RGCG81012	reformat.pl	CDS	4960	5199	.	+	.	status known
RGCG81012	reformat.pl	CDS	5257	5442	.	+	.	status known
RGCG81012	reformat.pl	CDS	5488	5561	.	+	.	status known
RGCG81012	reformat.pl	CDS	5614	5842	.	+	.	status known
RGCG81012	reformat.pl	CDS	5923	5976	.	+	.	status known
RGCG81012	reformat.pl	CDS	6038	6121	.	+	.	status known
RGCG81012	reformat.pl	CDS	6174	6389	.	+	.	status known
RGCG81015	reformat.pl	CDS	1001	1443	.	+	.	status known
RGCG81015	reformat.pl	CDS	1490	1738	.	+	.	status known
RGCG81015	reformat.pl	CDS	1787	2086	.	+	.	status known
RGCG81015	reformat.pl	CDS	2141	2390	.	+	.	status known
RGCG81015	reformat.pl	CDS	2443	2625	.	+	.	status known
RGCG81015	reformat.pl	CDS	2671	3393	.	+	.	status known
RGCG81015	reformat.pl	CDS	3450	3536	.	+	.	status known
RGCG81015	reformat.pl	CDS	4121	4213	.	+	.	status known
RGCG81018	reformat.pl	CDS	1001	1024	.	+	.	status known
RGCG81018	reformat.pl	CDS	1075	1185	.	+	.	status known
RGCG81018	reformat.pl	CDS	1301	1438	.	+	.	status known
RGCG81018	reformat.pl	CDS	1497	1573	.	+	.	status known
RGCG81018	reformat.pl	CDS	1677	1794	.	+	.	status known
RGCG81018	reformat.pl	CDS	2757	2828	.	+	.	status known
RGCG81018	reformat.pl	CDS	2872	3097	.	+	.	status known
RGCG81018	reformat.pl	CDS	3205	3382	.	+	.	status known
RGCG81018	reformat.pl	CDS	4025	4133	.	+	.	status known
RGCG81018	reformat.pl	CDS	4410	4592	.	+	.	status known
RGCG81018	reformat.pl	CDS	5784	5914	.	+	.	status known
RGCG81018	reformat.pl	CDS	5979	6063	.	+	.	status known
RGCG81021	reformat.pl	CDS	1001	1084	.	+	.	status known
RGCG81021	reformat.pl	CDS	1728	1835	.	+	.	status known
RGCG81021	reformat.pl	CDS	2210	2462	.	+	.	status known
RGCG81021	reformat.pl	CDS	2810	3432	.	+	.	status known
RGCG81021	reformat.pl	CDS	3548	3611	.	+	.	status known
RGCG81021	reformat.pl	CDS	3660	3777	.	+	.	status known
RGCG81021	reformat.pl	CDS	4350	4578	.	+	.	status known
RGCG81021	reformat.pl	CDS	6301	6438	.	+	.	status known
RGCG81025	reformat.pl	CDS	1012	1164	.	+	.	status known
RGCG81025	reformat.pl	CDS	1246	1422	.	+	.	status known
RGCG81025	reformat.pl	CDS	1530	1658	.	+	.	status known
RGCG81025	reformat.pl	CDS	2351	2457	.	+	.	status known
RGCG81025	reformat.pl	CDS	2977	3186	.	+	.	status known
RGCG81025	reformat.pl	CDS	3241	4495	.	+	.	status known
RGCG81025	reformat.pl	CDS	5465	5605	.	+	.	status known
RGCG81025	reformat.pl	CDS	5718	5937	.	+	.	status known
RGCG81025	reformat.pl	CDS	6102	6273	.	+	.	status known
RGCG81025	reformat.pl	CDS	6493	6598	.	+	.	status known
RGCG81029	reformat.pl	CDS	1001	1240	.	+	.	status known
RGCG81029	reformat.pl	CDS	1287	1496	.	+	.	status known
RGCG81029	reformat.pl	CDS	1578	1891	.	+	.	status known
RGCG81029	reformat.pl	CDS	1944	2136	.	+	.	status known
RGCG81029	reformat.pl	CDS	2190	2328	.	+	.	status known
RGCG81029	reformat.pl	CDS	2378	2550	.	+	.	status known
RGCG81030	reformat.pl	CDS	1044	1199	.	+	.	status known
RGCG81030	reformat.pl	CDS	5819	5973	.	+	.	status known
RGCG81030	reformat.pl	CDS	6022	6106	.	+	.	status known
RGCG81030	reformat.pl	CDS	6328	6549	.	+	.	status known
RGCG81030	reformat.pl	CDS	6927	7042	.	+	.	status known
RGCG81030	reformat.pl	CDS	9335	9505	.	+	.	status known
RGCG81030	reformat.pl	CDS	9764	9928	.	+	.	status known
RGCG81030	reformat.pl	CDS	10010	10301	.	+	.	status known
RGCG81030	reformat.pl	CDS	10661	10732	.	+	.	status known
RGCG81030	reformat.pl	CDS	10954	11079	.	+	.	status known
RGCG81030	reformat.pl	CDS	11942	12226	.	+	.	status known
RGCG81033	reformat.pl	CDS	1018	1077	.	+	.	status known
RGCG81033	reformat.pl	CDS	1164	2240	.	+	.	status known
RGCG81033	reformat.pl	CDS	2294	3029	.	+	.	status known
RGCG81033	reformat.pl	CDS	3253	3397	.	+	.	status known
RGCG81033	reformat.pl	CDS	3995	4259	.	+	.	status known
RGCG81035	reformat.pl	CDS	1001	1079	.	+	.	status known
RGCG81035	reformat.pl	CDS	1123	1204	.	+	.	status known
RGCG81035	reformat.pl	CDS	1252	1576	.	+	.	status known
RGCG81035	reformat.pl	CDS	1620	1906	.	+	.	status known
RGCG81035	reformat.pl	CDS	2016	2149	.	+	.	status known
RGCG81035	reformat.pl	CDS	2200	2362	.	+	.	status known
RGCG81035	reformat.pl	CDS	2413	2608	.	+	.	status known
RGCG81037	reformat.pl	CDS	1001	1077	.	+	.	status known
RGCG81037	reformat.pl	CDS	1140	1195	.	+	.	status known
RGCG81037	reformat.pl	CDS	1271	1800	.	+	.	status known
RGCG81038	reformat.pl	CDS	1001	1082	.	+	.	status known
RGCG81038	reformat.pl	CDS	1480	1604	.	+	.	status known
RGCG81038	reformat.pl	CDS	1946	2089	.	+	.	status known
RGCG81038	reformat.pl	CDS	2503	2745	.	+	.	status known
RGCG81038	reformat.pl	CDS	5657	5814	.	+	.	status known
RGCG81038	reformat.pl	CDS	7423	7602	.	+	.	status known
RGCG81038	reformat.pl	CDS	8304	8444	.	+	.	status known
RGCG81038	reformat.pl	CDS	9048	9145	.	+	.	status known
RGCG81038	reformat.pl	CDS	9287	9346	.	+	.	status known
RGCG81038	reformat.pl	CDS	9697	9779	.	+	.	status known
RGCG81038	reformat.pl	CDS	10659	10780	.	+	.	status known
RGCG81038	reformat.pl	CDS	11119	11275	.	+	.	status known
RGCG81040	reformat.pl	CDS	1001	1157	.	+	.	status known
RGCG81040	reformat.pl	CDS	1286	1473	.	+	.	status known
RGCG81040	reformat.pl	CDS	1521	1759	.	+	.	status known
RGCG81040	reformat.pl	CDS	1809	2111	.	+	.	status known
RGCG81040	reformat.pl	CDS	2160	2307	.	+	.	status known
RGCG81040	reformat.pl	CDS	2364	2502	.	+	.	status known
RGCG81040	reformat.pl	CDS	2551	3125	.	+	.	status known
RGCG81040	reformat.pl	CDS	4381	4422	.	+	.	status known
RGCG81041	reformat.pl	CDS	1001	1097	.	+	.	status known
RGCG81041	reformat.pl	CDS	2589	2675	.	+	.	status known
RGCG81041	reformat.pl	CDS	2867	3009	.	+	.	status known
RGCG81041	reformat.pl	CDS	3312	3418	.	+	.	status known
RGCG81041	reformat.pl	CDS	3465	3600	.	+	.	status known
RGCG81041	reformat.pl	CDS	3722	3897	.	+	.	status known
RGCG81041	reformat.pl	CDS	3966	4201	.	+	.	status known
RGCG81041	reformat.pl	CDS	4283	4473	.	+	.	status known
RGCG81041	reformat.pl	CDS	4885	4989	.	+	.	status known
RGCG81042	reformat.pl	CDS	1001	1100	.	+	.	status known
RGCG81042	reformat.pl	CDS	1155	1501	.	+	.	status known
RGCG81042	reformat.pl	CDS	1575	1673	.	+	.	status known
RGCG81042	reformat.pl	CDS	1723	2756	.	+	.	status known
RGCG81042	reformat.pl	CDS	2800	3515	.	+	.	status known
RGCG81042	reformat.pl	CDS	3561	4474	.	+	.	status known
RGCG81042	reformat.pl	CDS	4521	6617	.	+	.	status known
RGCG81042	reformat.pl	CDS	6663	6857	.	+	.	status known
RGCG81042	reformat.pl	CDS	6901	7607	.	+	.	status known
RGCG81042	reformat.pl	CDS	7651	8071	.	+	.	status known
RGCG81042	reformat.pl	CDS	8119	8220	.	+	.	status known
RGCG81042	reformat.pl	CDS	8452	8532	.	+	.	status known
RGCG81042	reformat.pl	CDS	8658	8741	.	+	.	status known
RGCG81042	reformat.pl	CDS	8789	8896	.	+	.	status known
RGCG81042	reformat.pl	CDS	8942	9088	.	+	.	status known
RGCG81042	reformat.pl	CDS	9132	9254	.	+	.	status known
RGCG81042	reformat.pl	CDS	9303	10106	.	+	.	status known
RGCG81042	reformat.pl	CDS	10194	10263	.	+	.	status known
RGCG81042	reformat.pl	CDS	10311	10486	.	+	.	status known
RGCG81042	reformat.pl	CDS	10531	11010	.	+	.	status known
RGCG81042	reformat.pl	CDS	11057	11770	.	+	.	status known
RGCG81042	reformat.pl	CDS	11820	11939	.	+	.	status known
RGCG81043	reformat.pl	CDS	1017	1076	.	+	.	status known
RGCG81043	reformat.pl	CDS	1121	1261	.	+	.	status known
RGCG81043	reformat.pl	CDS	1312	1439	.	+	.	status known
RGCG81043	reformat.pl	CDS	1671	1845	.	+	.	status known
RGCG81043	reformat.pl	CDS	2042	2145	.	+	.	status known
RGCG81043	reformat.pl	CDS	2191	2303	.	+	.	status known
RGCG81043	reformat.pl	CDS	2349	2422	.	+	.	status known
RGCG81043	reformat.pl	CDS	2471	2532	.	+	.	status known
RGCG81043	reformat.pl	CDS	2997	3072	.	+	.	status known
RGCG81043	reformat.pl	CDS	12171	12253	.	+	.	status known
RGCG81043	reformat.pl	CDS	12592	12658	.	+	.	status known
RGCG81043	reformat.pl	CDS	13056	13241	.	+	.	status known
RGCG81045	reformat.pl	CDS	1001	1093	.	+	.	status known
RGCG81045	reformat.pl	CDS	1850	1945	.	+	.	status known
RGCG81045	reformat.pl	CDS	2229	2311	.	+	.	status known
RGCG81045	reformat.pl	CDS	3582	3789	.	+	.	status known
RGCG81045	reformat.pl	CDS	4158	4320	.	+	.	status known
RGCG81045	reformat.pl	CDS	4567	4773	.	+	.	status known
RGCG81045	reformat.pl	CDS	4972	5609	.	+	.	status known
RGCG81045	reformat.pl	CDS	5799	6146	.	+	.	status known
RGCG81045	reformat.pl	CDS	6606	6746	.	+	.	status known
RGCG81046	reformat.pl	CDS	1001	1050	.	+	.	status known
RGCG81046	reformat.pl	CDS	1128	1275	.	+	.	status known
RGCG81046	reformat.pl	CDS	2272	2400	.	+	.	status known
RGCG81046	reformat.pl	CDS	2446	2558	.	+	.	status known
RGCG81046	reformat.pl	CDS	2621	2759	.	+	.	status known
RGCG81046	reformat.pl	CDS	3877	4404	.	+	.	status known
RGCG81046	reformat.pl	CDS	5322	5454	.	+	.	status known
RGCG81046	reformat.pl	CDS	5882	6319	.	+	.	status known
RGCG81046	reformat.pl	CDS	7269	7558	.	+	.	status known
RGCG81046	reformat.pl	CDS	8266	8674	.	+	.	status known
RGCG81046	reformat.pl	CDS	10137	10244	.	+	.	status known
RGCG81046	reformat.pl	CDS	10287	10333	.	+	.	status known
RGCG81049	reformat.pl	CDS	1001	1068	.	+	.	status known
RGCG81049	reformat.pl	CDS	1120	1266	.	+	.	status known
RGCG81049	reformat.pl	CDS	1663	1849	.	+	.	status known
RGCG81050	reformat.pl	CDS	1081	1294	.	+	.	status known
RGCG81050	reformat.pl	CDS	2120	2835	.	+	.	status known
RGCG81050	reformat.pl	CDS	3747	4087	.	+	.	status known
RGCG81050	reformat.pl	CDS	4689	4848	.	+	.	status known
RGCG81050	reformat.pl	CDS	6061	6537	.	+	.	status known
RGCG81051	reformat.pl	CDS	1001	1162	.	+	.	status known
RGCG81051	reformat.pl	CDS	1208	1356	.	+	.	status known
RGCG81051	reformat.pl	CDS	2015	2163	.	+	.	status known
RGCG81051	reformat.pl	CDS	2625	2873	.	+	.	status known
RGCG81051	reformat.pl	CDS	3174	3343	.	+	.	status known
RGCG81051	reformat.pl	CDS	3663	3764	.	+	.	status known
RGCG81051	reformat.pl	CDS	3977	4111	.	+	.	status known
RGCG81053	reformat.pl	intron	1139	2835	.	+	.	status known
RGCG81053	reformat.pl	CDS	2857	2944	.	+	.	status known
RGCG81053	reformat.pl	CDS	3092	3169	.	+	.	status known
RGCG81053	reformat.pl	CDS	3215	3342	.	+	.	status known
RGCG81053	reformat.pl	CDS	3606	3797	.	+	.	status known
RGCG81053	reformat.pl	CDS	3880	3969	.	+	.	status known
RGCG81053	reformat.pl	CDS	4038	4267	.	+	.	status known
RGCG81053	reformat.pl	CDS	4405	4469	.	+	.	status known
RGCG81053	reformat.pl	CDS	4535	4672	.	+	.	status known
RGCG81053	reformat.pl	CDS	4781	4905	.	+	.	status known
RGCG81053	reformat.pl	CDS	5414	5722	.	+	.	status known
RGCG81053	reformat.pl	CDS	5775	5963	.	+	.	status known
RGCG81053	reformat.pl	CDS	7361	7802	.	+	.	status known
RGCG81053	reformat.pl	CDS	7849	7945	.	+	.	status known
RGCG81053	reformat.pl	CDS	8679	8828	.	+	.	status known
RGCG81053	reformat.pl	CDS	8880	9012	.	+	.	status known
RGCG81054	reformat.pl	CDS	1001	1115	.	+	.	status known
RGCG81054	reformat.pl	CDS	1218	1354	.	+	.	status known
RGCG81055	reformat.pl	CDS	1001	1123	.	+	.	status known
RGCG81055	reformat.pl	CDS	1193	1326	.	+	.	status known
RGCG81055	reformat.pl	CDS	1380	1530	.	+	.	status known
RGCG81058	reformat.pl	CDS	1163	1333	.	+	.	status known
RGCG81058	reformat.pl	CDS	2424	2468	.	+	.	status known
RGCG81058	reformat.pl	CDS	2638	2704	.	+	.	status known
RGCG81058	reformat.pl	CDS	2975	3120	.	+	.	status known
RGCG81058	reformat.pl	CDS	4064	4354	.	+	.	status known
RGCG81058	reformat.pl	CDS	4470	4604	.	+	.	status known
RGCG81058	reformat.pl	CDS	5064	5216	.	+	.	status known
RGCG81058	reformat.pl	CDS	5269	5517	.	+	.	status known
RGCG81058	reformat.pl	CDS	5658	6154	.	+	.	status known
RGCG81058	reformat.pl	CDS	6354	6573	.	+	.	status known
RGCG81058	reformat.pl	CDS	6620	6715	.	+	.	status known
RGCG81058	reformat.pl	CDS	6851	7050	.	+	.	status known
RGCG81058	reformat.pl	CDS	9119	9230	.	+	.	status known
RGCG81059	reformat.pl	CDS	1001	1112	.	+	.	status known
RGCG81059	reformat.pl	CDS	1733	1932	.	+	.	status known
RGCG81059	reformat.pl	CDS	1991	2333	.	+	.	status known
RGCG81059	reformat.pl	CDS	2378	2529	.	+	.	status known
RGCG81059	reformat.pl	CDS	3137	3335	.	+	.	status known
RGCG81059	reformat.pl	CDS	3381	3577	.	+	.	status known
RGCG81059	reformat.pl	CDS	3628	3736	.	+	.	status known
RGCG81059	reformat.pl	CDS	3992	4151	.	+	.	status known
RGCG81059	reformat.pl	CDS	4463	4637	.	+	.	status known
RGCG81060	reformat.pl	CDS	1130	1156	.	+	.	status known
RGCG81060	reformat.pl	CDS	1541	1642	.	+	.	status known
RGCG81060	reformat.pl	CDS	2275	2383	.	+	.	status known
RGCG81060	reformat.pl	CDS	2477	2775	.	+	.	status known
RGCG81060	reformat.pl	CDS	3095	3430	.	+	.	status known
RGCG81060	reformat.pl	CDS	3478	3584	.	+	.	status known
RGCG81060	reformat.pl	CDS	3735	3862	.	+	.	status known
RGCG81060	reformat.pl	CDS	3914	4065	.	+	.	status known
RGCG81060	reformat.pl	CDS	4121	4286	.	+	.	status known
RGCG81060	reformat.pl	CDS	4742	5055	.	+	.	status known
RGCG81061	reformat.pl	intron	1083	11618	.	+	.	status known
RGCG81061	reformat.pl	CDS	11661	11772	.	+	.	status known
RGCG81061	reformat.pl	CDS	12202	12237	.	+	.	status known
RGCG81061	reformat.pl	CDS	12290	12440	.	+	.	status known
RGCG81061	reformat.pl	CDS	12492	12583	.	+	.	status known
RGCG81061	reformat.pl	CDS	13071	13198	.	+	.	status known
RGCG81061	reformat.pl	CDS	13646	14064	.	+	.	status known
RGCG81061	reformat.pl	CDS	14185	14284	.	+	.	status known
RGCG81061	reformat.pl	CDS	14934	15056	.	+	.	status known
RGCG81062	reformat.pl	CDS	1001	1131	.	+	.	status known
RGCG81062	reformat.pl	CDS	6991	7159	.	+	.	status known
RGCG81062	reformat.pl	CDS	7608	7893	.	+	.	status known
RGCG81062	reformat.pl	CDS	8071	8291	.	+	.	status known
RGCG81062	reformat.pl	CDS	8859	9026	.	+	.	status known
RGCG81063	reformat.pl	CDS	1001	1171	.	+	.	status known
RGCG81063	reformat.pl	CDS	1446	1644	.	+	.	status known
RGCG81063	reformat.pl	CDS	1772	1871	.	+	.	status known
RGCG81063	reformat.pl	CDS	1930	2000	.	+	.	status known
RGCG81063	reformat.pl	CDS	2054	2199	.	+	.	status known
RGCG81063	reformat.pl	CDS	3116	3292	.	+	.	status known
RGCG81063	reformat.pl	CDS	3334	3493	.	+	.	status known
RGCG81063	reformat.pl	CDS	3549	3629	.	+	.	status known
RGCG81063	reformat.pl	CDS	3675	3823	.	+	.	status known
RGCG81063	reformat.pl	CDS	3881	3951	.	+	.	status known
RGCG81063	reformat.pl	CDS	4577	4823	.	+	.	status known
RGCG81064	reformat.pl	CDS	1022	1141	.	+	.	status known
RGCG81064	reformat.pl	CDS	1200	1283	.	+	.	status known
RGCG81064	reformat.pl	CDS	1338	1437	.	+	.	status known
RGCG81064	reformat.pl	CDS	1492	1715	.	+	.	status known
RGCG81064	reformat.pl	CDS	1930	2247	.	+	.	status known
RGCG81064	reformat.pl	CDS	2316	2478	.	+	.	status known
RGCG81064	reformat.pl	CDS	2526	2857	.	+	.	status known
RGCG81064	reformat.pl	CDS	3502	3807	.	+	.	status known
RGCG81064	reformat.pl	CDS	3860	4042	.	+	.	status known
RGCG81064	reformat.pl	CDS	4090	4330	.	+	.	status known
RGCG81064	reformat.pl	CDS	4409	5111	.	+	.	status known
RGCG81064	reformat.pl	CDS	5289	5415	.	+	.	status known
RGCG81066	reformat.pl	CDS	1001	1022	.	+	.	status known
RGCG81066	reformat.pl	CDS	3023	3094	.	+	.	status known
RGCG81066	reformat.pl	CDS	3143	3306	.	+	.	status known
RGCG81066	reformat.pl	CDS	3354	3467	.	+	.	status known
RGCG81066	reformat.pl	CDS	3516	3613	.	+	.	status known
RGCG81066	reformat.pl	CDS	3690	4549	.	+	.	status known
RGCG81066	reformat.pl	CDS	4597	4736	.	+	.	status known
RGCG81066	reformat.pl	CDS	4786	5004	.	+	.	status known
RGCG81066	reformat.pl	CDS	5058	5096	.	+	.	status known
RGCG81067	reformat.pl	CDS	1001	1153	.	+	.	status known
RGCG81067	reformat.pl	CDS	1420	1522	.	+	.	status known
RGCG81067	reformat.pl	CDS	1656	1756	.	+	.	status known
RGCG81067	reformat.pl	CDS	1811	2022	.	+	.	status known
RGCG81067	reformat.pl	CDS	2169	2287	.	+	.	status known
RGCG81067	reformat.pl	CDS	3749	3924	.	+	.	status known
RGCG81068	reformat.pl	CDS	1180	1278	.	+	.	status known
RGCG81068	reformat.pl	CDS	1340	1481	.	+	.	status known
RGCG81068	reformat.pl	CDS	1526	1640	.	+	.	status known
RGCG81068	reformat.pl	CDS	1802	1910	.	+	.	status known
RGCG81068	reformat.pl	CDS	1957	2111	.	+	.	status known
RGCG81068	reformat.pl	CDS	2180	2274	.	+	.	status known
RGCG81068	reformat.pl	CDS	2327	2432	.	+	.	status known
RGCG81068	reformat.pl	CDS	2481	2569	.	+	.	status known
RGCG81068	reformat.pl	CDS	2610	2759	.	+	.	status known
RGCG81068	reformat.pl	CDS	3015	3112	.	+	.	status known
RGCG81068	reformat.pl	CDS	3160	3264	.	+	.	status known
RGCG81068	reformat.pl	CDS	3308	3393	.	+	.	status known
RGCG81068	reformat.pl	CDS	3514	3601	.	+	.	status known
RGCG81068	reformat.pl	CDS	3649	3740	.	+	.	status known
RGCG81068	reformat.pl	CDS	3785	3955	.	+	.	status known
RGCG81068	reformat.pl	CDS	4183	4288	.	+	.	status known
RGCG81068	reformat.pl	CDS	4440	4469	.	+	.	status known
RGCG81068	reformat.pl	intron	4492	4650	.	+	.	status known
RGCG81068	reformat.pl	intron	4691	4740	.	+	.	status known
RGCG81069	reformat.pl	CDS	1021	1123	.	+	.	status known
RGCG81069	reformat.pl	CDS	1384	1506	.	+	.	status known
RGCG81069	reformat.pl	CDS	1573	1655	.	+	.	status known
RGCG81069	reformat.pl	CDS	2437	2714	.	+	.	status known
RGCG81069	reformat.pl	CDS	2853	3022	.	+	.	status known
RGCG81069	reformat.pl	CDS	3531	3664	.	+	.	status known
RGCG81072	reformat.pl	CDS	1001	1037	.	+	.	status known
RGCG81072	reformat.pl	CDS	1378	1450	.	+	.	status known
RGCG81072	reformat.pl	CDS	1502	1658	.	+	.	status known
RGCG81072	reformat.pl	CDS	1767	2057	.	+	.	status known
RGCG81072	reformat.pl	CDS	2104	2478	.	+	.	status known
RGCG81072	reformat.pl	CDS	2527	2640	.	+	.	status known
RGCG81072	reformat.pl	CDS	2689	2964	.	+	.	status known
RGCG81072	reformat.pl	CDS	5424	6282	.	+	.	status known
RGCG81072	reformat.pl	CDS	6332	6450	.	+	.	status known
RGCG81072	reformat.pl	CDS	6500	6738	.	+	.	status known
RGCG81072	reformat.pl	CDS	7222	7525	.	+	.	status known
RGCG81073	reformat.pl	CDS	1001	1376	.	+	.	status known
RGCG81073	reformat.pl	CDS	1468	1616	.	+	.	status known
RGCG81073	reformat.pl	CDS	3006	3136	.	+	.	status known
RGCG81073	reformat.pl	CDS	3329	3585	.	+	.	status known
RGCG81073	reformat.pl	CDS	3634	3803	.	+	.	status known
RGCG81073	reformat.pl	CDS	3851	3971	.	+	.	status known
RGCG81073	reformat.pl	CDS	4501	4567	.	+	.	status known
RGCG81073	reformat.pl	CDS	4613	4734	.	+	.	status known
RGCG81073	reformat.pl	CDS	5137	5227	.	+	.	status known
RGCG81073	reformat.pl	CDS	5272	5456	.	+	.	status known
RGCG81073	reformat.pl	CDS	5594	5700	.	+	.	status known
RGCG81074	reformat.pl	CDS	1001	1101	.	+	.	status known
RGCG81074	reformat.pl	CDS	1780	1937	.	+	.	status known
RGCG81074	reformat.pl	CDS	1999	2063	.	+	.	status known
RGCG81074	reformat.pl	CDS	2114	2243	.	+	.	status known
RGCG81074	reformat.pl	CDS	3191	3309	.	+	.	status known
RGCG81074	reformat.pl	CDS	3419	3523	.	+	.	status known
RGCG81074	reformat.pl	CDS	3957	4122	.	+	.	status known
RGCG81074	reformat.pl	CDS	5461	5560	.	+	.	status known
RGCG81074	reformat.pl	CDS	5657	5761	.	+	.	status known
RGCG81074	reformat.pl	CDS	5811	5920	.	+	.	status known
RGCG81074	reformat.pl	CDS	6479	6549	.	+	.	status known
RGCG81075	reformat.pl	CDS	1001	1103	.	+	.	status known
RGCG81075	reformat.pl	CDS	1144	1194	.	+	.	status known
RGCG81075	reformat.pl	CDS	1831	1982	.	+	.	status known
RGCG81075	reformat.pl	CDS	2035	2273	.	+	.	status known
RGCG81075	reformat.pl	CDS	2357	2540	.	+	.	status known
RGCG81075	reformat.pl	CDS	2583	2729	.	+	.	status known
RGCG81075	reformat.pl	CDS	3673	3840	.	+	.	status known
RGCG81075	reformat.pl	CDS	3912	4049	.	+	.	status known
RGCG81075	reformat.pl	CDS	4100	4194	.	+	.	status known
RGCG81075	reformat.pl	CDS	4239	4431	.	+	.	status known
RGCG81075	reformat.pl	CDS	4940	5038	.	+	.	status known
RGCG81079	reformat.pl	CDS	1001	1083	.	+	.	status known
RGCG81079	reformat.pl	CDS	1131	1269	.	+	.	status known
RGCG81079	reformat.pl	CDS	1579	1668	.	+	.	status known
RGCG81079	reformat.pl	CDS	1717	1886	.	+	.	status known
RGCG81079	reformat.pl	CDS	1935	2340	.	+	.	status known
RGCG81079	reformat.pl	CDS	2391	3093	.	+	.	status known
RGCG81079	reformat.pl	CDS	3141	3253	.	+	.	status known
RGCG81080	reformat.pl	CDS	1001	1243	.	+	.	status known
RGCG81080	reformat.pl	CDS	1294	1404	.	+	.	status known
RGCG81082	reformat.pl	CDS	1001	1030	.	+	.	status known
RGCG81082	reformat.pl	CDS	1153	1400	.	+	.	status known
RGCG81082	reformat.pl	CDS	1516	1695	.	+	.	status known
RGCG81082	reformat.pl	CDS	1879	2101	.	+	.	status known
RGCG81082	reformat.pl	CDS	2152	2307	.	+	.	status known
RGCG81082	reformat.pl	CDS	2355	2429	.	+	.	status known
RGCG81082	reformat.pl	CDS	2475	2683	.	+	.	status known
RGCG81082	reformat.pl	CDS	2732	2869	.	+	.	status known
RGCG81082	reformat.pl	CDS	3285	3462	.	+	.	status known
RGCG81084	reformat.pl	CDS	1003	1131	.	+	.	status known
RGCG81084	reformat.pl	CDS	1231	1314	.	+	.	status known
RGCG81084	reformat.pl	CDS	1633	1723	.	+	.	status known
RGCG81084	reformat.pl	CDS	1866	2002	.	+	.	status known
RGCG81084	reformat.pl	CDS	2052	2456	.	+	.	status known
RGCG81084	reformat.pl	CDS	2535	2663	.	+	.	status known
RGCG81085	reformat.pl	CDS	1001	1025	.	+	.	status known
RGCG81085	reformat.pl	CDS	1086	1282	.	+	.	status known
RGCG81085	reformat.pl	CDS	1343	1402	.	+	.	status known
RGCG81085	reformat.pl	CDS	1460	1573	.	+	.	status known
RGCG81086	reformat.pl	CDS	1026	1093	.	+	.	status known
RGCG81086	reformat.pl	CDS	2176	2257	.	+	.	status known
RGCG81086	reformat.pl	CDS	3932	3988	.	+	.	status known
RGCG81086	reformat.pl	CDS	4406	4509	.	+	.	status known
RGCG81086	reformat.pl	CDS	4558	4792	.	+	.	status known
RGCG81086	reformat.pl	CDS	4842	4933	.	+	.	status known
RGCG81086	reformat.pl	CDS	5502	5735	.	+	.	status known
RGCG81086	reformat.pl	CDS	5785	5862	.	+	.	status known
RGCG81086	reformat.pl	CDS	5936	6043	.	+	.	status known
RGCG81086	reformat.pl	CDS	6091	6172	.	+	.	status known
RGCG81086	reformat.pl	CDS	6224	6298	.	+	.	status known
RGCG81086	reformat.pl	CDS	6350	6442	.	+	.	status known
RGCG81086	reformat.pl	CDS	6489	6615	.	+	.	status known
RGCG81086	reformat.pl	CDS	6661	6779	.	+	.	status known
RGCG81086	reformat.pl	CDS	6827	6953	.	+	.	status known
RGCG81086	reformat.pl	CDS	7000	7501	.	+	.	status known
RGCG81086	reformat.pl	CDS	7549	7734	.	+	.	status known
RGCG81086	reformat.pl	CDS	7830	7959	.	+	.	status known
RGCG81086	reformat.pl	CDS	8356	8535	.	+	.	status known
RGCG81086	reformat.pl	CDS	8584	9393	.	+	.	status known
RGCG81086	reformat.pl	CDS	9437	9678	.	+	.	status known
RGCG81086	reformat.pl	CDS	9735	10252	.	+	.	status known
RGCG81086	reformat.pl	CDS	11063	11167	.	+	.	status known
RGCG81086	reformat.pl	CDS	11211	11569	.	+	.	status known
RGCG81086	reformat.pl	CDS	11613	11813	.	+	.	status known
RGCG81086	reformat.pl	CDS	12470	12668	.	+	.	status known
RGCG81086	reformat.pl	CDS	12784	12962	.	+	.	status known
RGCG81086	reformat.pl	CDS	13758	13924	.	+	.	status known
RGCG81086	reformat.pl	CDS	13980	14034	.	+	.	status known
RGCG81090	reformat.pl	CDS	1001	1176	.	+	.	status known
RGCG81090	reformat.pl	CDS	1255	1318	.	+	.	status known
RGCG81090	reformat.pl	CDS	1760	1885	.	+	.	status known
RGCG81090	reformat.pl	CDS	1957	2061	.	+	.	status known
RGCG81090	reformat.pl	CDS	2114	2494	.	+	.	status known
RGCG81091	reformat.pl	CDS	1001	1051	.	+	.	status known
RGCG81091	reformat.pl	CDS	9633	9737	.	+	.	status known
RGCG81091	reformat.pl	CDS	9788	9982	.	+	.	status known
RGCG81091	reformat.pl	CDS	10041	10192	.	+	.	status known
RGCG81091	reformat.pl	CDS	10534	10684	.	+	.	status known
RGCG81091	reformat.pl	CDS	10782	11264	.	+	.	status known
RGCG81091	reformat.pl	CDS	11371	11582	.	+	.	status known
RGCG81091	reformat.pl	CDS	11630	11716	.	+	.	status known
RGCG81091	reformat.pl	CDS	11792	11888	.	+	.	status known
RGCG81092	reformat.pl	CDS	1001	1087	.	+	.	status known
RGCG81092	reformat.pl	CDS	1258	1275	.	+	.	status known
RGCG81094	reformat.pl	CDS	1001	1034	.	+	.	status known
RGCG81094	reformat.pl	CDS	1105	1243	.	+	.	status known
RGCG81094	reformat.pl	CDS	1730	1803	.	+	.	status known
RGCG81094	reformat.pl	CDS	1896	1988	.	+	.	status known
RGCG81094	reformat.pl	CDS	2555	2771	.	+	.	status known
RGCG81094	reformat.pl	CDS	2830	2991	.	+	.	status known
RGCG81094	reformat.pl	CDS	3044	3163	.	+	.	status known
RGCG81094	reformat.pl	CDS	3213	3434	.	+	.	status known
RGCG81094	reformat.pl	CDS	3484	3705	.	+	.	status known
RGCG81094	reformat.pl	CDS	4207	4287	.	+	.	status known
RGCG81094	reformat.pl	CDS	4338	4497	.	+	.	status known
RGCG81094	reformat.pl	CDS	4541	4629	.	+	.	status known
RGCG81094	reformat.pl	CDS	4677	4782	.	+	.	status known
RGCG81095	reformat.pl	CDS	1001	1064	.	+	.	status known
RGCG81095	reformat.pl	CDS	1221	1297	.	+	.	status known
RGCG81095	reformat.pl	CDS	2824	2958	.	+	.	status known
RGCG81096	reformat.pl	CDS	1001	1075	.	+	.	status known
RGCG81096	reformat.pl	CDS	1159	1338	.	+	.	status known
RGCG81098	reformat.pl	CDS	1002	1155	.	+	.	status known
RGCG81098	reformat.pl	CDS	1511	2126	.	+	.	status known
RGCG81098	reformat.pl	CDS	2241	2444	.	+	.	status known
RGCG81098	reformat.pl	CDS	2490	2605	.	+	.	status known
RGCG81098	reformat.pl	CDS	2656	2864	.	+	.	status known
RGCG81098	reformat.pl	CDS	2910	3051	.	+	.	status known
RGCG81098	reformat.pl	CDS	3100	3190	.	+	.	status known
RGCG81098	reformat.pl	CDS	3277	3521	.	+	.	status known
RGCG81098	reformat.pl	CDS	3568	3702	.	+	.	status known
RGCG81098	reformat.pl	CDS	4035	4177	.	+	.	status known
RGCG81100	reformat.pl	CDS	1001	1024	.	+	.	status known
RGCG81100	reformat.pl	CDS	2644	2740	.	+	.	status known
RGCG81100	reformat.pl	CDS	2790	2842	.	+	.	status known
RGCG81100	reformat.pl	CDS	3031	3179	.	+	.	status known
RGCG81100	reformat.pl	CDS	3233	3323	.	+	.	status known
RGCG81100	reformat.pl	CDS	3389	3515	.	+	.	status known
RGCG81100	reformat.pl	CDS	3560	3735	.	+	.	status known
RGCG81100	reformat.pl	CDS	4745	4870	.	+	.	status known
RGCG81100	reformat.pl	CDS	4919	5029	.	+	.	status known
RGCG81100	reformat.pl	CDS	5078	5259	.	+	.	status known
RGCG81100	reformat.pl	CDS	5309	5379	.	+	.	status known
RGCG81100	reformat.pl	CDS	5429	5581	.	+	.	status known
RGCG81100	reformat.pl	CDS	5818	5916	.	+	.	status known
RGCG81100	reformat.pl	CDS	7033	7328	.	+	.	status known
RGCG81100	reformat.pl	CDS	8187	8374	.	+	.	status known
RGCG81100	reformat.pl	CDS	8490	8625	.	+	.	status known
RGCG81104	reformat.pl	CDS	1001	1028	.	+	.	status known
RGCG81104	reformat.pl	CDS	1127	1292	.	+	.	status known
RGCG81104	reformat.pl	CDS	1341	1403	.	+	.	status known
RGCG81104	reformat.pl	CDS	1467	1761	.	+	.	status known
RGCG81106	reformat.pl	CDS	1001	1093	.	+	.	status known
RGCG81106	reformat.pl	CDS	1142	1268	.	+	.	status known
RGCG81106	reformat.pl	CDS	2111	2217	.	+	.	status known
RGCG81106	reformat.pl	CDS	2271	2374	.	+	.	status known
RGCG81106	reformat.pl	CDS	2428	2554	.	+	.	status known
RGCG81106	reformat.pl	CDS	2605	2763	.	+	.	status known
RGCG81106	reformat.pl	CDS	3505	3600	.	+	.	status known
RGCG81107	reformat.pl	CDS	1001	1063	.	+	.	status known
RGCG81107	reformat.pl	CDS	1245	1581	.	+	.	status known
RGCG81107	reformat.pl	CDS	1635	1691	.	+	.	status known
RGCG81107	reformat.pl	CDS	2002	2225	.	+	.	status known
RGCG81107	reformat.pl	CDS	2274	2411	.	+	.	status known
RGCG81107	reformat.pl	CDS	2456	2571	.	+	.	status known
RGCG81107	reformat.pl	CDS	2621	2719	.	+	.	status known
RGCG81107	reformat.pl	CDS	2773	3027	.	+	.	status known
RGCG81107	reformat.pl	CDS	3079	3359	.	+	.	status known
RGCG81107	reformat.pl	CDS	3408	3511	.	+	.	status known
RGCG81108	reformat.pl	CDS	1001	1094	.	+	.	status known
RGCG81108	reformat.pl	CDS	1140	1196	.	+	.	status known
RGCG81108	reformat.pl	CDS	1242	1398	.	+	.	status known
RGCG81108	reformat.pl	CDS	1463	1655	.	+	.	status known
RGCG81109	reformat.pl	CDS	1011	1091	.	+	.	status known
RGCG81109	reformat.pl	CDS	1251	1329	.	+	.	status known
RGCG81109	reformat.pl	CDS	1378	1484	.	+	.	status known
RGCG81109	reformat.pl	CDS	2033	2180	.	+	.	status known
RGCG81109	reformat.pl	CDS	2238	2443	.	+	.	status known
RGCG81109	reformat.pl	CDS	2488	2580	.	+	.	status known
RGCG81109	reformat.pl	CDS	2847	3414	.	+	.	status known
RGCG81109	reformat.pl	CDS	3465	3538	.	+	.	status known
RGCG81109	reformat.pl	CDS	3593	3715	.	+	.	status known
RGCG81109	reformat.pl	CDS	4328	4399	.	+	.	status known
RGCG81109	reformat.pl	CDS	4557	4715	.	+	.	status known
RGCG81110	reformat.pl	CDS	1001	1073	.	+	.	status known
RGCG81110	reformat.pl	CDS	1129	1279	.	+	.	status known
RGCG81110	reformat.pl	CDS	1327	1462	.	+	.	status known
RGCG81110	reformat.pl	CDS	2070	2215	.	+	.	status known
RGCG81110	reformat.pl	CDS	2264	2387	.	+	.	status known
RGCG81110	reformat.pl	CDS	3183	3298	.	+	.	status known
RGCG81110	reformat.pl	CDS	3345	3448	.	+	.	status known
RGCG81110	reformat.pl	CDS	5291	5451	.	+	.	status known
RGCG81110	reformat.pl	CDS	5953	6045	.	+	.	status known
RGCG81110	reformat.pl	CDS	6252	6356	.	+	.	status known
RGCG81110	reformat.pl	CDS	7172	7346	.	+	.	status known
RGCG81110	reformat.pl	CDS	8357	8480	.	+	.	status known
RGCG81110	reformat.pl	CDS	8626	8744	.	+	.	status known
RGCG81110	reformat.pl	CDS	8804	8916	.	+	.	status known
RGCG81111	reformat.pl	CDS	1001	1108	.	+	.	status known
RGCG81111	reformat.pl	CDS	1161	1242	.	+	.	status known
RGCG81111	reformat.pl	CDS	1701	2263	.	+	.	status known
RGCG81111	reformat.pl	CDS	2699	3093	.	+	.	status known
RGCG81111	reformat.pl	CDS	3157	3277	.	+	.	status known
RGCG81111	reformat.pl	CDS	3413	3571	.	+	.	status known
RGCG81111	reformat.pl	CDS	3623	3691	.	+	.	status known
RGCG81114	reformat.pl	CDS	1001	1027	.	+	.	status known
RGCG81114	reformat.pl	CDS	1083	1186	.	+	.	status known
RGCG81114	reformat.pl	CDS	1242	1410	.	+	.	status known
RGCG81114	reformat.pl	CDS	1457	1594	.	+	.	status known
RGCG81114	reformat.pl	CDS	1644	1763	.	+	.	status known
RGCG81114	reformat.pl	CDS	1878	1929	.	+	.	status known
RGCG81114	reformat.pl	CDS	1986	2113	.	+	.	status known
RGCG81114	reformat.pl	CDS	2594	2814	.	+	.	status known
RGCG81114	reformat.pl	CDS	2868	3024	.	+	.	status known
RGCG81115	reformat.pl	CDS	1001	1080	.	+	.	status known
RGCG81115	reformat.pl	CDS	1136	1302	.	+	.	status known
RGCG81115	reformat.pl	CDS	1431	1513	.	+	.	status known
RGCG81116	reformat.pl	CDS	1012	1085	.	+	.	status known
RGCG81116	reformat.pl	CDS	1328	1493	.	+	.	status known
RGCG81116	reformat.pl	CDS	1543	1725	.	+	.	status known
RGCG81116	reformat.pl	CDS	2468	2485	.	+	.	status known
RGCG81116	reformat.pl	CDS	2675	2810	.	+	.	status known
RGCG81116	reformat.pl	CDS	2861	3002	.	+	.	status known
RGCG81116	reformat.pl	CDS	3052	3171	.	+	.	status known
RGCG81116	reformat.pl	CDS	3219	3303	.	+	.	status known
RGCG81116	reformat.pl	CDS	3355	3503	.	+	.	status known
RGCG81116	reformat.pl	CDS	4500	4617	.	+	.	status known
RGCG81116	reformat.pl	CDS	4668	4802	.	+	.	status known
RGCG81117	reformat.pl	CDS	1008	1154	.	+	.	status known
RGCG81117	reformat.pl	CDS	1553	1680	.	+	.	status known
RGCG81117	reformat.pl	CDS	1737	1892	.	+	.	status known
RGCG81117	reformat.pl	CDS	1941	2064	.	+	.	status known
RGCG81117	reformat.pl	CDS	2625	2834	.	+	.	status known
RGCG81117	reformat.pl	CDS	2884	3129	.	+	.	status known
RGCG81117	reformat.pl	CDS	3623	3778	.	+	.	status known
RGCG81118	reformat.pl	CDS	1001	1058	.	+	.	status known
RGCG81118	reformat.pl	CDS	1105	1179	.	+	.	status known
RGCG81118	reformat.pl	CDS	1226	1314	.	+	.	status known
RGCG81118	reformat.pl	CDS	1358	1424	.	+	.	status known
RGCG81118	reformat.pl	CDS	1473	1630	.	+	.	status known
RGCG81119	reformat.pl	CDS	1001	1096	.	+	.	status known
RGCG81119	reformat.pl	CDS	1145	1270	.	+	.	status known
RGCG81119	reformat.pl	CDS	1565	1675	.	+	.	status known
RGCG81119	reformat.pl	CDS	1971	2167	.	+	.	status known
RGCG81119	reformat.pl	CDS	3147	3300	.	+	.	status known
RGCG81119	reformat.pl	CDS	3463	3681	.	+	.	status known
RGCG81119	reformat.pl	CDS	3734	3915	.	+	.	status known
RGCG81119	reformat.pl	CDS	4065	4215	.	+	.	status known
RGCG81119	reformat.pl	CDS	5170	5232	.	+	.	status known
RGCG81120	reformat.pl	CDS	1001	1156	.	+	.	status known
RGCG81120	reformat.pl	CDS	3499	3561	.	+	.	status known
RGCG81120	reformat.pl	CDS	3609	3785	.	+	.	status known
RGCG81120	reformat.pl	CDS	4004	4554	.	+	.	status known
RGCG81120	reformat.pl	CDS	4603	4731	.	+	.	status known
RGCG81120	reformat.pl	CDS	4781	5520	.	+	.	status known
RGCG81120	reformat.pl	CDS	5569	6052	.	+	.	status known
RGCG81120	reformat.pl	CDS	6110	6350	.	+	.	status known
RGCG81121	reformat.pl	CDS	1001	1070	.	+	.	status known
RGCG81121	reformat.pl	CDS	3404	3572	.	+	.	status known
RGCG81121	reformat.pl	CDS	3631	3720	.	+	.	status known
RGCG81121	reformat.pl	CDS	3814	3892	.	+	.	status known
RGCG81121	reformat.pl	CDS	3943	4037	.	+	.	status known
RGCG81121	reformat.pl	CDS	4794	5009	.	+	.	status known
RGCG81121	reformat.pl	CDS	5059	5194	.	+	.	status known
RGCG81121	reformat.pl	CDS	5245	5367	.	+	.	status known
RGCG81122	reformat.pl	CDS	1055	1100	.	+	.	status known
RGCG81122	reformat.pl	CDS	2433	2578	.	+	.	status known
RGCG81122	reformat.pl	CDS	6103	6221	.	+	.	status known
RGCG81122	reformat.pl	CDS	10461	10636	.	+	.	status known
RGCG81122	reformat.pl	CDS	13241	13408	.	+	.	status known
RGCG81122	reformat.pl	CDS	13454	13980	.	+	.	status known
RGCG81122	reformat.pl	CDS	14040	14360	.	+	.	status known
RGCG81122	reformat.pl	CDS	14405	14471	.	+	.	status known
RGCG81122	reformat.pl	CDS	14521	14579	.	+	.	status known
RGCG81123	reformat.pl	CDS	1001	1063	.	+	.	status known
RGCG81123	reformat.pl	CDS	1123	1264	.	+	.	status known
RGCG81123	reformat.pl	CDS	1332	1466	.	+	.	status known
RGCG81123	reformat.pl	CDS	1520	1653	.	+	.	status known
RGCG81123	reformat.pl	CDS	1796	1888	.	+	.	status known
RGCG81123	reformat.pl	CDS	1967	2005	.	+	.	status known
RGCG81123	reformat.pl	CDS	2146	2235	.	+	.	status known
RGCG81123	reformat.pl	CDS	2288	2388	.	+	.	status known
RGCG81123	reformat.pl	CDS	3062	3158	.	+	.	status known
RGCG81123	reformat.pl	CDS	3258	3359	.	+	.	status known
RGCG81123	reformat.pl	CDS	3429	3533	.	+	.	status known
RGCG81124	reformat.pl	CDS	1001	1054	.	+	.	status known
RGCG81124	reformat.pl	CDS	1116	1214	.	+	.	status known
RGCG81124	reformat.pl	CDS	1268	1439	.	+	.	status known
RGCG81124	reformat.pl	CDS	2326	2462	.	+	.	status known
RGCG81124	reformat.pl	CDS	2513	2663	.	+	.	status known
RGCG81124	reformat.pl	CDS	3726	3888	.	+	.	status known
RGCG81124	reformat.pl	CDS	3947	4034	.	+	.	status known
RGCG81124	reformat.pl	CDS	4451	4657	.	+	.	status known
RGCG81127	reformat.pl	CDS	1001	1057	.	+	.	status known
RGCG81127	reformat.pl	CDS	1117	1236	.	+	.	status known
RGCG81127	reformat.pl	CDS	1289	2297	.	+	.	status known
RGCG81127	reformat.pl	CDS	2351	2775	.	+	.	status known
RGCG81129	reformat.pl	CDS	1001	1175	.	+	.	status known
RGCG81129	reformat.pl	CDS	1316	1530	.	+	.	status known
RGCG81129	reformat.pl	CDS	1598	1915	.	+	.	status known
RGCG81129	reformat.pl	CDS	1965	2333	.	+	.	status known
RGCG81129	reformat.pl	CDS	3081	3711	.	+	.	status known
RGCG81129	reformat.pl	CDS	3762	4383	.	+	.	status known
RGCG81129	reformat.pl	CDS	5212	5326	.	+	.	status known
RGCG81130	reformat.pl	CDS	1001	1114	.	+	.	status known
RGCG81130	reformat.pl	CDS	3594	3698	.	+	.	status known
RGCG81130	reformat.pl	CDS	3751	3989	.	+	.	status known
RGCG81130	reformat.pl	CDS	4428	4944	.	+	.	status known
RGCG81130	reformat.pl	CDS	4993	5337	.	+	.	status known
RGCG81130	reformat.pl	CDS	5691	5759	.	+	.	status known
RGCG81131	reformat.pl	CDS	1001	1332	.	+	.	status known
RGCG81131	reformat.pl	CDS	2030	2285	.	+	.	status known
RGCG81131	reformat.pl	CDS	5547	5876	.	+	.	status known
RGCG81131	reformat.pl	CDS	7331	7503	.	+	.	status known
RGCG81131	reformat.pl	CDS	8112	8249	.	+	.	status known
RGCG81131	reformat.pl	CDS	9106	9144	.	+	.	status known
RGCG81131	reformat.pl	CDS	9408	9447	.	+	.	status known
RGCG81132	reformat.pl	CDS	1093	1105	.	+	.	status known
RGCG81132	reformat.pl	CDS	7801	7919	.	+	.	status known
RGCG81132	reformat.pl	CDS	8745	8796	.	+	.	status known
RGCG81132	reformat.pl	CDS	8843	8908	.	+	.	status known
RGCG81132	reformat.pl	CDS	9545	9759	.	+	.	status known
RGCG81132	reformat.pl	CDS	9809	9924	.	+	.	status known
RGCG81132	reformat.pl	CDS	10286	10478	.	+	.	status known
RGCG81132	reformat.pl	CDS	11376	11466	.	+	.	status known
RGCG81132	reformat.pl	CDS	11520	11616	.	+	.	status known
RGCG81132	reformat.pl	CDS	11704	11813	.	+	.	status known
RGCG81132	reformat.pl	CDS	11976	12127	.	+	.	status known
RGCG81132	reformat.pl	CDS	13174	13269	.	+	.	status known
RGCG81133	reformat.pl	CDS	1001	1072	.	+	.	status known
RGCG81133	reformat.pl	CDS	1116	1235	.	+	.	status known
RGCG81133	reformat.pl	CDS	1508	1581	.	+	.	status known
RGCG81133	reformat.pl	CDS	1640	1724	.	+	.	status known
RGCG81133	reformat.pl	CDS	3206	3285	.	+	.	status known
RGCG81133	reformat.pl	CDS	5332	5490	.	+	.	status known
RGCG81133	reformat.pl	CDS	5686	5725	.	+	.	status known
RGCG81133	reformat.pl	CDS	5773	5991	.	+	.	status known
RGCG81133	reformat.pl	CDS	6046	6119	.	+	.	status known
RGCG81133	reformat.pl	CDS	6259	6406	.	+	.	status known
RGCG81133	reformat.pl	CDS	6454	6613	.	+	.	status known
RGCG81133	reformat.pl	CDS	6882	7021	.	+	.	status known
RGCG81133	reformat.pl	CDS	7082	7278	.	+	.	status known
RGCG81133	reformat.pl	CDS	7328	7423	.	+	.	status known
RGCG81133	reformat.pl	CDS	8147	8221	.	+	.	status known
RGCG81133	reformat.pl	CDS	8276	8369	.	+	.	status known
RGCG81133	reformat.pl	CDS	8439	8486	.	+	.	status known
RGCG81135	reformat.pl	CDS	1001	1093	.	+	.	status known
RGCG81135	reformat.pl	CDS	1485	1683	.	+	.	status known
RGCG81135	reformat.pl	CDS	1731	1795	.	+	.	status known
RGCG81135	reformat.pl	CDS	1970	2145	.	+	.	status known
RGCG81135	reformat.pl	CDS	2716	3211	.	+	.	status known
RGCG81135	reformat.pl	CDS	3259	3348	.	+	.	status known
RGCG81135	reformat.pl	CDS	3870	3962	.	+	.	status known
RGCG81135	reformat.pl	CDS	4012	4118	.	+	.	status known
RGCG81135	reformat.pl	CDS	4470	4592	.	+	.	status known
RGCG81135	reformat.pl	CDS	4639	4788	.	+	.	status known
RGCG81135	reformat.pl	CDS	4978	5029	.	+	.	status known
RGCG81136	reformat.pl	CDS	1001	1103	.	+	.	status known
RGCG81136	reformat.pl	CDS	1763	1911	.	+	.	status known
RGCG81137	reformat.pl	CDS	1032	1260	.	+	.	status known
RGCG81137	reformat.pl	CDS	1504	1681	.	+	.	status known
RGCG81137	reformat.pl	CDS	1754	1894	.	+	.	status known
RGCG81137	reformat.pl	CDS	1944	2091	.	+	.	status known
RGCG81137	reformat.pl	CDS	2281	2433	.	+	.	status known
RGCG81137	reformat.pl	CDS	2485	2793	.	+	.	status known
RGCG81137	reformat.pl	CDS	2900	3022	.	+	.	status known
RGCG81137	reformat.pl	CDS	3070	3369	.	+	.	status known
RGCG81137	reformat.pl	CDS	3420	3567	.	+	.	status known
RGCG81137	reformat.pl	CDS	3618	3985	.	+	.	status known
RGCG81137	reformat.pl	CDS	4077	4324	.	+	.	status known
RGCG81137	reformat.pl	CDS	4401	4584	.	+	.	status known
RGCG81137	reformat.pl	CDS	4637	4831	.	+	.	status known
RGCG81137	reformat.pl	CDS	4997	5510	.	+	.	status known
RGCG81137	reformat.pl	CDS	5557	5677	.	+	.	status known
RGCG81137	reformat.pl	CDS	5722	6046	.	+	.	status known
RGCG81137	reformat.pl	CDS	6816	7118	.	+	.	status known
RGCG81137	reformat.pl	CDS	7424	7538	.	+	.	status known
RGCG81137	reformat.pl	CDS	7589	7635	.	+	.	status known
RGCG81137	reformat.pl	CDS	9129	9209	.	+	.	status known
RGCG81138	reformat.pl	CDS	1045	1102	.	+	.	status known
RGCG81138	reformat.pl	CDS	3281	3440	.	+	.	status known
RGCG81138	reformat.pl	CDS	3596	3732	.	+	.	status known
RGCG81138	reformat.pl	CDS	4276	4410	.	+	.	status known
RGCG81138	reformat.pl	CDS	5092	5238	.	+	.	status known
RGCG81138	reformat.pl	CDS	5338	5459	.	+	.	status known
RGCG81138	reformat.pl	CDS	7534	7690	.	+	.	status known
RGCG81138	reformat.pl	CDS	7743	8092	.	+	.	status known
RGCG81138	reformat.pl	CDS	8264	8426	.	+	.	status known
RGCG81138	reformat.pl	CDS	8474	8761	.	+	.	status known
RGCG81138	reformat.pl	CDS	8843	9670	.	+	.	status known
RGCG81138	reformat.pl	CDS	10267	10462	.	+	.	status known
RGCG81138	reformat.pl	CDS	10509	10557	.	+	.	status known
RGCG81138	reformat.pl	intron	10618	10715	.	+	.	status known
RGCG81140	reformat.pl	CDS	1001	1052	.	+	.	status known
RGCG81140	reformat.pl	CDS	1215	1367	.	+	.	status known
RGCG81140	reformat.pl	CDS	1414	3416	.	+	.	status known
RGCG81141	reformat.pl	CDS	1001	1124	.	+	.	status known
RGCG81141	reformat.pl	CDS	1183	1430	.	+	.	status known
RGCG81141	reformat.pl	CDS	2062	2241	.	+	.	status known
RGCG81141	reformat.pl	CDS	2911	3153	.	+	.	status known
RGCG81141	reformat.pl	CDS	3983	4231	.	+	.	status known
RGCG81141	reformat.pl	CDS	5681	5790	.	+	.	status known
RGCG81141	reformat.pl	CDS	5946	6035	.	+	.	status known
RGCG81141	reformat.pl	CDS	7345	7597	.	+	.	status known
RGCG81141	reformat.pl	CDS	9286	9369	.	+	.	status known
RGCG81144	reformat.pl	CDS	1001	1140	.	+	.	status known
RGCG81144	reformat.pl	CDS	2591	2682	.	+	.	status known
RGCG81144	reformat.pl	CDS	4032	4238	.	+	.	status known
RGCG81144	reformat.pl	CDS	4369	4490	.	+	.	status known
RGCG81144	reformat.pl	CDS	6262	6591	.	+	.	status known
RGCG81144	reformat.pl	CDS	7650	7718	.	+	.	status known
RGCG81146	reformat.pl	CDS	1001	1810	.	+	.	status known
RGCG81146	reformat.pl	CDS	2201	2566	.	+	.	status known
RGCG81147	reformat.pl	CDS	1001	1028	.	+	.	status known
RGCG81147	reformat.pl	CDS	1077	1157	.	+	.	status known
RGCG81147	reformat.pl	CDS	1625	4082	.	+	.	status known
RGCG81147	reformat.pl	CDS	4184	5014	.	+	.	status known
RGCG81147	reformat.pl	CDS	5064	5187	.	+	.	status known
RGCG81147	reformat.pl	CDS	5368	5621	.	+	.	status known
RGCG81147	reformat.pl	CDS	5668	5785	.	+	.	status known
RGCG81147	reformat.pl	CDS	5955	6365	.	+	.	status known
RGCG81148	reformat.pl	CDS	1001	1120	.	+	.	status known
RGCG81148	reformat.pl	CDS	1603	1682	.	+	.	status known
RGCG81148	reformat.pl	CDS	1729	1818	.	+	.	status known
RGCG81148	reformat.pl	CDS	2544	2936	.	+	.	status known
RGCG81148	reformat.pl	CDS	3015	3144	.	+	.	status known
RGCG81148	reformat.pl	CDS	4088	4293	.	+	.	status known
RGCG81148	reformat.pl	CDS	5069	5339	.	+	.	status known
RGCG81150	reformat.pl	CDS	1001	1098	.	+	.	status known
RGCG81150	reformat.pl	CDS	1321	1566	.	+	.	status known
RGCG81150	reformat.pl	CDS	1685	1769	.	+	.	status known
RGCG81151	reformat.pl	CDS	1001	1534	.	+	.	status known
RGCG81151	reformat.pl	CDS	2297	2485	.	+	.	status known
RGCG81151	reformat.pl	CDS	3083	3481	.	+	.	status known
RGCG81152	reformat.pl	CDS	1001	1147	.	+	.	status known
RGCG81152	reformat.pl	CDS	1954	2441	.	+	.	status known
RGCG81152	reformat.pl	CDS	5010	5166	.	+	.	status known
RGCG81153	reformat.pl	CDS	1001	1548	.	+	.	status known
RGCG81153	reformat.pl	CDS	3214	3610	.	+	.	status known
RGCG81156	reformat.pl	CDS	1007	1128	.	+	.	status known
RGCG81156	reformat.pl	CDS	1314	1399	.	+	.	status known
RGCG81156	reformat.pl	CDS	1457	1659	.	+	.	status known
RGCG81156	reformat.pl	CDS	1909	2104	.	+	.	status known
RGCG81156	reformat.pl	CDS	2160	2545	.	+	.	status known
RGCG81156	reformat.pl	CDS	2601	2702	.	+	.	status known
RGCG81157	reformat.pl	CDS	1001	1070	.	+	.	status known
RGCG81157	reformat.pl	CDS	1120	1244	.	+	.	status known
RGCG81157	reformat.pl	CDS	1295	1407	.	+	.	status known
RGCG81157	reformat.pl	CDS	1538	1650	.	+	.	status known
RGCG81157	reformat.pl	CDS	1699	2248	.	+	.	status known
RGCG81157	reformat.pl	CDS	2303	2617	.	+	.	status known
RGCG81157	reformat.pl	CDS	3307	3496	.	+	.	status known
RGCG81158	reformat.pl	CDS	1019	1214	.	+	.	status known
RGCG81158	reformat.pl	CDS	7668	7760	.	+	.	status known
RGCG81158	reformat.pl	CDS	7806	7901	.	+	.	status known
RGCG81158	reformat.pl	CDS	7948	8065	.	+	.	status known
RGCG81158	reformat.pl	CDS	8798	8951	.	+	.	status known
RGCG81159	reformat.pl	CDS	1017	1073	.	+	.	status known
RGCG81159	reformat.pl	CDS	1501	1715	.	+	.	status known
RGCG81159	reformat.pl	CDS	7112	7244	.	+	.	status known
RGCG81159	reformat.pl	CDS	9558	10361	.	+	.	status known
RGCG81159	reformat.pl	CDS	11040	11147	.	+	.	status known
RGCG81159	reformat.pl	CDS	12337	12622	.	+	.	status known
RGCG81159	reformat.pl	CDS	12712	13294	.	+	.	status known
RGCG81159	reformat.pl	CDS	15585	15852	.	+	.	status known
RGCG81159	reformat.pl	CDS	16675	16908	.	+	.	status known
RGCG81159	reformat.pl	CDS	17773	17897	.	+	.	status known
RGCG81159	reformat.pl	CDS	19541	19786	.	+	.	status known
RGCG81159	reformat.pl	CDS	20272	20389	.	+	.	status known
RGCG81159	reformat.pl	CDS	20440	20553	.	+	.	status known
RGCG81161	reformat.pl	CDS	1001	1090	.	+	.	status known
RGCG81161	reformat.pl	CDS	1159	1566	.	+	.	status known
RGCG81161	reformat.pl	CDS	1614	1901	.	+	.	status known
RGCG81161	reformat.pl	CDS	1947	2140	.	+	.	status known
RGCG81161	reformat.pl	CDS	2256	2928	.	+	.	status known
RGCG81161	reformat.pl	CDS	2977	3111	.	+	.	status known
RGCG81161	reformat.pl	CDS	3159	3347	.	+	.	status known
RGCG81161	reformat.pl	CDS	3395	3625	.	+	.	status known
RGCG81162	reformat.pl	CDS	1001	1063	.	+	.	status known
RGCG81162	reformat.pl	CDS	1948	2021	.	+	.	status known
RGCG81162	reformat.pl	CDS	2416	2521	.	+	.	status known
RGCG81162	reformat.pl	CDS	3255	3365	.	+	.	status known
RGCG81162	reformat.pl	CDS	3414	3483	.	+	.	status known
RGCG81162	reformat.pl	CDS	3712	4166	.	+	.	status known
RGCG81162	reformat.pl	CDS	4235	4324	.	+	.	status known
RGCG81163	reformat.pl	CDS	1001	1030	.	+	.	status known
RGCG81163	reformat.pl	CDS	1079	1194	.	+	.	status known
RGCG81163	reformat.pl	CDS	1577	1664	.	+	.	status known
RGCG81163	reformat.pl	CDS	1743	1863	.	+	.	status known
RGCG81163	reformat.pl	CDS	1913	2045	.	+	.	status known
RGCG81163	reformat.pl	CDS	2134	2275	.	+	.	status known
RGCG81163	reformat.pl	CDS	2323	2409	.	+	.	status known
RGCG81163	reformat.pl	CDS	2522	2641	.	+	.	status known
RGCG81163	reformat.pl	CDS	2687	2796	.	+	.	status known
RGCG81163	reformat.pl	CDS	3221	3417	.	+	.	status known
RGCG81163	reformat.pl	CDS	3463	3737	.	+	.	status known
RGCG81164	reformat.pl	CDS	1001	1021	.	+	.	status known
RGCG81164	reformat.pl	CDS	1647	1826	.	+	.	status known
RGCG81164	reformat.pl	CDS	2436	2720	.	+	.	status known
RGCG81164	reformat.pl	CDS	2766	3149	.	+	.	status known
RGCG81164	reformat.pl	CDS	3196	4694	.	+	.	status known
RGCG81164	reformat.pl	CDS	4743	6900	.	+	.	status known
RGCG81164	reformat.pl	CDS	6950	8505	.	+	.	status known
RGCG81164	reformat.pl	CDS	8557	9645	.	+	.	status known
RGCG81164	reformat.pl	CDS	9850	10008	.	+	.	status known
RGCG81164	reformat.pl	CDS	10057	11683	.	+	.	status known
RGCG81164	reformat.pl	CDS	11732	13643	.	+	.	status known
RGCG81164	reformat.pl	CDS	13716	14231	.	+	.	status known
RGCG81164	reformat.pl	CDS	14388	14534	.	+	.	status known
RGCG81164	reformat.pl	CDS	14681	15010	.	+	.	status known
RGCG81164	reformat.pl	CDS	15368	15426	.	+	.	status known
RGCG81164	reformat.pl	CDS	15475	15691	.	+	.	status known
RGCG81164	reformat.pl	CDS	15740	15792	.	+	.	status known
RGCG81166	reformat.pl	CDS	1001	1101	.	+	.	status known
RGCG81166	reformat.pl	CDS	1930	2051	.	+	.	status known
RGCG81166	reformat.pl	CDS	2569	2644	.	+	.	status known
RGCG81166	reformat.pl	CDS	3059	3125	.	+	.	status known
RGCG81166	reformat.pl	CDS	3193	3354	.	+	.	status known
RGCG81167	reformat.pl	CDS	1011	1085	.	+	.	status known
RGCG81167	reformat.pl	CDS	1430	1558	.	+	.	status known
RGCG81167	reformat.pl	CDS	2886	3363	.	+	.	status known
RGCG81167	reformat.pl	CDS	3409	3602	.	+	.	status known
RGCG81167	reformat.pl	CDS	6166	6288	.	+	.	status known
RGCG81167	reformat.pl	CDS	6419	6502	.	+	.	status known
RGCG81167	reformat.pl	CDS	6579	6673	.	+	.	status known
RGCG81167	reformat.pl	CDS	7298	8043	.	+	.	status known
RGCG81167	reformat.pl	CDS	8128	8190	.	+	.	status known
RGCG81167	reformat.pl	CDS	8765	8949	.	+	.	status known
RGCG81168	reformat.pl	CDS	1001	1057	.	+	.	status known
RGCG81168	reformat.pl	CDS	4133	4219	.	+	.	status known
RGCG81168	reformat.pl	CDS	4265	4351	.	+	.	status known
RGCG81170	reformat.pl	CDS	1029	1085	.	+	.	status known
RGCG81170	reformat.pl	CDS	1141	1340	.	+	.	status known
RGCG81170	reformat.pl	CDS	1383	1695	.	+	.	status known
RGCG81170	reformat.pl	CDS	1740	1795	.	+	.	status known
RGCG81170	reformat.pl	CDS	1850	2028	.	+	.	status known
RGCG81170	reformat.pl	CDS	2076	2292	.	+	.	status known
RGCG81170	reformat.pl	CDS	2339	2950	.	+	.	status known
RGCG81170	reformat.pl	CDS	2991	3105	.	+	.	status known
RGCG81170	reformat.pl	CDS	3150	3758	.	+	.	status known
RGCG81170	reformat.pl	CDS	3820	4302	.	+	.	status known
RGCG81170	reformat.pl	CDS	4379	4600	.	+	.	status known
RGCG81171	reformat.pl	CDS	1001	1107	.	+	.	status known
RGCG81171	reformat.pl	CDS	1203	1404	.	+	.	status known
RGCG81171	reformat.pl	CDS	1451	1898	.	+	.	status known
RGCG81171	reformat.pl	CDS	1951	2216	.	+	.	status known
RGCG81172	reformat.pl	CDS	1001	1062	.	+	.	status known
RGCG81172	reformat.pl	CDS	1163	1220	.	+	.	status known
RGCG81172	reformat.pl	CDS	1743	1835	.	+	.	status known
RGCG81172	reformat.pl	CDS	1889	2494	.	+	.	status known
RGCG81173	reformat.pl	CDS	1001	1123	.	+	.	status known
RGCG81173	reformat.pl	CDS	1184	1324	.	+	.	status known
RGCG81173	reformat.pl	CDS	1370	1498	.	+	.	status known
RGCG81173	reformat.pl	CDS	1549	1997	.	+	.	status known
RGCG81173	reformat.pl	CDS	2043	2137	.	+	.	status known
RGCG81173	reformat.pl	CDS	2184	2353	.	+	.	status known
RGCG81173	reformat.pl	CDS	2398	2955	.	+	.	status known
RGCG81173	reformat.pl	CDS	3024	3122	.	+	.	status known
RGCG81173	reformat.pl	CDS	3736	3819	.	+	.	status known
RGCG81174	reformat.pl	CDS	1001	1198	.	+	.	status known
RGCG81174	reformat.pl	CDS	1246	1333	.	+	.	status known
RGCG81174	reformat.pl	CDS	1377	1455	.	+	.	status known
RGCG81174	reformat.pl	CDS	1498	1632	.	+	.	status known
RGCG81174	reformat.pl	CDS	1681	1822	.	+	.	status known
RGCG81174	reformat.pl	CDS	2152	2586	.	+	.	status known
RGCG81176	reformat.pl	CDS	1001	1140	.	+	.	status known
RGCG81176	reformat.pl	CDS	1194	1519	.	+	.	status known
RGCG81176	reformat.pl	CDS	1572	2080	.	+	.	status known
RGCG81176	reformat.pl	CDS	2419	2550	.	+	.	status known
RGCG81179	reformat.pl	CDS	1001	1121	.	+	.	status known
RGCG81179	reformat.pl	CDS	1177	1359	.	+	.	status known
RGCG81179	reformat.pl	CDS	1415	1524	.	+	.	status known
RGCG81179	reformat.pl	CDS	1901	1990	.	+	.	status known
RGCG81179	reformat.pl	CDS	2038	2362	.	+	.	status known
RGCG81179	reformat.pl	CDS	2411	2699	.	+	.	status known
RGCG81179	reformat.pl	CDS	2747	2885	.	+	.	status known
RGCG81179	reformat.pl	CDS	2932	3030	.	+	.	status known
RGCG81180	reformat.pl	CDS	1001	1242	.	+	.	status known
RGCG81180	reformat.pl	CDS	1711	1842	.	+	.	status known
RGCG81180	reformat.pl	CDS	1886	2003	.	+	.	status known
RGCG81180	reformat.pl	CDS	2150	2259	.	+	.	status known
RGCG81180	reformat.pl	CDS	2436	2586	.	+	.	status known
RGCG81182	reformat.pl	CDS	1001	1057	.	+	.	status known
RGCG81182	reformat.pl	CDS	1160	1297	.	+	.	status known
RGCG81182	reformat.pl	CDS	2256	2365	.	+	.	status known
RGCG81182	reformat.pl	CDS	2419	2542	.	+	.	status known
RGCG81182	reformat.pl	CDS	2954	3425	.	+	.	status known
RGCG81182	reformat.pl	CDS	3485	3587	.	+	.	status known
RGCG81182	reformat.pl	CDS	3713	3883	.	+	.	status known
RGCG81182	reformat.pl	CDS	4004	4091	.	+	.	status known
RGCG81182	reformat.pl	CDS	4221	4262	.	+	.	status known
RGCG81182	reformat.pl	CDS	4854	4964	.	+	.	status known
RGCG81182	reformat.pl	CDS	5020	5073	.	+	.	status known
RGCG81183	reformat.pl	CDS	1001	1121	.	+	.	status known
RGCG81183	reformat.pl	CDS	1342	2208	.	+	.	status known
RGCG81183	reformat.pl	CDS	2353	2831	.	+	.	status known
RGCG81183	reformat.pl	CDS	3168	3260	.	+	.	status known
RGCG81183	reformat.pl	CDS	3994	4072	.	+	.	status known
RGCG81183	reformat.pl	CDS	5081	5160	.	+	.	status known
RGCG81183	reformat.pl	CDS	5318	6264	.	+	.	status known
RGCG81183	reformat.pl	CDS	6376	6517	.	+	.	status known
RGCG81185	reformat.pl	CDS	1001	1068	.	+	.	status known
RGCG81185	reformat.pl	CDS	1119	1216	.	+	.	status known
RGCG81185	reformat.pl	CDS	1264	1436	.	+	.	status known
RGCG81185	reformat.pl	CDS	1520	1998	.	+	.	status known
RGCG81185	reformat.pl	CDS	2077	2244	.	+	.	status known
RGCG81185	reformat.pl	CDS	2296	2483	.	+	.	status known
RGCG81185	reformat.pl	CDS	2538	2602	.	+	.	status known
RGCG81186	reformat.pl	CDS	1001	1154	.	+	.	status known
RGCG81186	reformat.pl	CDS	1212	1384	.	+	.	status known
RGCG81186	reformat.pl	CDS	1431	1554	.	+	.	status known
RGCG81186	reformat.pl	CDS	1693	1950	.	+	.	status known
RGCG81186	reformat.pl	CDS	1995	2317	.	+	.	status known
RGCG81186	reformat.pl	CDS	2366	2488	.	+	.	status known
RGCG81186	reformat.pl	CDS	2537	2692	.	+	.	status known
RGCG81187	reformat.pl	CDS	1001	1521	.	+	.	status known
RGCG81187	reformat.pl	CDS	1573	3130	.	+	.	status known
RGCG81187	reformat.pl	CDS	3177	3292	.	+	.	status known
RGCG81187	reformat.pl	CDS	3343	3613	.	+	.	status known
RGCG81187	reformat.pl	CDS	3762	4002	.	+	.	status known
RGCG81187	reformat.pl	CDS	8249	8552	.	+	.	status known
RGCG81187	reformat.pl	CDS	9276	9507	.	+	.	status known
RGCG81188	reformat.pl	CDS	1001	1086	.	+	.	status known
RGCG81188	reformat.pl	CDS	1554	1628	.	+	.	status known
RGCG81188	reformat.pl	CDS	1675	1720	.	+	.	status known
RGCG81189	reformat.pl	CDS	1001	1039	.	+	.	status known
RGCG81189	reformat.pl	CDS	1095	1259	.	+	.	status known
RGCG81189	reformat.pl	CDS	1314	1569	.	+	.	status known
RGCG81189	reformat.pl	CDS	1618	2262	.	+	.	status known
RGCG81189	reformat.pl	CDS	2375	2513	.	+	.	status known
RGCG81189	reformat.pl	CDS	2565	2700	.	+	.	status known
RGCG81191	reformat.pl	CDS	1001	1159	.	+	.	status known
RGCG81191	reformat.pl	CDS	1208	1689	.	+	.	status known
RGCG81191	reformat.pl	CDS	1740	1872	.	+	.	status known
RGCG81191	reformat.pl	CDS	2034	2131	.	+	.	status known
RGCG81191	reformat.pl	CDS	2190	2506	.	+	.	status known
RGCG81191	reformat.pl	CDS	2554	2683	.	+	.	status known
RGCG81191	reformat.pl	CDS	2729	2867	.	+	.	status known
RGCG81191	reformat.pl	CDS	3580	3603	.	+	.	status known
RGCG81194	reformat.pl	CDS	1001	1092	.	+	.	status known
RGCG81194	reformat.pl	CDS	1561	1630	.	+	.	status known
RGCG81194	reformat.pl	CDS	2010	2124	.	+	.	status known
RGCG81194	reformat.pl	CDS	2294	2406	.	+	.	status known
RGCG81195	reformat.pl	CDS	1001	1119	.	+	.	status known
RGCG81195	reformat.pl	CDS	1169	1319	.	+	.	status known
RGCG81195	reformat.pl	CDS	1678	1806	.	+	.	status known
RGCG81195	reformat.pl	CDS	1856	1981	.	+	.	status known
RGCG81195	reformat.pl	CDS	2037	2192	.	+	.	status known
RGCG81196	reformat.pl	CDS	1001	1093	.	+	.	status known
RGCG81196	reformat.pl	CDS	1175	1324	.	+	.	status known
RGCG81196	reformat.pl	CDS	1908	2066	.	+	.	status known
RGCG81198	reformat.pl	CDS	1001	1069	.	+	.	status known
RGCG81198	reformat.pl	CDS	2289	3329	.	+	.	status known
RGCG81198	reformat.pl	CDS	4028	4228	.	+	.	status known
RGCG81198	reformat.pl	CDS	5026	5088	.	+	.	status known
RGCG81199	reformat.pl	CDS	1321	1332	.	+	.	status known
RGCG81199	reformat.pl	CDS	2744	2925	.	+	.	status known
RGCG81199	reformat.pl	CDS	3244	3394	.	+	.	status known
RGCG81199	reformat.pl	CDS	3442	3549	.	+	.	status known
RGCG81199	reformat.pl	CDS	4108	4365	.	+	.	status known
RGCG81199	reformat.pl	CDS	5488	5755	.	+	.	status known
RGCG81199	reformat.pl	CDS	6500	6645	.	+	.	status known
RGCG81199	reformat.pl	CDS	7354	7430	.	+	.	status known
RGCG81199	reformat.pl	CDS	11404	11673	.	+	.	status known
RGCG81199	reformat.pl	CDS	12317	12416	.	+	.	status known
RGCG81201	reformat.pl	CDS	1001	1095	.	+	.	status known
RGCG81201	reformat.pl	CDS	1146	1329	.	+	.	status known
RGCG81201	reformat.pl	CDS	1396	1588	.	+	.	status known
RGCG81201	reformat.pl	CDS	2406	2577	.	+	.	status known
RGCG81201	reformat.pl	CDS	2627	2780	.	+	.	status known
RGCG81201	reformat.pl	CDS	3610	3798	.	+	.	status known
RGCG81201	reformat.pl	CDS	4445	4477	.	+	.	status known
RGCG81202	reformat.pl	CDS	1001	1200	.	+	.	status known
RGCG81202	reformat.pl	CDS	1243	1411	.	+	.	status known
RGCG81202	reformat.pl	CDS	2320	2452	.	+	.	status known
RGCG81202	reformat.pl	CDS	2502	2740	.	+	.	status known
RGCG81202	reformat.pl	CDS	3660	3746	.	+	.	status known
RGCG81203	reformat.pl	CDS	1001	1031	.	+	.	status known
RGCG81203	reformat.pl	CDS	2403	2494	.	+	.	status known
RGCG81203	reformat.pl	CDS	7888	7941	.	+	.	status known
RGCG81203	reformat.pl	CDS	8862	9392	.	+	.	status known
RGCG81203	reformat.pl	CDS	9937	10440	.	+	.	status known
RGCG81203	reformat.pl	CDS	11673	11777	.	+	.	status known
RGCG81204	reformat.pl	CDS	1001	1519	.	+	.	status known
RGCG81205	reformat.pl	CDS	1001	1176	.	+	.	status known
RGCG81205	reformat.pl	CDS	1226	1365	.	+	.	status known
RGCG81205	reformat.pl	CDS	1412	1509	.	+	.	status known
RGCG81205	reformat.pl	CDS	2033	2464	.	+	.	status known
RGCG81205	reformat.pl	CDS	2516	2610	.	+	.	status known
RGCG81205	reformat.pl	CDS	2659	2774	.	+	.	status known
RGCG81205	reformat.pl	CDS	2816	3066	.	+	.	status known
RGCG81206	reformat.pl	CDS	1033	1053	.	+	.	status known
RGCG81206	reformat.pl	CDS	1195	1296	.	+	.	status known
RGCG81206	reformat.pl	CDS	2297	2717	.	+	.	status known
RGCG81206	reformat.pl	CDS	3965	4266	.	+	.	status known
RGCG81206	reformat.pl	CDS	5064	5372	.	+	.	status known
RGCG81207	reformat.pl	CDS	1001	1222	.	+	.	status known
RGCG81207	reformat.pl	CDS	1717	1887	.	+	.	status known
RGCG81208	reformat.pl	CDS	1001	1034	.	+	.	status known
RGCG81208	reformat.pl	CDS	1675	1764	.	+	.	status known
RGCG81208	reformat.pl	CDS	2212	2289	.	+	.	status known
RGCG81208	reformat.pl	CDS	2688	2776	.	+	.	status known
RGCG81209	reformat.pl	CDS	1001	1038	.	+	.	status known
RGCG81209	reformat.pl	CDS	5071	5261	.	+	.	status known
RGCG81209	reformat.pl	CDS	6533	6639	.	+	.	status known
RGCG81211	reformat.pl	CDS	1001	1033	.	+	.	status known
RGCG81211	reformat.pl	CDS	1130	1230	.	+	.	status known
RGCG81211	reformat.pl	CDS	1740	2013	.	+	.	status known
RGCG81211	reformat.pl	CDS	2062	2159	.	+	.	status known
RGCG81211	reformat.pl	CDS	2208	2365	.	+	.	status known
RGCG81211	reformat.pl	CDS	2420	2659	.	+	.	status known
RGCG81211	reformat.pl	CDS	2749	2976	.	+	.	status known
RGCG81211	reformat.pl	CDS	3037	3135	.	+	.	status known
RGCG81211	reformat.pl	CDS	3187	3398	.	+	.	status known
RGCG81211	reformat.pl	CDS	3922	4160	.	+	.	status known
RGCG81211	reformat.pl	CDS	4206	4371	.	+	.	status known
RGCG81212	reformat.pl	CDS	1001	1078	.	+	.	status known
RGCG81212	reformat.pl	CDS	1741	1878	.	+	.	status known
RGCG81213	reformat.pl	CDS	1001	1249	.	+	.	status known
RGCG81213	reformat.pl	CDS	1865	2375	.	+	.	status known
RGCG81213	reformat.pl	CDS	2763	3066	.	+	.	status known
RGCG81213	reformat.pl	CDS	3113	3464	.	+	.	status known
RGCG81213	reformat.pl	CDS	3744	3845	.	+	.	status known
RGCG81213	reformat.pl	CDS	3940	4023	.	+	.	status known
RGCG81215	reformat.pl	CDS	1001	1780	.	+	.	status known
RGCG81215	reformat.pl	CDS	6715	6795	.	+	.	status known
RGCG81215	reformat.pl	CDS	6875	7270	.	+	.	status known
RGCG81215	reformat.pl	CDS	7422	7517	.	+	.	status known
RGCG81215	reformat.pl	CDS	8005	8208	.	+	.	status known
RGCG81215	reformat.pl	CDS	8808	8946	.	+	.	status known
RGCG81215	reformat.pl	CDS	9200	9281	.	+	.	status known
RGCG81215	reformat.pl	CDS	9404	9452	.	+	.	status known
RGCG81217	reformat.pl	CDS	1009	1124	.	+	.	status known
RGCG81217	reformat.pl	CDS	1169	1311	.	+	.	status known
RGCG81217	reformat.pl	CDS	1475	1576	.	+	.	status known
RGCG81217	reformat.pl	CDS	1619	1767	.	+	.	status known
RGCG81217	reformat.pl	CDS	1842	1949	.	+	.	status known
RGCG81221	reformat.pl	CDS	1001	1288	.	+	.	status known
RGCG81221	reformat.pl	CDS	1342	1455	.	+	.	status known
RGCG81221	reformat.pl	CDS	1502	1639	.	+	.	status known
RGCG81221	reformat.pl	CDS	1688	1762	.	+	.	status known
RGCG81221	reformat.pl	CDS	1845	1946	.	+	.	status known
RGCG81223	reformat.pl	CDS	1001	1084	.	+	.	status known
RGCG81223	reformat.pl	CDS	1435	1507	.	+	.	status known
RGCG81223	reformat.pl	CDS	1560	1594	.	+	.	status known
RGCG81224	reformat.pl	CDS	1001	2060	.	+	.	status known
RGCG81224	reformat.pl	CDS	2636	2782	.	+	.	status known
RGCG81224	reformat.pl	CDS	3020	3128	.	+	.	status known
RGCG81224	reformat.pl	CDS	3177	3446	.	+	.	status known
RGCG81224	reformat.pl	CDS	3900	4095	.	+	.	status known
RGCG81224	reformat.pl	CDS	4144	4407	.	+	.	status known
RGCG81224	reformat.pl	CDS	4453	4575	.	+	.	status known
RGCG81224	reformat.pl	CDS	4631	4807	.	+	.	status known
RGCG81226	reformat.pl	CDS	1092	1198	.	+	.	status known
RGCG81226	reformat.pl	CDS	4477	4754	.	+	.	status known
RGCG81226	reformat.pl	CDS	4838	4992	.	+	.	status known
RGCG81226	reformat.pl	CDS	5269	5750	.	+	.	status known
RGCG81226	reformat.pl	CDS	5851	6124	.	+	.	status known
RGCG81226	reformat.pl	CDS	6170	6343	.	+	.	status known
RGCG81226	reformat.pl	CDS	6544	6693	.	+	.	status known
RGCG81226	reformat.pl	CDS	7134	7265	.	+	.	status known
RGCG81227	reformat.pl	CDS	1001	1036	.	+	.	status known
RGCG81227	reformat.pl	CDS	1101	1169	.	+	.	status known
RGCG81227	reformat.pl	CDS	1312	1407	.	+	.	status known
RGCG81227	reformat.pl	CDS	1463	1783	.	+	.	status known
RGCG81227	reformat.pl	CDS	1887	1994	.	+	.	status known
RGCG81227	reformat.pl	CDS	2045	2217	.	+	.	status known
RGCG81227	reformat.pl	CDS	2263	2327	.	+	.	status known
RGCG81227	reformat.pl	CDS	2379	2446	.	+	.	status known
RGCG81227	reformat.pl	CDS	2497	2675	.	+	.	status known
RGCG81227	reformat.pl	CDS	2730	3182	.	+	.	status known
RGCG81227	reformat.pl	CDS	3230	3512	.	+	.	status known
RGCG81227	reformat.pl	CDS	4083	4622	.	+	.	status known
RGCG81229	reformat.pl	CDS	1001	1054	.	+	.	status known
RGCG81229	reformat.pl	CDS	1108	1238	.	+	.	status known
RGCG81229	reformat.pl	CDS	1285	1392	.	+	.	status known
RGCG81229	reformat.pl	CDS	1484	1652	.	+	.	status known
RGCG81232	reformat.pl	CDS	1001	1061	.	+	.	status known
RGCG81232	reformat.pl	CDS	3952	4053	.	+	.	status known
RGCG81232	reformat.pl	CDS	5567	5802	.	+	.	status known
RGCG81232	reformat.pl	CDS	5852	5974	.	+	.	status known
RGCG81234	reformat.pl	CDS	1001	1276	.	+	.	status known
RGCG81234	reformat.pl	CDS	1449	1712	.	+	.	status known
RGCG81234	reformat.pl	CDS	1767	1899	.	+	.	status known
RGCG81234	reformat.pl	CDS	1948	2047	.	+	.	status known
RGCG81234	reformat.pl	CDS	2767	2881	.	+	.	status known
RGCG81234	reformat.pl	CDS	3218	3355	.	+	.	status known
RGCG81234	reformat.pl	CDS	3411	3560	.	+	.	status known
RGCG81234	reformat.pl	CDS	3979	4080	.	+	.	status known
RGCG81236	reformat.pl	CDS	1001	1124	.	+	.	status known
RGCG81236	reformat.pl	CDS	1169	1283	.	+	.	status known
RGCG81236	reformat.pl	CDS	1328	1453	.	+	.	status known
RGCG81236	reformat.pl	CDS	1503	1611	.	+	.	status known
RGCG81236	reformat.pl	CDS	1800	1826	.	+	.	status known
RGCG81238	reformat.pl	CDS	1001	1113	.	+	.	status known
RGCG81238	reformat.pl	CDS	1342	1396	.	+	.	status known
RGCG81238	reformat.pl	CDS	1445	1606	.	+	.	status known
RGCG81238	reformat.pl	CDS	2055	2260	.	+	.	status known
RGCG81238	reformat.pl	CDS	2312	2501	.	+	.	status known
RGCG81238	reformat.pl	CDS	2547	2728	.	+	.	status known
RGCG81238	reformat.pl	CDS	2974	3067	.	+	.	status known
RGCG81238	reformat.pl	CDS	3110	3214	.	+	.	status known
RGCG81238	reformat.pl	CDS	4303	4385	.	+	.	status known
RGCG81238	reformat.pl	CDS	4874	5006	.	+	.	status known
RGCG81239	reformat.pl	CDS	1085	1156	.	+	.	status known
RGCG81239	reformat.pl	CDS	2051	2221	.	+	.	status known
RGCG81239	reformat.pl	CDS	2384	2566	.	+	.	status known
RGCG81239	reformat.pl	CDS	2618	2740	.	+	.	status known
RGCG81239	reformat.pl	CDS	2793	3053	.	+	.	status known
RGCG81239	reformat.pl	CDS	3413	3712	.	+	.	status known
RGCG81239	reformat.pl	CDS	3763	3886	.	+	.	status known
RGCG81239	reformat.pl	CDS	4060	4274	.	+	.	status known
RGCG81239	reformat.pl	CDS	4320	4442	.	+	.	status known
RGCG81239	reformat.pl	CDS	4660	4918	.	+	.	status known
RGCG81239	reformat.pl	CDS	4965	5061	.	+	.	status known
RGCG81239	reformat.pl	CDS	5111	5522	.	+	.	status known
RGCG81239	reformat.pl	CDS	6044	6271	.	+	.	status known
RGCG81240	reformat.pl	CDS	1001	1058	.	+	.	status known
RGCG81240	reformat.pl	CDS	2343	2402	.	+	.	status known
RGCG81240	reformat.pl	CDS	2687	2794	.	+	.	status known
RGCG81240	reformat.pl	CDS	3156	3276	.	+	.	status known
RGCG81240	reformat.pl	CDS	3323	3458	.	+	.	status known
RGCG81240	reformat.pl	CDS	3595	3684	.	+	.	status known
RGCG81240	reformat.pl	CDS	3741	3786	.	+	.	status known
RGCG81240	reformat.pl	CDS	3842	3918	.	+	.	status known
RGCG81240	reformat.pl	CDS	3965	4098	.	+	.	status known
RGCG81240	reformat.pl	CDS	4587	4696	.	+	.	status known
RGCG81240	reformat.pl	CDS	4742	4855	.	+	.	status known
RGCG81240	reformat.pl	CDS	5147	5228	.	+	.	status known
RGCG81240	reformat.pl	CDS	5276	5370	.	+	.	status known
RGCG81240	reformat.pl	CDS	5525	5737	.	+	.	status known
RGCG81240	reformat.pl	CDS	5832	5873	.	+	.	status known
RGCG81240	reformat.pl	CDS	5923	5957	.	+	.	status known
RGCG81242	reformat.pl	CDS	1001	1053	.	+	.	status known
RGCG81242	reformat.pl	CDS	3792	3878	.	+	.	status known
RGCG81242	reformat.pl	CDS	4635	4761	.	+	.	status known
RGCG81243	reformat.pl	CDS	1001	1081	.	+	.	status known
RGCG81243	reformat.pl	CDS	1190	2002	.	+	.	status known
RGCG81244	reformat.pl	CDS	1001	1103	.	+	.	status known
RGCG81244	reformat.pl	CDS	1148	1441	.	+	.	status known
RGCG81244	reformat.pl	CDS	1494	1631	.	+	.	status known
RGCG81244	reformat.pl	CDS	1760	1904	.	+	.	status known
RGCG81244	reformat.pl	CDS	2002	2066	.	+	.	status known
RGCG81244	reformat.pl	CDS	2741	2973	.	+	.	status known
RGCG81244	reformat.pl	CDS	3022	3215	.	+	.	status known
RGCG81244	reformat.pl	CDS	3266	3926	.	+	.	status known
RGCG81246	reformat.pl	CDS	1001	1216	.	+	.	status known
RGCG81246	reformat.pl	CDS	1262	1463	.	+	.	status known
[truncated: 12,698 more rows]
