# Supplementary material for: Automatic generation of gene finders for eukaryotic species
Source: BMC Bioinformatics. 2006 May 21;7:263. doi: 10.1186/1471-2105-7-263 (PMC1522026; doi:10.1186/1471-2105-7-263)
Supplement: Additional File 9 — The sequence part of the training set for C. glabrata. The file is in Fasta format and packed using bzip2. [file 1471-2105-7-263-S9.bz2 › 1471-2105-7-263-S9]

>RGHF80001 Genomic segment corresponding to mRNA: XM_449957 Candida glabrata CBS138, CAGL0M14091g predicted mRNA.
AAAAATACTTATGGATAATGATATACTAAATCTACAAGCGGGGAAATATTGTACTTTCAC
ATTTATTTACATGCAAGAACTTTGTGTAAAAGATACTACATTATGTATCATATTGTTCTT
TCATTATGGCTCTAAACTAGCGCTGAATCACGTCCCAAAGAGTCATGAGCAAGTCACATG
TGAAAACGTAAATTGTCATGTAAAAACGGATATGCGGCGGACTTACTGATCGTTGACATC
CGGACATAAGTGGACTTGCACTTTGTCCTGTTTCACGTGATGCACCGTTGTTTATCCCTT
TTGCTTCCAAACTGTGGTTTCCCTCACAAAGTTGTGCTCCAGCAATGTTTCATTTGACCA
ATTGAGAGCTGAGATAAATACTGCCTTCTCGAGTGCTGCCCTGGAATGAAAGACTGCTTC
GTTGAAATTTTATTGGGATACACCGACAGGTGTTAGTGGTATGCGATATCCATGGATATG
ACACTCGGAAGAATTAGATCTCTCTTGTAGATCTACTTCCCATGTGTCAGCAGCGCATTT
CAGTGTGGGAAATCAAATATTCTCAACCATTTCACTCCATGGTTTCATTAGACATGATAG
GAGAGTGTTAGCTCTGACTCGTATTGATGGCAAATTAGGTATTTTTTTGATTTCAGGACA
GCAATCATCCTTATGTAATAAACAAGTAGTGTAATTGCCATCTTAGTTTAACTCCACATA
GCTAAAAAAAGTTCATGAAAACTACTCCGCCATATTTCCACGGAACTACTAAACAATGCT
TATATTATAATACATTTCATAGTAGACAACGGAAATAAGGATTTGTTATTTTTGTGATAA
GGTACTTATCTACAAGAAGATTTTGATGAATATTATAAAAGAAAACCATTTTTATGGGTT
CCAATCGTTTATTCTTTTACCAAAAATCATTCACTATCTGAAATGCCAACGGTAGAAAAC
AATAAGTTTTACAGGTTATTGACACCCATACTAGAAAAATATGCGTTATCTTATCATATA
TGCTCACCCTGACCCAAAGTCTTTAAACAGCTCGCTTCTAAAAGAGACTGTGGGTCAATT
GACCTCCCAAGGACACGAGGTGAAGGTCTCTGACCTTTACGCTCAAAAATGGAAAGCTGC
GTTGGACAGTGACGATGCTCCTGTACAACAAGAACCAGGTCGTTCTCATTTCACATTCGA
TCTAGGCTTATCGTTCGAGAAAGGTAAACTGCCTGCCGATATTGTTGCTGAACAAGAAAA
GGTCAAATGGGCAGACCACGTTATTTTCCAATTCCCTCTATGGTGGTATGCTATGCCAGC
CATTATGAAAGGATGGCTTGACCGCGTATTTACATACGGATTTTCATTCGAAATGCTACC
GGATGGAGGAATCGGAGGTTTACTAAAAGGTAAAAAAGCCTCAATCATTGTCACAGCAGG
TGGGTCTGAAGAACAGTACACATCAAACGTCCCTATAGAGGATCTACTGCATCCGATCCT
TCATACTTTGCTTAAGTATTGTGGAATTGAACCATTACCTACCTTAACATTTTACGATAC
TATTTCAAAGTCTAAAGAGGAGTATGAGAAGGAAAAATTGAGACTACATAAGCACTTACA
GACTCTAACCGCTGTGGAGTAAACATATGTAGAGTCAAATGTATATTCTAACGTCAAACG
ATCTTCGGTTTGGATCGGAAATACATCATTTTATTAAATCAGTAAAGAAGGTTATATAGC
TCCCCTAAGTTAAAAAATTGTTGATCGTATCGATCTTATGTTAGGTGTGGTACCAAAAAT
TGTTTTTAATAAGTTACATTTACAATTGATCACTCCAAAACAATATATTCATTGCATATA
TAGAAATAACAACTCTCAACGATGCCCCTTTAATGACATTATATGATTTGTGTAACATCC
ATTTACCATGTAGAAACATTTTAGGATACTTATATTATTTTTCACTAAATTTTTTTTAGA
AAATATCATTAAGGCTACTTTTTGCAAGGGAATCAGATATATCTCGAAACTTTAATAAAT
CACGTATGACTTCTTCAGTTTTAAACTACAAGCTATGCAAATTAGAGTTTCTATTTAGCA
ATTTTCAATTCAATATTTTGAGTAATTGAGTAGATCCGTTGATTATCTACTCATTAATAG
CTAAATCTTTGAGTTGATGACAGGTTTACTACGTTATACATATATTTAACAACGACGACG
AATAACGATAAACACAGAGCAGCTATAAAAACGGTATCTTAAAATATCTGACTTCTATTG
CTACAAATAATTATAATATCCTTTCAAATTAGATAATATGTTATGTATAATGCCTGGGAG
ATAACAATCTTTCTAAGTCATCATCGTGGTCATAAATACCAGAAATATATCTTGAAAATA
ATCTATTGTGTCATATGGTGAATGGTATTATCTTAGAAAATACACTCTCCTTTTAATTTT
AATAATTGATGGCTTTCTATTCAAATCATTGGTTGATACCAAATTGGGTGGCATAGCATA
ACATAATTCTTATATCTAAAATCATTGATTGTTAGAATATCCATTCCCTATTATGCCGCC
GTACCATTTCAAATTATTATCTAATCTACGATCATTATACAATATAGGTATTTTGCTTTT
CG
>RGHF80002 Genomic segment corresponding to mRNA: XM_449956 Candida glabrata CBS138, CAGL0M14069g predicted mRNA.
GTCTTTAGTTGATGCGAAAGAAGCTGCCAATCTGATGTTCCTTCTTTTGGATTGATAATT
AATAGACCTCTCGTAACTGGATTTCTACAGCTTTGTTTATATTTTTTTACATAGTTGGTT
TTTTCGTTTGAATACCTGGTACCAATTCATATTCGTATATGAACCGCTCACCACAGAACT
GCACAGACCTGATGGCGAATTCCCTGAGAGCATACTATCTCCTATTTAAAATTTTAGTTA
CCTGATATATCCTCCTCCAGGTTTCATAATTGTAGGGAACGTATAAGTAACTAACCCCCA
CAGGTTATTATCAGGGCCACAATTGGCATGAAGAACAGCTATTTAGTACAAGACAAGCTT
TACGAAAATGAAACTATGTTTCAAAATGTAAATGCAGTACTAGCATTTATCTTACTCTCT
CAATGTGAAACATAAATGAGGTCAGATATTCTCCGAAATAAAGACAGAAAACGTAAATGG
CATTCGCCATTGTCCTTCCTATGCAACTATTGTAGAGAAACGTATAAACTATACGAAGCC
AAACAATGAGATGATACTAAAAGAGTTCTTGATCAATATTGCTGCTTGTATGTCCATTTT
TGGAAAGGCGAATTAAAGTATTGTATTGATACTGAGGAAAGTTTTCCTCTTCATTCAAGG
TCATATTGAAGACCATCGCTTAAGTAGCATCAAAGATTAGAATGAAAAAAAAACAACGCA
AATTAGCTGATATTTCCACTTTATCAACAATAGCGACTCAATGGCCTAAAATATTTGTAC
AGCGAAAGCTGCCGATCAATGCTCTTTGGTCGGAGTATGAAAGTCTTTGATTCGCCTCGT
TTGACTAAGAGCAATCGATTCAAAGTTGTATAAATACAAGCCTAGTCATTGAATTTTTAA
TTCCAACTTGTTAGGCTTTTTAGACATTGTTATCTTACTACACAAAATCTATCCTTCTAT
CAACGAGCCGCTCAAAATAACACACGAGGAAAAAGTATTCATGAATAAAAATATGAATGC
TTTCAAATCCTTATATTTTTTGACGTTTCTCTTTATGAGCAGTGTCTTAGCTGCCAATTT
ACCAAAGCTTACAAACATTTGTCAGATTCCAGATAATGTCAAGAAGACTAGTGGTTTCAA
AGGTGAAATCAGAAGAATTGGGTTGTTCCCACCTGGGGGCGATTACACTTACTTATTAAA
GTTCCCAAGCACTGGCTCTACTGCCTCTGACACTATATCTTTGACTACAAAACCCCAGCT
ATCTACTAGTGGATGGTTCCCATCATTGTTTGGGCACACTTACTTTATTAAAGCCGATTT
GTTAGTTTATATGGTAGCATACTTTGTCCCAACTGAAACTGGTGAATATACATTCAAATT
AGTAAACTCTGATGATGCCGCTGTTATGTATGTAGGTAATCCATCTGCTTTCCCTTGTGG
TAGCATTGACACTTGGCCAGAACCTAGAAAAGAAGACATTAATGTTTGTGACAAGATTAG
TGCAAGTACTAAACTTTACATGGAAAAAGGTCTAGCATATCCTGTTAGACTGGTATGGTA
CAACGGTGGTGGTGACGGCCAGTTTAATGCACAATTCATTGATCCATCTGGTACAACTCA
CACAGACTGGAATGGATATGTTTGGCAATATGATGCATGCACAGACTGTGACTATAAACC
AATCCCAGATGCATCAACAACGACTAGTGCTGGTTACGTTTTGAGCACAACCACAACTAG
AACATCAGAAAGCAGTTACACTGATGTTAATGGTTATGCCACCGCTGAAGATTTCTTTTG
GGAAGAAATTCCAACATCTACTGAATCAATTAGTATTCCCGATCCTACCACATCTTCATT
TACCAATTCTAAGGACTATGGAGAAGAGATCATCTCATTTTACAGCACTACGGCCTCTAA
TGGGAAACCAATTACTGGCACAACCACAACCACAGTAATCCACACATATGATCCATTAAG
TATTCCTGATCCTATCACATCTTCGTTTACCAATTCACAAGATTACGGTGAGGAAATCAT
TTCATTCTATAGCACCCATGAAGCTAATGGTAGACCAATAGTTGGATCCACCACAACCAC
AGTAATCCACACATATGATCCATTAAGTATTCCTGATCCTATCACATCTTCGTTTACCAA
TTCACAAGATTACGGTGAGGAAATAATTTCATTCTATAGCACCAATGAAGCTAATGGTAG
ACCAATAGTTGGATCCACCACAACCACAGTAATCCACACATATGACCCATTGAGTATTCC
TTCGCCCACAACATCATCCTTTACTCATTCTGATGAATATGGTGAAGAAATCATATCGTT
CTATAAAACTAATGAAAAGAATGGCAAACCCATTATAGGCTCAAATACCACTACAGTTGT
TCATCCAATTGTTCATTCAAGTTCTGTATCACCTCTTTCATCAAAAAATCAAGCCGCTTC
TTCGAATAGAGCTTCCATGGTGAACTCAACTATTACCCATGCATCAACGACAGTTATGAG
TGATTCCATTATTACCTCGACTAGTACTACATGGTATTCCTCTGATGATTGGAGGGTGGA
AGAAATTGTATCCTGGTATGGAACTACTGATGCATACAACCACACTGTCCAAGGTGTTGG
CACTGCGTACTTCAGAGATAGAGTCGATGCATTGCCTGTAATGGTTAATTCTTCTGAAAC
TGTTTCTACCTCAAGTCAATCGAGCTCAACAGCGTCTGAAACGTCATCATCTTCTATAAG
CTCTTCAAATACTTTGAACATGCCAACTTATCGAAATGTATCTGATAATAATGTACCACC
ACTCTCACCAAGTCAGGTTTATACTACTGTTACAACTAAATCTACCTCATATAGCCGCAT
TACTATAACAAGTTGTGATGACATGGCTTGTAACGTTATCACCACAACTACCAGTGATGT
GGTCACATTGACAACAACTTATTGCCCAGAAACTGCTATGAATGAAATGCATGCAAGCTC
ACCAGATTCTGCATCAGCCTCATCAGGTAATAACGATTTGACTAAACAAGTGTCACAATC
GGCTATTACTACTGTAATAAATGGTATGACTGTGACAACTGTAACTGATTGTCCTGAATC
ATCAAGCGTGTCAAGTTCTGCAAGTGCTGTACAAAATGCCAATGTAAACACTGGTTACGA
CAACAAAATACCAACAATAGACGTCATTAAAACTTTTAAAACTACAGTTACAATCATTGA
GACACCAGACCAGCCAAACACTCAAAACATACCTTCCAAGATCGATACCACCAGTACCAA
AACAGAGACAGTAGTTGTAACAGAAAAAGATAATGGTAATGTAGCCTCGACGAAAATTGC
CGGTGACCACGGCTCTATTGTTACCAGAAGTACAACTAAAGCATCTGGCGCTCAAATACA
TTCTGATACAACTTTATCACATGTAAGAGCAGAAACCACAACTGATAAAACTGGATTCCA
ATACTCAGCACCAAGTAACCATGTGGTTCAACAGACTGTTAATGGTGCTGATATGATTAC
TGCGAAGTCCGCAAACTTCTTTACGGCTGTGTTCATTTCATTGCTATGGTATTTTATCTG
ATTGAATGATTGATCACAATATTTGAGAAACAAAAACGCAATGTCCACAAGTTTTGTTTT
CATATAACTCCATTTCATTTCTGATCTTTTCATGATAAGATTTATGCTTGATAGAGAATT
TGTATTCCATTTCAAACGTAGAATCTTTTTGCTTTGTATTACTTCATGTTACTTCATGTT
ACTTCATGTTAATTCTATTGCATTGGTGAATTTTATATCTGTAAATACCAATGCCTCTGT
ATATTTGTCTTTTCTTATGTAGATACACATTATAAACGTTTAAATCTCCCTCCAAAGTTA
AAAGCATTATATTTATGGTAGTTTATGAGAAACACCACTTGACGCCTGACAACAGCTATC
AAATTCAGCAAAAATACTTATGGATAATGATATACTAAATCTACAAGCGGGGAAATATTG
TACTTTCACATTTATTTACATGCAAGAACTTTGTGTAAAAGATACTACATTATGTATCAT
ATTGTTCTTTCATTATGGCTCTAAACTAGCGCTGAATCACGTCCCAAAGAGTCATGAGCA
AGTCACATGTGAAAACGTAAATTGTCATGTAAAAACGGATATGCGGCGGACTTACTGATC
GTTGACATCCGGACATAAGTGGACTTGCACTTTGTCCTGTTTCACGTGATGCACCGTTGT
TTATCCCTTTTGCTTCCAAACTGTGGTTTCCCTCACAAAGTTGTGCTCCAGCAATGTTTC
ATTTGACCAATTGAGAGCTGAGATAAATACTGCCTTCTCGAGTGCTGCCCTGGAATGAAA
GACTGCTTCGTTGAAATTTTATTGGGATACACCGACAGGTGTTAGTGGTATGCGATATCC
ATGGATATGACACTCGGAAGAATTAGATCTCTCTTGTAGATCTACTTCCCATGTGTCAGC
AGCGCATTTCAGTGTGGGAAATCAAATATTCTCAACCATTTCACTCCATGGTTTCATTAG
ACATGATAGGAGAGTGTTAGCTCTGACTCGTATTGATGGCA
>RGHF80003 Genomic segment corresponding to mRNA: XM_449955 Candida glabrata CBS138, CAGL0M14047g predicted mRNA.
GATAACGAACGTTTCTATTGCTTTGTTCGGAAAAAGAATATTTGCTTTATGTTTTAGATG
AATATAACTCAAGATCTTTTAAAGCTTTTCGTAACATGTTCTGAATGATTTAGCTCGCAA
GAAGAAATCAACAATATTTCAATGATTTCAACGCAATAGAGTTTGTCAATAAGTCGGGAA
ATCTCAAAAGAACAGCACAATTGAGTTCCAAAACTGTTGTTCTTATGATCTTTTTTTTTC
AAATACATGAGAATGTTGTTTATCTCTCATTTAATGGTTTATGCAAAATGCAAGCCTCTC
TTTTGCAACAATTGCATATTCTACATGTTCCTTAGGTAAGGAAAAAATCACATTGCTCTG
TTCAAAGCGATAATTGTGCAAAATGTGAGAGAGAAAGAGAGGTCAAAGATTATTTCTTCC
CCACTTTCTAATTATAATCAGTATACGTCATCAATGTAAATGTTCCGAACCGGATCCTGC
TGCTTGGAGTACATGTTGCAAAAATCATATAACTTCGATTTTCAAAACAGAATTGTGAAA
ATCCTTTATTTTTTACTCTTCCAAGAATTTCATTTTCAAGTTAAAAAAAGAAATTTAGAT
GGCCTCACACAGAAAATCTCGTAGACCCCAACCACATCGAGAGAGAAAAAAAAGAAACTT
TCTTTAACAACCGATGTAATACCGACTAATGATTACTACTAAAGTAATATAGTATCTGCA
CATGCAATAATGCTAAGATACATATCTGCTGTTATGAAGATAAGAAATAGTTAGGATTAT
TATGTAATGGTAAAGGTGGCAGCAAGAGCTCGTTTTTACAAGCTACATCCTTGTTCAGAT
GTTGCAACATTAAAAAATTGAACTATATAAGGGTAGCGATTTTTTCGATACCTATCTTCC
AATTGAATTATGGTTTATTGACTTCTGCTAGTTGTTATTCAGCAAAAATAAACTATTCTT
TAGTTAAATCCACACAAGAACTATTGCATTCGAGAAAAACATGACTACTGACACATTTAA
AGGTATTGCCGTTGTAGACCACAAGGACTGGAAAAACCCAAAGAAGGTTGAATTTCCAGC
CAAACCATTCTACGACAATGATGTTGACATTAAGATTGAAGCGTGTGGTGTGTGTGGTAG
TGATATCCACTGTGCTGCCGGTAACTGGGGTCAAAAACAAACGCCACTAGTTGTTGGTCA
TGAAATCATCGGTAAAGTCGTTAAAGTTGGTCCAAAATGTAAAACTGGTTTGAAGATCGG
TGACCGTGTTGGTGTCGGTGCCCAAGTGTTTTCATGTTTAGAATGTGAGCGTTGTAAGAA
TGATAATGAGCCATACTGTGCTAGGTTTGTTACCACATACTCTCAGCCATACGAAGACGG
CTATGTCTCTCAGGGTGGTTACGCTAACTATGTTAGGGTGCATGAGCATTTTGCGGTTCC
AATTCCAGAAAATATTCCTTCAGAATATGCTGCTCCACTTCTATGTGGTGGTTTGACTGT
ATACTCTCCACTATTAAGAAACGGTTGCGGTCCAGGTAAGAAAGTCGGTATTCTTGGTAT
TGGTGGTATTGGTCACATGGGTATTCTATTTGCTAAGGCAATGGGTGCCGAAGTATACGC
TATTTCTCGTTCTAATGCTAAGAAAGAAGACTCTCTAAAATTGGGTGCTGATCATTACAT
TGCCACTAAAGAGGAACCAGATTGGGGTACAAAGTACTTTGACACTTTCGATTTGATTGT
TGTCTGTGCCTCTTCATTGACTGATGTTGATTTTGATGTCATGCCAAAGGCAATGAAAGT
TGGTGGTAGAATTGTTTCTATTTCTGTGCCAGAACAAGACGAAGTCCTAACGATGAAGCC
ATTTGGTTTGATTGGTGTCTCCATCGCCAATTCTATTTTAGGCTCCATTGCTGAGATGAA
ACAATTACTAAAGTTAGTCTCAGAAAACAATATCAAAATTTGGGTTGAAACACTACCTGT
TGGTGAAGCCGGTGTTAAGGAAGCTTTCGAAAGAATGGATAAAGGTGATGTTAGATACAG
ATTCACTTTGGTTGATTACGAAAAGGAATTTGGTAACTAACTACTACATCAGCATATCAA
ATCTAAACTATAACACATAGAATGATTTCAGTATATTCCCTAACGCATGATTTTGTTTGT
TTATTCAATTGAATTATATAAATATAACAAATTACTATAAAATAAAAGAGATATGATAAA
TATTCCACTCGTTATTTGTTCTTTATTGAATTCAGCAACGTGCAGTTTTATAAAAATCAC
ATATGGATTTAGTTATAATTACTTAACAGTCATTTAATGTTTTGGGCATCATTGTTGAAT
TCCCAAACTCATATAAATATCACTCCACAAAAAGCAAGAGAGACCTAAACACAAGAATAA
ACAAAAATAATTACTATGTCGTAAAAAGAAACCAACCAGAATACAGTCGAGTATCCTGCA
TTATTGTAACATTGTTTGGTTTGTTTTATAAAGAATATATCTATATCGTTACTTTAGGTC
TTCATCTTAGATTTATTTCAATAAATGCTCTCAGATAGTTTCCACCTTGACATGGTCACC
ATTCTTATCAGAAGATTCTAAGAATGCAGCAACACAAGCCAAGTGATGGAAAGCGACTCT
TGGAGTTGATCTGAATAGTTTCTTGTCTTTTTTAGTTACAGCTTCGCGGAAATTTTGAAA
TTCAGCATTAACACCAAAGGTGTCATCTAATGGTACGTCGTGTACCTCCTCAGCTGAACA
TTCTTCAGCAGAAGAACCATATCTAACCTTAACGACAGGCTTCTTCTTGTCAGATAACTC
GACGACAACTGTACCATTTCTACCGTAGATCTTCAAGAAGACAGATTTATCTGTTGCACC
AAAAGCGGAACCATAGGTAAAAGTACCAATAATGTCAGAGTCCTTCATCTCAACTGTACT
GAACACGATGTCAACAGTACCGGATTCCTTACGTACCTGTCTGGTCAAAGCAGAAACACA
GGCAATTTCACCAACTAGTTCTGTTACCAAGGCCAGTTGATGGACACCACCATCAGATAA
GAAACCACCGATGTGCTCAG
>RGHF80004 Genomic segment corresponding to mRNA: XM_449954 Candida glabrata CBS138, CAGL0M14025g predicted mRNA.
AGACATATTTGGAAAGAGTTCTTGATGATTACTTGGCGATTACAGATGCAACTGAGCTTA
TAAAATCTGGTGTTGAGGCCCTAAGACAATCGCTGAAGGATGAAACGCTGAACACAGACA
ACCTATCAATTGCTGTGGTGGGTAAAGACATTCCTTTCACAATCTACGATGGTGAATCTG
TCTCTCAATACCTATGATCAAGAGTATTCTAAACTACATATAATTCATACACATATATAT
CATTATCATATATATGATCATTAGCAGAATTTGAATCGCAATTTTTAACGACAGTACTAT
ACGCGCCGCTTGATTAGTTATCAGTGCTTGTAACATCTCCAGACGGGTATCACCAATTTG
TGGAATAGAATACAATGACGTCTCCCGATGTCATCTTTTCGATCTTATCTATGAAGCGAA
AAGGGTATACCCCTGCCAGGCGAATCTGGTTGTATTTTGGCCAGTACTGTACTTTATCTC
CGGTGTATTGTATTATTATCATTATCTCCGCCAGTATAAACAGGCCCTGTATAACGTCCA
GAAAAGCACCTAACAAACACTCAAAGGAGATTGAAACTCAATCGACCTTTCATTCTGCTT
GTCAGCATCATCGAGTGACGTTATACTGGCATCTGGCATCCTCGCTGGTAAGAAACTTCA
GTACAAACGCATAATGGGTAGGAGGGTCACTGATAAAAAAGCAATTTTTTGATGTAAACC
AAAAAAATAAAGGTCGACCCCACCATATTTAGAGTGAGTTTAGAGTGAGGGGTCATTAGC
AAAAAAAATTCCTGTAGTATTAGGGAGGGATCCTAGTAATAATTAAACTTTTGTCAGTAA
CTGTATTGCTTTCTCTGTAGTATATAAAAGGGACACAGTTTTTGGTTTAATCACTTGTAT
TAGTGACCTACATATCTCGGGATACTTTCTGACATTCATAACAGGTCAAGAAGCAAATCA
TAAGCTTATTATAGTGTTACTAGAAATAATAATAAACAAAATGGCTCCTTTAAACGTTGG
TGTAATTGGTACAGGTATCTTTGCCACAGACAGGCATCTTCCATCTTACCAAGAGATGTC
TGATGACTTCAAGGTTGTTGCAGCTTTCAACAGAACAAAGAGCAAAGCTCTGAAATTTGC
TGAATTGGCTGGTCTTCCAGAGGAGAAAGTGTATGATGATTTGAAGGGTATTGTCAATGA
CCCAGAAGTACAAATGCTGGATATGTTGCTACCAGCTCAATTCAACTTAGACACTGTCAA
GCATGCTATTGGTGCTGGTAAGCCAATTTTGTTGGAGAAGCCAATTGCTGCTACTATGGC
CCAAGCTAGAGAAGTTGTGAAGCTCGCTGACTCGGTTGATATCCCAATTGGTATTGCTGA
AAATTGGTTATACTTGCCTTGCATAGATGTTGCCAAGCCTTTGTTGGAAAAGATTGGTCC
TATTGTCGCTTTCACTCACAATTCAACCGGTCCTTTCGTTACCCAAAATAAGTACCTGTC
CACTTCTTGGAGACAGAACCCTGAGCACATCGGTGGTTTCTTATCTGATGGTGGTGTCCA
TCAACTGGCCTTGGTAACAGAACTAGTTGGTGAAATTGCCTGTGTTTCTGCTTTGACCAG
ACAGGTACGTAAGGAATCCGGTACTGTTGACATCGTGTTCAGTACAGTTGAGATGAAGGA
CTCTGACATTATTGGTACTTTTACCTATGGTTCCGCTTTTGGTGCAACAGATAAATCTGT
CTTCTTGAAGATCTACGGTAGAAATGGTACAGTTGTCGTCGAGTTATCTGACAAGAAGAA
GCCTGTCGTTAAGGTTAGATATGGTTCTTCTGCTGAAGAATGTTCAGCTGAGGAGGTACA
CGACGTACCATTAGATGACACCTTTGGTGTTAATGCTGAATTTCAAAATTTCCGCGAAGC
TGTAACTAAAAAAGACAAGAAACTATTCAGATCAACTCCAAGAGTCGCTTTCCATCACTT
GGCTTGTGTTGCTGCATTCTTAGAATCTTCTGATAAGAATGGTGACCATGTCAAGGTGGA
AACTATCTGAGAGCATTTATTGAAATAAATCTAAGATGAAGACCTAAAGTAACGATATAG
ATATATTCTTTATAAAACAAACCAAACAATGTTACAATAATGCAGGATACTCGACTGTAT
TCTGGTTGGTTTCTTTTTACGACATAGTAATTATTTTTGTTTATTCTTGTGTTTAGGTCT
CTCTTGCTTTTTGTGGAGTGATATTTATATGAGTTTGGGAATTCAACAATGATGCCCAAA
ACATTAAATGACTGTTAAGTAATTATAACTAAATCCATATGTGATTTTTATAAAACTGCA
CGTTGCTGAATTCAATAAAGAACAAATAACGAGTGGAATATTTATCATATCTCTTTTATT
TTATAGTAATTTGTTATATTTATATAATTCAATTGAATAAACAAACAAAATCATGCGTTA
GGGAATATACTGAAATCATTCTATGTGTTATAGTTTAGATTTGATATGCTGATGTAGTAG
TTAGTTACCAAATTCCTTTTCGTAATCAACCAAAGTGAATCTGTATCTAACATCACCTTT
ATCCATTCTTTCGAAAGCTTCCTTAACACCGGCTTCACCAACAGGTAGTGTTTCAACCCA
AATTTTGATATTGTTTTCTGAGACTAACTTTAGTAATTGTTTCATCTCAGCAATGGAGCC
TAAAATAGAATTGGCGATGGAGACACCAATCAAACCAAATGGCTTCATCGTTAGGACTTC
GTCTTGTTCTGGCACAGAAATAGAAACAATTCTACCACCAACTTTCATTGCCTTTGGCAT
GACATCAAAATCAACATCAGTCAATGAAGAGGCACAGACAACAATCAAATCGAAAGTGTC
AAAGTACTTTGTACCCCAATCTGGTTCCTCTTTAGTGGCAATGTAATGATCAGCACCCAA
TTTTAGAGAGTCTTCTTTCTTAGCATTAGAACGAGAAATAGCGTATACTTCGGCACCCAT
TGCCTTAGCAAATAGAATACCCATGTGACCAATACCACCAATACCAAGAA
>RGHF80005 Genomic segment corresponding to mRNA: XM_449953 Candida glabrata CBS138, CAGL0M14003g predicted mRNA.
AGTTTTGAGATAGTAGCGCTTTAATAACGCCTAGGTGGAATAGCCCAAAAAATGAGCCAC
CTTGGAGTATTAGCGCGGTGGTTCCCAATGACAATTTACATCTCTGGAAAAATGAAGTAG
GTGTCATTGACTTGTCTAAAACATCTAATCCGTCAATTGTCCTCTCTAAATGTTGCTCAA
TAAGGAGCTTAGTACCCATTAATGACTTGGTGAAGAGTTTCTTGTCAACAATACCTGCGA
AGTTCCTCAACATGCAAGGTCCAGTGGTGGAAAATTTCTCCTTGATCTTCTCAATATCAT
TTTCATTCAGATTCTTGGTCAAAGATGCATATTGCTCTAAGACAGACCTGAAATCATACC
TTCTCGAAAAGAAGTTTCGCCTCCATAAGTTGGCACCAGTAATCTCATCCACAATGGTAG
CCCGTTCACACCAGTCGTCATAGCTCTCACTAGAGTCCAGCTCCTTAATTGCCTCATAGT
ACAACATCCTAGATCGTGGGCGTATGTAGTTCATAAACTTATACGTCCAGAACAGAAATA
TATCTGCGAAAACATGCAAAACATCCCAGACCATAGGCGGTATATGGTCCAGCACAGAGT
AAACGACATTCAACAGCCATGCTCGCACCAGTGCAACCACAGACACCGAACTTTTCTTAC
TTCCCATCTGTAACCACTATCTATTCGAGGTGCTTACTGCTCTGCCCCACCTACAGCTAA
CTGAGCACTATTGACTGCTTTATCACCAGTACTTATAAGTGAGCGTTACAAGCATTGAAG
GGATTCGTTTCTTATTCGTGTCCAGGAACACCTAGCTTCTGACGAAATGGGGGAGGAGTT
CCCTTCGGGCTGTGGCAAAAGTTTGGCAGGGCGTGAAAGAAGGTATATTATGAAGTATAC
TAAATGCATACTGCTAGTTCCCAGTGTGTGTTCTTTGACTCAATTGTATATTGTGTACTA
GGAAACTAGTAGTGGAGGTTTAACAGTAAGAAACTAAGCGATGTTCAGAAACAATTACGA
CGGTGATACGGTTACATTTTCTCCTACTGGTAGGTTATTCCAGGTCGAATATGCGCTGGA
GGCCATCAAGCAAGGTAGTGTTACTGTTGGTCTGCGTTCCAAGGATTATGCGGTGCTGGT
TGCGTTGAAACGTAATGCAGACGAGTTGTCGTCTTACCAGAAGAAGATTATCAAGTGTGA
TGAGCACATGGGTCTGTCGTTAGCTGGGCTGGCTCCAGACGCTAGAGTGCTGAGTAACTA
TTTGAGACAGCAATGTAATTATTCACAACTGGTGTACAATCGTAAGCTGAGTGTCGAGAA
AGCCGGTCACATGCTTTGTGATAAAGCCCAAAAGAATACACAATCCTATGGTGGTAGACC
ATACGGTGTTGGTCTGTTGATCATAGGGTATGACAATAGTGGTCCACACCTGCTAGAATT
CCAACCTTCTGGGAACACATTAGAAGTATACGGCTCTGCAATTGGTGCACGTTCTCAAGG
TGCAAAGACATATTTGGAAAGAGTTCTTGATGATTACTTGGCGATTACAGATGCAACTGA
GCTTATAAAATCTGGTGTTGAGGCCCTAAGACAATCGCTGAAGGATGAAACGCTGAACAC
AGACAACCTATCAATTGCTGTGGTGGGTAAAGACATTCCTTTCACAATCTACGATGGTGA
ATCTGTCTCTCAATACCTATGATCAAGAGTATTCTAAACTACATATAATTCATACACATA
TATATCATTATCATATATATGATCATTAGCAGAATTTGAATCGCAATTTTTAACGACAGT
ACTATACGCGCCGCTTGATTAGTTATCAGTGCTTGTAACATCTCCAGACGGGTATCACCA
ATTTGTGGAATAGAATACAATGACGTCTCCCGATGTCATCTTTTCGATCTTATCTATGAA
GCGAAAAGGGTATACCCCTGCCAGGCGAATCTGGTTGTATTTTGGCCAGTACTGTACTTT
ATCTCCGGTGTATTGTATTATTATCATTATCTCCGCCAGTATAAACAGGCCCTGTATAAC
GTCCAGAAAAGCACCTAACAAACACTCAAAGGAGATTGAAACTCAATCGACCTTTCATTC
TGCTTGTCAGCATCATCGAGTGACGTTATACTGGCATCTGGCATCCTCGCTGGTAAGAAA
CTTCAGTACAAACGCATAATGGGTAGGAGGGTCACTGATAAAAAAGCAATTTTTTGATGT
AAACCAAAAAAATAAAGGTCGACCCCACCATATTTAGAGTGAGTTTAGAGTGAGGGGTCA
TTAGCAAAAAAAATTCCTGTAGTATTAGGGAGGGATCCTAGTAATAATTAAACTTTTGTC
AGTAACTGTATTGCTTTCTCTGTAGTATATAAAAGGGACACAGTTTTTGGTTTAATCACT
TGTATTAGTGACCTACATATCTCGGGATACTTTCTGACATTCATAACAGGTCAAGAAGCA
AATCATAAGCTTATTATAGTGTTACTAGAAATAATAATAAACAAAATGGCTCCTTTAAAC
GTTGGTGTAATTGGTACAGGTATCTTTGCCACAGACAGGCATCTTCCATCTTACCAAGAG
ATGTCTGATGACTTCAAGGTTGTTGCAGCTTTCAACAGAACAAAGAGCAAAGCTCTGAAA
TTTGCTGAATTGGCTGGTCTTCCAGAGGAGAAAGTGTATGATGATTTGAAGGGTATTGTC
AA
>RGHF80006 Genomic segment corresponding to mRNA: XM_449952 Candida glabrata CBS138, CAGL0M13981g predicted mRNA.
TTGTGAAAGGAATGTCTTTACCCACCACAGCAATTGATAGGTTGTCTGTGTTCAGCGTTT
CATCCTTCAGCGATTGTCTTAGGGCCTCAACACCAGATTTTATAAGCTCAGTTGCATCTG
TAATCGCCAAGTAATCATCAAGAACTCTTTCCAAATATGTCTTTGCACCTTGAGAACGTG
CACCAATTGCAGAGCCGTATACTTCTAATGTGTTCCCAGAAGGTTGGAATTCTAGCAGGT
GTGGACCACTATTGTCATACCCTATGATCAACAGACCAACACCGTATGGTCTACCACCAT
AGGATTGTGTATTCTTTTGGGCTTTATCACAAAGCATGTGACCGGCTTTCTCGACACTCA
GCTTACGATTGTACACCAGTTGTGAATAATTACATTGCTGTCTCAAATAGTTACTCAGCA
CTCTAGCGTCTGGAGCCAGCCCAGCTAACGACAGACCCATGTGCTCATCACACTTGATAA
TCTTCTTCTGGTAAGACGACAACTCGTCTGCATTACGTTTCAACGCAACCAGCACCGCAT
AATCCTTGGAACGCAGACCAACAGTAACACTACCTTGCTTGATGGCCTCCAGCGCATATT
CGACCTGGAATAACCTACCAGTAGGAGAAAATGTAACCGTATCACCGTCGTAATTGTTTC
TGAACATCGCTTAGTTTCTTACTGTTAAACCTCCACTACTAGTTTCCTAGTACACAATAT
ACAATTGAGTCAAAGAACACACACTGGGAACTAGCAGTATGCATTTAGTATACTTCATAA
TATACCTTCTTTCACGCCCTGCCAAACTTTTGCCACAGCCCGAAGGGAACTCCTCCCCCA
TTTCGTCAGAAGCTAGGTGTTCCTGGACACGAATAAGAAACGAATCCCTTCAATGCTTGT
AACGCTCACTTATAAGTACTGGTGATAAAGCAGTCAATAGTGCTCAGTTAGCTGTAGGTG
GGGCAGAGCAGTAAGCACCTCGAATAGATAGTGGTTACAGATGGGAAGTAAGAAAAGTTC
GGTGTCTGTGGTTGCACTGGTGCGAGCATGGCTGTTGAATGTCGTTTACTCTGTGCTGGA
CCATATACCGCCTATGGTCTGGGATGTTTTGCATGTTTTCGCAGATATATTTCTGTTCTG
GACGTATAAGTTTATGAACTACATACGCCCACGATCTAGGATGTTGTACTATGAGGCAAT
TAAGGAGCTGGACTCTAGTGAGAGCTATGACGACTGGTGTGAACGGGCTACCATTGTGGA
TGAGATTACTGGTGCCAACTTATGGAGGCGAAACTTCTTTTCGAGAAGGTATGATTTCAG
GTCTGTCTTAGAGCAATATGCATCTTTGACCAAGAATCTGAATGAAAATGATATTGAGAA
GATCAAGGAGAAATTTTCCACCACTGGACCTTGCATGTTGAGGAACTTCGCAGGTATTGT
TGACAAGAAACTCTTCACCAAGTCATTAATGGGTACTAAGCTCCTTATTGAGCAACATTT
AGAGAGGACAATTGACGGATTAGATGTTTTAGACAAGTCAATGACACCTACTTCATTTTT
CCAGAGATGTAAATTGTCATTGGGAACCACCGCGCTAATACTCCAAGGTGGCTCATTTTT
TGGGCTATTCCACCTAGGCGTTATTAAAGCGCTACTATCTCAAAACTTGATGCCAAATAT
TATCAGTGGTAGCTCAATGGGAGCATGCATTGCAAGTGTGTTCGGATGTTTGTCAAACGA
AGAGCTTTCGAGACTTCTCACCGGAAATGTCATACTTGACATGATAAGAAATGATATGGA
TCTTGTAAGAAGTTGTGGGTACGGCAATATGGAGCAGCATGTGAATTTAGGTAAACTAGT
TCAAAACCTGATACACCACGGGTATTCCCAAGACGTGTACTTATTTATCCAATTTGTTCT
GAAATACATTGTAAAAGACATGACATTTGAAGAAGCTTATCAAGCGACTGGAAAAGCGTT
TAATGTTGTTATTCACCCCATTGATAAGTCTTGCCCAAATTTACTAAACTATGTTACAAC
ACCCAATGTATTAATCAGATCAGCAATCGAGTGCAGTCTTGGCTCTGGCGTGTTAAGCTC
CAACACAAAATTGCTCTGTAAAAATCTGAATAATGATACTGTTCCATTTCTAGAATTTGG
TAAGGCTGGAGCAGACCAATTCTTGGCTCCTGAACAGGCGACAAACTTAGATGATGTAGA
AAGTCCCTACACAAGATTAACCGAATTGTTCAATGTGAACAATTTTATAGTTTCTCTAGC
CAAGCCTTACCTGGCACCTCTTGTAGGCAATGACCTGAAACATGAAATCAAAACCTCAAA
ATATTATTATTACAAACACTATCCGCAAACAACCGATGATATCGACCTTCCTGAGCTTAA
TATTCCACAATTGAATTTCACAGAAATGGAACCACTAGCTTTTAAGTTTAAATATCATTT
GGAGCGTAAATTAAAAAACATTGCCACTATGGAATTCAGACATAGAATGGAAGTGTTGGA
CAATCTTGGGTTATTATTTCCATTTATCAAAAGGTTAATTATTGATGAAAAAACACCAAG
ATCCGCTACAGAGATTGCGATTGTCCCTAAAATTAAAAGCCTATCTGTTACCAGGATCAT
TGAAGGTCAACTGGACAATATTCCGTACTGGATAAAGTGTGGTGAACAGAGTACATGGCC
GGTCCTGTCTTTGTTAAAAACTCGTTGCGCTGTGGAGTTAAAATTAAATGAAATAATAAA
AATGAGACGAGGGAACTAAATATACCATGTTTTAATGTGTTACGACTATTTAATCTATCA
ATAATCTTTGCTTATAGATCTTGCCTTATATTTACTGATAATTATGTTTGGAATACGAAA
TATACTTTCATTTTTTGAGAGGATTTATAAGTCTATATATATAATCAGACTTACATGAGC
TTTTATAGAGCAAGGCTACCATGTTCATGCATATGCGTACATAATTTAACTATAGAACAG
TTCTGTATTATCCTTATCGGTTAGGTAGAGGTACTCATTTTCAGCGATTTGTAAGTCTGG
GATGATACCTTGTATGCTGCTTGGTCCTCTTGATATCCTTAGAGTACCAGTAACGTCTTT
GGCTCTGCCTGTAGGCAGAGGATTTAATGCTATCAGAGCCTGCGATTTGTAGATATTAGC
CTGCAAAAATCTCTTAAACTCTACCGCTGTAGAGGTTTCTATATCTTCCTGGACTGGATC
AATAACACTGTTTATCACCAAAAGGCCGCATTTCTTTCGTAGGGCATTTATGAACTTGCT
GCCAAGAATATCTGCCGTGAGGTTCGGTATCAAAGAAAGCAATATCTCTGGCTGTTCAAT
TATGATCATACCGTTACGGTTCTCAGGAAACATATCTAGTAACGTCAACAGTATCTTCTC
TGTTGGCTTACCGCTGATCAATTGGACGAAATCTGTTAACAGATCCACTATCTTGTAGTG
AGACGAGTCCACTTGTAATCTGTTGAAATTAGCCTGAAAGAAACCAGTGTTATGGACAAG
TGATGCAACTGTGATCCATTTACCGTTACGCACCTGTGCAACACTGCTTTTCTGCTCACT
GTTCAAGGAGACTGGTGACCCTAGCAGATATGATTCCATAAGCACCGTGTTCAACCATGT
GGCCTGTGTGGCCTGTGTAGATGTTACATTTATAACCACATTCTCCTGAGAATCAAACAG
CTTATCAGAGACCACCGTATGGTCACTGAACAACACCAAATCCTGTCTTTGAACCATCT
>RGHF80007 Genomic segment corresponding to mRNA: XM_449951 Candida glabrata CBS138, CAGL0M13959g predicted mRNA.
CTTCTGGTTCGGCATCGCTCTCATCATCCTCAGCATCTATGATGCCATTGTCAGCTGTCG
CGCTGACTTTATATTCCGGTTCACCCAACGAAAAGTCGTCAAGATCATCAAGATGGCCTT
GTTTCTTCTTTCCATCATCATCGTCATCTTCCTCATCGTCATCAACTTTATAGTATTCTC
CTTCGGGATCCACGGCACCTTGGTACGGTGTCTTTGGTTCATCGACATGGATATCCTGGA
ATTGCTGCTTGGTGATCTCATTTTCGTCCAAGTTCTTCTGGTTCCATTGCAGTCTCTCCT
CTTCTGTCATGTTCTTCATCTCTTCCTTCTGCTTCTCCAATGCATCATGCTCCCTTTTCA
TCAGCAAGGTGTCCTTGGGTGGGCCTCTTCTCCTAGAAGGAGAGAGTGTGACATCTTCCT
CTTCACCATTCTCATTTAGATGAAGCGTGTCAATAGGAGTATCTCGTTTCCTGGAGGTAA
GTTGCGCATTCAACTGCGTGTTCTTGTAAACTTGCTTACGGAAATCACTCAACGACTGTG
CCTCCTGCGCACCATCACCCTCCTCCTTACGCACCGCATTCTTTAATATTCCTCCCATCT
TCTGTTCTTGCTATATTGACCTTGTCTTATCAATTAACTGTATCTCTAACTATTTCAAAC
ACCAAAACCCGTTCTTGAATATTAATCGTCTTTGATCCAATGCTTTATAGCTCATCTCTT
GGCTTTTTGGAACATTATTGCCCCTTCAACCCTTCTCCCATTTCACCCTTAAAAAAAGAG
TTGGCACAGGTAGTCATGTGTTTGTACCGTTATTTATTACTTGAAAATGTTCTGGGTGAT
GCTCATCGCAATTCCTGGTGTGGGTGTCTTTACTCATATTAATCAGCAAACGTCGTTCAT
ATATAAGCAATCGGCTGATCACATAGTTATTCTCATGTATTATTTGTAGTCAGCCAGTTT
TTTAAATTGTCTTAAAAGAGGACTGATTAGAGAAGTTCAGATGGTTCAAAGACAGGATTT
GGTGTTGTTCAGTGACCATACGGTGGTCTCTGATAAGCTGTTTGATTCTCAGGAGAATGT
GGTTATAAATGTAACATCTACACAGGCCACACAGGCCACATGGTTGAACACGGTGCTTAT
GGAATCATATCTGCTAGGGTCACCAGTCTCCTTGAACAGTGAGCAGAAAAGCAGTGTTGC
ACAGGTGCGTAACGGTAAATGGATCACAGTTGCATCACTTGTCCATAACACTGGTTTCTT
TCAGGCTAATTTCAACAGATTACAAGTGGACTCGTCTCACTACAAGATAGTGGATCTGTT
AACAGATTTCGTCCAATTGATCAGCGGTAAGCCAACAGAGAAGATACTGTTGACGTTACT
AGATATGTTTCCTGAGAACCGTAACGGTATGATCATAATTGAACAGCCAGAGATATTGCT
TTCTTTGATACCGAACCTCACGGCAGATATTCTTGGCAGCAAGTTCATAAATGCCCTACG
AAAGAAATGCGGCCTTTTGGTGATAAACAGTGTTATTGATCCAGTCCAGGAAGATATAGA
AACCTCTACAGCGGTAGAGTTTAAGAGATTTTTGCAGGCTAATATCTACAAATCGCAGGC
TCTGATAGCATTAAATCCTCTGCCTACAGGCAGAGCCAAAGACGTTACTGGTACTCTAAG
GATATCAAGAGGACCAAGCAGCATACAAGGTATCATCCCAGACTTACAAATCGCTGAAAA
TGAGTACCTCTACCTAACCGATAAGGATAATACAGAACTGTTCTATAGTTAAATTATGTA
CGCATATGCATGAACATGGTAGCCTTGCTCTATAAAAGCTCATGTAAGTCTGATTATATA
TATAGACTTATAAATCCTCTCAAAAAATGAAAGTATATTTCGTATTCCAAACATAATTAT
CAGTAAATATAAGGCAAGATCTATAAGCAAAGATTATTGATAGATTAAATAGTCGTAACA
CATTAAAACATGGTATATTTAGTTCCCTCGTCTCATTTTTATTATTTCATTTAATTTTAA
CTCCACAGCGCAACGAGTTTTTAACAAAGACAGGACCGGCCATGTACTCTGTTCACCACA
CTTTATCCAGTACGGAATATTGTCCAGTTGACCTTCAATGATCCTGGTAACAGATAGGCT
TTTAATTTTAGGGACAATCGCAATCTCTGTAGCGGATCTTGGTGTTTTTTCATCAATAAT
TAACCTTTTGATAAATGGAAATAATAACCCAAGATTGTCCAACACTTCCATTCTATGTCT
GAATTCCATAGTGGCAATGTTTTTTAATTTACGCTCCAAATGATATTTAAACTTAAAAGC
TAGTGGTTCCATTTCTGTGAAATTCAATTGTGGAATATTAAGCTCAGGAAGGTCGATATC
ATCGGTTGTTTGCGGATAGTGTTTGTAATAATAATATTTTGAGGTTTTGATTTCATGTTT
CAGGTCATTGCCTACAAGAGGTGCCAGGTAAGGCTTGGCTAGAGAAACTATAAAATTGTT
CACATTGAACAATTCGGTTAATCTTGTGTAGGGACTTTCTACATCATCTAAGTTTGTCGC
CTGTTCAGGAGCCAAGAATTGGTCTGCTCCAGCCTTACCAAATTCTAGAAATGGAACAGT
ATCATTATTCAGATTTTTACAGAGCAATTTTGTGTTGGAGCTTAACACGCCAGAGCCAAG
ACTGCACTCGATTGCTGATCTGATTAATACATTGGGTGTTGTAACATAGTTTAGTAAATT
TGGGCAAGACTTATCAATGGGGTGAATAACAA
>RGHF80008 Genomic segment corresponding to mRNA: XM_449950 Candida glabrata CBS138, CAGL0M13937g predicted mRNA.
CCTGCAAAAATCTCTTAAACTCTACCGCTGTAGAGGTTTCTATATCTTCCTGGACTGGAT
CAATAACACTGTTTATCACCAAAAGGCCGCATTTCTTTCGTAGGGCATTTATGAACTTGC
TGCCAAGAATATCTGCCGTGAGGTTCGGTATCAAAGAAAGCAATATCTCTGGCTGTTCAA
TTATGATCATACCGTTACGGTTCTCAGGAAACATATCTAGTAACGTCAACAGTATCTTCT
CTGTTGGCTTACCGCTGATCAATTGGACGAAATCTGTTAACAGATCCACTATCTTGTAGT
GAGACGAGTCCACTTGTAATCTGTTGAAATTAGCCTGAAAGAAACCAGTGTTATGGACAA
GTGATGCAACTGTGATCCATTTACCGTTACGCACCTGTGCAACACTGCTTTTCTGCTCAC
TGTTCAAGGAGACTGGTGACCCTAGCAGATATGATTCCATAAGCACCGTGTTCAACCATG
TGGCCTGTGTGGCCTGTGTAGATGTTACATTTATAACCACATTCTCCTGAGAATCAAACA
GCTTATCAGAGACCACCGTATGGTCACTGAACAACACCAAATCCTGTCTTTGAACCATCT
GAACTTCTCTAATCAGTCCTCTTTTAAGACAATTTAAAAAACTGGCTGACTACAAATAAT
ACATGAGAATAACTATGTGATCAGCCGATTGCTTATATATGAACGACGTTTGCTGATTAA
TATGAGTAAAGACACCCACACCAGGAATTGCGATGAGCATCACCCAGAACATTTTCAAGT
AATAAATAACGGTACAAACACATGACTACCTGTGCCAACTCTTTTTTTAAGGGTGAAATG
GGAGAAGGGTTGAAGGGGCAATAATGTTCCAAAAAGCCAAGAGATGAGCTATAAAGCATT
GGATCAAAGACGATTAATATTCAAGAACGGGTTTTGGTGTTTGAAATAGTTAGAGATACA
GTTAATTGATAAGACAAGGTCAATATAGCAAGAACAGAAGATGGGAGGAATATTAAAGAA
TGCGGTGCGTAAGGAGGAGGGTGATGGTGCGCAGGAGGCACAGTCGTTGAGTGATTTCCG
TAAGCAAGTTTACAAGAACACGCAGTTGAATGCGCAACTTACCTCCAGGAAACGAGATAC
TCCTATTGACACGCTTCATCTAAATGAGAATGGTGAAGAGGAAGATGTCACACTCTCTCC
TTCTAGGAGAAGAGGCCCACCCAAGGACACCTTGCTGATGAAAAGGGAGCATGATGCATT
GGAGAAGCAGAAGGAAGAGATGAAGAACATGACAGAAGAGGAGAGACTGCAATGGAACCA
GAAGAACTTGGACGAAAATGAGATCACCAAGCAGCAATTCCAGGATATCCATGTCGATGA
ACCAAAGACACCGTACCAAGGTGCCGTGGATCCCGAAGGAGAATACTATAAAGTTGATGA
CGATGAGGAAGATGACGATGATGATGGAAAGAAGAAACAAGGCCATCTTGATGATCTTGA
CGACTTTTCGTTGGGTGAACCGGAATATAAAGTCAGCGCGACAGCTGACAATGGCATCAT
AGATGCTGAGGATGATGAGAGCGATGCCGAACCAGAAGAACTGACCCCAGAAGAGAAACA
CAGACGTTTTGAAGAGATGAGAAAGAAACACTATAACGTTAAAGAAGTATTCAGGAATAA
GCAAGCCCTTGAAGATTTAGATGATGACGAAGACGACGAATGAATTTCAAACACCAAAAA
AATAGTATCAAGTAGCAATCATATATATCATACCTAACATTTTGGCATTTACTGTTTTAT
ATATCTCTTAGCAACTAAAGTTCTAAAAGAGTAAACTAGTAATTCAGATAAAATACACTC
TTAATTGAATGTGACATGGCACTACAATAACATAAATGAGATCCCCCAAACTTTTAACAT
ATAAAACCTGTTACTGATAAATATTGATTATACTTGATATATGTTGACCTTAGATTGAAA
TAGTAATAACTACTACATTGAGCTATACTCTCTTATATCACATCATATATGACGTCACTG
TAAAGTAAAAATTTGCTTTGCGATGCTCATCGCAAAGTTGTGGAAGTGATAGTAATAGCA
GTAACCATCAAGCAGATGGAAATGCGTCTAATGTCACTGCATCAACACTGTAGTATTCGT
TGATTACATTCATTGGTGCTCTGCATGTGTTGTTTTTATCAGTTTGTTTAATTCTAATAT
ATTACTCTACATATAGTTATATACAGCAGTGAAAAGATCTCATCTGACAACTTGAAGAAA
CATGGTTGAAAAGAGGAAGCTAAATGGTAGTGGCTCTAATGATAAGAAGAAAGCCAAGAA
GGCAGTTGTCGTAAAGCCCAAGCCAGCTAAGAAAGTTTTGAAAGTTAGTGAGAAGACGTT
GAACTATGCTGTTTGTATACCGACCAGTGTTCTAGACAACTGTCAAAATTTGAGTCAGAA
GACCTACGTGGTGTACCAATTGGCGCGTACACTTACGTTGTTTAACGTAGCTGAAGTAGT
TGTTTTAGATCTGAAACAAGAGAAACAGAATTCAATCATTGAAAAGGATGATACAAAGAA
AGAAAAGAAGAGGATGTCAGATGCGATGCTACTTGCCTCCCTTCTACAATATTTTGTCAC
ACCTCCATATTTGATCAAATCAGTATTCAAGAAGGAATATCTTCCATACTTCAAAGAAGC
TTCAAAACTACCTAGACTAAGTG
>RGHF80009 Genomic segment corresponding to mRNA: XM_449949 Candida glabrata CBS138, CAGL0M13915g predicted mRNA.
GAAGAACATGACAGAAGAGGAGAGACTGCAATGGAACCAGAAGAACTTGGACGAAAATGA
GATCACCAAGCAGCAATTCCAGGATATCCATGTCGATGAACCAAAGACACCGTACCAAGG
TGCCGTGGATCCCGAAGGAGAATACTATAAAGTTGATGACGATGAGGAAGATGACGATGA
TGATGGAAAGAAGAAACAAGGCCATCTTGATGATCTTGACGACTTTTCGTTGGGTGAACC
GGAATATAAAGTCAGCGCGACAGCTGACAATGGCATCATAGATGCTGAGGATGATGAGAG
CGATGCCGAACCAGAAGAACTGACCCCAGAAGAGAAACACAGACGTTTTGAAGAGATGAG
AAAGAAACACTATAACGTTAAAGAAGTATTCAGGAATAAGCAAGCCCTTGAAGATTTAGA
TGATGACGAAGACGACGAATGAATTTCAAACACCAAAAAAATAGTATCAAGTAGCAATCA
TATATATCATACCTAACATTTTGGCATTTACTGTTTTATATATCTCTTAGCAACTAAAGT
TCTAAAAGAGTAAACTAGTAATTCAGATAAAATACACTCTTAATTGAATGTGACATGGCA
CTACAATAACATAAATGAGATCCCCCAAACTTTTAACATATAAAACCTGTTACTGATAAA
TATTGATTATACTTGATATATGTTGACCTTAGATTGAAATAGTAATAACTACTACATTGA
GCTATACTCTCTTATATCACATCATATATGACGTCACTGTAAAGTAAAAATTTGCTTTGC
GATGCTCATCGCAAAGTTGTGGAAGTGATAGTAATAGCAGTAACCATCAAGCAGATGGAA
ATGCGTCTAATGTCACTGCATCAACACTGTAGTATTCGTTGATTACATTCATTGGTGCTC
TGCATGTGTTGTTTTTATCAGTTTGTTTAATTCTAATATATTACTCTACATATAGTTATA
TACAGCAGTGAAAAGATCTCATCTGACAACTTGAAGAAACATGGTTGAAAAGAGGAAGCT
AAATGGTAGTGGCTCTAATGATAAGAAGAAAGCCAAGAAGGCAGTTGTCGTAAAGCCCAA
GCCAGCTAAGAAAGTTTTGAAAGTTAGTGAGAAGACGTTGAACTATGCTGTTTGTATACC
GACCAGTGTTCTAGACAACTGTCAAAATTTGAGTCAGAAGACCTACGTGGTGTACCAATT
GGCGCGTACACTTACGTTGTTTAACGTAGCTGAAGTAGTTGTTTTAGATCTGAAACAAGA
GAAACAGAATTCAATCATTGAAAAGGATGATACAAAGAAAGAAAAGAAGAGGATGTCAGA
TGCGATGCTACTTGCCTCCCTTCTACAATATTTTGTCACACCTCCATATTTGATCAAATC
AGTATTCAAGAAGGAATATCTTCCATACTTCAAAGAAGCTTCAAAACTACCTAGACTAAG
TGCGTTACCTTTCATGAGATACATGGAGGAGAACCGATACCGTGAAGGATTAGCAATTAG
AATGTCAAAGCCTGATCCCAAGAGCAAGAAAGAATTCAAGCAGACGAAGTACATCAACAT
AGGTGAATCTGATGCTCTAGAACTTAAATCACAGCTGGTCCCTATCAATGTACGAGTAAC
CGTTGATATCATAGACAAAAAAGTGGTAGCACCTGAGGAGGCGTATGGTGATTATGTGGG
ACCAAAAGCTTCATACGGGTACCATGTTCGCATAGCGAAGAGTTTTGCCGACTTATTTAT
GGGCTCATCGTTTCCAAGTGGCTATACCCAGACTGTGTGGTGTAATAGTGGAGACTATTA
CTACGATGAGAGTACCAAGAAACACAATAAGGTGGAAGTACACATCCCAAGGCTGTCTAA
GATTATACGGTCGGGGCCCCAGAATCCAGAAAAGCCAGAGGATGTACCTGCACTACTGCT
TGTGCTGGGCAAATGGGATCACATTAATAAGAGCTTCCAGAACTCTAAGGATCAATTTGA
AGGCAGTGAGCATGCGTACCAGTTCTTCGACGGGCAGATCGAATTACCAGGCTCGGTGCC
GCAAGGTAACATCACCATTCCAGACAGTTGCACCATAGCAATGACCCTTCTATCTAGCAT
CTAAATACAATATAATAACATACTGTACCAAAGTCATTATACATCAAAATGTCGAATCAC
AGCAGCTAATTATCATCAAACCATATACGTATATCTGAATACGAAACCTTACATATGACA
ATTATACGTACAAGAGTATCCCTCTTTACTGAAAAAAAATTTTTTTTTCACTTCAACTGC
TTTCTCATCGAATTGGCAAATGGTGTGAAGAACGCAAGAACGCTAAGGTTTCAACTCATA
AAGTAATAGTAGTTGGCAAGCTCTTTATTCAACTAACTGTAGAATTGTTAGACTATATTC
CTTGTAAAGAAGACGAGAGGTCTATCAATTATCCTTACGATCAATAAAAGAACGAAGGAG
CCTTTTTGAAAAAGTGGAAGCATAAGACGTTTACCCATAACTCTTTGCTATAATACACAC
TGGATACAAGAAAAAGAAATAGAACAACTTGGTTAAACAAGCTATCTTTAGAAGTATTCC
ATAAGCTATCAAATAGATAAAGGCTGAACCCACAGTATAGGATAAAAGATTAGTTTTCCT
TTGTAATATAAGATTATTGAATCAGCTAAGGGAATAAGTGCCAGGAAAGAATCAACGAAG
TAATCACAATATGTCTCGTTTTTTTGCCACAAACTATAACTATGATGAGACCAGCTCTTC
ATCTGAAGAAGACTTGTTGAGTTCTTCTGAGGAGTTGCTATCATCTTCTGAAGAAGGTGA
GTTGTCTGACGACTCTCTATTCAACGATGAATCTGAATCTGAATCCGATTTTGACTCAGA
TGATTCTGATGCAAAGCCATACGGTCCAGATTGGTTCAAGAAGCCTGAATTCAGAAAGGG
AGGCAACAAATTCCTCAAAGGTGCCAGCTACTCTGACTCTGACGAATCAGATGAGGAAGA
TGGAAAGAAGGTTGTCAAGTCTGCTAGAGAGAAGTTGCTAGACGAAATGCAAGCCGTTTA
TGACAAGATTGAAACTGCTGAAATGTCTGATGACTGGATGACCA
>RGHF80010 Genomic segment corresponding to mRNA: XM_449948 Candida glabrata CBS138, CAGL0M13893g predicted mRNA.
CATAGCGAAGAGTTTTGCCGACTTATTTATGGGCTCATCGTTTCCAAGTGGCTATACCCA
GACTGTGTGGTGTAATAGTGGAGACTATTACTACGATGAGAGTACCAAGAAACACAATAA
GGTGGAAGTACACATCCCAAGGCTGTCTAAGATTATACGGTCGGGGCCCCAGAATCCAGA
AAAGCCAGAGGATGTACCTGCACTACTGCTTGTGCTGGGCAAATGGGATCACATTAATAA
GAGCTTCCAGAACTCTAAGGATCAATTTGAAGGCAGTGAGCATGCGTACCAGTTCTTCGA
CGGGCAGATCGAATTACCAGGCTCGGTGCCGCAAGGTAACATCACCATTCCAGACAGTTG
CACCATAGCAATGACCCTTCTATCTAGCATCTAAATACAATATAATAACATACTGTACCA
AAGTCATTATACATCAAAATGTCGAATCACAGCAGCTAATTATCATCAAACCATATACGT
ATATCTGAATACGAAACCTTACATATGACAATTATACGTACAAGAGTATCCCTCTTTACT
GAAAAAAAATTTTTTTTTCACTTCAACTGCTTTCTCATCGAATTGGCAAATGGTGTGAAG
AACGCAAGAACGCTAAGGTTTCAACTCATAAAGTAATAGTAGTTGGCAAGCTCTTTATTC
AACTAACTGTAGAATTGTTAGACTATATTCCTTGTAAAGAAGACGAGAGGTCTATCAATT
ATCCTTACGATCAATAAAAGAACGAAGGAGCCTTTTTGAAAAAGTGGAAGCATAAGACGT
TTACCCATAACTCTTTGCTATAATACACACTGGATACAAGAAAAAGAAATAGAACAACTT
GGTTAAACAAGCTATCTTTAGAAGTATTCCATAAGCTATCAAATAGATAAAGGCTGAACC
CACAGTATAGGATAAAAGATTAGTTTTCCTTTGTAATATAAGATTATTGAATCAGCTAAG
GGAATAAGTGCCAGGAAAGAATCAACGAAGTAATCACAATATGTCTCGTTTTTTTGCCAC
AAACTATAACTATGATGAGACCAGCTCTTCATCTGAAGAAGACTTGTTGAGTTCTTCTGA
GGAGTTGCTATCATCTTCTGAAGAAGGTGAGTTGTCTGACGACTCTCTATTCAACGATGA
ATCTGAATCTGAATCCGATTTTGACTCAGATGATTCTGATGCAAAGCCATACGGTCCAGA
TTGGTTCAAGAAGCCTGAATTCAGAAAGGGAGGCAACAAATTCCTCAAAGGTGCCAGCTA
CTCTGACTCTGACGAATCAGATGAGGAAGATGGAAAGAAGGTTGTCAAGTCTGCTAGAGA
GAAGTTGCTAGACGAAATGCAAGCCGTTTATGACAAGATTGAAACTGCTGAAATGTCTGA
TGACTGGATGACCATTTTGAATGAATTTGACTCCATTACTAGGTTGTTGGTTAGAGCTCA
GCAACAAAACTTCGGTATTCCTAAGATTTTTGTCAAGGTTGTTGCACAAGTTGAAGATTT
GGTTTCTAACTCAGAACAAACCGAAATCAAAAACAAAGCTGTTTCAAAGGCTTTCAACAC
CACCAAGCAAAGAGTTAAGAAGATTGCAAGAGAGAATGAAGCTCTACTAGCTAAATTCAG
AGAAGATCCTCAATCGTTCGATAAAGAAGACACAGTAGAACCAGAACTTCCACCTCTGAA
TGAGGAAAACAAGGTCTTCACTGGTAAAGGTGTCAATCTTTCTTCTTTGGCTAGTGCATC
TTCTGAATTCAGTTTCATGGCCAGTTTGCAAATCGTCAATGACAGCAGAGGTAAGAAGAA
CTCCAATCAAGCAGAACTGATAAAGACTTTGGAAGAACTATTAAACATCGCAAAGACCCC
ATATGAGAGAATTCTAGCTTACTTGACGTTGATCCCAACCAGATTGGAGGAGTCTACTAA
CCTGTCATATCAACCAATAGACCAATGGAAGTCTACTCACGACGACCTGAACAAGTTGTT
TGACATCTTAGATGAAAACATCTCTTCTTACCAAGTTACCGAACTTGCCGCCAGAAATGA
CGACTTGGAAACAGAACCAGAGCCAAATGCTAATGGTATCAGAGAAATCTTGGGTTCTCT
ACTATCATTCACCGAAAGATTGGATGATGAATTTAAGAAATCCCTATTGAACATCGACCC
ACATTCTAGTGACTACCTAGAACGTTTGAGAGATGAACAAAATATGTACAACTTGCTTCT
AAGAACTCAATTGTACATGGAAGCCACTATCCCAGAAGAGAGACAAGAACAACTGCTTGC
CCGTGCTTTTGTGAGAAGATTGGATCACATCTACTACAAATCCAACAAGCTCATCAGTAT
TATTGAAAACAGTGCTTGGAAGGCTGTCCCATCTAGCTACAAATCTAAATACATCCCATT
CAGTGGTAATGCAGATGAAGAATATTGTTCTCAGCTTGTAGAAGGTCTGTCCAAAAGTCT
GGCCAATCAAGATAATGTTTTCCTACAAAAGCGTGCCACTTTGAGTCACATATACTACAC
TGCATTGAATGGCGAATTCGAGGTCGCTAAGGAATTACTTCTAAAGACAAAGGTACAAAG
CAATATTAACAAGTCTGACCCATCTCTACAAATTTTATTCAACAGAGTTGTTGTTCAATT
GGGTCTTTCTGCATTCAAACTATGTAAGATTGAGGAATGTCACCAAATCCTGAACGAACT
TCTAGCAAGTTCGCACTTGAGAGAAATCTTGGGTCAACAGAGTCTGCAGAGAATTGCCTC
CAATTCAAGCAGTTCAAGCTCCTCTGAAGACCGTGAAAAGCAATGTCTACCTTATCACCA
GCACATCAACCTTGACCTTGTTGACTTGGTCTTCATGACTTCCTCTTTATTGATCGAAAT
TCCTCAAATGACTGCATACTTGACTGGTATCAAGACAAAGAAGGTTCCTGTTTACCAAAA
GTCTGTACGTCGTTTAGTAGAAAGTTTCGACAAGTCATTCTTTCACGGTCCCCCAGAATC
TATCAAGGAACATGTTTTATATGCTGCAAAGTCCATGCAAAAAGGTGACTGGAAGGGTTG
TCTTGAATACTTAAAGAGTGTCAAAACCTGGAATTTGCTTCCAAACTCTGTTGAAGTTCT
TGACAATCTAACGGAAAGAATCCAAATCGAAACCATGAAGACTTACGTTTTCACATACAG
AAGATTCTACGAGAAGATATCTATTAAGAAGTTTTCCGAATTATTCAGTCTGCCTGAAGA
TAAAATTGTTACAACTATGGAAAAAGTTATTGCTGATTTGGAACTAAACATCAAACTTGA
TGATAATAAGACCTACATTGTCATCGAGAAGGGTGACGAAGTCAGCAAGCTGGAAGAAGT
AGCTGTGAAGCTAAATAAGGAGATCAGAGCTACCAGGGAGCGTTTGAACCCATCTCATCA
CAATCATCGTTAAGAATTGGGAAGAACATAGCAACATTCAAACAGTTTATCAATATTAAC
TGCTATGAAGCCGTTTTTTCTTAATTTTATTCCAACCCAAACATATATTACAATCATTAC
GAAAATCTTCTTTTGCATAGAAACAGAAATATTAGAAACAAATATTTTCTGTGACTGAAA
AAATATGATAAAGATTTTTTTACACGCTGTAGAGAAGTATAACACGAGTATTGGAAACCA
TCAAGGATATATCTTTGAAATATTTTTGCCATGATAGAATCATCCACAATTTTTTATGTC
ATTTCTTAGATCAATCCTCCAAATTCATATATGTTATATTTCTTAACTGCTTGCCGACTA
GAATCTCATCGTTTTTCTTAAAATTCACAAAGATCATCTCTACTACTATAATTTTCATGA
CTGTCTTCTCCATCAAGATTTTCATAGAATCTTTTTATATCTCTAACTACCCCCCTCTTT
TTTTATGTTCTCACCATATATATTTGTGTACATATAGTCTAATTATTACCATCTCGAATT
TGCAAACTAAACTAAATTGTATCTGATCTGTAATACGAATGGATTGATATACTTAACATC
AAATCAAAACGAACAATATTAACTTGTCGGATACAAAGGATTCGCTCTCTAACCGGGTAA
ATGTGAAAAATTCTGCAAAAAAATTGATAAAAACTGAAAAATTTTTGTACGTACGAGATG
GGCTCAAGATGAACCAAAATATAACCTAGTGATTTGGCAACTATTGTGGGTTTTGAATTA
TAATTCTACAGATTCAGTGCCTGCTTTTTTATAAAGTTTTCAATTTAAAGAGCTTTTTTT
CAGACAATTCATAACCTACAGCTTAAGATTGATAATAAAGCTACCTGTGGTCCTTGCTTT
ACTACACCTGATTGGTACTCGTTGGACTCAACTTCATAAGAAACTAGAACTACTTTAGGA
AACAAAATTCTAATATTTGATAGGCAGTGAGGAGAATTACAATTTTTGCAGTC
>RGHF80011 Genomic segment corresponding to mRNA: XM_449947 Candida glabrata CBS138, CAGL0M13871g predicted mRNA.
GAAATATTTTTGCCATGATAGAATCATCCACAATTTTTTATGTCATTTCTTAGATCAATC
CTCCAAATTCATATATGTTATATTTCTTAACTGCTTGCCGACTAGAATCTCATCGTTTTT
CTTAAAATTCACAAAGATCATCTCTACTACTATAATTTTCATGACTGTCTTCTCCATCAA
GATTTTCATAGAATCTTTTTATATCTCTAACTACCCCCCTCTTTTTTTATGTTCTCACCA
TATATATTTGTGTACATATAGTCTAATTATTACCATCTCGAATTTGCAAACTAAACTAAA
TTGTATCTGATCTGTAATACGAATGGATTGATATACTTAACATCAAATCAAAACGAACAA
TATTAACTTGTCGGATACAAAGGATTCGCTCTCTAACCGGGTAAATGTGAAAAATTCTGC
AAAAAAATTGATAAAAACTGAAAAATTTTTGTACGTACGAGATGGGCTCAAGATGAACCA
AAATATAACCTAGTGATTTGGCAACTATTGTGGGTTTTGAATTATAATTCTACAGATTCA
GTGCCTGCTTTTTTATAAAGTTTTCAATTTAAAGAGCTTTTTTTCAGACAATTCATAACC
TACAGCTTAAGATTGATAATAAAGCTACCTGTGGTCCTTGCTTTACTACACCTGATTGGT
ACTCGTTGGACTCAACTTCATAAGAAACTAGAACTACTTTAGGAAACAAAATTCTAATAT
TTGATAGGCAGTGAGGAGAATTACAATTTTTGCAGTCACCTTTAGCTTTATTCGAAATCA
CTCTCATTACTTTAATATCTACCAAAGCTCGTCTAGTTATTTCAACGACAGCAGATAAAA
ATTAGGTGCATCGGTTACAGAATCCAAGGTACTTCTAAAGACGCATCTACTTTACATAGT
ATAACTCCAACTTTATTAAAGGTCGATCATAAGCATAGAAAAATTGAATTGAAGGAACTA
AGAACTCAATACCAAATCGTAAATCACAATCATTATATCAATGTCCGCTCTTTCTCCAGA
AGTTAACAATACGTTACTAGGTTTAATCCAAGGATTTGCATCCGCTGACAACAATGTTAG
ATCAGAAGCTGAGAGAACCTTGAACCAAGAATGGATCACACCTGAAAATGTGGAAGTTTT
ATTGATATTTTTGTCTGAGCAAGCATCTCTATCCCAAGACTTAACCGCATCAGCATTATC
AGCAGTTCTATTCAGAAAATTGGCTCTTAGAGCTCCACCATCCTCCAAGACTGTGATAAT
TGCAAAAAATATTACCCACATTAGCACAAATGCATTGTTGCAAATTAGAGCTACATTAAT
AAAGGGCTTCATGGCTGAGAGACCATCTTCTATAAGGCACAAATTATCAGACGCAATTGC
CGAGTGCGCTCAGGAGGATTTACCTGAGTGGCCAGAATTGTTGCATACAATAGTTGAATC
TCTAAAAAGTCCTGATCAAAATTTCAGGGAATCCAGTTTTAGAATACTAACATCGGTCCC
TCACCTAATAAACTCCGTAGACGTAATGCACATATTGCAAATTTTTGAATCTGGTTTCAC
AGATGAATCTGATTCGGTCAAGATTGCAGCAGTAACTGCCTTTGTTGGATATTTTAAACA
GTTGCCAAAATCCAATTGGTCAAAGTTGGGTGTTTTGCTACCAAGTTTGCTAAATAGTCT
TCCTAAATTTTTGGATGACGGTAAAGATGACGCATTGGCTTCAGTATTTGAATCTCTAAT
CGAGCTAGTTGAATTAGCTCCAAAATTATTCAAAGATATGTTTGATCAGATAATTCAATT
CTGTGACATGGTCATCAAGAATAAGGACCTTGAAACCTCTGCAAGAACAACAGCATTAGA
ATTGTTAACAGCATTTAGCGAAAATGCTCCACATATGTGCAAAAATAATCAAAACTACGC
CCAATCTATCATAATGGACAGTTTGATAATGATGACAGAAGTTTCAATTGACGATGATTC
AGCATCAGAGTGGAAATCCTCTGATGATACCGATGACGATGAAGAAGCTACTTACGATCA
CGCACGTCAAGCTTTAGACCGTGTATCTTTAAAGCTTGGCGGCAAGTATCTGGCTCCTAC
ACTATTCCAATACTTACAACAAATGATATCATCTGCAGAATGGAGAGAACGTTTTGCTGC
TCTTATGGCTTTATCATCTGCCGCAGAAGGTTGTCAAGACGTTCTGATTGGTGAAATTCC
AAAAATTATAGACATGGTTATTCCACTAATAGCTGACCCTCATCCACGAGTTCAATATGG
GTGCTGTAACGTTTTAGGTCAAGTATCTACCGATTTTGCACCTTTGATACAAAAAACCGC
CCATAATAGAATTCTTCCAGCGTTAATATCGAGGTTAACCAATGACTCTGTAGAAAGAGT
ACAAACTCATGCTGCTGCTGCCTTGGTTAATTTCTCTGAGCATGCAACTCAATCTATAAT
GGAGCCTTATTTGGATGATTTATTGAATAACTTACTAAATCTGCTACAGAGTAATAAATT
ATATGTACAGGAACAGGCATTAACAACAATTGCATTTATAGCAGAAGCTGCAGAGAAGAA
ATTCATTAAATACTATGATACTTTGATGCCGTTATTATTAAACGTTTTGAAAGTAGAGTC
TGATGATAGCAACAGTGTACTAAAGGGTAAGTGTATCGAGTGTGCAACTCTAATCGCTCT
TGCTGTCGGTAAGCAGAAGTTTTCTGAACACTCAGTAGAATTAATAACTTTACTAGCAGG
ACTACAAAGCTCTACGATTCAAGATGATGATCCGTTGAAGTCATACTTGGAACATGGCTG
GAGTAGAGTTTGTAGAATACTAAAAGAGGAATTTGTACCACTTTTACCAATGGTGATTCC
TCCATTGCTAGAAACCGCTAAGGCTACACAGGACGTTAGCTTGATCGAGGAGGAGGATGC
TGCTAATTTTCAACAATACTCTGAGTGGGATATTGTTCAAATTCAAGGTAAACATATTGC
CATTCATACTTCTATTTTAGATGATAAAGTCACTGCAATGGAACTTCTTCAAGTCTATTG
TACTGTCTTAAGAAATAACTTTGCAAGCTACGTCAAGGAAGTGATGACTGAAATCGCTGT
ACCATCTCTAGATTTTTATCTACACGATGGTGTCAGAGCTACTGGTGCTGGATTGATTCC
AAATTTACTATCTGCTTTGATTTCCACTGTCGGGTTACAAAATGAACAAGTTTTACAGCT
TTGGAACTTAGCAGCCACTAAACTAATACATGGTATAACGACAGAACCAATGCCGGAAAT
CACACAAATATATCACTCCGCCTTTGTGGATTGTATTACAATCATGGGTGCCAATAGTCT
AAGCGATGAGTCTTTGGTTCAATTTACTAAAGGTGTTTCTTCAAATCTATCCGATGTTTT
TGAGCGAGTAAAAAATAGACATAACGAAGGTGATGAATATAATGAGGAATATGAAGATGA
GTATGATGGCTTTACCGATGAAGATTTATTGGATGAAATCAATAAGTCTATTGCTGCTGT
CTTGAAAGCCACTCAAGGATCATATCTCCAACACTTTGAAACACTATGGCCACTAATCAT
AACTTTCTTGAATGATTCCGAATCAATGAATATTATTTTTGCTCTGGTAGTTGTTGGAGA
CATGGTTCAATATGGAGGAGAAAAATCCGCAAATTTCAAAGATTCAATTGCCCCTAAAAT
TGTTGAATACCTAGTATCGCCAGACGCTAGTGTTCGTCAAGCTGCTGCATTTGTGCTTGG
CACATGTGCTGAATATGCCCCAACAACATATCACAGCATATGTATACCATCCTTGGAAAC
ACTATCGCAAGTAGTTAATATCCCCGATGCCATATCAGATGAGAATAGGACTGCAACGGA
AAATGCTAGTTCTGCGATTGCAAAGATTCTTTTCTCTTATAATACTAATATACCAAATTT
TGACTCACATATTAATGGCTGGCTAAAAACTTTACCAACACTAGAAGACGAGGAAGCATC
AAGTTTTAACTACAAATTTCTAAGTCATTTGATTGAAGGCAACTATCCGGCAGTATGCTC
AGCAGATGCCATACCGACTGTGGTTGATCACGTAGTTCAAGCGCTATTCCACAATTCTCT
GAAAGATAAGGCTGCAGCTGAAGCGGTAAATTCAGTTAAGAAACTTCTTTCCACTATGAA
TCATTCAGAAGCAATGGCTCTTTTGCAGAACTACCCAGCTCCATATATGGAGACTATCAA
AACATGGTTCTCTTAAGAATATGACCACTTAAAATGAAGAATCGAGAATATGATATATAA
GATCATAATGTGTACATAGTCCATAAAATTTTCTTCAGTAATTTATAAATGTATACTGAA
TTGGCATATAATTTTTAACTGGTCACATTTCTGTTTGGTTGGCGGAATATGGTAACGTGG
TGTTTCTAAATATGTAGTTCAAAAACTCGATAAAAATGTAATAATCTAAAAAATAAACAA
AGGCATATACATAAGAACATATAAAAAATTAAGGATAATCAAGATCCCATTATAGAAAAA
AATTTAATCATACATAAAAATAACTGTTCATTCTATAACCGAAATTAAGCAAGAACAAAT
CCAAGACCAGCAAGCATGGAAATTGAAATGACAGATGTAGCAATAACTTGGAATAAGTCA
GTCTTCAAGTTGACACCGGCATTCTTCTTGTTGCTTTTGGAAGAGGAAGTGGCAGAACGA
GAAGAGGAAGACGAAGAACCACTTGCAGAACCAGACTTGGCAGAGGAGGAGCCCTTGGAT
GAGCCACTGGCAGAAGCCTTTGAAGTAGACATGGATCCAGTACCAGATCCTGAGTATGTG
GCAGAGTCAGTAGCAGAGTTCGTACCGACACTACCAATTTCCTTCAAGGCGGAAGCACAA
CCAGCATGGGTAGTGGCGGATCTGACAGAAGCAGAACCGCTGAAGTCACAGTCAGACTTT
GAACCACCCTTAGATTGATAGTACAAATTCAAGACGAAGTTCAGCTTTTCCTTAGGAGAA
CAGAAGGAGTAAGAACCATACTTACCAGTCGTACCATTACCGGTAATACCACTACAGTCA
ATTTCACCACAAACATAACCGTATAGGTCCTTATAGTCATCTTCATCAACCTTGTCAGCA
ACAATGCAGCTGTTAGCATCATCCATACATAGACACAAATCCTTATCTGGTGTTGGAGGA
AGATTACTAGAAGCCTTCCAGTAGCTGTTAGAAGTTGGGCAGGACAATGAAGTAGA
>RGHF80014 Genomic segment corresponding to mRNA: XM_449944 Candida glabrata CBS138, CAGL0M13805g predicted mRNA.
TAGATTTCTCTGTAGACACGCGTTAGAAAGTAAAGTACTTCTTCCGCGGTAATACAGATC
ACAATCGAAGCTTCTCTGGTATTTACTTAGTTTTTTTGTCTGATATCTGTGCAGCCATTC
TCATAGAATGGTCGAAGCAGCAAAAATTGCCCCTTGCAGGACACTAATGGCAAACATGTT
TTGATTTGCATTTTCCCTTTCATCTACGCATCCTTCCCCATGACGTATAAGTGTTTCTCT
CTATCTCCCATGCGAGAGGGACATGTCAAAGAAGTTTCCGGCAACTGTTTGGTGTTATAA
TTCCAAAACGACACGTAAAGGCAGAAGTTTCAACTTCTTCAAGAAGAGATGTTTACTAAG
AGAAGAAAAAGGATTCACGGTTTTACTTTCTCTTGGGATTGAGAAAACCTTTGACTGCGC
TATTCTTCTATTAGATTTTCTACCTAACATAGAAACGATTAGTCTGGGATCATAAATGCC
TTGGCATTGAGATAATTGTGAGAACTAATCAAAAAAAAAAGAAACATTGTCGCAAACACT
ATACTTATTGTTCAAACGGTATAATTTCGTGACTGGGCTGTATTTGATTATTTATTTTAC
AAATGAGGAGACAACTTTTCAAAATCTTGGTTCAAATAAATAGAACTCACTAAAAGCCTT
TTTTTGATTTACAATCTCTCAATTCTATTTCTTTCATACTATTATCTCCTTTTTTTTTTT
GCTGATTTATAATTAGCGTTATATTTTTTGATTTTATTTTGTTTCTTGGATTGATATTTA
ATACAACAAGTCAAATTTCTTACTGTTATCAAAGAACCTACCCGAATTACATTCGTTGTT
TCAATCCAAGATTAACAGAGTGAAACGATTGAAAAGAGTACATTCCAACTTAGTCATTCC
TTTAAACACTATAGCTCTTTTTTAGTTAGCCACTCTACACATTGATCTCCAAACCAATAG
TTTAAGTTTTGAAAGCAATTAGAAAAAAGAAAATTATCAAATGCAATTTTCCAAGATCAT
CACTGCCCTATCCATTGCAGGTGCAGTTATTGCAGCTCCTGCTAATGTTCACCATGAACA
TAAGAACAAACGTGATGTTGTCACTAAGACTGTTCACAATCAAGTCACTGTTACCGCTGG
CGCCCCACCAGCCGTCAACACCGGCTTGCTAAAGGAAGATGCTGTCCTAGGTTCTTCTAA
TGAGGCTAGTGCTCCAGTTGCCAGCTCTCAAGCACCAGCTCAGCAAGCTGCTGCCCCACA
ATCTGAAGCTGCTTCCCCAGCCCCAGCTTCTTCTTCCCAAGCTGCAGCTTCTAGCAGCGC
ACCAAAATCTTCTGGATCTTCTTCCAGTTTCAGTGGTTCTGCTAAGGGTATCACCTACTC
TCCTTACAACGCCGACGGTTCTTGTAGATCTGCCTCTGATGTCGCTTCCGACCTTGCCAA
GTTGTCTTCCTACTCCATGATTAGACTATACGGTGTCGACTGTAACCAAGTCGAAAATGT
GTTCAAGGCAAAGGCCGCTGGCCAAAAGCTTTTCTTGGGTATCTTCTTTGTTGACCAAAT
TCAAGCAGGTGTCGATACCATGAAGGCTGCTGTTGAATCTTATGGTTCTTGGGATGATGT
TTACACTGTTTCTATTGGTAATGAATTGGTTAACGGCGGTCAAGCTACCCCAGACCAAGT
TGGCCAATACGTCGCTACCGGTAGATCTGCTTTGAAGGCAGCTGGCTACAGTGGTCCCGT
CGTTTCTGTTGATACTTTTATCGCTGTTATCAACAATCCTGCTTTGTGTCAATACTCTGA
CTACATGGCTGTTAATGCTCATGCTTACTTTGACCAAAACACTGTTGCCGAAGATGCCGG
TACCTGGTTGGTTCAACAAATCCAAAGAGTCTGGACTGCTTGTGACGGTAAGAAAGATGT
TTTGATTACCGAATCCGGCTGGCCATCTCAAGGTGAAACTCTTGGTGTCGCTGTTGCTTC
CAAGCAAAACCAGGAAGCAGCTATTGCCTCCATTGAAAAGGCCTGTGGTGATGACACCAT
TCTTTTCACTGCCTTCAACGATTACTGGAAGGCTGATGGCCCTTACAACTGTGAAAAGTA
CTGGGGTATCTATTAAACAACTTTTCTTGAGTCAAAGTTATGAGCATTAAAAATATGCAT
TCATAATCTTTATCTATTCTTATATTTTTTGTTATATTTTCTATAGTTTGTTATTATATT
TCTTACCCTTTATATGAAAATGGATTTTCATTACATTGTTATATCGGTGAATAGATCAAC
TTTAGGTTTTTTTTTTTGCTACAGGAATGCTAATTGTTATATTTCAACTAAAATTTGATA
TATGAAGATCACTTATTTTATGTAATTGAAAGCTTTCTAACGATTTTAGCTTTTTATAAC
CATCGGCCTATCACTGGAATTATGGGACTTTAATCTATCGGGATGATCAAAATAGATATA
GTCTAAATTGTTCATAATGTCAAATAAATAAATCCTTGACAACTCTTCGTCAGTGTAGTT
CTGCAGAGATTTTGTTACGGTACCGTCTGAGGTATTCAAAGAAATGACCATCTTAACTTT
CGCAAATTCTCTTTGACCAAGTCCAAATTTTTGATGTAGTCGCTCTCTTGTCTGTATAAA
ATTTTCTCCAGGTACCAGGTTAAATAAGAAAGAAATACCATGCTTATTTTGTGGATCTTT
GAAATACTGGCCAACAATGATTAACTTCCCATTAACTACAGGTCTCTGATGATTTGAGTC
AGATACCAAATCAATTTCATTATCAATTCCGGAATCCATGGAGTTGGCTGGATCATTTAG
TCCCTTGATCAGATCAACCTCTTCTTTCAAAACCCTTCCAAATAGTAAAGATGTTTTTCC
TAGATTCTTAAAGGTATTGTCTTCAGCGAGGACATTTTGAAACTGAGAATTATGATTAGT
CCACAATAATATATTTTTCCGATCCTCATCTGTAAACTGCAACTTTTGTTGGACCTTGTC
TAGAAATTCACCTATGGTACAGTTATTGGGAACCTCTAATTCCATACATTGAAAATGTAA
ATAACTTGATTTTAACCAGTAAAATTTAATAGGTCTCAAATGTTCGAGCTCTTTCA
>RGHF80015 Genomic segment corresponding to mRNA: XM_449943 Candida glabrata CBS138, CAGL0M13783g predicted mRNA.
AAACCGCAGACTTTTGTATTAGTTCTTAGACAACCTTCCAAAATAACTGCAATATAGTCA
AGTGATAGCCTTGAAGTAATAGAATTTGAGAATTTGAGATAACGTCCTATAAATCCTTAT
TACTTTTTAGACTAAAGCTAATGTATTGTCCATCCCTCGACGATGTGTACTAAGAAATAT
AAAAACAGACTTGAAAAAGTAATTAACCCTTAAAAATGAGTGCACAAGCAGGATTTTGTT
TGATCTCATCGCAAGTAGCATCGAGCTCACTAGTCCCTTGATGAAATTAGCAAGGTGAAG
AGGCAAATTTCATCCAATTATCACTCTGGATGACACCGATGATTCCTACGGGATGTTTGC
CACTTCACTAACAATTCAAGTCTAAATAAAACCCAAAATTGAGTATGGACATATCACGAT
TCTTAAGATCTAAGCAAATCTAGTTATGGGCTTCTTTCTTCAATAATAGTGTCTCCTCGA
TCAGATGCATGTTGACCACTAAATATGTAACTTTGTGATTATCCTTGGCTCCTGGTGTGG
CACCGTAAGTATCTCTAGCCCATCTGTGACTTGAGCTAATTGCTCAATCATGTAGGTATT
TTGTTTGTTTGTAGCTAAATGTACATAACTATCTGCAAGAAGTATATCCCCATCGCAACA
GACTAATGACGTACTATTCCCCCAGATATGCGGTATCATTCACTACGCATCCTTCCAATC
ACTCATCTCAACTTCTCTCTGGGTCATCCGCCCCTTATAAAGGCCTGGCAACACGGGCCC
ATAGCCCATGAATTGTAAATTGCAATAAACTTTCCATCTGCTCAGTAAGTTTGTATAACT
CACAGGATATATTTTTTGGGGACAATTAAGAGAACTGGTGTGTGTTAAACTCTTTCCAAC
GGAGTTTTCAGCTTTAAAATACGGCAAATTAGCGTTGGTTTTATATCGGTAGTTGGCAAA
GGACTAAAGTGGGACACTAGTGTCTAGAAATATCGCTATCATGGGAACAAATGTTGAAGA
AGTGGGAGAGATAGTAGAAACAATTGATCTAGGGAAGAGCATTGATGAGGTTTTTCCAGA
ACTAGAGGAAGATCAGGAAGTATTGGTGGAAGGCTCGTTTACATGGAGAATAGATAAATG
GTCCGAACTGAAAGAGCATAAATACATGTCTCCTAGGAGCCAAGTGGGAGAATATCAATG
GGATGTATTGTTATTCCCACATGGTAATCATAACAAGGGATTGGCGATATACCTGGAGCC
ACATCCTGAAGAGGAGAAGGATGAAACTACGGGCGAGTTGAAGCCCGTTGATCCTGAATG
GTACTGCTGTGCACAATTTGCCATTGCATTGTCAAGGCCTGATGATGACCAAGAGATAAA
TCTGGTGAATAAATCAAATCATAGGTTTAATTCTCTGGATACCGATTGGGGCTTCGCAAA
TTTTGTAGATCTAGGAAGCTTGAAATATCCATCAAAGGGGAGAAATAGAGGGTTTTTGAA
TGACGATAAATTGAATATAACTGTTTTTGTACGGATACTGAAAGATCCAACTGGTGTGTT
GTGGCATAACTTCATAAATTATGACTCAAAGAAGATGACTGGTTATGTCGGTTTCAGAAA
CCAAGGTGCTACATGTTATCTCAACTCATTATTACAATCTTATTTTTTCACAAAATACTT
CAGAAGATTGGTATATCAAATACCTACTGAGAATGAGAGCCCCAATAATAGTGTGCCGCT
AGCTCTACAAAGGTCATTCTATCAATTACAAGTATCGAAATTTCCACTAGACACATTGGA
ACTAACCAGATCCTTTGGGTGGGACAGTGCAGAAGCATTCACACAGCATGATGTCCAGGA
GCTGAATAGAATATTGATGGACAGATTGGAGAATAGAATGAAAGGCACATCGGTTGAAGG
TATGCTGAATGAAATCTTTGTCGGGAAGATGAAGAGTTATATCAAGTGTATAGATGTTGA
TTATGAATCTTCTAGGGTGGAAGATTTCTGGGACCTTCAATTAAACGTGAAAAATATGAA
GGGTTTGAAAGAGTCATTTGATAACTATATTGAAATTGAATTGTTAAATGGTGAGAATCA
GTATCAAGCACAAGATTATGGCTTACAGGATGCAGAAAAAGGTGTCATATTTGAAAGTTT
CCCACCGGTACTGCATTTGCAATTGAAGCGTTTTGAATATGACTTTAATTATGATCAAAT
GATAAAAGTTAATGACAGATATGAATTCCCGGAAACGATAGATTTGTCCCCTTATTTGGA
AGATTCAAAAAAAGAAAAAGAAAATAATTGTGTATACAATTTGCACGGTGTGTTGGTTCA
TGCCGGAGACATTTCGACCGGCCACTACTACACATTAATCAAGCCTGGTTTGGAAGATCA
ATGGTATAGATTCGATGATGAAAGGGTTTGGAAAGTAACAAAGAATCAAGTCTTCGAAGA
GAACTATGGTTTAGATGCTTTGCCAGATGATAAGCTTAGAACAATGACAAGAGAACAATA
TCAGGAATATGTCCTTGCTAGACATACAAGTGCTTATATGCTGGTATATATTAGAAGCGA
CAGGGAAGATCAACTATTGCAACCGGTTTTAGAGAGTGAAGTCCCAAAACATGTTATCGA
GAGGGTTCAGGAAGAAATTAAGGAGAGAGAGGAAAAGGAAAGAGAGATTAGAGAAGCGCA
CTTGTACTTTCAAATTCATTGTTATACCACGGAAGACTTTATTGACTATCAAGGGTTTGA
CTTATGTGCTCATGAGAAATTTGGATTTTTCTCTCAAGATTTACAGAAACGGAATGGTAG
TAGCGGGTTAAGTATGCGAGTGCTTAGGTCGACAAAAATTAAAGATCTATTTGGAAATAT
AAAAGAAAATCTAGATATTCCCCATGAAAGAGAGGTTAGGTATTGGAGAATGACTAATAG
AAGGAACAACACTCTGAGACTTGAACATCCGATAAACTCGATAATGGATAACATTACACT
TGATGAAGCTTTAAATTCAGAGGAAGAGGGCTTAGTATCTTCGATTGATATATTTGTTGA
GGAACCCTATTTAGAGTTGCAGTATCTAGTCGAACAAAAGAAAAATGGCAACTTGGATAC
GGCGATTTTAACAAAAAATATGATTCAGAATCTAAGAATAAATCTCGATAAGTTAGTACC
GGCTGAAAGTATTCCAACAGTCATAGATTATAATTCAGCCGGGCAAGAAACTCTATTTTT
GAAGATATTTTCCAAGAAATCACAAAGTATGAGAGGATTTGGTGTATGCACATTAAGTCA
AACTTCTAAGGTAAGTGAAATTTCTAATTTAATTAATATTGCGTTGGAAACCAAAGATGA
GATTTCATTCATTGAAGAGATTCAACCGGGACATATTGAGAAAATTGAGGGCAACGATGA
ACTGTATATGGCTGAATTAGGAACGGGTGACATTTTATGTTTTAATGACCCCGTAAATGA
CAAGATCGACGAGGAAACTTCAAATTCCATATATCCACCATGTCAAGATAATGTGGAGTT
TTACCACTATTTGAGGCACCGTGTTAAGATTAGGCTTTCAAGGACAAATGGTAATGATGG
AAGTAATGAGCAAGACACAAATGGGGCCAAGGCTCCAGAGGCGATATCGCTTTGGGTTTC
CGCTTATATTTCTTACCCTGATTTTGCAGAAGCAGTCGCAAGGCATGTCAAGGTGAACCC
GGAATTTTTGAAGGTGTACGCACTGTATGCTAACGGCAGATTTGCACTGAAATCAAACTC
TATCTTGAATGATTATTTACTAAAGGATTATAATTGCGATGAAATACCTCCTTTTGAATA
TGAGATACTTTCGATGCCATTGAAAGAGCTCGAACATTTGAGACCTATTAAATTTTACTG
GTTAAAATCAAGTTATTTACATTTTCAATGTATGGAATTAGAGGTTCCCAATAACTGTAC
CATAGGTGAATTTCTAGACAAGGTCCAACAAAAGTTGCAGTTTACAGATGAGGATCGGAA
AAATATATTATTGTGGACTAATCATAATTCTCAGTTTCAAAATGTCCTCGCTGAAGACAA
TACCTTTAAGAATCTAGGAAAAACATCTTTACTATTTGGAAGGGTTTTGAAAGAAGAGGT
TGATCTGATCAAGGGACTAAATGATCCAGCCAACTCCATGGATTCCGGAATTGATAATGA
AATTGATTTGGTATCTGACTCAAATCATCAGAGACCTGTAGTTAATGGGAAGTTAATCAT
TGTTGGCCAGTATTTCAAAGATCCACAAAATAAGCATGGTATTTCTTTCTTATTTAACCT
GGTACCTGGAGAAAATTTTATACAGACAAGAGAGCGACTACATCAAAAATTTGGACTTGG
TCAAAGAGAATTTGCGAAAGTTAAGATGGTCATTTCTTTGAATACCTCAGACGGTACCGT
AACAAAATCTCTGCAGAACTACACTGACGAAGAGTTGTCAAGGATTTATTTATTTGACAT
TATGAACAATTTAGACTATATCTATTTTGATCATCCCGATAGATTAAAGTCCCATAATTC
CAGTGATAGGCCGATGGTTATAAAAAGCTAAAATCGTTAGAAAGCTTTCAATTACATAAA
ATAAGTGATCTTCATATATCAAATTTTAGTTGAAATATAACAATTAGCATTCCTGTAGCA
AAAAAAAAAACCTAAAGTTGATCTATTCACCGATATAACAATGTAATGAAAATCCATTTT
CATATAAAGGGTAAGAAATATAATAACAAACTATAGAAAATATAACAAAAAATATAAGAA
TAGATAAAGATTATGAATGCATATTTTTAATGCTCATAACTTTGACTCAAGAAAAGTTGT
TTAATAGATACCCCAGTACTTTTCACAGTTGTAAGGGCCATCAGCCTTCCAGTAATCGTT
GAAGGCAGTGAAAAGAATGGTGTCATCACCACAGGCCTTTTCAATGGAGGCAATAGCTGC
TTCCTGGTTTTGCTTGGAAGCAACAGCGACACCAAGAGTTTCACCTTGAGATGGCCAGCC
GGATTCGGTAATCAAAACATCTTTCTTACCGTCACAAGCAGTCCAGACTCTTTGGATTTG
TTGAACCAACCAGGTACCGGCATCTTCGGCAACAGTGTTTTGGTCAAAGTAAGCATGAGC
ATTAACAGCCATGTAGTCAGAGTATTGACACAAAGCAGGATTGTTGATAACAGCGATAAA
AGTATCAACAGAAACGACGGGACCACTGTAGCCAGCTGCCTTCAAAGCAGATCTACCGGT
AGCGACGTATTGGCCAACTTGGTCTGGGGTAGCTTGACCGCCGTTAACCAATTCATTACC
AATAGAAACAGTGTAAACATCATCCCAAGAACCATAAGATTCAACAGCAGCCTTCATGGT
ATCGACACCTGCTTGAATTTGGTCAACAAAGAAGATACCCAAGAAAAGCTTTTGGCCAGC
GGCCTTTGCCTTGAACACATTTTCGACTTGGTTACAGTCGACACCGTATAGTCTAATCAT
GGAGTAGGAAGACAACTTGGCAAGGTCGGAAGCGACATCAGAGGCAGATCTACAAGAACC
GTCGGCGTTGT
>RGHF80016 Genomic segment corresponding to mRNA: XM_449942 Candida glabrata CBS138, CAGL0M13761g predicted mRNA.
CACTTTAGTCCTTTGCCAACTACCGATATAAAACCAACGCTAATTTGCCGTATTTTAAAG
CTGAAAACTCCGTTGGAAAGAGTTTAACACACACCAGTTCTCTTAATTGTCCCCAAAAAA
TATATCCTGTGAGTTATACAAACTTACTGAGCAGATGGAAAGTTTATTGCAATTTACAAT
TCATGGGCTATGGGCCCGTGTTGCCAGGCCTTTATAAGGGGCGGATGACCCAGAGAGAAG
TTGAGATGAGTGATTGGAAGGATGCGTAGTGAATGATACCGCATATCTGGGGGAATAGTA
CGTCATTAGTCTGTTGCGATGGGGATATACTTCTTGCAGATAGTTATGTACATTTAGCTA
CAAACAAACAAAATACCTACATGATTGAGCAATTAGCTCAAGTCACAGATGGGCTAGAGA
TACTTACGGTGCCACACCAGGAGCCAAGGATAATCACAAAGTTACATATTTAGTGGTCAA
CATGCATCTGATCGAGGAGACACTATTATTGAAGAAAGAAGCCCATAACTAGATTTGCTT
AGATCTTAAGAATCGTGATATGTCCATACTCAATTTTGGGTTTTATTTAGACTTGAATTG
TTAGTGAAGTGGCAAACATCCCGTAGGAATCATCGGTGTCATCCAGAGTGATAATTGGAT
GAAATTTGCCTCTTCACCTTGCTAATTTCATCAAGGGACTAGTGAGCTCGATGCTACTTG
CGATGAGATCAAACAAAATCCTGCTTGTGCACTCATTTTTAAGGGTTAATTACTTTTTCA
AGTCTGTTTTTATATTTCTTAGTACACATCGTCGAGGGATGGACAATACATTAGCTTTAG
TCTAAAAAGTAATAAGGATTTATAGGACGTTATCTCAAATTCTCAAATTCTATTACTTCA
AGGCTATCACTTGACTATATTGCAGTTATTTTGGAAGGTTGTCTAAGAACTAATACAAAA
GTCTGCGGTTTCGAAATAAAACTATATTACAATTGATGTTATGAATTCGATTACTACGCC
CAGAATGGGCGCAACTATATTGAGAACAATCGCACCAAATGTTGGTGTATTGTCACAAGT
ATTGCCCTTGGGCCTTAGAAGAGTTTATCCGAGAGGTGTGCGCTGGGTATCCAGTGAAAT
CCAACAGAAGGACAGGCAAGCTGGTGAATCTAACACGGCTACCGACACAGGTGTCATTCA
TAAGACAGAGCAAGAAACTCTGCTATATTTTGATAATGTATATGCTAGAGCCACATCACT
GTGGAATCCAGCTTTATGGTACAACGTATTACTACGGAACCAATCTCGAGAAAGTGTTAG
AGAAAAGATTAAAAATCTAGCAAGTCCACCAGATAATCCAATTCATGGGCTACAACTGAG
GTCGACGATTCCTGTCAAGCGTGATGGTGGTGTATTTGCCACATTTTTGGTACCCTTTAA
CTATACAAAAGCAGAAGTGAATACTATGATTCAACAGAATACCCTGAATGAATCGAAGAA
TTCACTGTTTTCTTACTTTACTAGAGCAACTGCTTTTCCAGTCAAGGGGTCACCCTGGAT
TGAGGACTTGAAGAGACTCCCAAGCACTACTGTCATCATTAAATGTCAAGGTCCACCTCT
AACTGAAGAAGAAATATACTCTTTATTCAGAAGATATGGAACAATTATTGACATCTTTCC
TCCTAATGATACCAACAAACATTTCCGTGTCAAATATAGATCCTATAGAGGAGCCATATG
TGCAAAGAACTGTGTGTCTGGTATCGAAATTCATAATACTGTTTTGCATCTTCAATATGA
AAATGTAGTCAAGGGCCATTTGATAAGAAACTTTTATGTTACTCATACAAGAATTGCAAT
TCCAGTTACTTTTGCACTATTATCTATTCTGGCTGTTTTGATATTTGACCCTATCAGAGA
GTTTTTTATTGAGCAGAAGATTACTCACCAATACCAGATTTCTTGGGATAACAGATACCT
TAAACAGTTAAAGAACTTAACCAATTCAACAGTTTCTACTTTTAAGAATTACTGGGGTTA
TGACAGTTCCATTATCTCTAAAAGACACCTGTGGGAAGAAAGGATCGAGAAAATGGATGA
TTTGAAAATGTGGCTCGAAGAAAACAACAATACGTTTGTATTAATAAGAGGCCCAAGAGG
TTCCGGTAAGCATGAGCTAGTTATGCAACACACGCTTCACAACAGAAACAATGTGCTCTA
CATCGATTGTGATAAGTTAATTAAATCTAGAACCGATGCCAAATTTTTAAGAAATGCTGC
AGGTCAATTAGGCTATTTTCCAATATTCCCGTGGATTGACTCAGTAACTAATGTTCTAGA
TTTGATGGTTCAAGGGTTGACTGGACAGAAAAGTGGTCTCTCAGAGACAAAAGAATCGCA
ATTCAGAAATATGCTAACCACGTCATTAATGGCTGTTAGAAGAATTGCATTAAAAGACTA
TCAATCAACAATCAATGATGCTGGAGATGATGTGAATATCAAGGAGGAAGATTATCTACA
GCAACACCCTGAAGCAAAGCCAGTTATTGTGATCGATCGTTTTGAAGGGAAAGCGGATAT
TAATAGTTTTGTCTATAAAGAATTGGCAGATTGGGCTGCTATGCTAGTTCAAATGAACAT
TGCTCATGTAATTTTCTTAACAGAAACTGTTGCAGCAAATCAAAGACTTTCAGAATCGTT
GCCTAATCAAGTCTTTAAGACAATGATTCTGTCTGATGCATCCAAGGCAAACTCAAGAAA
CTATGTGCTATCTGAATTGGTTGAACATTATCACAAGAGTTTGAAACGGGCAAAGAAGGC
CGAAGAGGATGAGCCTACAGAGAAAGCATCTCCTGAACATTCCCAGTATGATGAAAATGA
CCCTAGAAGATACCTGTCTGAGGAGCTAATTCAAGATATTGATGACAGTTTGGAGCCATT
AGGTGGGAGAATGCTAGACCTTCAAGCATTTGTGCGCAGAGTAAAGTTCGGAGAACTCCC
TAAGGAAGCGTTAGATAAGATGATTGAGCAAGCATCGGAGCAAATTACACAAATTTTCTT
GAGTGATAAGATCGATCCACTGAAGAGCGCTCAGGCATGGGAATTGATTGATTTACTAAG
CAAGAACGGTAAGGTATATTTCCATGATATTGTGTTCAGGCCATTATTCAAAGCAGCTCC
AGAAATTGGTATACTAGAACTAGAGAACAATGGCTTAATCACTGTATCCAGAGATAGAGG
TGTCCTCAAAGAGATCAGACCTTTCAAGCCGTTATACAGGGCTGCCTTCCAGTATTTAAT
CGATGATGAAGATCTGAAGACGGTGCTAATGACAAGGTACCACTTGAAAGTGATTAACTT
CGAAACAGGAAGAATCAAGAAATGGGAGGAAGAACTTCGTGCTCTTGGTAAGATTAATGA
CCAAAAGCTATTCAAGAGCAGATTAGATTACCTGTCTAAAAAGATTACCACAAGTAGTGA
TGTTATCAACCATTGTGAAGATGAAATCAAGAAATTGTCTCAAGAGTCCAATAATCGAAG
AAAATGAACTTCTTAGCACCGAAGAGCAATTTGCGATCACAAGATAATATTCTTTAATTT
TTAATAATACCTATTTATCTATTTATGAACTAAAATTATATTTTTCAAAACAAGTATCCT
TTAAACAAATCAGATAGTTGCGAATAGTGGGACAGTCCAAACCCACACTAGTGCTAGAAC
CTTAAGCAAATAGGATGTATTTTAAACTGAGTACGTTCGCAGAAGGTAATCAAGCAACAT
GGTTTTAGTTTTCGGATCTCATATAAATCTACTCAGTACTCACCAATTAATAAGCAAAGA
AAGTGTTCCCTGTGGCTCAATCACGATGAAATTTTCAAGAGAATTTGTGAAAAAAGGTGT
GTGAACCTGCATGATCCCACTGTGACAAACAAAATGTTACTAATTGGCAAATGTTGCGAT
GACCTTTGGCTACTTAATTGGTATATTTGAGATATTTAACTAAAGCATATTTCCCGACAG
ATATTGCGGTTTAAGGATAATTTCGAAAACAGATCAATTAGTTATAACAGGTTTGTACAT
GCAAGGACATCTTATTCATGACAACCTACATATATACTAATTTATCTACACAAAATAGCT
CGGTCATTTGAGTCACGCAGAGCTATTGCGCTATAACAGTGATTACTATAACTTAAAACA
AACAATGCTTATAGGTGGTGCACAAAATCGTTTGTATCAGCTCAGAACATCCAATATACT
GGGTCTTTTAAGGACTAGAAGTGCCCTACGAGTCGGAAGTAAAGTTGAACTTAGATGTCC
TTACAACAACTGGACGAACCTGGGTAGGAGCCATTTCTCTAGCACCAGTATACCTCCCAC
ATTTAAAAGCAAGACATTTGGTAGAGAAAAGGGATTATTAGCTCATAATATAAATGTGAA
ACGATTATCTTCTACTGTAAGCAAATCGAAGTTACCAAACGAGGATACTGCTCATAATGC
TTCTGAAAAGAATAGTAAAAAGACTGACACTAAAGCTGTGAACATTT
>RGHF80017 Genomic segment corresponding to mRNA: XM_449941 Candida glabrata CBS138, CAGL0M13739g predicted mRNA.
GAACAATGGCTTAATCACTGTATCCAGAGATAGAGGTGTCCTCAAAGAGATCAGACCTTT
CAAGCCGTTATACAGGGCTGCCTTCCAGTATTTAATCGATGATGAAGATCTGAAGACGGT
GCTAATGACAAGGTACCACTTGAAAGTGATTAACTTCGAAACAGGAAGAATCAAGAAATG
GGAGGAAGAACTTCGTGCTCTTGGTAAGATTAATGACCAAAAGCTATTCAAGAGCAGATT
AGATTACCTGTCTAAAAAGATTACCACAAGTAGTGATGTTATCAACCATTGTGAAGATGA
AATCAAGAAATTGTCTCAAGAGTCCAATAATCGAAGAAAATGAACTTCTTAGCACCGAAG
AGCAATTTGCGATCACAAGATAATATTCTTTAATTTTTAATAATACCTATTTATCTATTT
ATGAACTAAAATTATATTTTTCAAAACAAGTATCCTTTAAACAAATCAGATAGTTGCGAA
TAGTGGGACAGTCCAAACCCACACTAGTGCTAGAACCTTAAGCAAATAGGATGTATTTTA
AACTGAGTACGTTCGCAGAAGGTAATCAAGCAACATGGTTTTAGTTTTCGGATCTCATAT
AAATCTACTCAGTACTCACCAATTAATAAGCAAAGAAAGTGTTCCCTGTGGCTCAATCAC
GATGAAATTTTCAAGAGAATTTGTGAAAAAAGGTGTGTGAACCTGCATGATCCCACTGTG
ACAAACAAAATGTTACTAATTGGCAAATGTTGCGATGACCTTTGGCTACTTAATTGGTAT
ATTTGAGATATTTAACTAAAGCATATTTCCCGACAGATATTGCGGTTTAAGGATAATTTC
GAAAACAGATCAATTAGTTATAACAGGTTTGTACATGCAAGGACATCTTATTCATGACAA
CCTACATATATACTAATTTATCTACACAAAATAGCTCGGTCATTTGAGTCACGCAGAGCT
ATTGCGCTATAACAGTGATTACTATAACTTAAAACAAACAATGCTTATAGGTGGTGCACA
AAATCGTTTGTATCAGCTCAGAACATCCAATATACTGGGTCTTTTAAGGACTAGAAGTGC
CCTACGAGTCGGAAGTAAAGTTGAACTTAGATGTCCTTACAACAACTGGACGAACCTGGG
TAGGAGCCATTTCTCTAGCACCAGTATACCTCCCACATTTAAAAGCAAGACATTTGGTAG
AGAAAAGGGATTATTAGCTCATAATATAAATGTGAAACGATTATCTTCTACTGTAAGCAA
ATCGAAGTTACCAAACGAGGATACTGCTCATAATGCTTCTGAAAAGAATAGTAAAAAGAC
TGACACTAAAGCTGTGAACATTTCTGAATTGAAGATATTGAAGGACTTGTTCAAATATAT
ATGGCCAAGAGGCAACACTAAGGTGAAAGTGCGTGTGCTATTGGCGTTGGCTTTGCTAAT
TGGAGCTAAAGTATTGAATGTACAGGTACCATTTTTCTTCAAACAGATTATAGATGGAAT
GAACGTGGATTGGTCAGATGCAACTGTTGCTTTACCAGCGGCTCTAGGACTTACAATTAT
GTGCTATGGTTTGGCAAGATTTGGAGCAGTTCTTTTCGGTGAGTTGCGTAATGCAATCTT
TGCTAGAGTGGCACAGAATGCTATAAGGAATGTATCTTTACAAACTTTTGAACATTTGAT
GAAACTTGACTTAGGCTGGCATTTGAGTAGGCAAACGGGTGGTTTAACTCGTGCCATGGA
TAGAGGTACTAAAGGTATTTCTTATGTTCTGAGTGCTATGGTTTTCCACATCATTCCAAT
TACCTTTGAAATATCAGTTGTATGTGGTATTCTGACCTATCAATTCGGTGCTTCATTTGC
AGGAATCACCTTTACGACTATGTTATTGTATTCAATTTTCACTATCAGAACCACGGCCTG
GAGGACGAGATTTAGAAAAGAGGCTAATAAAGCTGATAACAAAGGTGCTAGTGTAGCTCT
TGATTCCTTAATCAATTTTGAAGCTGTAAAATACTTTAACAACGAAAGTTATTTGGCAAA
CAAGTATCACAACTCTTTGATAAAGTACAGAGACTCACAGGTTAAAGTTGCACAATCACT
AGCATTTTTAAATTCAGGACAAAGCTTAATTTTCACAACAGCCCTAACCGGAATGATGTA
TATGGGTTGTACAGGTGTCATAGGAGGTGACTTAACCGTTGGTGATTTAGTCCTGATTAA
TCAATTAGTTTTCCAATTATCTGTACCTCTGAACTTCTTGGGTAGTGTATACAGAGAGTT
GAAACAATCATTGATAGATATGGAATCCCTATTTAAGTTGAGGAAGAATCAAGTTAAAAT
TCAGAACTGCTCTCAACCAAAAAGTATAAGCAAGAGTGATGGCCCTTTTGAGATTAAATT
TGAAAATGTGACTTTTGGCTACGATGGTCAAAGAAAAATTTTAAAGAATGCCTCTTTCAC
AATACCAGCTGGTATGAAGACTGCCATTGCTGGCCCATCTGGTAGCGGTAAATCGACCGT
CTTAAAATTGGTATTTAGGTTCTACGACCCCGAGGAAGGGCGTGTTTTGGTCAACGGTGT
TGATGTCAGAGAATATGATATAGATCAACTGAGAAAAGCCATTGGTGTGGTTCCCCAAGA
TACACCTTTGTTCAATGATACCATCTGGGAGAATGTTAAATTTGGCCGTATTGAAGCTTC
CGATGAAGAGATTACCAGGGTTATAGATAAGGCTCAACTATCTGATCTAATTGCGAAATT
ACCACAGGGCTCAAGCACCATTGTCGGTGAGCGTGGTTTAATGATCAGCGGTGGGGAGAA
GCAAAGACTTGCGATTGCTCGTGTATTATTGAAGGATGCTGATATAATGTTTTTCGATGA
GGCAACAAGTGCACTAGATACTCACACAGAACAATCATTATTAAGAACTATCAGAAGAAA
CTTCAACAGTGGCGAGAAGACTAGTGTTTATATAGCACATAGACTACGGACCATCGCTGA
TGCTGATAAGATTATTGTGCTAGAAGAAGGCACAGTACGTGAAGAAGGTACCCACCAAGA
ACTGCTTGCCAGAGAAAACTCTCTATACAAAGAGCTCTGGCGTATCCAAGAAGACCTAGA
TCTCCTGGAAGATGAAATCAATCATGAAAAGGAAACACTAGAAAAGCTAAACAAGTCTAT
CTAAAAATCTCAAATTCCCATCATTTAATTCCCTCCTTTCTTTTTTTGTTCACTTTCTGT
CTTATCCCGTAATTGCCTACCAACAGACCAGAGGCATTTTATTATATTTAATGAAGGACA
ACAATGTCTTTACCACGGCTACATAATACCAGCACATAAGCAAAATACAAAAGTTTCAAA
GCATGCTAGCAAAATTGCACCAATTAAGAATTCTCATGGCCATTGAATTTATAATTGATA
AGTAACTTAATAATGACTTCTTATGTGATGACTTTTGTCTGCTCTGGAGTGCTAAGGATC
GATAGGAAATGTTGCGTAAGATATCACCCAAGACAAAAAATAGCTCGAGGTGAGAAACTC
AAAATTGCGATGGAGTCACCTTTGTGATTTCATGTAATAATTAAAATTTCAATTTAATAT
TGAGAATCTTAAATGATATAAAAACTGTGAAGAAATGACTTTTTTTTGATGAGGATGCAT
ACAATAACATATTTAAATAAGCTTGTTGCTCAACTTTCCTTTTTTTCTTGTCTCTTTACA
AAGTCTCAACTAATATCTAACAAACAGTAAATGTAGTCAGTGTAGATCAGATATCAAGTT
CACTTTTAACTATAGCGAAAGCGTTGTTGATAGCTGTGTATTAGATTTCAATACAGAATA
AAAAAAGGAATAGGATTTTACTGACTGAAGTTCTTTTCAAAGTCCCAACAGGAATACAAA
GAATTTTATATCCATAAAGTGAAATGTGTGGTATTCTTGGTATAGCATTAGCTGATCAGA
ACGCCTCTGTGGCACCAGAACTATGCGATGGTTGCATTTTTTTGCAGCATAGAGGCCAAG
ACGCAGCTGGTATCGCCACCTGTGGTTCCCGTGGTAGAATCTACCAGTGCAAAGGGAATG
GTATGGCCAGAGATGTTTTCACTCAGCAACGTGTTTCGGGCTTGGTTGGGTCTATGGGTA
TTGCACACCTAAGGTATCCAACTGCTGGCTCTTCTGCAAACTCC
>RGHF80018 Genomic segment corresponding to mRNA: XM_449940 Candida glabrata CBS138, CAGL0M13717g predicted mRNA.
AGAACTATCAGAAGAAACTTCAACAGTGGCGAGAAGACTAGTGTTTATATAGCACATAGA
CTACGGACCATCGCTGATGCTGATAAGATTATTGTGCTAGAAGAAGGCACAGTACGTGAA
GAAGGTACCCACCAAGAACTGCTTGCCAGAGAAAACTCTCTATACAAAGAGCTCTGGCGT
ATCCAAGAAGACCTAGATCTCCTGGAAGATGAAATCAATCATGAAAAGGAAACACTAGAA
AAGCTAAACAAGTCTATCTAAAAATCTCAAATTCCCATCATTTAATTCCCTCCTTTCTTT
TTTTGTTCACTTTCTGTCTTATCCCGTAATTGCCTACCAACAGACCAGAGGCATTTTATT
ATATTTAATGAAGGACAACAATGTCTTTACCACGGCTACATAATACCAGCACATAAGCAA
AATACAAAAGTTTCAAAGCATGCTAGCAAAATTGCACCAATTAAGAATTCTCATGGCCAT
TGAATTTATAATTGATAAGTAACTTAATAATGACTTCTTATGTGATGACTTTTGTCTGCT
CTGGAGTGCTAAGGATCGATAGGAAATGTTGCGTAAGATATCACCCAAGACAAAAAATAG
CTCGAGGTGAGAAACTCAAAATTGCGATGGAGTCACCTTTGTGATTTCATGTAATAATTA
AAATTTCAATTTAATATTGAGAATCTTAAATGATATAAAAACTGTGAAGAAATGACTTTT
TTTTGATGAGGATGCATACAATAACATATTTAAATAAGCTTGTTGCTCAACTTTCCTTTT
TTTCTTGTCTCTTTACAAAGTCTCAACTAATATCTAACAAACAGTAAATGTAGTCAGTGT
AGATCAGATATCAAGTTCACTTTTAACTATAGCGAAAGCGTTGTTGATAGCTGTGTATTA
GATTTCAATACAGAATAAAAAAAGGAATAGGATTTTACTGACTGAAGTTCTTTTCAAAGT
CCCAACAGGAATACAAAGAATTTTATATCCATAAAGTGAAATGTGTGGTATTCTTGGTAT
AGCATTAGCTGATCAGAACGCCTCTGTGGCACCAGAACTATGCGATGGTTGCATTTTTTT
GCAGCATAGAGGCCAAGACGCAGCTGGTATCGCCACCTGTGGTTCCCGTGGTAGAATCTA
CCAGTGCAAAGGGAATGGTATGGCCAGAGATGTTTTCACTCAGCAACGTGTTTCGGGCTT
GGTTGGGTCTATGGGTATTGCACACCTAAGGTATCCAACTGCTGGCTCTTCTGCAAACTC
CGAAGCCCAACCTTTTTATGTGAATAGTCCATATGGTATTAACCTTGCCCACAATGGTAA
CTTGGTCAACACTGTTTCTTTGAAGAGATATATGGATGAAGATGTACACAGACATATCAA
CACCGACAGTGACTCAGAACTACTATTGAACATATTTGCCTCTGAACTTGAGAAGCATAA
CAAGTACAGAGTCAACAATGAAGATGTGTTTCATGCTCTAGAAGGTGTATACAGACTATG
TCGTGGTGGTTATGCTTGTGTGGGACTGTTAGCTGGTTTTGCTTTGTTTGGTTTCAGAGA
CCCTAATGGTATTAGACCACTATTGTTTGGTGAGCGTGTCAACGAGAATGGGGATAAGGA
TTACATGCTTGCATCTGAGAGTGTTGTATTAAACGCCCATGGATTCACCAAGTTTGTGGA
TGTGAAACCTGGTCAGGCAGTCATCATTCCAAAGGATCCAAAGGAAGGTGGCCTTCCAGA
GTTTAGGCAGGTTGTCCCTATGAACTCATACAGACCGGACTTATTTGAATATGTTTACTT
CGCAAGACCGGATAGCATTCTTGATGGTATTTCTGTGTATCATACAAGACTAGAAATGGG
TGTTAAACTAGCTGAAAACATTAAGAAGCAGGTTGGTGTTGAGGATATCGATGTCGTCAT
TCCAGTCCCAGATACCGCTAGAACAACTGCTCTGCAATGTGCGAATGCACTTAATAGACC
GTACAGAGATGGATTTATAAAGAATAGATACGTTGGCAGAACATTCATTATGCCAAATCA
AAAAGAAAGAGTCTCATCAGTTAGAAGGAAATTGAATCCAATGGACTCTGAATTCAGAGA
CAAGAATGTTTTAATTGTTGATGATTCCATTGTCAGAGGAACAACATCTAGAGAAATAGT
TAACATGGCCAAAGAGTCTGGTGCCAAGAAGGTGTATTTTGCCTCAGCTGCTCCTGCCAT
CAGATACAACCACATTTATGGAATTGATTTGACTGACACAAAGAATCTAATTGCATTTAA
TAAATCAGAGGAAGAAGTCGCTGAAGCAATTGGTTGTGATAAAGTCATTTATCAATCATT
GGAGGATTTAATTGAATGCTGCAGAACGGAACAAATCCAAAACTTTGAGGTTGGTGTGTT
CACAGGTAACTATGTTACTGGTGTAGAAGATGGTTATTTGATTGAGTTGGAACGTGTTAG
AGCGGAAAATGCAGAATGTAAGGCCGATGTAAAGCCTGAAAGTGATGTTGGACTCTACAA
CTGTGCTGACTACTCATCATAAATGACCATAATTGGCATTAAAACTGTTATTCAAAAATA
AGAATAAGTGTTGTTGGCTAAGAAGTTCACTCTCTGTTGCATTTTTTTTTAATTGATGTC
TAACAAAATGTTGAGAAGGCACAGTAATATTAAAATTTTTATCCATGTAAAGATACTATA
GAAAAATAAATGCCACAATTAAAAAACTTAATAGAAGATATATAGCATTGAAAGAACAAT
CAAATATTTTAAATTCTTAAAATCCATAATATCACTTCTACTCCATCTCAAAATGAAAAA
ATCAGAAAGGTGCATAAAGTAGACTTACTATTTAACCAATATCAAAAGTCTACTAATGTG
CTATTTTTAACTAGAGAAAAGTAAGATACGTATTATTATTAATACAATGTCCATAGCATG
TTGAGAAGAGCATTGGAAGAAAAATATGCTCTTAAAATAGGTGAAATAAGGACGACAACT
GCTGTTATATGCTCCATTAGTACAGATACGATTCTTGATTTTGAGAAGCAATGTCTCAAA
CCTCATTGTACTTTTAGTAAACCAATAATAAATTTAGGCTATACATATTATGACATACCA
TCAGAATATAAAGAAGAATTGAATGAATCCATAGCAGTAAACCATAGGATTGATGCATAT
GCACTAATAACCACGTTTGATGAAACACCCATTGAGTCTATTGAACCACTAATATCAAAT
GATAAATCAGAAATAAAGTGGACATTTCTGCTTGACTGGACTGAATTACACCAGGGAACT
TGGTTACGATTTTTGTCAAAGCAATTTGAGAGTCTTGAATCGAAAGGTTACGATTTGAAA
AATGAAAATATCTCTGTATGGTGTATGAACTCTGACTATATGTTCGAACTACAAAAAAAT
GATATACTATGGGAATCGTTTCATTTTGAATATTTACAACAAAGTTTACGGTCAGTCTTG
TTTTATAGGAATGGTTCTTTGATATATGTGGATAAAAAAAGAAATCAACTGCCGCTCTTC
GA
>RGHF80019 Genomic segment corresponding to mRNA: XM_449939 Candida glabrata CBS138, CAGL0M13695g predicted mRNA.
CTAGAACAACTGCTCTGCAATGTGCGAATGCACTTAATAGACCGTACAGAGATGGATTTA
TAAAGAATAGATACGTTGGCAGAACATTCATTATGCCAAATCAAAAAGAAAGAGTCTCAT
CAGTTAGAAGGAAATTGAATCCAATGGACTCTGAATTCAGAGACAAGAATGTTTTAATTG
TTGATGATTCCATTGTCAGAGGAACAACATCTAGAGAAATAGTTAACATGGCCAAAGAGT
CTGGTGCCAAGAAGGTGTATTTTGCCTCAGCTGCTCCTGCCATCAGATACAACCACATTT
ATGGAATTGATTTGACTGACACAAAGAATCTAATTGCATTTAATAAATCAGAGGAAGAAG
TCGCTGAAGCAATTGGTTGTGATAAAGTCATTTATCAATCATTGGAGGATTTAATTGAAT
GCTGCAGAACGGAACAAATCCAAAACTTTGAGGTTGGTGTGTTCACAGGTAACTATGTTA
CTGGTGTAGAAGATGGTTATTTGATTGAGTTGGAACGTGTTAGAGCGGAAAATGCAGAAT
GTAAGGCCGATGTAAAGCCTGAAAGTGATGTTGGACTCTACAACTGTGCTGACTACTCAT
CATAAATGACCATAATTGGCATTAAAACTGTTATTCAAAAATAAGAATAAGTGTTGTTGG
CTAAGAAGTTCACTCTCTGTTGCATTTTTTTTTAATTGATGTCTAACAAAATGTTGAGAA
GGCACAGTAATATTAAAATTTTTATCCATGTAAAGATACTATAGAAAAATAAATGCCACA
ATTAAAAAACTTAATAGAAGATATATAGCATTGAAAGAACAATCAAATATTTTAAATTCT
TAAAATCCATAATATCACTTCTACTCCATCTCAAAATGAAAAAATCAGAAAGGTGCATAA
AGTAGACTTACTATTTAACCAATATCAAAAGTCTACTAATGTGCTATTTTTAACTAGAGA
AAAGTAAGATACGTATTATTATTAATACAATGTCCATAGCATGTTGAGAAGAGCATTGGA
AGAAAAATATGCTCTTAAAATAGGTGAAATAAGGACGACAACTGCTGTTATATGCTCCAT
TAGTACAGATACGATTCTTGATTTTGAGAAGCAATGTCTCAAACCTCATTGTACTTTTAG
TAAACCAATAATAAATTTAGGCTATACATATTATGACATACCATCAGAATATAAAGAAGA
ATTGAATGAATCCATAGCAGTAAACCATAGGATTGATGCATATGCACTAATAACCACGTT
TGATGAAACACCCATTGAGTCTATTGAACCACTAATATCAAATGATAAATCAGAAATAAA
GTGGACATTTCTGCTTGACTGGACTGAATTACACCAGGGAACTTGGTTACGATTTTTGTC
AAAGCAATTTGAGAGTCTTGAATCGAAAGGTTACGATTTGAAAAATGAAAATATCTCTGT
ATGGTGTATGAACTCTGACTATATGTTCGAACTACAAAAAAATGATATACTATGGGAATC
GTTTCATTTTGAATATTTACAACAAAGTTTACGGTCAGTCTTGTTTTATAGGAATGGTTC
TTTGATATATGTGGATAAAAAAAGAAATCAACTGCCGCTCTTCGAAATATTTGTTAAATT
ATGTTTACACAACAGAAATGATAAATATAAATCTCTAAATCAGTTTACAGAAATGTCCGA
AACCTCACAAGTTTTTATTCCTTTTAACTCCGATTCAGAGGATTTGATCAAGACAATTGA
TGAAGAATTTCAGCCAGAGGAAGTATTAAAACCGGATTTTATGCCTACCTTTGAGAAGGT
GATACCCTATTCAAAACCAAAAGATGAACCCCACTTACCACCAATCGGTGAGTTACCTCA
TTTTGATATGAATAAAGAACTAGAAGAGGCGGCCATCATATTAAAGCAAGCAAGCAAAAA
AGAGGCATATGCTAAGCAGAATATATGATAATTTATAGATCAATCAGTATCTAACCTTTC
CATCAGTTGAATTTATACTTCATAATCATGATAAATTAGAAAAATTCGTATTATATTTTT
TACACTTTAAAATTCGTATTCTATATATAATATATGCGGTGTTATGTCTGTGCTTATAAT
CGTTCCATTTTGTTTCTACACTCCATTATTCTAGTTGAATCTTCTCACAATGCCAAACTC
AATGCATTTTTCTGGGCATCTGATAATTTTCAATGCCATTGTCTAACTTCGACTTAGGAG
ACCAGTCAACGAGGGGCTCTCTCTAGGCATTCAGTTGAGTCTAGTATTTTTCTTTGAGCA
AAATTGGACGCTTAGAAGTGGAACACGGTGGTACCTTCACACAATTCATCCACGGTTCTC
TTGTCTGAGTCGTAGCCAACATAGGCGATGTAGCCTGGCTCACCTTTGTCTTCGTGTATT
GGGTAATGAACCGGATCCACGGACATATTTTCCTTTATGCAGAATGATAGATGCTCATCG
TTAGGTTCGTAATCTCTTGAAATTCTCTTCAAGATAGTCTTGTATTCCCCTCTCTTGTCA
CAACTTGGACCACCTCTAGCCCAAATCTTTAAAACAGAGCTGTCGGGACCACCCACTCTC
TCCATTACAGGTGTACAATGAAACCATTCGTAATTAATTCTTGTACCATATTTAAAGTAC
TCAACAGCAGCTATCAGAGCCAAAGAAACAGCTAGAACTTTGAATAGGTTGAAGATCTGT
GGAGCTGGTGTATAAGGAGTGGACATGGTGTTTGTTTTAAATAGTACTGTGTTGCTCTTG
TGCGAGTGGTGTGAGTAAAATGTAAAATGCCTAGTCAAAAGTACGCGTTATCAATTGTAT
GACCGAGTAGTACAACTAGGTAAGGGGAAGAGTTGTATAAATATGTGTCTTCTTGTTTTA
TAAGGCTCAAGTTCAGGCTGCACTATTTGCAGCAACATAGAATTTTCGTTATTTCGCCAA
ACAAGAAA
>RGHF80020 Genomic segment corresponding to mRNA: XM_449938 Candida glabrata CBS138, CAGL0M13673g predicted mRNA.
GTGAAGGCGGTTCTTTGTGTTACCCAGAGCTACAAAACATCGATGACTACTTGAACATGG
ACTACGTGAGAGAAGCAGTGGGCGCTGAAGTTGACCACTACGAATCTTGTAACTTCGACA
TCAACCGTAACTTCTTGTTCAACGGTGACTGGATGAAGCCATACCACAAGCAAGTTATTG
AAATCCTAGAAAAGGGTCTACCAGTCTTGATTTATGCTGGTGACAAGGACTTCATCTGTA
ACTGGATGGGTAACAGAGCTTGGACCGATGAATTGCAATGGAAGTACTCCTCCGGCTTTG
CCCAAGAACCAGTCCGTAACTGGACTGCTTCCATCACTGGTGAAGTGGCCGGTGAAGTCA
AGAGTTATGAAAACTTGACCTTCTTGAGACTATTCGATGGTGGACACATGGTCCCATATG
ACCAACCTGAAAGCTCATTGAGTATGTTGAACGAGTGGATCCACAAATTCCACTTGTAAG
TCTATACAAATGGCTTGTATGCTTTAATTTTTTACCCTTTTGTACTGAATTATAAAATAT
TATCGATATGACATATATCCAAAAATAAAATAAACAATAACAGTATTATAGCAATATGGG
ACACTTTTGTCTGTTTCTTTTTTTACAAGTACTAAAATCAATTAGCCCTTATGATTTCCA
AAGTGAAGACATATATAACACACAGTATCTTGGAATCATATATATGTAGCATGTCTCAAA
GCCATTCAGAAGTTCTATTATCTTCATGAATTTCGCCTTTAAATTCGGACGATATTTTTT
TCTTGTTTGGCGAAATAACGAAAATTCTATGTTGCTGCAAATAGTGCAGCCTGAACTTGA
GCCTTATAAAACAAGAAGACACATATTTATACAACTCTTCCCCTTACCTAGTTGTACTAC
TCGGTCATACAATTGATAACGCGTACTTTTGACTAGGCATTTTACATTTTACTCACACCA
CTCGCACAAGAGCAACACAGTACTATTTAAAACAAACACCATGTCCACTCCTTATACACC
AGCTCCACAGATCTTCAACCTATTCAAAGTTCTAGCTGTTTCTTTGGCTCTGATAGCTGC
TGTTGAGTACTTTAAATATGGTACAAGAATTAATTACGAATGGTTTCATTGTACACCTGT
AATGGAGAGAGTGGGTGGTCCCGACAGCTCTGTTTTAAAGATTTGGGCTAGAGGTGGTCC
AAGTTGTGACAAGAGAGGGGAATACAAGACTATCTTGAAGAGAATTTCAAGAGATTACGA
ACCTAACGATGAGCATCTATCATTCTGCATAAAGGAAAATATGTCCGTGGATCCGGTTCA
TTACCCAATACACGAAGACAAAGGTGAGCCAGGCTACATCGCCTATGTTGGCTACGACTC
AGACAAGAGAACCGTGGATGAATTGTGTGAAGGTACCACCGTGTTCCACTTCTAAGCGTC
CAATTTTGCTCAAAGAAAAATACTAGACTCAACTGAATGCCTAGAGAGAGCCCCTCGTTG
ACTGGTCTCCTAAGTCGAAGTTAGACAATGGCATTGAAAATTATCAGATGCCCAGAAAAA
TGCATTGAGTTTGGCATTGTGAGAAGATTCAACTAGAATAATGGAGTGTAGAAACAAAAT
GGAACGATTATAAGCACAGACATAACACCGCATATATTATATATAGAATACGAATTTTAA
AGTGTAAAAAATATAATACGAATTTTTCTAATTTATCATGATTATGAAGTATAAATTCAA
CTGATGGAAAGGTTAGATACTGATTGATCTATAAATTATCATATATTCTGCTTAGCATAT
GCCTCTTTTTTGCTTGCTTGCTTTAATATGATGGCCGCCTCTTCTAGTTCTTTATTCATA
TCAAAATGAGGTAACTCACCGATTGGTGGTAAGTGGGGTTCATCTTTTGGTTTTGAATAG
GGTATCACCTTCTCAAAGGTAGGCATAAAATCCGGTTTTAATACTTCCTCTGGCTGAAAT
TCTTCATCAATTGTCTTGATCAAATCCTCTGAATCGGAGTTAAAAGGAATAAAAACTTGT
GAGGTTTCGGACATTTCTGTAAACTGATTTAGAGATTTATATTTATCATTTCTGTTGTGT
AAACATAATTTAACAAATATTTCGAAGAGCGGCAGTTGATTTCTTTTTTTATCCACATAT
ATCAAAGAACCATTCCTATAAAACAAGACTGACCGTAAACTTTGTTGTAAATATTCAAAA
TGAAACGATTCCCATAGTATATCATTTTTTTGTAGTTCGAACATATAGTCAGAGTTCATA
CACCATACAGAGATATTTTCATTTTTCAAATCGTAACCTTTCGATTCAAGACTCTCAAAT
TGCTTTGACAAAAATCGTAACCAAGTTCCCTGGTGTAATTCAGTCCAGTCAAGCAGAAAT
GTCCACTTTATTTCTGATTTATCATTTGATATTAG
>RGHF80021 Genomic segment corresponding to mRNA: XM_449937 Candida glabrata CBS138, CAGL0M13651g predicted mRNA.
GGGTTGGAGATATCAGGAGTGGTGATAGGCTGTCCAAAAACATCACGCAGCACATTACCA
CCGTCGGTAGAGAAATAGGACTGTCTGTTCATGTTGTCATGGAAAGTATCAGCAGCTTGC
TCAAAAGGTTGAGCTTCGTTGACAGCATCCAAGATAGGATCGTTCACTGAGGCAGTACGG
ATCTTCAGACGTGCAGCATCCTCCTTAGACACCTTGACATCCGAGAGCCTGTGCTCGTCC
TCGCCGCCATTACTCAAATTAGACTTCTTCCTGAAATGCATCGCCACCATCTTTGCTGTA
TTCTTGCTCGATGATGTTATCTTATCCTATTACAAAAGATGATATAGCGCAAAACTATTA
TAGCTTCTTAATATATATTGGTAGTTAGCTGATCGAGGAATTGTCTAACAAATTCAAGGA
CAGAAAATTTTTGATCCATGAAAAGTCACTAATAAACAAGGACATCACACGAGAAGTGAT
ATTTAGACACTGGCCTCTGCAAACACTGGTTCGTGTTGTTTTTGGTATCAGAAATCTTCA
AAGCCTTGATCATAGCCAACGTTCCTTGCACATACCATCTTACATTTAAATTATTGAATA
AACTTATAATTTCTACATTATATTTTCAATTTTTAAATTTTGTATTAGTTTTGAAAATAT
ATAAGGAAGTATAGATAAGTTGTTAAGATAAACTGAATCGTTGCGTATTGTATTTGATTT
TATAGAACACTCTACTTGGTATTCCCCGTTTAATAGTTCTGTTATAATCCTTCTGTATGG
TCCTTCGGTTATTGTGACACATTTGGGCAGTGATAATTTATGTGACATGGCAGTGATAAA
GTCCATTGTTCTCTTATCCTTTTGAGTCAAATTTATTGAAATTTAAAGGGTTATCTCGTC
TGTAATATAAGTGATTATAAATTGAGTACTTATATATTGGTATATCTGCCTGTCTTTACT
TTTTTTTTGGTTCCATCAATACCAAATAAAAAACTACAAAATGAAATTAGCTTACTTAGC
CGGTGTTGCGGCTGTCTTGTCCCAAGTGGATGCTTTCTCCCTATCGGGAGCTCAGGACTA
TTTTTACAACAAGTCCCCAGTTCAGAACACTTTGAAGAACATCTTCCCAGCTCATCTGGA
TGATATCAGCTTCGGTACCAGAAGAAGAAGTGGTATCAAGAAGAAGAAGAACTGGGATGC
TGTCGTGAAGATGGAAGGCCTTGAAGGCCATCAGTTGAGAGTTAATAAAATTGTTAACCC
TAAGAAGCTGGGTGTCGACCCTCACGTCAAGCAATTAACTGGTTATTTGGACAACGAACT
AGAGGACAAGCACTTCTTCTTCTGGTTCTTTGAGTCCCGTAACGACCCTAAAAATGACCC
TGTCATCCTATGGTTGAACGGTGGCCCAGGTTGCTCTTCTCTAACTGGTCTATTCTTTGA
ATTGGGCCCTTCCTCTATCGACGGACAAAAATTGAAGCCCGTCAAGAACCCATTCTCCTG
GAACTCTAACGCCTCGGTCATCTTCCTGGACCAGCCTGTCAACGTCGGTTTCTCATACGC
TGGTAGCAACTCCAACGGGGGTGTCTCTAACACTGTCGCCGCCGGTAAGGATGTCTACGC
CTTCTTGCAATTGTTCTTCAAACAATTCCCACAATACGCTGATGGTCAAGATTTCCACAT
CGCAGGTGAATCTTATGCTGGTCATTATATCCCTGTGTTTGCCTCTGAAATCTTGGCTCA
CCCACAAAAGGAAAGACACTTCAACTTGACTTCCGTGCTAATCGGTAATGGTTTGACTGA
CCCATTGACCCAATACAGATACTACAAGCCAATGGCCTGCGGTGAAGGAAGTGGTGCTGA
CCCAGTCTTGTCTCCAGAAGAGTGTTCTGCTATGGAGGACTCCCTAGATCGCTGCTTGTC
GCTAATTGATGCTTGCTACCAATCTGAATCCGTTTGGGCCTGTGTGCCAGCCTCTATATA
CTGTAACAACGCCCAATTGGCTCCATACCAGAGAACCGGCAGAAATGTCTACGACGTCAG
AAAAGACTGTGAAGGCGGTTCTTTGTGTTACCCAGAGCTACAAAACATCGATGACTACTT
GAACATGGACTACGTGAGAGAAGCAGTGGGCGCTGAAGTTGACCACTACGAATCTTGTAA
CTTCGACATCAACCGTAACTTCTTGTTCAACGGTGACTGGATGAAGCCATACCACAAGCA
AGTTATTGAAATCCTAGAAAAGGGTCTACCAGTCTTGATTTATGCTGGTGACAAGGACTT
CATCTGTAACTGGATGGGTAACAGAGCTTGGACCGATGAATTGCAATGGAAGTACTCCTC
CGGCTTTGCCCAAGAACCAGTCCGTAACTGGACTGCTTCCATCACTGGTGAAGTGGCCGG
TGAAGTCAAGAGTTATGAAAACTTGACCTTCTTGAGACTATTCGATGGTGGACACATGGT
CCCATATGACCAACCTGAAAGCTCATTGAGTATGTTGAACGAGTGGATCCACAAATTCCA
CTTGTAAGTCTATACAAATGGCTTGTATGCTTTAATTTTTTACCCTTTTGTACTGAATTA
TAAAATATTATCGATATGACATATATCCAAAAATAAAATAAACAATAACAGTATTATAGC
AATATGGGACACTTTTGTCTGTTTCTTTTTTTACAAGTACTAAAATCAATTAGCCCTTAT
GATTTCCAAAGTGAAGACATATATAACACACAGTATCTTGGAATCATATATATGTAGCAT
GTCTCAAAGCCATTCAGAAGTTCTATTATCTTCATGAATTTCGCCTTTAAATTCGGACGA
TATTTTTTTCTTGTTTGGCGAAATAACGAAAATTCTATGTTGCTGCAAATAGTGCAGCCT
GAACTTGAGCCTTATAAAACAAGAAGACACATATTTATACAACTCTTCCCCTTACCTAGT
TGTACTACTCGGTCATACAATTGATAACGCGTACTTTTGACTAGGCATTTTACATTTTAC
TCACACCACTCGCACAAGAGCAACACAGTACTATTTAAAACAAACACCATGTCCACTCCT
TATACACCAGCTCCACAGATCTTCAACCTATTCAAAGTTCTAGCTGTTTCTTTGGCTCTG
ATAGCTGCTGTTGAGTACTTTAAATATGGTACAAGAATTAATTACGAATGGTTTCATTGT
ACACCTGTAATGGAGAGAGTGGGTGGTCCCGACAGCTCTGTTTTAAAGATTTGGGCTAGA
GGTGGTCCAAGTTGTGACAAGAGAGGGGAATACAAGACTATCTTGAAGAGAATTTCAAGA
GATTACGAACCTAACGATGAGCATCTATCATTCTGCATAAAGGAAAATATGTCCGTGGAT
CCGGTTCATTACCCAATACACGAAGACAAAGGTGAGCCAGGCTACATCGCCTATGTTGGC
TACGACTCAGACAAGAGAACCGTGGATGAATTGTGTGAAGGTACCACCGTGTTCCACTTC
TAAGCGTCCAATTTTGCTCAAAGAAAAATACTAGACTCAACTGAATG
>RGHF80022 Genomic segment corresponding to mRNA: XM_449936 Candida glabrata CBS138, CAGL0M13629g predicted mRNA.
GGGTCGACACCCAGCTTCTTAGGGTTAACAATTTTATTAACTCTCAACTGATGGCCTTCA
AGGCCTTCCATCTTCACGACAGCATCCCAGTTCTTCTTCTTCTTGATACCACTTCTTCTT
CTGGTACCGAAGCTGATATCATCCAGATGAGCTGGGAAGATGTTCTTCAAAGTGTTCTGA
ACTGGGGACTTGTTGTAAAAATAGTCCTGAGCTCCCGATAGGGAGAAAGCATCCACTTGG
GACAAGACAGCCGCAACACCGGCTAAGTAAGCTAATTTCATTTTGTAGTTTTTTATTTGG
TATTGATGGAACCAAAAAAAAAGTAAAGACAGGCAGATATACCAATATATAAGTACTCAA
TTTATAATCACTTATATTACAGACGAGATAACCCTTTAAATTTCAATAAATTTGACTCAA
AAGGATAAGAGAACAATGGACTTTATCACTGCCATGTCACATAAATTATCACTGCCCAAA
TGTGTCACAATAACCGAAGGACCATACAGAAGGATTATAACAGAACTATTAAACGGGGAA
TACCAAGTAGAGTGTTCTATAAAATCAAATACAATACGCAACGATTCAGTTTATCTTAAC
AACTTATCTATACTTCCTTATATATTTTCAAAACTAATACAAAATTTAAAAATTGAAAAT
ATAATGTAGAAATTATAAGTTTATTCAATAATTTAAATGTAAGATGGTATGTGCAAGGAA
CGTTGGCTATGATCAAGGCTTTGAAGATTTCTGATACCAAAAACAACACGAACCAGTGTT
TGCAGAGGCCAGTGTCTAAATATCACTTCTCGTGTGATGTCCTTGTTTATTAGTGACTTT
TCATGGATCAAAAATTTTCTGTCCTTGAATTTGTTAGACAATTCCTCGATCAGCTAACTA
CCAATATATATTAAGAAGCTATAATAGTTTTGCGCTATATCATCTTTTGTAATAGGATAA
GATAACATCATCGAGCAAGAATACAGCAAAGATGGTGGCGATGCATTTCAGGAAGAAGTC
TAATTTGAGTAATGGCGGCGAGGACGAGCACAGGCTCTCGGATGTCAAGGTGTCTAAGGA
GGATGCTGCACGTCTGAAGATCCGTACTGCCTCAGTGAACGATCCTATCTTGGATGCTGT
CAACGAAGCTCAACCTTTTGAGCAAGCTGCTGATACTTTCCATGACAACATGAACAGACA
GTCCTATTTCTCTACCGACGGTGGTAATGTGCTGCGTGATGTTTTTGGACAGCCTATCAC
CACTCCTGATATCTCCAACCCTACCAGAGCTAGAGACGAGAGACCACTTGATACCATTAG
AAGCTTCGAATATGCTGTCTCTGGTGACCCATCTTGGGCCCAACAGCTAGAGACCGCTAC
TTACGGTTTCAGGCCAAGACCAGACTTCCCATTGCTAAACCCATACGCTAATAACGCTTC
CGCTTCCCAGGCCTACAACGAACAAGCTGTCTACCAACCTCCAGTCCATGAAGTTGGTGA
AAAGAAGAAGAAGAAGAGAGGTTTGTTCGGTAGAAAGAAGAAGTCTAAGGATTAAAGGGT
GAAAAAAAATACTGAACTATGATAGCCATTTGGCTGTTTTTGCTAATATTACGAACTTTA
TTCCTTATACCGAACAAATTTGTTTTTTCTCCCATCCAACTCATTTACAATTTATTTTAT
TATTCACTTCTTATAAACCCAATCATAACGTTTTTCTCTCAAATTACTAAAGTCTATGCA
GGTACATTACTTTCAGATACTTTACAATTTTATATATAACAGGTAGATCACTTTATTTTT
CTTTATCCATTTAGTTTATTATATAAACGAAATTATTTCATTTGTATTACTTTATCGATT
AGTTCAAGCAAAACCAAAGGAATTTATAATCTTCGCTCAATCTCATTCAACTTATCCATA
ATAAGATTGTCTTGCTCTTCCATTTTCTGCTCCAACTTGTCCAGCATTACCATCCAATTG
TTTTGTTGCTCGGTTAACTTTGACACCCTGGTCTTTAATTCTAAACATATGTTATAGCTG
TGCCGTACTTTATTGTCAATGTCGTTATAACTCTCCAATCTTTTCACTAAGGTTGGGAAA
TGCTCCGTATATTCATCTAGTAATCTGTACATCTTCATCAAATAGGTTAATCTAGTATCA
TCACCTACAAATTTCGCTTTTAATTCTTCGTGTACTTCTTGATCCTGTTTAGATTGCTTC
CCAATTAAACTGTCTTCATATTCCTTTTTTAACTTGCTAAACTTCTCAGAGAAGTCACTC
ATACAATTCTGATCATCTATTAACAGAATCTTCTTGTATATGCTGTTGATTTCATGAGCC
AAAGAGGATACAGAAGAATCGATTCCTCGATTCCCAACTATTTTTTCCAGTCTATCAAGT
CTGTTCTCCAATTCGATGAAGTTGTTCATTTTGACAGAATTCAATGAAATATTAATACTC
ATATCTTCCTTCTCTATATCAGATTTAGTATCAACGATATGCTTTAAAAACTTGTCTCTG
TTGTCTATCCTCTCCACATCCAGTACTTTCAGAAC
>RGHF80023 Genomic segment corresponding to mRNA: XM_449935 Candida glabrata CBS138, CAGL0M13607g predicted mRNA.
TTGTCTCCGGTATGCTATCTTGGCTGAACTCTTTTGCTATGCCAATGCGATATTTCTTTC
TCTCTTTAATAGTATTTCTCTCATGAATTCCAAGTATCTGATCTCGGTATGAGTTTTCTA
GTGATGTCGGGTCCTTATCATCGTACTTATCAAGTACATGATAAACCTTTCTTAGCGTGC
TTATATTTTTAGTCAAAATACCAACAGTATCCAGAGACTGTGCATAAGCAATAACACCAT
ACCTTGAAATTCTTCCATATGATGGTTTGAATCCATATATCGAACCATAAGTAGCCGGGA
GCCTTACCGAACCCCCGGTATCAGTCCCTAGACTGAAATCAACTGCTTCAGAAACAACAG
CTGCTGCAGAACCTGATGATGATCCTCCCATTATAACCTTATCAGCAGCTGGATATAATG
GATTGAAGGTGGGTCCAAAACAGGAGTGAATTCCTCGAGAACCCATACCAAATTCATCTA
AGTTTGTCTTCCCTAAAACAATTGAACCTTCCTGCTTTAATAGCTTTACAACTGTTGCAT
CGTATGGTGATTGATATCCACGTAGTATCTCCGAGCCACATGTAGTAGGCATATCTTTAG
TAACAATGTTGTCCTTTATACCACATAGTAGCCCGCTAAGAATGCCATCCTTCAGACTTT
TGTAACTGTTCTTGACCCCTTCAACATCTATATGGGTGAATATATTATACTGCTTCTGGA
GCTCCGGGAGAGCACGAAGACGAGATATTGACATTAATCGATTAGTACTATGATCTCGTG
AAATTAGGACCTATTTTGTTACTCCTCAGATTAACCATGAATTGATTCAATCGATCGGTA
TGCTTATTATGCGGGAAAGTTTAAAATCCTTTTTCAATGGCAGTGATGAGACCTGGGTTG
ACACAATTAAAGAACAAAACATTCTGTTTGGCATAGACTCCAACTTGGTGGCATTTCCAG
ATCATAGATGGCAACTCAACCCAATTGCATAGTTTAAAGTATGGTGGTGATTGATATAAG
CACGGAGGATGATATAAAAAGACTGCGATGGGAACCCCGCGAAGAGCCCACAGTGTTTGA
GTCATCGATCAACCAGAAGTACTTAAGTGAAGATATCAATGAGTTAGAAGAAATTCCACT
ATCAACAATTGAGCATAATGAATCTGTCAGTGCGGATGTGCATCACTTCCATGTACCGCC
GATATTGGAAGCCAGAAAGTTACTTTCGACACAGCTTGAGAGAGAGCACGATTATAAAGA
CGCCAAGAAAGACGAATTAGAAGAGATAAGAGACAGGTTAGATGGTTTAAAATTTAAGAA
GGAATATACTAAAGGAGGATATGACAATGAACTAGGTAAAGTTCTCCAGGTTCTGAAAGT
ACTGGATGTGGAGAGGATAGACAACAGAGACAAGTTTTTAAAGCATATCGTTGATACTAA
ATCTGATATAGAGAAGGAAGATATGAGTATTAATATTTCATTGAATTCTGTCAAAATGAA
CAACTTCATCGAATTGGAGAACAGACTTGATAGACTGGAAAAAATAGTTGGGAATCGAGG
AATCGATTCTTCTGTATCCTCTTTGGCTCATGAAATCAACAGCATATACAAGAAGATTCT
GTTAATAGATGATCAGAATTGTATGAGTGACTTCTCTGAGAAGTTTAGCAAGTTAAAAAA
GGAATATGAAGACAGTTTAATTGGGAAGCAATCTAAACAGGATCAAGAAGTACACGAAGA
ATTAAAAGCGAAATTTGTAGGTGATGATACTAGATTAACCTATTTGATGAAGATGTACAG
ATTACTAGATGAATATACGGAGCATTTCCCAACCTTAGTGAAAAGATTGGAGAGTTATAA
CGACATTGACAATAAAGTACGGCACAGCTATAACATATGTTTAGAATTAAAGACCAGGGT
GTCAAAGTTAACCGAGCAACAAAACAATTGGATGGTAATGCTGGACAAGTTGGAGCAGAA
AATGGAAGAGCAAGACAATCTTATTATGGATAAGTTGAATGAGATTGAGCGAAGATTATA
AATTCCTTTGGTTTTGCTTGAACTAATCGATAAAGTAATACAAATGAAATAATTTCGTTT
ATATAATAAACTAAATGGATAAAGAAAAATAAAGTGATCTACCTGTTATATATAAAATTG
TAAAGTATCTGAAAGTAATGTACCTGCATAGACTTTAGTAATTTGAGAGAAAAACGTTAT
GATTGGGTTTATAAGAAGTGAATAATAAAATAAATTGTAAATGAGTTGGATGGGAGAAAA
AACAAATTTGTTCGGTATAAGGAATAAAGTTCGTAATATTAGCAAAAACAGCCAAATGGC
TATCATAGTTCAGTATTTTTTTTCACCCTTTAATCCTTAGACTTCTTCTTTCTACCGAAC
AAACCTCTCTTCTTCTTCTTCTTTTCACCAACTTCATGGACTGGAGGTTGGTAGACAGCT
TGTTCGTTGTAGGCCTGGGAAGCGGAAGCGTTATTAGCGTATGGGTTTAGCAATGGGAAG
TCTGGTCTTGGCCTGAAACCGTAAGTAGCGGTCTCTAGCTGTTGGGCCCAAGATGGGTCA
CCAGAGACAGCATATTCGAAGCTTCTAATGGTATCAAGTGGTCTCTCGTCTCTAGCTCTG
GTAGGGTTGGAGATATCAGGAGTGGTGATAGGCTGTCCAAAAACATCACGCAGCACATTA
CCACCGTCGGTAGAGAAATAGGACTGTCTGTTCATGTTGTCATGGAAAGTATCAGCAGCT
TGCTCAAAAGGTTGAGCTTCGTTGACAGCATCCAAGATAGGATCGTTCACTGAGGCAGTA
CGGATCTTCAGACGTGCAGCATCCTCCTTAGACACCTTGACATCCGAGAGCCTGTGCTCG
TCCTCGCCGCCATTACTCAAATTAGACTTCTTCCTGAAATGCATCGCCACCATCTTTGCT
GTATTCTTGCTCGATGATGTTATCTTATCCTATTACAAAAGATGATATAGCGCAAAACTA
TTATAGCTTCTTAATATATATTGGTAGTTAGCTGATCGAGG
>RGHF80024 Genomic segment corresponding to mRNA: XM_449934 Candida glabrata CBS138, CAGL0M13585g predicted mRNA.
ATTTCGCTTTTAATTCTTCGTGTACTTCTTGATCCTGTTTAGATTGCTTCCCAATTAAAC
TGTCTTCATATTCCTTTTTTAACTTGCTAAACTTCTCAGAGAAGTCACTCATACAATTCT
GATCATCTATTAACAGAATCTTCTTGTATATGCTGTTGATTTCATGAGCCAAAGAGGATA
CAGAAGAATCGATTCCTCGATTCCCAACTATTTTTTCCAGTCTATCAAGTCTGTTCTCCA
ATTCGATGAAGTTGTTCATTTTGACAGAATTCAATGAAATATTAATACTCATATCTTCCT
TCTCTATATCAGATTTAGTATCAACGATATGCTTTAAAAACTTGTCTCTGTTGTCTATCC
TCTCCACATCCAGTACTTTCAGAACCTGGAGAACTTTACCTAGTTCATTGTCATATCCTC
CTTTAGTATATTCCTTCTTAAATTTTAAACCATCTAACCTGTCTCTTATCTCTTCTAATT
CGTCTTTCTTGGCGTCTTTATAATCGTGCTCTCTCTCAAGCTGTGTCGAAAGTAACTTTC
TGGCTTCCAATATCGGCGGTACATGGAAGTGATGCACATCCGCACTGACAGATTCATTAT
GCTCAATTGTTGATAGTGGAATTTCTTCTAACTCATTGATATCTTCACTTAAGTACTTCT
GGTTGATCGATGACTCAAACACTGTGGGCTCTTCGCGGGGTTCCCATCGCAGTCTTTTTA
TATCATCCTCCGTGCTTATATCAATCACCACCATACTTTAAACTATGCAATTGGGTTGAG
TTGCCATCTATGATCTGGAAATGCCACCAAGTTGGAGTCTATGCCAAACAGAATGTTTTG
TTCTTTAATTGTGTCAACCCAGGTCTCATCACTGCCATTGAAAAAGGATTTTAAACTTTC
CCGCATAATAAGCATACCGATCGATTGAATCAATTCATGGTTAATCTGAGGAGTAACAAA
ATAGGTCCTAATTTCACGAGATCATAGTACTAATCGATTAATGTCAATATCTCGTCTTCG
TGCTCTCCCGGAGCTCCAGAAGCAGTATAATATATTCACCCATATAGATGTTGAAGGGGT
CAAGAACAGTTACAAAAGTCTGAAGGATGGCATTCTTAGCGGGCTACTATGTGGTATAAA
GGACAACATTGTTACTAAAGATATGCCTACTACATGTGGCTCGGAGATACTACGTGGATA
TCAATCACCATACGATGCAACAGTTGTAAAGCTATTAAAGCAGGAAGGTTCAATTGTTTT
AGGGAAGACAAACTTAGATGAATTTGGTATGGGTTCTCGAGGAATTCACTCCTGTTTTGG
ACCCACCTTCAATCCATTATATCCAGCTGCTGATAAGGTTATAATGGGAGGATCATCATC
AGGTTCTGCAGCAGCTGTTGTTTCTGAAGCAGTTGATTTCAGTCTAGGGACTGATACCGG
GGGTTCGGTAAGGCTCCCGGCTACTTATGGTTCGATATATGGATTCAAACCATCATATGG
AAGAATTTCAAGGTATGGTGTTATTGCTTATGCACAGTCTCTGGATACTGTTGGTATTTT
GACTAAAAATATAAGCACGCTAAGAAAGGTTTATCATGTACTTGATAAGTACGATGATAA
GGACCCGACATCACTAGAAAACTCATACCGAGATCAGATACTTGGAATTCATGAGAGAAA
TACTATTAAAGAGAGAAAGAAATATCGCATTGGCATAGCAAAAGAGTTCAGCCAAGATAG
CATACCGGAGACAATTATGGAGGCCCTATTAGCATTCGTTAAGAAACTCTTAGATTTAGG
GCATGATGTCGTTCCAATTTCTATTCCATCGATCAAGAATGCCTTGCCTATTTACTATAC
TCTTTCACCTGCAGAAGCTGTATCAAACCTGTCACGTTTTGACGGTATTCGTTACGGTTA
CAGAGATCAAGAATCAGATATGAGTGATAACGTGATGTTTGCGCCAACAAGGAAGCAATT
CGGTAGAGAAGTTAAAAATAGAATATTACTAGGAAATTACAACTTATGTTCAGAATCATT
TAAAAATAATTACATTAGAGCACAGAAATTACGGGTACAGCTTATTGATGAAATGGATTC
TGTATTCAGATATCCAAATGTGTTACTGAATAACAAAGAAACTACGAAGTCTGAAACAAA
TGTTGACTTTTTAATTAGCTTGACTACTCCAAGTTTACCTAAAAAGTTAGAAGATTTTAG
CGTAAGCGATTTAGATACACCGACAAAGGAATATATTAATGATGTATTCACGATGCCAAT
GTCTCTAGCGGGTCTACCAACACTTTCTATTCCAATAATTCCAGGTCAACCAATTGGTGT
GCAATTAGTTGGTCAATATGGCTTTGATGAAATGGTGTTGGACTTTGCTGAAATGATCCA
ATGAAATATATATAAAATGGATGTTAGTGGCGCCAATGTACTTGATACTAATTCTTGTAA
GTAAACTTTATAAATCATTACAGTACTTGTATAGTCAGCATATAGATACTTTACATTTCC
AAAACAAGATTCAATCTAAAATTATTGTTAATATCACACATACCTTCTCAAAAATTCTGT
CTGTTAAAGTAGCTGCAATGAAGGACCTCTATATGCGGTAAAGGAATTCGAGGCGTTTAG
CTGCACATAGATTGAAACTCTGCTCATATATGATAGTGACGTATCAGCACCTTTAGTTGT
GACATCTTGAAATTAAATAAGAAAATGACGATTATATTGAAAGTTAGTTTAACATATAAA
ATACAAATTTTAATATTACACTGGCAAGACTCTGACACCAGCAATTTTGTCAACAATTGG
AGCAACTGCTGGGTGAGAGAGTATTGGACCTATTATCGGTAGTGATCTTAAGAATTGCAC
TATTATACCAAAAAAGTCACCGAAAAGTCCAACTATACCAAGGGATTCTACCAAAAAGCC
AATGAAGGTCCATTTTATCAAAATCAAAAATATTCCTAGTAAAAATAGGATGGAACCCCG
TCTCTTTGTTGGTCTAGAGAAAAAGATCAAAGTCTTTTGAGAACCAATGATCAATACAAC
ACCAATTAAAAATAATATGTTACCCAATGCCAACAAAGCCCTGTCAAAAAAAGTAAATAT
ACCAAATATGAAGAATAAAACCCCACCAAAGGTGAATGCTACACCAAACTCTAATAAGAT
CATACAAGCAGTTACAGCTGCAAAGCTGTAATGTTGAACAACTGTTAGTAACTCTCGATC
ATTTCATATTATTGCGCCTCTTCAGTGAATTATTGTAACATACTTTGCGATTCCGATAAC
CACATAATTTAACTATTAGTATCAGCTTATGATTATATTGTGTATTCAACTCAATTGATA
AATGAAAGAGCAAGTTGAAATGCTAATTATTATACTTCAAGTTA
>RGHF80025 Genomic segment corresponding to mRNA: XM_449933 Candida glabrata CBS138, CAGL0M13563g predicted mRNA.
GATCCATGGCGACATCTAAGTCTTCTCGGACTGATCTTAGAACCTTGAAAAGAAGTGGTC
ATTCCAGTCACTCAAATTTGCAACAACTGTCAGGATCATCAAGAGAAAAGAGTCTGAAAA
ACATTAAGGATACTTTACAGAGAACATTATCAATGACATCCTTAAAGCCTAATAGTTCTA
CGAATCTTCTAGCTGCGACAACCTCTCCTTCGAAGCAGAAATCAATAATAAAGAAGAATT
CAACATTTGTTCTAGATCCAAGACCACCGTTGGGGTCACTGATGAATGGTTGTTTTAGTA
CTACACCCGAATCCAAATCAAATTTTAGCACACCTCAGGTGCTATCAAGACAAAATTCTG
CATCTAGTCTAAATAACCAAACAAAAAGGGTAACAAGAGTGACTAGTGCTGGCAGTAGCT
CAACTCATACCAACGAAAGTGGTATTATTATGAACGTTAAGCCCTCTATTCTTCATTCGA
CTAGTACACCTGATGTTAGACCAGAAGAAAAGAAGCTAATGAATGTTGATGACGATGATG
ATGACGATAATGATGATGATATGGGTATTGTTATATGATTGATAAACCTTTTTTTTTTCT
TTATATATGCTTAGACATTATAGAAACGCAATAATTTTGCACTTCTATTATTTGACTATC
CTTTAAATATATTTATACATCTAATAAAAAGTTTATAATATTCCAAAACTTCGCTGTAAA
CGGATCAATACAAGCAGTATATAACTTCATTATGTATATACGTATTCAGAATCCACTCAA
TATGCCTATATTAAAGATGTTTTGTTTTGGCAATCGGTTCGCGTCGTTGACTCCGCAGTA
CTAAATCCCAAAATGAAAAAAATTACAACATCTACTACAAAACCACAGGTTTGATGAAGA
CTAACTTGAAGTATAATAATTAGCATTTCAACTTGCTCTTTCATTTATCAATTGAGTTGA
ATACACAATATAATCATAAGCTGATACTAATAGTTAAATTATGTGGTTATCGGAATCGCA
AAGTATGTTACAATAATTCACTGAAGAGGCGCAATAATATGAAATGATCGAGAGTTACTA
ACAGTTGTTCAACATTACAGCTTTGCAGCTGTAACTGCTTGTATGATCTTATTAGAGTTT
GGTGTAGCATTCACCTTTGGTGGGGTTTTATTCTTCATATTTGGTATATTTACTTTTTTT
GACAGGGCTTTGTTGGCATTGGGTAACATATTATTTTTAATTGGTGTTGTATTGATCATT
GGTTCTCAAAAGACTTTGATCTTTTTCTCTAGACCAACAAAGAGACGGGGTTCCATCCTA
TTTTTACTAGGAATATTTTTGATTTTGATAAAATGGACCTTCATTGGCTTTTTGGTAGAA
TCCCTTGGTATAGTTGGACTTTTCGGTGACTTTTTTGGTATAATAGTGCAATTCTTAAGA
TCACTACCGATAATAGGTCCAATACTCTCTCACCCAGCAGTTGCTCCAATTGTTGACAAA
ATTGCTGGTGTCAGAGTCTTGCCAGTGTAATATTAAAATTTGTATTTTATATGTTAAACT
AACTTTCAATATAATCGTCATTTTCTTATTTAATTTCAAGATGTCACAACTAAAGGTGCT
GATACGTCACTATCATATATGAGCAGAGTTTCAATCTATGTGCAGCTAAACGCCTCGAAT
TCCTTTACCGCATATAGAGGTCCTTCATTGCAGCTACTTTAACAGACAGAATTTTTGAGA
AGGTATGTGTGATATTAACAATAATTTTAGATTGAATCTTGTTTTGGAAATGTAAAGTAT
CTATATGCTGACTATACAAGTACTGTAATGATTTATAAAGTTTACTTACAAGAATTAGTA
TCAAGTACATTGGCGCCACTAACATCCATTTTATATATATTTCATTGGATCATTTCAGCA
AAGTCCAACACCATTTCATCAAAGCCATATTGACCAACTAATTGCACACCAATTGGTTGA
CCTGGAATTATTGGAATAGAAAGTGTTGGTAGACCCGCTAGAGACATTGGCATCGTGAAT
ACATCATTAATATATTCCTTTGTCGGTGTATCTAAATCGCTTACGCTAAAATCTTCTAAC
TTTTTAGGTAAACTTGGAGTAGTCAAGCTAATTAAAAAGTCAACATTTGTTTCAGACTTC
GTAGTTTCTTTGTTATTCAGTAACACATTTGGATATCTGAATACAGAATCCATTTCATCA
ATAAGCTGTACCCGTAATTTCTGTGCTCTAATGTAATTATTTTTAAATGATTCTGAACAT
AAGTTGTAATTTCCTAGTAATATTCTATTTTTAACTTCTCTACCGAATTGCTTCCTTGTT
GGCGCAAACATCACGTTATCACTCATATCTGATTCTTGATCTCTGTAACCGTAACGAATA
CCGTCAAAACGTGACAGGTTTGATACAGCTTCTGCAGGTGAAAGAGTATAGTAAATAGGC
AAGGCATTCTTGATCGATGGAATAGAAATTGGAACGACATCATGCCCTAAATCTAAGAGT
TTCTTAACGA
>RGHF80026 Genomic segment corresponding to mRNA: XM_449932 Candida glabrata CBS138, CAGL0M13541g predicted mRNA.
CAGAGTTAATGACTCTCTTTCTCCTTGCTCCTTGCTCCTTGCTCCTTGCTTCTCGCTTTC
TACCCCTGCCTTCTTCTATCTACCCTCCTCTAGTTCTATCTACCGCTAGTGCCAGAACAG
TGCAAATGGCTCCATTGTCTCTCTGTTCTCAAAGGTGTTCTCTGGGGTCCACGGAAAATA
ACTCTGCAGATGAGGGATGACCAGAGTGGACTGCGCAAAAGAAAAGGTAATTGCGTGGGA
AGGAAAAATTAACCAAGTAGTTTTTCCGTCTGTTAGATTTGCTACGGCAATGTCTGTGTA
GGAATATATTTTTGTCTATCCCTGTAGGAGGTCCCCCCCCGCGTTTTTCAGTTTTTAGCA
CTTGCCTCTCTGAGGAATTGCGTACAATGAAGAAAAAGCATAGTTTTTCCGAGATGTACT
TTATTCCTCTTTGTTCGTTGCGTTATAATTTTAATTCCCTCGTGCGTGCGTTTTAATACC
CCACCAACAATTAGTAAGTCCTAGTGTTATTCCAGTCTTTGCCCGTAAATAATAGTGGGG
GGGGGGAGTGGGAGTAGGAAGCCTGGGAAATAGCATTGGCTGAAATAGGAATACAAGATA
GTATTACTACTTGTGAGTGTTAGCAAAACATGGTCCTTGTTAAATAGCAGGCTCGCAAAA
ATCCGCTTTTACTTTTAGTTGTAACGGAAGGAGTTCTTTAACGTTGCCAAAAATTGATAA
CTCTCACCCTTCTCAGTTCTTCATATTCCAACTTATTGGCTTTTGCTGTGGGACTAAGAA
GGAAAAAAAATGGGAAAAAAAGAAAGTGATAGCAATGAGTCTTGTATATAGGAAAGTTTT
AGCTGCTATGTGTTCTTGAAAACAGAAATTTATATATAACTAAATTCAAAAAAAAAGGTT
TAACTCCTAGTCCTCGATATCTGATACCAGACTTTACTTTATTTGACTACAAGATACACA
TAAAGGCACCGGGTTTATAGATTAGGATAGTGAACATACTATGATCATGGATAATGACGT
TGTGCTCGAAGACGCCATGGGGGGATATTCCTCAGACTATGGTTCTTTCTTGAAGAACTC
GAAGATGAGGTCAGATTCTGACAGCGAACAAGAGAAGGCACTACAGTGTAAGTATGTGAT
ACGTAAAGATGACGACCCACTGGGCGATGGCCACTTCAGTGTAGTCAAGGAGTGTATGAA
CATGCACACCAAGGACCTGTATGCGATGAAGCTAATCGACAAGTCCATCGTTCAGGACAA
ACTAAAGTTAATCCAACGTGAGTTTGAGTTACTAAAGTATATAAGCGAGACTATTCGTAC
ACTAGAGTTATCTTCGACATCGTCCCTAATGAACGCACAAAATGGGAGCAACTGCTCCCA
TTTCGATGGCCATCACCACATTTTACAACTGTTTGATTTCTTCGAAACTTCAAAGAATAT
CGTTCTAATTACACAACTATGCCAAAAGGATGATCTCTATGATACTATTATTAAAAACCA
GAAATTGGACTTAGAAACACAGGTTAAACCATACACAGCGTGCTTAATCAGTGCACTAGA
ATTTTTGCACTCAAACGGTATTGTTCATAGAGACATTAAGGCGGAAAATGTATTGTTTAG
ATTAAAACATCAGATTAACCCTAACGAGACCGCAGAAAACGCAACTTATGACTTGGCAGC
TCATGATTTAATCCTAGCAGATTTTGGCTTAGCTACAAGAGTAAATGTTGAGAGTACTAC
CACATTAAGAGAATACGTGGGCACTGTATCTTATATCTCACCGGAAATTGTGGCATGTAA
AGGTGTAAGCTCAATAGACAATACCAAGGAAATTGAAAAGATCCCTAAGTATGGAACTCC
AGTTGACATATGGGCATTGGGTGTTCTAACTTACTTTATGGCCTTGGGTTACACACCATT
TGATTGTGAAACAGATGAAGAGACTATAGATTGTATCTCCAAGGTGGATTATTATATCGA
TGAGGATGATGAGAAAAATCCAAAATATTCAACATTCTGGGATTTTCTACAGCAATGCTT
TGAGAAGGATCAGAATAGCAGACCTACCGCTAAAGACTTAAAGACACATCCTTTCATAAA
AGATTACTTCAAGACAACTACACCATCTGCATCTTATAGTTTTCTGGACAGGAGAAAGGC
TTTGAAAAGAAATCATTCAACAAATTCATTCCATAATTTGAGAACCCCTCTAAGGAAGAA
TTCATCAGCAGCCTCTTCTATATCATCATCCTCTGCTGTAATTCCTTCGCCACATATGTC
GCTTTTGAGCGGATCCATGGCGACATCTAAGTCTTCTCGGACTGATCTTAGAACCTTGAA
AAGAAGTGGTCATTCCAGTCACTCAAATTTGCAACAACTGTCAGGATCATCAAGAGAAAA
GAGTCTGAAAAACATTAAGGATACTTTACAGAGAACATTATCAATGACATCCTTAAAGCC
TAATAGTTCTACGAATCTTCTAGCTGCGACAACCTCTCCTTCGAAGCAGAAATCAATAAT
AAAGAAGAATTCAACATTTGTTCTAGATCCAAGACCACCGTTGGGGTCACTGATGAATGG
TTGTTTTAGTACTACACCCGAATCCAAATCAAATTTTAGCACACCTCAGGTGCTATCAAG
ACAAAATTCTGCATCTAGTCTAAATAACCAAACAAAAAGGGTAACAAGAGTGACTAGTGC
TGGCAGTAGCTCAACTCATACCAACGAAAGTGGTATTATTATGAACGTTAAGCCCTCTAT
TCTTCATTCGACTAGTACACCTGATGTTAGACCAGAAGAAAAGAAGCTAATGAATGTTGA
TGACGATGATGATGACGATAATGATGATGATATGGGTATTGTTATATGATTGATAAACCT
TTTTTTTTTCTTTATATATGCTTAGACATTATAGAAACGCAATAATTTTGCACTTCTATT
ATTTGACTATCCTTTAAATATATTTATACATCTAATAAAAAGTTTATAATATTCCAAAAC
TTCGCTGTAAACGGATCAATACAAGCAGTATATAACTTCATTATGTATATACGTATTCAG
AATCCACTCAATATGCCTATATTAAAGATGTTTTGTTTTGGCAATCGGTTCGCGTCGTTG
ACTCCGCAGTACTAAATCCCAAAATGAAAAAAATTACAACATCTACTACAAAACCACAGG
TTTGATGAAGACTAACTTGAAGTATAATAATTAGCATTTCAACTTGCTCTTTCATTTATC
AATTGAGTTGAATACACAATATAATCATAAGCTGATACTAATAGTTAAATTATGTGGTTA
TCGGAATCGCAAAGTATGTTACAATAATTCACTGAAGAGGCGCAATAATATGAAATGATC
GAGAGTTACTAACAGTTGTTCAACATTACAGCTTTGCAGCTGTAACTGCTTGTATGATCT
TATTAGAGTTTGGTGTAGCATTCACCTTTGGTGGGGTTTTATTCTTCATATTTGGTATAT
TTACTTTTTTTGACAGGGCTTTGTTGGCATTGGGTAACATATTATTTTTAATTGGTGTTG
TATTGATCATTGGTTCTCAAAAGACTTTGATCTTTTTCTCTAGACCAACAAAGAGACGGG
GTTCCATCCTATTTTTACTAGGAATATTTTTGATTTTGATAAAATGGACCTTCATTGGCT
TTTTGGTAGAATCCCTTGGTATAGTTGGACTTTTCGGTGACTTTTTTGGTATAATAGTGC
AATTCTTAAGATCACTACCGATAATAGGTCCAATACTCTCTCACCCAGCAGTTGCTCCAA
TTGTTGACAAAATTGCTGGTGTCAGAGTCTTGCCAGTGTAATATTAAAATTTGTATTTTA
TATGTTAAACTAACTTTCAATATAATCGT
>RGHF80027 Genomic segment corresponding to mRNA: XM_449931 Candida glabrata CBS138, CAGL0M13519g predicted mRNA.
GCAACGAACAAAGAGGAATAAAGTACATCTCGGAAAAACTATGCTTTTTCTTCATTGTAC
GCAATTCCTCAGAGAGGCAAGTGCTAAAAACTGAAAAACGCGGGGGGGGACCTCCTACAG
GGATAGACAAAAATATATTCCTACACAGACATTGCCGTAGCAAATCTAACAGACGGAAAA
ACTACTTGGTTAATTTTTCCTTCCCACGCAATTACCTTTTCTTTTGCGCAGTCCACTCTG
GTCATCCCTCATCTGCAGAGTTATTTTCCGTGGACCCCAGAGAACACCTTTGAGAACAGA
GAGACAATGGAGCCATTTGCACTGTTCTGGCACTAGCGGTAGATAGAACTAGAGGAGGGT
AGATAGAAGAAGGCAGGGGTAGAAAGCGAGAAGCAAGGAGCAAGGAGCAAGGAGCAAGGA
GAAAGAGAGTCATTAACTCTGGGGATGATACATTGTGTGTGAGGCAATAAATTTCATTTG
ATAACCTAAAGCAATACATAATTTAGGTTCCTCGTGTTCTTGGAATGAACGACAGACGAG
GTCGCCGAGCGTATACAAAGGTCGATATGCCTTGAGGTGCTGAAGTGATAACCACTGACA
AAAGCAAATCTCCAATGTTCCGTGTGTCTAAATAACCTTAACAACACTATACTGAGACCA
ATGACCTCTATCCCTATGTAGTTCTATCAGCGCTGCTAAATTGGCCTTGCTAATCAAATC
ATGTGATTTTCGTTGATGGTTATAGCCCACCCTTGCGATTATAAGAAAATTGGGAATTAG
ACTTCCGGGTAATGTTTGAAAAAAAAATTTTTATCACTTTTTGCAAGTAAGAAAATTTGC
GATGAGCTGAGCTCATCGCATCTCATTCACACTAAGCGGTGTGTGTACCAAGAGTAAAAA
GTATCAAATGTTACAACAATATTGATAAGAAAACCATTGAATGTCAACATAAAACTTGGT
TACTGTTGCTTAACATAGAAATATCTCCAAATAGATAACCATGGCTCAAACTAAGAGGTC
TAGGGACGAGTCCGAGAAGGAAGAAGTGGTTGTTAAGGCCGATGTTGAGAGTTCCGATGT
TGATCATAGTTTCAAGTCCTTGAACTTATCTCAGCCTACCATGCGTGCTATTGAAAAGAT
GGGGTTCAGCAAGATGACGCCGGTTCAGGCCAGAACTATTCCACCATTGATGGCTGGTAG
AGATGTTTTGGGTGCTGCCAAGACTGGTTCTGGTAAGACACTAGCGTTCTTGCTTCCAAC
TATCGAGCTTTTGCACTCTTTGAAATTCAAGCCAAGAAATGGTACTGGTGTTATCATTAT
CACCCCAACTAGAGAACTAGCTTTGCAAATCTTTGGTGTTGTTAGAGAACTAATGGAATT
CCATTCCCAAACTTTTGGTATTGTAATTGGTGGTGCTAACAGAAGACAAGAAGCGGAAAA
GTTGATGAAAGGTGTGAACTTGTTGGTCGCAACTCCGGGTAGATTATTGGATCATTTACA
AAACACCAAAGGTTTTATTTTCAAAAACTTGAAAGCTTTGGTTATTGATGAAGCTGATAG
AATTCTAGAAATTGGTTTCGAGGATGAAATGAGACAAATTATCAAGATTTTGCCAAACGA
GGATAGACAGAGTATGTTATTCTCTGCTACACAAACCACCAAGGTTGAAGATTTGAGTAG
AATATCTCTGAGACCAGGTCCATTGTTTATCAACGTGGTTTCGGAGCACGATTCCTCTAC
CGCCGACGGTCTTGAGCAAGGTTACGTTGTATGTGAAAGTGACAAGAGATTCCTACTGTT
GTTCTCATTTTTGAAAAGGAACCAAAAGAAGAAGATCATTGTCTTTCTATCATCTTGTAA
CTCAGTCAAATACTATGCTGAATTGCTAAATTATATTGATTTGCCTGTCCTTGAACTTCA
CGGTAAGCAAAAACAACAAAAGAGAACAAACACATTCTTTGAATTCTGTAACGCAGAGAG
AGGTATACTAATTTGTACAGATGTGGCTGCTAGAGGGTTGGATATTCCAGCCGTTGACTG
GATTATTCAATTTGATCCTCCTGATGATCCAAGAGATTACATTCACAGAGTTGGTAGAAC
CGCTAGAGGTACAAATGGTAAAGGTAAATCACTTATGTTTTTGATTCCAAATGAATTGGG
CTTCCTAAGATACTTGAAGGCTGCTAAGGTTCCTTTAAATGAATATGAATTTCCAACGAA
CAAGATTGCCAACGTTCAATCTCAACTGGAGAAACTTATAAAATCAAACTATTATTTGCA
TCAAACTGCTAAGGATGGTTATAGATCTTATCTACAGGCATACGCATCCCACTCTCTAAA
AACCGTATACCAAATTGATAAACTAGACCTTGCAAAGGTAGCCAAATCATATGGTTTCCC
AGTTCCTCCAAAAGTTAATATAACAATTGGTGCAAGCGGTAAAACGCCGACAGTAGTCAA
GAAGAGAAAAACTCATAAGCATTGAAACCATTGAATGGTCATATTATTTCATTGATGACA
TATTTTGTAAAAATTTATAGTGATTGTTTTATGTACAATATTAATTTTAAACAATAACTT
TGCGCAAGTACAATTTACTATTCTCGTATCTGTAGTATATACAGATTAGTGTTAAACTTT
TGGCATGAACCTTATTCGCCCTTTGATAACTCCCATGACATCGTTGAAAATCAGAATGGG
TTGGTTTTCATACAAAAAGTTTTTTTCTATTGTTTCTGCTTTAATTAATTTCTTCCTCAT
CAAATAGTATCTCATAGTTCCACATAAACATCCACTTGATAATGGCGGTGTCACTAATTC
CCCATCTTTATTTAATATGGCGATATTTGTAATTGAACCCTCCATTATTTCTTCTTTATC
ATTCCATATTAAAACCTCAGTTTTACCACTTATATCTAGCCAAGTCCTAGCATGCTCCAT
TCTCCTTCTTGCGGATGCATAATGATCTCTACTTGTAGTTTTCAGCGATGTTAAAATACT
ACAGGGTGTAGGCTCTGAATCGACGATAACGTCCCATAAATCATCTGAACCCGCTGCTGT
ATTAAATGTTAATATTTCACCAAATAGTAGTTTCTCTGCAGTGGGCCCATTATCACTTAC
ACCAAGATGATGTGCTTGAAATTCCAGAGAATTATCGCCTTTAAGTAAAACCCTCATTTT
GTATGTTCTAGTGTCATCCAGAAGTCGCTTCAACTTATCAATGGGATCGTTAGGTATCTG
CTCATTACTATAAATATCCAGATAAATTGCATTGACCAGATTATTAATAAACTCCCTCAG
TGTAAGACGAAAATTGCGCCTAAATATACTCGCTGCCAACTTTAACCTTACAAACTGTTC
CCCTAGCAATAGAAACCGAAAATAGTACAAGTAATATAATGAGTTGTCATCATCATTAAT
TTCAATAGTCTTGCCACTAGTTACAAGTTCTTCAATCGCCTTTTTAATGTCGTCATGATA
GGTTG
>RGHF80028 Genomic segment corresponding to mRNA: XM_449930 Candida glabrata CBS138, CAGL0M13497g predicted mRNA.
ATTGCACTAAAAGGACCATCATATGCTCCACCAAAAGAATGGATGAGAATATGTTTCAAA
TTACTGGATCTTCTTAAAAGTACAAGCAAAAGTATTAGACGAGAAACTACAGCAACATTT
GGTTACATTGCAAAGGCCATTGGTCCTAAAGACATAATCGTGGCATTACTGGATAATCTA
AAAGCACAGGAGCGTCAACTTCGTGTATCTACTTCAGTTGCTATAGCCATTGTAGCAAAA
GTGTGTGGACCATATACTGTGATTCCAGCACTTCTCAATGAGTATAGAACTCCTGAAACC
AATGTCCAAAATGGTATCCTAAAGGCCATGACCTTCATGTTTGAAGATATTGGTGAATTG
GCAAAGGATTATATCTATTTTCTACTTCCTCTTCTGGAAGATGCACTAATGGATCGTGAT
CTTATTCACAGACAAACGGCAGCTACAATAGTAAGACATCTAGCTCTCCATTGCAGTGGA
ACTGGTTTTGATGACGCATTTATTCATCTACTAAATTTACTAATACCAAATATATTTGAA
ACCTCTCCGCATGTAATAGAAAGAATATTAGAGGGTTTGGAAGCACTAGTTTACGCAATT
GGACCTTCCATCTTTCTAAATTATATATGGGCTGGCTTATTCCACCCAGCAAAAAAGGTC
AGAGATGCATATTGGAAGTTGTTTAGCAGAATATACGCCCAACAAGCTGACTCTATAGTA
CCTGCATATCCATCCTCCATACGAAGCAAATTGGACCTCCCTGATCTAGATTTAGTACTC
TAAGTACCCTTCCTAATGATAAATAACTTCTGTAATAATAGATTTAAATATCGTTGCTTC
CGTTGCAAAGGTTGAATATTAACTCAAGATAATCAATCAGCTCGGCATGTGATTCAAAGT
GATCTTCTAAAAATCAATATATTAGATTTATTTTAAGATAATCGTCATGCAGTGCATCAT
ATCTGATGGAGTAATACAGCACCTAATCATATTATGAGTCATGGATTCCAATTTGCTAAT
TGATGATGGACATAGAGCAAAATTAATAGATAAAATACCATGGTTGGCAGACGTCTCTCA
GAATAGCAACTATTCCAATGTGGAGTTACTATCAACTATGAAATATGATCCCAGCTTGAT
AAGGATGACGCGTAAAGGGGAATATGAATGGGCTTTTCCAATTACCAAGCTATCAACATT
TAAATATCTCGACGAGAATAAATTCCAAACTCAGGTGTATTCCTGGCTTGAGGACACTCA
ACAAGTAACCACGACAACCTATCATGACGACATTAAAAAGGCGATTGAAGAACTTGTAAC
TAGTGGCAAGACTATTGAAATTAATGATGATGACAACTCATTATATTACTTGTACTATTT
TCGGTTTCTATTGCTAGGGGAACAGTTTGTAAGGTTAAAGTTGGCAGCGAGTATATTTAG
GCGCAATTTTCGTCTTACACTGAGGGAGTTTATTAATAATCTGGTCAATGCAATTTATCT
GGATATTTATAGTAATGAGCAGATACCTAACGATCCCATTGATAAGTTGAAGCGACTTCT
GGATGACACTAGAACATACAAAATGAGGGTTTTACTTAAAGGCGATAATTCTCTGGAATT
TCAAGCACATCATCTTGGTGTAAGTGATAATGGGCCCACTGCAGAGAAACTACTATTTGG
TGAAATATTAACATTTAATACAGCAGCGGGTTCAGATGATTTATGGGACGTTATCGTCGA
TTCAGAGCCTACACCCTGTAGTATTTTAACATCGCTGAAAACTACAAGTAGAGATCATTA
TGCATCCGCAAGAAGGAGAATGGAGCATGCTAGGACTTGGCTAGATATAAGTGGTAAAAC
TGAGGTTTTAATATGGAATGATAAAGAAGAAATAATGGAGGGTTCAATTACAAATATCGC
CATATTAAATAAAGATGGGGAATTAGTGACACCGCCATTATCAAGTGGATGTTTATGTGG
AACTATGAGATACTATTTGATGAGGAAGAAATTAATTAAAGCAGAAACAATAGAAAAAAA
CTTTTTGTATGAAAACCAACCCATTCTGATTTTCAACGATGTCATGGGAGTTATCAAAGG
GCGAATAAGGTTCATGCCAAAAGTTTAACACTAATCTGTATATACTACAGATACGAGAAT
AGTAAATTGTACTTGCGCAAAGTTATTGTTTAAAATTAATATTGTACATAAAACAATCAC
TATAAATTTTTACAAAATATGTCATCAATGAAATAATATGACCATTCAATGGTTTCAATG
CTTATGAGTTTTTCTCTTCTTGACTACTGTCGGCGTTTTACCGCTTGCACCAATTGTTAT
ATTAACTTTTGGAGGAACTGGGAAACCATATGATTTGGCTACCTTTGCAAGGTCTAGTTT
ATCAATTTGGTATACGGTTTTTAGAGAGTGGGATGCGTATGCCTGTAGATAAGATCTATA
ACCATCCTTAGCAGTTTGATGCAAATAATAGTTTGATTTTATAAGTTTCTCCAGTTGAGA
TTGAACGTTGGCAATCTTGTTCGTTGGAAATTCATATTCATTTAAAGGAACCTTAGCAGC
CTTCAAGTATCTTAGGAAGCCCAATTCATTTGGAATCAAAAACATAAGTGATTTACCTTT
ACCATTTGTACCTCTAGCGGTTCTACCAACTCTGTGAATGTAATCTCTTGGATCATCAGG
AGGATCAAATTGAATAATCCAGTCAACGGCTGGAATATCCAACCCTCTAGCAGCCACATC
TGTACAAATTAGTATACCTCTCTCTGCGTTACAGAATTCAAAGAATGTGTTTGTTCTCTT
TTGTTGTTTTTGCTTACCGTGAAGTTCAAGGACAGGCAAATCAATATAATTTAGCAATTC
AGCATAGTATTTGACTGAGTTACAAGATGATAGAAAGACAATGATCTTCTTCTTTTGGTT
CCTTTTCAAAAATGAGAACAACAGTAGGAATCTCTTGTCACTTTCACATACAACGTAACC
TTGCTCAAGACCGTCGGCGGTAGAGGAATCGTGCTCCGAAACCACGTTGATAAACAATGG
ACCTGGTCTCAGAGATATTCTACTCAAATCTTCAACCTTGGTGGTTTGTGTAGCAGAGAA
TAACATAC
>RGHF80029 Genomic segment corresponding to mRNA: XM_449929 Candida glabrata CBS138, CAGL0M13475g predicted mRNA.
AGTTTGCTAACGATTTCCACTGGTTGTAAGCTGCTTCTCTGTTCTCTGCTTCAATAACTG
CCCAAAGTTCAACACCTGAACCGCCTGATTTAAACCCATCATACGGTAGCTTTCCCCATG
TCTCAGAGTCCCAAAGTCCTCTAGTAAATCTTAAATGCATTTGCCTAGTACCTGTACGTT
TTAAGAGAGGATCAATGCTCTTTGGGAAAACTGTATAATGGCTATATTCCTCAAAATCAT
TTGCCGATTTTGTGGGATCGAAAGCCTCTGATTCAATATCGAAATGAAAAGATGACCTCA
AATGGTTTCTTGGTAAAGGTTGTAGATCCAATTCTTCTTTGTAAGGATACGACACAACAC
CCCCATTGGCCTTTACAGGATGAATATACTTCTCATTATATGCCGCTGCAGCATCGTGGT
CCTTGCGTGCTTCACTTTTATTGTATGATTGTATCTTAGAACTTTCAATTTCTGTACCGT
TGATTCGGTCAGCAGATAGTTCCTCAGCATTTACCAAACATTGCGTCAGGAGTAGTGGTA
ATGCTAATAAAGCATTCGAGACTTTCATGGTACCTTTACGAAAACCGCTGCTCAAAAAGT
GTTGGTGTTATCAAATCAATGGACAAAGGATAAGTTATTGGCAGCGATTTCCCTCTCTTG
AATCTCAATATACTCACGATCAAATATTACTATTAAATAGGTCTCATTCGCAATTTCGAG
ATTTCGAGTTCTATAATTTTTGGATTTTTTGGCAAAGCTAAACAAGGCCCGATCGATGAG
CTGAAAATTAAAAAGCTTTGAACTATTATACTGGATAGTCAACTGTAGTCGACTGTAAAA
CGATTTTACTTTCGAAGAGGTAACCATCTTGTTCTAGCTTTATTACATCAGGAATACTTT
AAACAGCCACATCTTTGAAAGGCTATTCAAGGAACGAAGTTCTGAACAAAGGTCATTAAA
TTTTATTTGCAAATATTATTCCATATATGTACATAAGGATATGAGCTATAGTATACCGCA
GAAACTTAAGGATGAGTTACAGAATGAGCTAATTAATGATGATCAAGAACTTGATGTGCT
TCAAAAGAAGATAAAAACTAGAACATTAACAAATGATAGTAAAAATAAGGAGAATAGGAA
GAGGGCAAAGATTGATGTTGGTTATGAAATGCCCACTATGAGTGGACAAACACTGGATAA
TAAGGAGAAAGATATATTGCTCACCAAAGTGAATGGCGTTGACAATCTTCTTTTCTTTAG
TGACTCAGATGCCAAGCACTTCTCATGTCTTCTTGACAACCAACCAGATACCGATGTAAC
TAAGGATGAAAGATTAAAACGACAGCTAATGCGACTAGTGTTAAAGGTAAAGAACTGCAT
ACCTGGAATTAGGAAACAAGCTATGCGAACTTTGAAAGATAAGTACAAGGATTTTGGTGC
TTCAATAGTATTTGAAAATCTGTTGCCAATTTTACTTGATAGTTCACTTAATGATCAGGA
AAGACATTTGATGATAAAATTAATGGATCGAGCAATTTTAACACTTTCTGATGACGTATC
TAAACATGTATCGCAATTGTTAAACGCTATTGGCCCACTTCTGCTAGAAAATGAATCAAT
GGTCAAAACCACCGGAATGGATATCATTATAAACTTAACAACTGTTGTAGGCTATGGTAC
CATTATAAAATCACTAAAAGATGACATTGCAGCTGAAGATGATTTCATTCGTAATTGTGC
TGCTAATATACTAGCGGTTGTTACCAAAACTGTTGGATTAGAAGTAATGCTTCCATTTTT
TAATGCTTTGGCGAATACCAAAAAAACGTGGCGTATACGACACACAGGAGTAAGAATAAT
TCATCAATCAGTTTTATTGATAGGCTCTGGTGTTCTCGCTTATTTGTCTCCCATTCTAAA
ATGTTTGTCATTGTTATTGAATGATGAACAGCCAGGAACTAAAATTCTCTGTGCAAATAC
AATATCATTATTAGCACAATACTGTTTTCCACATGGTATGAAAGCTTTTGAGATTGTGTT
GGAAACGACCTGGAAGACAGTAAAGACATCACGAGGGAAATTACTAAGCAGTCATTTACG
GGCTATGGCATCAATCATTCCTCTCATGAGCTTGGAATATGCTGGTTTTTATTCTAAAGA
GCTTATGCGTATACTTAAAAGGGAATTCAACAGCCCTGATGAAAATATGAAAAAAACTGT
ATTGCTGGTGCTTCAAAAATGCTGCAAGTGTGAAAGTGTAACATCAAAAATGATTAGGGA
AGATATATCGGAGGAATTCTTTAAGAAATTTTGGATTCGTAGAACTGCTTTGGATATACA
GCAGAATAAACTAGTAACGTTCACCACTTCTGTAATTGCAGAGAAGGTTGGAGGTGCTTA
TTGTTTGGAGCATCTATTGGGTCCTCTCCGAGATGAATCCGAACCGCTGAGAATTATGGC
TATCCATTCTGTAAACAAGATAGTATCAATTCAAGGTGCCTTGGATATAAATGATAGATT
AGAATCTTTGCTTGTCGACTCTCTATTAATAGCATTCCAAGAGCAAAACAGTAATGATCC
TATAATATGCCAATGCCTGGCAACTTTAGCTGTTGCCTTGGATATTCGAATGAAGCCTTA
TCTGGCTCCAATAATTTCTACAATTTTGAACCTTTTACGTCATAAATCCCCTCAAATTAG
GCAAAATGCAGCTGATTTATGTGCAGCCTTGATACCCGTAATCTCAAATTGTGATGAAGT
AGTAATTCTCAACAAGCTTTCGATCATTCTCTATGAATCGTTAGGGGAGGTTTATCCAGA
AGTGTTGGGTGCGATTTTAGCAGCATTGGAACGCATAGTCCACATACTCAATATCGATAC
TATACAACCTCCTATTAATCAAATATTACCCTCATTGACACCTATTTTTAGTAACGCCAA
CAGAAAAGTTCAAATGAATACTATTCGTCTGGTCGGAATTATTGCACTAAAAGGACCATC
ATATGCTCCACCAAAAGAATGGATGAGAATATGTTTCAAATTACTGGATCTTCTTAAAAG
TACAAGCAAAAGTATTAGACGAGAAACTACAGCAACATTTGGTTACATTGCAAAGGCCAT
TGGTCCTAAAGACATAATCGTGGCATTACTGGATAATCTAAAAGCACAGGAGCGTCAACT
TCGTGTATCTACTTCAGTTGCTATAGCCATTGTAGCAAAAGTGTGTGGACCATATACTGT
GATTCCAGCACTTCTCAATGAGTATAGAACTCCTGAAACCAATGTCCAAAATGGTATCCT
AAAGGCCATGACCTTCATGTTTGAAGATATTGGTGAATTGGCAAAGGATTATATCTATTT
TCTACTTCCTCTTCTGGAAGATGCACTAATGGATCGTGATCTTATTCACAGACAAACGGC
AGCTACAATAGTAAGACATCTAGCTCTCCATTGCAGTGGAACTGGTTTTGATGACGCATT
TATTCATCTACTAAATTTACTAATACCAAATATATTTGAAACCTCTCCGCATGTAATAGA
AAGAATATTAGAGGGTTTGGAAGCACTAGTTTACGCAATTGGACCTTCCATCTTTCTAAA
TTATATATGGGCTGGCTTATTCCACCCAGCAAAAAAGGTCAGAGATGCATATTGGAAGTT
GTTTAGCAGAATATACGCCCAACAAGCTGACTCTATAGTACCTGCATATCCATCCTCCAT
ACGAAGCAAATTGGACCTCCCTGATCTAGATTTAGTACTCTAAGTACCCTTCCTAATGAT
AAATAACTTCTGTAATAATAGATTTAAATATCGTTGCTTCCGTTGCAAAGGTTGAATATT
AACTCAAGATAATCAATCAGCTCGGCATGTGATTCAAAGTGATCTTCTAAAAATCAATAT
ATTAGATTTATTTTAAGATAATCGTCATGCAGTGCATCATATCTGATGGAGTAATACAGC
ACCTAATCATATTATGAGTCATGGATTCCAATTTGCTAATTGATGATGGACATAGAGCAA
AATTAATAGATAAAATACCATGGTTGGCAGACGTCTCTCAGAATAGCAACTATTCCAATG
TGGAGTTACTATCAACTATGAAATATGATCCCAGCTTGATAAGGATGACGCGTAAAGGGG
AATATGAATGGGCTTTTCCAATTACCAAGCTATCAACATTTAAATATCTCGACGAGAATA
AATTCCAAACTCAGGTGTATTCCTGGCTTGAGGACACTCAACAAGTAACCACGACAACCT
ATCATGACGACATTAAAAAGGCGATTGAAGAACTTGTAACTAGTGGCAAGACTATTGAAA
TTAATGATGATGACAACTCATTATATTACTTGTACTATTTTCGGTTTCTATTGCTAGGGG
AACAGTTTGTAAGGTTAAAGTTGGCAGCGAGTATATTTAGGCGCAATTTTCGTCTTACAC
TGAGGGAGTTTATTAATAATCTGGTCAATGCAATTTATCTGGATATTTATAGTAATGAGC
AGATACCTAACGATCCCATTGATAAGTTGAAGCGACTTCTGGATGACACTAGAACATACA
AAATGAGGGTTTTACTTAAAGGCGATAATTCTCTGGAATTTCAAGCACATCATCTTGGTG
TAAGTGATAATGGGCCCACTGCAGAGAAACTACTATTTGGTGAAATATTAACATTTAATA
CAGCAGCGGGTTCAGATGATTTATGGGACGTTATCGTCGATTCAGAGCCTACACCCTGTA
GTATTTTAACATCGCTGAAAACT
>RGHF80030 Genomic segment corresponding to mRNA: XM_449928 Candida glabrata CBS138, CAGL0M13453g predicted mRNA.
CATGTTTAGATACGTCATCAGAAAGTGTTAAAATTGCTCGATCCATTAATTTTATCATCA
AATGTCTTTCCTGATCATTAAGTGAACTATCAAGTAAAATTGGCAACAGATTTTCAAATA
CTATTGAAGCACCAAAATCCTTGTACTTATCTTTCAAAGTTCGCATAGCTTGTTTCCTAA
TTCCAGGTATGCAGTTCTTTACCTTTAACACTAGTCGCATTAGCTGTCGTTTTAATCTTT
CATCCTTAGTTACATCGGTATCTGGTTGGTTGTCAAGAAGACATGAGAAGTGCTTGGCAT
CTGAGTCACTAAAGAAAAGAAGATTGTCAACGCCATTCACTTTGGTGAGCAATATATCTT
TCTCCTTATTATCCAGTGTTTGTCCACTCATAGTGGGCATTTCATAACCAACATCAATCT
TTGCCCTCTTCCTATTCTCCTTATTTTTACTATCATTTGTTAATGTTCTAGTTTTTATCT
TCTTTTGAAGCACATCAAGTTCTTGATCATCATTAATTAGCTCATTCTGTAACTCATCCT
TAAGTTTCTGCGGTATACTATAGCTCATATCCTTATGTACATATATGGAATAATATTTGC
AAATAAAATTTAATGACCTTTGTTCAGAACTTCGTTCCTTGAATAGCCTTTCAAAGATGT
GGCTGTTTAAAGTATTCCTGATGTAATAAAGCTAGAACAAGATGGTTACCTCTTCGAAAG
TAAAATCGTTTTACAGTCGACTACAGTTGACTATCCAGTATAATAGTTCAAAGCTTTTTA
ATTTTCAGCTCATCGATCGGGCCTTGTTTAGCTTTGCCAAAAAATCCAAAAATTATAGAA
CTCGAAATCTCGAAATTGCGAATGAGACCTATTTAATAGTAATATTTGATCGTGAGTATA
TTGAGATTCAAGAGAGGGAAATCGCTGCCAATAACTTATCCTTTGTCCATTGATTTGATA
ACACCAACACTTTTTGAGCAGCGGTTTTCGTAAAGGTACCATGAAAGTCTCGAATGCTTT
ATTAGCATTACCACTACTCCTGACGCAATGTTTGGTAAATGCTGAGGAACTATCTGCTGA
CCGAATCAACGGTACAGAAATTGAAAGTTCTAAGATACAATCATACAATAAAAGTGAAGC
ACGCAAGGACCACGATGCTGCAGCGGCATATAATGAGAAGTATATTCATCCTGTAAAGGC
CAATGGGGGTGTTGTGTCGTATCCTTACAAAGAAGAATTGGATCTACAACCTTTACCAAG
AAACCATTTGAGGTCATCTTTTCATTTCGATATTGAATCAGAGGCTTTCGATCCCACAAA
ATCGGCAAATGATTTTGAGGAATATAGCCATTATACAGTTTTCCCAAAGAGCATTGATCC
TCTCTTAAAACGTACAGGTACTAGGCAAATGCATTTAAGATTTACTAGAGGACTTTGGGA
CTCTGAGACATGGGGAAAGCTACCGTATGATGGGTTTAAATCAGGCGGTTCAGGTGTTGA
ACTTTGGGCAGTTATTGAAGCAGAGAACAGAGAAGCAGCTTACAACCAGTGGAAATCGTT
AGCAAACTCATTAAGCGGTATGTTTTGTGCGTCTATAAATTTCATTGATAAATCAAGAAC
AGTTTTTCCTGTTTCACCTTCCCAGTTTTCTGTTAAATCAGAGCATGATCATAAAGCTAT
ACCAATTTTTAACACCACTAATGAATTATATTTATTGCATGCATCACTTGCTAATGAACC
GATATGTACTGAAAATTTGACACCTTTAATCAAATTATTGCCTACAAAAGGAAAGTCGGG
AATTTCCTCACTATTAGATGGTCACAAAGTTTTTGATTCTATTTGGCATAGCATGTCCAT
AGATATCGATACTACCTGTGATGAAGTTAATGGTATATGTAAATTTGAAATGGAGGCCAT
TGTTGACATGGTGATGAATACTCCGCAATCGTTGAGAAGAGGAACAAATCCAATTCCAAG
GCCTCTGTCTGCATCGGAATTGAGATGTGACTTAAGTAAACCCCATGATGACTTTATGTG
TTTCCCATTACCAGAAAAAACAGATTACTCTTTCGATATTTCACAGATTTTTGGTAAAAA
AATAATTGGAACAAATCAATTGTCTCATTATCCATCTAAACTTTGTGCCATCATAACTGG
CAGTTGGAAGTCATTTGTGAGTGTTGGTGAAGATTTGTACGCGACAGAGAATAATTGTTT
TGAACTACATGAACAAGTTGATCACGATTTGTATTTCGAAACCAAAAATAGCACGGATGT
GATTGATAATGGTGATTCCCCTATATTTGTTAGTAGGTCCCTCACAGGTTATGGCCAGGA
CCATGGTGGTTTGCGTACTGTATTCAAGAATCCATACAATCATGACGTGAAGTTAGTCTA
TTTTGAATCTTTACCATGGTATATGAGGGTGTATCTGTCTTCCTTAAAATTAGAAAGCAG
TAATTCGCTTCATCTTTCAGATGTTATCAAGTCAACGCATTATGAGCCAGCAAAAGATAG
ACTGAGACCAACACACGTGGAATTTGAGATTACTGTTCCAGCTAACACAACATTTGCATT
ATCTTACCAATTTGACAAGGCAATTTTACAATTCGAAGAGTACCCACCAGACGCCAATCA
TGGTTTTGAGGTGGAGGCTGCAGTTATAACAGTAACTGAACCTATTCATTACCAACTAAG
AACCAGTACACTATTATTATACCTATCCACGCCAGACTTTAGTATGCCTTACAATGTGAT
TATTATCACGTCTACTGTTATTGGACTGATTTTTGGTATGCTATATAACATGATGGTAAA
GCGGATGGTAACACTGGAAGAAGCTGATAGAATAATGGAAAAAAGATCTATAAAATACAG
ACTAAAGCAATTTAAAATGGCACTATTAAAAAAAATTAATGGTAATAGAAAGAAGGAGTA
GGATAATTGGTTGTAATATGATCATGGGTATAGAGTATATTAGATAACAATCTTTTTGGT
GACCGTAACTATTTGAAACTCGATACCAAATTGTTACTTTTAACATTTTATAACCTTCCT
TTTATATAGTTAGTTTTAAAAGATATTATGCATTATGAATAGATGAGAGTAATTAAAATG
GTACACGGAAAGTTACCTAAAATGGATCCTCATAAGGATCTTCCTCGTCGTAGTCGTCAT
CCTTCTCATACTCATAGACAATGGCACCACCAGCTGTTAATGATTGAGCTTCCAAGAATG
GTAATTCAACTTGATCCTTTGCTGCCTTTTGTTTGGCGGATGTTGATAAGTTGAAAGTTG
TTAAACCTTGCAACATTTCTGGTGTTTCCAGAGCATTTTCGTCCACATCTTTCTTATCCA
TGATTTGATAGTATTGATGTGTATTATAATCCACTTTGAAGTCATAAGTAAGCTCCCGAC
CAGACTTTCTCTTATATGTCAATGATACTTTGAAAGTCGTATTGTTAAGCCCGCGTGGAA
TTTGTAACTTCGATAGTTGTTGATTTAGTTCGTCGTCGTCGCTTATAGTGCTAGCAGGAG
TGACATCAAGACTAGTAGTAGCCATAAAATGAAGCAACTCTATTGCTGATGGGTAATTGT
CAAGGCCATGCTCATAAGGTGAGTCATGCATATCTCTGTGTAAGGTAGCCAATATGGTAG
CATGTGGAGTAGCTATAGATCCAATGAACTTTGTTAATTGAGCTCTAGGCACATGGTTCA
AAGAATCTATGACTATCACATTTCTGCAACTTGTGTTCACTGGTGTTTGTGGAGTCGGTA
AGAATGAGCTTATAGCCTCAGGAAGCTTGGTAAACCCAACTTTGCTAGCGTCGATGAATA
TATCTGTGTATCTTGGCTTATTCACTGTTTCGAATGCGACAAACACTATGACACCGCTAT
TCTTGCTCTTTTGGTATTCTTGCACATTGTGTATGACCTCT
>RGHF80031 Genomic segment corresponding to mRNA: XM_449927 Candida glabrata CBS138, CAGL0M13431g predicted mRNA.
GGTTCTTACCTATTTGTTCTATAGCCTTTTTAGAGTCCTGAAAACTAAGTGGATCTACCC
ATGCTTCCACCCTTGCCGACGGATGTGTCTTAATAACATCTGGTGGATCAACCCCTAAAT
TCAGACACAAGAGCAATGCTGCACTGACAGTCTTTTGTCTATCTTTAATAATCTTCCAGT
CCTGAATTGGCTGATAATAATGCTCGGCATCTTCACTCTTTACTTCTTCCGGTGTTGGGT
TTCCAGATGTCCTATGACGCTTGTCATCAAAGTAAAACAAAAAATCATCAGCCATGGATT
CTAACAATTGCTCACTCAGATACTGCTCTTCAAATCCATGCCTCATCGTAACATTCAAGG
GCCTCAATGGCTCTGGCCCATAGTAGTCTGGCATATCCTCTCTTTCTGATCAGAGACTAT
ACGTACTTTTCAAAACAGCTCGAAAAAAAACAAAGAAATATCTTTACAGCTCCAAAATAT
AACAACCTAGTAATCCTTGCATTAACAAATAGCTTATATCCTCTTTTGCAATTACAAATA
CTGCTAAAATTACTTGGTTTTAACCGCCGAATTGGATCTATAATTCTAATAAGCTGCCCA
CCCCATCACTTTTTTGCACTGTTTTTGTCAGAAAGACTCTCGACTATTGGGAATCCCTAG
TTAAAAAACTATTACCCGGCTAGGGTTTACATTGACTATGAAGATGCAACCCTAGCACCG
CTTTAGGACTTCAGTAATCGAACTTTCTGAAAAAAAAAATTCGATGCGATGAGCTTCTCA
GGTCAAGCTCATCGCAGAGCTATTCTAGAGATAGTGATTAATAATCACAATCTCTATTCG
ATCTGTATATATCTGCAGCTTGTTTATTGTATGACTTGATAAGATTTCTTATAGGCTTTG
AGTTATACCTAACATCGACCAGTATTTTATCCCTTGACAAATATAAAGTTTTAAAGGGTG
TGCTGTTTGAATAATCAAAGTAACGTGTACTGCTACGGATATGGCTAGTTCTACACATAA
CCCCAGTGTACTGTTAAAGCGGATATTATCGTTAACAGAACCAGCACCGCTGCTTTTGGT
CAGCGATACTCTAGCTCAGAGCTCATATTTCTTGGTGCAAGAGGTCATACACAATGTGCA
AGAATACCAAAAGAGCAAGAATAGCGGTGTCATAGTGTTTGTCGCATTCGAAACAGTGAA
TAAGCCAAGATACACAGATATATTCATCGACGCTAGCAAAGTTGGGTTTACCAAGCTTCC
TGAGGCTATAAGCTCATTCTTACCGACTCCACAAACACCAGTGAACACAAGTTGCAGAAA
TGTGATAGTCATAGATTCTTTGAACCATGTGCCTAGAGCTCAATTAACAAAGTTCATTGG
ATCTATAGCTACTCCACATGCTACCATATTGGCTACCTTACACAGAGATATGCATGACTC
ACCTTATGAGCATGGCCTTGACAATTACCCATCAGCAATAGAGTTGCTTCATTTTATGGC
TACTACTAGTCTTGATGTCACTCCTGCTAGCACTATAAGCGACGACGACGAACTAAATCA
ACAACTATCGAAGTTACAAATTCCACGCGGGCTTAACAATACGACTTTCAAAGTATCATT
GACATATAAGAGAAAGTCTGGTCGGGAGCTTACTTATGACTTCAAAGTGGATTATAATAC
ACATCAATACTATCAAATCATGGATAAGAAAGATGTGGACGAAAATGCTCTGGAAACACC
AGAAATGTTGCAAGGTTTAACAACTTTCAACTTATCAACATCCGCCAAACAAAAGGCAGC
AAAGGATCAAGTTGAATTACCATTCTTGGAAGCTCAATCATTAACAGCTGGTGGTGCCAT
TGTCTATGAGTATGAGAAGGATGACGACTACGACGAGGAAGATCCTTATGAGGATCCATT
TTAGGTAACTTTCCGTGTACCATTTTAATTACTCTCATCTATTCATAATGCATAATATCT
TTTAAAACTAACTATATAAAAGGAAGGTTATAAAATGTTAAAAGTAACAATTTGGTATCG
AGTTTCAAATAGTTACGGTCACCAAAAAGATTGTTATCTAATATACTCTATACCCATGAT
CATATTACAACCAATTATCCTACTCCTTCTTTCTATTACCATTAATTTTTTTTAATAGTG
CCATTTTAAATTGCTTTAGTCTGTATTTTATAGATCTTTTTTCCATTATTCTATCAGCTT
CTTCCAGTGTTACCATCCGCTTTACCATCATGTTATATAGCATACCAAAAATCAGTCCAA
TAACAGTAGACGTGATAATAATCACATTGTAAGGCATACTAAAGTCTGGCGTGGATAGGT
ATAATAATAGTGTACTGGTTCTTAGTTGGTAATGAATAGGTTCAGTTACTGTTATAACTG
CAGCCTCCACCTCAAAACCATGATTGGCGTCTGGTGGGTACTCTTCGAATTGTAAAATTG
CCTTGTCAAATTGGTAAGATAATGCAAATGTTGTGTTAGCTGGAACAGTAATCTCAAATT
CCACGTGTGTTGGTCTCAGTCTATCTTTTGCTGGCTCATAATGCGTTGACTTGATAACAT
CTGAAAGATGAAGCGAATTACTGCTTTCTAATTTTAAGGAAGACAGATACACCCTCATAT
ACCATGGTAAAGATTCAAAATAGACTAACTTCACGTCATGATTGTATGGATTCTTGAATA
CAGTACGCAAACCACCATGGTCCTGGCCATAACCTGTGAGGGACCTACTAACAAATATAG
GGGAATCACCATTATCAATCACATCCGTGCTATTTTTGGTTTCGAAATACAAATCGTGAT
CAACTTGTTCATGTAGTTCAAAACAATTATTCTCTGTCGCGTACAAATCTTCACCAACAC
TCACAAATGACTTCCAACTGCCAGTTATGATGGCACAAAGTTTA
>RGHF80032 Genomic segment corresponding to mRNA: XM_449926 Candida glabrata CBS138, CAGL0M13409g predicted mRNA.
GGTTCAAAGAATCTATGACTATCACATTTCTGCAACTTGTGTTCACTGGTGTTTGTGGAG
TCGGTAAGAATGAGCTTATAGCCTCAGGAAGCTTGGTAAACCCAACTTTGCTAGCGTCGA
TGAATATATCTGTGTATCTTGGCTTATTCACTGTTTCGAATGCGACAAACACTATGACAC
CGCTATTCTTGCTCTTTTGGTATTCTTGCACATTGTGTATGACCTCTTGCACCAAGAAAT
ATGAGCTCTGAGCTAGAGTATCGCTGACCAAAAGCAGCGGTGCTGGTTCTGTTAACGATA
ATATCCGCTTTAACAGTACACTGGGGTTATGTGTAGAACTAGCCATATCCGTAGCAGTAC
ACGTTACTTTGATTATTCAAACAGCACACCCTTTAAAACTTTATATTTGTCAAGGGATAA
AATACTGGTCGATGTTAGGTATAACTCAAAGCCTATAAGAAATCTTATCAAGTCATACAA
TAAACAAGCTGCAGATATATACAGATCGAATAGAGATTGTGATTATTAATCACTATCTCT
AGAATAGCTCTGCGATGAGCTTGACCTGAGAAGCTCATCGCATCGAATTTTTTTTTTCAG
AAAGTTCGATTACTGAAGTCCTAAAGCGGTGCTAGGGTTGCATCTTCATAGTCAATGTAA
ACCCTAGCCGGGTAATAGTTTTTTAACTAGGGATTCCCAATAGTCGAGAGTCTTTCTGAC
AAAAACAGTGCAAAAAAGTGATGGGGTGGGCAGCTTATTAGAATTATAGATCCAATTCGG
CGGTTAAAACCAAGTAATTTTAGCAGTATTTGTAATTGCAAAAGAGGATATAAGCTATTT
GTTAATGCAAGGATTACTAGGTTGTTATATTTTGGAGCTGTAAAGATATTTCTTTGTTTT
TTTTCGAGCTGTTTTGAAAAGTACGTATAGTCTCTGATCAGAAAGAGAGGATATGCCAGA
CTACTATGGGCCAGAGCCATTGAGGCCCTTGAATGTTACGATGAGGCATGGATTTGAAGA
GCAGTATCTGAGTGAGCAATTGTTAGAATCCATGGCTGATGATTTTTTGTTTTACTTTGA
TGACAAGCGTCATAGGACATCTGGAAACCCAACACCGGAAGAAGTAAAGAGTGAAGATGC
CGAGCATTATTATCAGCCAATTCAGGACTGGAAGATTATTAAAGATAGACAAAAGACTGT
CAGTGCAGCATTGCTCTTGTGTCTGAATTTAGGGGTTGATCCACCAGATGTTATTAAGAC
ACATCCGTCGGCAAGGGTGGAAGCATGGGTAGATCCACTTAGTTTTCAGGACTCTAAAAA
GGCTATAGAACAAATAGGTAAGAACCTTCAAGCACAATATGAGACATTATCTTTAAGAAC
CAGGTATAAACAAAGCCTAGATCCATGTGTGGAGGACGTTAAGCGGTTTTGTAATTCACT
GAGAAGACAATCCAAGGATGACAGAATTCTGTTTCATTATAATGGTCATGGTGTCCCACA
GCCTACACCATCTGGAGAGATCTGGGTATTTAATAGAGGATACACACAATACATCCCGGT
ATCCTTATATGATCTGCAAACTTGGCTGGGTGCACCTTGTGTTTTTGTTTATGATTGTAG
CAGTGCCGGTAATATAGTCGCTAATTTTCAAAAATTCGTGGAGAAGAGAATACGAGATGA
AGAAGCTGGTAATCCAGATAATGCAGCACCTTCTCCTTCGTCAGCTTACAAGCAATGTTT
CCAGTTAGCATCGTGTCGTGCTGATGAATTACTATTGATGAGTCCTGAATTACCAGCAGA
TTTGTTTACATGCTGTCTTACTTGTCCAATTGAAATAAGTGTAAAGGTATTCTTAATGCA
ATCTGAATTAAAAGATACAAAGTATAGAATTTTTTTTGAGACTCCAACTTATGGATCAGG
AGCAAAACAAACCTCAAAGAAAAGTTCTTTCAGGTCAAATATCCCTGCAGTTAATATTCC
AGGTATCTTGTCAGATAGGAGAACTCCACTTGGTGAATTGAATTGGATTTTTACCGCAAT
TACAGATACAATAGCATGGACATCACTACCGAGACCTCTATTCAAGAAATTGTTCCGCCA
TGATTTAATGATAGCCGCATTGTTCCGTAACTTTTTGCTGGCAAAAAGAATAATGCCTTG
GTATAATTGTCATCCAATTTCTGATCCGGAACTACCAGACTCAGTGGCTACGCATCCAAT
GTGGGATGTATGGGACTTAGCAATGGATGAAGTTTTGGGGAAGCTAGTTGAAGATTTAAA
ACATAACGAATCCAGTCAGAATTTAGAATCTCAGTTAATTTTGCAGCAACAGGAGTCCCT
TGCTAATCAAACTCAAAAAAATCCACAATCTAACTCTAACGATCACAGACCAGAGAGTAT
CAGAACGGAGTCACGATTTACAACAGGAAATTTAAGTACTATGTCATTAGCAAATCATCC
TGCATTGAATACAATTACAAGGAAAACACAAGCAGCAGCTCTTAATTTGACTAGGCCAGC
AAACCAGCAGCAATACACAGGCTTTTTTGAACAAAATTTAACTGCTTTTGAACTATGGTT
AAAATATTCCTCGAACGTTAGAAACCCCCCAGAACAGTTACCAATTGTGCTACAAGTATT
GTTGTCGCAAGTGCATAGAATTAGGGCATTAGTACTCTTATCACGTTTTTTAGATTTGGG
GCCTTGGGCTGTGTATTTATCATTATCGATAGGTATATTTCCATATGTGCTAAAACTGCT
TCAAAGTCCTGCGCAAGAGTTGAAACCAATTTTAGTTTTTATTTGGGCTAGAATAATGTC
AATTGATTATAAAAATACACAAGCAGACCTGATCAAGGAGAAGGGGTACATGTATTTCGT
GTCAATTCTTGCACCAGATTGGAGAGTTTCACCTTCAATAACTGCAGGCCCTTCTTTCAG
TAACGGGGGTATATCCATGAGTACTATGCCTGTCATGAATGGTTCTAGAACTCAATTATA
TGATCAACAAAATACAAGAAGTCAGGTTTACCAATCACAGCTTCATACATCCTCAACAAC
AGATGAGCAAAAAGCAATGGCTGCTTTTGTTTTGGCATCCTTTATTCAGGATTTTAAATC
TGGACAGATGCATTGCTTCAGTGTAGAGCTATTGAACAAATTATCCTACTATATTTTGAA
CTCTGATGTTCCTTTGTTGAGACAATGGTCAATTCTACTAATTGGGTTATTGTATAATGA
GAATCCGTTGCATAAAAGCATATGTATGACCACAGGTGTAATGGACACACTTGTGAAAGC
CATAAAGGACCCAGTTCCAGAAGTAAGAACAGCGACAGTCTTGGCACTGAAATATTTTAT
TTCCGGCTTTGATGATGCAGAAATTATTATCGGTCTGCAACAGGGTCTAGAACAACAATA
TCAGCAACTTCATACACAACTACAATATATTCATAATAACATTCATTCCCAGCAATCACA
GACTCCTCAGCAGCATCAGCAACTTGAACAACAACAATCTAAACTCGAACAACAGATGCA
TCATTGTCAGATACGTCAGTCTCAGCTTGAGAATGTTGACCTGAAAAAGATCAAGCAGCA
AGAGATTGTTAATTTGATAGCTTGTTTGCCTTTGAGGAATGATGGATCTCCACTAGTTAG
GAAAGAACTGGCAATTATGTTTTCTCAGATTGTATATCGTTATTGCAATTTTTTTATTGT
TGTTGTATTTCAAGAATTATTGGATGAAATAGCACAGAGTAAGGGTGCGACGTTTGACAG
TGAGGAATTTAGAGGGAAAAATTCATTTACTAAAGGATCTGTGTTCAGTATAATATGGAA
GGGTTTGTTGATTTTGTCTGCTGATCCATTCACAGAAATCAGCAAAATAGCAGAAAAGGT
AATAGATTATATATTGCTGGAATTAAGCGTTCATAAGGATCTTGGAGAAGCATTTTCAAA
AATCGAAGCATATCTTTCGGCAAGAAGTTCCAGTCTAAATCAGAGTGGAAAGCTGAATTT
TGGTAACTCTCAAATCCAAATAGTTAAAAAGCCGATAGGACCAATGAATGGTAAAGCCAC
AATACCAAATGAAACTATAAAAAGTACCAAAGTGTCAGGCATCTCAAAAGAGACTAATGG
TGGGCTTTTTAGTTTATTGACTAATTTCCGTCAAAGAAAAGATGAAACTGGTGAAGAAGA
TGAAAACAAAGGCAATATATTATCGGGCATGTCTTACATAAATACACCAAAAGTTAGTCT
GCCTACTGCTAGAGCACCACGTTCACATGTTGGTAATTCCACTAAGTTTCCAGTGGAAAG
CACGTTTCTTGAATATTCTAGAGAGTACTTCCAAGAGCCGCAAATGCGAAAGCCTGAAGC
AGAGGAAGCTGGAAGTGAAGCATATATTGCAAAGCTTTGGCGTCAAAAAAGAAACGAAGG
TATTATTGAGGAGACTCAAAAACAGAAGAAGCTTTCGTTGTATGGAGATTGGAGTAATAG
AATTCGTAGTTACGATACAAAATCTCAGGTCAAACTCCTGAAATTTGCTCAGTTTGAGAA
TTACTTGGTATCTTCAGATGACAGAGATGCAATTACAGTGTATGACTGGGATGAAAATAA
GACACTCGCTAGATTTTCTAATGGAAATCCATTTGGGACCAAGGTAACAGATATAAAACT
CATGAATGAGGACGATATCCCTCTATTAATGGTAGGTTCATCTGATGGTTTAATAAAAAT
ATACAAAAACCTTCATTCAGTTAACGATTTGCAATTAGTAACTGCCTGGAGGGGATTATC
AGACATGTTATTGACTCCCCGTTCCAACGGTCTTCTATCAGAGTGGCAACAAAGTAGAGG
GTCCCTTTTAGTTACTGGTGATGTTAAAATAATTAGAGTTTGGGATGCACTGTCGGAGAG
CTTGGAGGTCGATATACCTGCGAAAACATCTTCTTTGTTTACGTCCTTAACATCTGATCA
AGTTGCTGGGAATATATTTGTAGCTGGTTTTTCTGATGGTACAATTAGAGTCTACGATAG
AAGAACAGATCCAAGGTTGGCAATGGTGAGGAGATGGAGAGGTGGTGGTGGTAAACCGGG
AGCATGGATTAATAATGTTCATATGCAAAGGGGTGGCTATAGAGAATTGGTTAGTGGTTC
TACTAATGGTGTAGTTGAGTTATGGGATATCCGTCATGACCAACCAGTGGCTACATATGT
TGATGAAAATAAGAAGGATGGAAAGCGTGATTCCACTACAATGGTTAGTGTACAGGTACA
TGAGCATGCACCTATTTTTGCTACTGGTACAAAAAGCATCAAGTTATGGACAACTTCTGG
TGATATCCTTTCGTCTTTCAGAAATTCCAAACCAATTGGAGGTATTGGTGCTGCAAGTAC
ATTTGCTGCAACAGGTATTCGTAATACTCTGTCCAATACGTCGTCCACTTCTGCATTTTT
GTCTCAGTTAGCGTTCCATCCTCATCGTATGATGTTGGCGGCCGCAAACTCACATGATTC
TTTTGTTAATATATATTCATGTGAAGAGAAAAGAGATAATATTTACCTACCATTCTTTAA
GTGAATGTACACATACACAAAATACTTTATATTTATTTATTAATCACCATTATCTACAGC
ATTATTTTATGCATATTGTTTTTTATAAAGATTTAATACTTTTCAAGTCTTTGTTCCTGT
TTTTGTGGTAGCATCGAAATTTTGAAGAATTAACGACAATTACAATAGGTACCTTAATGT
TTCCAATGCATACTAAAATATTACCAGAAAACTATTTTTCTGCTGTTTTGGGTTGATTTA
GTCTTTATTGCTTTCGATTTTGTTAATGGTAAAGCAATAAGTAAATTAGTAAGGTATGTC
CGATCAGCAGGATATGCTGGAAAATAAAATGGCAATGTTGCATAATTTCATTCAAACCAG
TGAAAGATATTCTCCTAAATTTGATGGTGATTTTGTGACATTATGGCCAAGAGAACAAAC
GATTAATGTAAATTATACTATTCCCGAGAACAGTAACCGGGATGAAAACAAAATTATAGA
TAAGGATATTTCAATCAAGCATGAACTGTATAAAAAAATAAATAGTATTGGCAAAAATGA
ATGGTTCATTGATGAAAACTTAATGGAATATTTACCTCAATTTCAAAAGTCAAAGAAAAT
TTCTAACAACGATACTAATTGTCAAAGAAACGACCGAGCTTCATTAAACTTTATAAGAGA
CAATCCTAGTCAGTCAGTACAAAATCAGGTATGTCCATATGGTGAATTTTATCACAGTAG
CTCAAATACAAATCAATGTTCATCATATTATGACAGTCATATTAAATTCAACCCCAGAGA
AGAGAAGAATATGCCAACAAAAGATAAAGTAGAGAATTGGTTAGAAATGTCAGGTTTTAT
AAAATACAAGTACATTGATTCTGAAAGTAATATGTCAATTCATTGGGAAGAAAATGAGTT
TGATTTCCAGGATTCGGAGTATTTTAGCAATGATTCGTTCTCATTTGGAGATTATCAAGA
TATTATCTACTTACAAAGTAGAAAGATTGACTCTCTAGTTAGGA
>RGHF80034 Genomic segment corresponding to mRNA: XM_449924 Candida glabrata CBS138, CAGL0M13365g predicted mRNA.
CTTCTAAGATCATCTCCTACGCTCAAGGTTTCATGTTGATCAGAGAAGCCGCTAAGACTT
ACGGCTGGAAGCTAAACAACCCAGCTATTGCTCTAATGTGGAGAGGTGGTTGTATCATCA
GATCCGTCTTCTTGGGTGAAATCACCAAGGCTTACAGAGAAAACCCAGACTTGGAAAACT
TGCTATTCCACAAGTTCTTCAAGGACGCCGTCACCAAGGCTCAAGGTGGCTGGAGAAGAT
CTTTGGCTTTGGCTGCCACTTACGGTATCCCATCCCCAGCCTTCGCCACCGCTTTGTCCT
TCTACGATGGTTACAGATCTGAAAGATTGCCAGCTAACTTGTTGCAAGCTCAACGTGACT
ACTTCGGTGCTCACACTTTCAGAGTCTTGCCAGAATGTGCTTCCGACTCCCTACCAAAGG
ACAAGGACATCCACATCAACTGGACCGGTCACGGTGGTAACGTCTCTTCTACCACTTACG
ATGCTTAAACATTTTTAAGATTAAGATAAATCAAAATTATATCGTTTTATTTTTTATATC
CAATTAATGTTTTTGAATTTTAACGCTCGGTTAGTTAGGTTTTGATGTTTAATTTTGTCT
TAAAAGTGGATCAGACTGCACAGATACCAGTACGAGTCCCTACTTTTGGGCAAAAGAAGA
AAATGCAACAGCGGAAACTGCCCCATCCACTCAAGTAGATGAGTAGGCTCTGCTCTCTTT
TTTTTCTCAAGCTTCTTTTATATTATTTACTATAGTTTCTTATGTAAGAGAGCTTTGTCA
ATATAACAATATATTATAAAGTACAAATTATATTTGCCATGACTTTTTTTGTGTCGCTAT
GGGGACGAAAATTGCCGCTCTACGACAATAACCGTACGTTATCAAAAATATAACCAATGA
CATTAAGAGTCGCTACGCAGAAGGATAGTATTTGTAACTAATAATTCCATGCCTCTGAAC
CGTCAACAAATATTAAGTTAGTCTGCTTATAGTGTGCATTATGAATATATACACAGCCCC
GGAGGCTATCAATATTGTGAATCATCATCCCCAACAGTCAGTAGAGCCTCCCGATGATAA
TATTTACAAACACAATCAACCACAGTACGCAAAGAAACCCGCTAAGAGAAGTTATCTATA
TGAGAAATTAAAATCCATTTTTATTGCTCAAAGAAATAGTCCGACCGAACATCAGTCGGA
TGGGAACCCTTTTTATAAGTCGTGGCTAAGCTTCAAAAAAGGTTTACCATCCAATGAGGA
CAAAAGTGGCGAGTACGATCAATTCTTAACTAATTTCCAAGATGTGACTATACCTATTGG
AATCAGAACACCCTCAATTCGCGTGAATGTTCGCGAGGATCAAAACATTGTACCCACTGA
TCAGCTAAAACTTAGAGATCTGGAACCAAGTGAGGCTTCTAATCCTGCGCTTGGCACTAA
TAACATGAATTGGTCTAAACCAGAAATTAATGACCAACAAGACATGACAAAAATAGGCTC
TAATGGTGACATAACTAATGAATGGAGAGTTAATAGTATTGGCGATTTATCTTTCAATGC
CAACAGAAGTACAAACGGAGATGATGAGGAAAAACCTAAATCTGCGCCAGGTTCCTATGA
TCCATATCCCAAACAGTTTGACCCTAATACTATAGATATGTCGTCGATGGCAATTGTACA
GAACCCAATTTATAGAAGAAATGTCTACCTACAAGCCATAAAAAAAAGGCTAAGAGCTAT
CTCTTCAAAGAGAAGTGAGTTGTGGAAAGCTGAGAGGAAATTACTAAAGGATTTAAGTAC
CTGGGAAAAGAACCCATATCTAATTGGAACTGTAACACCATCTTTGGTGGATGATATAAT
AAGTTTGTTTAACAAGGATGTCGAATATGAACAAAGAGTTAGTCAAGCGCTGAAACTATT
GGTTGATAGTTTAGGATTTGTATCAAAAAGGGAAACAGAATTGATAAATGCAAAAAAAGA
GCTCAACGCTGTTCTTACAAAATATAATAAATCAAAAGAAAAAAAACCAGAAACTAACGA
AGAATTACAAATACTGAAAGAGCGAGTGATTACAGTACAACAGTCGCTTGAAGTAATTCA
ATTCCACTATGACCAGTCCATATCGGTATTTGCCAGAAAACAATTCACCAATTTCGGCAT
CGAGTTATTTGAATCTTGTTCAGGTCTGAAGAATAATGCAGGAAATTTTATCAAAAATTC
ATTCACTGAATTAGAGAAAGCAAACGCAGATTGCTTCACAGAAGATTTAGAAAATCTTAG
GAGACGCCGGGCACAACAATACTGGTCTACACTACCACCAGAAGATAGAAGAAACCCAAT
AAAATGGGAAAATCTTAAATCAGGTTTATATGAACACGAAGATTCATTATTGAAAATTGT
GTACAGCTCTCTCCCAACTGTTTACTCACCAAATTCGATCTCTAAATACCCATTAAACTT
TGATGAGATGCCCCACAATTTTGGAATCTCGGAAGAGTCATATATATTTAAATCATGGCA
AGAACTCGATCAAGAGGCCAAAAACCAACCAACCGATAATGCTGATCAAACTCAGAATTG
GAAATATGAATCACATGAAAACAAACATACCACTAACATTTTCGATGAAAATTATAGAGA
TACTAGCTCCCAAACAATCACTAAAATGCCTGTAAACACAATAGAGGGACGAACGATTAA
TAGAGATGTCAGAGTTTCAGAAAACAGGAATTCTAACCAGGAGTCCACTAATGACAGTGT
ATTAAAATTGAATGAAGCCATTAAACAAGCTGAGGGAACTCTTGAAGAAAATGGCTGGGC
GGCCAATTCAAGCTCTATACCAGGAAATAAGGAAAACAAAAATGAAAGTTAAAAAATTAA
TATTAAATCGATGTAAATCAGTTTTTATTCAATTTAACCACACTATTGTCATAGTATTTG
TAATTAAATTATAGGATCTTGCCTTATATCTGTGTGATGATGAGCGGCCAAAAACTGGAA
TTGCGAATGTATTTTCAACTCTAGCTCTAATAAATATTGTTTACTAGCAATAGCTTAAAA
TTTAAGTAGAGTATTTATTCAGAAGATAAGGTTGAAGAATCAAAGGAGTCATGATGCTTT
GCTTTCTGTTCAGATAAGTATGCCTTCCTAACTAGAGAGTCAATCTTTCTACTTTGTAAG
TAGATAATATCTTGATAATCTCCAAATGAGAACGAATCATTGCTAAAATACTCCGAATCC
TGGAAATCAAACTCATTTTCTTCCCAATGAATTGACATATTACTTTCAGAATCAATGTAC
TTGTATTTTATAAAACCTGACATTTCTAACCAATTCTCTACTTTATCTTTTGTTGGCATA
TTCTTCTCTTCTCTGGGGTTGAATTTAATATGACTGTCATAATATGATGAACATTGATTT
GTATTTGAGCTACTGTGATAAAATTCACCATATGGACATACCTGATTTTGTACTGACTGA
CTAGGATTGTCTCTTATAAAGTTTAATGAAGCTCGGTCGTTTCTTTGACAATTAGTATCG
TTGTTAGAAATTTTCTTTGACTTTTGAAATTGAGGTAAATATTCCATTAAGTTTTCATCA
ATGAACCATTCATTTTTGCCAATACTATTTATTTTTTTATACAGTTCATGCTTGATTGAA
ATATCCTTATCTATAATTTTGTTTTCATCCCGGTTACTGTTCTCGGGAATAGTATAATTT
ACATTAATCGTTTGTTCTCTTGGCCATAATGTCACAAAATCACCATCAAATTTAGGAGAA
TATCTTTCACTGGTTTGAATGAAATTATGCAACATTGCCATTTTATTTTCCAGCATATCC
TGCTGATCGGACATACCTTACTAATTTACTTA
>RGHF80035 Genomic segment corresponding to mRNA: XM_449923 Candida glabrata CBS138, CAGL0M13343g predicted mRNA.
AACACCGACTACGCGTAGCAACACAGAAACAACTGCACCTTGCTATTTCATTTTCTCTCT
ATCTTATCTCAACCGTAAAGGATTTACACATAGTTCCCCTCACTCTGCCTCCCCACCCCC
CTTCCCCCTGGACGCCCCTATACTATACACATTGCCACCGAGGAAGCGTACCTTAACTAC
TCCTATACTTGCGAGTCTGGCTTCCCAGCTTCCCCATTCTACTCCTCCTCCACCCCCTTC
CTTTTCCCCTTTCCCCTTTTCAAATCACAGCCTACGTCATACACTTTAAGGTACCCTTCA
CGGTACTACCCTTTTCTGACTTGCCACCCCCCCCTTTTCATCTGGCACAGAGTAACTCGC
ACAAGACCCACGATAAGCACACTGTGAACTCTGTGAAGATATCTCTCCCCTGCAGCACAG
TCTACACATCTAAGCAATACCTCTATCACACCGACCAACGGTGTTATGATATCGTACCGT
GTGTGTGGGACCAAGCTATCCTCTCTACAAAGACTTCTGTGAGCAACTAGGAAAGCCAGT
TTTCCCTTTTGCGTGTCTACAAAGCTTCTAGCAAGTGCAACAAGTGCAACAAGTGCAAGA
AGTGCAAGTCCAACACCGTTAACACTTCTCGTCTACACTACATTCAGACTCCCCTTGCAA
CTACTAATCTTACATACGATCGCCCCCTTTCAAAATTGGTGTCTTTTCTGGCTTTCAATA
GGGGATTTTCCTCATAGCTCCTAAACACTCGATGACAAAAAAAAACTACACCAATTGGCA
CAAGGAAAACGAAAAAAAATTAATATAAATAGGGATGGGTTGAACAAACTTCCTTCCCAA
AAATTTGTAAACTCTTGTAGATAACACACCACCAATTGAGTATTGAAAATTGTTCCCTTG
TCTTTTCTAACCTAAGGAAGAAAATAAATAAAAAAGGGTTTTTCTCTACAAACTTTCACT
TACAAAAAAAAACAACAACAACAACTATCGATAAAAAAAAATGTCTGCTGATTTCGGTTT
GATTGGTTTGGCCGTTATGGGTCAAAACTTGATCCTAAACATTGCTGACCACGGTTACAC
TGTTGTTGCTTACAACAGATCCGTTGACAAGGTCCACCAATTCTTGGACAACGAAGCCAA
GGGTAAGTCCATCATCGGTGCTGAGTCCATCGAGGACTTGGTCGCCAAGTTGAAGAGACC
TAGAAAGATCATGATGTTGGTCAAGGCCGGTGCCCCAGTCGACGGTTTGATCGCTCAATT
GGTTCCACACTTGGAAAAGGGTGACATCATCATTGACGGTGGTAACTCCCACTTCCCAGA
CTCTAACAGACGTTACGAGGAGTTGAAGGCCAAGGGTATCTTGTTCGTCGGCTCTGGTGT
CTCTGGTGGTGAAGACGGTGCCCGTTACGGTCCATCTTTGATGCCAGGTGGTGCCGAAGA
AGCTTGGCCACACATCAAGGAGATCTTCCAATCCATCTCCGCCAAGTCCGACGGTGAGCC
ATGTTGTGACTGGGTTGGCCCAGCTGGTTCTGGTCACTACGTCAAGATGGTCCACAACGG
TATCGAATACGGTGACATGCAGTTGATCTGTGAAGCCTACGACATCATGAAGAGAATCGG
TGGTTTCACCGACAAGGAAATCTCCGAAGTCTTCGGCAAGTGGGACACTGGTGTTCTAGA
CTCTTTCTTGGTCGAAATTACCACCAACATCCTAAAGAAGGACGACGTTGACGGTAAGCC
ATTGGTTGAAAAGATCATGGACTCTGCTGGTCAAAAGGGTACCGGTAAGTGGACCGCCAT
CAACGCCTTGGACCTAGGTATGCCAGTCTCTTTGATTGGTGAAGCCGTCTTCGCTAGATG
TTTGTCTGCTCTAAAGTGTGAAAGAGTTAAGGCCTCCAAGACTTTGCCAGGCCCAGAAAT
TCCAAAGGACTTGATCAAGGACAGACAACAATTCATTGACGACTTGGAACAAGCCCTATA
CGCTTCTAAGATCATCTCCTACGCTCAAGGTTTCATGTTGATCAGAGAAGCCGCTAAGAC
TTACGGCTGGAAGCTAAACAACCCAGCTATTGCTCTAATGTGGAGAGGTGGTTGTATCAT
CAGATCCGTCTTCTTGGGTGAAATCACCAAGGCTTACAGAGAAAACCCAGACTTGGAAAA
CTTGCTATTCCACAAGTTCTTCAAGGACGCCGTCACCAAGGCTCAAGGTGGCTGGAGAAG
ATCTTTGGCTTTGGCTGCCACTTACGGTATCCCATCCCCAGCCTTCGCCACCGCTTTGTC
CTTCTACGATGGTTACAGATCTGAAAGATTGCCAGCTAACTTGTTGCAAGCTCAACGTGA
CTACTTCGGTGCTCACACTTTCAGAGTCTTGCCAGAATGTGCTTCCGACTCCCTACCAAA
GGACAAGGACATCCACATCAACTGGACCGGTCACGGTGGTAACGTCTCTTCTACCACTTA
CGATGCTTAAACATTTTTAAGATTAAGATAAATCAAAATTATATCGTTTTATTTTTTATA
TCCAATTAATGTTTTTGAATTTTAACGCTCGGTTAGTTAGGTTTTGATGTTTAATTTTGT
CTTAAAAGTGGATCAGACTGCACAGATACCAGTACGAGTCCCTACTTTTGGGCAAAAGAA
GAAAATGCAACAGCGGAAACTGCCCCATCCACTCAAGTAGATGAGTAGGCTCTGCTCTCT
TTTTTTTCTCAAGCTTCTTTTATATTATTTACTATAGTTTCTTATGTAAGAGAGCTTTGT
CAATATAACAATATATTATAAAGTACAAATTATATTTGCCATGACTTTTTTTGTGTCGCT
ATGGGGACGAAAATTGCCGCTCTACGACAATAACCGTACGTTATCAAAAATATAACCAAT
GACATTAAGAGTCGCTACGCAGAAGGATAGTATTTGTAACTAATAATTCCATGCCTCTGA
ACCGTCAACAAATATTAAGTTAGTCTGCTTATAGTGTGCATTATGAATATATACACAGCC
CCGGAGGCTATCAATATTGTGAATCATCATCCCCAACAGTCAGTAGAGCCTCCCGATGAT
AATATTTACAAACACAATCAACCACAGTACGCAAAGAAACCCGCTAAGAGAAGTTATCTA
TATGAGAAATTAAAATCCATTTTTATTGCTCAAAGAAATAGTCCGACCGAACATCAGTCG
GATGGGAACCCTTTTTATAAGTCGTGGCTAAGCTTCAAAAAAGGTTTACCATCCAATGAG
GACAAAAGTGGCGAGTACGATCAATTCTTAACTAATTTCCAAGATGTGACTATACCTATT
GGAATCAGAACACCCTCAATTCGCGTGAATGTTCGCGAGGATCAAAACATTGTACCCACT
GATCAGCTAAAACTTAGAGATCTGGAACCAAGTGAGGCTTCTAATCCTGCGCTTGGCACT
AATAACATGAATTGGTCTAAACCAGAAATTAATGACCAACAAGACATGAC
>RGHF80036 Genomic segment corresponding to mRNA: XM_449922 Candida glabrata CBS138, CAGL0M13321g predicted mRNA.
ATTCTTGCCAATTCAGGCTCACCAAAGAAATGTCAGGAACAGCTGTCTATTGACACGAAG
TTTAGGGTTCTTTAGTTATACAGTTCTACAACTCTGCGACATGCATCTTGTGGGTAGAAG
ATTATTCCGTGCATTGGCGCACAAAATGTAGTCTTTGAGTGCAATAGATATCCTCCTACT
CCTATGCTACAAACAAATATGTACAATATAATAATTTTATTCACTCACTACTTAATGTAT
TCAATACTACAGTAATAACCCCACCACCATTAACATATAACCCTTTGCTCGTATCATACG
ATATTTTATTATTATAGTTAAGGCAGGAAATTTCAATCAGGGCTGACAGTACTTACCATT
TGCCTCCTTAGCTTAGTGGTAGAGCGTTGCACTTGTAATGCAAAGGTCGCTAGTTCAATT
CTGGCAGGTGGCAAATTTTTTCTCGTGCTGGCGATTCTTTTTTTTCAAAATTTGTCATTC
TCCATGAATGGTATATCTCTGTAGGCTGAACTATGAAGGAAAAAGGAGTGAAAGAATCTC
GACAAAAGTTACATCAATTCGGGAGAATAAGGAGGATCAATAGCCTAATCTCTATCATTC
CTTCATCGCAGGGTACGTTATTATTATTGAAATTCTAGGGACGGAGTGAGAGTAAGAGGG
AACGCAAGTGCCTTTTAGCAGACTCGTTTTCGTGTTCGTCGACTCCCAATTTCTGTAACT
TTTTCTCCCTTCATCGTTAAAGTTCAATACTTGGTGAACCTGTAAAATAAACATTTTTAG
GCTATACTAATAGTCCATAGATTTGAATTGTGATATTTTGATTGCCTACATTCAGAGGAG
GAAAACGATACACAGATTTGAAGTTTCTATTTTTTTTCATAAACTACAATTGGACGCAAC
TGAATTGATTGCTCTTGCTTATTTGTGCTTTTATTGAAGTGGTCTAATAGTTTTACGAGT
TTCGGAATCACACTCCCAGCAAATATAACAATAATATAATATGATTTTGAACATACTTTC
AGTAATAGGTACTGTATTCGGGTTCTGTTTCCTCACGCTGTCCATTGCGTCAGGGTTATA
TTACATCAGTGAGCTAGTGGAAGAGCATAGCGAGCCCACCAAAAGATTCCTATACAAAGC
CATCTACGTTATCATCGGCATACTCGCCACGTGTTGGTTGCTAGATGGACTATCCTTCAA
GTTGACCCTGTTATCCATTGTATCACATCTGGTTTACAGGGAGAATTTGAAGAGATTCCC
AGTGATATCTTTAACAAGTGTGTCATTCATCGCGTCATGTGTGCTAGTGGTGTTGAACCA
CTTTCTGTGGTTCAGATATTTCAGCAAGGTGGAGATACCCCCTCAATTCAAGTTCGACCC
CACATACATCCCACAACGTCGTGCTACTTTCGCTGAAGTGGCCTCGTTCTTCTGTTTCTG
CGTGTGGTTTGTCCCATTCTCCTTGTTTGTCTCGTTGTCAGCTGGCGATTATTTACTTGC
ACAATCATCTAGTGACGCAGCGGTGCTAAAACTGCGCGGTGTTAGTGGAGAAGGTACACA
CAGCACGCACAGCACCCGCAACCGGAACGTCGGCCTCGTCCGCGTGGTGATCAACTCTAT
CCGTGGCCACATAAACACATGGCTGCAAGTTTTCGGGTACAGACGCCCCACTGAACCCCT
TCTATAGCAATAAGCAGAGAATATAGAAAATATAGATTACACAATCTGGGTTTGTACATA
ATAGATAAACTTCGCATTGACATATTTCGCTCACATGGTTCTTGATAAGGGGGCTTTTTA
GTGAGTACCTTTAATAAAGGCAAACCGATAAGAGTTTGAGGAAAACAGATTTACCTTTTT
TATCTTATTTTACTTAGAAGAGGTAAAGTATAACACCGCTTATCCTATTCCTTACCATTC
AAAAGGAAACGAGGAGCCTTTTCTTAAGAGTGTGACCAAGAATGCAAGATCTAGAGCTAC
ATTCAATTGAATTGAACATGCTTCAATTAAAGGCACAGCAACACCGACCCGCTTAGACAG
AAGTGTTTGTAGGGAATGGAATATAATGCCGAATGTAACACCGACAACGCTTTTAACACC
GTCGTAGAAAACACTGCAGAAAATTTAAGAGCTTCACGCAATAATATCGGTGCGTGAACG
GATCCTACCGCACTTGGGATTGTAAATTACATAAGGGCACCGATACACTCAGCAGCACAC
GCACAACACACTGCACAACACTCAGCAGCACACGCACAACACACTGCACAACACACTGCA
CAACAAACGCATATCACGTATAACCCCTTCCATAACACCGACTACGCGTAGCAACACAGA
AACAACTGCACCTTGCTATTTCATTTTCTCTCTATCTTATCTCAACCGTAAAGGATTTAC
ACATAGTTCCCCTCACTCTGCCTCCCCACCCCCCTTCCCCCTGGACGCCCCTATACTATA
CACATTGCCACCGAGGAAGCGTACCTTAACTACTCCTATACTTGCGAGTCTGGCTTCCCA
GCTTCCCCATTCTACTCCTCCTCCACCCCCTTCCTTTTCCCCTTTCCCCTTTTCAAATCA
CAGCCTACGTCATACACTTTAAGGTACCCTTCACGGTACTACCCTTTTCTGACTTGCCAC
CCCCCCCTTTTCATCTGGCACAGAGTAACTCGCACAAGACCCACGAT
>RGHF80037 Genomic segment corresponding to mRNA: XM_449921 Candida glabrata CBS138, CAGL0M13277g predicted mRNA.
TCCCTAGAATTTCAATAATAATAACGTACCCTGCGATGAAGGAATGATAGAGATTAGGCT
ATTGATCCTCCTTATTCTCCCGAATTGATGTAACTTTTGTCGAGATTCTTTCACTCCTTT
TTCCTTCATAGTTCAGCCTACAGAGATATACCATTCATGGAGAATGACAAATTTTGAAAA
AAAAGAATCGCCAGCACGAGAAAAAATTTGCCACCTGCCAGAATTGAACTAGCGACCTTT
GCATTACAAGTGCAACGCTCTACCACTAAGCTAAGGAGGCAAATGGTAAGTACTGTCAGC
CCTGATTGAAATTTCCTGCCTTAACTATAATAATAAAATATCGTATGATACGAGCAAAGG
GTTATATGTTAATGGTGGTGGGGTTATTACTGTAGTATTGAATACATTAAGTAGTGAGTG
AATAAAATTATTATATTGTACATATTTGTTTGTAGCATAGGAGTAGGAGGATATCTATTG
CACTCAAAGACTACATTTTGTGCGCCAATGCACGGAATAATCTTCTACCCACAAGATGCA
TGTCGCAGAGTTGTAGAACTGTATAACTAAAGAACCCTAAACTTCGTGTCAATAGACAGC
TGTTCCTGACATTTCTTTGGTGAGCCTGAATTGGCAAGAATAGCTCGCACGGACCAATTA
GAGCTCACTTCCCTCGGGCAAGACATGTTCAATTGCGTATTTCTACTGTCTAACGTTCTA
TCTTTCATTGAATTAACAGTGACACCCTTCAGAATCCCGATGTCCGGGGAGGACATCCCT
TGTCCTCAATAGCTATGGTAAGCACAACAAAAATCTCATCGAGGAATCCTTGTGTTCCCG
TCTCCTGATTTATCAACATGTATATATAGCTCATCCAAATATTGCCCAATTGAATTTTTT
CTTGATATCTTGTAAGTTGTATAAGTAATTTTTTAGTCTTATATACTTACTGTACAACCG
AAGTAGCTATTCAAACAAATTTCAAGAAATTATAGAGAAAATGTCCAACAACGAGAGAAC
TTTCATTGCTATCAAGCCAGATGGTGTCCAAAGAGGTCTAATTGGTAAGATTCTAGGTAG
ATTCGAAACCAGAGGTTACAAGTTGGTTGGTATCAAGCTTATTCAAGCTGATCAAAAGTT
GTTGGAACAACACTATGCCGAACACATCGGTAAGCCATTCTTTGGTCCAATGACCGCTTT
CATGAGCTCTGGTCCAATCTTAGCCACTGTCTGGGAAGGTAAAGATGCTGTCAAACAAGG
TAGAGCTATGTTGGGTGCCACCAACCCAACCCAGTCTGCTCCAGGTACTATCAGAGGTGA
CTTCGGTATTGACCTAGGTAGAAACGTCTGCCACGGTAGTGACTCTGTCGAAAGTGCTAA
CCGTGAAATTGGTATCTGGTTCAAGAAGGAAGAACTTGTTGAATGGAAGCCATCTAACTT
AGCCTGGATCTACGAGTAAATTAAATAAATGGACACAAATCAGTTTTTTCCTGATTTAAT
TTTCATTTATATTATTCTCTACATTTATGGTTGGTCTGATTATTCTTGGAATTGTTTGAT
AAAGTTGCAGACACACATACATGTGAGCCTTCATTAAAAACTGTACATAGTTCCTTCAAT
GAAAAGTATATAGCAGAGATCGGAATATTACAAGATGAATCTTCAAAACTTCAATACAGA
CTATAAGAATCGATAATATTCATTTTTTATTTCCCAACTTCATATTTTATACATAAACAT
ATAAAGTAGAGCAAGTGGCATCTAGTTCAAGCATTGCATTTACAAAAAAAACAGCCAACC
ACATTATCACAAGTCTCGATACATCCTCTATTGACGTGGATTCTGTTATAGGGTAAAAGA
TACTATATACTATAAGCAATATATGCTAAACCCTTAAGTCGATGTCATATTTATCTATGT
CCAAGTTACACTTTTTCGGCATAGCGTTCAAGCTGCTACAAGATACATTTAAAAATATAG
CTCATCACAACTAATCAATCCCTGTTATCGTCTGGCACTGATAAATGCTGAAAATAAATT
ATGAACAGACGGGAATAATATTACCATTAACAAGACATGGTCTTCGAATCAGTATAATAG
CAAGTCTTGAGCCAATCATAATTTACCAAAATGATGAAAAGAACATTTAGACAAATGTTG
ACAATGTTACTGACATAAGAAAATAAAGGGCGAGCGATGGAAGATTGGCAGAGAGACAAA
AGACGAATGATAAAAGAAGAAATGTCCCTAATCTGCTCTCTTGCAAATCCTTTTGGGCTG
CCAGCTAATGGTTCTATGATGGTAGGGCTGTCTCCAATTGGTATCAGTGTTGTTGACTGC
AATAACCAGCAAAATCGTAGGATGCACCATTTATCCTTCGTTGTTCAACAGAGCAACCCT
TATTTTGTTTCACTCATTCCTAAAAGTGTAATGTTGCACTTACACTGTTAAGGAGTGTC
>RGHF80038 Genomic segment corresponding to mRNA: XM_449920 Candida glabrata CBS138, CAGL0M13255g predicted mRNA.
TTAGTATAATTTTGAAGAGATCAATTATTCGGAGTCAAGTACTGTTTATTTCTAAAAAGG
GCTATTTGGAATTAACTGTTCTGAGCAGGTGAATTGTAGAAAGCGGTAAAGATCAGATGA
CAGCCCGCAAACGTCTATGCTAAATACATGTACCAGCCAGTACTACTTTAAAGACAAGAG
ACAATGAAAAGACGCCAATAGAGCTGCTACATGATGACTTAAATTTGACCCTCATCGCAA
CACTCGTGTGAGTCCCAGTAATTGCTAATATCTGAGAAAGAGTTTATGTTCGTTAGCAGT
GCTATATATAAGAGATGTCCTAACCTAATTGCAAGAACCATAAGGCATACAAATGAGCAA
TGAATATGCTGTATTATTATAAGCGTATGCTAATTGCTTACTAGTCTCTACCATATGTGT
CAATCTCGCTGTATAAGCGTTTCACATGAGAAGTATAGCATAAAGACTATTTTGATGTTC
GTGTATTCTGTTGCGGATGTTGTACTTCTCATGAAATGGTAATTACAATGGTAATTGGTA
TTGTCATGAGCCTATTTGATTCCAATGACTTCGAGATTTTAGATAGCATGAAGTAGATGC
GTCATGCAGTTGGATATATTTCAACAATGACGTTTGGTTTATCACTGGGGCTGCCCTTTC
ACGTGTGGCTGAACGGAACGGAAGACGTTTCAAGGGTTTGGACTTCACAATCTGATCTCT
TCCCTTCCACTCCCTATGCGATCGAGCAAAGAAGGTCGACTTTGCCTTTGTTTCTAAAAG
TAACCTCATCACATTTTAAAGGGTTTTCCGTTCGTTTCGAGTACTTTGATTGCAGAAATT
TTAATATAATTTTATAAGTTTGGTAAGGGATGGGACCTTCTTATTTTTTTAGTTTCTTGA
ACGTTATATATCTTGTGATTGTATTTTGTATTTCTGTTTCAATTATTCAGAGTCTGTATA
GCATATTAAGAACACAAGAACAAACGATATTACCCAAAGCATGAGTATCTATTTTTCTAC
ATTATTTGTCATACTGACAGTCGAGATGGCGATCCTGTTTGTGCTAGTGTTGCCACTGCC
TCACAGGATCAGAAAGATGTTGTACAAGACTTACTTCCAGCTGACCTCAAATGCGCAGTT
CAAGACTGTTCTATATATCTTTGCCGGTATCATTGGGCTATTATTCATTGACTCCTGGAA
AAGAGCTAACATTCCAGTTACGTTGTACCACCACGCCAAGAGTGACGATGCTGAGTTGAA
TACATCCACACAAGTACTTGCAACAAGGGCTTTTAACCAGAGAAACGTTTACATATCAGG
ATTCATCCTATATTTCTTAATTGGCATTCCTACTGTGCTAAGTATCGTTAGAAGATTGGT
CAAATACCAGGACCACTTAAATGACAAGGCTAAAGAGGAAGGTAAGAAAGGTGAAACAAA
AACTGTTAAGGACGTTAAGAAGGGTAAGAGCGACAAAGTGGAACCATCCATTAGAGAATT
GGAAGAGACTTTGCATGAAAAGACCGTTTCTTTAGAAGGTTTGCAAACTCAAGTGGAAAA
CTTGGAAAAGTATTACGATGAGATGAACAAGCCATTACCAAGCAAAGAAGTACCAGAGTC
GGAGAAGAAAGTACAGTAAATAATAACAATATGCATTAAATACACGAAATCTTGTATTTA
TCAAATTTATTATTACTTTACTGCTCTCTTAAGTAATTTAACTGAATTTATCTCGTAATT
GATTAATGTATCAATAACTTGATATACATTGGAATTATTGTAATTCTTATTTTTTTTTCT
TTAGTTTCTATTTTATATATTTTGGTAATATAGGCCTATCATGAACACGCGGAAATATAG
AAAATCTTTGAAGTTACGAATATTATTTTGTTTTTATATTGGGAAAGATAAATAAAATTA
CACTTTTAGCATAGTTATATTGTGCTCAATGGCAGAAATAACACTAATGGTACCAGACTA
TATATTTCTATGCTTCTTGTAGATTTTTCTGATACCACTGTTTTCTTCATTGTTGTAATG
TGCAACAACCGCGGCGCCTGCACCCAAAGCTCCTACAACAAGAAATGGAATGGATAGCCA
TGGATTGCCATTATTGTTTCTTGCTGTTGAAGCATAGCGTCTTCCCATAGTAGCAGCTCT
AGTCACAGTTCTGGCGTACATTATTTGATGTTTTGTTTTTTATCTAATAATCTAAATATT
TTATTTTAATTTATCCTATGAGGAGGTAAGAGAATATAAGATAAACAATAAGCAATACAT
GAAAGAACCGATAAAAAAAATAACTGAAAATCAACTGGATGTAGATGGAGATTTTATGGG
TATTTATACATTTTTTTTTTCTGTGAAGAGGCAATAAATATATTGTTAGTTCACATAAAC
CTCTCACAGTAATGACAAGTAAAATTACCAGCAAATAAGATAGAAGATACAGCCTGTGGT
TTACTTAAACAAGTATAAGATACAGAAGCTGAACATCTCACCAAAATTTGTCCTTGTCTT
ATAGGATAACTACGATTATTGCTTAGTACACTTTTCTAATTTTAGGGATATACGCTTTAA
GCAATCGCTACATCCTGGTTTGCCATTCATGTGCGAGTGCCTAATAGATATATGCCCTT
>RGHF80040 Genomic segment corresponding to mRNA: XM_449918 Candida glabrata CBS138, CAGL0M13211g predicted mRNA.
ATACACACCCCCACCATCGAATACCTCGAACAACTGCATATTCGCTCCTACAATAAATTA
ATCAGAATCTCAGCATTGAATTTGTGCTACTTTTCTTCATTATAGCATGTGTAAATGACA
ATACATGCATAGCCAAAACTTAGACTATATTCCCCCCGCGGGTATCTTGTAAATACACTT
TGTCTGACAAGCTATTTTTAGCAATGCGGGTTCCCCAGAGAAGAAAAGTGCCAAACTGTC
AATCCATAGACAACCGATATCTCACTATGGTACAAAACCCTCTCCACGAGGAGAGACTTC
CAGGCTATACACACTGACATACACTCTGACATACACACACAACCCGCTATGCTATCCGCA
CAAAATCAATTCGACTATCCTCTGCAGCATGTAACCGCTATAGATATATCAAGTAGACAC
ACACACACACACACAGAGACACACAGAGACACACTCACCACGAACAAGCAGTTCCCTATG
TATTCACACTATATGTCGTGAAAAGAGATGTATATAACAAGCTCTTGCTGGGAGCCTATA
GTATAAGTCACACCTTGCAAAGATAGTTATAGTCATATAGACGTGCACATGTGCATTCCA
ATTTTATGTGAGCAGTTTAAAGATACAGCATTGTGTCAGATACTACGCCAAGCACCTAGG
GTCTCATTGCCCCCCCACCAGCAAATATTCAAATGCTTAGTGAGCCAGGAAGTTTATCTT
TTGCTGCTTGAGTAGCTATTGATTATAAACATTGAAATCTTTACTAATATTCCACCAAAC
TACATCTCTTTTAAACATCTCAAAGATGGCCTTACAACTCCCTTCTCTTCTCTCTTTGTC
ACTAAGCTATTTGTCACTTTTTTATTGCGATTGTCACACGTAAGCTGAATTAAGCAACTA
CAATAGAACTCTTCACTACTTCTCAAGATGGTTTTTGCATGTCTTGGGACCTATAACCAC
AAAGTAAAACTCGCACATAGCGCATAGCAGATAACAGACAATGCAAGGAGGTGTTAGAAG
GAAGAAGGACCTGTTGCCAAGGTATGGTAACAAGCTGCATCCACGCAACAATGGGTCGCG
TAACCCGTTCAACTACATGACGACTCCGATGAAGAAGATCCTGGGTTACATCCTGCTGTT
GTTGATCACTTTTGCATTTATCAAGACTGTGTACAGCGACTTACAACACGAGCCCAGCTT
TGAACTGGATCACGAGTCCCTGGCATCAAGCATGGAAAAGAGTGGTAAGCTGAACATTGA
TCCAAAGGAATTTGTAGGTGTAAATAACGAACAGAGAGCCAAGGATAAGATCCAGGATAC
TGAGAAACTGATGAGAGATGAGAAGGAAAGAGTTGCTGTCGCTGGAGGTGGAAGCGGTAG
TGGTAATGCCATCGGTGCTGGAGCCAACAATGCAGCCAAGAAAGGCACTAAAAAGCAGCA
ACAACAAGCAGCTGCGGCAGCTGCCGTAGGTGCCGCTGTGCCAAACGGTCAAGAGCCAGA
TGACTTGACTAAGGAGCAAAAGGAGAAGCAGGAAGAGATCAAACAACAACAGCAACAACA
AGCCCCAGCTGATAAGAACAACCTCAAGGCTAAAGGTGGGAACAACGTTGCCGACAACTC
AAACAAAGATAAGATGAAAGATATAAAAAATGATATGATCAAGGACTCAAAGAAAGATGT
CAATGATGTGAAGAAAAACGTAAAGCAAGATTTGAAGGACTCTAAGAAAGATCTAAAGAA
TGCTCAAGCGAATGTGTAGACCTAACCACTCCCCCTCTCCCTCTTTCTGGCACAGACATA
TTATATAATATCAAACCCAAGCGCTGCAACGGTTTATGCGGGATTATTAACATGTAATTC
TTCCGCCCTTTTAATTTTGATTCATTGGTATTCTAGATGAATAGTATGTTTGCATTGATA
TCTTAAGTTAGACTGTACGCCTATATAAATTAGATAAAGCGACAATAATGGATAGTCAAG
ATAGACATTTCTAAGGTCTATAAAAATCAGAATATATTTATTACTGGTTAAAGTAGTGTA
TGTTTAGAAATCAAATCTCTTCTTGGTATAAACATAAGCACCATATGCCAGGCAAAACAT
GAACGCAACAATGCTCATGAACCAATTCAATGATTCATTAAATTGACCAGGTACAATAAC
ATTCATACCCCACAAACCTGTTATAACGTTCATTGGTAATACAATTGTACCTAGAATGGT
AATTTTTCCCAAAACGTCATTCATATCGTTGTTGACTCTAGTCATATCGATATTAATTTG
AGCAAGATAGTTTGAATGTGACCTACTTAGTAGCTTTTCATAGTGGTTTAATGATGCAAC
CATAGTAACTATATGATCCTGGATATCGCCAAGATATATCCCAATTTCACTTTGGGGTCC
AAAATCCCATTGCTCATTGTATCTCTTAGCGAATCCCTTGATCACATCAGCCTTCCACCC
TAGTAATCGCAGGATACTCATAACACGCTTACGGCACTCACCAATTCTTCTCAGCATATC
ACCTTTCTTCTTCCATCCAATAATGTTTGGGTTTATACTTGATAGGCTGCTATCGCTACT
TCTGCTACTGCTACTGCTGCTTCGAGTTCTGGATGAGAATGTATTGTATGACCTAGATGA
ACGAGTTTCAAATGATCTTCTGCCAATTGATCCACGTATGGAACCTGCCTTCTTGGATCT
CTTATCGAAAAGTAGTCTTGTGTTTTCACCACCACTAGACTTATTAGCTCCTCTAACAC
>RGHF80041 Genomic segment corresponding to mRNA: XM_449917 Candida glabrata CBS138, CAGL0M13189g predicted mRNA.
GTTCTAGAACTTTTCTTTGTTTCATACCCATACCCTGAACCCTGTGTATTGTGTGCAGGG
CCCTCTCTTTTTTTCGCCTAATTATTTCCCAACTGGCAATAAATTGCAATTTAATCTTTT
TGTTTTATTAGGTTTCCCAATTGGGAGCTTGTTGCCTCTTTTCCCTTTGCCCCCCCCCCC
GCCGTCTCTTGTCAAGTACTTCTGCGTGCCCTCCTCTGTACAATAAATGTGCCAAAGCTA
GCATGACAGCACTGCAGGAATGACGACCAGTGACTCATGGGCAGGGCATTCTCTCTCCTG
AGTATTCTCACTGGAAAAGAAGAAAAAGAAGCACCCACAGATCACAGAAAGTTAAGTGCA
ACTGGTCTCCTGCTTGTCGTACCAGAGAAACCAGTGCCCCCCCAAATGCAGAGAACATGT
TCCATGCCCAACCTATTCCAGACTGTCAAACCCCAGCACAGAAAAAACTCTATTGGTGTG
CATGGAATACTGAAAAGAAAGAAACTCCTCTCACGCCGTGCGAACTCTCTCTCTGCCTTC
CAAAAGAAAAGAAAAAAGAAAAGAAAATAGAATATGGACCCTTAATTCTAAGTCTAATTC
TAAATTCAAGTTCTAATACTTTTGCAAATGGCCAAAGCACAGAAAATGCACTAGGCCAGT
TTCTTGCGATACTATAGAAGGCAGCCCACAACTGAAAACTCCTAAAGAGCACAGAACCCT
TGCCTGTCCCCCATTGTTGTTTCTCTGACGCTCATAGTGGCTGTATGACGTGCGGGTTCG
CCGGGCCTGGACTTTCAATAGTGCTAGGACTCGATGCAGTACAAGACCAAGAACCAAGAA
CCAAGAACCAAGAACATGGACCAAGACAAGGAACTCAACAATTATATATATTAGTGTCCA
TTCCTGTTCCAAGCGACATAAGTGCCCTTGCATGATATATATTAGAAAGGAAACATACAC
AATAAAAGTTGAAAGTAAAAAATAAACAAGACTTGCCAATATGACCGATGCTATGATACA
GGAAGAGCTGGCTTCTTACTTATCTGACGCTGATAGAAAAACTGAAAGTCCTGACACTTC
CTTCATCAACTCCCCTTCGCAGACTATCCCCACGGAGAACAGCAGCATTACTAACTTGAA
AGGGTTCTACAACGCTGACATCGGGAACCAACTCAACCAGGACGCGCTGCACTCGATACT
AGAGAACCTGGAACAATCGCGCTGCACCAGGCCTGTGAACTTGCAACACTCGCTCTCGTC
CAGTTCTATGAACGAGGAAGAAGTCATGACCAAGCCAGAGTTCATTAATCCCGTATTGCT
GTCCTCGGCTACGCTGCCTAAGCTGCCAAGCAGCCTCTCCCCAACCACATCCGCCCAGCA
TGACAGCGAGGCGGACGGAACAGAGGTGGTGCTGCCTAGCAATAACTCTAACCTGCAGAA
GGCACATAACAACTTGTTCATGGACTCTAGTCTGGGCAATGATTACGACAACGAAGTCGT
GGACTTCTTCGATGTGTTCGGCGAGAGAGACTCCTTGATCCTAAACGATGACGACGCAGA
TGACGAGCAAGACCACGACCACGACCAGGACTACGACCAGGACCAGGATAATTTCGATGA
CTCAGCAATCCTTTCTGGCAGCAGAAGAGTCAGCAAATTGCTCAGCCCTACTTCTCTACA
GACCGATAGACGCGCATCCCTCACTCAAACCGTGGAATTGGCCTCGTCGAACCCACAGAC
AAAACATGCTAACGCACATGAAGAAATAGATGCAAACGCTTCTGATATCTCAAAGACATT
GAACGAATACAGCTTGGATTTTCACTCGGCATCCAAGCTTACAAAATACAGAAATAGAAG
ACAATCAGTTCATGGGCCAGTGGGTTCAGGCGTGACAAAACGCAAACCTTCATTAGAGAG
CCCACTGACTTCGCCAACTAGAACTCTACAGGCATTGAGTAATGCCAACAACCAGTACAG
ATTAACTAACAACGCCGGTGCGTTGAATAGCATGTTGCTTTGGGAAGATGCTGTCCTGTC
CGATGATGACGACTTGAACGAAGGCGAAGACCGCAGAAATATGTTCATTGCATCTCCTGC
CAGTTCAGGTCTTTTCTTGAACGGCAATGAGGATGCTGCCCTAGAGGTTGTCGAACCAAG
TTTGAACGTGTCTCCTGTATTTAACCCAAAATCACTTTCAATTCTCGATGCCAAAAATAT
CGAATTGAGCTCAAGCAAATCTAGTACAACGCCCGTTAAAGAGTTTGCTACTCCAATGTC
CTCTCGCACAAGCGTAGGGTCATTAGCACCTTCTATTGCCTCAAATTCTACTACGTCAAT
TAGAAGGCGAAGAAGGTCTGCTGTAACTCCTATGAGCTCTAGAAGCTCTCAAAGTCTTTC
AAGAAGAAATAAGTCAGTTTCTGTGGAGCTACCAGACGGAGCAAAACCATTCCAATGTGC
CGATTGTGACAAAGCTTTCAGAAGAAGTGAACATTTGAAGAGGCATGTTCGTTCTGTTCA
CTCAACAGAAAGACCATTCCCCTGCATGTTCTGTGAGAAGAAGTTCAGCAGAAGCGATAA
CTTATCTCAGCATTTGAAAACACATAAAAGACACGGAGACTTTTAATTAAAGTCTCGAGC
CATTCTTTATTTTATTTTCTGCTACGATTCATTTTATTATTTTCTTTTTTCAACTACCTT
TTCTATTTTTGCTAGATACATTTTGGTTGCATCCATATCAAATCAATGTTATATCGAGGC
ATATTAATTAGAATTGGGGGTATGAACGCCTTATATTTTCTATAATAGGGCCTGCCATAT
ATTCTTTTAGGGGACAAAAACAAAATTACTATAACCTTTTTTTTTCTTTACTACCATTAA
TTATTCCAAGATTGAAAGTACGTGAGGTTTCGCATGCTGGTTTATGCTGCTCCTTGTACA
AATATTTTACTAAGTGACAATACTTCCGACATTCAAAAATAACGATTACATTTCTTTTTA
TCCCTGAACTCATCCATATATACCACATTTTAACATAAGATAGAGAACATCACCGTAATT
ATTATTACAATTAATATTTTAATAATTTAATTCATATTTAATTTATTATAATAAAATTCA
TCAAATGAAGATTGAAACGGAAAATTATTAGATGCCCCCGAAAGAGAATAAAGTATTACT
CATAGATTTATGTTAGCAATTAACTTTAATTTTAATTAATTAACTTTTCTTCTGTAATGA
ATTCTTGCTGCACAATAAACTAATTGACCCTCTCTGCATTAATTCACTTCCATATATATA
CTATTGTACGATGGTATTATAGACAAATGTTTACAATTAAAAATGAAATGACAATAATAA
AGCATCGAGGTCCGGGCATCGCATACTGTAGTGCAATGTGTCATGGTGGTGAGTTCGTAT
ATCTAGTAGGATTTTATTCTAAAAATAGTTTCCAGATCTTAATTAATTAAATTGCCTTTA
AAAAGATCCCAATCATTAACTGCTGTAAGAGAACATTACTTGAAAAGAAATTAAGTATAC
TGCAAAGAATTGAAGAAATAGTATGTCTGACAATGAATACCCTACAGTGTTACCGGAATG
GTCTCCGAAGTACCTGCGATTCTACG
>RGHF80042 Genomic segment corresponding to mRNA: XM_449916 Candida glabrata CBS138, CAGL0M13167g predicted mRNA.
GTTCAGCAGAAGCGATAACTTATCTCAGCATTTGAAAACACATAAAAGACACGGAGACTT
TTAATTAAAGTCTCGAGCCATTCTTTATTTTATTTTCTGCTACGATTCATTTTATTATTT
TCTTTTTTCAACTACCTTTTCTATTTTTGCTAGATACATTTTGGTTGCATCCATATCAAA
TCAATGTTATATCGAGGCATATTAATTAGAATTGGGGGTATGAACGCCTTATATTTTCTA
TAATAGGGCCTGCCATATATTCTTTTAGGGGACAAAAACAAAATTACTATAACCTTTTTT
TTTCTTTACTACCATTAATTATTCCAAGATTGAAAGTACGTGAGGTTTCGCATGCTGGTT
TATGCTGCTCCTTGTACAAATATTTTACTAAGTGACAATACTTCCGACATTCAAAAATAA
CGATTACATTTCTTTTTATCCCTGAACTCATCCATATATACCACATTTTAACATAAGATA
GAGAACATCACCGTAATTATTATTACAATTAATATTTTAATAATTTAATTCATATTTAAT
TTATTATAATAAAATTCATCAAATGAAGATTGAAACGGAAAATTATTAGATGCCCCCGAA
AGAGAATAAAGTATTACTCATAGATTTATGTTAGCAATTAACTTTAATTTTAATTAATTA
ACTTTTCTTCTGTAATGAATTCTTGCTGCACAATAAACTAATTGACCCTCTCTGCATTAA
TTCACTTCCATATATATACTATTGTACGATGGTATTATAGACAAATGTTTACAATTAAAA
ATGAAATGACAATAATAAAGCATCGAGGTCCGGGCATCGCATACTGTAGTGCAATGTGTC
ATGGTGGTGAGTTCGTATATCTAGTAGGATTTTATTCTAAAAATAGTTTCCAGATCTTAA
TTAATTAAATTGCCTTTAAAAAGATCCCAATCATTAACTGCTGTAAGAGAACATTACTTG
AAAAGAAATTAAGTATACTGCAAAGAATTGAAGAAATAGTATGTCTGACAATGAATACCC
TACAGTGTTACCGGAATGGTCTCCGAAGTACCTGCGATTCTACGGTCAAATTAATGGGGC
AGGTACCCATAAGCAGAAGTTTCAGCCAAATAGCTACTACAGTCTAATGGAGGATCATTT
GTTTGACATGGTCGATGAGTTGAAAACTACCACCACAGAAATTGATGCTTCAAATGATGA
TGGAGTCAATGGCTATGTAATGGGCTCAAAACCTGCCGGTAAAGGCCAATTCAGCTATGT
TTATAGAGCCCGGAAGCATAATAGAATGTACTCGATTAAAATGATACCAAAGAAGCCTCT
GAATTCTCAACAGTACTCGATGAATCAGGTGCTAAGGCAAATACAAACATGGAGACTGAA
GGGCTTTTTACCTGAATCGAAACCTAAAACCGATATTAAATCAGAAAGCGACAACTCTTC
TGGAGACATGATTTCTCCCAGTTTGGATATAACGGCTGATGAGACTATAATGATGATGAA
TTTGCAAAAATGCCGAAGGGAAATATTCATACTATCTAAACTATCAAAGATGGAAGGTAA
AGGACACCAAAATTTAATAAAGATGTTTGAAGTACTGGACTCAGCAAAATCATCCTCCAT
TTATTTAATAGGAGATTGGTGCAATTTGGGGGAACTAAAATGGAGAAGAGATAATTTGAA
TGAGGTACATGCACAATGGCTGAATATTGATAAAAACATTTCGGTCGAAGAGTTTTCATT
GAGAGCTCTGAGAGAGCTGACAGATGGATTGAAATTTATGAAGATTAATGGTTGTATACA
TAGAGACTTAAAACCTTCCAATATATTGCTGGACAGTGTAAGTGGACGTTTTAAGATCTC
AGATTTTGGATGCTGTATTATTGATCCAAAGCACATGAGTTTTATAGATGACTCTAGCGA
TCGTAGTGTTGAGAGACTCTTCAATTCAGAACTAAACAAAATTGTTGGAACGCCAGCGTT
TACCGCTCCTGAACTTTGTAATTTTAAACAAATAAATGAAAATACCAACACAACCTCAAA
TACTATTGTGGATGGTTTCAAGCTGGATGTTTGGTCATTAGGAGTGACAATATTCTGTCT
GTTGAATAATGAATTGCCATTTTTTGGAGAGAACGAGTTTGATACCTATAATCAAATAAC
TGAAAAATCGTTAGAGGATTATTACGATGTCTGTCCTCTCAATAAATTTGTGATAGATAG
GCTCCTTGCTAAAGATCCGAAGACAAGAATAGATATATTTGAAATAGAAAAAGTGCTACA
AAAATATATGGTATCCAAAACTAAAAAGAAATCTGGATTCTCGAAAATGTGGAAGAAGAT
ATTTAAGAAGAAGGGGACTAAGGAACCAACGCTTCGGAGTAATGATAAGCCACAGTATTC
ATATAACAATGTAGAAGTCATGAACGCGCCATCGGGTCAAATGTCAATAGAAACCCGATC
TGAATCTAGTTCATCTTTTGAGGAACCTGTCCCGATAACCGATTTTCTGGATACTTATGA
GGCCGGGGATCCATTATATACAGAAAAGATGAAATCGCCTGAAAAGCATGTACAGTTACC
TTCCACTGCATCTCCATCGCCTATAAAAATACCGACACCTATCAAGGCATTAATTCGAAT
TAAGGATTCTCCAGAGAAAAAAGAGCCATTGCAAGAAACACCTACAAAGAAAAAGAGTAC
AAATAGAATGAGATCTTCTAAGGAAATAGTCGACTTCAAACAATATATGGATAAGCCGTT
CAATAGTTCAATATCCAACGATACAGTTAGAAACATAAACTCGTATTTAGAATCAGATTC
AGCTGAGGTCTAATAACTGTATCGCAAACTTAAACCAAGAAATAGCAAGACCAGTTTGTT
TTATTAGACAATCCTATATGCATAATATGAAATTTCATTCAAAAGCAATCTAATTCATAA
CTTTATCTGTTCTAGTAGTGTAATATTTAATAGTTGAGTCACAATTCCATTTTATACATA
TTAGTTATACACTATCGTATATTACTATGTTACACACGAAACTGTCCGAATCTGTAACAG
ACGCGATGTGGACGATAATAACAAACCCAACAAGTAGTTAGATATTGGTAAATTTTTTGA
TGTAAACTGGAGAAGTATTGCTATTAAGTGGCTAATTGTATTTTCTAGCATATAACTTTA
CACAGAGTGCTTAAACAAAAGAAGTGAGATGTCTACTAGGCAAGCGGTGTTTGAAAGAGA
TGTGGATGAAGATAGATGGCCCAGATCAGCACGAGGGTTGGCTGGTGTTAACACTGTATT
TGAAGGTGATTCAGAGATTAACTCTAAAGCAATGCGATTATTAGAGAAGACTAGGCATCG
CAGGAATTTACTAAATCGTCGAGAGGATCGTCGCCGTTATTTGGGAGGGGTTAAGGCAAA
AGCAATTGAATCAGATTATTACCATCGCAATCAACTACCAAGCTCATATGATGCTGGTAA
CGACGATTTTGAGCCGATCAATAACTCACATGTTGAATCAGAAGAAGAAAATAAGAGACT
TCCTGAGAAATACTCTTTGGACAAATACGTTAAACGTAGCAGAAAGCAAAGAGATCATAG
GCACATAGTGGCGAAGCCTAAAGAGAAACGAAACTTTGCTCCTAGTAAGCTTGCCATGTA
TGAGATTGAAAAATATCAAAGATCAACAGCATTACTGATACAAAAGATCCCATTTGCTAA
ACTTGTCAAGGAAGTCACAGAAGAATTTGCCGGTGAATCGCAAGATCTTCGTTGGCAATC
AATGGCCATCCTCGCTCTTCAGGAAGCAAGTGAAGCTTACTTGGTAGGATTAC
>RGHF80043 Genomic segment corresponding to mRNA: XM_449915 Candida glabrata CBS138, CAGL0M13145g predicted mRNA.
TGTGATAGATAGGCTCCTTGCTAAAGATCCGAAGACAAGAATAGATATATTTGAAATAGA
AAAAGTGCTACAAAAATATATGGTATCCAAAACTAAAAAGAAATCTGGATTCTCGAAAAT
GTGGAAGAAGATATTTAAGAAGAAGGGGACTAAGGAACCAACGCTTCGGAGTAATGATAA
GCCACAGTATTCATATAACAATGTAGAAGTCATGAACGCGCCATCGGGTCAAATGTCAAT
AGAAACCCGATCTGAATCTAGTTCATCTTTTGAGGAACCTGTCCCGATAACCGATTTTCT
GGATACTTATGAGGCCGGGGATCCATTATATACAGAAAAGATGAAATCGCCTGAAAAGCA
TGTACAGTTACCTTCCACTGCATCTCCATCGCCTATAAAAATACCGACACCTATCAAGGC
ATTAATTCGAATTAAGGATTCTCCAGAGAAAAAAGAGCCATTGCAAGAAACACCTACAAA
GAAAAAGAGTACAAATAGAATGAGATCTTCTAAGGAAATAGTCGACTTCAAACAATATAT
GGATAAGCCGTTCAATAGTTCAATATCCAACGATACAGTTAGAAACATAAACTCGTATTT
AGAATCAGATTCAGCTGAGGTCTAATAACTGTATCGCAAACTTAAACCAAGAAATAGCAA
GACCAGTTTGTTTTATTAGACAATCCTATATGCATAATATGAAATTTCATTCAAAAGCAA
TCTAATTCATAACTTTATCTGTTCTAGTAGTGTAATATTTAATAGTTGAGTCACAATTCC
ATTTTATACATATTAGTTATACACTATCGTATATTACTATGTTACACACGAAACTGTCCG
AATCTGTAACAGACGCGATGTGGACGATAATAACAAACCCAACAAGTAGTTAGATATTGG
TAAATTTTTTGATGTAAACTGGAGAAGTATTGCTATTAAGTGGCTAATTGTATTTTCTAG
CATATAACTTTACACAGAGTGCTTAAACAAAAGAAGTGAGATGTCTACTAGGCAAGCGGT
GTTTGAAAGAGATGTGGATGAAGATAGATGGCCCAGATCAGCACGAGGGTTGGCTGGTGT
TAACACTGTATTTGAAGGTGATTCAGAGATTAACTCTAAAGCAATGCGATTATTAGAGAA
GACTAGGCATCGCAGGAATTTACTAAATCGTCGAGAGGATCGTCGCCGTTATTTGGGAGG
GGTTAAGGCAAAAGCAATTGAATCAGATTATTACCATCGCAATCAACTACCAAGCTCATA
TGATGCTGGTAACGACGATTTTGAGCCGATCAATAACTCACATGTTGAATCAGAAGAAGA
AAATAAGAGACTTCCTGAGAAATACTCTTTGGACAAATACGTTAAACGTAGCAGAAAGCA
AAGAGATCATAGGCACATAGTGGCGAAGCCTAAAGAGAAACGAAACTTTGCTCCTAGTAA
GCTTGCCATGTATGAGATTGAAAAATATCAAAGATCAACAGCATTACTGATACAAAAGAT
CCCATTTGCTAAACTTGTCAAGGAAGTCACAGAAGAATTTGCCGGTGAATCGCAAGATCT
TCGTTGGCAATCAATGGCCATCCTCGCTCTTCAGGAAGCAAGTGAAGCTTACTTGGTAGG
ATTACTAGAGCATACAAATTTGTTGGCATTGCATGCTAAACGTATCACGATTATGAAGAA
GGACATGCAATTAGCTAGGAGAATAAGAGGACAGTTCATCTGAACGTTACAAATTAAACG
GCAAATAATCTTGACACCTGGCTAAATTTGTTTTGGATGATTGATTTATGGACTGATGTA
GTCGTTGCTACGGTAATTCTAAATCCGGATCGAATAATATTTAGTAGTCGGTAATAATTA
CGGCTTAAATAGAAAAACTCGATCTGAGCTGTTTCAAGTGATTTTCTTCAAGTGACTAAT
TGATTTCGCATTAGACATGAGTGTGTGTTAGTATAAGTTAATCATGATTTGGAGAATAAG
ATATGTTTCTTATCAGAGGTTTTTTATTATTCTCTGTGATTAGCTTGATTACATATATAA
CTTCAGCTGAACAATATTTCACTCCTAAGCTTTTGAAACTAAAATAGGTAGCAATGAGCT
ATGCGAGAAAAATTGCTGTTCATGATGATTACAGAAGGGGGTATAAAAATTCTATATCAA
ACCCACACTCAAAGAATTGGAAGAATAGAAACTCTGTGGCATCAGACAAGAGCTTAGAAA
TAGCGGCTGCTAAAACTGCTTTACGTAGATACAGTAATGATCATGTGCCAAACTTAAGAA
AAGTTGATAGATCATCGAGTGGTAGTGAAGTATCTAGAGTGTCAACAGGTTATCTTTCCC
ATAAGAGAATATCTTCGGGGTATTCGGAATACGAGATAATTCATGAAACCCCCAAAAATG
CAACAGATAAACTTATAAATGCAAGTATTCTTCAAGATAAGCTGACCCCGTTTCATACAC
AGGAAAGGAATTTTCAAAATCTGGAAGGAGGTCCAGTTTTTAAAGATGTTGCAGTTATTA
AATTCAGTGACAATATATCCTATACAGATACTGATAATGGCCAAAAGAAATTTCAGGAGA
AGAAAGTGCAATACACAGATAATATTATAGCCACAGATGTTCATAGACATGAAGTAATCC
ATTTACCAAGAACTCTAAGGCAAAATATTCATCCAAATAAACTTCTCAGCTCTGAATGTC
TTGAAATTAAAAAATCGAAACTA
>RGHF80044 Genomic segment corresponding to mRNA: XM_449914 Candida glabrata CBS138, CAGL0M13123g predicted mRNA.
GAAGGTGATTCAGAGATTAACTCTAAAGCAATGCGATTATTAGAGAAGACTAGGCATCGC
AGGAATTTACTAAATCGTCGAGAGGATCGTCGCCGTTATTTGGGAGGGGTTAAGGCAAAA
GCAATTGAATCAGATTATTACCATCGCAATCAACTACCAAGCTCATATGATGCTGGTAAC
GACGATTTTGAGCCGATCAATAACTCACATGTTGAATCAGAAGAAGAAAATAAGAGACTT
CCTGAGAAATACTCTTTGGACAAATACGTTAAACGTAGCAGAAAGCAAAGAGATCATAGG
CACATAGTGGCGAAGCCTAAAGAGAAACGAAACTTTGCTCCTAGTAAGCTTGCCATGTAT
GAGATTGAAAAATATCAAAGATCAACAGCATTACTGATACAAAAGATCCCATTTGCTAAA
CTTGTCAAGGAAGTCACAGAAGAATTTGCCGGTGAATCGCAAGATCTTCGTTGGCAATCA
ATGGCCATCCTCGCTCTTCAGGAAGCAAGTGAAGCTTACTTGGTAGGATTACTAGAGCAT
ACAAATTTGTTGGCATTGCATGCTAAACGTATCACGATTATGAAGAAGGACATGCAATTA
GCTAGGAGAATAAGAGGACAGTTCATCTGAACGTTACAAATTAAACGGCAAATAATCTTG
ACACCTGGCTAAATTTGTTTTGGATGATTGATTTATGGACTGATGTAGTCGTTGCTACGG
TAATTCTAAATCCGGATCGAATAATATTTAGTAGTCGGTAATAATTACGGCTTAAATAGA
AAAACTCGATCTGAGCTGTTTCAAGTGATTTTCTTCAAGTGACTAATTGATTTCGCATTA
GACATGAGTGTGTGTTAGTATAAGTTAATCATGATTTGGAGAATAAGATATGTTTCTTAT
CAGAGGTTTTTTATTATTCTCTGTGATTAGCTTGATTACATATATAACTTCAGCTGAACA
ATATTTCACTCCTAAGCTTTTGAAACTAAAATAGGTAGCAATGAGCTATGCGAGAAAAAT
TGCTGTTCATGATGATTACAGAAGGGGGTATAAAAATTCTATATCAAACCCACACTCAAA
GAATTGGAAGAATAGAAACTCTGTGGCATCAGACAAGAGCTTAGAAATAGCGGCTGCTAA
AACTGCTTTACGTAGATACAGTAATGATCATGTGCCAAACTTAAGAAAAGTTGATAGATC
ATCGAGTGGTAGTGAAGTATCTAGAGTGTCAACAGGTTATCTTTCCCATAAGAGAATATC
TTCGGGGTATTCGGAATACGAGATAATTCATGAAACCCCCAAAAATGCAACAGATAAACT
TATAAATGCAAGTATTCTTCAAGATAAGCTGACCCCGTTTCATACACAGGAAAGGAATTT
TCAAAATCTGGAAGGAGGTCCAGTTTTTAAAGATGTTGCAGTTATTAAATTCAGTGACAA
TATATCCTATACAGATACTGATAATGGCCAAAAGAAATTTCAGGAGAAGAAAGTGCAATA
CACAGATAATATTATAGCCACAGATGTTCATAGACATGAAGTAATCCATTTACCAAGAAC
TCTAAGGCAAAATATTCATCCAAATAAACTTCTCAGCTCTGAATGTCTTGAAATTAAAAA
ATCGAAACTAGATAAAAATGATCAGAATGGTATTTCACAAAAGGAAAGGGAAGGTACATC
TTCATTTGCTAAGAATAGCATAGTTAGTAAACAGCATAATCGTGACACCTTCATTTATGA
TAGGAATGTTGATAATAATAAGGCAATTGTGGACGATAAAATTCAGTTTGCAAATAGATA
TTCTTTGGAGCTAATATTAAATAAGATAGAGGTCGAAAAGCAAGAATTGATTAGTGAACA
TAAAAGTAAAATAGACACATCAAGGGCACTTCTGACATCTCAGGGCGATTTTATTCAAAG
ATGGAGCACATCGCATGAGCATGATCTCGAATTTTTGATCAATGATCCTCATTCAGACGA
TATTTTGGGTGAGAAGAAAATCGTTGCATTGAAGGAATATGATATGAGTCGGAAAAATGA
CATTAGACAGCTTGTGTCGAATTTAGCAAGTAAAACAGAGGAGCTCAACAATATACTAAC
TGTAAAAGAAAACCGACTGCGAATTCTTGAAGAAAATACTAAAGCCAATGATAATGCTAA
GTCACTGATTGCAAGTGAGCTAGCATCGCATAGGAACATGGTAGATTATTTAGAAAAGAA
ATGTGCACAATACACAAATCATTTATCCCACATTAATGAAAGTCCCAATGATACGTTAGA
TAATTTTCATAAAGATGAATATGCTTTGCTCAAAAGTGATTTATTTCGGAGGAAGAAACT
AATACATGATCTCGAAGATCAATTGACAGCGTACAGCTTGAAAGAGGAAGAATACGCAGA
ATCAAAAAATACCCTGGCCTGCCAATTGGAAGAGCAGAAATTTTTGCTAGAGAAAATTAG
GAAAGACTTCAGCGCTACAAATTCAGCGTTTGCAACTAAACCTCTTGCAGATGCAGAAAA
ACATTTGATGATACGTTCAGTAAATGGCATTAATGACCCATTAAGAATGGGTGCAATTAC
CGAAAGCGGCTTAAGTGGATCGAAACCAGCTGTTGTTACATCTATCTCAGATAACCGCCC
TAATAAATCCAGCTTCATTGACAGACTTCTCATAGGTAAAAATGCAGCTCTAAAATATCG
TAAAAAACAGTTGTCAATAGTAAAGAGAAAAGCTTCTAATACATTAACAAACCTGAGGAA
CTCCTGTGACAAACCTGAAATCTCTGAGCCGATTGTGCCAATAGAGATGGAAGAGGTGTC
TGGGGGTGCACCAATGAGGCTAATTTCGTTGACTGATGCTAAAGTAATGCATGGAAATCT
TTCTAGAGGCATTCCGATTTTGGATAAAGGTATTAATACGATCAGTGAAGGATATGCGAA
CCCTACTCTAACTCAACCTCGCGCAAGAGAAAGCTTTTTTGAAGAAATGTTTTAGATGTT
GTAAAATAATGGGTTCTTTTATATATAACAGGGGGGGAGGTACTCCCTCTTGTATTTGTA
AACATATAATGGTTAAAAATGGTCGTTAAGGCCAAATATTTTGTGTAATTTAATGGATAT
TTTAGTTTCAGTTAGTTTTTATTTTAATTTCATTTTAATATTATTTAAGTCTTATTTTAT
TTTTATATTAAACAGAAAGTTGAATTAAGTAAATATGTATTAAAAATTATAAATGGGTAG
GTATGGGGGGAATAGGTGATATTACAAATTGTAACGATAATGATGACTTGGTAACCGTTG
TGGAGCTTCCACGGGTATTATTAAAATGATGCTAAGTGTATTCCTATTCTATGCCATTGT
TAACCACTTGGTATGAATATTAGGATGTTTGTGATGGTAACGAATATATGATTAGATGGA
GCAAATAACCCAAAACAAGTGTTTGAGGTTATTGCCGTGCTTATGTTCCTCATGCCTCTA
CTGGTGAATCTTCTTGAACCATGGTCTCAGTTCTGTCGCTGTCTTCATATTTGCCAGAGC
TGTCGTTAGATTCATAGTCGCGTACGCCAGCAAACTTGTCATATTTGTAGTAGCCAGCGA
ATGTCTCTATCTGGTGGAAGTACTTGGACCTCTTATACAAGCTTCCCAGGTAGAAGTCTG
CTGATATTATCATGAATATGATACCAAACCAGAAAGCCAAGAGCCACTCGAAGCAAGCAC
TCTTGGAGTTGTCGTGGATGGCACCGAAACAGATGGCCCACACTATAGCGGCAATACACC
ATATGGTCTTCAAGGTGGCACTTATGGTGAACTTGTTCCAGATGTGGCCTGTCCACTTGT
TCCAAGGTAGGGAATCGATGTTTGTGGGGTTGCTGGGGTCGAAGTCAGCCTTGGTGGCGG
CGAGCGGGTGGATGGAGGCGTAGTGTCTTCCCATGGAGAAATATTCCGCGGTCAAGCAGA
CGATGGACAAGAGCATGAAGATGCAGAAAATGGCC
>RGHF80045 Genomic segment corresponding to mRNA: XM_449913 Candida glabrata CBS138, CAGL0M13101g predicted mRNA.
ACCAAATAAACATCTAAGAAGCAAAGTTTAGAATAGAAGATAACCGGGACTTCGATCCCG
CAAAAAAGGATCACTTTAGTTGATGGTGATGCCACTCATGATCACTTCGTCGAGAAATGG
ATCACGGTCCCAGGTAATGGCACTTGCTCTTTCACTGGCGAGCTGCCCAGGCTCTGCTGC
GGCACCCGCTTATCTGGAGACGGCATCACGCTCGAACTCGACCCGTACCGCTCCTGGATC
AGCAGCGACACTTTCCTCTTCTTCTGCCTCTGCACACTGTCGTCCTCTCCTTGCTCCCGA
GTGTCATCCTCGCGGTACTTTCCCATGGTGCTATCAGATACTTCCGACTGCACTGTGCTG
TTGTGCTCTTCCCCACCGGCCACATCGCCGTAACTGCGCTCTGCGTTGGCTTCACCATGG
GCGTCACCATGGGCATTACCGTGGGTATCGCCATGTGCATTACCGTGCGCATCGCTATCG
CGAACCGGCGTCCTCTCGAGCAGCACGTCTCGCTTTAAGTCCACAACACCACTGCTCTTG
CACAGCGTCCCGAGCCACTCACAGCTGTCGCTGATAGCATCGCAAACCTGGCCATACGCC
ACTACCCGTGGTATAACCTGCTTAGTGATCACGTCAAAGCAGTGCGACAGATTCCCGTCG
ATCTTCTGCAGCTCAAGTGTAATCTCCTGGTCTAACCGCTCCAATTCCCTGTCCATTCTT
GCAATAGTGCCACCCGACTAACTGAAAGCTTTCTGTGCATTATAGCAGTTTAAGCAACTG
TATAAATCTATGTAAACAACTAAACTTAAAACTAAAAGGAAATCGAAAAAACAGTACTGA
TTTACGTCCCCGATGAGTTTATGAATGGACTTTTACTCATATCCCTTACTTCTCCGAAAG
CTAATATATTATAAAAACCAAACATATACACAGGCTCTCACTTACGGATCTTTCCCCCAA
ACCAACAACACACACCCCGAAACATCGAACTTTCACTATAATGTTCAAAAGACCCGGGAA
CTATTTCTTCATAGTGCCATGGATAGCGTTCATTCCATGGTATGGTATGCTAATTGCGAT
GCTTATTTGCTGGGCTGCTCAAGGGCACCCCATCTACTGGTTCATGCACACTGAGCAGTT
CCCAGTGTACATATCTGACATAGGTGCCACCAACCTGAGACCGCTGTTCATCGCCTGTGC
CGGATGGCAAGGTCTCGGCTATGTCATCACCATCGCCTGCGAGTACTTCCAGAGAGCCGG
CAGATGGCCCTTCCGGATGCCCAACTCGAAGTCTCCGCATGTGGAGGCTGAGTACGACAA
CGTCTCCTCATACACCGAGCGTCTGTTGCACTCACGCTTGCTGATGCCTCCTTACTACAC
AAAGCATGAGAGGAACCTGATCTTTGCGAGCTTTGTGCTGGGGTGCATAGGTGAAATCGC
CCTGCTGATGTGTAGTATCTTCTCAACTGCAAAGTACCACCATGTGCACATCTCAATGGT
GGCCATTTTCTGCATCTTCATGCTCTTGTCCATCGTCTGCTTGACCGCGGAATATTTCTC
CATGGGAAGACACTACGCCTCCATCCACCCGCTCGCCGCCACCAAGGCTGACTTCGACCC
CAGCAACCCCACAAACATCGATTCCCTACCTTGGAACAAGTGGACAGGCCACATCTGGAA
CAAGTTCACCATAAGTGCCACCTTGAAGACCATATGGTGTATTGCCGCTATAGTGTGGGC
CATCTGTTTCGGTGCCATCCACGACAACTCCAAGAGTGCTTGCTTCGAGTGGCTCTTGGC
TTTCTGGTTTGGTATCATATTCATGATAATATCAGCAGACTTCTACCTGGGAAGCTTGTA
TAAGAGGTCCAAGTACTTCCACCAGATAGAGACATTCGCTGGCTACTACAAATATGACAA
GTTTGCTGGCGTACGCGACTATGAATCTAACGACAGCTCTGGCAAATATGAAGACAGCGA
CAGAACTGAGACCATGGTTCAAGAAGATTCACCAGTAGAGGCATGAGGAACATAAGCACG
GCAATAACCTCAAACACTTGTTTTGGGTTATTTGCTCCATCTAATCATATATTCGTTACC
ATCACAAACATCCTAATATTCATACCAAGTGGTTAACAATGGCATAGAATAGGAATACAC
TTAGCATCATTTTAATAATACCCGTGGAAGCTCCACAACGGTTACCAAGTCATCATTATC
GTTACAATTTGTAATATCACCTATTCCCCCCATACCTACCCATTTATAATTTTTAATACA
TATTTACTTAATTCAACTTTCTGTTTAATATAAAAATAAAATAAGACTTAAATAATATTA
AAATGAAATTAAAATAAAAACTAACTGAAACTAAAATATCCATTAAATTACACAAAATAT
TTGGCCTTAACGACCATTTTTAACCATTATATGTTTACAAATACAAGAGGGAGTACCTCC
CCCCCTGTTATATATAAAAGAACCCATTATTTTACAACATCTAAAACATTTCTTCAAAAA
AGCTTTCTCTTGCGCGAGGTTGAGTTAGAGTAGGGTTCGCATATCCTTCACTGATCGTAT
TAATACCTTTATCCAAAATCGGAATGCCTCTAGAAAGATTTCCATGCATTACTTTAGCAT
CAGTCAACGAAATTAGCCTCATTGGTGCACCCCCAGACACCTCTTCCATCTCTATTGGCA
CAATCGGCTCAGAGATTTCAGGTTTGTCACAGGAGTTCCTCAGGTTTGTTAATGTATTAG
AAGCTTTTCTCTTTACTATTGACAACTGTTTTTTACGATATTTTAGAGCTGCATTTTTAC
CTATGAGAAGTCTGTCAATGAAGCTGGATTTATTAGGGCGGTTATCTGAGATAGATGTAA
CAACAGCTGGTTTCGATCCACTTAAGCCGCTTTCGGTAATTGCACCCATTCTTAATGGGT
CATTAATGCCATTTACTGAACGTATCATCAAATGTTTTTCTGCATCTGCAAGAGGTTTAG
TTGCAAACGCTGAATTTGTAGCGCTG
>RGHF80046 Genomic segment corresponding to mRNA: XM_449912 Candida glabrata CBS138, CAGL0M13079g predicted mRNA.
CATATGGTCTTCAAGGTGGCACTTATGGTGAACTTGTTCCAGATGTGGCCTGTCCACTTG
TTCCAAGGTAGGGAATCGATGTTTGTGGGGTTGCTGGGGTCGAAGTCAGCCTTGGTGGCG
GCGAGCGGGTGGATGGAGGCGTAGTGTCTTCCCATGGAGAAATATTCCGCGGTCAAGCAG
ACGATGGACAAGAGCATGAAGATGCAGAAAATGGCCACCATTGAGATGTGCACATGGTGG
TACTTTGCAGTTGAGAAGATACTACACATCAGCAGGGCGATTTCACCTATGCACCCCAGC
ACAAAGCTCGCAAAGATCAGGTTCCTCTCATGCTTTGTGTAGTAAGGAGGCATCAGCAAG
CGTGAGTGCAACAGACGCTCGGTGTATGAGGAGACGTTGTCGTACTCAGCCTCCACATGC
GGAGACTTCGAGTTGGGCATCCGGAAGGGCCATCTGCCGGCTCTCTGGAAGTACTCGCAG
GCGATGGTGATGACATAGCCGAGACCTTGCCATCCGGCACAGGCGATGAACAGCGGTCTC
AGGTTGGTGGCACCTATGTCAGATATGTACACTGGGAACTGCTCAGTGTGCATGAACCAG
TAGATGGGGTGCCCTTGAGCAGCCCAGCAAATAAGCATCGCAATTAGCATACCATACCAT
GGAATGAACGCTATCCATGGCACTATGAAGAAATAGTTCCCGGGTCTTTTGAACATTATA
GTGAAAGTTCGATGTTTCGGGGTGTGTGTTGTTGGTTTGGGGGAAAGATCCGTAAGTGAG
AGCCTGTGTATATGTTTGGTTTTTATAATATATTAGCTTTCGGAGAAGTAAGGGATATGA
GTAAAAGTCCATTCATAAACTCATCGGGGACGTAAATCAGTACTGTTTTTTCGATTTCCT
TTTAGTTTTAAGTTTAGTTGTTTACATAGATTTATACAGTTGCTTAAACTGCTATAATGC
ACAGAAAGCTTTCAGTTAGTCGGGTGGCACTATTGCAAGAATGGACAGGGAATTGGAGCG
GTTAGACCAGGAGATTACACTTGAGCTGCAGAAGATCGACGGGAATCTGTCGCACTGCTT
TGACGTGATCACTAAGCAGGTTATACCACGGGTAGTGGCGTATGGCCAGGTTTGCGATGC
TATCAGCGACAGCTGTGAGTGGCTCGGGACGCTGTGCAAGAGCAGTGGTGTTGTGGACTT
AAAGCGAGACGTGCTGCTCGAGAGGACGCCGGTTCGCGATAGCGATGCGCACGGTAATGC
ACATGGCGATACCCACGGTAATGCCCATGGTGACGCCCATGGTGAAGCCAACGCAGAGCG
CAGTTACGGCGATGTGGCCGGTGGGGAAGAGCACAACAGCACAGTGCAGTCGGAAGTATC
TGATAGCACCATGGGAAAGTACCGCGAGGATGACACTCGGGAGCAAGGAGAGGACGACAG
TGTGCAGAGGCAGAAGAAGAGGAAAGTGTCGCTGCTGATCCAGGAGCGGTACGGGTCGAG
TTCGAGCGTGATGCCGTCTCCAGATAAGCGGGTGCCGCAGCAGAGCCTGGGCAGCTCGCC
AGTGAAAGAGCAAGTGCCATTACCTGGGACCGTGATCCATTTCTCGACGAAGTGATCATG
AGTGGCATCACCATCAACTAAAGTGATCCTTTTTTGCGGGATCGAAGTCCCGGTTATCTT
CTATTCTAAACTTTGCTTCTTAGATGTTTATTTGGTTATTAATGTGGAGGTTCAGAGGCG
GCGGAAGGAGGAAGTTTTAGTGTGATGGGTAAGCAGCTCTGAAACTTTAGCAGAAGTTGT
ACAAGGGCACTAGATAGAGTGGATGGGTAACGTGATGTCGCAGAGTTTTGCACCTGAGTG
CACTGAGTTGAAGAAGGAGTACGACAACTGTTTCAATGAGTGGTACATGGAGAAGTTTCT
GAAGGGTAAGTCTATCGAGAACGAGTGCACGAAGCAGTGGTATGCGTACACCGAGTGTGT
GAACGCTGCGCTGGTGAAGCAAGGCATCAAGCCCGCGCTGGACGAGGCACGCAAGGAGGC
ACCTTTCGAGCAAGGCGGGAAACTCGCCGGAGCAGACGACGACAAGATATAATATTGTCC
AAACTCGACGGCGTAGCATCATACAACAAATCACTCCTGTAAATAAAGAAAGATATAAAA
TCCGAGACATCGAGACATTGAGACATCGAGACATCGAGACATTGAGACACCATATTCCAA
GGCAAAGAAGTCAACATTTGTACTCTACATTACAAATAGATTACTCACAGTGTGTTCTTA
TCCTTATCGCAGACTACAAAATGTTATATCCCCCAAAACTGTACGAGCTGTAGTTTATAA
GTCTATCTATAAATTTTTCAATATAACTTTTGAATTACTTTGCGTCGAGTCGAGGTATTT
TCTTGCAGTTTTCTTCTCTTGGTTGGTCAGGTAACAAGTCTACCCTGGATACACCTTATA
ATCCAAAATACACCGTACCTGTACTAGTACAGGGCAAATATAGCTACGACAGGCTGATGC
CCATCGCTATGGATATGCTTATTACAGTTGATATATACGTATATAGCGACATGTATCCTT
AATGAAAAAAATTTGAAAAAAAAAAAAATTCGAAA
>RGHF80048 Genomic segment corresponding to mRNA: XM_449909 Candida glabrata CBS138, CAGL0M13013g predicted mRNA.
ACAATACGGTGTTGCTGCTAACCAATATCCATACCAAACTACTAAGTCTAGTGGCCAAAA
CTTGTATGGCGGTGAGTATGGTCAACAAGCTCAGCAAGATGCTCAAGCTAAGGGGGTGCA
ACGTAATGATTCCCATTCCGAGCAGCAGACTTCTGACTCAGCTCAGCAACAATTGACTCC
ACAACAAATTCAATTGCAGCAGTATTATCAATACCAACAGCAGCAACAGCAGCAACAGCA
GCAGCAACAGCAACAAGCTCCACAGCAACAGCAGCAGCCTAATGCTCAGCAATACGGTTA
CTCAGGTTATGATTACAACACTAAGTCCACTAACGGTTTCTATTGAGCAGGTTTAGAAAC
AGGTTAGCCATTATTATGGACTTTCTCATAATGTTGTAATGATTCGTATTAAAGCAAAAG
GCCTATTATGTTCCATTTATCATTCAGGTTAAGAAATGTTTCTAGGACTCGTAATCTTTT
TCATTTCTGCAATATATTCTCCATGAATGTATTTTTGGGATTATTAGCGCTACTATCATA
TTTGCTTGGAGAAATTGTCTTTTTTTTGGAATTGGAAGCTAAAAAAGACTGTTATTTTTG
TTATTCCCTTTATTTCTTTTGTGGTTATTGGTTCTTGGGGGGATTACCAATCTAATTAGT
CATTTTAAATCTTTCATATATAAAAAATTGCATAGTCATGATCCAGATAATATCTTTCTT
TTCAAGTACATAGTTGTTAATTTCAATGATAGTCTTTTATTATTGTTTGCCTTTGTTAAT
AGTCAATTATATACTGAAGAGAGTGAAAAGTCATCTCATCATTTTGTTTTTGTTCACTTA
AGGAGAACTGATCTTAATGTAACTAATATAGCTTAACAGGAATCGCAAGAATTCTACTCA
GTTGAATAAAAGCTGTACACTTTTTTTGATAGAGAGTCTTTGTAATTGATTGTTCTTTCG
AAACACAGATAATTCAGAACTGTTTGGCTTTACTCTTAATATGATAGAGATACCTTATGC
GATAGTCACTGGGGCCACTGGAGGGGTTGGTAAAGCCATAGTAAGAAAATTGACGAGGGA
AGGAGTGAACTGTATTGCAATTGGGTCTAGTACTGACAGTATAACGAAGAAGCTACGATT
TGGGGATGATTTATTGTTTACGGGGGCCCATCATAGAAACAGAGCTGTAGCGTTAGATCT
CGCGCGATGGGATGGTGAGTTCAACCATTCTGCTGCTACAATTGAGGGTTATATCGCTGA
AGGTAATATTAGTACCAGTAATAAAGAATTGGTTCTGAGTAATGCATTGGCATTTGACAA
CAACGATTCAAACAGATACACCCTTCGGGTTCTAGTCAACTGTGCAGGAATAACCCAGGC
ATCAGTTGGAATTAGAATGAGTCCTAATGTGATAAGCAATATGATAAACGTCAACTTTGC
AAGTGCTGTTTATTTATCCAATTATGCAGCTAGATTACAAATGAAACAAAAGTCAAGAAA
GCGGTTAGATATCATAAATGTTAGCTCAATATTGGGCGGGTTCGCAGACAAACGAAACTT
CATGATTCAAGGCACATCCATATACAGCGCCACTAAGGCTGCACTCAGTCAATTCACAAG
AGTATACGGAAAGGAAGTCGAAAGACTATCCATCAATTGTCATGACATAGCGCCAGGTCT
TATTCCAGAGACCGACATGATTAAAAACTTGCCCGAACGAGCACAGGAAAATCTACTGCG
AACAATAAATGGAGAAATAACTACTGTAGATGAAGTGTCCGAGCAAGTATTAAGAATCTA
CAAAGAAAGTTGAAGATAAAGCCAAATATTGCCAGACCCACAATCATTGTCGACTCGTGA
CTAATATATCCTCTTATAAAGCTTCCCTATTGTTCGTGAGTGATCGAGACCCGGTAAGAG
AATAAGACTACCAATATATCCTGGAAAGTTCATAGAACGTTTGCTTATCTCAGTTATTCA
GTGCTACATTGTAGAAATTACTGCGCAAAGAACTTCTTGGTTGCTCTAAGTATGACTGAG
TAGCGATGAGGTCGCCAACAACGAAAAAGTGAAAAATTTTTGATTTAGCGTGAAGATCAT
CCAGCATCTCAGGTGAGTTCGAGGCAATTTTGCAAAAAATTCTGTCAAAGAGTTAGCAAT
TGGTACCACGAAACCAGAATTCTTTGGGAGTTTCGGAATTGAGGCGGTTAGTATTCAATT
TGGATGATTTTAAGTGACACTTCAAGTGCAGTTTTTGCTCACGTTTACCAGATTTAATTA
AAGCTTCTGGAAAGAGGTCGAAAAAAAAAAAAGACACACAGTTATAAAAGACTATAATGA
GTGCTGGAGCTGACGCTGTTGCACAGAAGGTCAATGACCTGTCTGTTTCCGACAAGAAGA
AGAAAGGTAACAATAAGAAGGCCTCTTTGTACTTGGACCCAGAGCCAGCTTTCATTGCTG
AAAGAAATGCTTTGTTCGAAAAGTTGCAGAAGGAATACCAAGAAAAGGTTGCTTCCATGC
CTCGTGTTCCAATTACCATAGTTCTAAAGGATGGTGCTAAGAAGGAAGCCACTGCTTGGG
AAACCACACCAATGGACATTGCTAGAGGAATCTCCAAGTCCTTGGCTGACAGACTATGTA
TTGCTAAGGTGAATGGTGATCTTTGGGATTTGGAAAGACCATTTGAAGGTAAGGAAAATG
AAGAGATCAAGCTAGAACTGTTTGATTTTGAGTCTGACGAAGGTAGAAGAGTTTTCTGGC
ACTCTTCTGCTCACGTTCTGGGTGAAGCCTGCGAATGTAACCTAGGTGCTCAT
>RGHF80049 Genomic segment corresponding to mRNA: XM_449908 Candida glabrata CBS138, CAGL0M12991g predicted mRNA.
TACACCCTTCGGGTTCTAGTCAACTGTGCAGGAATAACCCAGGCATCAGTTGGAATTAGA
ATGAGTCCTAATGTGATAAGCAATATGATAAACGTCAACTTTGCAAGTGCTGTTTATTTA
TCCAATTATGCAGCTAGATTACAAATGAAACAAAAGTCAAGAAAGCGGTTAGATATCATA
AATGTTAGCTCAATATTGGGCGGGTTCGCAGACAAACGAAACTTCATGATTCAAGGCACA
TCCATATACAGCGCCACTAAGGCTGCACTCAGTCAATTCACAAGAGTATACGGAAAGGAA
GTCGAAAGACTATCCATCAATTGTCATGACATAGCGCCAGGTCTTATTCCAGAGACCGAC
ATGATTAAAAACTTGCCCGAACGAGCACAGGAAAATCTACTGCGAACAATAAATGGAGAA
ATAACTACTGTAGATGAAGTGTCCGAGCAAGTATTAAGAATCTACAAAGAAAGTTGAAGA
TAAAGCCAAATATTGCCAGACCCACAATCATTGTCGACTCGTGACTAATATATCCTCTTA
TAAAGCTTCCCTATTGTTCGTGAGTGATCGAGACCCGGTAAGAGAATAAGACTACCAATA
TATCCTGGAAAGTTCATAGAACGTTTGCTTATCTCAGTTATTCAGTGCTACATTGTAGAA
ATTACTGCGCAAAGAACTTCTTGGTTGCTCTAAGTATGACTGAGTAGCGATGAGGTCGCC
AACAACGAAAAAGTGAAAAATTTTTGATTTAGCGTGAAGATCATCCAGCATCTCAGGTGA
GTTCGAGGCAATTTTGCAAAAAATTCTGTCAAAGAGTTAGCAATTGGTACCACGAAACCA
GAATTCTTTGGGAGTTTCGGAATTGAGGCGGTTAGTATTCAATTTGGATGATTTTAAGTG
ACACTTCAAGTGCAGTTTTTGCTCACGTTTACCAGATTTAATTAAAGCTTCTGGAAAGAG
GTCGAAAAAAAAAAAAGACACACAGTTATAAAAGACTATAATGAGTGCTGGAGCTGACGC
TGTTGCACAGAAGGTCAATGACCTGTCTGTTTCCGACAAGAAGAAGAAAGGTAACAATAA
GAAGGCCTCTTTGTACTTGGACCCAGAGCCAGCTTTCATTGCTGAAAGAAATGCTTTGTT
CGAAAAGTTGCAGAAGGAATACCAAGAAAAGGTTGCTTCCATGCCTCGTGTTCCAATTAC
CATAGTTCTAAAGGATGGTGCTAAGAAGGAAGCCACTGCTTGGGAAACCACACCAATGGA
CATTGCTAGAGGAATCTCCAAGTCCTTGGCTGACAGACTATGTATTGCTAAGGTGAATGG
TGATCTTTGGGATTTGGAAAGACCATTTGAAGGTAAGGAAAATGAAGAGATCAAGCTAGA
ACTGTTTGATTTTGAGTCTGACGAAGGTAGAAGAGTTTTCTGGCACTCTTCTGCTCACGT
TCTGGGTGAAGCCTGCGAATGTAACCTAGGTGCTCATATTTGTCTAGGTCCTCCAACTGA
TGATGGTTTCTTTTATGAAATGGCTTTGAAAGACACTTTGAAAGAAGACAAGGATGCTGA
AGAGAGAACAATTTCCCAAGCTGATTTCCCAAATCTAGAAGGTGTTGCCAAGAATGTTAT
CAAGGAAAAGCAAAAGTTCGAAAGATTGGTCATGTCTAAGGAAGACTTGCTAAAGATGTT
CCATTACTCTAAGTTTAAGACTTACTTGGTTCAAACCAAGATCCCAGATGGTGGTTCCAC
TACCGTTTACAAGTGTGGTAAGTTGATTGATTTGTGTGTTGGTCCACATATTCCTCACAC
CGGTCGTATCAAGGCTTTCAAGCTATTGAAGAACTCCTCTTCCTACTTCTTGGGTGATGC
CAACAACGAGTCTCTCCAAAGAGTTTACGGTATCTCTTTCCCAGACAAGAAGCTAATGGA
CGCTCACTTGAAATTCTTGGCTGAAGCCTCTATGAGAGATCACAGAAAGATTGGTAAGGA
ACAAGAACTATTTTTATTCAATGAAATGTCTCCAGGTTCTTGCTTTTGGTTGCCTCACGG
TACCAGAATATATAACACCTTGGTTGATCTTCTAAGATCCGAATACCGTAAGAGAGGTTA
CGAAGAAGTTATTACTCCAAACATGTACAACTCCAAGCTATGGGAAACTTCTGGTCACTG
GGCTAACTACAAGGAAAACATGTTCACATTTGAAGTTGAAAAGGAAACCTTCGGTCTAAA
GCCAATGAACTGTCCTGGTCACTGTCTGATGTTCAAAGCTAGAGAACGTTCTTACAGAGA
GTTGCCATGGAGAGTTGCTGACTTCGGTGTTATCCACAGAAATGAGTTCTCTGGTGCTCT
ATCTGGTTTGACTCGTGTTAGAAGATTCCAGCAAGATGACGCCCACATCTTCTGTACTCA
AGATCAAATCGAACAAGAAATTGAAAACATTTTCGACTTCTTGAAGTTTATGTACGGTGT
ATTCGGTTTTGAATTCAAGATGGAATTGTCTACTAGACCAGAAAAGTATGTTGGTGAACT
TGAAACATGGGATGCCGCTGAAAAGAAGTTAGAAAACGCTTTGAACAAATGGGGTGGTGC
TTGGGAACTAAACCCAGGTGATGGTGCCTTCTACGGTCCAAAGATCGATATCATGATTTC
TGATGCCCTAAGAAGATGGCATCAATGTGCCACCATTCAATTGGATTTCCAACTACCACA
AAGATTTGAACTAGAATTTAAGGCAAAGGATACCGAAGAGAGCGAGAACTATGAAAGACC
AGTTATGATTCACCGTGCTATCTTGGGTTCAGTTGAAAGAATGACTGCCATTTTGACTGA
GCACTTCGCTGGTAAATGGCCTTTCTGGTTATCCCCTCGTCAAATCTTGGTTGTTCCAGT
TGGTGTTAAGTACCAAGAGTACGCTCAACAAGTACGTGACAAGATGCACAATGCCGGTTT
CTACGCTGACGTTGACTTGACTGGTAACACTTTGCAAAAGAAGGTTAGAACCGGTCAATT
GATGAAGTACAACTTCATCTTCATTGTTGGTGAAACGGAAATGAACGAAAACTCCGTCAA
CATCAGAAACAGAGATGTTATGGAGCAACAAGGTAAGAACGCTACTGTTAATGTCGATAT
TGTCTTGGAACAACTACAAAAATTGAAGGCTGAGAAGAGATTGGACAACATCCTAGCCTA
AATGTGATAATGTTTTCAAGTTACACTATTTAAACGTTGATATGTATTAAGTATTTTATA
AATTAAGAATCTGCCCATAATTTTCATGTTGAATTATAATGTGAAAGTAAATAATTATAT
ACAAAAAAAGATATAGAATAGCTGATAAAAGAATATGAAATTTTTCATTATAATTGCGTA
TACTCATCAAAATAGTTAACAGTTTATCATCCCCAAAAATAATATAATGATAGTCTTTTT
AAGATAAAGTATCAAGTGTCACCACTTTAAAATAGGCCCGAACCCCCATTTCTTTCTTGC
TCAACAAGATTCTTGAATTCCTCTTTGGTCGGTTTATTGATTGTCGGCCCTACATTGCTT
TTTGACTCCTCAAACGGATCCAGATCATCATCAAATCCATCATTATTGTCATTTAAGTGT
TCCCCATTTCTTATTCTGTCCCATGCAGTGGTAGCTTTACCGGAATTTTGTTGGCGAACT
TTATTCCATGATAGTTCTGGTTTTGGTGGTTCTAGTGGTAGTTGGTTATTATCAGCAGGT
TTCGCATTTTTTGTCGGGTTAGGATAGGCATCGTTTTTTTCATCGTTTTTCTCATTCTGG
TCCTTAAATAATCCAAATGGATCGCGCTGATGTAAAAATGGTGCCAATGGTTGTCTTTGT
GCTTTCTTTAGCTCATCCATCATCTCTACAGGATTAGGGAAGCGTCTTCTAGGGTTTTGG
TAAGTTGTGTAGAAATACATAGCCCATTTGGGAGCAGACCCATTTTTCAATAAGTTCATC
ATATCGAATTCCTTCTGGTACCTCGAAGGTGGATTTTGGTTCTGGTTCTCATCTATTAAA
GTAGGTACATCCGCTTCAAAATCTCCATATTGATTTCTTTGTTTATTTTTGTTAATTTTT
GACTCGTATTTGGCGGCAAGCTCGCCTGTAGGATCCAATTCCTGTAATTTTTTTTTGTAC
ATCATGCTTCCAGAAAGCTGGGTACTTACAACCATGGCAAC
>RGHF80050 Genomic segment corresponding to mRNA: XM_449907 Candida glabrata CBS138, CAGL0M12969g predicted mRNA.
AAGACTCTGATCGCCGTGATCTATCCAAAAAATACGCTACTATCAGTAAAGCTAGCGTAG
TTGGCGCAGCAACAGGTCTATCAGCTGGTCTGGGAGGTCCCTACGCATACAGGTACTATA
CCACTGGTGCGCTGAAAGGTGTTAAACTGCCTAGGACAATCTTACTGGGTGTAGTCTCTA
TGGTTATTATGAGAAATGTTGCGGCAAAGATAGCCTGGGACAAAGAGTTAAAGAAACTGG
ATCCTAGCGGTGAATTGAAGCAAAACTACAAAAGTGCTCATAAGACAGTTGATGACGTCT
CCTTGTCAGACAACAGCACTTCTGTTCAAAAGAAATATGGTATGATGAAATTCTTGAAAT
ACAGGACGGCACCAAGGTGGGCTATGTATTTTGAAGGTACTTATCAACACCCCGACAGAA
AGTTTCCAAACCCAGACCAGATGGTGCAGGATCTCAAAGGTAGCCGCAGAGCATTTCCAC
CGTTTTTCTCAAAGGCTGATAAATTTTGGCACCAAATAGACCGTAAGGATAATGATCATA
CATAGAGTGACCATACTACACATTATGTGATACAAGTCTGAATGAACAAAAGGTAGTTCA
GATATAAATATTATATAGTACTATTCTTAATAATGGATGAGACAGTTACCAAAATATCTG
ACTATTAATTTTTGACCTAATATATACTGCAAGTTTAGTTGTAAATATAAATACTCATGA
CAGTATCCTTGCGACCAATAGATTCGGTAAGTCATGGAGCTTATGCTCTTCAACTCTTGT
AATCACACATTACGTTATTAGGGTAGTTCAGCAATAATAAGACTTGAGCAGTGCCCCCAT
ATATAAGTTCATTTGTTATCGAAACTATAATCAATTAACAATACAACGTGAAGAGTCCAT
ACTAAAAACTTACTTTAAAGATTACATTGGTAGTTTCCCGACAATACTAGTTTTTAGGTG
CTATTTGGATAATAAGGAACACTCTCAGAAAAGAAGAAGAATGGCAGACAATAAAGGTGA
TGTCAAGGCACCACCTTCCTGGCTAAACTCTCCAGCATTTCAGGAATCCTATCAGAAAGC
CATAGAGTTTTACGAGAAAGACGAAGTCTTAGATGCTCGAGATCGGTTAGAGTTATCAAA
GAAATATACCTCAATTGCTAGAGCGCAATTTATAGGTGGATGGGCTGGTTTCAGTGCAGT
ATTTATCACCCCATTTGCATACCGTTATTACAAGACAGGTGCTATCAGAGGAGTTAAAGT
TCCTAGAAATTTTGTATTTGGCCTAGTTGCCATGGTTGTAAGTACCCAGCTTTCTGGAAG
CATGATGTACAAAAAAAAATTACAGGAATTGGATCCTACAGGCGAGCTTGCCGCCAAATA
CGAGTCAAAAATTAACAAAAATAAACAAAGAAATCAATATGGAGATTTTGAAGCGGATGT
ACCTACTTTAATAGATGAGAACCAGAACCAAAATCCACCTTCGAGGTACCAGAAGGAATT
CGATATGATGAACTTATTGAAAAATGGGTCTGCTCCCAAATGGGCTATGTATTTCTACAC
AACTTACCAAAACCCTAGAAGACGCTTCCCTAATCCTGTAGAGATGATGGATGAGCTAAA
GAAAGCACAAAGACAACCATTGGCACCATTTTTACATCAGCGCGATCCATTTGGATTATT
TAAGGACCAGAATGAGAAAAACGATGAAAAAAACGATGCCTATCCTAACCCGACAAAAAA
TGCGAAACCTGCTGATAATAACCAACTACCACTAGAACCACCAAAACCAGAACTATCATG
GAATAAAGTTCGCCAACAAAATTCCGGTAAAGCTACCACTGCATGGGACAGAATAAGAAA
TGGGGAACACTTAAATGACAATAATGATGGATTTGATGATGATCTGGATCCGTTTGAGGA
GTCAAAAAGCAATGTAGGGCCGACAATCAATAAACCGACCAAAGAGGAATTCAAGAATCT
TGTTGAGCAAGAAAGAAATGGGGGTTCGGGCCTATTTTAAAGTGGTGACACTTGATACTT
TATCTTAAAAAGACTATCATTATATTATTTTTGGGGATGATAAACTGTTAACTATTTTGA
TGAGTATACGCAATTATAATGAAAAATTTCATATTCTTTTATCAGCTATTCTATATCTTT
TTTTGTATATAATTATTTACTTTCACATTATAATTCAACATGAAAATTATGGGCAGATTC
TTAATTTATAAAATACTTAATACATATCAACGTTTAAATAGTGTAACTTGAAAACATTAT
CACATTTAGGCTAGGATGTTGTCCAATCTCTTCTCAGCCTTCAATTTTTGTAGTTGTTCC
AAGACAATATCGACATTAACAGTAGCGTTCTTACCTTGTTGCTCCATAACATCTCTGTTT
CTGATGTTGACGGAGTTTTCGTTCATTTCCGTTTCACCAACAATGAAGATGAAGTTGTAC
TTCATCAATTGACCGGTTCTAACCTTCTTTTGCAAAGTGTTACCAGTCAAGTCAACGTCA
GCGTAGAAACCGGCATTGTGCATCTTGTCACGTACTTGTTGAGCGTACTCTTGGTACTTA
ACACCAACTGGAACAACCAAGATTTGACGAGGGGATAACCAGAAAGGCCATTTACCAGCG
AAGTGCTCAGTCAAAATGGCAGTCATTCTTTCAACTGAACCCAAGATAGCACGGTGAATC
ATAACTGGTCTTTCATAGTTCTCGCTCTCTTCGGTATCCTTTGCCTTAAATTCTAGTTCA
AATCTTTGTGGTAGTTGGAAATCCAATTGAATGGTGGCACATTGATGCCATCTTCTTAGG
GCATCAGAAATCATGATATCGATCTTTGGACCGTAGAAGGCACCATCACCTGGGTTTAGT
TCCCAAGCACCACCCCATTTGTTCAAAGCGTTTTCTAACTTCTTTTCAGCGGCATCCCAT
GTTTCAAGTTCACCAACATACTTTTCTGGTCTAGTAGACAATTCCATCTTGAATTCAAAA
CCGAATACACCGTACATAAA
>RGHF80051 Genomic segment corresponding to mRNA: XM_449906 Candida glabrata CBS138, CAGL0M12947g predicted mRNA.
TAGACAAGAACACGACAGATGGCTCTGCAGTTGGTGAGCGCAAATGGGCAATAGTCACAT
CAGGATCACCAGAATTGACACTGTCGTGGTTTGATAATGTCTTAAAGGAAGTCGGAAGAC
CACCCGTGTTCATTTCTGGTGCCGATGTAGCAAAGGGCAAGCCCGATCCAGAAGGATACT
ACACTGGACGGAATCTACTATGTCAGAAACTAGGTCTTGACGCTTCTCATGCGAGGACAG
TGGTATTTGAGGATGCTCCCGTAGGTATCATGGCTGGTAAAGCTATTGGTGCCATTACAG
TGGGAATCGCAGGTACATATGACAAGGACTTATTGTATTCAGCAGGTGCTGACTATGTAG
TTTCAGACCTTAACCAGGTGAAAGTAATTGAAAACACAAAAGGTGGCCCCATCAAACTGG
AAATTGTAGAACCACTAGGTAAGATATAGACGAGCTTATAGTTGCCCATTAATATAGGAA
ATAAGAATAAATGCCTCATCCACGGAATATGAATTCATTCATACCCATTCCGTGGACATA
AGTAAAATATACCTGGAGAGCCACGGAAACAGGGTTTCATGGGATACCAGCAGATATATC
AACTATGACTAGTGTGATACTGTATTCTCAGGCTGTATCAGTTTGTGCTTCCTTTATTTT
ATCATTAATCAAGGTGTCCAAAACGAGGATAGTACAAGTGGTGGGATTCTAAGTGGTCTA
AAAGCACTAAGCAAACTAGGATAATCGCTGGTAATTAGTGATGCAGGATGCTGCTCTGAA
TTGATCTAAGGTTTGTAGTCAAACAGTTTAGTCTAATAAAGGTAGCACGGCCCATAGCAA
TAATTAAGGGCATCGAATGCTTTCGTTAAGAAGCTGAACCCTTATAAATCTAACCACCAA
TCTTACTATAAAAAGCTATATAAGACATGGTGTTTGCTCATATATACCGGTTTTAAGATG
TTCAGGCAGATAATAAAACTCAGACAACATAAGTTACAATATGTCAGACAGCAGGGAAAT
AAAAAAACCATGGTGGTTCAAAAAGGCCAAGGAATGGGCTGATGAGTTCTATACAAGGGA
TCAGAAACTAGAAGACTCTGATCGCCGTGATCTATCCAAAAAATACGCTACTATCAGTAA
AGCTAGCGTAGTTGGCGCAGCAACAGGTCTATCAGCTGGTCTGGGAGGTCCCTACGCATA
CAGGTACTATACCACTGGTGCGCTGAAAGGTGTTAAACTGCCTAGGACAATCTTACTGGG
TGTAGTCTCTATGGTTATTATGAGAAATGTTGCGGCAAAGATAGCCTGGGACAAAGAGTT
AAAGAAACTGGATCCTAGCGGTGAATTGAAGCAAAACTACAAAAGTGCTCATAAGACAGT
TGATGACGTCTCCTTGTCAGACAACAGCACTTCTGTTCAAAAGAAATATGGTATGATGAA
ATTCTTGAAATACAGGACGGCACCAAGGTGGGCTATGTATTTTGAAGGTACTTATCAACA
CCCCGACAGAAAGTTTCCAAACCCAGACCAGATGGTGCAGGATCTCAAAGGTAGCCGCAG
AGCATTTCCACCGTTTTTCTCAAAGGCTGATAAATTTTGGCACCAAATAGACCGTAAGGA
TAATGATCATACATAGAGTGACCATACTACACATTATGTGATACAAGTCTGAATGAACAA
AAGGTAGTTCAGATATAAATATTATATAGTACTATTCTTAATAATGGATGAGACAGTTAC
CAAAATATCTGACTATTAATTTTTGACCTAATATATACTGCAAGTTTAGTTGTAAATATA
AATACTCATGACAGTATCCTTGCGACCAATAGATTCGGTAAGTCATGGAGCTTATGCTCT
TCAACTCTTGTAATCACACATTACGTTATTAGGGTAGTTCAGCAATAATAAGACTTGAGC
AGTGCCCCCATATATAAGTTCATTTGTTATCGAAACTATAATCAATTAACAATACAACGT
GAAGAGTCCATACTAAAAACTTACTTTAAAGATTACATTGGTAGTTTCCCGACAATACTA
GTTTTTAGGTGCTATTTGGATAATAAGGAACACTCTCAGAAAAGAAGAAGAATGGCAGAC
AATAAAGGTGATGTCAAGGCACCACCTTCCTGGCTAAACTCTCCAGCATTTCAGGAATCC
TATCAGAAAGCCATAGAGTTTTACGAGAAAGACGAAGTCTTAGATGCTCGAGATCGGTTA
GAGTTATCAAAGAAATATACCTCAATTGCTAGAGCGCAATTTATAGGTGGATGGGCTGGT
TTCAGTGCAGTATTTATCACCCCATTTGCATACCGTTATTACAAGACAGGTGCTATCAGA
GGAGTTAAAGTTCCTAGAAATTTTGTATTTGGCCTAGTTGCCATGGTTGTAAGTACCCAG
CTTTCTGGAAGCATGATGTACAAAAAAAAATTACAGGAATTGGATCCTACAGGCGAGCTT
GCCGCCAAATACGAGTCAAAAATTAACAAAAATAAACAAAGAAATCAATATGGAGATTTT
GAAGCGGATGTACCTACTTTAATAGATGAGAACCAGAACCAAAATCCACCTTCGAGGTAC
CAGAAGGAATTCGATATGATGAACTTATTGAAAAATGGGTCTGCTCCCAAATGGGC
>RGHF80053 Genomic segment corresponding to mRNA: XM_449904 Candida glabrata CBS138, CAGL0M12903g predicted mRNA.
CCATTTGCGCTCACCAACTGCAGAGCCATCTGTCGTGTTCTTGTCTAATTTCAACAGTAG
TTCTTGGGCACCTGGAATCAACGAGATAAGACTTAGATCATCGGCTATTGACAACTCGAA
TGCCACAGCTGCCCTGTTACCAGTGTTGTCAATGTCTGGGAAGAATTTAGCAAATACTTC
ACCAGTTCTAGTACCGTGGGAGAAACGGAATAGCTCTTCTGGATCAACGTCATGCTCTGC
GCAAAGCTTCTTCCAGGTCATCTCGACAGCTCTGGTGGTGCTGACAATGGTTCCATCGAG
GTCAAAGAGGCAGAGGTCTACAGTAAACTGGTTTGACATATTCGCCACAAGTTCAACTCA
AGCATTTCGCTTGTATGATGTATAGCTATCCATCACTTACAGTATGAATCAATGAATACT
TTCATTTATAGGAGAGTGTCGAGCTCACGTTACCTGTGAGAACGTTTTGGTCTCAATGGA
GGGGAAACCTAGTGCAATACACAGCGCATTGTAAACTCTATAGGACTACATAAATGGTTG
CTGAAACTCTTGGCCTTCCTTAACCCTATATAGAGTACTAAACCTTGAAGAAGACAGTGT
AAGAATGCCCAAGTAAGAGCTCAAAACGACTCTAGAAACAAATACTAGCTCCATAAATGC
TCTGCGCATATTATCATAGCTCAAGATCAGTCAAAATAGGTCGCGTAGGATGTACAATTG
GCTTGCTAAAACATCTGTACCTATACTAAGATGCATGAATCAGCTATATAACTTGAAAAA
CTCATATCACTATGAACGCCGTAGTTAAGCAATCAGTCCTTCGAGCTTGGCGATCCCGTA
CAGTCCCTTCTTGAAGTTGAAATAGAGTACAACTTCAAGTGGTTTTGGTGTTTGCTGAGT
GGTTTTGAGCGGCCTAAAGATAGTATATTGAAGTTTTACTGCATTTTATAGTCAATATCT
AGATTGTTGGTGGAGCTGTGGCAAATTTGAACAGGCGAGAATGGATTATTTTACGGTTAA
GCAGAGCTTTTACAATGGCTTATATGAGAAAGTACTGGAAGAAGCTTCCAAGCTGGGCAA
AGTAGAGGATGTCACAATCAAGTACTACCAATTGAGAAGCGAGCTGGCCTTGGGTCAATT
GAAGGCTGGTGGTGACGATTCTTTGTCGCAGGCTTTTGCTCTATATGAAACCTTCTTGAA
GGATTCGAAGCATGATCTAAGCAAGTTGGAGTCCCATGTGAAAGGTAAGAATTGTTTGTA
CCACTTGAACTTGTTGGCCAGTGCACAAGCTATTAAAGGTGATGTTGAAGAGAGTCTAAA
GACATGTGTTGAAGGTATTGACTCAGGCAACGAAGTTGGTGTTCCAGACCTATTGCTTCT
GGCCATTGAAGTGGCTCTCTTGAACAATAAGGCATCTACTGCATCTACAATGTTCGAAAA
CTATACCAGTACGAATGCTGACAGTTTGTCGAGCGAAGATGAATTGATAATAAATCTAGC
CGAATCTTATATTAAGTTCGCCACAAATGTAGACACTTCTAGTTCCAACTTTTATCATTT
CGAAGAGTTAGCACAAACTTTCCCAACTTGGAAATCTCAATTGGGATTGTTGAACTTGCA
GTTGCAACAAGGTAATACTACTGAAGCCCAATCAATTGTCGATCTATTAGAATCTGAATA
TTATAGTAAGAACCTAGAAGCTGTCCAGCTGTATAAAGGTAATTTCCTGGCAAACAAAAT
TACATTAGCCATTATGGAAGGTGAGAAATCTAAGGCTGAGGAATTGAGATCTGAACTAAA
GCAATTCGTTCCAAACCATGGTTTCAACAAAAGCCACGAAGAACTGACATCGAAATTTGA
TGAAATAGTGGTTAAATATAAGAATTAGAAGATATATGGAGATAGGTTTGGAATACTATC
CATTGATTTAGGATCTATAGATAGAAAACCTTGAAAAACTTTTGCAAAAAGTTAATCTGT
CATAATGTTAGATAAATTTAATGCACTTCTTGTATTAGAATATCATCCAGTAAATTTGTT
TCTTTTATTCATTATAATGACTACGCTTATGTTGTTAGCGTACAATTTTAGTATACAAAT
TAATAAATATGAATAAATGTTGAACTTACTGCATACATGCAAATATATTATCCGCTGCCT
TTGTTCTAGACGGCGGAAATGTTTCGAATCGGAATATTATTGGTTCATGACAAAATGAAG
GCAATAAGTTAAAATTATTTGTTGTCTTCACCAATTATTTCCATCCAAGTTTTACCTTCC
TTCTTCAATTCTTCAGCGACTTCGTCCTTGATTCTAGCAATCAAAGCTGGGCCAACATAA
GCATATGAAGTGTAAAGTTGAACAAAAGTAGCACCTGCTTTAGCGAATTCAATGGCATCC
TTACCAGAAGAAATACCACCACAACCAACCAAGACTAAGTCAGAATCTTTGGCGTATTTG
GATACGGCTTTCATGGCCTTCAAGGCAAATGGCTTCAATGGCTTACCAGACAACCCACCG
ACTTGGTTTCTCAAAGTCTCATCCTGAGTCTTCAAAGTGTTTGGTCTTTGAATAGTGGTG
TTGGAGACAATAATACCATCAACCTTAGACTTCTTAGCAGCTTCAACAATGGATTGTAGT
TCTGGTTCAGTTAAATCTGGTGCAATTTTGACCAAAACAGGAGGCTTGTGGTTTTGTTTA
CCCAACGCATTTGGCTTATTGCTTTGAGAGTCTCTTTTGGTGATGATTTCAGATAGAAGG
TTAGTTAGTTTGGCTTCGTTTTGAAGGTCTCTCAAACCTGGGGTGTTTGGGGAAGAGACG
TTAATGACAAGAACATCGGCTAATGATTGGAACTTTTCGACACCTTTCAAGTAGTCCTTC
ACTTCGTC
>RGHF80054 Genomic segment corresponding to mRNA: XM_449903 Candida glabrata CBS138, CAGL0M12881g predicted mRNA.
GAAGGATGATGCTAAGAAGGAATCAGAAGCAGAAGAAGACTTCAACAAGAATAGATACTC
CTCAAAGCCTTACAAGATCGAAAACATGTCTAGGGTACTACCACAGCAGCTGAAATACGT
GCAATTCATCAAGGAAGAGAGATTTACACCTGTACGCAAATTTAAAGGTACCAACGGAGT
TGTGGTTTTAAAGGACAACAAACCATCCGAACCCGCAAGCATAATAGAAACAGTAAGGCA
AAGCAAAGACGTAAATGCTCCTTTACCAACCCCATTTAAGGTCACGGAAGAATTAGACTT
CGAGAAGATATAGTTTTGCTTTACCGTCCCTGCCTCTCACGGACAGTGAAAAGTCCATAT
CATTACCGGTAGTTTGGGAGCAACTCCTCAGTTCCATATCATATATATAGCTGAAAAAAA
AAAGAATTATACCACATTCTGTCACATATAAACTGTATAATTAGGATGTAATACATTTAT
CATCATCAAAGCATCCTTTCATCCTTGGCCATGGACTACAAAGGGAACAATGTGAGTGAG
TCCCAGTATTGACCAGAAAGCAATTGATGATTAACCCACTTCTGCAAACATAGAACGCAC
GGAAGTCACCGAATAATAGCCATTATTGAGTCTTCCCATTGAAAATTTTTTTTTCAATGG
TGCTTTCTTTTTTTTGCAAGAATTTTTTGCCAATTTGCTTAGAAGGATACGTAGGTAACC
TAAATATTAATTAGCTCAGCTCATCGCAAGTGAAAACCCTGATTCACTATAGTATTATCA
AAAAAGTATATAAGTAGTTAATACAGGCTGCAGGTCTATCAACATTGTAATTGCACCTTT
TAACCATCGCACTCCCTCACTCCTATTGCTTGAGTTGGTAAATTAATCTTTTAGTTGATC
GCAAAAGACAAATAACTGACTGGATAAAGCCTGAAGCATTTGATACCATTGTCAAATACG
AAATAATTTATTCATCATACATTTATCGCTAAAGCCTATTATGATGCACAGAGTTGGTTT
TAACGTTATCGGTAGAAGATCCTTTTTCACCGTTAATGCCAGACGTCAGGTGTTGAAATC
CAGTTTCATGGGTTTAAAGCCCTTGCAACTAACGGCCCTTCTGCTTGCCGGTAGTGCCGG
TTACTTGTACTTCATGAATGCTAGATCAGCTATTCATGAGTATGTCGTTTGTCCAGTGGT
TAGATTGATTACTCCTGACCCAGAAAACGGTCACAAGTTGGGTATATGGTGTTTCAAATG
GGGTCTTTCTCCAAAGTTGTACTTTGATAAGGATCCTGAATCCCTACACGTTAATGTTTT
CGGTACCACCATGACTAACCCAATTGGCTGTGCAGCTGGTTTAGATAAGGATGCTGAAGC
CATCGATGGTATTATGCCAACTGGTTTCGGCTACATGGAAGTCGGCTCTGTCACCCCAGT
TGCTCAACCAGGTAACCCAAGACCAAGATTTTTTAGATTGCCTGCAGATGATGCTGTTAT
CAACAGATATGGTTTTAACTCAAGTGGTCACGACGTTGTTTACAACAACTTGATGAAGCG
TGTTAACAAGTTCTTAAACTCATACTTTGGCGACAAATCTATTGACAAACTATCTCTATA
CAAAGACAAATTGCTTGCTGTGAACCTTGGTAAAAACAAGAATGGTGACGAAGTGAAGGA
CTACTTGAAAGGTGTCGAAAAGTTCCAATCATTAGCCGATGTTCTTGTCATTAACGTCTC
TTCCCCAAACACCCCAGGTTTGAGAGACCTTCAAAACGAAGCCAAACTAACTAACCTTCT
ATCTGAAATCATCACCAAAAGAGACTCTCAAAGCAATAAGCCAAATGCGTTGGGTAAACA
AAACCACAAGCCTCCTGTTTTGGTCAAAATTGCACCAGATTTAACTGAACCAGAACTACA
ATCCATTGTTGAAGCTGCTAAGAAGTCTAAGGTTGATGGTATTATTGTCTCCAACACCAC
TATTCAAAGACCAAACACTTTGAAGACTCAGGATGAGACTTTGAGAAACCAAGTCGGTGG
GTTGTCTGGTAAGCCATTGAAGCCATTTGCCTTGAAGGCCATGAAAGCCGTATCCAAATA
CGCCAAAGATTCTGACTTAGTCTTGGTTGGTTGTGGTGGTATTTCTTCTGGTAAGGATGC
CATTGAATTCGCTAAAGCAGGTGCTACTTTTGTTCAACTTTACACTTCATATGCTTATGT
TGGCCCAGCTTTGATTGCTAGAATCAAGGACGAAGTCGCTGAAGAATTGAAGAAGGAAGG
TAAAACTTGGATGGAAATAATTGGTGAAGACAACAAATAATTTTAACTTATTGCCTTCAT
TTTGTCATGAACCAATAATATTCCGATTCGAAACATTTCCGCCGTCTAGAACAAAGGCAG
CGGATAATATATTTGCATGTATGCAGTAAGTTCAACATTTATTCATATTTATTAATTTGT
ATACTAAAATTGTACGCTAACAACATAAGCGTAGTCATTATAATGAATAAAAGAAACAAA
TTTACTGGATGATATTCTAATACAAGAAGTGCATTAAATTTATCTAACATTATGACAGAT
TAACTTTTTGCAAAAGTTTTTCAAGGTTTTCTATCTATAGATCCTAAATCAATGGATAGT
ATTCCAAACCTATCTCCATATATCTTCTAATTCTTATATTTAACCACTATTTCATCAAAT
TTCGATGTCAGTTCTTCGTGGCTTTTGTTGAAACCATGGTTTGGAACGAATTGCTTTAGT
TCAGATCTCAATTCCTCAGCCTTAGATTTCTCACCTTCCATAATGGCTAATGTAATTTTG
TTTGCCAGGAAATTACCTTTATACAGCTGGACAGCTTCTAGGTTCTTACTATAATATTCA
GATTCTAATAGATCGACAATTGATTGGGCTTCAGTAGTATTACCTTGTTGCAACTGCAAG
TTCAACAATCCCAATTGAGATTTCCAAGTTGGGAAAGTTTGTGCTAACTCTTCGAAATGA
TAAAAGTTGGAACTAGAAGTGTCTACATTTGTGGCGAACTTAATATAAGATTCGGCTAGA
TTTATTATCAATTCATCTTCGCTCGACAAACTGTCAGCATTCGTACTGGTATAGTTTTCG
AACATTGTAGATGCAGTAGATGCCTTATTGTTCAAGAGAGCCACTTCAATGGCCAGAAGC
AATAGGTCTGGAACACCAACTTCGTTGCCTGAGTCAATACCTTCAACACATGTCTTTAGA
CTCTCTTCAACATCACCTTTAATAGCTTGTGCACTGGCCAACAAGTTCAAGTGGTACAAA
CAATTCTTACCTTTCACATG
>RGHF80055 Genomic segment corresponding to mRNA: XM_449902 Candida glabrata CBS138, CAGL0M12859g predicted mRNA.
TATCAAACCACAATATCGAAAAGCAATTTTCCGATTCCTGTGGTGAGATTGCCTACCTGA
TGGCTGACATTTCAGATGTGAACCAAAGTGATATCAAACAAATCTACGATGAATTGGATA
AGACTTCATCAAAGATTTCCATCAGACTTCTATATTAGAGTATCAATTGTTAGCAATTCA
ACCATGACCAAAAATTGATAGATTTTAACTTTAGATATCTTTATCGTTATATAAAAGATC
TAAACCACTTAATATAAGAGAAAAAGGTTACAATATCCGTGAGATAATTATGCTTTAATG
AAATGGATGGGCTCAGATATGGGCGATTGTCCTCATACCGTCATCATATATATTTGTATA
AAAATTTCTGCATCATACCAACTATTTAATAAAGTATCATGAGAAATATCTTGAAATACC
TTGAAAAATCTGAAATAGCAAGGTTAAATAACATATGCAGACCCTGAACCCTGGTTTCCA
CAATAACAATAGGCAATATTCAACTAATAACAGAAAGGCCCAACACTGCTTTATATTATA
GTATTCAAACAGATTACCCGGCCCACTATACCACACTCCACTTCTTTATGGTGGCAAACC
TTTCTTACGGGCTCGGGTCCAAAAATCCAACTGGCCCAGGGAGACTGGGAACCTATACTC
TCAAGTAACATCAAAGGAAGGATTAATTAGTAGTGTTACTGAAAGTATGATAATACTAAT
GATCAAAGCTGTCACCGGTACTATCTAATTGTGTTCTAAACAGTTGACAAATAAATACTC
GCTGCTGACAAACCAGTACTTGGACCGGATTGAAAGTTATAACAATTGAGAAGAGATCTC
CCCTCAATTCTATCACAGTAATTCGAAACACTCGCAGTTATTGTATAACAGGTGTCGAAT
ATTATTCTAGTATTGAATAGAGTTTCTCAGGCAAGGATTTGGAAATATATTAAAACTGTT
TCAGCGAGAACAAATTTTTGAAAGAGATTACGATCAAAAAATGTCATTAACAACTGCTGC
TCCATTGCTAGCGTTATTAAAAGAAAAGGATGCGGAAGTTAAAGCTTATGCATTACAGAG
CATCAATGAAGGTGTAGACCAATTTTGGTCAGAGGTTTCCAACGATCTTCCTGAAATTGA
AGCTCTTTATGATGACAATGGTTTCCAAGATAGAAAGATGGCTGCACTGATTGCATCAAA
AGTTTACTACAATTTAGGTGAATATGAATCGGCAGTTAAGTATGCATTGGCTGCTGAGGA
GAAGTTCGATATTGATGAAAAGACACAATATGTCGAAACCATTGTCTCCAAGAGCATTGA
GATGTATATCAAACTCGCCACAGAAATTTACAACAAGAGTGGTGAGCAAGTCAATTTGGA
CCCAAAATTAACTATTGTGTTTGAGAAGATGATGACTAAGTGTACTCAAGCGAATGAATA
CAAGCTGGCTTTAGGTATAGCTCTTGAGGCCTTTCGCTTAGATGTCGTTAAAAGTATATT
ACAGGAGAGATTAGGTGAAGATCAAGAAGGTGGCTCAATGAAATTGATGAGCTATGTTCT
GACAGCAGCTACAACTACTGTTTTTAACTCGAAATTCAAAGATGAAATCCTCAGATTACT
ATTTGATCTATTGATGCCATTAAAGAATGCTGACTACTTCATAACATCCAAAGTAGTCGT
AAACCTAAATGACCCTGAGTTGGCTACACAACTTTTTGAAAAATTACATGATGAGGAACA
AATTGAAGTATCATATCAAATTGCCTTTGACCTTGTGTCTTCCGCATCCCAACATCTTTT
GGAGAAACTACATCATAATTTGAGCGAAAGAAGTTATGATTCTGGCCTTCTAGAAATTCT
GACTGGTATACCGACTTGTGATTACTACAATACTTTCTTATTAAATAAGAAAAATATTGA
TATCAGTTTGTTGAATAAATCCAAATCATCCCTTGACGGTAAATTCTCATTATTCCACAC
TGCTGTCAGCGTTTCTAATGGTTACATGCATGCTGGTACAACTGACAACTCTTTCATAAA
AGCAAACTTATCTTGGTTGGGAAAAGCACAGAACTGGGCTAAGTTTTCAGCCACTGCTTC
ACTCGGTGTTATTCACAAAGGTAACTTAATTGATGGTAAGAAGGTTATGGCTCCATATTT
GCCAGGTAGTCGTTCATCTTCCAGATTTATCAAGGGTGGATCTCTGTATGGTCTAGGCCT
AATTTACGCTGGTTTTGGTAGAGATATCGTCGACTACCTGAAAACTCATCTTATTGAGAA
TAGTGGTACCACTGGAGATGAAGATGTTGATGTTCTACTTCATGGTGCTTCGTTAGGTGT
CGGTCTGGCTGCTATGGGAACAGCTAATAATGAAGTTTACGAGGCTCTAAAAGACGTGCT
ATATAACGATGTTGCAACATCTGGTGAAGCTGCCGCATTTGGTATTGGTTTAACCTTGTT
GGGAACTGGTGATGAAACTGCCATCAATGATCTATTCACTTATGCACAAGAGACTTCTCA
TGGTAACATTACTAGAGGTTTATCCATGGCTCTTGCTTTGATAAACTATGGCCGTCAAGA
ACAAGCGGATGAACTCATTGATAAGATGCTTGCTAGTGAAAACAGCTTAATTAGATATGG
TGGTGCGTTCTCGATTGCACTTGCATATGTCGGAACTGGTAACAATAAGGTAGTGAAGAA
ACTGTTACATCTTGCAGTTTCTGATTCTAACGATGATGTCAGAAGAGCTGCAGTCACTGC
ATTAGGCTTTGTCTTACTGCGTGATTATACAACTGTTCCAAGAATCGTGCAACTTTTAGC
CGAATCACATAATGCTCATGACAGATGCGGTGCAGCTTTTGCATTGGGTATTGCATGTGC
AGGAAAAGGTCTACAGGCGGCAATCGATGTCTTAGAACCAATGACAAAGGATCCAGCTGA
TTTTGTGCGTCAAGCGGCCATGATATCTCTATCATTGGTTATGATACAACAGACTGAAAA
GATGAATCCTAAAGTTGCTTCCATAAACTCTCACTTTTTGAGTGTGATAACCAACAAGCA
CCAAGAAGGTCTAGCTAAGTTTGGTGCTTGCGTCGCTCTTGGTATCATGAATGCAGGTGG
ACGTAACGTTACAATTCAACTCGAGAATGCTGAAACTGGTACTCTCGATACTAAGTCAGT
CGTTGGTCTTGCCATGTTTACTCAATTCTGGTATTGGTTCCCAATGGCGCACTTCTTATC
TCTCTCCTTTACTCCAACAACAATAGTTGGTGTGCGTGGGTCAGACTTAAATATTCCTAA
ATTCGACATGAATTGTTACGCTAGAGAGGATGTCTTCTCCTATCCAAAGATGTTTGAGGA
ATCTGCCGATAAAGAAGTCGAGAAAGTTGCCACTGCCATTCTATCTACAACAGCAAGGGC
CAAGGCGAGAGCCAAGAAGACTAAAAAAGAGAAGGATACCAATGAAGATGACAAGAAAAA
GAAGGAAAAAGATTTGAAGAAGGAAGAAACCAAGAAGGATGATGCTAAGAAGGAATCAGA
AGCAGAAGAAGACTTCAACAAGAATAGATACTCCTCAAAGCCTTACAAGATCGAAAACAT
GTCTAGGGTACTACCACAGCAGCTGAAATACGTGCAATTCATCAAGGAAGAGAGATTTAC
ACCTGTACGCAAATTTAAAGGTACCAACGGAGTTGTGGTTTTAAAGGACAACAAACCATC
CGAACCCGCAAGCATAATAGAAACAGTAAGGCAAAGCAAAGACGTAAATGCTCCTTTACC
AACCCCATTTAAGGTCACGGAAGAATTAGACTTCGAGAAGATATAGTTTTGCTTTACCGT
CCCTGCCTCTCACGGACAGTGAAAAGTCCATATCATTACCGGTAGTTTGGGAGCAACTCC
TCAGTTCCATATCATATATATAGCTGAAAAAAAAAAGAATTATACCACATTCTGTCACAT
ATAAACTGTATAATTAGGATGTAATACATTTATCATCATCAAAGCATCCTTTCATCCTTG
GCCATGGACTACAAAGGGAACAATGTGAGTGAGTCCCAGTATTGACCAGAAAGCAATTGA
TGATTAACCCACTTCTGCAAACATAGAACGCACGGAAGTCACCGAATAATAGCCATTATT
GAGTCTTCCCATTGAAAATTTTTTTTTCAATGGTGCTTTCTTTTTTTTGCAAGAATTTTT
TGCCAATTTGCTTAGAAGGATACGTAGGTAACCTAAATATTAATTAGCTCAGCTCATCGC
AAGTGAAAACCCTGATTCACTATAGTATTATCAAAAAAGTATATAAGTAGTTAATACAGG
CTGCAGGTCTATCAACATTGTAATTGCACCTTTTAACCATCGCACTCCCTCACTCCTATT
GCTTGAGTTGGTAAATTAATCTTTTAGTTGATCGCAAAAGACAAATAACTGACTGGATAA
AGCCTGAAGCATTTGATACCATTGTCAAATACGAAATAATTTATTCATCATACATTTATC
GCTAAAGCCTATTATGATGCACAGAGTTGGTTTTAACGTTATCGGTAGAAGATCCTTTTT
CACCGTTAATGCCAGACGTCAGGTGTTGAAATCCAGTTTCATGGGTTTAAAGCCCTTGCA
ACTAACGGCCCTTCTGCTTGCCGGTAGTGCCGGTTACTTGTACTTCATGAATGCTAGATC
AGCTATTCATGAGTATGTCGTTTGTCCAGTGGTTAGATTGATTACTCCTGACCCAGAAAA
CGGTCACAAGTTGGGTATATGGTGTTTCAAATGGGGTCTTTCTCCAAAGTTGTACTTTGA
TAAGGATCCTGAATCCCTACACGTTA
>RGHF80056 Genomic segment corresponding to mRNA: XM_449901 Candida glabrata CBS138, CAGL0M12837g predicted mRNA.
AGACGTACACATTTGCTATTGGATTAGAAGTTTGTTTGAATACCAAATGAGCCTAAATGA
AAGTATATCCTTTAGTTTCATCAATAGTTTACTAACTAGAATTGAATCGAACAAACAACA
CAAATATGAAACTAGTGAAATCATGCTGCAAGATCTCGAAGCCATTACAACATGCTGTTG
GAATTATGGAATAAACCAACTGCTGAACAAAAATTATACAGATGGAGAAAAGTGGTGCCA
GGTAGCAATCAGAGTTTCAAGTTTGGTTAATCAAAACTTAGTGTTACAATTACGTCAATT
ATGGGAACAACTGTTAAGCTGCAGCAAGATGAAGTAAATGTGTACTTCTCATACACCAAT
GTTTAGTACCATTATTTGCATTTTAGTTACTTGAGTCATTATAGACTTCTAAGACAAATC
ACCAGGTAAATTAATAGGATGTGGATATTTGTGTGGCTACGAAGTCTGTATAACTGATAC
ACACAGTTTAATTACAAAAATTGATTAACATTTAACGAGAAAGACTCCACTTACTGCTGG
TAAGGTGTCTCAGTTTTTTATTGCGAAAAAATTGCGGGCAATTTCCAACGCCTACGTGTG
CACAAAATGGAAAAAAATATCCAAATTGACTTCTTGTGCACTAAGCAAAGGTGTATAAAT
CTCAAATATCACGTGGAACATTATCAGAATATATGAATAATCTTCTGCTGATAATTTAAA
AAAAAAGTGTGACGCTCGAAAATTCAACAGCGAACGGCACTGGCACAATGCGCGAGATGA
CTGATTATTTTTCGAGGATGCTAATAAAAAAAAATGATGAGCTGAATTGTATCCTTGACT
CTGGTTATAAATCAATTATTAACATATATATAGAAGAGTGAAAATCTTAAATTCGTTTGC
CTCAATTGATAATTTCTCAATACATCGATAGATTTTATTCTTATTTTTTGGCTTGCTATA
GAAACCACCCGAAGCTTTTCTAACTATAATACTAAACAAAATGGATATTAACCCTCTTCA
AGATTCTTTCCAAAGAGCAATGAACCTGTCAAGATCACCAGGTGCTGTTTCCACTTCACC
TACTCAATCATTCATGAACACTCTACCCCGTCGTTTGAGTGTCTCAAAGCAACAGAAAGC
CCTTAAACCATTCTCTACAGGTGATATGAGAATCCTTCTACTGGAAAATGTCAACCAAAC
TGCTGTTGACATTTTCAAGGACCAAGGTTATCAAGTCGAGTTTTACAAATCCTCTCTACC
GGAAGAAGAGTTAATTGAAAAGATTAAGGATGTACATGCTATTGGTATTAGATCGAAAAC
GAAGCTAACTGCCAATATCTTGAAGCACGCTAAGAACCTAGTCGTTATTGGTTGTTTCTG
CATCGGTACAAATCAAGTTGACCTTGATTATGCTGCAAGCATCGGTGTTGCCGTGTTCAA
CTCTCCTTTCTCAAACTCTAGATCCGTCGCTGAACTAGTCATTGCTGAAATCATCTCCCT
TGCTAGACAATTGGGTGACAGATCCATCGAATTACACACCGGAACATGGAATAAGGTTTC
TCAGAAATGTTGGGAAGTCAGAGGCAAGACACTTGGTGTTGTTGGTTATGGTCATATTGG
TTCCCAGTTATCTGTTCTTGCCGAATCTATGGGTATGCATGTATTATACTACGATATTGT
CACCATTATGGCTTTAGGTACCGCTAAGCAGGTTTCTACGCTAGATGAGCTTTTGAACAA
GTCTGATTTCGTTACTTTACATGTTCCAGAAACTCCAGAAACCAAAAACTTATTGTCGGC
CCCACAATTTGCTGCTATGAAGGATGGTGCTTACGTCATCAATGCATCCAGAGGTACTGT
TGTTGACATCCCATCTCTAATCCAAGCTATGAAGGCAGGTAAGATTGCTGGTGCAGCTTT
GGATGTTTATCCAAATGAACCAGCAAAGAATGGTGCCGATGCATTCTCCGATAAATTGAA
CAACTGGACCTCAGAATTAGTTTCACTGCCAAATGTCATCCTTACCCCACACATCGGTGG
TTCCACTGAAGAAGCACAAAGTGCTATCGGTATCGAAGTTGCACATGCTTTGAGTAAATA
CATAAATGAAGGTATTTCCGTTGGATCAGTAAACTTCCCAGAAGTCTCCTTGAGATCGCT
AGACTTGGACCAAGAAAACACTGTGCGTGTTCTATACATCCACAAGAATGTTCCGGGTGT
GTTGAAGACGGTCAACAACATTTTATCAAACCACAATATCGAAAAGCAATTTTCCGATTC
CTGTGGTGAGATTGCCTACCTGATGGCTGACATTTCAGATGTGAACCAAAGTGATATCAA
ACAAATCTACGATGAATTGGATAAGACTTCATCAAAGATTTCCATCAGACTTCTATATTA
GAGTATCAATTGTTAGCAATTCAACCATGACCAAAAATTGATAGATTTTAACTTTAGATA
TCTTTATCGTTATATAAAAGATCTAAACCACTTAATATAAGAGAAAAAGGTTACAATATC
CGTGAGATAATTATGCTTTAATGAAATGGATGGGCTCAGATATGGGCGATTGTCCTCATA
CCGTCATCATATATATTTGTATAAAAATTTCTGCATCATACCAACTATTTAATAAAGTAT
CATGAGAAATATCTTGAAATACCTTGAAAAATCTGAAATAGCAAGGTTAAATAACATATG
CAGACCCTGAACCCTGGTTTCCACAATAACAATAGGCAATATTCAACTAATAACAGAAAG
GCCCAACACTGCTTTATATTATAGTATTCAAACAGATTACCCGGCCCACTATACCACACT
CCACTTCTTTATGGTGGCAAACCTTTCTTACGGGCTCGGGTCCAAAAATCCAACTGGCCC
AGGGAGACTGGGAACCTATACTCTCAAGTAACATCAAAGGAAGGATTAATTAGTAGTGTT
ACTGAAAGTATGATAATACTAATGATCAAAGCTGTCACCGGTACTATCTAATTGTGTTCT
AAACAGTTGACAAATAAATACTCGCTGCTGACAAACCAGTACTTGGACCGGATTGAAAGT
TATAACAATTGAGAAGAGATCTCCCCTCAATTCTATCACAGTAATTCGAAACACTCGCAG
TTATTGTATAACAGGTGTCGAATATTATTCTAGTATTGAATAGAGTTTCTCAGGCAAGGA
TTTGGAAATATATTAAAACTGTTTCAGCGAGAACAAATTTTTGAAAGAGATTACGATCAA
AAAATGTCATTAACAACTGCTGCTCCATTGCTAGCGTTATTAAAAGAAAAGGATGCGGAA
GTTAAAGCTTATGCATTACAGAGCATCAATGAAGGTGTAGACCAATTTTGGTCAGAGGTT
TCCAACGATCTTCCTGAAATTGAAGCTCTTTATGATGACAA
>RGHF80057 Genomic segment corresponding to mRNA: XM_449900 Candida glabrata CBS138, CAGL0M12815g predicted mRNA.
AACACTCAAGGAAAAGATGCATTTATTAAGTCATGATTATATTGCCTCTGCAGGTCAGAG
GGATAGACTGAAAGTTATAGAAAAGAACAAGAATCATTCTACGGGTTCATTCACATCAGA
TGAATCAGGGTTAGACTCAAACTCTAATATTCATATGGATTTTCATAGCTTAGGGCCAGG
ACGTAAAAATTCAGTTAAACAGGAGCCGAGTCTACGCTATAACTTCAGAGATGATATAAA
CAGTTGTGGAAGCACTGTAGATGATAAGTCAACTTATGATGATAATTTCGCTGGACTACC
AAAAGCTGAAAATTTTGATTAATGACTTTAACCTTTGCTAAAGAAAGCATTACTGTTTAA
GTGAATTTCCATTTTCAATTTAATGTTCTATCATATGTTTATTAGGATGTGATTTTTATT
TTATGGATATGTTTAATTTTATCTGTTCAGTTTGTTGCATTAGAATTCTATTTACTAGCG
GGAAATATCAACCCCCAGCAAAGTTATATCTTTAAGTATATCTATATCCTAATCAGATAG
TTACTGTTCTTCCTAATTAAAATGCTAAAAAAAGTGAATTTAATGTTCACTAAATTTAAA
AATCACATCTGTTTGACCTGGTAACCCTAAACAACTAATTTATAATTATATACATTATAA
CGTTTAGGTAACTAAAGTTACCTTTAGCAAAGATAAAGTTATTTAAGGCTTATCAAACAC
ATTTCGTACAATTAGACATAACCAGCTTTTGATAGAGCTCACAAGTGAGATAATTAAGCG
CCAAGAATCTTTAGGATCTCTAAATACAACATACTACAACATTGGCAGATAAGTAATTAT
TTTCTAATATTATTTTAGTCTTTTCTGCTGTACACCTAAGTTGATCGTTTATAGTAAGCT
CAAGAAAAGAAGTCACTATATCACTGTATACCGAGTTACAAAACTTAGGCAACGCCATTT
GGGTTCTTCAATTTTAGTAAGGAAATAATTAGTTACCGCTATGCCTGCCACTCAAGCCAT
AACTGAGTTCTGTAAAGCTTCTGTTCAAATTTCGAGTTTGATTAGTCCGTTAAACACCCT
CAATGAAAGTGGTGTTCAAAACGTGAACGACCGAATCAATACACTTGTTGCCCTTTGCGA
AAAATTTGATGACTCAAATAATAGTGTGATTAAGGATGAATTTGACAGTAAATTACTATC
TAAACTTGAAAATACAGTAATTAGCTTCTGGAATACTTTAACTATTGCTTGGAAGACCAT
CGAGAATAATAAATGTGTTACGAAAGAGCATGAGGATATTATATTAAGAAACTCAAAGTT
AGTACTTACGCTCAATTGCAAATATCTGGTATGTCAACTGTTAAAGATACATGAACTTTA
TTCAAAGAGTCTAGAAAATTACCTCAGATCACTAAATTGCCAATTGAAGGCGTTTAAATT
ATGGAGTGAGAATTGTTTACTTACGGAGGCAAACAGTATTGGAACTAAAATCGAACTTAT
GATACAAAAACAATTCGATCATATAACAAAAGTTGATATTAATACTATCTACAATATAGA
TAGTAGCTCCAGTAACAAAATGTTGTTTGATAAATACTACACTGAATATTATATTTGCTG
CTTTCAAATGGCTCTTAAAAAGGAGGACATTGAACAAGCGCATAATTTTGAGGAAAAGGC
AAAACTGGAGAAAACCTTATGTGCATTGGATCCTGATTTAGGTATCGAAATTTGCAGACA
GTTTTTCAATACATGCTTAGAGGTATTTGAACGCGAGGTCGACAATGTTTTGCTAATGAA
TGACTTATTACTATTTATACAAAGATTGAAAAAGTATCTCAGTATTCCAGATGCTATGAT
ACAAAATCATCTGGAATACTCTAATTTGAAGTTCTCTACAGATTACCTTCTAATTAAAAT
AACTATTGATATTAGCAAAAAAAAAACATACCTAGAAAGTGAGACACTAACATATTTAGA
ACAATTTAAAGGTCAATTTCCAGAGCGAATTGAACCTTATGCAGCAATAATTACATATTG
TAAGGATTTCGATACAGAAATGGGTTTTGAAAAAGTAGAGTCAACTATCATGGAAATGAT
TATGACAGTAGATGTGAAAACCAATTTCGACATGATCATTAGTTCTATCGGCGAGTTTTC
AAGGAAAAATACCGTATCATCCATGCTATGTCTCGATTATTTAATATTTAATAAAATAAA
TGCTAAAGAGGATAGGAATTATTTTGAAAAGGCCATTATTGCTAGATTTTATCTCACTAC
CCAATCCAATATCATTAGCAGTGAAGTAAAAGCAACTGGTTTGTATAATTTCCTCAATGA
AGTCGAGAAAGTGATAATTCATGAATTTTCCAACAAGACTGTAGCAACAATTATTGCGTT
ATTGTGGAATGAAGCCAAGAAATTAGAGAAGAACGATTGTCTACAAGACTCAATTTTGTA
CTATAAGTTAGTTACAAAAGATATGCTCTGTCAAAACTACACTGATTCAATTAAATTATT
CAGGGCATTAGCCAACCTATATTTGAGGTTAGATGACATAACGGCCGCCGAAAAGCTACT
GGCTAAATTTTCAGACGAGAATAAAAGAGATTCCCTAACACAATTAATTTATTTTAGAAT
ATTCAGTAAACAAAGGAAAATAGATGAAGCTACCAAAATACTTGAAACGATAAGTAAACT
TGAAGATGACAAAGTGCCTAGTATACTAATGATGGCCGTTACTGAATGTAAAGATATACC
GAGCTTATCATTATCTGCAATTCTTCTTTTGTACCAAAATATTAAACTTGACACAACGGA
AAATAATAAAGACAAAATAGATACCTTGGTAGTACCTACCCTAGGCTTTACCAGATATAC
TATTCAATCAATTTTGAAAATAAACGAATCCAATTTTCCTCAAAGCATTCTTTCCTACAT
TAATACAATTGTACAAATGGTACAAAAGTGCAAGCAGTTCCTGGAAAAGACCAGAATTGC
TAAATTGCTAAATGTTTCCAACGAGGAACATAGTGATACTATTTTGATAGACGAAATTGA
GTGGTTATGTGCCACATGCTATAATATAACTAGTAAATTATTCGAAAAGAAATGCGTCAC
AACTGAGTCGTTGTCTTTATTGACAGAAGGACTTGAAATTTTCCAATATATCCCGAGTGA
TGACTTAACATTTCCAAAGAGATTATATTATTTGACATGGAAATTTAGATGCCAGATACT
TCTATTATTAATATTGAAGGCCGATCCTAAGCTTAACACACAAAAACTTGATTTAGGTTC
TCAGAGCAAGCTAATTTTAGATAATATATTGGCTCTACTGGGTACCAATGACTACCAAGA
TTGTAAAAAAGAAAGCTTTGACGTACAGTTACAAGAGTGCATTGTGTTAGTCTTGCAGCT
CTATTTCCAGGAAACATTGAATTTAGGTGGTAAGGATGAACTGCTATCTTTAGCTGCAAA
ACTGGATAGCTCACTTAGCACCTCTGTTGACCAAATTTTGGTAGAGGCGGTTATTAAAAC
AAGAAATATACCTCCTAGGACTTTTACCACTATTCTCACTATGATTATAGATAGAAACAT
AAACAACTCAAAGTTAAGAGACGTACACATTTGCTATTGGATTAGAAGTTTGTTTGAATA
CCAAATGAGCCTAAATGAAAGTATATCCTTTAGTTTCATCAATAGTTTACTAACTAGAAT
TGAATCGAACAAACAACACAAATATGAAACTAGTGAAATCATGCTGCAAGATCTCGAAGC
CATTACAACATGCTGTTGGAATTATGGAATAAACCAACTGCTGAACAAAAATTATACAGA
TGGAGAAAAGTGGTGCCAGGTAGCAATCAGAGTTTCAAGTTTGGTTAATCAAAACTTAGT
GTTACAATTACGTCAATTATGGGAACAACTGTTAAGCTGCAGCAAGATGAAGTAAATGTG
TACTTCTCATACACCAATGTTTAGTACCATTATTTGCATTTTAGTTACTTGAGTCATTAT
AGACTTCTAAGACAAATCACCAGGTAAATTAATAGGATGTGGATATTTGTGTGGCTACGA
AGTCTGTATAACTGATACACACAGTTTAATTACAAAAATTGATTAACATTTAACGAGAAA
GACTCCACTTACTGCTGGTAAGGTGTCTCAGTTTTTTATTGCGAAAAAATTGCGGGCAAT
TTCCAACGCCTACGTGTGCACAAAATGGAAAAAAATATCCAAATTGACTTCTTGTGCACT
AAGCAAAGGTGTATAAATCTCAAATATCACGTGGAACATTATCAGAATATATGAATAATC
TTCTGCTGATAATTTAAAAAAAAAGTGTGACGCTCGAAAATTCAACAGCGAACGGCACTG
GCACAATGCGCGAGATGACTGATTATTTTTCGAGGATGCTAATAAAAAAAAATGATGAGC
TGAATTGTATCCTTGACTCTGGTTATAAATCAATTATTAACATATATATAGAAGAGTGAA
AATCTTAAATTCGTTTGCCTCAATTGATAATTTCTCAATACATCGATAGATTTTATTCTT
ATTTTTTGGCTTGCTATAGAAACCACCCGAAGCTTTTCTAACTATAATACTAAACAAAAT
GGATATTAACCCTCTTCAAGATTCTTTCCAAAGAGCAATGAACCTGTCAAGATCACCAGG
TGCTGTTTCCACTTCACCTACTCAATCATTCATGAACACTCTACCCCGTCGTTTGAGTGT
CTCAAAGCAACAGAAAGCCCTTAAACCATTCTCTACAGGTGATATGAGAATCCTTCTACT
GGAAAATGTCAACCAAACTGCTGTTGACATTTTCAAGGACCAAGGTTATCAAGTCGAGTT
TTACAAATCCTCTCTACCGGAAGAAGAGTTAATTGAAAAGATTAAGGATGTACATGCTAT
TGGTATTAGATCGAAAACGAAGCTAACTGCCAATA
>RGHF80058 Genomic segment corresponding to mRNA: XM_449899 Candida glabrata CBS138, CAGL0M12793g predicted mRNA.
ATAAAGGTATCCTACTAATTTTGCTACGAGAAAATAAATTGGTCCTGTCATAATTCTATG
CTTACTATTGTGGCCTTGAAATAACGGAGTTAGTAAGATCATGTAATCTTCTTATCATTG
ATTTCAGGGACCCGCCACGAATATAATCGCTAAATGGGAGGAAACCAAAATGCTTTGACG
ATTTAGTTTGTTAAAGCATTGATGAGATCATAGGCTCTAAGAATTTAAATCGTGCTGATG
AGATCATCTTTGTTAGACCGGACGAACAGCAATATCACGTACCGTGCACTTGTGCTGGTT
TTGTCCCCTTATTTCCTTCCGCAGCTGTTGCTGTGCAAAAAAACTGCACTATGACTATCT
GTTATATTTCGAAAAATGCACAATTGTTTGACATTCGATAATGACGTATAATGATTAAGA
TCCCTTCACTTTATTATAGCCGTACCATTATGTCCTATGTCCTTTCAAACAACATTACAA
TCATGGTGCGATGTGATGCAGCAATGTCTCAGTTAATGAATAATTGCTGATTGTTCCTTT
TTCCAGCTAGATACCAGTTAGTTTGGTTTATTATGGGTAGCTTGCACAGGTTTGGTACTG
GTCTTTGAGACGTTGTAATTATTACAGCAGTTTGCTATATGTCAGGCCAAGTCTCTGCAA
TGTTTGACAATAAATTGGACAACCTTAAAAATAGTTCCCTGTTGTTCCGATACAAAATGT
TTGTGACTTCGGTATGGTATAGAAGAAAAAGAAAATATAAGCCAATATGGGCCCAAATAG
GTAGGGAGTTGCTTTGGCCAGCATAAGCTGAAATATCCATTATCAAGAAAATGGTGACAC
GATTTTGAGTGCATCTATTTAACTAACAAGGTATTTAATAGAAGTAATGATCAAATCGTC
TTCTCAGAATATGAAACTACTTTACTCGTGATATATTAAAAACAATATTGGTTGGTAGGT
GTTTGGTAACTAGTGAAGTCAGTTTTAATAGAATACACCAATGAGTACACTTAGCGAATC
AATTAGCGGGGTCCCCGTTGATTCGCCTGACGTCGCCTCTGCGATATCCATATATGGGGT
TCCTTCTTCAACCAGATTTAATTTGGATAATGAAGACCTTGATGAACAGCGGTGTTTATT
CGATGTTAGTTATAGTACTGATAATCTGTCCACAGTGGCAATGTATGAGTTAGATCCGGG
AACATTGGATGACCATGTACATAGTAAAGTATACATAGACAAGGACTCACTTGTCTCTCG
TTCTCCTTCCAGAAATTCTACAACTTCAGTCGTTGCTACTAAAGATGGTATTGAAGGACG
CCATATCAAGAGGAACAAGAAAATTGAAAAGAAAATGTCTAATGGAAACAATATGATGAT
GACTCCATATTCATTAAATTTGCTGTCAACATTTGATAAGAAAGATAGATTAAAAGTGAC
CTCTGATACTTCATCAGTTACTTCCTCGTTGCGTAACAATTTTATTGATAGTGGTTATTC
TCCGAGATGTCATAGCCCTTTATCTCAGGTTGATTCTACTATGTTATATCCAGATTCACC
TAATTATCCTCCATTAACACTCAAGGAAAAGATGCATTTATTAAGTCATGATTATATTGC
CTCTGCAGGTCAGAGGGATAGACTGAAAGTTATAGAAAAGAACAAGAATCATTCTACGGG
TTCATTCACATCAGATGAATCAGGGTTAGACTCAAACTCTAATATTCATATGGATTTTCA
TAGCTTAGGGCCAGGACGTAAAAATTCAGTTAAACAGGAGCCGAGTCTACGCTATAACTT
CAGAGATGATATAAACAGTTGTGGAAGCACTGTAGATGATAAGTCAACTTATGATGATAA
TTTCGCTGGACTACCAAAAGCTGAAAATTTTGATTAATGACTTTAACCTTTGCTAAAGAA
AGCATTACTGTTTAAGTGAATTTCCATTTTCAATTTAATGTTCTATCATATGTTTATTAG
GATGTGATTTTTATTTTATGGATATGTTTAATTTTATCTGTTCAGTTTGTTGCATTAGAA
TTCTATTTACTAGCGGGAAATATCAACCCCCAGCAAAGTTATATCTTTAAGTATATCTAT
ATCCTAATCAGATAGTTACTGTTCTTCCTAATTAAAATGCTAAAAAAAGTGAATTTAATG
TTCACTAAATTTAAAAATCACATCTGTTTGACCTGGTAACCCTAAACAACTAATTTATAA
TTATATACATTATAACGTTTAGGTAACTAAAGTTACCTTTAGCAAAGATAAAGTTATTTA
AGGCTTATCAAACACATTTCGTACAATTAGACATAACCAGCTTTTGATAGAGCTCACAAG
TGAGATAATTAAGCGCCAAGAATCTTTAGGATCTCTAAATACAACATACTACAACATTGG
CAGATAAGTAATTATTTTCTAATATTATTTTAGTCTTTTCTGCTGTACACCTAAGTTGAT
CGTTTATAGTAAGCTCAAGAAAAGAAGTCACTATATCACTGTATACCGAGTTACAAAACT
TAGGCAACGCCATTTGGGTTCTTCAATTTTAGTAAGGAAATAATTAGTTACCGCTATGCC
TGCCACTCAAGCCATAACTGAGTTCTGTAAAGCTTCTGTTCAAATTTCGAGTTTGATTAG
TCCGTTAAACACCCTCAATGAAAGTGGTGTTCAAAACGTGAACGACCGAATCAATACACT
TGTTGCCCTTTGCGAAAAATTTGATGACTCAAATAATAGTGTGATTAAGGATGAATTTGA
CAGTAAATTACTATCTAAACTTGAAAATACAGTAATTAGCTTCTGGAATACTTTAACTAT
TGCTTGGAAGACCATCGAGAATAATAAATGTGTTACGAAAGAGCATGAGGATATTATATT
AAGAAACTCAAAGTTAG
>RGHF80059 Genomic segment corresponding to mRNA: XM_449898 Candida glabrata CBS138, CAGL0M12771g predicted mRNA.
AACAAACTAAATCGTCAAAGCATTTTGGTTTCCTCCCATTTAGCGATTATATTCGTGGCG
GGTCCCTGAAATCAATGATAAGAAGATTACATGATCTTACTAACTCCGTTATTTCAAGGC
CACAATAGTAAGCATAGAATTATGACAGGACCAATTTATTTTCTCGTAGCAAAATTAGTA
GGATACCTTTATTACAATTATGCCGAAGAATCTATTTGCTCACTGTTTCAATCAGTAGGC
CGTATGTCTCCACACAAAGCTCCATAATCCAATTAATACGTTGAAAGTATCTTTTATCTT
TTAAAAACGCTAGATTTTTTGTAGCGATAATAGGTACATTAGACATAATCTCAGCATTTC
ACGTTAGGGAACATAAACGACTTAAGGCAGAGTTAAACTTTTTACACACGCCAGCTTCAT
GTTGTGAGTAAATCTGGGAAATAACAAATGTTATATATCGTATCAATCTTGAAATTCTGA
AATTAGTTAAAAGGTTAAAATAAGGCCATACACTTCAGACTATCTTGTAATTATAACCTC
TATGTTGTACATCCGTCTATGTTGGTCAACCATTTTATTGGAATGATGTACTGAGCTATT
TTGGCTTCCTCTTGCAGATCTCCTACAAATGATTAGTGCAGCACCTGCGATGGTGACAGT
ATTTATTAAAAAGTATGTTCTTTGTATCATTATTCCACACATTGTATAGAAAGACTGAGA
ACAGAATTTAGCCGCTAATGTTATACATCAGACTATGTACTTTAATACGAGACATCTGTT
GCCGCTATCTCAAATCGAAAAAGTATAAATAGCCGCCGGTATCTACCCTTTTAGCGATTA
AAGAAGTCCTTGTTCAGTAGTCATATATTTTTTTTTTCAAATTATTACCTCTAGCTGTGT
AGTCTTCTCCTTACGTTACGATATCTTTGGATTCTTGTATGAGAAAACAAGATAGATAGC
TCTTCCAAATCATTATCTTTCTTGTTCTATTTATTGTAACATGGCAACTACGCAACTGAC
TAGACAAAAAGTCGATACTAGGACTGCCATCTCGGTCGATCAAAGTCAAAAGCTTGTACA
GACTATGCTGACTATGTCTTTCGGGTGCCTAGCCTTTCTCAGAGGGTTATTTCCTGATGA
TAGCTTTGTCGACCAAAGATTTGTCCCTGATAAAGTTGATAAAAACTATGACAGAAACAA
CTGTGCTCAGAATAATTCAATTAAGATTAAAACATTAGCTCGTGGTAGAAATTCTGAGGT
TGACGTTTTGTTAGATTGGCTAGAGAAGGCCGTTTTCAAGTCTATCAGGCTAAAATTCTT
GAAAGCCTTAAGTTTGGGAATATTTTTGGATGAGAATAACCCTCAAGAGATGATTGAGAA
TTATATTTTTTCATTCGAATATGACAACGATGAAGTTAAGATGAATGTTACAAACAAAAA
TACCACTGGCAACCGAGATGATTCTATTTCCTTATTAGATTCTCGACGCATGGCACAGCA
ACTCATGCGAAGATTTATAATCATTACGCAGTCCCTCGAACCTTTACCCCAAAGAAAGTT
CTTGACAATGAGACTTATGTTTAATGAGAATACTGATCCAGAATACCAACCTCCTTTTTT
TAGAGATGCTACTTTTGAGAAACAAGCTACAATAAAAATACCTACGACGATGGAAAAGGA
AATTACAGAGATTGGAACTCTGGATACAAAAACACATAAGCTAAGCTTGAACATTCTCTC
TGCTTGTGATTTAAAGGAAGGGGAGCAGACTATTGAGCTAAACCCATTTGATCTAGTAAC
AAAAAAGTTTACCAAGGTCGAGAAGACAGAACACCATGAAGTAAGCCACCATGAAGTAAG
CCAGACAACGAGCATCTTAGGCCATCTTTTAGAATCCACCCAATGTTCTCTTCAACCAAC
TCAAGCTGTAGTAAATCATCAAAGTTTAACTACAGGAGCATGCGAATGCAGGGAGACACT
CAGTAAAAGCTGTACTGCATTCAAAACCTGCCGAAAATGTGCAAAAGTCGTACATGGCAT
CTGCTATGGTAATGTTGGTACACAAAAGATTGATCAATGTATTGAATGCCTGTGTGGTCC
CGAATTTAACTATTCAAATACTTACTTTAAAGATCTGATGCTGTTAAGAAAAGTTTATAG
GCAGATCAATAGACAGAAAGGCTTGTTACCCTCGGCGCTTTCTGACTTGTTCAATAATGT
GACATCCAATAAAAGAGATGATTCTGAGTCAACAGAACGATTCCAATTCTGTATTTCAGC
GCTATTGTTTGACGGTATTCTTGTAATTAACGCTAACAATGGTATACAAGGTCAAACAAG
TCAGCATAAAACAAACGAACAGCAGGTATTGGTCGACTATGACAATATATGGTGCCCAGT
AAATGGAAAATTGACCAAAAACCAATTGTATCACATAAAGTACTTCCAAATTAAAGCAAT
CCCCTCTTGTCACCGAGACATTATACCTCAGTCAAAAACACAGGTTTTATTATGGATAGA
GGAGGTTAAAGAGCGGAGAACTCAATTAAATAGGTACATTTCCGATACTTTAGAGATGGG
CCAGCTATCTCTTAAGGAACATAAAGAAACTACTTATAACGTACAGGCACAAGAACCACA
TAAAAGAAAGAACTCAGACATAGCTGACTCAATGCCAATTGATACTCAGGAGTTTTATCA
GGAATTAAAGGATACTCCAAAACCTAAAAAATACAGGAAAATAAGTATATCAAAGAAAAC
ACTTAGAAGTATGTGGTGATAGTTCTTTAGTTTTAGTTTAGTAGCAAATAATGTGTAGTA
TCCTGGAATTCTCATTCCTAGTGAAAAAAACTAGTCAGAAATGCAACTATCAACTTGTTC
CAAATCGTCACTTAGAAATTGCACATCATCAATGTCCATAATTTCTTGATTATTGCTCGT
CTTTGCTGTATCAGATTTTCTTATTGTTTGTTCTTCTTCTAATAGATTTCCACTAATCAT
CTCTTTCAATTTATCATTCCTAACTCTCTGTTTATCCAAAAGTTCATTAATATGTCTGCA
ATTTTCATCCAATGTTCGTACTGTCGAGTCCACAATACTTCTTTTTGAATAAGATATCAC
ATCTCCGTCTAAATGGAAATACAAATTTGCACTACAAATCAGCCTTTCAACACTTTCTTT
AACTTCATCATACTCTATACCCAACTTTTCTGATAAGTAACTTATCGTTAGAGTTTTTGA
CAATTTGAGATAAAAGCAGTATATCTTCATTTTCATGAGTCTCTCGGCTGTTTCCCAGCT
TTTGTTTAATAAATAACATCGGGATAATGTTTTCTGAAATTCATTATTCCATAGAGCTAA
AAAGCACTTAAAGCTCGTATTAATCAGCAATTTCAATGACCTGGATAGAATATCAACGGT
GTCAAAAAGCTCTGTAAGTTCATCGATGGAAATTAACTCATCATAACTGTTCATAGGTAT
TGAAACTAATGTTGAAGCTGCTATCATTGTTTTGAGCTCAGGAAGTAAAAGTAAAGCATC
ACCATCAACTTTACTTGTCAGTATCTTCATCATCGTTTTTGGGTCTTCAATGTAAAACTT
GTAAAATTTGGAGGAGCACTCAAAATACCTTCCTTCAATGAAGTAAGACGTACAGATATA
CAGTTTTATCCTGCATATACTCTCCTTTTCGTCACTCAAATTTTGAGATGGTTGTTGATC
TTTTGAAATTTGATCAATTCTATCATCTGATAGGCTGTATTGTAATCTTAACTCTAATT
>RGHF80060 Genomic segment corresponding to mRNA: XM_449897 Candida glabrata CBS138, CAGL0M12749g predicted mRNA.
TAGAGACATTCTAAACAGTGAACTCAATCTTGAGCTTGAGTCCTTGAAGGATGAGGAAGC
ACCACCACTGGATGAGACTTTCCAGGAGTATTTAGATAAATCAGGCTTTAGCATTGTTGA
GAGACCAGGTAAGAATGAAGCTGAATTGAAGAAAACCACTGCCGATGGTGAAACTGTTCG
TGTTTTGTTTGATGTTGCCCAAGTAAGCAACTTGCCTTACGATGCTTCTTTGGCCGAAGC
TGCTGCCAATGAGCAAGCAATCAATGAAGATGATTACGACGCCCTTTCTGATAATTTCGC
CAATGTTACAGTTGTCGTTTCCAAGGAAGGCAGATCAACTTTGGGTTTCGAACTTCTAAT
GAACATTCAAGAAGGTAGCTTCTATGTCGACAGCGTTACTCCATATCAAGGTGACAACGT
GGCTTTGTCAGAATCTGCTGAGGCAGATGCCCAAAGGGACGCTGTTTATCACGGTCCACC
ATTCTCTAACCTAGACGAACAACTACAGGAATCCTTGGAAGTATTCCTAGAGAGCAGAGG
TATTAATGAGGACCTTGCTTCTTTCATCGGCACTTACTCTGAATTCAAAGAAAATAACGA
GTATGTCGATTGGTTGAAGAAGATGAAGGAATTCTTCGAGTGAATTTCCAAATTCCATCT
TGACAAATACTGATCATATTGGAATTTTTAATTATTCTGTCCTTGTAAATAACAATAGTT
TCCGGTTCCCCTTCAATGAAATATAATAAATTTTGCTGCAAATAGGTACTCTTATAAATA
TCCAAAGTTTATATGTTTTATGTTGTATTGATTTTGCCCATATCTCTTCTCCATATTTTG
TATTTATATTAGATCATCGCAATTTCTTCAATAAGGCTGCGAGAACAAAACGAGTAAATA
TACACAGAAAAGGTTTAGTGCTGGTTTGATATAGAAGGCTTTATGACTTTTTGGCTATTG
GGATTGAGAAAATAAGTCATATCTAGTGCAGAGTATTGCAATGTTATCGCAATTACGCCA
ATACCACCCAGTAATTGAGCTGGAGACGGTGGCTCATCTTTTGAAATCAGAGTATGGAGA
TGAACAGGAGAGAGCTCAATTGGGTCAATTGGGACTGCAGATAGTGAATAGATACGATGG
ATATGAGTGTCCTTATAAGGCTTTATTTGAAGCAGCAGTAAGCGATTCTAAAGCAACAAT
TTCGCACGCAGCAGGCCTCCATTATTCATCCGCCAATGATGAGAGTCATACCAATGATAC
AGATAACGAACACAGAGACGACAATGTGATGAAGCATTTGCTTAGCGGAAAATATCTTGA
AGCCTTAGCATTGCTGGATGCCAATAGCAAGATGGACAAGTCCCCATTCAAACATATGGA
ACAATTTGCTAAGATAATGATATTCAGTAGAAACTATGAGAATGTGCAAGAATTAGAGTT
AAGATTACAATACAGCCTATCAGATGATAGAATTGATCAAATTTCAAAAGATCAACAACC
ATCTCAAAATTTGAGTGACGAAAAGGAGAGTATATGCAGGATAAAACTGTATATCTGTAC
GTCTTACTTCATTGAAGGAAGGTATTTTGAGTGCTCCTCCAAATTTTACAAGTTTTACAT
TGAAGACCCAAAAACGATGATGAAGATACTGACAAGTAAAGTTGATGGTGATGCTTTACT
TTTACTTCCTGAGCTCAAAACAATGATAGCAGCTTCAACATTAGTTTCAATACCTATGAA
CAGTTATGATGAGTTAATTTCCATCGATGAACTTACAGAGCTTTTTGACACCGTTGATAT
TCTATCCAGGTCATTGAAATTGCTGATTAATACGAGCTTTAAGTGCTTTTTAGCTCTATG
GAATAATGAATTTCAGAAAACATTATCCCGATGTTATTTATTAAACAAAAGCTGGGAAAC
AGCCGAGAGACTCATGAAAATGAAGATATACTGCTTTTATCTCAAATTGTCAAAAACTCT
AACGATAAGTTACTTATCAGAAAAGTTGGGTATAGAGTATGATGAAGTTAAAGAAAGTGT
TGAAAGGCTGATTTGTAGTGCAAATTTGTATTTCCATTTAGACGGAGATGTGATATCTTA
TTCAAAAAGAAGTATTGTGGACTCGACAGTACGAACATTGGATGAAAATTGCAGACATAT
TAATGAACTTTTGGATAAACAGAGAGTTAGGAATGATAAATTGAAAGAGATGATTAGTGG
AAATCTATTAGAAGAAGAACAAACAATAAGAAAATCTGATACAGCAAAGACGAGCAATAA
TCAAGAAATTATGGACATTGATGATGTGCAATTTCTAAGTGACGATTTGGAACAAGTTGA
TAGTTGCATTTCTGACTAGTTTTTTTCACTAGGAATGAGAATTCCAGGATACTACACATT
ATTTGCTACTAAACTAAAACTAAAGAACTATCACCACATACTTCTAAGTGTTTTCTTTGA
TATACTTATTTTCCTGTATTTTTTAGGTTTTGGAGTATCCTTTAATTCCTGATAAAACTC
CTGAGTATCAATTGGCATTGAGTCAGCTATGTCTGAGTTCTTTCTTTTATGTGGTTCTTG
TGCCTGTACGTTATAAGTAGTTTCTTTATGTTCCTTAAGAGATAGCTGGCCCATCTCTAA
AGTATCGGAAATGTACCTATTTAATTGAGTTCTCCGCTCTTTAACCTCCTCTATCCATAA
TAAAACCTGTGTTTTTGACTGAGGTATAATGTCTCGGTGACAAGAGGGGATTGCTTTAAT
TTGGAAGTACTTTATGTGATACAATTGGTTTTTGGTCAATTTTCCATTTACTGGGCACCA
TATATTGTCATAGTCGACCAATACCTGCTGTTCGTTTGTTTTATGCTGACTTGTTTGACC
TTGTATACCATTGTTAGCGTTAATTACAAGAATACCGTCAAACAATAGCGCTGAAATACA
GAATTGGAATCGTTCTGTTGACTCAGAATCATCTCTTTTATTGGATGTCACATTATTGAA
CAAGTCAGAAAGCGCCGAGGGTAACAAGCCTTTCTGTCTATTGATCTGCCTATAAACTTT
TCTTAACAGCATCAGATCTTTAAAGTAAGTATTTGAATAGTTAAATTCGGGACCACACAG
GCATTCAATACATTGATCAATCTTTTGTGTACCAACATTACCATAGCAGATGCCATGTAC
GACTTTTGCACATTTTCGGCAGGTTTTGAATGCAGTACAGCTTTTACTGAGTGTCTCCCT
GCATTCGCATGCTCCTGTAGTTAAACTTTGATGATTTACTACAGCTTGAGTTGGTTGAAG
AGAACATTGGGTGGATTCTAAAAGATGGCCTAAGATGCTCGTTGTCTGGCTTACTTCAT
>RGHF80061 Genomic segment corresponding to mRNA: XM_449896 Candida glabrata CBS138, CAGL0M12727g predicted mRNA.
TCGTTCTTTGTCGAATCCCAGGTATACAATATTTGGTATCGAGGATCACGGTAAAGTTTT
TTTAGGAGTAGGTTAAAGAAAGACATGTCATCGGCACCATTATTACAGAAGACGCCTGGG
AAGAAGATAGCGTTGCCCACCAGGGTTGAGCCCAAGGTGTTCTTTGCCAATGAGCGTACG
TTTCTGTCGTGGTTGAATTTCACTGTGATGCTTGGTGGTCTTGGTGTTGGGTTGTTGAAT
TTCGGTGATAAAGTGGGTAAGATCAGTGCTGCGTTGTTCACTCTGATTGCGATGGGGAGT
ATGATATATGCATTGGTGACATACCATTGGAGAGCCGCTGCGATAAGGCGCAGAGGGTCG
GGACCATACGACGACAGATTGGGACCCACATTGCTGTGTTTCTTCCTGCTGTTTGCAGTG
GTGACTAACTTCATACTAAGAACCAAGTATGAAAACACAGCTCTGTAAAATTAAAGATTA
TGTTAAAACAAAGATTAAAAAAAATAAAATTAGCACATTAAGCCATTCAGCATGTGGGGG
GATAAAGGCATTGCAAATAAAATCATATAAGCAAGATTGCAGAGCAATTATTACATGTTA
GAAACACTTATATTCCTTTCATTCATAGGTTTGTATATTAATTAGTAAAATTCTATGATA
TTTTTCCACTGTTTATATTTAAGACTTAGAGCGTGATGCTTAAATTGAGCACGTAGAGCA
AAATTAGCAATGGCTTTAATAGGTTAACCAGAGACTATTACTTTGAAATTGAATATGGCG
GAGGCATGATCATGTATAGGTCACATGACCATGTCTTGGCCATGAAAATTTCGCAGAAAG
CCGGAATGGCGATGAAATCAAGCGAAGCCCATAGCAAAGATAGTGCCTTCGAATAAAAGT
AGTTGAAAGTTGCAATGTAATTATTAACTTGGTAATTCATTTGCATCCTAGAATCAGAAC
CAGGAATTGCTGAATAAACTAAGAAGCTACAATTGTTACAATGTTTACCAGAACAGCAGG
CCTATGTTTGAGAAGAACTGCTTTGATGCTTTCCAGAAGTGGTAAAGCCAATGGTTCCAT
GGTTGCCAGAACCGTGTTGACCAAGCCTATGAACCATGCTCTAATTGCTAACTCCTTGTT
GAGAGCTTTCCATGCTGGTGTGACAATTCACAACCAGGAATCCAAGCAAGTTAGAGACAT
TCTAAACAGTGAACTCAATCTTGAGCTTGAGTCCTTGAAGGATGAGGAAGCACCACCACT
GGATGAGACTTTCCAGGAGTATTTAGATAAATCAGGCTTTAGCATTGTTGAGAGACCAGG
TAAGAATGAAGCTGAATTGAAGAAAACCACTGCCGATGGTGAAACTGTTCGTGTTTTGTT
TGATGTTGCCCAAGTAAGCAACTTGCCTTACGATGCTTCTTTGGCCGAAGCTGCTGCCAA
TGAGCAAGCAATCAATGAAGATGATTACGACGCCCTTTCTGATAATTTCGCCAATGTTAC
AGTTGTCGTTTCCAAGGAAGGCAGATCAACTTTGGGTTTCGAACTTCTAATGAACATTCA
AGAAGGTAGCTTCTATGTCGACAGCGTTACTCCATATCAAGGTGACAACGTGGCTTTGTC
AGAATCTGCTGAGGCAGATGCCCAAAGGGACGCTGTTTATCACGGTCCACCATTCTCTAA
CCTAGACGAACAACTACAGGAATCCTTGGAAGTATTCCTAGAGAGCAGAGGTATTAATGA
GGACCTTGCTTCTTTCATCGGCACTTACTCTGAATTCAAAGAAAATAACGAGTATGTCGA
TTGGTTGAAGAAGATGAAGGAATTCTTCGAGTGAATTTCCAAATTCCATCTTGACAAATA
CTGATCATATTGGAATTTTTAATTATTCTGTCCTTGTAAATAACAATAGTTTCCGGTTCC
CCTTCAATGAAATATAATAAATTTTGCTGCAAATAGGTACTCTTATAAATATCCAAAGTT
TATATGTTTTATGTTGTATTGATTTTGCCCATATCTCTTCTCCATATTTTGTATTTATAT
TAGATCATCGCAATTTCTTCAATAAGGCTGCGAGAACAAAACGAGTAAATATACACAGAA
AAGGTTTAGTGCTGGTTTGATATAGAAGGCTTTATGACTTTTTGGCTATTGGGATTGAGA
AAATAAGTCATATCTAGTGCAGAGTATTGCAATGTTATCGCAATTACGCCAATACCACCC
AGTAATTGAGCTGGAGACGGTGGCTCATCTTTTGAAATCAGAGTATGGAGATGAACAGGA
GAGAGCTCAATTGGGTCAATTGGGACTGCAGATAGTGAATAGATACGATGGATATGAGTG
TCCTTATAAGGCTTTATTTGAAGCAGCAGTAAGCGATTCTAAAGCAACAATTTCGCACGC
AGCAGGCCTCCATTATTCATCCGCCAATGATGAGAGTCATACCAATGATACAGATAACGA
ACACAGAGACGACAATGTGATGAAGCATTTGCTTAGCGGAAAATATCTTGAAGCCTTAGC
ATTGCTGGATGCCAATAGCAAGATGGACAAGTCCCCATTCAAACATATGGAACAATTTGC
TAAGATAATGATATTCAGTAGAAACTATGAGAATGTGCAAGAATTAGAGTTAAGATTACA
ATACAGCCTATCAGATGATAGAATTGATCAAATTTCAAAAGATCAACAACCATCTCAAAA
TTTGAGTGACGAAAAGGAGAGTATATGCAGGATAAAACTGTATATCTGTACGTCTTACTT
CATTGAAGGAAGGTATTTTGAGTGCTCCTCCAAATTTTACAAGTTTTACATTGAAGACCC
AAAAACGATGATGA
>RGHF80062 Genomic segment corresponding to mRNA: XM_449895 Candida glabrata CBS138, CAGL0M12705g predicted mRNA.
CATATTCACTTTGGAAATCCGGAAGGTTCCAAAAATACTTTAAGATCTATATCAGTTTTA
TTGGTGGTTTGGTTTTTCTAGGATCGCTCACTGGTCTAAACCTGCGCATTCACCATTACA
TATTAGGCATGATCCTAGTGCCTGGATGCGCCACTCGTGGTAGTTCTGCCTACTTATTCC
AAGGTATATTAATTGGACTAGTTCTATCAGGTGTAGCCCGTTGGGATTTCGCCAGTATAG
TGGAGACAAACGTCGCACTCCTGAGGGGTGAAGCCGGAGGACGTCTCTCACCTCCTATGT
TTGAGTACAATGCGGACACACCACACATAGTGAGATGGAATATGCCATTAAACAACACGG
AGGTTGATATCACTGGCAAGATCGATGGCTACTCGTTGCTGCTGAACGACATAGAAGTAT
ACGTTGGTAAACACAAGACCGTTGACCTTGACATACTGATACACAAGAACGATATGTTGA
AGAAACTGGTGAGTATGTCGCTGAAGGAAAGGGACCCAATACCGCTTTACCTCCGCGTGG
CTAGAGTCTCCACTCAGGATACAAAGAACAGAGGCGACTACACGAACGCAGCACTGCTAG
AGTGGCCTTCGGGCCTGTGGAAAGACCCACTCCCAGGTATAACATAGCGTGATCATATAT
ATCTGTACATATACGAATATTCCAACCAAGATCTTATGTTCAAAAGAGCACAGAGTACTT
GAAGATGCATTAATACAAATTGGACTATACAATTGAGCATTATTATCTTGTAGTCCACCA
TATCACCAAAAACGACTATCAACGGGATGGGTCAGACTGATAACGAAACGTGGGTTAGTT
GCAGGGGAGTTTGGATCCCTTCTTGAGCAAGACGTCAGCTTTTGAGGATCATATAAAGAG
TAGTGAAACTTCGGTTTCGTTCTTTGTCGAATCCCAGGTATACAATATTTGGTATCGAGG
ATCACGGTAAAGTTTTTTTAGGAGTAGGTTAAAGAAAGACATGTCATCGGCACCATTATT
ACAGAAGACGCCTGGGAAGAAGATAGCGTTGCCCACCAGGGTTGAGCCCAAGGTGTTCTT
TGCCAATGAGCGTACGTTTCTGTCGTGGTTGAATTTCACTGTGATGCTTGGTGGTCTTGG
TGTTGGGTTGTTGAATTTCGGTGATAAAGTGGGTAAGATCAGTGCTGCGTTGTTCACTCT
GATTGCGATGGGGAGTATGATATATGCATTGGTGACATACCATTGGAGAGCCGCTGCGAT
AAGGCGCAGAGGGTCGGGACCATACGACGACAGATTGGGACCCACATTGCTGTGTTTCTT
CCTGCTGTTTGCAGTGGTGACTAACTTCATACTAAGAACCAAGTATGAAAACACAGCTCT
GTAAAATTAAAGATTATGTTAAAACAAAGATTAAAAAAAATAAAATTAGCACATTAAGCC
ATTCAGCATGTGGGGGGATAAAGGCATTGCAAATAAAATCATATAAGCAAGATTGCAGAG
CAATTATTACATGTTAGAAACACTTATATTCCTTTCATTCATAGGTTTGTATATTAATTA
GTAAAATTCTATGATATTTTTCCACTGTTTATATTTAAGACTTAGAGCGTGATGCTTAAA
TTGAGCACGTAGAGCAAAATTAGCAATGGCTTTAATAGGTTAACCAGAGACTATTACTTT
GAAATTGAATATGGCGGAGGCATGATCATGTATAGGTCACATGACCATGTCTTGGCCATG
AAAATTTCGCAGAAAGCCGGAATGGCGATGAAATCAAGCGAAGCCCATAGCAAAGATAGT
GCCTTCGAATAAAAGTAGTTGAAAGTTGCAATGTAATTATTAACTTGGTAATTCATTTGC
ATCCTAGAATCAGAACCAGGAATTGCTGAATAAACTAAGAAGCTACAATTGTTACAATGT
TTACCAGAACAGCAGGCCTATGTTTGAGAAGAACTGCTTTGATGCTTTCCAGAAGTGGTA
AAGCCAATGGTTCCATGGTTGCCAGAACCGTGTTGACCAAGCCTATGAACCATGCTCTAA
TTGCTAACTCCTTGTTGAGAGCTTTCCATGCTGGTGTGACAATTCACAACCAGGAATCCA
AGCAAGTTAGAGACATTCTAAACAGTGAACTCAATCTTGAGCTTGAGTCCTTGAAGGATG
AGGAAGCACCACCACTGGATGAGACTTTCCAGGAGTATTTAGATAAATCAGGCTTTAGCA
TTGTTGAGAGACCAGGTAAGAATGAAGCTGAATTGAAGAAAACCACTGCCGATGGTGAAA
CTGTTCGTGTTTTGTTTGATGTTGCCCAAGTAAGCAACTTGCCTTACGATGCTTCTTTGG
CCGAAGCTGCTGCCAATGAGCAAGCAATCAATGAAGATGATTAC
>RGHF80063 Genomic segment corresponding to mRNA: XM_449894 Candida glabrata CBS138, CAGL0M12683g predicted mRNA.
ATATCGGATTCCTGTTTTTAAGAGTCAGTATCTACATATAATCTCAAAATAAATTTACAA
GGTTTAAGGACATTCAATTACTAGAAAGATGAGCAAGATCAATTTTCTACCAACATTACA
AGATGCCTATGAGCCACTAATGGCAGCACAGATAGACATATTGCGTGAGCAAGTAGTCGC
TGAAGGGGGTGATAAGGCGTCTGTTCAATCTAGATTCAACTATGCCTGGGGTTTAATTAA
AAGTGAATCTGTCGATGATCAGAGACTAGGGGTGAAAATTCTAACAGATATTTATAAAGA
ATCATACCAGCGCAGACGTGAGTGTTTGTACTACTTGACAGTGGGTTGTTATAAATTGAA
GGAGTATTCTATGGCTAAGAGATACGTTGATACCCTGCATGAGGCTGAACCTAATAACAA
GCAAGTGATCGCGTTAAAAGAAATGGTGGAGGATAAGATTCAGACAGAAACTATCAAGGG
CCTGGCCATGGTAACTGGTGCAATTGTAGGTATAGCATCAATTGCTGGGTACTACATGAG
AAGAAGGAAGTAACTCAGAGCTTGCATGAGCTCGTTAGCTCCATTTTTCTTCTTTTCGTT
TGTTTGATTTTATTATAATATTTGTTTTGCTATTATTCTATTAAACCAAGTCAGCTCCTT
AATTGGATGTGAATATTCGAATCAAAACCAGTAGTTGGACTGGCAACAACTAGTTTATTG
TGAGCAGTATAAGCCACTATCAAATATGGCATTATTTGCTCATTTTCCACTAAAACCCCA
GAGGAATTTTGCGAGACTTTCGATGTTTTTGGCAAAAGTTATATATGATATTGATCCACA
GTTAGTTGGCATGGTGTTTGTAAATTAGGTTGTTATTTTACACTTCATGATTGTATGGCA
TGAAATTTTGTGGGTATAAACTCTAAACTCATTGTCCAATACCAGGGTAGCTATAGCAGT
GTTGTTCTCCTTTTTTTCTGGTGAGGTCTTGAAGTTAGCGATGAGCTCTGGAGATGAGGA
AGTACTCTATGAAAATGGAGATATTGATATAGAACTGAATGACCTTTCAAGGGAAGGAGA
GAGTGGAGAAGGAAGTGAGAGTGATAGGAGAAGAAAAGAGCAATGGTTGATGCTACAGAA
TTCCAACCCAGTTTCTCGGGTGTTCAAGAAGATATGGTTTGGTCCAGAAGAACCTCGCGA
TGACCCACCAAGTTTCCCTAGGAAATGGAAAGTTTTACAAATTTTGGACGACTTCCCAGA
ATTGTATAAAGTTTACTTCAGCAATGTCTATTTAAGGATGTTTATCCTAGGTTTCTACTG
TTTAATCTGGTTTACAATACTGCATCAGTTGCTGTACCCATACTTGATTAAACCTCCATA
TTATTATACCAACGATGGTCAGCATAAGATACCGATAATTTCTTTAAGTTGTAACTCATA
CCTCAATTGGGAAGGAACCAATAATGCATGTGGACTGAATGCCAAGGATTGTGGACCATT
TGAAAATAAGGAGTACATTATTAGATGTCCAGCTCTATGTGACAGAGGTGGCTGGACCTA
TAGTGCAATTGCCGTTGGGGACAAGAGAGTCAAATATACAGGCTATGAAATTGGAGGTGG
CAGAAGAGAAGACAAAGGAAACAAAGATGATATCTCGTATCCTTACAGAAGTGATTCCTT
CCCATGTGGATCTGCTGTGCATGCAGGTATAGTATCTCCATTTCACGGTGGCTGTGCAAG
ACTCTCGATGACAGGACCTCAAACTTCCTTCCCATCAAGAAAGGGTGCCTATAGAACCGG
ATTTTCTATAGCTATGAATTCTTTCTTTCCTGGATCATATACTTTCAAGGATATTAAAGA
TGGTATTACCTCAGGCTGCTATGATCCTCGGACTGCAGTTGTGGTGGTAAACATTATAAT
GGGATACCCAGTTTGGTACATGTATGATAGTATTATTGGTTACTGGATAATCAATATGAT
CGGTTTTTGGACTCTAACACTAGCTCTGGATCCTCCTTTACTTACTGATCCGCATGACCC
AGCGTCTGTATATGAATTGTTCAGCGTTGGATTTCAAAGATTGCTACCTCTATCCTTTAT
ACTATATGTTTTGTGGAAGGCTGCCGTAAAGCGAACTTTAGAATTTGGGTCTCCTCTTGC
TAAGGTTCTTCTGTGGTATCCAACATTCTGGTTGGGGGTTATGAATAATGTCACCTTTGA
CAGATTGCCTGTCGACAGGTTAACTGCGAAGGACCTTAAGGAGCAGGCAGGCGCAATGAC
TGCGGTGGGCTCCATCGCTGCCACTATCCTCACATGTGCCATAATCCAAGCATATTCACT
TTGGAAATCCGGAAGGTTCCAAAAATACTTTAAGATCTATATCAGTTTTATTGGTGGTTT
GGTTTTTCTAGGATCGCTCACTGGTCTAAACCTGCGCATTCACCATTACATATTAGGCAT
GATCCTAGTGCCTGGATGCGCCACTCGTGGTAGTTCTGCCTACTTATTCCAAGGTATATT
AATTGGACTAGTTCTATCAGGTGTAGCCCGTTGGGATTTCGCCAGTATAGTGGAGACAAA
CGTCGCACTCCTGAGGGGTGAAGCCGGAGGACGTCTCTCACCTCCTATGTTTGAGTACAA
TGCGGACACACCACACATAGTGAGATGGAATATGCCATTAAACAACACGGAGGTTGATAT
CACTGGCAAGATCGATGGCTACTCGTTGCTGCTGAACGACATAGAAGTATACGTTGGTAA
ACACAAGACCGTTGACCTTGACATACTGATACACAAGAACGATATGTTGAAGAAACTGGT
GAGTATGTCGCTGAAGGAAAGGGACCCAATACCGCTTTACCTCCGCGTGGCTAGAGTCTC
CACTCAGGATACAAAGAACAGAGGCGACTACACGAACGCAGCACTGCTAGAGTGGCCTTC
GGGCCTGTGGAAAGACCCACTCCCAGGTATAACATAGCGTGATCATATATATCTGTACAT
ATACGAATATTCCAACCAAGATCTTATGTTCAAAAGAGCACAGAGTACTTGAAGATGCAT
TAATACAAATTGGACTATACAATTGAGCATTATTATCTTGTAGTCCACCATATCACCAAA
AACGACTATCAACGGGATGGGTCAGACTGATAACGAAACGTGGGTTAGTTGCAGGGGAGT
TTGGATCCCTTCTTGAGCAAGACGTCAGCTTTTGAGGATCATATAAAGAGTAGTGAAACT
TCGGTTTCGTTCTTTGTCGAATCCCAGGTATACAATATTTGGTATCGAGGATCACGGTAA
AGTTTTTTTAGGAGTAGGTTAAAGAAAGACATGTCATCGGCACCATTATTACAGAAGACG
CCTGGGAAGAAGATAGCGTTGCCCACCAGGGTTGAGCCCAAGGTGTTCTTTGCCAATGAG
CGTACGTTTCTGTCGTGGTTGAATTTCACTGTGATGCTTGGTGGTCTTGGTGTTGGGTTG
TTGAATTTCGGTGATAAAGTGGGTAAGATCAGTGCTGCGTTGTTCACTCTGATTGCGATG
GGGAGTATGATATATGCATTGGTGACATACCATTGGAGAGCCGCTGCGATAAGGCGCAGA
GGGTCGGGACCATACGACGACAGATTGGGACCCACATTGCTGTGTTTCTTCCTGCTGTTT
GCAGTGGTGACTAACTTCATACTAAGAACCAAGTATGAAAACACAGCTCTGTAAAATTAA
AGATTATGTTAAAACAAAGATTAAAAAAAATAAAATTAGCACATTAAGCCATTCAGCATG
TGGGGGGATAAAGGCATTGCAAATAAAATCATATAAGCAAGATTGCAGAGCAATTATTAC
ATGTTAGAAACACTTATATTCCTTTCATTCATAGGTTTGTATATTAATTAGTAAAATTCT
ATGATATTTTTCCACTGTTTATATTTAAGACTTAGAGCGTGATGCTTAAATTGAGCACGT
AGAGCAAAATTAGCAAT
>RGHF80064 Genomic segment corresponding to mRNA: XM_449893 Candida glabrata CBS138, CAGL0M12661g predicted mRNA.
TACCTTTTACACCACCAAATTCGAATACGGGATAATTGACACATTCCCACATCTTTAAAC
TATCGGTTTCAATAATCTTTATCAGTTCCTCCTGAGTGAAATTACATGATGTAATTAAAA
ATACGCTGCCCGGCTCCATCAATCTCTCCACACACTTGCTATATACATCAACAATGGTCT
TATCATCATCAAATTTCAAACCGCTCAATGCAATGGCATCTAGTGTGCCTTTATCCAATA
CAACGTTGAATTTTCCAGGGTTCCAATTGTTGTCGAATATATCAGCTTGTGCAAATCGCA
GATGCTCACCTAATTCTTTATTTGCCACAATCTCGTTGGCAAATTTTACACTTTGCTCTG
AATAATCTACACCCAACATTTGGCCATGGAATCCTTCTTCAGTTAACGCAAATAACAAGT
GTCCATTGCCTGTGCCCAGATCAATCATGGTACATTCTTGGGAGATGTTGTGCATACCAC
AGGCATCCATCAAAAACTCAACCATCTTCTCCTCAGCATCATTGTCATTGAACCAGCATT
CACCTGTGTCCTCAGGGTTCTTCTCAAAGTTTTGTCTTTCTAATGCATAGAAATCATCCC
AGTATTCCTTTGTGCCTAGCTTTGAAGTGTTTAGCTTGGTAGTGTCCTCCATATTTGCCA
ACTGTTGTCAAATCTCGATACAATCCTAAGTACCTAACCACCTCTACTATATATAATGTA
GTTTTCATACTCAGATAACGCACTCGACAACAATATGACTTATTTCCTCGATGAGCTCAT
CTCATCGCTGAATTTCCAATTTTTCAGTTTTCAAGGAATTTTTGTGCGGATTAAGTGCAA
TAATAGAGTGGATCAGACCAGTGTCTTATGTTAAATGGTATCGCCTATCAGCTCTAATTA
ACTACCTATTCAATATCGGATTCCTGTTTTTAAGAGTCAGTATCTACATATAATCTCAAA
ATAAATTTACAAGGTTTAAGGACATTCAATTACTAGAAAGATGAGCAAGATCAATTTTCT
ACCAACATTACAAGATGCCTATGAGCCACTAATGGCAGCACAGATAGACATATTGCGTGA
GCAAGTAGTCGCTGAAGGGGGTGATAAGGCGTCTGTTCAATCTAGATTCAACTATGCCTG
GGGTTTAATTAAAAGTGAATCTGTCGATGATCAGAGACTAGGGGTGAAAATTCTAACAGA
TATTTATAAAGAATCATACCAGCGCAGACGTGAGTGTTTGTACTACTTGACAGTGGGTTG
TTATAAATTGAAGGAGTATTCTATGGCTAAGAGATACGTTGATACCCTGCATGAGGCTGA
ACCTAATAACAAGCAAGTGATCGCGTTAAAAGAAATGGTGGAGGATAAGATTCAGACAGA
AACTATCAAGGGCCTGGCCATGGTAACTGGTGCAATTGTAGGTATAGCATCAATTGCTGG
GTACTACATGAGAAGAAGGAAGTAACTCAGAGCTTGCATGAGCTCGTTAGCTCCATTTTT
CTTCTTTTCGTTTGTTTGATTTTATTATAATATTTGTTTTGCTATTATTCTATTAAACCA
AGTCAGCTCCTTAATTGGATGTGAATATTCGAATCAAAACCAGTAGTTGGACTGGCAACA
ACTAGTTTATTGTGAGCAGTATAAGCCACTATCAAATATGGCATTATTTGCTCATTTTCC
ACTAAAACCCCAGAGGAATTTTGCGAGACTTTCGATGTTTTTGGCAAAAGTTATATATGA
TATTGATCCACAGTTAGTTGGCATGGTGTTTGTAAATTAGGTTGTTATTTTACACTTCAT
GATTGTATGGCATGAAATTTTGTGGGTATAAACTCTAAACTCATTGTCCAATACCAGGGT
AGCTATAGCAGTGTTGTTCTCCTTTTTTTCTGGTGAGGTCTTGAAGTTAGCGATGAGCTC
TGGAGATGAGGAAGTACTCTATGAAAATGGAGATATTGATATAGAACTGAATGACCTTTC
AAGGGAAGGAGAGAGTGGAGAAGGAAGTGAGAGTGATAGGAGAAGAAAAGAGCAATGGTT
GATGCTACAGAATTCCAACCCAGTTTCTCGGGTGTTCAAGAAGATATGGTTTGGTCCAGA
AGAACCTCGCGATGACCCACCAAGTTTCCCTAGGAAATGGAAAGTTTTACAAATTTTGGA
CGACTTCCCAGAATTGTATAAAGTTTACTTCAGCAATGTCTATTTAAGGATGTTTATCCT
AGGTTTCTACTGTTTAATCTGGTTTACAATACTGCATCAGTTGCTGTACCCATACTTGAT
TAAACCTCCATATTATTATACCAACGATGGTCAGCATAAGATACCGATAATTTCTTTAAG
TTGTAACTCATACCTCAATTGGGAAGGAACCAATAATGCATGTGGACTGAATGCCAAGGA
TTGTGGACCATTTGAAAATAAGGAGTACATTATTAGATGTCCAGCTCTATGTGACAGAGG
TGGCT
>RGHF80065 Genomic segment corresponding to mRNA: XM_449892 Candida glabrata CBS138, CAGL0M12639g predicted mRNA.
ATAGTGGCTTATACTGCTCACAATAAACTAGTTGTTGCCAGTCCAACTACTGGTTTTGAT
TCGAATATTCACATCCAATTAAGGAGCTGACTTGGTTTAATAGAATAATAGCAAAACAAA
TATTATAATAAAATCAAACAAACGAAAAGAAGAAAAATGGAGCTAACGAGCTCATGCAAG
CTCTGAGTTACTTCCTTCTTCTCATGTAGTACCCAGCAATTGATGCTATACCTACAATTG
CACCAGTTACCATGGCCAGGCCCTTGATAGTTTCTGTCTGAATCTTATCCTCCACCATTT
CTTTTAACGCGATCACTTGCTTGTTATTAGGTTCAGCCTCATGCAGGGTATCAACGTATC
TCTTAGCCATAGAATACTCCTTCAATTTATAACAACCCACTGTCAAGTAGTACAAACACT
CACGTCTGCGCTGGTATGATTCTTTATAAATATCTGTTAGAATTTTCACCCCTAGTCTCT
GATCATCGACAGATTCACTTTTAATTAAACCCCAGGCATAGTTGAATCTAGATTGAACAG
ACGCCTTATCACCCCCTTCAGCGACTACTTGCTCACGCAATATGTCTATCTGTGCTGCCA
TTAGTGGCTCATAGGCATCTTGTAATGTTGGTAGAAAATTGATCTTGCTCATCTTTCTAG
TAATTGAATGTCCTTAAACCTTGTAAATTTATTTTGAGATTATATGTAGATACTGACTCT
TAAAAACAGGAATCCGATATTGAATAGGTAGTTAATTAGAGCTGATAGGCGATACCATTT
AACATAAGACACTGGTCTGATCCACTCTATTATTGCACTTAATCCGCACAAAAATTCCTT
GAAAACTGAAAAATTGGAAATTCAGCGATGAGATGAGCTCATCGAGGAAATAAGTCATAT
TGTTGTCGAGTGCGTTATCTGAGTATGAAAACTACATTATATATAGTAGAGGTGGTTAGG
TACTTAGGATTGTATCGAGATTTGACAACAGTTGGCAAATATGGAGGACACTACCAAGCT
AAACACTTCAAAGCTAGGCACAAAGGAATACTGGGATGATTTCTATGCATTAGAAAGACA
AAACTTTGAGAAGAACCCTGAGGACACAGGTGAATGCTGGTTCAATGACAATGATGCTGA
GGAGAAGATGGTTGAGTTTTTGATGGATGCCTGTGGTATGCACAACATCTCCCAAGAATG
TACCATGATTGATCTGGGCACAGGCAATGGACACTTGTTATTTGCGTTAACTGAAGAAGG
ATTCCATGGCCAAATGTTGGGTGTAGATTATTCAGAGCAAAGTGTAAAATTTGCCAACGA
GATTGTGGCAAATAAAGAATTAGGTGAGCATCTGCGATTTGCACAAGCTGATATATTCGA
CAACAATTGGAACCCTGGAAAATTCAACGTTGTATTGGATAAAGGCACACTAGATGCCAT
TGCATTGAGCGGTTTGAAATTTGATGATGATAAGACCATTGTTGATGTATATAGCAAGTG
TGTGGAGAGATTGATGGAGCCGGGCAGCGTATTTTTAATTACATCATGTAATTTCACTCA
GGAGGAACTGATAAAGATTATTGAAACCGATAGTTTAAAGATGTGGGAATGTGTCAATTA
TCCCGTATTCGAATTTGGTGGTGTAAAAGGTACTACCATTTGTACAGTAGCCTTTGTTAA
ACGCTAGTTCTAGGAATTACAATAATATATGACAATTGTATAATAATAACATTACAAAGA
CCTTTTCTTGCAATCTATAACATTTTGAAATTTCTTAAACAAGGAAATGAGATATATATG
TATCAAATTACGTTAGAGTCTAGTTAGGGATATTGCCCTTTATATTTTCGTAGAGATCAT
CAGCAGTCTCCTCTTTGCCAGTCCTCAATGCGTATTGAGTTGGCTCATTATTTTCATTCA
ATGCCACTATTCGAACGTACTTCTGACTTTGTAATGAACCAGGAAATCCTTTTTCAACTT
TGAATCCTTTAACAAGGGGAAGATTTAGTATGACCTTCAAGATACCTCTCGATCTCATAA
CAACACGAGTCTTGGAAGTTTCTTTGTCTCTATTAACCTTCACAGCACCTACACCTCTTT
CCTTCCAACCTGTTTTCATATCTACCAGTTGGAAAAGCTTAGCATTCACTTGAAATAGAC
ATTCTTCAGACTCTTCACCTGACTTAACCTCTTCCTTTTGTAGTTTGATTGGGGTTGGGG
CAGCATTATTACTGGAAGTCACTTTGCTATCTTCTTTCTTCAACTCAGAGTTAGGTATTA
GTTTATCATCTGAGTCCTCAGGCTTCGACTTTGAATCTTTCTCTTCTTTATTGGCTGCAA
TATCTTTAGTCTTAAGAACATTAAAACCAGATCCAAAGGACAAGCCAGAACCAAAACTAA
ACGCAGCCTTAGGCGTTTCTGTTTGATTTTCAGTATCCTTTTTGTCCTCTTTACCCTTCG
CTACGCCAAAACCACCTGTAAAAGCTGATGATGATCCGAATACAAACTTTGGTTTCTCAT
CCTTGCTTTCATCACTAACCGATTCCTTGGACTCATCAACTTTATCCTTCTTTGGTTCAT
CTTCCTTCACTTCATCCTTGACCTCAGAACTACTCTCAGAAATTGTATCCTTACTCTGCT
GCTTGCTTTCTTCAGATTCACTAACGGTACTATGCTCATTACTTTTA
>RGHF80066 Genomic segment corresponding to mRNA: XM_449891 Candida glabrata CBS138, CAGL0M12617g predicted mRNA.
CATAGCATTTAATTTGCTAGTACAATTGGGAGTCTGGTAAGAGTACCCTGTGTTTCAGGA
GAGCAAGGTTTCTGTTGGAGGCAAAGGAAATAGAGAAGAGTACAAGTATGGCTGATTGGA
GAAGGATAGATATTGATGCGTTTGATCCCGAGAGCGGGAGGTTGAAGCCTGAGGACCTAG
TGCCTCCATATGACACGCCAGCGGTTGGTGTCCAGGAGATACAAGGCCGTGTTGGTCAGC
TTCGCAGCATGGCAAGCAGTGGCGATATAGCAGGTGCAGTACAGTTGATTACCAGCGATC
CTCCATACAACAGCGATGAAGCCACGAAGAAGACGTACCTATTGGCGGTGCTGGAGGCCT
TGGGTCAGGTCAAGACCATGGATATTGCTAACATCGTGGGACAATTGAACGACAGCCAGG
TGGATGTCCTCGTCAAGTACCTGTACAAAGGTATGTCTGTGCCAGAAGGCCAGAAACAAG
GCGGTATCCTGCTGGCATGGCTCGAGAAGATCACTCAGACCAACGGGGTGAAGCCAATTG
TGCATTTCATTTCTGATAGAAGAACTGTATAAGAAAGGTATTCCAGCCAAGACGGCACAT
TACCGAATCAAGATTAAATATACATTGTTCTGCAAATTGTGTCAGAATGGTGGGATGTGT
AGTGGTCGGGTCTTTCTTGAAGGCTTAAATGTATAATAATGATTACGTACTCTTGAATAA
ATAAACCATTAGAGCATATATGTATGACCTCTGGTACTATATTGCACTGGTGTTTCTTTC
CTGCAAATATCTGATAGCTCATATTGACATAACCCAATTTGACGCAGCTTCGGGCTTTTC
AGTGCGAATTGGAACTTTCAGTATGAAAAATTATATGAAAACAATTAAATTAATATTGGA
AGTCTATTTATTGTACGTTCCACTGGTGGATACTAGTCGCACCTCTACTGCTAACACCTT
GCAACAGCGTTAGTTCCTGATTAATTGGATAAGTAATAAAATGGCCGACGAAGAATTGAA
GAGGAAGCGTGACGACAGCCCTGATGTCGCTGATTCTAAGAAGGTAAAAGTTAATGAGAC
TGTGAAGGACAACTCCAGTGAACTAGATACTAAAAGTAATGAGCATAGTACCGTTAGTGA
ATCTGAAGAAAGCAAGCAGCAGAGTAAGGATACAATTTCTGAGAGTAGTTCTGAGGTCAA
GGATGAAGTGAAGGAAGATGAACCAAAGAAGGATAAAGTTGATGAGTCCAAGGAATCGGT
TAGTGATGAAAGCAAGGATGAGAAACCAAAGTTTGTATTCGGATCATCATCAGCTTTTAC
AGGTGGTTTTGGCGTAGCGAAGGGTAAAGAGGACAAAAAGGATACTGAAAATCAAACAGA
AACGCCTAAGGCTGCGTTTAGTTTTGGTTCTGGCTTGTCCTTTGGATCTGGTTTTAATGT
TCTTAAGACTAAAGATATTGCAGCCAATAAAGAAGAGAAAGATTCAAAGTCGAAGCCTGA
GGACTCAGATGATAAACTAATACCTAACTCTGAGTTGAAGAAAGAAGATAGCAAAGTGAC
TTCCAGTAATAATGCTGCCCCAACCCCAATCAAACTACAAAAGGAAGAGGTTAAGTCAGG
TGAAGAGTCTGAAGAATGTCTATTTCAAGTGAATGCTAAGCTTTTCCAACTGGTAGATAT
GAAAACAGGTTGGAAGGAAAGAGGTGTAGGTGCTGTGAAGGTTAATAGAGACAAAGAAAC
TTCCAAGACTCGTGTTGTTATGAGATCGAGAGGTATCTTGAAGGTCATACTAAATCTTCC
CCTTGTTAAAGGATTCAAAGTTGAAAAAGGATTTCCTGGTTCATTACAAAGTCAGAAGTA
CGTTCGAATAGTGGCATTGAATGAAAATAATGAGCCAACTCAATACGCATTGAGGACTGG
CAAAGAGGAGACTGCTGATGATCTCTACGAAAATATAAAGGGCAATATCCCTAACTAGAC
TCTAACGTAATTTGATACATATATATCTCATTTCCTTGTTTAAGAAATTTCAAAATGTTA
TAGATTGCAAGAAAAGGTCTTTGTAATGTTATTATTATACAATTGTCATATATTATTGTA
ATTCCTAGAACTAGCGTTTAACAAAGGCTACTGTACAAATGGTAGTACCTTTTACACCAC
CAAATTCGAATACGGGATAATTGACACATTCCCACATCTTTAAACTATCGGTTTCAATAA
TCTTTATCAGTTCCTCCTGAGTGAAATTACATGATGTAATTAAAAATACGCTGCCCGGCT
CCATCAATCTCTCCACACACTTGCTATATACATCAACAATGGTCTTATCATCATCAAATT
TCAAACCGCTCAATGCAATGGCATCTAGTGTGCCTTTATCCAATACAACGTTGAATTTTC
CAGGGTTCCAATTGTTGTCGAATATATCAGCTTGTGCAAATCGCAGATGCTCACCTAATT
CTTTATTTGCCACAATCTCGTTGGCAAATTTTACACTTTGCTCTGAATAATCTACACCCA
ACATTTGGCCATGGAATCCTTCTTCAGTTAACGCAAATAACAAGTGTCCATTGCCTGTGC
CCAGATCAATCATGGTACATTCTTGGGAGATGTTGTGCATACCACAGGCATCCATCAAAA
ACTCAACCATCTTCTCCTCAGCATCATTGTCATTGAACCAGCATTCACCTGTGTCCTCAG
GGTTCTTCTCAAAGTTTTGTCTTTCTAATGCATAGAAATCATCCCAGTATTCCTTTGTGC
CTAGCTTTGAAGTGTTTAGCTTGGTAGTGTCCTCCATATTTGCCAACTGTTGTCAAATCT
CGATACAATCCTAAGTACCTAACCACCTCTACTATATATAATGTAGTTTTCATACTCAGA
TAACGCACTCGACAACAATATGACTTATTTCCTCGATGAGCTCATCTCATCGCTGAATTT
CCAATTTTTCAGTTTTCAAGGAATTTTTGTGCGGATTA
>RGHF80067 Genomic segment corresponding to mRNA: XM_449890 Candida glabrata CBS138, CAGL0M12595g predicted mRNA.
ACTTGGAGCGCATGGACGCTGTGGCTAAGAGGGTGCGGGATAACCAGCGCGAAGTGGAGC
AGCAGTTGCTGCAGTGGGACCCGCTGAGCGATAACCACATGAGGGACACGGACCCTTACA
AGACGGTGTTCGTGGGCCGCCTGCCCTACGACACGGATGAAGTGCAGTTACAGAAGGTGT
TTGCCAAGTACGGAGAGATAGTGCGAGTACGGGTGGTGCGAGACAAGCAGAACAAGTCGC
GGGGCTACGCATTTGTGTTGTTCAAAGAAACAGACTCAGCAAGAGTCTGCACCAGGGACA
TAGGTGTCCACCGCGGTATCCAGATCAACGGAAGAAGGTGTATAGTGGACATAGAGCGTG
GCAGGACGATCAAATTCTTCAAGCCAAGGAGACTCGGTGGAGGGCTGGGCGGTCGAGGGT
ACCAGTCACTGCATTCGGAGCACACACAGCCTCATGTAAACCCACCAGCACAACACGTAC
CGCAAAGATACGGCGAGCGAAGACCAGAGTACCAGCCTAGAGGCAGATATCAAGGAGCAC
GCCAAGGAGCACGCCAAGGAGCATATCAACCTCAGCAGACACTACCGGCTTCAAATCCAC
AGGCACCTGCAGAACCCGAGCCCAGGACGAGTTACAGGTCAAGGACAGCCAGGCAACGGG
AAGAAATAGACTATTGATCCTTTTAAATCCTTGCATACAGTACAGCCATTCGCATATATA
CCATAGTTTAGCTCGACTACTACCAGTCTTTCATATAGTTCTCTATATCGATCACATGTT
ATATCACATTATACAACGTGTGTTTTCAGCATTCCTCGCTGCCGTCCCAAATCTCCCTTT
GCTGGAAGCCATAGGGGCTCTCGACGAGGGCTAATAGTCTGGCGAAACGTAGTCATAGCA
TTTAATTTGCTAGTACAATTGGGAGTCTGGTAAGAGTACCCTGTGTTTCAGGAGAGCAAG
GTTTCTGTTGGAGGCAAAGGAAATAGAGAAGAGTACAAGTATGGCTGATTGGAGAAGGAT
AGATATTGATGCGTTTGATCCCGAGAGCGGGAGGTTGAAGCCTGAGGACCTAGTGCCTCC
ATATGACACGCCAGCGGTTGGTGTCCAGGAGATACAAGGCCGTGTTGGTCAGCTTCGCAG
CATGGCAAGCAGTGGCGATATAGCAGGTGCAGTACAGTTGATTACCAGCGATCCTCCATA
CAACAGCGATGAAGCCACGAAGAAGACGTACCTATTGGCGGTGCTGGAGGCCTTGGGTCA
GGTCAAGACCATGGATATTGCTAACATCGTGGGACAATTGAACGACAGCCAGGTGGATGT
CCTCGTCAAGTACCTGTACAAAGGTATGTCTGTGCCAGAAGGCCAGAAACAAGGCGGTAT
CCTGCTGGCATGGCTCGAGAAGATCACTCAGACCAACGGGGTGAAGCCAATTGTGCATTT
CATTTCTGATAGAAGAACTGTATAAGAAAGGTATTCCAGCCAAGACGGCACATTACCGAA
TCAAGATTAAATATACATTGTTCTGCAAATTGTGTCAGAATGGTGGGATGTGTAGTGGTC
GGGTCTTTCTTGAAGGCTTAAATGTATAATAATGATTACGTACTCTTGAATAAATAAACC
ATTAGAGCATATATGTATGACCTCTGGTACTATATTGCACTGGTGTTTCTTTCCTGCAAA
TATCTGATAGCTCATATTGACATAACCCAATTTGACGCAGCTTCGGGCTTTTCAGTGCGA
ATTGGAACTTTCAGTATGAAAAATTATATGAAAACAATTAAATTAATATTGGAAGTCTAT
TTATTGTACGTTCCACTGGTGGATACTAGTCGCACCTCTACTGCTAACACCTTGCAACAG
CGTTAGTTCCTGATTAATTGGATAAGTAATAAAATGGCCGACGAAGAATTGAAGAGGAAG
CGTGACGACAGCCCTGATGTCGCTGATTCTAAGAAGGTAAAAGTTAATGAGACTGTGAAG
GACAACTCCAGTGAACTAGATACTAAAAGTAATGAGCATAGTACCGTTAGTGAATCTGAA
GAAAGCAAGCAGCAGAGTAAGGATACAATTTCTGAGAGTAGTTCTGAGGTCAAGGATGAA
GTGAAGGAAGATGAACCAAAGAAGGATAAAGTTGATGAGTCCAAGGAATCGGTTAGTGAT
GAAAGCAAGGATGAGAAACCAAAGTTTGTATTCGGATCATCATCAGCTTTTACAGGTGGT
TTTGGCGTAGCGAAGGGTAAAGAGGACAAAAAGGATACTGAAAATCAAACAGAAACGCCT
AAGGCTGCGTTTAGTTTTGGTTCTGGCTTGTCCTTTGGATCTGGTTTTAATGTTCTTAAG
ACTAAAGATATTGCAGCCAATAAAGAAGAGAAAGATTCAAAGTCGAAGCCTGAGGACTCA
GATGATAAACTAATACCTAACTCTGAGTTGAAGAAAGAAGATAGCAAAGTGACTTCCAGT
AATAA
>RGHF80068 Genomic segment corresponding to mRNA: XM_449889 Candida glabrata CBS138, CAGL0M12573g predicted mRNA.
CAACAGATTTCAAGTCTGTCGCCTTAACCACTCGGCCATAGTGCCACAACACAGTTGTAA
CCGTGTGAGCGGGCTATCGCATTGTGTATAACCTAAATGTTACAGCCTTACACCCCTTAA
CCCCATCCCCCCCATCCCTCATCTCCATACCCCATACCCCATACCCCATATGCGATCCGG
GTGCGGGGTTCTGGGGTTCAAAGGTATAAATACCTTCCACATCCAATTGAGTTTCTGATT
TGATACAATCTACAACCTATAATCTCCAATCTACAATCTACAATCTATAATCTACAACCA
CAACTTGCCATGGCTAAGAAAGAGAAAAAGGCTAAGGTCGCTACCATCACCACGAAGAGC
GGGGAGTCCCTGAAAGTGTTCGAGGAGCTCAACGACTTCGAGACGTTCTTGCGCGGGGAG
GTCGAGGACAACGAGTTCGACCACGTCCATTGCAAAGCCAAGTACTACCCGCCATTTGTG
CTGCACGAGTCCCACGACGACCCCGAGAAGATCAAGGACACCAACAACTCCCACAACAAG
AAGTTCGTGAGACACTTGCACCAGCACGTCGAGAAACACTTGCTCAAGGACATCCGCGAG
ATGTTCCAGAACCCAGACCTAAAGTTCAAGAACAAGTCCAAAGAGGAGACCTTCGAGAAG
ATCACCTGGCATTACGCCGACGAGTCAGAGCTCAACGCTAAGAAGTTCAGAATCCAACTT
GACGTAACGTGTACCCACGACGGGGCCATGGTCGACGTCGACTACCGGACCGAGCCCATC
GCCGCGCAGGAGCCCGTCATATAGCTTATACGTAGCCCCTATCGCTCTCTAAGCTCTCTA
AGCTCTCTAAGCTCTCTACACGCGCGCCCCTATAAGCGTGCGCCACCTTTCTTTTTATAA
TGTGTCTATGATTACTTATGATTTTATGAATACTAAATATGCTATGCTAATTACACTTTT
CTTTCACAACAAATTTTGAGCCGAATTTGTAAAATACATAATGAAAATAAAAGCAGCGAG
TGCGATGAGCTTGGGATCACAAAGAACCACAAGCAGGAAACAAGACATGTCGCTGTTCAA
AGCTAGGCCTAGCTTGCCATTCAAGAGACAGAACCAAAGGGTTGCGAGGGACGCCAGGAT
AGAACCCTTGTCGCAGGTCTCCCCCGAGATACTCACAGCGAACTACCTGATGCAGTTCCC
CAGGGAGACTGCGACGCTGAGACACTTGGAGCGCATGGACGCTGTGGCTAAGAGGGTGCG
GGATAACCAGCGCGAAGTGGAGCAGCAGTTGCTGCAGTGGGACCCGCTGAGCGATAACCA
CATGAGGGACACGGACCCTTACAAGACGGTGTTCGTGGGCCGCCTGCCCTACGACACGGA
TGAAGTGCAGTTACAGAAGGTGTTTGCCAAGTACGGAGAGATAGTGCGAGTACGGGTGGT
GCGAGACAAGCAGAACAAGTCGCGGGGCTACGCATTTGTGTTGTTCAAAGAAACAGACTC
AGCAAGAGTCTGCACCAGGGACATAGGTGTCCACCGCGGTATCCAGATCAACGGAAGAAG
GTGTATAGTGGACATAGAGCGTGGCAGGACGATCAAATTCTTCAAGCCAAGGAGACTCGG
TGGAGGGCTGGGCGGTCGAGGGTACCAGTCACTGCATTCGGAGCACACACAGCCTCATGT
AAACCCACCAGCACAACACGTACCGCAAAGATACGGCGAGCGAAGACCAGAGTACCAGCC
TAGAGGCAGATATCAAGGAGCACGCCAAGGAGCACGCCAAGGAGCATATCAACCTCAGCA
GACACTACCGGCTTCAAATCCACAGGCACCTGCAGAACCCGAGCCCAGGACGAGTTACAG
GTCAAGGACAGCCAGGCAACGGGAAGAAATAGACTATTGATCCTTTTAAATCCTTGCATA
CAGTACAGCCATTCGCATATATACCATAGTTTAGCTCGACTACTACCAGTCTTTCATATA
GTTCTCTATATCGATCACATGTTATATCACATTATACAACGTGTGTTTTCAGCATTCCTC
GCTGCCGTCCCAAATCTCCCTTTGCTGGAAGCCATAGGGGCTCTCGACGAGGGCTAATAG
TCTGGCGAAACGTAGTCATAGCATTTAATTTGCTAGTACAATTGGGAGTCTGGTAAGAGT
ACCCTGTGTTTCAGGAGAGCAAGGTTTCTGTTGGAGGCAAAGGAAATAGAGAAGAGTACA
AGTATGGCTGATTGGAGAAGGATAGATATTGATGCGTTTGATCCCGAGAGCGGGAGGTTG
AAGCCTGAGGACCTAGTGCCTCCATATGACACGCCAGCGGTTGGTGTCCAGGAGATACAA
GGCCGTGTTGGTCAGCTTCGCAGCATGGCAAGCAGTGGCGATATAGCAGGTGCAGTACAG
TTGATTACCAGCGATCCTCCATACAACAGCGATGAAGCCACGAAGAAGACGTACCTATTG
GCGGTGCTGGAGGCCTTGGGTCAGGTCAAGACCATGGATATTGCTAACATCGTGGGACAA
TTGAACGACAGCCAGGTGGATGTCCTCGTCAAGTACCTGTACAAAGGTATGTCTGTGCCA
GAAGGCCAGAAACAAGGCGGTATCCTGCTGGCATGGCTCGAGAAGATCACTCAGACCAAC
GGGGTGAAGCCAATTGTGCATTTCATTTCTGATAGAAGAACTGTATAAGAAAGGTATTCC
AGCCAAGACGGCACATTACCGAATCAAGATTAAATATACATTGTTCTGCAAATTGTGTCA
GAATGGTGGGATGTGTAGTGGTCGGGTCTTTCTTGAAGGCTTAAATGTATAATAATGATT
ACGTACTCTTGAATAAATAAACCATTAGAGCATATATGTATGACCTCTGGTACTATATTG
CACTGGTGTTTCTTTCCTGC
>RGHF80071 Genomic segment corresponding to mRNA: XM_449886 Candida glabrata CBS138, CAGL0M12496g predicted mRNA.
ATAGCCCGCTCACACGGTTACAACTGTGTTGTGGCACTATGGCCGAGTGGTTAAGGCGAC
AGACTTGAAATCTGTTGGGCTCTGCCCGCGCTGGTTCAAATCCTGCTGGTGTCGTTATTT
TTTTTGCCCCCCACCACCAGTAGAAGTGGAAGCACAGCAGTAGAAGCACAGCAGTGGAAG
CACAACAGTGGAAGCACAACTGCAAGGGCATGTGAAAATCCGGTTTTTTGGGTGAGTCAG
AGACGTAGATCGTGCTGCAGGATGTGTGTGTAGCGGGATTTCTTTACACAGACAGAGACA
GAGAGAGACACAGAGAGAGACGAAACGCCTCCTTGTCGTTGTCTGTTACAAGGGGAAGGT
GGAAAAAAGAAAGGAAAGATTCTATTGAAATTTTTCAATGCTCATCGCTTGCTTCATCAT
ATAATATAGTGTGTAAACCCATAAAAGACACATTTTTCATATAGGCAGGGAGAGTTTAGA
GTTTAGAGTTAGAGAGATAAACAAACAATAGTGATGGCCCCGAACAAGCACTCCAAGAAC
GGGACTACCCACAAGATCAGGGAGCAGCTCGGGTTCACGGATGAGAAGAAGTGGAAGCGG
TTCAGCAGCAGACGGCTGGAGCTCATCGACAAGTTCCAGCTGTCGCAGTTCAAAGCGAGC
GAGCAAGACCTGAACATCAAGCAGATAGCCAATATCCTGCGGACGGAGTTCGGGTACCCC
GTGACGTGCTCGATGGAGTTCGAGAAGCTGGTGACCGCGGCAATCCAGTCCGTCAGGAGG
AACAGGAAGCGCTCGAAAAAGAAGAGCTACATGCTGCACGGCGCCAAGAACATGAGCTAC
TCGACCAGCGAGGAGGAGCCGGAGTCCCGCGCCACGTCCCGCATCACGTCCCCTGTGGGC
ACGCTCTCCCAGTCCCACTCCCAGCCAGCAGCGAGCGTGTCGCCGCTGTCCAACATGTCC
ACGGGGTCCGCCATGACGCAGGGCTCCCCTGCCCGTGCACATGCCGGTGCCAGTGCCCGT
GCAAGTGCAAGCACCCATGTCCATGTCCATGCCAATGCCCATGCCAATGCCAATGCCAAT
GCACGTACCAGTGCCTATCTCCCTACAACAACAGCAACAGCCAGCACCACAACAACAACC
ACAACAACAACAGAACGACCCTATGCGGTTCGTGAGGTCAACGACTCCATTGCCAGACCA
CAAGTTCCAGCGGTTGCTGAGCCCGCTCTCGTCGTCGAGACCGCCCCGCCCGATGTCGAA
CCCACAGCGCGTGCTTCCACCCATGGCCCAGAGCTCGTCCGCGCCCGCTGCTCAGAAGTA
CGACGACATCATCAAGAACATAGTCGCTGACCTGGTGCACAACATAGTACCGCTCGCTGA
GCAGGCCAACAGGGACAACAACGGCCTAGCGCTGAAGCTCTCCACGTTCGACCCGAACAA
CCCGGTCAAGAGCGAGCACCCTCCGTCCATAGACCAGGAACCAGCGCATGGCGGCCTGCC
TTACTTCCTCAGAGAGAAACTGCTCCTGCAGATCCAAAAGTCAAAGACGTGCCTGGAAAT
CGCAACGAGCCAGGGGTCCATGGAACTCTACGCTAACCTGGAGACACTCGGTGAAATGGC
AATACGGACCTCGATAGCATTCCTAGTCGAAAGATTCTTCTCGAACATGCTGTCCATGTC
CATGGAGTACATCTCCAGAAAGTCTTCCTCCGACGAAAACTTGGCCAACCTGGCTTTGAA
GCTGATGTCACCCGCTGTGAGAATAAACCTGGCTAACATGCCAATGCATGAAGTACAGAT
AAAGACCCTTTACTTACTAGTAGGCGGTATAGTGAAGGACTTCGGCTTCGATCCGTGCCT
ATACCCGCTGAGTGAGGCTATTCACCACCTCATCATGACACAGTACCCTCTAGTTACCAA
CAACAACAACAACAACAACAACAACGGCCAAGCCATGAGCGATAACAGCAGCGAGTCGAG
CCACCTCGTGAACCCTATACCGACCTCCGCATCCCAGAGAGCCACTCTGCTGTCCACATT
ACCAATGAAACCCGAGAGTGCAAACCAGGACATCAACAAGAAGGTGTACATCAAATACCG
TGATAACGAGCATGTTTTCACATTCCACCAACTAAGCAACGGAACTCCAACGATCATAGA
GATAATGGAAAATTGCAAGAGCCTCTTCAATATTGTCAACTCAGATTTCTCATTGGGCCT
GTTCTTCAATGGAAGCATTATCAATGATGACATTCTATCCAGGTTGTTCAACGATCTCTC
TAATAATGAAATCCACTTGGAGATAAGACAAACAGATCAAGCAGTTCCAAAACTGAGTGA
TACTGGAATCACAACGGGCAGCATTGTACCATCTATCCCAATTCCAACAAGACCAAATAG
TGTGAAAGCACTAGATGACATCATAGGAAGAATGGGTAAGAACGGATTACCTTCTCAGAA
CGAGCAGATGGTACCACCTCCTCCACCAACCATTATAACGCCTTCAAATTACTCTAACAA
CTCTTCTCGTGAGAGGTTCCCAAACAACACGTTGCCTCAACCAGTATACCAACCTTTGCT
TTAAATTTAAGTTTCATTAAGTTTCTTCATTTCTTGCATAAAAACCTATCACAAGGTCGC
TAAGAACCCCTTTTCTCAAATTTTACTTCCTGCATCCCAGCTTCATCGGTTTCATTATGA
TACCTTTTTATTCCATAACGAATACCACTTGCATTGTATCAATACTTTTTGATATACGTT
ACTCATTAACTGTTAACTATATAGACGTTATATATAACAAAACTCCATAAAAAAAAAATA
GATTTGCATGTTACAGTACTTAAAAATAAAGCCTTATTAATCTGACGAACATTCTTTACA
AATTCTCTTGGCTGTAGCTAACGGTGTAGTCTGCCGATCAGGGGTAACGAGAATTGAAGA
TTAAATGAAATTATAAATTATCTACTATGAATTGCTAAATAGAGTCTAAATATAATGAAT
ATTAATCATGTGCAGAATATATGATCAAAAATGAACGGCGATTATGCGACCACGAAGGTA
ATCAAATAAAAAATTAAAATTTAAAAAAAAAAGAAACAATGAAAATGCTGCCTTGGTAAT
GCATAAAAATATAAAGACTTTCCGTTAACTTGCCTTTTCCTCTTCCTCAAATGGTGGTAG
CTCACTTGCCTGCAATTTATATCCTAGAAGATATTCTTGGCCCTGAAGTGCGGTTAGGCA
AAGATCACATATCTCCTTGTCATGAAACCCTACCACCGCACTATAACGAACTACTTTGGC
CCTGTACCTGCCGGGCTCAATGCTGATGTTACCTACATAGTTTTTGTCCGTCTCTGGGTT
TATCACGTCAATAACCTTTTGCTCCTCATGGTCCTCATATACCCCTACGTAGAACTCGCG
TGTGTTGTTCACGTTTGACACCAACACACCATTTCCGGTATCCACTGTTGAAGACTCACA
CAGTGATAACAGTTTTGGACACTTCAGCTTGATGTAATCCTTCAGTATACTCCACCTTAA
CCGTCCAAACTTCTCTATCTTGTTTGATTCCAGCACAATGTCCA
>RGHF80072 Genomic segment corresponding to mRNA: XM_449885 Candida glabrata CBS138, CAGL0M12474g predicted mRNA.
CATGATAACAACGACTAGTGGATTCCCGAGACATGTATGTGGTGCAAGGGTTTTTTAGAT
GTTCAGCTACTGGAGAGAAAGAGATATCACTTTTCGCACAGAGTGATGTTATTGGCTGGG
TTCGTGGAGAGGCACTTTATCCGACTCTTCCAGAATTGTTCTCTTTTACCCTGCCAAGTC
TCTCAAAAAATGAAGTTCCCTTTGACGAGAAATTCCGATTTTTTCTGTGAAATGGAGTGA
GCAGTTCTTTCTAAGCCTCTCTTCCTACAACTCTTCTGTACTAGGAGGAAGGGAATCACT
GCGGGGGGGGAAGCTCTGCGTATGTGTTCTAGTGACTAGCGCATCAGTCCGTTGTAGTGC
AGTGCAAGTGCAGTACAAACGTGGACTCGTTGCGGTCTGTGCGGTCTGCAATCTGCAACT
TGTGATCTGTGTGATCTGTGCGTACTGCTCTGTGCAAAAGAAGAAAACAAAGGCAAAGGG
AATTGATGGTGGGGGTCTCTCTCTCTGGGTATTCTTATCCCCCACCCCCCATCTTCAAAG
TCACTACGGGCGATTGTTAGGAATGTATAAGGTCCTGAATATATCCCAGAGAATCAGAAA
TTCCTTCCCACCAGGAAAAATTAGATTACTTTCCTGGAACCCTTTCAGGACTTTTTTATA
TTGATGGGGACCCTTAATTCTTAAATTCCTATTGCTAATTTGGCATTGGGCATTGGCATT
GGCTTCTATAGTTCTTAATTCTTTTGAAATGTGATAAGGAGTCTGAGAGAGAGAGAGAGG
TCCCTTAAAATATAACTTAGAAGACCAGAAGAAGAAAAGTAATAAGGAATCTTTCACAAA
AACAAAAATAGCCGGAAGTGTATTTGGCTTCTTTTATAAATTGTACAAACAAACTGAATA
CTCCGTTCCCACCCCTCCAAAATCTTTCATGTATAGCAATATATATTAGACTGGATATAC
AAAAAAATACAAGCGTACTATATATAGAAAAGCAAGGCAAATGGTATTGCATGTGAGGAT
AGATAACTTACCGCCGGATAAGTCATGGAGTCAGGTGAGGCAGCTGGTCGGGTCCATAGT
GCCTCCCTCGCTGGTGCTGCAAGTGAAGATGCTGCCACCGATGTCCTCTATGGTGCCACC
TTTCCAGCTGATAAAGAGCTGTGTGGTGACTCTGAAGGGAAACATCGACCAGATGACGCT
GCAGAACTTGCTGATGGGCATAAACAGTTACCAATGGGACTACTTTGATCTCTACGGGTA
CGTCATACCTTACCCGATGGACATGAACGTGGACTATAGCAATAGCAACCCACTGTCGAC
GTCCCCAAGTGTAGATACCAGCAACGAGGATTACATGTTTATGGGCTCGCCTACAAACCA
GTCGCTCTACTACATGCCGCAGTCCCCACCTGGGTCCGGGCTGGTGTCCCCGCCCGCTGG
CACGACAATGACTATGCCACCCCCAGGTGCTCCTCCGCCAGTAGCGTTCGAATACATGAT
GCCACCGGCCAGCAGGTATATCTACCAGGAGAGGCCGCACGCAAACTTCTCGGCTGGGCC
GGCGTTCCACTACGGCGGGTACCACCGGTACAACAGGCATAGCAACGACAGAAACGGAAA
TTACTCTAGCGATAGCACAGACGGATACACAAAAGATATACTGCCCTTGCTCAACAGAGA
CAGGCCCACGGATCTCAACATGATATCGAAGGACATGCTCAGGACGAAGAACCCCGACGC
CAACAGCACCAGACTGAAACAGATATTCAACGAAATAAGCTTCAGAAAGCAGATGACTAA
CAGAGGCATGTGGCAACTGAAGCTGGAGAACTTCCCGCCTTTCATCCAACTAGATTCCTT
GGAACCTCTAAGCCCTCAGGAACCGAAGGTTGACGTGGACATTGTGCTGGAATCAAACAA
GATAGAGAAGTTTGGACGGTTAAGGTGGAGTATACTGAAGGATTACATCAAGCTGAAGTG
TCCAAAACTGTTATCACTGTGTGAGTCTTCAACAGTGGATACCGGAAATGGTGTGTTGGT
GTCAAACGTGAACAACACACGCGAGTTCTACGTAGGGGTATATGAGGACCATGAGGAGCA
AAAGGTTATTGACGTGATAAACCCAGAGACGGACAAAAACTATGTAGGTAACATCAGCAT
TGAGCCCGGCAGGTACAGGGCCAAAGTAGTTCGTTATAGTGCGGTGGTAGGGTTTCATGA
CAAGGAGATATGTGATCTTTGCCTAACCGCACTTCAGGGCCAAGAATATCTTCTAGGATA
TAAATTGCAGGCAAGTGAGCTACCACCATTTGAGGAAGAGGAAAAGGCAAGTTAACGGAA
AGTCTTTATATTTTTATGCATTACCAAGGCAGCATTTTCATTGTTTCTTTTTTTTTTAAA
TTTTAATTTTTTATTTGATTACCTTCGTGGTCGCATAATCGCCGTTCATTTTTGATCATA
TATTCTGCACATGATTAATATTCATTATATTTAGACTCTATTTAGCAATTCATAGTAGAT
AATTTATAATTTCATTTAATCTTCAATTCTCGTTACCCCTGATCGGCAGACTACACCGTT
AGCTACAGCCAAGAGAATTTGTAAAGAATGTTCGTCAGATTAATAAGGCTTTATTTTTAA
GTACTGTAACATGCAAATCTATTTTTTTTTTATGGAGTTTTGTTATATATAACGTCTATA
TAGTTAACAGTTAATGAGTAACGTATATCAAAAAGTATTGATACAATGCAAGTGGTATTC
GTTATGGAATAAAAAGGTATCATAATGAAACCGATGAAGCTGGGATGCAGGAAGTAAAAT
TTGAGAAAAGGGGTTCTTAGCGACCTTGTGATAGGTTTTTATGCAAGAAATGAAGAAACT
TAATGAAACTTAAATTTAAAGCAAAGGTTGGTATACTGGTTGAGGCAACGTGTTGTTTGG
GAACCTCTCACGAGAAGAGTTGTTAGAGTAATTTGAAGGCGTTATAATGGTTGGTGGAGG
AGGTGGTACCATCTGCTCGTTCTGAGAAGGTAATCCGTTCTTACCCATTCTTCCTATGAT
GTCATCTAGTGCTTTCACACTATTTGGTCTTGTTGGAATTGGGATAGATGGTACAATGCT
GCCCGTTGTGATTCCAGTATCACTCAGTTTTGGAACTGCTTGATCTGTTTGTCTTATCTC
CAAGTGGATTTCATTATTAGAGAGATCGTTGAACAACCTGGATAGAATGTCATCATTGAT
AATGCTTCCATTGAAGAACAGGCCCAATGAGAAATCTGAGTTGACAATATTGAAGAGGCT
CTTGCAATTTTCCATTATCTCTATGATCGTTGGAG
>RGHF80073 Genomic segment corresponding to mRNA: XM_449884 Candida glabrata CBS138, CAGL0M12452g predicted mRNA.
TTGCTTGACATCGTTAGCGGTGATGAAGTATTCTGGTCTGTCGATGTTCAAGAACTTGAA
CCACTTTTGGGCCATGTCTCTGGTACCGGAGGTGGCAACAGCCCACTTCTCCTTTGGCAA
CTTGTTTAGGTCAGTACATAGCTTGACGGCACCTGGGACCTCGATGGAGTGTTCACCGTA
CTTTTCTGGGATTTCACCTTCTAGCTTGTTGACGTATTCTTCATCGGCGTAGTCTGGAGC
GAACTTAGCGATGGCATCGTAAGTTCTCCAACCGTGAGAGATGTGGATAACGTGTTCGGC
GTCGAAGTATGGCTTGTCCTTACCGAAATCTCTCCAGAAAGCAGCGATAGCTGGTTGAGA
GATGATGATAGTACCATCGACATCGAATAGAGCGGCGTTAACCTTCAAAGAAACTGGCTT
AGCTAGAGACATTGTTAATAAATTTGTTTGTGTGTGTGTGTGTTTTGGTTTTGATTCTCT
ATAAGAGTAAGAATGAAAGGAAATTAGCTAATCTACTAATCAATACAAGCTTATTATATA
TGTTTTTTTTTTTTGTATATTGATCATCATCTAGAATAGATTGCAAAAAAAAAAGTAATT
CTAAGATAGTCCCAGTTTTAAAAAAAAATTTTCTTTTTATCGATCATCTGCAAATTGATA
AATAAAAATATAATACTGGAGTATGAGTCTATTATCCAATATACTCGAGACATGACGCTA
TGTCAAAGGAAAAAAGAAAGAGATGCAAGATTTCCAAGTTATTCCGATTGTACGTCAGTT
TTAGTGAAGGAGTTTTTCCTGCCTTTCTTTCTTTTTTTAATCCATATCTGTGAGAAGTCC
CATTGTCCTGGATAGTCCCTAGCCATCACAGATCACAGGAGTGTATCACAGGAGTATTAC
AGAGGAGTATTACAGAGGATACGGGATCCAGACGCAACGGAACTCAGGTGCAGCACCACG
TCAGTGCACAGGTGAAGGGACTTATCTCAAAAGACGTCACATGGCCAAAAAGTTTCTGGT
ATTTTTGACCCTCAGAGCCCCTTCACCCAATGCACTTCCTGGGAGGGAAGGGAAGAAGAA
TGACATCATGTGGGAGAAAGGAAAGTCCCCAGTTCTCTTTCCCACCATCGCTGCTGTTGC
ACGGCGAAAAATATCAACACAAGTACTACTGTGGAAGAAGAGGGTGGGTAGCCTTGCCAA
ACCCCATGGAGGTGTTGGCAGGTAGTATAGTACGTACATCGTTACGTTGAATGTCGTCCA
TGATAACAACGACTAGTGGATTCCCGAGACATGTATGTGGTGCAAGGGTTTTTTAGATGT
TCAGCTACTGGAGAGAAAGAGATATCACTTTTCGCACAGAGTGATGTTATTGGCTGGGTT
CGTGGAGAGGCACTTTATCCGACTCTTCCAGAATTGTTCTCTTTTACCCTGCCAAGTCTC
TCAAAAAATGAAGTTCCCTTTGACGAGAAATTCCGATTTTTTCTGTGAAATGGAGTGAGC
AGTTCTTTCTAAGCCTCTCTTCCTACAACTCTTCTGTACTAGGAGGAAGGGAATCACTGC
GGGGGGGGAAGCTCTGCGTATGTGTTCTAGTGACTAGCGCATCAGTCCGTTGTAGTGCAG
TGCAAGTGCAGTACAAACGTGGACTCGTTGCGGTCTGTGCGGTCTGCAATCTGCAACTTG
TGATCTGTGTGATCTGTGCGTACTGCTCTGTGCAAAAGAAGAAAACAAAGGCAAAGGGAA
TTGATGGTGGGGGTCTCTCTCTCTGGGTATTCTTATCCCCCACCCCCCATCTTCAAAGTC
ACTACGGGCGATTGTTAGGAATGTATAAGGTCCTGAATATATCCCAGAGAATCAGAAATT
CCTTCCCACCAGGAAAAATTAGATTACTTTCCTGGAACCCTTTCAGGACTTTTTTATATT
GATGGGGACCCTTAATTCTTAAATTCCTATTGCTAATTTGGCATTGGGCATTGGCATTGG
CTTCTATAGTTCTTAATTCTTTTGAAATGTGATAAGGAGTCTGAGAGAGAGAGAGAGGTC
CCTTAAAATATAACTTAGAAGACCAGAAGAAGAAAAGTAATAAGGAATCTTTCACAAAAA
CAAAAATAGCCGGAAGTGTATTTGGCTTCTTTTATAAATTGTACAAACAAACTGAATACT
CCGTTCCCACCCCTCCAAAATCTTTCATGTATAGCAATATATATTAGACTGGATATACAA
AAAAA
>RGHF80075 Genomic segment corresponding to mRNA: XM_449882 Candida glabrata CBS138, CAGL0M12408g predicted mRNA.
GCATGTTGTATGTAAAGCTTGTATTTACTTGATGACTATTACTGTGGCTGACCTTCACAA
CTCTGCACATCTCTGTATACGGTAGCATAAAGTGTGATCTCCACTAGCAGTACCTCAGGA
AACGTTATAGATGATATTACGTATGATTTGGTTATTCCGTATGTAGTGTTAGTTATTTTG
TGACTACACAGATACCAGAACACCCAGACATACACCCAGACATACTTTTGCTGCTAAGTG
TTTGTATTTTTTCTGGAATTGTGTTCAGCTGTGAAGCGGGACTAATGGAGGGGGGATTCG
GTAGGAGAGATGGTTTGGGAGGCTATTGAGGGTACCGGGGAGTGCTGGAGTTCAGGCAAC
TGTTCAGGCATCTCTTCCGGTCTAGCATGACGGCACTTTCCTGTGCGATGGGAAGATGAT
GTATGGGAAGCAACGCTAGCTCGAGCTGGCTAGCACACCGCAAGCCTGCTCTATCACGTA
CTGGCACTGAGTTAGAGTGTATCTCAACCACCGTCACACTGCCCGTTAGTGCAGCAGCAC
AAGCACCAAATGGCCGGGTTGGTGTTGCACCCAGCAGGGGACTTCCCTTTCACGTTCACA
CCCTTACACTAGCCACCATTGCCCTTGGGCCTAGTAGCATTAGGCTAGGCAGGGATGGGT
CCTCTCCCCCCCCCCAGCTGTAACACCCTCCTTCTAGCAACATCCTAGCGTCGCTGCGTT
GCTCCCTACTCTGAGACTTGCCCACTGCAACAACAAACAGCAGGAGTTCAGAGTCTCACT
CTTTCCCATCGTGTCGGAGGTACACATCGTTCTCTGTGGGAAAACTGGAAAATTTCATCG
AACAGCTTCTCTGGCAAAATATTCCAACCAGAGTAATACCAAAGTGCAAAAAAAAAAGTT
GGAATAGCATTTGATATAACCATATTAAAGGGCTATTATATTTATTAGTCGCCGAATTTT
CATATACTGAATCGCTTCAAGACCCTAAAGACAACCAAAGATGGCTCAACGTGTTACCTT
CAGAAGAAGAAATCCATGTATGTTATAGAAATATTGAAAGATTTACCAGATATTACACAG
ATGTTCATTACAATCCATTCCCAAGATAGTATACCTGCCAGATAGGACAAAAGCGTGAGA
GTGGTATACCCAAACAGCGTGGAGTGAAAATATAGACTACACTGAAACAATTCTGCGGAG
GTTTAAGATATGTGGTTTTATCAATGCGCAATGTATTAGGACATAATTATGCTAATGTTT
CCCATATTATGACACAGCGATAAACTATTCAAGAACAGTTGAAATGAACTAGGTGTGAAA
TATGTGCATCACAAATCTGTATTAAAGATATGAATTACTAACATTCAATTTTGTAAAAAA
ACTTTCACTATGGTATTTTATAAATGTGAGACTCTATTACTTTTATTGTGGTTATTTGTT
AAAGCTATAAATCTCTCAGTTGTTAAGTTGGTACAGTAATTGCCCTGTGGAGGATGATCA
AAACTGTTGACTGACCAAAATTGCATTACCGATTGAATAAATTTTGTGTTGAAATGTTTA
TGAAATGACTTATATTACTAATTGCGTGATGAAGAGAATTCCATATGGTTAAAACTATTG
ATTGTAATAGCAATGAGAGTAAAGATTGGGAATCACATTTATATAAAGCCAACGAAGAGC
TTGCAAACTAGTTTATACAGACAACACTCGTTCCAACAAGATCAAGGTTGTTAAGACCCC
AGGTGGTATCTTGCGTGCTCAACACGTCAAGAAGTTGGCTACCAGACCAAAGTGTGGTGA
CTGTGGTATTGCTTTGCCAGGTATCGCTACTTTGAGACCAAGACAATACGCTTCTATCTC
CAAGACCCACAAGACCGTCTCTAGAGTCTACGGTGGTTCCAGATGTGCCAACTGTGTCAA
GGAAAGAATCGTCAGAGCTTTCTTGATCGAAGAACAAAAGATTGTTAAGAAGGTCGTTAA
GGAACAAACCGAAGCCGCCAAGAAGGCTGAGAAGAAGGACTCCAAGAAGAAGTCTACCAA
GAGACAATAAGCCAACAATCATATATTAATTTAATAATATAAATCTCATACAACCCATTT
TTTTGTATTTCATATAAAGAATAAAAAATACGTGGAAAGTTTTCATAAATTCACATATCT
GTGCCAATTACCTTAATTTTATAATTTATTAGAAGCTGCATTATATGGCATACGTTTTAT
TACTAAACACAAGGCGAACCCTACACCAAGACTTGTTCTAATGAGGTGGATGCCTTTGTT
CACCCGCTATCGAATGATCTCCTTATATCTGTGTATAGTAAAGTAAAATTGGATAGTGAA
ATTGTTTAATTGGTCATTATTAGGTTATATTATTAATTCATATACATATAAAACTAAAGA
GGGGCATGGGCACGAGGAAAACTACTATCCTCTTTCTATCAAGCTCATGTCTCTAATTCT
ATAAAAGACAATTGATATTGGTTATTCATACAATTTATTTTTTTTGAGGGGGGAATCAGA
AATCACAATCTAGGATTCTGTAATTACCACTTCAACAAGTCATCCTTGGCGTACAAGTAG
TCATCGAAGATGAATTCGACTTCATCGGTTTCTGGGTTGTAACCGCCAACTCTGATGGAT
TCGTGGTTCTTGACGATGATGTCACAACCCTTTTCCTTTAGGAAGTCGACGTCGAAGGTA
GTGGCGATACCGATGATCTTACAACCGGCAGCTTGACCAGCAGCGATACCAGCTGGGGCG
TCTTCGAAGACAACAACCTTGGACTTAGATGGGTCTTCCTTGTTGATTGGGTAACCTAGA
CCTTCTCTACCCTTGATGTATGGTTCTGGGAATGGCTTACCTTGCTTGACATCGTTAGCG
GTGATGAAGTATTCTGGTCTGTCGATGTTCAAGAACTTGAACCACTTTTGGGCCATGTCT
CTGGTACCGGAGGTGGCAACAGCCCACTTCTCCTTTGGCAACTTGTTTAGGTCAGTACAT
AGCTTGACGGCACCTGGGACCTCGATGGAGTGTTCACCGTACTTTTCTGG
>RGHF80076 Genomic segment corresponding to mRNA: XM_449881 Candida glabrata CBS138, CAGL0M12386g predicted mRNA.
AGTCTTGGATCAGCTGAAGACATTTAATTTCTACCTGATTAGTTTTATTTTATTTATTTA
TTTTTTTCTTGACTTGTATTATAACCCTGTTTGCAATCTCTTATTATGTTGTAATTCGTT
TATCCTCGGCGTGTGTTAAAGTCTAGTCTCTAAAAGATACAGATATTTGTAAATGGTTAT
TTGATATGTATAGGTTCAGCAAATGTTAAGAATGGCAGGTTTGTGTTTTGATAGCCATGG
GTAGGATAGCAGTTTTATTATTCTCGTTAGTCCTTTTTTTTTTCCTTTAAAGAGAGCAAA
GTCGCGATCCGTCAGTGAAGAGATCAATGATAAGCATGAGATGAGTTATTGTGTGTGAAT
AGAGTACGACGGGAGTGATCAATGGAGGAAATGTACAAAGAACGCACGTATTGGTCCTTT
ACCTTTATTTGCAAGATCCCCACTACGCACTGTTAAATTTGGTGACTTACAAGAGATAGG
GACTTCTAACAGGTGTGTTATCTGTGTATTGTAAGTGTATGTTAAGGTGTTTTACCAGGT
AGGTACCTCATCGAGACGGTGTCAAAGCTACAAATTGTTGTTATCTCTCGATGCTGGTGG
TTGTTGTTTTTTGACCTCTTTGAGTGGAGCAACTCTCCAATTTCATAGTAACCTATTTGG
CTTATAACTACAGTGGAGATACAATTCCATTTGCCCCCAACAACTAGCACTTCCCAGAAG
TGACCTTGATTCTTATTTTTACAAAACTCTTCTTGCATCAATTGTTGACTTCCATAGCAA
TATATATAGCTGTGTAAGATAGATCGGTGCCAGCAGTGTCTTGCTTGCAATCTGCTTTTC
TTGTGCTGCTCTTCATATCATATATATAGGGAAAACCTGAAAAATTGTGAAAAAAAAAAG
GATTTGTATAAGAAGTCCTCTTAATTCGATACTTTAGTGGTTGCCTCTTTTTTTTAGTTT
TGGAGTGGGGAAATATATAATTTATTAGAAATACAGTTTAATGTTTGGACTAAAAGCAAG
AAGTTTAATCATGACTAGACAATTGTCCAAGTTGACCCCAGTTATCAGTGCCAATGCACC
ACCAGCTGCTGCTTCATACTCTCACGCCATGAAGGTGAACAACTTGATCTATGTCTCTGG
TCAAATTCCATACACCAAGGACAACAAGCCAGTTGAAGGCTCTATCAGTGACAAAGCTGA
GCAAGTCATCCAGAATGTGCAAAACATCTTGAAGGACAGCAACTCCGACTTGAACAGAAT
TGTCAAAGTCAACATCTTCTTGGCGGACATGAACAACTTCGCCGAGTTCAACAAGGTCTA
CGCCAAGTACTTCAACGTGCACAAGCCAGCTAGATCATGTGTCGCTGTCGCTGCTTTGCC
ACTCGGTGTTGATCTAGAGATGGAAGTCATCGCCACTGAGGTTGAATAAATCCACGCTCG
TCTATAGAAGTAGAAATGAAGATTATATAATCCATACGGTAGGGAAAAGAACAATATAGG
CTATCGATTTTTATATTACATAGAGATTTTTGAAAATATAGAAAATGAGCTTGCTCAATT
GATGCTTAAGGACAATATGACGTTTTATACTCTCCTTATATCGACTAGATGAGTGCATGT
TGTATGTAAAGCTTGTATTTACTTGATGACTATTACTGTGGCTGACCTTCACAACTCTGC
ACATCTCTGTATACGGTAGCATAAAGTGTGATCTCCACTAGCAGTACCTCAGGAAACGTT
ATAGATGATATTACGTATGATTTGGTTATTCCGTATGTAGTGTTAGTTATTTTGTGACTA
CACAGATACCAGAACACCCAGACATACACCCAGACATACTTTTGCTGCTAAGTGTTTGTA
TTTTTTCTGGAATTGTGTTCAGCTGTGAAGCGGGACTAATGGAGGGGGGATTCGGTAGGA
GAGATGGTTTGGGAGGCTATTGAGGGTACCGGGGAGTGCTGGAGTTCAGGCAACTGTTCA
GGCATCTCTTCCGGTCTAGCATGACGGCACTTTCCTGTGCGATGGGAAGATGATGTATGG
GAAGCAACGCTAGCTCGAGCTGGCTAGCACACCGCAAGCCTGCTCTATCACGTACTGGCA
CTGAGTTAGAGTGTATCTCAACCACCGTCACACTGCCCGTTAGTGCAGCAGCACAAGCAC
CAAATGGCCGGGTTGGTGTTGCACCCAGCAGGGGACTTCCCTTTCACGTTCACACCCTTA
CACTAGCCACCATTGCCCTTGGGCCTAGTAGCATTAGGCTAGGCAGGGATGGGTCCTCTC
CCCCCCCCCAGCTGTAACACCCTCCTTCTAGCAACATCCTAGCGTCGCTGCGTTGCTCCC
TACTCTGAGACTTGCCCACTGCAACAACAAACAGCAGGAGTTCAGAGTCTCACTCTTTCC
CATCGTGTCGGAGGTACACATCGTTCTCT
>RGHF80077 Genomic segment corresponding to mRNA: XM_449880 Candida glabrata CBS138, CAGL0M12364g predicted mRNA.
ATACGTAATATCATCTATAACGTTTCCTGAGGTACTGCTAGTGGAGATCACACTTTATGC
TACCGTATACAGAGATGTGCAGAGTTGTGAAGGTCAGCCACAGTAATAGTCATCAAGTAA
ATACAAGCTTTACATACAACATGCACTCATCTAGTCGATATAAGGAGAGTATAAAACGTC
ATATTGTCCTTAAGCATCAATTGAGCAAGCTCATTTTCTATATTTTCAAAAATCTCTATG
TAATATAAAAATCGATAGCCTATATTGTTCTTTTCCCTACCGTATGGATTATATAATCTT
CATTTCTACTTCTATAGACGAGCGTGGATTTATTCAACCTCAGTGGCGATGACTTCCATC
TCTAGATCAACACCGAGTGGCAAAGCAGCGACAGCGACACATGATCTAGCTGGCTTGTGC
ACGTTGAAGTACTTGGCGTAGACCTTGTTGAACTCGGCGAAGTTGTTCATGTCCGCCAAG
AAGATGTTGACTTTGACAATTCTGTTCAAGTCGGAGTTGCTGTCCTTCAAGATGTTTTGC
ACATTCTGGATGACTTGCTCAGCTTTGTCACTGATAGAGCCTTCAACTGGCTTGTTGTCC
TTGGTGTATGGAATTTGACCAGAGACATAGATCAAGTTGTTCACCTTCATGGCGTGAGAG
TATGAAGCAGCAGCTGGTGGTGCATTGGCACTGATAACTGGGGTCAACTTGGACAATTGT
CTAGTCATGATTAAACTTCTTGCTTTTAGTCCAAACATTAAACTGTATTTCTAATAAATT
ATATATTTCCCCACTCCAAAACTAAAAAAAAGAGGCAACCACTAAAGTATCGAATTAAGA
GGACTTCTTATACAAATCCTTTTTTTTTTCACAATTTTTCAGGTTTTCCCTATATATATG
ATATGAAGAGCAGCACAAGAAAAGCAGATTGCAAGCAAGACACTGCTGGCACCGATCTAT
CTTACACAGCTATATATATTGCTATGGAAGTCAACAATTGATGCAAGAAGAGTTTTGTAA
AAATAAGAATCAAGGTCACTTCTGGGAAGTGCTAGTTGTTGGGGGCAAATGGAATTGTAT
CTCCACTGTAGTTATAAGCCAAATAGGTTACTATGAAATTGGAGAGTTGCTCCACTCAAA
GAGGTCAAAAAACAACAACCACCAGCATCGAGAGATAACAACAATTTGTAGCTTTGACAC
CGTCTCGATGAGGTACCTACCTGGTAAAACACCTTAACATACACTTACAATACACAGATA
ACACACCTGTTAGAAGTCCCTATCTCTTGTAAGTCACCAAATTTAACAGTGCGTAGTGGG
GATCTTGCAAATAAAGGTAAAGGACCAATACGTGCGTTCTTTGTACATTTCCTCCATTGA
TCACTCCCGTCGTACTCTATTCACACACAATAACTCATCTCATGCTTATCATTGATCTCT
TCACTGACGGATCGCGACTTTGCTCTCTTTAAAGGAAAAAAAAAAGGACTAACGAGAATA
ATAAAACTGCTATCCTACCCATGGCTATCAAAACACAAACCTGCCATTCTTAACATTTGC
TGAACCTATACATATCAAATAACCATTTACAAATATCTGTATCTTTTAGAGACTAGACTT
TAACACACGCCGAGGATAAACGAATTACAACATAATAAGAGATTGCAAACAGGGTTATAA
TACAAGTCAAGAAAAAAATAAATAAATAAAATAAAACTAATCAGGTAGAAATTAAATGTC
TTCAGCTGATCCAAGACTAGGGATGTCATATAGCAGTGGAGACAACACATCTAGCACGCC
GATAAGCATTCCGATACCGCGGAGTGGGAGGACTGTGGTGAATAACAATGCGTCATCGAG
CACAATAGCGAGCTATCCGCGTACGACGCCGAGTGTGGCGACTACGGGCAGTGGCTATCT
TCCGATGGGTACTTCTGTGACTACTGAGGAGACGCTTGCGAGCTCGCAGTCTTCGCATTC
TCCGTTTCGGGACAATACACTGCTACAAACGAATTCGATAGCGTCGAACACTAACACTAG
CCATCTAATATCGAGTAATGACACTGTGTCCAGTACTGTCGAGGTTTTACAAAGTCCTAC
CAATCCAGCCGATGAGATGGCAAGTCTGCGGGAGAGCATTGCCAGACCAGCATATGACCA
TACCACTCGCGATGAAACTATATTGGGGACCACTGAGAGAGATGAACCTCGAGTGTCGTT
TGCCCACGATGAAAACT
>RGHF80078 Genomic segment corresponding to mRNA: XM_449879 Candida glabrata CBS138, CAGL0M12342g predicted mRNA.
CTTCTTGCTTTTAGTCCAAACATTAAACTGTATTTCTAATAAATTATATATTTCCCCACT
CCAAAACTAAAAAAAAGAGGCAACCACTAAAGTATCGAATTAAGAGGACTTCTTATACAA
ATCCTTTTTTTTTTCACAATTTTTCAGGTTTTCCCTATATATATGATATGAAGAGCAGCA
CAAGAAAAGCAGATTGCAAGCAAGACACTGCTGGCACCGATCTATCTTACACAGCTATAT
ATATTGCTATGGAAGTCAACAATTGATGCAAGAAGAGTTTTGTAAAAATAAGAATCAAGG
TCACTTCTGGGAAGTGCTAGTTGTTGGGGGCAAATGGAATTGTATCTCCACTGTAGTTAT
AAGCCAAATAGGTTACTATGAAATTGGAGAGTTGCTCCACTCAAAGAGGTCAAAAAACAA
CAACCACCAGCATCGAGAGATAACAACAATTTGTAGCTTTGACACCGTCTCGATGAGGTA
CCTACCTGGTAAAACACCTTAACATACACTTACAATACACAGATAACACACCTGTTAGAA
GTCCCTATCTCTTGTAAGTCACCAAATTTAACAGTGCGTAGTGGGGATCTTGCAAATAAA
GGTAAAGGACCAATACGTGCGTTCTTTGTACATTTCCTCCATTGATCACTCCCGTCGTAC
TCTATTCACACACAATAACTCATCTCATGCTTATCATTGATCTCTTCACTGACGGATCGC
GACTTTGCTCTCTTTAAAGGAAAAAAAAAAGGACTAACGAGAATAATAAAACTGCTATCC
TACCCATGGCTATCAAAACACAAACCTGCCATTCTTAACATTTGCTGAACCTATACATAT
CAAATAACCATTTACAAATATCTGTATCTTTTAGAGACTAGACTTTAACACACGCCGAGG
ATAAACGAATTACAACATAATAAGAGATTGCAAACAGGGTTATAATACAAGTCAAGAAAA
AAATAAATAAATAAAATAAAACTAATCAGGTAGAAATTAAATGTCTTCAGCTGATCCAAG
ACTAGGGATGTCATATAGCAGTGGAGACAACACATCTAGCACGCCGATAAGCATTCCGAT
ACCGCGGAGTGGGAGGACTGTGGTGAATAACAATGCGTCATCGAGCACAATAGCGAGCTA
TCCGCGTACGACGCCGAGTGTGGCGACTACGGGCAGTGGCTATCTTCCGATGGGTACTTC
TGTGACTACTGAGGAGACGCTTGCGAGCTCGCAGTCTTCGCATTCTCCGTTTCGGGACAA
TACACTGCTACAAACGAATTCGATAGCGTCGAACACTAACACTAGCCATCTAATATCGAG
TAATGACACTGTGTCCAGTACTGTCGAGGTTTTACAAAGTCCTACCAATCCAGCCGATGA
GATGGCAAGTCTGCGGGAGAGCATTGCCAGACCAGCATATGACCATACCACTCGCGATGA
AACTATATTGGGGACCACTGAGAGAGATGAACCTCGAGTGTCGTTTGCCCACGATGAAAA
CTTGACAAGAAGAGACCACTATCCTGGCCATGAATCTGCTACTGAAAATGATAATGACAC
ATGTACTATTAATAATGATGACGATAATGATGACGCCGATATGTTAACCAACCATGAAGA
ACAACTGAAGTTTATTCGATCACACTATAGAACCAAGCTAAATGCCAAGTCGGAGACAGA
AGAAATTGAAGAAGTCGAAGAAGAGCTAAACATCGCTGAGTTCCCTACTGATAAGCTGCT
TGAGATGCTGACAGCACTATTGAACAAGATAATAAAATCTAATGATCAAATGGAACCATA
CAAAGATAAAGACAAAGACGAAGACCACGATGACGATGAATCATTGACAGATAGCAAACT
TATGAGCGTCAAAGGTACAGATAAAGAAAAATATCTCAAGAGCATTCTCAGCTTTAAAGG
TAAGCATGTTCCTCAAATTACACTCTACCAGTATTTTCAGAGAATTCAAAAGTACTGTCC
AACCACAAATGACGTCTTTCTCTCATTATTAGTATACTTTGATAGAATCTCGAAAAAATG
CAACAGCTCAGATAGTGAATCCGCGGATACTTCCCCAGCCGATCAATTGTTCGTCATGGA
TTCATATAACATACACAGATTGGTGATAGCCGGTGTCACCGTATGTACAAAATTTTTCAG
TGATTTTTTCTATTCCAACTCCAGGTATGCCCGTGTTGGTGGTATTTCCTTATCAGAACT
AAATCATTTAGAGTTACAATTCCTTGTTCTATGTGATTTCGAGCTACTAATATCCGTGGA
TAAGTTGCAAAGATATGCCAACTTATTATTACGATTCTGGAACAATCAAGGGGTAGATGA
TTCAAGGTCCGACACCACTGTCTCTCAGGACTGAGAATCAGGTACCCTTTGTCTTTGTTT
TTAAGAGATATCTTACATTCAAACATAGAAAAAAGAAGCATTATTACACAGCATTAATTA
CTATTTTTTTTTTTAAACTTTCATTCCATTGCCATTGCCATTTCCATTGCCTAACACCGT
CATGGCCCCTTTCCTTTCCTCTTGATACATTGTTATTTAATCATAATCTTTCCCCGATTT
CAATTATCTTTTATACTCTACATATACACCCCATTCATAAATCAAACTTCAATTGCACAT
CTAATCCTTGAAACAACTAAAGTGGCATCGATTGTACGAATAGCAGTTGCAAAGAGCAGT
TGCAAAGAGCAGTTGCAAAGAGCAGTGAGCAAATACACATATGTGTATCTTGTAGTACGT
GCATCACATGATATCACAAGAACGGGTTTTAATTAACAAAACTGACGTCATTTCCAAATG
CCTCTCCGTGTCTCTCGCAGCTCTCGCTGCTCTCGCTGCTCTTGCGTCTCTATGCCCACC
GACGCAGCAGAATTTTCTTGATGAGCCCTGTGGGCCTGGGGCTCGGACGCGTAATAAGCC
TCTTACTGTCGATCCCTTCTACTCTTCTAATCTTTTGACCTTCTGACCTACAGACCTACT
GACCTTCCGAACTTCTGACCTTCTGAACTTCTGAACTTCTAATACATTATCGCTGCCTCC
GGCAGCGATAATGTTTATTTTTAGTAGTAACTTCACTAGAACAATATATAAGCAATAGCA
TCTTGGACCCTATACAACTTTTACCCACTAACGCATACCACCCACTCACACACACACATA
CACACACACACACAAATGCTGCTTCGAACACTGTACCTGTGGTTGGTGCTCTTGATAAGC
AGCGCTACGGCGTCGCAGAAACACTTGAAGACGTCCTCGTTGCTGACATGCATGGACAAC
TCGCAGTTCACCGCGTCTTTCTTCGACGTTAAGTTCTACCCGCACAACAAGACCGTTATC
TTCAAAGTCGACGC
>RGHF80079 Genomic segment corresponding to mRNA: XM_449878 Candida glabrata CBS138, CAGL0M12320g predicted mRNA.
TTGGTGGTATTTCCTTATCAGAACTAAATCATTTAGAGTTACAATTCCTTGTTCTATGTG
ATTTCGAGCTACTAATATCCGTGGATAAGTTGCAAAGATATGCCAACTTATTATTACGAT
TCTGGAACAATCAAGGGGTAGATGATTCAAGGTCCGACACCACTGTCTCTCAGGACTGAG
AATCAGGTACCCTTTGTCTTTGTTTTTAAGAGATATCTTACATTCAAACATAGAAAAAAG
AAGCATTATTACACAGCATTAATTACTATTTTTTTTTTTAAACTTTCATTCCATTGCCAT
TGCCATTTCCATTGCCTAACACCGTCATGGCCCCTTTCCTTTCCTCTTGATACATTGTTA
TTTAATCATAATCTTTCCCCGATTTCAATTATCTTTTATACTCTACATATACACCCCATT
CATAAATCAAACTTCAATTGCACATCTAATCCTTGAAACAACTAAAGTGGCATCGATTGT
ACGAATAGCAGTTGCAAAGAGCAGTTGCAAAGAGCAGTTGCAAAGAGCAGTGAGCAAATA
CACATATGTGTATCTTGTAGTACGTGCATCACATGATATCACAAGAACGGGTTTTAATTA
ACAAAACTGACGTCATTTCCAAATGCCTCTCCGTGTCTCTCGCAGCTCTCGCTGCTCTCG
CTGCTCTTGCGTCTCTATGCCCACCGACGCAGCAGAATTTTCTTGATGAGCCCTGTGGGC
CTGGGGCTCGGACGCGTAATAAGCCTCTTACTGTCGATCCCTTCTACTCTTCTAATCTTT
TGACCTTCTGACCTACAGACCTACTGACCTTCCGAACTTCTGACCTTCTGAACTTCTGAA
CTTCTAATACATTATCGCTGCCTCCGGCAGCGATAATGTTTATTTTTAGTAGTAACTTCA
CTAGAACAATATATAAGCAATAGCATCTTGGACCCTATACAACTTTTACCCACTAACGCA
TACCACCCACTCACACACACACATACACACACACACACAAATGCTGCTTCGAACACTGTA
CCTGTGGTTGGTGCTCTTGATAAGCAGCGCTACGGCGTCGCAGAAACACTTGAAGACGTC
CTCGTTGCTGACATGCATGGACAACTCGCAGTTCACCGCGTCTTTCTTCGACGTTAAGTT
CTACCCGCACAACAAGACCGTTATCTTCAAAGTCGACGCATCTACAATCATCAACGGTAA
GATCGTGGTCAAGGCAGAGCTGATCGCTTACGGGCTGAAAGTGCTCGACAAGACCTTCAA
CCTGTGCTCCTTGAACGAGGTCTCCCTGTGCCCGCTCGCGAGCGGGAGAATAGACGTCTC
CTCCTCCTACCAGATAGACAGCGACGTCACTGACCAGATCCCCGGCATCGCTTACACCAT
TCCGGACCTCGACGCCCAGATCAGAGTCGTCGCTTACTCGGAGGACGACACGGACTACAA
GACCCCGCTCGCGTGCGTGCAGGCAATCCTGAGCAACGACAAGACCGTCCAGACCAAGTA
CGCCTCCTGGCCCATCGCAGCGGTCTCAGGCCTGGGTCTGCTGACCGCCGGTTTCGTCTC
AGTGATCGGCTACAGCGCCACCTCCGCGCACATCGCCTCCAACTCCATCTCCCTTTTCAT
ATACTTCCAAAACCTCGCCATCACAGCAATGATGGGTGTCTCCCGTGTACCCCCCATGGC
CGCCGCTTGGACCCAGAACTTCCAGTGGTCAATGGGTATCATCTCCGTCGAGTTCATGCA
GAAGGCGCTCGACTGGTACATCCAGGCCACCAACGGTGTCTCAACAGTGGTGGTCTCCAA
CAAGGACATCCTGTCCATCAGTGTCCAGCGGAGAGCATGGAACCTGCTGAAGAGAGGTAT
CTCCGTCGCCTCCTCAAGCGACTCAAACTTCGACTCTATCCTGGACGACTCCCAATTGTA
CACCACAAATGAAAGAAACACAGAAAACTACTCAAACAAGATCCTGGTCCTGAGAGGCAT
ACAAAGAGTGGCATTCAAAGCCAACATCGAGTTGTCAAATTTCTTCCTGACGGGTGTCGT
GTTCTTCTTGTTCTTTGTCTTCTGCTTGATCATAGGTCTGATCTTCTTCAAAGCGCTGCT
GGAACTCTTGACAAGAGCTAAGATCCTACCTGAAACTTCAAACTTTTTCCAATACAGAAA
GAACTGGGGTAGTATCATCAAGGGTACCTTGTTTAGACTTGCTATTATCGCATTCCCCCA
AATTACACTGCTAACGATCTGGGAATTCACACAAAGAGATTCTCCAGCAGCTGTGGTTGA
TGCGGTAGTTATGTTCCTGATTGTCACAGGTCTGTTGATATATGGAACCACAAGGGTGTT
TATCAAAGGTAGAGAGTCTCTGAGATTATACAAGAACCCTGCATATCTACTGTACAGTGA
TACAAACTTTTTAAACCGTTACGGTTTCTTATATGTGCAGTTCAAGGCAGATACTTTCTG
GTGGTTATTGCCTTTGTTGACCTACGCATTTTTTAGATCCCTATTTGTTGCTGTTCTGCA
AACTCACGGTAAAGCTCAGGCTATGATCATATTTTTGATCGAGCTATTTTATTTCGTTGC
CCTTTGCTACTACCGCCCATACTTGGATAAAAGAACTAATGTTTTCAATATCGCCATTCA
CCTGGTGAACTTCATCAATGCTTTATTCTTCCTGTTCTTCAGTAACCTGTTCAAACAACC
AGCAGTTGTCTCATCTGTTATGGCTGTGATATTGTTTGTGTTAAATGCCGCATTTGCTTT
GTTCTTGCTAGTATTCACCATAATCACATGTACACTAGCATTGTTGCACAGGAACCCAGA
CGTTCGCTACCAACAGATGAAGGACGACCGTGTTTCCTTTATTCCAAAGATTGTCAATGG
TAATAGTGGTTACTTCGGTGGCGATAAGAAGAATGGGTCGGAGGCTGAATTATTTGAATT
GAAACAGGCTGTCATGGACACAAATGAAACTGAGCAAGAGAAGATGATTAGAGATGATAC
ATTTGTTAGGACAAATAATGCAACTGGTAACAGGGTACTGTTTGATGACGAATTCAGTAC
GTATACTACCTCATCTCAATCTAACAGAGTAAGATCGTACAGTAATAACGATGATCCACA
GCCTCTTGAACCTGCCTCTGCAGTTACGGGAGCTCAAAATTTATCCAATTATAATAATCA
CGGCTATTTGAAGGTTCCATCTCAAAATGCTAGTGGAGCCACTAAGAACGACAACTTGCG
GAAGCCAGAGACCAGTTTCTTCTCAGGTAAGAACCAGTCTTTTTCCCGTGACGACGGCTC
TTTCTTGTGAAAATGATCTTAATATCCCAGCATCAAAATAATGTAGCATTCATTTCCTGT
GTTTTAACATTTCCCATTTTTATTTTCTATTATTCTCCTTTATTTCTTTCAGTAGAGAGC
ATTGGTTGTTTTTATGTTATCTAAGTGTATTTTATTGATATCTTCAAATAAGAAATGTAT
ATATAATATTCAATTCTTTTCATGGTTAAAATTTTTGAAATATATAGAGCTAAGATAGAA
ACTTGTCTTCGATTTAAGGCAGATCGAATGACTGTTTCCGGAAACATCGGAGTATCTGTA
CATAATAGTATATAGAACCCATACAAAGGCGGCATTACCACCGCCTTAAATACAAGAACG
TCTTTGTGAAAGAAACCATTTTGTCTATTTATTTTCTACTAGCCAGTTTATCACCCACCT
AGGGTATGCAAAGTAGTCATTTGTCTTCATTAATTTGAGACTCTCTTAGGACTTACAATA
TATGTCACCTTGAATCTCCGCAAAAAAAAATCTCAAACAACAATAACTTTGACATTTCGT
TAATAAAGGGAAACAGACTTGACAATATATTGATTGAACAGTTACTTTAGACTTTCATCG
CTGAGATTTATTAGTCTAATCACTGTACTTTATTAGACGGTCTGAGTGTATATATTTGGT
CTTTCCCTTAGCTTTCTGTTGCAAAGTTGGATTACGATAGCGATTGAAATTTACTGGGTG
TTTGCAATTCGAGAAAGGTAAGGTGTCTTTATTAGTCAAACCTATTCAAGTAAGCTACTA
AAGATGTCTGTTGTGGGGAGTGGTAGTTCCCCTGAAGGTAATGCTGCTAGGACCAGGAAG
AGGAACAGGATTTCCTTTGTTTGCCAGGCCTGTAGGAGATCAAAGACACGTTGTGACAAG
GAGAAACCTATATGTACGAGGTGCAAGAAACTAAAACTAGAATGTGTGTATGATATGGCC
AAACAGAGTGCCCCTCGAATACCAAGTAAAGATGCTACTATAGCTCGTCT
>RGHF80080 Genomic segment corresponding to mRNA: XM_449877 Candida glabrata CBS138, CAGL0M12298g predicted mRNA.
ACAGAGTAAGATCGTACAGTAATAACGATGATCCACAGCCTCTTGAACCTGCCTCTGCAG
TTACGGGAGCTCAAAATTTATCCAATTATAATAATCACGGCTATTTGAAGGTTCCATCTC
AAAATGCTAGTGGAGCCACTAAGAACGACAACTTGCGGAAGCCAGAGACCAGTTTCTTCT
CAGGTAAGAACCAGTCTTTTTCCCGTGACGACGGCTCTTTCTTGTGAAAATGATCTTAAT
ATCCCAGCATCAAAATAATGTAGCATTCATTTCCTGTGTTTTAACATTTCCCATTTTTAT
TTTCTATTATTCTCCTTTATTTCTTTCAGTAGAGAGCATTGGTTGTTTTTATGTTATCTA
AGTGTATTTTATTGATATCTTCAAATAAGAAATGTATATATAATATTCAATTCTTTTCAT
GGTTAAAATTTTTGAAATATATAGAGCTAAGATAGAAACTTGTCTTCGATTTAAGGCAGA
TCGAATGACTGTTTCCGGAAACATCGGAGTATCTGTACATAATAGTATATAGAACCCATA
CAAAGGCGGCATTACCACCGCCTTAAATACAAGAACGTCTTTGTGAAAGAAACCATTTTG
TCTATTTATTTTCTACTAGCCAGTTTATCACCCACCTAGGGTATGCAAAGTAGTCATTTG
TCTTCATTAATTTGAGACTCTCTTAGGACTTACAATATATGTCACCTTGAATCTCCGCAA
AAAAAAATCTCAAACAACAATAACTTTGACATTTCGTTAATAAAGGGAAACAGACTTGAC
AATATATTGATTGAACAGTTACTTTAGACTTTCATCGCTGAGATTTATTAGTCTAATCAC
TGTACTTTATTAGACGGTCTGAGTGTATATATTTGGTCTTTCCCTTAGCTTTCTGTTGCA
AAGTTGGATTACGATAGCGATTGAAATTTACTGGGTGTTTGCAATTCGAGAAAGGTAAGG
TGTCTTTATTAGTCAAACCTATTCAAGTAAGCTACTAAAGATGTCTGTTGTGGGGAGTGG
TAGTTCCCCTGAAGGTAATGCTGCTAGGACCAGGAAGAGGAACAGGATTTCCTTTGTTTG
CCAGGCCTGTAGGAGATCAAAGACACGTTGTGACAAGGAGAAACCTATATGTACGAGGTG
CAAGAAACTAAAACTAGAATGTGTGTATGATATGGCCAAACAGAGTGCCCCTCGAATACC
AAGTAAAGATGCTACTATAGCTCGTCTTGGTAGGGATGTAGACTACTGGAAAAATAAGGC
GATGAAGTTGATGCAAGAGCAAGAGAGCATGCCAGTCAATAAAGATAGCAATGTATCTAG
TGGTAGTCTGGAAAATATGAATTCAGATTATGAGTCGGATGGCGAAAGCAGAGAATCGGA
CTATAAGAGACCAAGGCTAGATTCTTACAATATAAATGGAGAGAATAACGATGACGATTC
AATTGAGATTAATCTGTATAGGACGCATCCGACTCTGATTGTTAGCAGAGTAATGAAAAG
GGAGGTTAAGCCTTTATCAGAAAATTATCTCTTTATTCAAGACAAATTTTTAACATCGTT
AATAGCTTCGATCTTTTTGGATCCCTCTCAGAATACAATGATTCCAGCTCTGACTGCTAA
TGCTAATGTGACAAGGGCTCAACCAAGTGTTAGGTCTAGTGCATTGAAGCTTAAGGAGAC
ATTACTTCGCCAATGTCATACTGACTCTCAGAGGAGAAGAGTTGATGAATTTACTGAGAG
GATTTTACAAAATACCAATACTTCTAAAAATTTGAAAAATGGGATGATTCTTTCGATGTT
ATATAACACTTTGGGACACCAATTTTTGGAAGATCATTGCCAGAGTAATGGTGAGTATTC
GGATATCTTGAAGAGCTTTATTACAGAAATCGAAGAAATGTTACCACCATATGAGATTAT
TGAGGTTTATAAGCAGCATTTCTTTCAGTATATTTATCCTGCATTGCCCTTTTTAGAGAA
GGAAATGTTTGAAGAAACATTAAGTGACGTGCTTTTCAGAGATGAAAATAATCCAGCTAA
GATTAAATTAAGATTAGGAAATAATCATTTGAGAATGAAAATGGAGAACTTGTCTATCTT
AATGGTAATTTTGAAATTATCCTACATATCGTTGAATTTTGCAGAAGACAATGTACAGCA
CAGTGCATTGGATGTTGATACAAACATTATCGCTCAATATCCAATTTCCAATAATTTTGT
ATTGCTCGCACAAAAATGTCTTGCATCAGAAAATTGGTGTGCGTGTGCTAATGAAAATAT
AATTGCATGTGTCTTATATGTTTGGGCATTTTTTGTTTTTTCACCTGAAGAAGGTGATCT
GTTTTTAGAACATCCTACAGATGTTATCAGTAGTTTGGTTATGATGTTAGCAACTTCAAT
TGGACTTCATCGTGATCCATCTGATTTCCCACAACTAAAATCAAGTATTCCTGATCGTAG
ACTATTAAATCACAGAAGATTGTTATGGCTCAGTGTCGTTACAGTTTGCTCATTTGAATC
AAGTTTGAAGGGTAGGCATTCTGTTTCATCGGCTTCTATGATGGCATTGTTTCTGGATAT
CAAAAATCCAAACGCAGATGACGTTTATATTAATAGAGTGAAGAATGATTTGGTTGACTC
GCCCTATGCTGAACAAGTTCTGAAGCTTCATATTCATTCATTGAGAAGAGTAAAACTTGT
ATTATTGTTATCAGATCTAGATGTCATGACAATGACTTACAGAAATAGTATTCTGTTGTC
AGATTTGGAAAACCTGCGTGATAAGATCGAAAACTATACTGACGATAACTTTCCCATTGT
TAAGCTTAATGCTGATAGTGAGAGTAAAGTTAATAATAGCGTTTTGCTGGCGATTAATTC
CACATCATTACATACACAAATTGTTAGTCGGTTATTGTTATTGAGAACATCTATGGCTTT
ATTTCTCCATTTTGAATCTGTTGTCCCGAATGACAAATCAATGCTGAAATACTACTTCAA
GTACTTCAATAAAAGCTGTACTGATGCATTAGTCTTGATGGGGTACATAAATAAATTCTT
CAATGGGGATTATAGTGATAGTCTGTCATCTTCAACAAATTACAATGTTTTAAAAGTGAT
ACAACTCTCTTTTTCATCTACAGTGTTTAGTATATTGGGTGCATTGATGAGGGTGGGTTT
TGCGACACATAGCTTATATTCTTTATCACAAGATATCATTAATGAAAAGGAGGACACTGA
TCTATCCGAAATCAATAGCAAGATGGAAGTTCTCACTGTTTTACAAAGAAACTTGGAGAT
TGCTTTAGAAAGTACCTACAATGCAGCATCTGAGCACTTGAGATTTACATACTTCCCGAT
CTTCAAGATGCTTGCATTATTTGATGTAGTGATACAGAATATGCGTAAAGGAGAACTATT
ACTAGGTATTTTTAAGGTTTCCAGGATGGAGAAAATTCATTCTAAAATTGTGAAAATGCT
AAACTTAACATTGGGTGTCAAACTTGATAAACGAGATGCTTTGGTAAAGGACTTAAAATC
AAATAATCACATGGTTGAATTCAGTGTTGATGAGCTTAATACATTAAGTCAGGTTGTTCA
CGATCACATGGGTAATATACATGAGGGTGCCTTTAATCGTGAACCTTCAGTACAACCTGG
TACTGGAAATACGCTATACAAAAATTGGAACCCAAGTATGGATAATTTAGAAAAGCTGTC
CACTGCAATGGCATTCAGTCAAAACCTGGACTTCCAAAATATGGTTCCAAGGCACTCGGG
TCCGAGAGATACAAATCTATTATCGCCCAACACATTTACACCAATGGCCGAACAAACCTC
CAAGTTGAATGCCAATGGAGGTCATTCTGCAGCTTCCTCTGAGTCAGAAGCAGGAAAAGA
TCCACTTCACCCAGATTATGCTGCTTTCTTTGGCGGACTTGACTTGTTTGACTATGACTT
TCTGTTTGGTAATGACTTCAATTAATATTTATCTTGGTCAAGAATAAGATACTACTTGTT
TATATTTACATAAGTGAAATTTTGTAGATATTTAAAATGTTATGAATACAAACACCATTG
ATGGAAGGGTCAGCACAAGTTGCCAGCAATTATGTGACTAATGTCCAATCTCTGAATGTG
TTTATTTGTAGATCTGGGGGGGGGGGGGTCTTTAAACAAGATTTTAACTTGATTAAAAGT
TTATCACTGTTGGGTAGGTTTTAGTAATTTTATCATTGTGTATGAAAATAATGCCAGAAA
TCCTATAGAAGATCCTAAAATTACAGCTGAACTATAATCTATGTTTGTCGGCTTGATATC
TGGTGGGAAGCCTGGAGTAAATTTTCCCGGTTCCAATGAAGCTTGAATAATTTTTTTAAA
TAGCTGATTCAAAGAACTTGACCAAGTGGAAGAAACATGTAAAGGGTGGTCAAGATATAA
AGTATCTGTAAATTCGTCAGGTTGAAACTTACATCTCTGCTGCTGCTTATCTAGGTCGGC
TTTAAGGGCAACAAATACAACAGGTATATCTTTCATTATCTCATTATTAGTCAGTAACTC
CAATAGATAAGAAAAAGACTCAGGATCACTAGAATCATATGTTAGACACAATACATCGCA
CTCAGCAAGCCTCGATGGATTTTGGAGAATTGCTTCTTCCTGCTCACCGAATTCCTGTAG
AATCAGATAATATTGTTTATCTCCAGTCACTTCCACATTGTTAACAGCTACTCGAGGTCG
AATTGTTGGCGAATAGGCTTCACTGAATAATCTTCCTAGAAATGATTCTAGCAGAGATGA
TTTTCCACTATTTCTTTTACCAACAACAAAACAATTAAAAACCTTACGATCTGTGACATA
TGACCTGTACAATCTGCCCTGACGACGTCGCATACGGCGAGATTTTGTGATTTGTACAGC
CAATTTTGCATCTTCCTGGAAACCTAGATAAACTAGGTATGCAGTCGTAATTTTATAATC
CAGAT
>RGHF80081 Genomic segment corresponding to mRNA: XM_449876 Candida glabrata CBS138, CAGL0M12276g predicted mRNA.
AAGTAGTGAAAATATGAAATTATTGGAACAAGATGTTGCTTCATTGCAAGAGAAATGCCA
ATCATATAATGATGAAGTCTTCCAATTATCCAAACAGAACTCCGCATTATCTGCAAAGCT
TGAAGCATTTACGAAGAACTCTGAAAATCTTAAATTAATGTTTCAACAGCTTGAAAAATC
TGCTAAAAATAATCAAAAGAGCTTAAATGAGACCAAACCATTTACAGATAGTTTACTGGA
TCACCTCAATCAAATATTCGATATTCTAGCCAAAGTTTTAGATGATCAATCGATAAGTCA
GGCAAGAAGGAAACTTCGTTCTATAATAAAAATAAGCACCATAGAGGATCCTAAACTTCT
TACGCACAAACTTATCACCTTATATGAATATATTGAGAGGGCAGCGGAAAGTATTGTGAC
AAATTACATTGAAGTCAACTCGGTGCTTCAATCCCAACCAGCCCAAACAAAAGACCAAAA
ACAGCTTTTATTGCGTATAGAAGATGTACAAAGGAAGTGGCTGTCTGAAAGAGAGAGAAG
AAAACTAGAATCAGATATAGCACAATCAAAGATCAAGAAGCTTGAATTAGAAAATTTGCA
ATTGAGAGAACAGTTAAGGAAAGCACCTTAGAAATGGCATTCCAGATTTGATACTGTACA
CGTCATTATAGAGATATATACCCACTATAAATACAAACGAACATTTAATACCTACATTTG
ACCCAAAAAGGCACTCTCATTTCGAAACTATGCTCGATAATTCGTTATATAGGTTGCCTT
TGTATTAACATGCGTTTTTAACGACTTATCACCTTGGCCTTTAAATTTGAAGCTCATCGA
ATTTGCTAACCGTGTTTTTAATGAGAGTGTACTAGTATAGGCAACAATTATCGGAAGCAA
ATTATTCAATTGCCTTGTATTTATCAATTAGAACCTCATCCATCCTCATAAAGTTTATCG
TGTTTCCTCAAATTACTAGGAGGCTGTAACAGGATTATCAATGACAAAAGAAACCATCAG
AGTCGTAATTTGTGGTGACGATGGCGTTGGCAAGACAAGTTTAATTGTATCATTAGTTAA
GGGACAATTTATACCTAATTTACAAGCCGTTCTACCGCCTGTGACTATTCCTCGTGATTT
TTCATCGAGCCCTTATTCACCTAAGAACACTGTGCTAATCGATACAGATAACAGCGATCC
ATTAGCTATCCAGAGGGAGCTTAAAAATGCGGATGTTATTTGGCTAGTATACTCTGATAA
GGATTCTTACGAAAGAATATCACTATATTGGATGATAACTTTCAGGTCACTTGGACTCAA
CATCCCAGTAATATTATGCAAGAACAAATGTGATCAATACACAACAAACTCACCACTAGA
GGATTTCTTAGATACTAAAATTGAGGATGAGGAATTTATTCCAATTCTTATGGCCTTCAA
AGAGGTAGATACCTGTGTGAAAGCCAGTGCGAAGACCCATTTTGATGTTAATCAATCATT
TTATCTGTGCCAGAGATCAATTTCATACCCAATCTCACCATTATTCGATGCCAAGGTAGG
AGATTTGAAACCTTCAGCTGTTGCTGCCTTAAGTAGAATATTCTTCTTAAGCGACGAAGA
TCAGGATGGCTTTCTTAATGATAATGAAATTATGGACCTACAGCGGAAATGCTTTGGAAA
GAGTATTGACTTGAATGAGCTAAACTTCATAAAACATACACTTTCAGACTTGACATCATC
TGAAGAATATCCATCAGAAATACTTTATTGCCAAGGAAAAGGTCTAACAAAACAGGGCTT
TATTGCTTTAAACAAGATATATACAGAGAAAGGAAGACATGAAACTACTTGGGGGATTCT
AAGAGCGTTCAATTACACAGATTCATTATCAATTGATGATGCAGTGCTTTTCCCAAAAGT
AAATGTTCCAGAACAAGCTAGTGTAGAACTCAGTTCCAAAGGCTATCGGTTTTTGGTTGA
CATTTTTATAAAATTCGATAGCGACAATGACGGTGCTTTGAATGACACTGAACTTCATAC
ACTTTTTAGAAGCACCCCAGGACTACCGAATTTGTGGCTAGAAACAAACTTTCCGGCATC
AACTGTGGTTAATGCAAAAGGCTTTGTTACACTGCAGGGCTGGCTTGCACAATGGACGAT
GACAACATATCTGGATTATAAAATTACGACTGCATACCTAGTTTATCTAGGTTTCCAGGA
AGATGCAAAATTGGCTGTACAAATCACAAAATCTCGCCGTATGCGACGTCGTCAGGGCAG
ATTGTACAGGTCATATGTCACAGATCGTAAGGTTTTTAATTGTTTTGTTGTTGGTAAAAG
AAATAGTGGAAAATCATCTCTGCTAGAATCATTTCTAGGAAGATTATTCAGTGAAGCCTA
TTCGCCAACAATTCGACCTCGAGTAGCTGTTAACAATGTGGAAGTGACTGGAGATAAACA
ATATTATCTGATTCTACAGGAATTCGGTGAGCAGGAAGAAGCAATTCTCCAAAATCCATC
GAGGCTTGCTGAGTGCGATGTATTGTGTCTAACATATGATTCTAGTGATCCTGAGTCTTT
TTCTTATCTATTGGAGTTACTGACTAATAATGAGATAATGAAAGATATACCTGTTGTATT
TGTTGCCCTTAAAGCCGACCTAGATAAGCAGCAGCAGAGATGTAAGTTTCAACCTGACGA
ATTTACAGATACTTTATATCTTGACCACCCTTTACATGTTTCTTCCACTTGGTCAAGTTC
TTTGAATCAGCTATTTAAAAAAATTATTCAAGCTTCATTGGAACCGGGAAAATTTACTCC
AGGCTTCCCACCAGATATCAAGCCGACAAACATAGATTATAGTTCAGCTGTAATTTTAGG
ATCTTCTATAGGATTTCTGGCATTATTTTCATACACAATGATAAAATTACTAAAACCTAC
CCAACAGTGATAAACTTTTAATCAAGTTAAAATCTTGTTTAAAGACCCCCCCCCCCCCAG
ATCTACAAATAAACACATTCAGAGATTGGACATTAGTCACATAATTGCTGGCAACTTGTG
CTGACCCTTCCATCAATGGTGTTTGTATTCATAACATTTTAAATATCTACAAAATTTCAC
TTATGTAAATATAAACAAGTAGTATCTTATTCTTGACCAAGATAAATATTAATTGAAGTC
ATTACCAAACAGAAAGTCATAGTCAAACAAGTCAAGTCCGCCAAAGAAAGCAGCATAATC
TGGGTGAAGTGGATCTTTTCCTGCTTCTGACTCAGAGGAAGCTGCAGAATGACCTCCATT
GGCATTCAACTTGGAGGTTTGTTCGGCCATTGGTGTAAATGTGTTGGGCGATAATAGATT
TGTATCTCTCGGACCCGAGTGCCTTGGAACCATATTTTGGAAGTCCAGGTTTTGACTGAA
TGCCATTGCAGTGGACAGCTTTTCTAAATTATCCATACTTGGGTTCCAATTTTTGTATAG
CGTATTTCCAGTACCAGGTTGTACTGAAGGTTCACGATTAAAGGCACCCTCATGTATATT
ACCCATGTGATCGTGAACAACCTGACTTAATGTATTAAGCTCATCAACACTGAATTCAAC
CATGTGATTATTTGATTTTAAGTCCTTTACCAAAGCATCTCGTTTATCAAGTTTGACACC
CAATGTTAAGTTTAGCATTTTCACAATTTTAGAATGAATTTTCTCCATCCTGGAAACCTT
AAAAATACCTAGTAATAGTTCTCCTTTACGCATATTCTGTATCACTACATCAAATAATGC
AAGCATCTTGAAGATCGGGAAGTATGTAAATCTCAAGTGCTCAGATGCTGCATTGTAGGT
ACTTTCTAAAGCAATCTCCAAGTTTCTTTGTAAAACAGTGAGAACTTCCATCTTGCTATT
GATTTCGGATAGATCAGTGTCCTCCTTTTCATTAATGATATCTTGTGATA
>RGHF80083 Genomic segment corresponding to mRNA: XM_449874 Candida glabrata CBS138, CAGL0M12232g predicted mRNA.
TGTGATTAATTAGGTTTATATTATATATACAGAAATAAGTACCTTCACACATAGCCTAAG
AATTAATAAATATTACTATGTAAAGCTATCACTCGTTGCTACGTTAGGACATATTTTATG
TAAAAATAAATGCGCCCAAGCCTTAGTAAAGTCTATATACAGTTACTTGCCTTCTTCCAT
AAGTCCTGTGTTATTGGTTAATCGCCTTTACAGGTTTGAGCCTTGGAACTTTGCTGACTC
TTTGCATACTCCTCTGGAGTCTTAGTGGTTAATTGTAAAGCATGCAATCCCATGTCGTCG
AACTCCTCTTTAAGAAGACCATAGACTAATCTATGCCTCTTTGGCAGATTCAAGCCCTTA
AAAGCCTCAGTGACTATTTCAAGTCTTATATGTGATTCAGTAGTGTTTTCGGCGGTCTCC
ATGGGTTCATGTCCCTTGTGTTTGTAAGAATCGTTGAACACCGCTAGGTGTTCCACATCA
GGGAACTTCGCCTTGATCTTTGTTGTAATTGAAGTTATAACAGGTCCGTCTGTCCTCATA
TTTAATGGTGTCTCACTGCTCATCTTGGTAATATTCCGCTTAATCAGATTACTAATGCTG
AAAACTGGTACTCTGCTCACTGACCGATACATAAATGTTATCAAATGAGGTGCTATATCG
CAGGATATTGTTAGAGAACAATATGTTTGTGAGAATATTAGAGTGGAAAGTTCTGATCAT
ATTAATGTAAGAAGGAGATCACCACTTAGCTAGTTAACCACCTTACTATCAACACTATCG
TAGACTTTGGCACTGAGCGATGAGCGATCGAAGAGGGAAAGCTGGAGCTCTCCGAAGTAA
AGTCATCGGTTTTGTCACTGAAATGGACAAAGTAGTGCTTGGATAACAATGTGTATAGCA
CTTCTATGACACTAGATTGTGTTTTTCTAGAGAGTATTCATTTACTGTATATTGCTCACA
CACAAAAGTATTCTCTAATTGTTAGTAAGGATAGCGCAACATGCTCGGACGATTAATTTC
CCCATCGCTAGCTAGGCGTTCTGTTGTAAATGCCTATACCATTCGCCGGCCAGCGTTAGT
TTTAAGCCTCAGAGCATATTCTTCTGGCACAGATGAAGAGAAGAGGATATATGAGAAGTT
GTCCAAGGCATTCAACACCACTGATCTCAGGGTGCAGGATGTCTCTGGTGGATGTGGTTC
AATGTATGCCATTGATGTTACTTCCGACAAGTTTAACACATTAACTACAATTAAACAACA
TCAGATGGTCAATGAGATCCTTAAGGAAGATATCCCAAAATGGCACGGTCTGCAACTGCG
AACTAAGAAGAACAAAACCAAATAAGACTAAAAAGGTATACTTGGAGGCAATGGCAGCTG
TTATGGCTGATCAATCAAGGCACATCACTGTAAATAGCAACTAGTTTAGCAGCCACTCGC
AGAAATTATCTGATAATGGTTATTGTAGGCACAACATATTTTACAAATATATTTATTTAA
TTCTCCACTAGAGCGCACGTTTATAGTATCAAGACTAGATAGCGTGATCTAATAATAATG
GATCTCATTACATATTCAAGTATCAATATATACATTGCACTTTTACTGGGATTAATATTC
GCTGTATAACAAATATAAATAACTTAGGCTATGAAGAAAACAGATTACAATGCCAATTAT
TGTTTTGGTGATTCATTGGAAACTTAGTTGGATCAATTATCAGTAAAGGTAAACAAGTGA
AAAAATGTCAGGGAACATAGCAATATAAGGTCTTAAAAACTGAGATATACTTAATTGCGA
TCCAATTGATTGTAAGTTATCTTAATTCAACAGGTCAGAGACTCCAATAGATCAGGAACT
TAATGTACAGCGGTGATCAGAGTGCTGGGTCGCAGTTCGAGGATGAAAACTCACTGTCGA
TAAGGACAAATCAAAGTACGCCAATCAAAAGGGCTGACAATACTAGCAATAGGACATCAC
TTATATCAGATGATTACGGTTTACGCAAGATATCCAGCACTAGTGGTGTCCTCGATGAGA
AGCAAAAGCTTCATAGGAGATACACATCAAGGATACGAAACATAAACAACAGCACAAAAT
CAACTTCCAGCATTGATAATTACGATGATATATCAGATCCAAGCTTTGGTAAGAAAAATA
CTGTACAGGAAGATGACAATGAATCAGAGTTGACTTATGAGTTGCCACCATTGAAGACTC
CTTTGAAAATAAATAGACATTCTGTCGGTTCAACGTTTAAGAATCACAGATTCTCAGACG
GAGATTGGAAATCAAAACCACGACCAACATCAACAACCTCATTCAACGATGCAGATGCTC
TTAAT
>RGHF80084 Genomic segment corresponding to mRNA: XM_449873 Candida glabrata CBS138, CAGL0M12210g predicted mRNA.
TTGTTATACAGCGAATATTAATCCCAGTAAAAGTGCAATGTATATATTGATACTTGAATA
TGTAATGAGATCCATTATTATTAGATCACGCTATCTAGTCTTGATACTATAAACGTGCGC
TCTAGTGGAGAATTAAATAAATATATTTGTAAAATATGTTGTGCCTACAATAACCATTAT
CAGATAATTTCTGCGAGTGGCTGCTAAACTAGTTGCTATTTACAGTGATGTGCCTTGATT
GATCAGCCATAACAGCTGCCATTGCCTCCAAGTATACCTTTTTAGTCTTATTTGGTTTTG
TTCTTCTTAGTTCGCAGTTGCAGACCGTGCCATTTTGGGATATCTTCCTTAAGGATCTCA
TTGACCATCTGATGTTGTTTAATTGTAGTTAATGTGTTAAACTTGTCGGAAGTAACATCA
ATGGCATACATTGAACCACATCCACCAGAGACATCCTGCACCCTGAGATCAGTGGTGTTG
AATGCCTTGGACAACTTCTCATATATCCTCTTCTCTTCATCTGTGCCAGAAGAATATGCT
CTGAGGCTTAAAACTAACGCTGGCCGGCGAATGGTATAGGCATTTACAACAGAACGCCTA
GCTAGCGATGGGGAAATTAATCGTCCGAGCATGTTGCGCTATCCTTACTAACAATTAGAG
AATACTTTTGTGTGTGAGCAATATACAGTAAATGAATACTCTCTAGAAAAACACAATCTA
GTGTCATAGAAGTGCTATACACATTGTTATCCAAGCACTACTTTGTCCATTTCAGTGACA
AAACCGATGACTTTACTTCGGAGAGCTCCAGCTTTCCCTCTTCGATCGCTCATCGCTCAG
TGCCAAAGTCTACGATAGTGTTGATAGTAAGGTGGTTAACTAGCTAAGTGGTGATCTCCT
TCTTACATTAATATGATCAGAACTTTCCACTCTAATATTCTCACAAACATATTGTTCTCT
AACAATATCCTGCGATATAGCACCTCATTTGATAACATTTATGTATCGGTCAGTGAGCAG
AGTACCAGTTTTCAGCATTAGTAATCTGATTAAGCGGAATATTACCAAGATGAGCAGTGA
GACACCATTAAATATGAGGACAGACGGACCTGTTATAACTTCAATTACAACAAAGATCAA
GGCGAAGTTCCCTGATGTGGAACACCTAGCGGTGTTCAACGATTCTTACAAACACAAGGG
ACATGAACCCATGGAGACCGCCGAAAACACTACTGAATCACATATAAGACTTGAAATAGT
CACTGAGGCTTTTAAGGGCTTGAATCTGCCAAAGAGGCATAGATTAGTCTATGGTCTTCT
TAAAGAGGAGTTCGACGACATGGGATTGCATGCTTTACAATTAACCACTAAGACTCCAGA
GGAGTATGCAAAGAGTCAGCAAAGTTCCAAGGCTCAAACCTGTAAAGGCGATTAACCAAT
AACACAGGACTTATGGAAGAAGGCAAGTAACTGTATATAGACTTTACTAAGGCTTGGGCG
CATTTATTTTTACATAAAATATGTCCTAACGTAGCAACGAGTGATAGCTTTACATAGTAA
TATTTATTAATTCTTAGGCTATGTGTGAAGGTACTTATTTCTGTATATATAATATAAACC
TAATTAATCACAAATGATAGGAAGAGAAAATGGGACAATTCTTGGTATAGTAACAAGTGG
AAATTTAATGCTCATCGTGCTCTAGTGATTGCTCGTATTGTTCTAAAGTCAGTAGACCTT
CTGTGGTGTTGATCTCTTCTGGGTTCTCTAATTTTATCTTGGCGATCCAACCTTCACCCA
GTGGGTCAGTGTTGATCAATTGTGGAGACTCTTCTAGAGCTGCGTTACCTTCCACCACCG
TACCTGACAATGGGGTGTATACTTCGGAGGCAGACTTGACTGACTCAACAGATGAGACAG
AGTCACCGGCGGAGACCTCAGTGTCAGCTTCTGGGATCTCAATGTAAGTGGCATCACCTA
GGGCATCGGCAGCATATTTCGTTATACCTAAGAATGCGGTACCGTCACTGTGTGCAGCGA
TCCATTCGTGTTGAGAAGTGTACTTGACGGCCAATGGTCCTTCACCAGAGTGAGTAAATG
GCAACTGGCTCTTGTTTAAAGCGTTTGTGGATTGACATCTGAGAGCCAAACGTAGTGGAG
AAGCTACAAACCTGCTTGATCTAACAACAACTCTAGAGAACATCTTATTTGCTTACTGTG
TGTGGTGATGGTCCTTAATCTGATAGCTGCTAAAGGAATTGTTACAGAAACGTCCTCGCA
ACAAATAAATACAAACACCAGAATATATATACAATTGTTTTACATTTGAGACGCAACCTC
TATTGCTCAATACAATTGGTTAGGTAAAACTCAGTATGACAAAAGTCCCCCAACCTGAAG
AGAGTCACAATTAAGAAGTCACAATGCTCCTTGCC
>RGHF80085 Genomic segment corresponding to mRNA: XM_449872 Candida glabrata CBS138, CAGL0M12188g predicted mRNA.
ATCAGACTAATGAGTGAACTTCCAAGGGTAACCTATGAACATATCCTAAAACTAAGATCA
GTATGTCTGGACCCAGCAAGAAGCTCTTTAGGCTTCCAAGTGCTTAAATTCCTGGTAATG
TTCCGTCCACCCACGAAACCTTACATCAAGGAATTTCTCGAAAAACTGAAACAAGAAGAT
AGCACTATTGAAAAGCAATGTAACTCTATCCTTGATAAGTATTGTAAGTAGTGTGATATT
TCTCCTTAGGTAAATATGCAAAAGAGAGCTTGTTGTTAAGTATTTGACTTTCGAAGTGTT
AACTGGTTTGATATAACTATTTACTAGTACATAGTCGTTTGTGAAGTGCAAAAAATCATA
GAAAACGTCATGACTTCTCTCTCTCTTTTTTTATTTATCTAGTAGGAATGGTAGACTAGT
CTGACCCAACAAGAATGCATCGCAGCAGGCACTTTTGACTCTGCCCGTGAAGCTTCGGCT
CAAGAGTCTGTTGATTCGCCAGCTCCTCTCGATCACAGAAGACAACACAGTTTGTTGGTT
GAACCAAAATCAACCCAGCAGTACCTTTGAAGACCAATGGGCATTTCATTTGCACTGCCG
TTATCTACTACGATTGGCAGTATCAAGCATTCTGCCAACTGATAAGATTAGACAAATACT
GCACTGCCAGAATCAGATAGTTTGGCAAGAGAAAAACGATACCTAAGAATTCGCGATGTG
AGAGAGTTCATGGTTGCGATGACAAGACTCTCTCCGGGATTCATAGATGGCAAGGAGCAT
TGTGACTTCTTAATTGTGACTCTCTTCAGGTTGGGGGACTTTTGTCATACTGAGTTTTAC
CTAACCAATTGTATTGAGCAATAGAGGTTGCGTCTCAAATGTAAAACAATTGTATATATA
TTCTGGTGTTTGTATTTATTTGTTGCGAGGACGTTTCTGTAACAATTCCTTTAGCAGCTA
TCAGATTAAGGACCATCACCACACACAGTAAGCAAATAAGATGTTCTCTAGAGTTGTTGT
TAGATCAAGCAGGTTTGTAGCTTCTCCACTACGTTTGGCTCTCAGATGTCAATCCACAAA
CGCTTTAAACAAGAGCCAGTTGCCATTTACTCACTCTGGTGAAGGACCATTGGCCGTCAA
GTACACTTCTCAACACGAATGGATCGCTGCACACAGTGACGGTACCGCATTCTTAGGTAT
AACGAAATATGCTGCCGATGCCCTAGGTGATGCCACTTACATTGAGATCCCAGAAGCTGA
CACTGAGGTCTCCGCCGGTGACTCTGTCTCATCTGTTGAGTCAGTCAAGTCTGCCTCCGA
AGTATACACCCCATTGTCAGGTACGGTGGTGGAAGGTAACGCAGCTCTAGAAGAGTCTCC
ACAATTGATCAACACTGACCCACTGGGTGAAGGTTGGATCGCCAAGATAAAATTAGAGAA
CCCAGAAGAGATCAACACCACAGAAGGTCTACTGACTTTAGAACAATACGAGCAATCACT
AGAGCACGATGAGCATTAAATTTCCACTTGTTACTATACCAAGAATTGTCCCATTTTCTC
TTCCTATCATTTGTGATTAATTAGGTTTATATTATATATACAGAAATAAGTACCTTCACA
CATAGCCTAAGAATTAATAAATATTACTATGTAAAGCTATCACTCGTTGCTACGTTAGGA
CATATTTTATGTAAAAATAAATGCGCCCAAGCCTTAGTAAAGTCTATATACAGTTACTTG
CCTTCTTCCATAAGTCCTGTGTTATTGGTTAATCGCCTTTACAGGTTTGAGCCTTGGAAC
TTTGCTGACTCTTTGCATACTCCTCTGGAGTCTTAGTGGTTAATTGTAAAGCATGCAATC
CCATGTCGTCGAACTCCTCTTTAAGAAGACCATAGACTAATCTATGCCTCTTTGGCAGAT
TCAAGCCCTTAAAAGCCTCAGTGACTATTTCAAGTCTTATATGTGATTCAGTAGTGTTTT
CGGCGGTCTCCATGGGTTCATGTCCCTTGTGTTTGTAAGAATCGTTGAACACCGCTAGGT
GTTCCACATCAGGGAACTTCGCCTTGATCTTTGTTGTAATTGAAGTTATAACAGGTCCGT
CTGTCCTCATATTTAATGGTGTCTCACTGCTCATCTTGGTAATATTCCGCTTAATCAGAT
TACTAATGCTGAAAACTGGTACTCTGCTCACTGACCGATACATAAATGTTATCAAATGAG
GTGCTATATCGCAGGATATTGTTAGAGAACAATATGTTTGTGAGAATATTAGAGTGGAAA
GTTCTGATCATATTAATGTAAGAAGGAGATCACCACTTAGCTAGTTAACCACCTTACTAT
CAACACTATCGTAGACTTTGGCACTGAGCGATGAGCGATCGAAGAGGGAAAGCTGGAGCT
CTCCGAAGTAAAGTCATCGGTTTTGTCACTGAAATGGACAAAGTAGTGCTTGGATAACAA
TGTGTATAGCACTTCTATGACACTAGATTGTGTTTTTCTAGAGAGTATTCATTTACTGT
>RGHF80086 Genomic segment corresponding to mRNA: XM_449871 Candida glabrata CBS138, CAGL0M12166g predicted mRNA.
GTATTCGGAATTGAGTAATTTTGCATATTTTAACGCCCTACTTTTTTCTTCTACCTTCTA
GTACTGTTTTTATTTCGCTTCTTTTCCCAACAGCCAAAAATTTCTACCTTTAATTTTACT
TTTTTTTTACCACAACCATCTTTCTATTCGCCCCCCATATACATATCAAAGTCCAGTATA
TACAATGTATATTAGATACAGCCAAATTCATAAGTAATGACAGATTACTCACCAAGTATA
CCTCTCAATATTATTATTACCACTTTGAAGAGACATCATAAGGAACGCAGGAAGGATGTG
TGTAGCATATTGTACGATATTTGACCATGGACTATATTTTTTTGGAATTTTATGTAAATT
TGGAACCAGCAAATTCAAGACACACCTATAACTGCCAGTGTTTGACAGCAAGTGTCAGCT
TTTTAACAGGTCCTGTTTTTTAGCAAAGTGTACATTTGGAACTGAAAACAATAGCTGATT
TTTGACTATTGTCTGAGTATATTGGACGCCTTCTTGTTTTTCATAGCTGGCGATATTTGA
CTTCAATTCCAAACTGGAAATTAAACGAAATTCTAGGACAATACGTTCTATATTTCTACA
AGAGAGATTTGAGACCCCATCTATAAAGTCTCTGTTAGTGATTAATTGACCTCATTATCA
GGCAGAAGAAAAGGCCATCTCTAAACAGCATCAGCGAGCACTTAACAGGGCTGCTGATTT
TTGTATACTTCAAAAAAGAGGGTTTATAATTTTCGCTTTGTTACACCCTATAGCTCTTAT
TACTTCATCTGGTTACACAATCTAGTAATTGAGCTTTTACTGGAATCTCTCTGGACTATA
GCTCGGAAGAATTTTTTGGATACATTTTCTTTGATACAGTCTTTTTCAGCATTACTAGAG
CCTAAGAAAGCAAATTAGTTCTTTAGTTTGTTTGTCCAAATTAAACCCCATCGAAACAAC
TATAACTTATTCAAAAACAGCACTTATAAATAGCATAGGAATGAATGAATCAGACATTGA
CCAACTCTATAAAGCACGAGAGTTGGCTTTGAACAAGTCGCCTGAAAAGACGCTTCCAAA
AGTTTTAGAAACTGCTGAATCTTTATATTTAGCAGCCGACAGCAATGCTGACCAGGCAAT
AAAACACAGGTTATCAAAATTTCTTACCCATGTATTTTATGAAATATTGACTTCTGAACT
TATACCGAAAAATGAAAAGCCCTTCATAGCATCCCAACATCTCCATACTATCATGCTAAT
ATGTCGTGATTCCCAAATTGATCCTGTAACATATAAGTATGCTATCTTGTCATTAACATC
CTCTTACTCATCACTTTTCGATCTTGTAGCCAAAACTTCAAATCAAGAGCTTTGGGATAC
GATGCAAGAATTGAAAAGCTTTATAATTACTAGATGGAGAACACCTTATCCAAAATCCAA
AAGCAATGAACAGGTGGACGACAGCAGTATGTTGGCTCAGGAAAATGAAAATATCGGATG
TAAACTTGCTACATTGAAGTTGATATCTGAAGTCATCATAGTACAAACACCGATAATAAG
TTCTTCAACTATCAAAGATAAATCAGGTCACATGAATATGATAAGTCTGGCTTCGGTGCC
TGATAATCATCCAGTTATATCTAAGAAGCAAGTTTATGAATCAGAAGCCAAAAAGTTACT
TGACTCTCTATTGAATTATCTAGTTGAACAGCCTTTCATGATTAGTATGATATTTGTCGC
AATAATCAACTGTCTGGCCATTGTTATGAAGCAAAGACCACAAACAACTATAAGAATACT
TTCTGGATTATTGAGGTTTAACGTTGATGCTAAATTTCAAATGGATAATCAATCAACAGT
AAATTATAGATTAGCGAAGAGATTTGTTGAAAGAGCATACAAGAATTTTGTTCAATTTGG
TTTAAAAGGCCAATATATCAAAAATACAGGTACCACCTCAACTTTTTATACTAAACTTTC
TAAGATTTCTCAAACTTTACATGTAATTGGAGAAGAAGCAAAAAGCAAGGGTATATTGAA
CTTTGATGCTAATGAAGTAGAGCATTATATGAACTCTGATGATAGAAACAAGGCAATTGC
ACAAATAAAACGTCTAAGATCCTCTATTGATGACTTAATTAAGGCTCAAATGCTAACCCA
TGATGGCAGCTCTCTTTCAAATAATGATAATAATACGTTTGATAATATGCAGTCTTCTAA
TATAGCAAATGGGAAAGCATCATCCTCAGAATCGATAGATGATATGCATTTCAATGAGAA
AGCATTGCAACTATCTGAATTGCAGAAATATACCATGTCAAAAAACAATATGCAGAATTT
TTTCAACAGTTCAACAGTGGCATTAGATAACAGCTACTCTTCAGTATATTCATTGATGAA
CAGCAAAAACTCAGATATAGACATGTCTAAGCTTCCAAGTGACTTGTTATTGAAACTATG
CTCTGAAGCGGTTTTCAATACAGATACAAAGAAAATGCTAACCGGATTATCTATTGTTGC
TTCCCGTTATTCAGATTTAATGAACAAGTACAAGACTAAGAAGCGCAGGATGGAAGATGA
TGAAATGGCTGAAAGATTAAACAAAAGGTTGCGTGGAGAAGAGGTTGATGAACCTATGAC
CAATGCTCCTAAAGTTGAGGAGAAACCTAAGGAGAAAGTGGAAGAGATGTCAGAGGCCAG
TGCCATTAATAAATCCAATGATTCGACTTACACTATCGAACCAGAGAAACTAAATGAAAA
CGAGAAGGAAGAGCATTTCAAGAGAATCATCTCCAATATAATGGACATAAAGAAAATGGA
AGAAACACCAGAGATTAGTTCCTTTGTAAACACCAAATTGAAGCCCTTGCAAAAGATTAA
ATTAATGCAATGGAACTCTAGCGAGTCGTGGTTACACATATTGACTAGATTGGCCACTCG
TGGTGTAAATCATGATGAGAACATGAGTAACATCATTAGACAGACGTTGTACGACTACTT
CTTGGACAATTTTAATGATAGGGCGAGTGTTGCCTTAGAGTGGTTAAATGAAGAATGGTA
CAATGAGACCATTAATAAATCGAAGAAAGAGAACGGAGAAGAGAGTTACAAGAACTACGA
CGAATGGTCCCTGAAATTGTTAGACGGGCTTGTTCCGTCCTTGGAGAACCAACATCGTCG
TCTGTTTATCAGACTAATGAGTGAACTTCCAAGGGTAACCTATGAACATATCCTAAAACT
AAGATCAGTATGTCTGGACCCAGCAAGAAGCTCTTTAGGCTTCCAAGTGCTTAAATTCCT
GGTAATGTTCCGTCCACCCACGAAACCTTACATCAAGGAATTTCTCGAAAAACTGAAACA
AGAAGATAGCACTATTGAAAAGCAATGTAACTCTATCCTTGATAAGTATTGTAAGTAGTG
TGATATTTCTCCTTAGGTAAATATGCAAAAGAGAGCTTGTTGTTAAGTATTTGACTTTCG
AAGTGTTAACTGGTTTGATATAACTATTTACTAGTACATAGTCGTTTGTGAAGTGCAAAA
AATCATAGAAAACGTCATGACTTCTCTCTCTCTTTTTTTATTTATCTAGTAGGAATGGTA
GACTAGTCTGACCCAACAAGAATGCATCGCAGCAGGCACTTTTGACTCTGCCCGTGAAGC
TTCGGCTCAAGAGTCTGTTGATTCGCCAGCTCCTCTCGATCACAGAAGACAACACAGTTT
GTTGGTTGAACCAAAATCAACCCAGCAGTACCTTTGAAGACCAATGGGCATTTCATTTGC
ACTGCCGTTATCTACTACGATTGGCAGTATCAAGCATTCTGCCAACTGATAAGATTAGAC
AAATACTGCACTGCCAGAATCAGATAGTTTGGCAAGAGAAAAACGATACCTAAGAATTCG
CGATGTGAGAGAGTTCATGGTTGCGATGACAAGACTCTCTCCGGGATTCATAGATGGCAA
GGAGCATTGTGACTTCTTAATTGTGACTCTCTTCAGGTTGGGGGACTTTTGTCATACTGA
GTTTTACCTAACCAATTGTATTGAGCAATAGAGGTTGCGTCTCAAATGTAAAACAATTGT
ATATATATTCTGGTGTTTGTATTTATTTGTTGCGAGGACGTTTCTGTAACAATTCCTTTA
GCAGCTATCAGATTAAGGACCATCACCACACACAGTAAGCAAATAAGATGTTCTCTAGAG
TTGTTGTTAGATCAAGCAGGTTTGTAGCTTCTCCACTACGTTTGGCTCTCAGATGTCAAT
CCACAAACGCTTTAAACAAGAGCCAGTTGCCATTTACTCACTCTGGTGAAGGACCATTGG
CCGTCAAGTACACTTCTCAACACGAATGGATCGCTGCACACAGTGACGGTACCGCATTCT
TAGGTATAACGAAATATGCTGCCGATGCCCTAGGTGAT
>RGHF80087 Genomic segment corresponding to mRNA: XM_449870 Candida glabrata CBS138, CAGL0M12144g predicted mRNA.
CTCTGATTTCGTCGTTACCCAAATGTGTAAGTGGAACAGTATTTGTTATAGATATACCAC
CTTTCTCCTTCTTCTTGATGACAATATTAGGAGGTTCTTTATTCAATCTAATACCGACAC
CTTCCAATTCTTTTTCAATGATCTGCTTGTGGTGCAATGGCTTGTTGACATCTAATACAA
TGAAAAGCAAGTTACACGTTCTTGCAACGGCAATAACTTGTTTACCACGACCTCTACCAT
CCTTGGCACCGTCAATGATACCCGGTAGATCCAGCATTTGAATTTTGGCACCTTTATAAC
GAATAACACCAGGAACAGTGACCAATGTGGTAAACTCATATTCTGCAGCTTCAGACTCAG
TACCTGTCAACTTTGAAAGTAAAGTGGATTTACCAACAGAAGGGAACCCAACAAAACCAA
CACTAGCAACACCTGTTCTGGCAACATCGAAACCAACACCACCACCACCACCGGAGCTTG
ATGATGCACTAGTCAGCAGCTCACGTCTCAACTTGGCCAGCTTAGCTTTCAATTGACCCA
AGTGGAAAGAGGTGGCCTTGTTCTTTTGGGTTCTGGCCATCTCATCCTCGATGGCCTTGA
TCTTTTCAACCGTGGTAGACATTCTCAGTTAGCTTGGCAATTACCTTGGATGACACTACT
ACTACTCAAACAGACAAAAAGCCCTGGCGCTAAAATAGTAAAGAAATATAAAGAACTTGT
GTGCTCGCAACTTATTCACTATTACCAAGCTCATCGCAGAATTTTGATATTTTGGCCAAA
ATTTTTCACTCGCTACACACGACATACTTAAGAGGAAAAAGTTTTTCAAAAGATTTGGTT
CTTCATAGCAGTGAAAAAAATAAATCGATGGCCACCAAGTAGTAAATGAAAATTATAGAA
CTTAAATAATATGGATTAGTTTGTGATCTTTGCTTGATCTGGTGATAGTTCTATAACGGC
TACACTCTTTGAGTACTAAATAAGAGAGGTAACGAAAAAAATGGCGAAGAAAGGAAAGAA
GAACCAGCAGAACTACTGGGATGAGGATTTCGAAGAAGATATGCCTCAAGGAGAGGAGAT
TGGCAGCCCTGCTCCCGAAGCTACTCCACAGGAAGGTGCTGAAGGCTCTGTAGAAGGTGA
GGAAACCGCTGAACTAGACTTTATGGCCACTTTGAAGAAATCTAAGAAAAAGCAAGAAGA
GGAAGTGAAGAAAGATGCTGATAAACCAGTGCTGAAGTCCAAGAAGGAAAAGGAGAAGGA
AAAGAAGGAGAAGGAAAAGCAAAAGAAAAAAGAGCAAGCCGCCAAGAAGAAGGCTCAACA
ACAAGCTCAGAAGGAAAAGAACAAGCAACTGAATAAAGAAAATGCGGAAAAGATCGCTGC
TGAAAAGAAAGAGAAAGAATCCTCCCAAGAACCTGAAGAAGGTTCCAAAAAGCCGGCCAC
CAAGAAACCTGCCAAGAAGGTTCCTGCTGGTCTTGCTGCTCTAAAGCGTCAATTAGAACT
TAAGAAGCAATTGGAAGAACAAGAGCGTCTAGAAAGAGAAGAGGAGGAAAGACTGGAAAG
AGAGGAACAAGAACGTCTTGAGCAAGAAGAAAAGCAAAAAGAGCTAGAAAGAGCAGCCAA
AAAGGAGAAGGAGAAGGAGAAGCGTGAAAGATTAAAGGCTGAGGGTAAGCTTCTAACCAA
GAAACAAAAAGAAGAAAAGAAGCTGCTTGAAAAGAGACGTCAAGCTCTCCTGGCAGCAGG
TAACATCAAGGTCGCTGGTTTAAGTAAGTCTGGCGATGGTGAACAAACACAACGTCCTAA
AAAGGTTGTGTACGGTAAAAAGAAGAAGAGAACTCCAGAAGAGCAAGCATCTGCTAAAGC
CAAAGAGGAGAAGAAGTCTAGCGAAGCAACCAAAGATGCTCAAAAGGAAGAGGCAGAAGA
GGTCTTGATCGATGATTGGGAGAATCTTGCCATGGACGATGATGAAAATGAACCAGCTGA
AGAAAATAAAATCGAGGAAGCTGAAGAGGAAGCTGAAGAGGAAATTTCTACCCCAGCAGC
TTCTGGAAATGCTCAAGAAGTTGTATACGCTAAGGAAGAGCCATCTAGTAAGATTGCTGC
CAACAAGAAGGATTTGCGTTCTCCAATTTGTTGTATCTTGGGTCACGTCGATACTGGTAA
GACCAAGCTTTTGGATAAGATTAGACAAACTAATGTTCAAGGTGGTGAAGCGGGTGGTAT
TACCCAACAAATTGGTGCAACATATTTCCCAATTGAAGCTATCAGAGACAAGACGAAAAC
TATGGCTAAATTTGAAAAGCAAACATTTGATGTTCCAGGTCTGTTAGTGATCGATACTCC
AGGTCACGAATCTTTCTCCAACTTACGTTCCAGAGGTTCCTCCTTGTGTAACATCGCTAT
TTTGGTTATCGATATTATGCACGGTCTAGAACAACAAACTATTGAATCTATCAAGTTACT
AAGAGACAGAAAGGCTCCATTTGTGGTTGCTTTGAATAAAATTGACAGATTATATGACTG
GCAAAGCACTCCAAACAATTCCTTCAGAGATTCCTTTGAACAGCAATCTAAGGCAGTCAA
GGATGAATTTGCTACTAGATTGAGCAATATTCAACTGGCTTTGTCTGAACAGGGTTTGAA
TTCTGAGTTATATTTCCAAAACAAGAACATCTCTAAGTATGTCTCCATTGTCCCTACATC
TGCTGTCACTGGTGAAGGTATTCCAGATTTATTGTGGTTGCTGCTAGAATTGACTCAAAA
GAGAATGTCTAAACAACTTATGTACTTATCTCATATTGAAGCTACCATTTTGGAAGTTAA
GGTTGTTGAAGGTTTCGGTACTACTATTGATGTTATTCTATCAAATGGTTACTTGAGAGA
AGGTGATAGAATAGTATTGTGTGGTATGAATGGTCCTATAGTGACAAATATCAGAGCTTT
ATTGACACCACAGCCGCTGCGTGAGTTGCGTTTGAAATCTGAATATGTTCACCACAAGGA
AGTGAAGGCTGCATTGGGTGTTAAGATAGCCGCAAATGATTTGGAGAAGGCTGTTTCTGG
TTCTCGTCTATTGGTTGTTGGTCCTGATGACGACGAAGAAGAAATGATGGATGAAGTCAT
GGAAGATCTGACTGGTCTATTGGATTCTGTAGACACTTCAGGTAAGGGTGTTGTTGTTCA
AGCCTCTACTTTGGGTTCTTTGGAAGCTTTGTTAGATTTCTTAAAGGACATGAAGATTCC
AGTTATGTCTATAGGTTTGGGTCCAGTTTACAAACGTGATGTTATGAAGGCATCTACAAT
GTTGGAAAAAGCCCCAGAATTTGCCGTTATGTTGTGTTTCGATGTCAAGGTTGACAAGGA
AGCAGAACTATATGCTGAACAAGAAGGTATCAAGATTTTCAACGCAGACATTATTTACCA
TTTATTCGATGCTTTTACAGCATACCAAGAGAAATTATTGGAACAACGTCGTAAGGACTT
TATGGGTGATGCCACATTCCCATGTGTGTTGAACACCATTCAAATCATTAACAAGCGTGG
TCCAATGATCATCGGTGTTGATGTTATTGAAGGTACTCTGCGTGTCGGTACACCAATTTG
TGCTGTCAAGATTGACCCTACAACAAAGGAAAAGCAAACTTTGCTTCTTGGTAGAGCAAT
GTCTCTTGAAATTAATCACGAACCTGTCACTGAGGTCAAGAAGGGTCAAACAGCTGCTGG
TGTTGCCATGCGTCTGGAAGACCCATCTTCTCAACAACCAATCTGGGGTCGTCACGTCGA
TGAGAAGGATACTTTATATTCCTTGATCACAAGAAGATCCATTGACACATTGAAGGACAA
GGCGTTCAGAGACCAAGTTCCAAAGTCAGACTGGATGTTGATCAAGAAGCTAAAACCAGT
ATTCGGAATTGAGTAATTTTGCATATTTTAACGCCCTACTTTTTTCTTCTACCTTCTAGT
ACTGTTTTTATTTCGCTTCTTTTCCCAACAGCCAAAAATTTCTACCTTTAATTTTACTTT
TTTTTTACCACAACCATCTTTCTATTCGCCCCCCATATACATATCAAAGTCCAGTATATA
CAATGTATATTAGATACAGCCAAATTCATAAGTAATGACAGATTACTCACCAAGTATACC
TCTCAATATTATTATTACCACTTTGAAGAGACATCATAAGGAACGCAGGAAGGATGTGTG
TAGCATATTGTACGATATTTGACCATGGACTATATTTTTTTGGAATTTTATGTAAATTTG
GAACCAGCAAATTCAAGACACACCTATAACTGCCAGTGTTTGACAGCAAGTGTCAGCTTT
TTAACAGGTCCTGTTTTTTAGCAAAGTGTACATTTGGAACTGAAAACAATAGCTGATTTT
TGACTATTGTCTGAGTATATTGGACGCCTTCTTGTTTTTCATAGCTGGCGATATTTGACT
TCAATTCCAAACTGGAAATTAAACGAAATTCTAGGACAATACGTTCTATATTTCTACAAG
AGAGATTTGAGACCCCATCTATAAAGTCTCTGTTAGTGATTAATTGACCTCATTATCAGG
CAGAAGAAAAGGCCATCTCTAAACAGCATCAGCGAGCACTTAACAGGGCTGCTGATTTTT
GTATACTTCAAAAAAGAGGGTTTATAATTTTCGCTTTGTTACACCCTATAGCTCTTATTA
CTTCATCTGGTTACACAATCTAGTAATTGAGCTTTTACTGGAATCTCTCTGGACTATAGC
TCGGAAGAATTTTTTGGATACATTTTCTTTGATACAGTCTTTTTCAGCATTACTAGAGCC
TAAGAAAGCAAATTAGTTCTTTAGTTTGTTTGTCCAAATTAAACCCCATCGAAACAACTA
TAACTTATTCAAAAACAGCACTTATAAATAGCATAGGAATGAATGAATCAGACATT
>RGHF80088 Genomic segment corresponding to mRNA: XM_449869 Candida glabrata CBS138, CAGL0M12122g predicted mRNA.
TTTTGGCTGCTCTTTCTAGCTCTTTTTGCTTTTCTTCTTGCTCAAGACGTTCTTGTTCCT
CTCTTTCCAGTCTTTCCTCCTCTTCTCTTTCTAGACGCTCTTGTTCTTCCAATTGCTTCT
TAAGTTCTAATTGACGCTTTAGAGCAGCAAGACCAGCAGGAACCTTCTTGGCAGGTTTCT
TGGTGGCCGGCTTTTTGGAACCTTCTTCAGGTTCTTGGGAGGATTCTTTCTCTTTCTTTT
CAGCAGCGATCTTTTCCGCATTTTCTTTATTCAGTTGCTTGTTCTTTTCCTTCTGAGCTT
GTTGTTGAGCCTTCTTCTTGGCGGCTTGCTCTTTTTTCTTTTGCTTTTCCTTCTCCTTCT
TTTCCTTCTCCTTTTCCTTCTTGGACTTCAGCACTGGTTTATCAGCATCTTTCTTCACTT
CCTCTTCTTGCTTTTTCTTAGATTTCTTCAAAGTGGCCATAAAGTCTAGTTCAGCGGTTT
CCTCACCTTCTACAGAGCCTTCAGCACCTTCCTGTGGAGTAGCTTCGGGAGCAGGGCTGC
CAATCTCCTCTCCTTGAGGCATATCTTCTTCGAAATCCTCATCCCAGTAGTTCTGCTGGT
TCTTCTTTCCTTTCTTCGCCATTTTTTTCGTTACCTCTCTTATTTAGTACTCAAAGAGTG
TAGCCGTTATAGAACTATCACCAGATCAAGCAAAGATCACAAACTAATCCATATTATTTA
AGTTCTATAATTTTCATTTACTACTTGGTGGCCATCGATTTATTTTTTTCACTGCTATGA
AGAACCAAATCTTTTGAAAAACTTTTTCCTCTTAAGTATGTCGTGTGTAGCGAGTGAAAA
ATTTTGGCCAAAATATCAAAATTCTGCGATGAGCTTGGTAATAGTGAATAAGTTGCGAGC
ACACAAGTTCTTTATATTTCTTTACTATTTTAGCGCCAGGGCTTTTTGTCTGTTTGAGTA
GTAGTAGTGTCATCCAAGGTAATTGCCAAGCTAACTGAGAATGTCTACCACGGTTGAAAA
GATCAAGGCCATCGAGGATGAGATGGCCAGAACCCAAAAGAACAAGGCCACCTCTTTCCA
CTTGGGTCAATTGAAAGCTAAGCTGGCCAAGTTGAGACGTGAGCTGCTGACTAGTGCATC
ATCAAGCTCCGGTGGTGGTGGTGGTGTTGGTTTCGATGTTGCCAGAACAGGTGTTGCTAG
TGTTGGTTTTGTTGGGTTCCCTTCTGTTGGTAAATCCACTTTACTTTCAAAGTTGACAGG
TACTGAGTCTGAAGCTGCAGAATATGAGTTTACCACATTGGTCACTGTTCCTGGTGTTAT
TCGTTATAAAGGTGCCAAAATTCAAATGCTGGATCTACCGGGTATCATTGACGGTGCCAA
GGATGGTAGAGGTCGTGGTAAACAAGTTATTGCCGTTGCAAGAACGTGTAACTTGCTTTT
CATTGTATTAGATGTCAACAAGCCATTGCACCACAAGCAGATCATTGAAAAAGAATTGGA
AGGTGTCGGTATTAGATTGAATAAAGAACCTCCTAATATTGTCATCAAGAAGAAGGAGAA
AGGTGGTATATCTATAACAAATACTGTTCCACTTACACATTTGGGTAACGACGAAATCAG
AGCTGTGATGAGTGAATATAGAATCAATAGTGCAGAAATTGCTTTCAGATGTGATGCTAC
TGTCGACGACTTAATTGATGTCCTAGAAGCCCCAACTAGAAGATACATGCCAGCTATTTA
TGTGCTGAATAAAATTGATGCACTATCTTTAGAAGAATTGGAATTGCTATATAGAATTCC
TAACGCTGTTCCAATCTCTTCAGGAAAGGAATGGAATTTAGACGAACTGCTTCAGGTCAT
GTGGGATAGATTGAACCTGGTACGTATATACACTAAGCCAAAGGGTAGAATACCTGATTT
TAATGATCCAGTTGTCTTGAGATCAGATCGTTGCTCTGTCAAGGATTTCTGTAACCAAAT
TCACAAGTCGCTGGTAGATGAATTTAGAAATGCATTGGTTTATGGTAGCAGTGTCAAGCA
TCAGCCTCAATATGTTGGTTTGAATCACATTTTGGAAGATGAGGATGTTGTTACAATCTT
GAAGAAATAGTCATGTATTGTTGATTTTTATGTAATGTATATGATGTATATCCTCCTCCA
TATAAATTTTCAACAATATCAAATTCATTAATACAAATTGATTGATAAAAATTCATTACC
AGATAAAGAGAATAGCTAAATTCACAACAAATTATAAATTTACAGCAGCACTAAATGAAG
AATTTTTATCGGATGCCAAAATTCTATCAGTTGCTAAGTTATCCGGCATTATAATGCCTT
CTTAAGTCAAGACCTAGAATCTTTAAGTGAAGACTATCTTAGAGCTAAGCTTCTTGTAGT
AATAAAATTAAAATTGAAGAACAAGAACGTCTAATAATGTAGTACTAATGCAAGAATGAA
AATATTTGGTGGCTGTCTTATACCGGGTGTGTTATAATTAATTGAACAAATTACAAATAA
TAAGTAGGATAACTTAATATAACATTGTGGGGAACAAGCAGATTTGAAAAAAGAACAGAA
TGCAGAATATATGACTGGAGTACTAATGTGTGTTTAAACAACCTAATTTGATTATCTCAG
CTCTTTTGATTATTTCGAAGCGTTTCAACTTCTTGTCGCAATCTATCTATTTCAGTTTGG
TAAAGATGCTCATTATTTCGCAGATATACAATATAGTCGATAGCCTTCTGCAGAATTATA
CTTTTGTTGAATTTAGTTTTACTACTGTTTGACGTACTGTCTCCATCACTCTGTTCCGTT
TTAAGCGAAGAGTTGACTTCAAACGCAGTTTCACCATCAGAAACCCACGGTATCATTTTC
TGTAATTGAGCTATCTTTGAATTTATGTTAATACGGTATTTCTTTTCAATTTTATTATGA
GCTAGCTTCTGAACATCAGTTAATCTCTTTCTGGATATTTTTTTTTTGCTATTTTTGGGT
GTATCGAATTTACTATCTTCCGAACCTGGCTGTATGGTGCTCTTGAGCGGCAAATGTGGT
GTAACAGGCATTCTTTGTTGAGGATGCATTAATGGTATACTATGATTAAT
>RGHF80089 Genomic segment corresponding to mRNA: XM_449868 Candida glabrata CBS138, CAGL0M12100g predicted mRNA.
CCCTTGACTAGTAATGCCTTTGTTCTTCAATGCAGAAGTATCTTGAAAAAGGAATAAGTA
CAATATGATAATCATATATAGATGAAAGAATATGAATGTATATCTCAGGCATTACTAGTT
ATTTTCGATCTGTATGCATTGTGAATCCATCTTGCGCTCTCTATATTTCAATAAATTATA
AATATTATATTTTCATTTAGTTGAGTCGCTATAACATTCCTTTAACTGCTGTATTCTATT
ATTTCGATTGAAAAGCTTTACCATAGTTTGTGTCTGTCCTTACCTTTGTTTGTTTTATAT
CAAGGATTTTGCATCATTTCAGTTAAGTGGGATTTTACCTAAAGTTAATAAAGACCTTCT
TACAGCAAAAATAAAAAGAGAATATACGACTAATCCAGTAATAGATATAACTGAGCCCCA
TATTAAGGTACGCTATTCGGAAGAAAACGCTCATTGTTTATAAAAAGTCATAAACTGGGC
ATAGCTATTACTACTGAAAAGATATATCAAGCTTTTTAATTTACCTCATTCACTCAAGCA
CTGTTGGATTGCAGTTTAATTAGAAATTATTAGAGGAAGAGTTTGAAGTACAAGCTAACT
TATAGCAATAATAAACACCAGTGTTTCTGCTTCTGTGTTCTAAAACATTAGCTAGCAGAC
GCCGTTATTATTTCTAGAATATATTAATGTTCCTTTGATTTGAAAATTTTGCCATTTATT
TCCAATACACTTAAAGTGCTCCAATTCACTAAAATATTGGTTGCAAAGTTTGTTCCATCA
TTGACAATACAAGGCTATCTTAATCGGCTATAACCAATATATATTCTCGCGACTGCCATT
GCATCAATTTTGAGTTAAATTATTACTCATCCAACTACTATCATCTCAGCTAACAGAAAT
TCACTTACAACTTTATGGTTGAACCTGTCACTTAATTGTAACACGAATTGTATTATATTA
GAAGATCATTGGAATTATAACATCTATTGGTCATAACGTTATGGACTTGCCTAATCATCA
GAACTTGAATGGCGATGGCATAGATGAAAACTATAATAGAAAAACCTCACAATTCAGACC
CCTTCAAAAGTTTGAGTATCAGAACAGCCAAAGCCTTCCAGAATTGTTTGGAAGCGGAAA
TCGAGATATGAACTCCAACGCCAGATATATGAGACAGCAATATGGACACAATGAAAATGT
ACAATACGTTAATGGGGTCAATAAAGTATACCCCATGAACCCTATTATTCCTCCAAAATT
AGGTGGAGGTCCTTATATGGTTAGGCCATATGAACGTATTGAAGGGACACAGTTGGTGAA
GCCTCATATCTTCCAAACTGGCGAAAGTTATCAAGGAAATCAAGAGTATATTTTCCAGCC
ATCTACAAGTTCATCTTACAGTTCAGCTACTCTTGTAAATGAAGACACGAATATGCCAAA
TAACCATGTAATATTAGAAAATCATCCAATTGGGCTGGAGTATAAACTACCCAGCAACTA
CATTAATCATAGTATACCATTAATGCATCCTCAACAAAGAATGCCTGTTACACCACATTT
GCCGCTCAAGAGCACCATACAGCCAGGTTCGGAAGATAGTAAATTCGATACACCCAAAAA
TAGCAAAAAAAAAATATCCAGAAAGAGATTAACTGATGTTCAGAAGCTAGCTCATAATAA
AATTGAAAAGAAATACCGTATTAACATAAATTCAAAGATAGCTCAATTACAGAAAATGAT
ACCGTGGGTTTCTGATGGTGAAACTGCGTTTGAAGTCAACTCTTCGCTTAAAACGGAACA
GAGTGATGGAGACAGTACGTCAAACAGTAGTAAAACTAAATTCAACAAAAGTATAATTCT
GCAGAAGGCTATCGACTATATTGTATATCTGCGAAATAATGAGCATCTTTACCAAACTGA
AATAGATAGATTGCGACAAGAAGTTGAAACGCTTCGAAATAATCAAAAGAGCTGAGATAA
TCAAATTAGGTTGTTTAAACACACATTAGTACTCCAGTCATATATTCTGCATTCTGTTCT
TTTTTCAAATCTGCTTGTTCCCCACAATGTTATATTAAGTTATCCTACTTATTATTTGTA
ATTTGTTCAATTAATTATAACACACCCGGTATAAGACAGCCACCAAATATTTTCATTCTT
GCATTAGTACTACATTATTAGACGTTCTTGTTCTTCAATTTTAATTTTATTACTACAAGA
AGCTTAGCTCTAAGATAGTCTTCACTTAAAGATTCTAGGTCTTGACTTAAGAAGGCATTA
TAATGCCGGATAACTTAGCAACTGATAGAATTTTGGCATCCGATAAAAATTCTTCATTTA
GTGCTGCTGTAAATTTATAATTTGTTGTGAATTTAGCTATTCTCTTTATCTGGTAATGAA
TTTTTATCAATCAATTTGTATTAATGAATTTGATATTGTTGAAAATTTATATGGAGGAGG
ATATACATCATATACATTACATAAAAATCAACAATACATGACTATTTCTTCAAGATTGTA
ACAACATCCTCATCTTCCAAAATGTGATTCAAACCAACATATTGAGGCTGATGCTTGACA
CTGCTACCATAAACCAATGCATTTCTAAATTCATCTACCAGCGACTTGTGAATTTGGTTA
CAGAAATCCTTGACAGAGCAACGATCTGATCTCAAGACAACTGGATCATTAAAATCAGGT
ATTCTACCCTTTGGCTTAGTGTATATACGTACCAGGTTCAATCTATCCCACATGACCTGA
AGCAGTTCGTCTAAATTCCATTCCTTTCCTGAAGAGATTGGAACAGCGTTAGGAATTCTA
TATAGCAATTCCAATTCTTCTAAAGATAGTGCATCAATTTTATTCAGCACATAAATAGCT
GGCATGTATCTTCTAGTTGGGGCTTCTAGGACATCAATTAAGTCGTCGACAGTAGCATCA
CATCTGAAAGCAATTTCTGCACTATTGATTCTATA
>RGHF80090 Genomic segment corresponding to mRNA: XM_449867 Candida glabrata CBS138, CAGL0M12078g predicted mRNA.
CGAAACTGTGAGAATTGGTAGCATACTTACAGAAGTTTTTTGAATTCAGCCTAACCATTA
GGCTCTACCACGGAGCTTTCTCTGTGGCTATAGAGCACTGGTATGGAAATACCGCACTTT
TAACTTGTAACCGAGCTGCGGACCTACTGACGGGAAACAATTACGGGAGGGATTCTGCCA
GGTCTGTACTGTGTAACACCAAGAGCGAATTTCCAACCGTAGTAATTGGACGAGAGCAAA
AAACATTATAAATGATTTGCAAGTATCCTCAAGTGTCTATGACAACGCCGTAGCAGTTGG
GCTTCTTTTCTTCTTTAAAATTTCCATAGTGAGTAATGATCTAGTGTTTGTCTCAGAATA
CCCAGCAGCTAAGAGTGATAAAGAAAATATACTGTGCGGGGCTCTCACTATCTCCAGCTC
TTCCCCAAATGTTTCTAAGTACATGTTAGAGCCCACAATCGAAATTTGATTTTGCTGAGC
TCTGCACTGATTCTCTATTAAAAAGGCAGTCAGAAATAGGGAGTTGCCAGCCCAGGAAAA
AGAAGCCGCACAGCATTCACTGCGCAAAACACTATTAGAGAGCACATCTACCGTGGGCAC
TAAATATGCCATACAGAAATTCACTTGGAGAGGGGCAAGAGGAAAATCCTGATTATCTCC
CCCCCCACAGTGTTTTCTGTGTGCAAGATACCGAAGCCCGAATTGCTAAATAGCCTTTTC
CAGCTCTCCAACCTGAGTGCAAAATAGGGAAAGGGATTCTCTTCTCTGCAGCGTCATTTT
GCACCGAGATTTGTGTTCTACAAGCACACAAGGAAAAGACTGCTGGCCCACCGTGCCAAG
AACTGGGCCTGGTAAAGCAGGGGTCCTTGGAACGCGGAACGCGGAACTTGGCGTGAGGCG
AAAGTGGCCCCGGTGTCTTTTATTTTTGCTTTCACTTTTGGGTGACGAGGATGGCCAGGG
TCTAGATGCTTCTTTTTCCACTAGTGAAGCAAGACTCAGCATGCCAGTTTCTATTTTTCT
AATGCGAGATGATGCCCTTACTTTTTTTTGGTGCTTCTTACATATGTCGTATCCGCAGCG
GTTGATGGCATTCTATCTTTTCTACCAAGGCAAGATAGAGCTCTGGCCACAACTGGAAGT
GGGCAACTCTGGCTCCTGATGAACACACTGCCAAATTTGAAAGACAGCGATAATATTGGT
GTGCGACACTACGTGTCCAGTCCTGTGCTCCCACTTCATATTCAAAAGCAGAAATATGAC
AACAATGGATCGCACATATAGTAGTAATTCCACCATAATAATTAGTCGGCCATATCTTGC
GTTTCTTTTTACAAGAAATGAGAAAACCCTCCTAGCTCGTCTCAAATAAGGGCCCCCCCA
CCCCTCTTTCTACATTTTTATAACTATTCAAATGGCTGACAGGAAAAAAACCACGTAGCT
CATCAGGAAAGGAAGTGCTATTGGAGAAGAAACTTAGAAAATCCCTTAGATGGCAGCAAA
ATAGTTGCAATCAGCAAATCGAGTTGGTGAGAATTACGAAATAAACAGAAAAGACTGAAA
CTGAGATACTTTGATCTTGGATGTCTGTGAGAAAAGATATTACTACTTGAAGATTCACAC
TAAATTGTCGACTTTCAGTGGGGCTATGTCTGTGGTGGGCTGCTTATACCTGCTTTTTTC
TTATTTCTTCAACGATGATCCCTGGGAATCTCTTAACTAGCAAGAAGGAGAAGAAAAGTG
CTAATGTATCGCAAGCTAATGTAACGTAACAAAAAAGCATTGAACACCGCTGACAAATTA
ACAGCCTGGAACCAACCCATTTTAATAAGACAGTGGGCTACAAAACAGACATTTTTCTGC
TAAAACCATCGTTAGAGGGAGATATCTCGAGGTATTAACAAACACGTCGTGTATTCGAAG
CACAGAAGTTCTTGTACTGTTTCAAAAATTTACTTAGAATTTCATAATATGTAGGGAGAA
CCAAAGAAGAAAAAGAAAAAAATCTAACGCTAGAAAAAGTAGTAGGGAAGACTGTATAGT
AAATATCATAACTCGAATTTCCTACTAAATTACGCTGTTCAGTCCAGATAAATTAGTTGA
ACACCAAATAATTGAAACAAAAAAATAATTACAATATTTCCAGCCTGACTACAGTACGG
>RGHF80091 Genomic segment corresponding to mRNA: XM_449866 Candida glabrata CBS138, CAGL0M12056g predicted mRNA.
CTTCAAGTAGTAATATCTTTTCTCACAGACATCCAAGATCAAAGTATCTCAGTTTCAGTC
TTTTCTGTTTATTTCGTAATTCTCACCAACTCGATTTGCTGATTGCAACTATTTTGCTGC
CATCTAAGGGATTTTCTAAGTTTCTTCTCCAATAGCACTTCCTTTCCTGATGAGCTACGT
GGTTTTTTTCCTGTCAGCCATTTGAATAGTTATAAAAATGTAGAAAGAGGGGTGGGGGGG
CCCTTATTTGAGACGAGCTAGGAGGGTTTTCTCATTTCTTGTAAAAAGAAACGCAAGATA
TGGCCGACTAATTATTATGGTGGAATTACTACTATATGTGCGATCCATTGTTGTCATATT
TCTGCTTTTGAATATGAAGTGGGAGCACAGGACTGGACACGTAGTGTCGCACACCAATAT
TATCGCTGTCTTTCAAATTTGGCAGTGTGTTCATCAGGAGCCAGAGTTGCCCACTTCCAG
TTGTGGCCAGAGCTCTATCTTGCCTTGGTAGAAAAGATAGAATGCCATCAACCGCTGCGG
ATACGACATATGTAAGAAGCACCAAAAAAAAGTAAGGGCATCATCTCGCATTAGAAAAAT
AGAAACTGGCATGCTGAGTCTTGCTTCACTAGTGGAAAAAGAAGCATCTAGACCCTGGCC
ATCCTCGTCACCCAAAAGTGAAAGCAAAAATAAAAGACACCGGGGCCACTTTCGCCTCAC
GCCAAGTTCCGCGTTCCGCGTTCCAAGGACCCCTGCTTTACCAGGCCCAGTTCTTGGCAC
GGTGGGCCAGCAGTCTTTTCCTTGTGTGCTTGTAGAACACAAATCTCGGTGCAAAATGAC
GCTGCAGAGAAGAGAATCCCTTTCCCTATTTTGCACTCAGGTTGGAGAGCTGGAAAAGGC
TATTTAGCAATTCGGGCTTCGGTATCTTGCACACAGAAAACACTGTGGGGGGGGAGATAA
TCAGGATTTTCCTCTTGCCCCTCTCCAAGTGAATTTCTGTATGGCATATTTAGTGCCCAC
GGTAGATGTGCTCTCTAATAGTGTTTTGCGCAGTGAATGCTGTGCGGCTTCTTTTTCCTG
GGCTGGCAACTCCCTATTTCTGACTGCCTTTTTAATAGAGAATCAGTGCAGAGCTCAGCA
AAATCAAATTTCGATTGTGGGCTCTAACATGTACTTAGAAACATTTGGGGAAGAGCTGGA
GATAGTGAGAGCCCCGCACAGTATATTTTCTTTATCACTCTTAGCTGCTGGGTATTCTGA
GACAAACACTAGATCATTACTCACTATGGAAATTTTAAAGAAGAAAAGAAGCCCAACTGC
TACGGCGTTGTCATAGACACTTGAGGATACTTGCAAATCATTTATAATGTTTTTTGCTCT
CGTCCAATTACTACGGTTGGAAATTCGCTCTTGGTGTTACACAGTACAGACCTGGCAGAA
TCCCTCCCGTAATTGTTTCCCGTCAGTAGGTCCGCAGCTCGGTTACAAGTTAAAAGTGCG
GTATTTCCATACCAGTGCTCTATAGCCACAGAGAAAGCTCCGTGGTAGAGCCTAATGGTT
AGGCTGAATTCAAAAAACTTCTGTAAGTATGCTACCAATTCTCACAGTTTCGGCAGTAAC
ACGAATTTGTACGGCTAACATACTTTCAGTTTTGTGAGTAGATTCTTTCGACCTAAAAAA
GCACGCACGATAAAAATGTAAAAAAAAAAGAGAGAGAGAGAGAGAGAGAAATACATGAGA
GAAGCAGTAGCATCATTGTACCAGAGTTTCTCAGAGATTTTGCAGGATCTAACTTTAATC
GCTTACAAAAGCTGGTGGGCAAAAAAAAGAGTTCTTGAACCGGTTTTCCTATTTCTAGAT
GATGTGCTGCGTTTTTAGTGCCTCCTTTTTGATGAGATGCTTGCCTTTTCTACACAGAAC
GCACCCGACAACGGAATTCCCAATCTCAAAGCATTACCCCTCAATTGCCTAAAAAGCTTG
CCCACTTTATGTGCTCCCGCGGAATTGCTTAATGGGAGTTCTGTGCCTCTTTCAAATGAG
GAAGGCATACGTAAGCAAAATACTAGTGTTTCACACAGAAGATGGCGGAGAGTGACGACG
GGATTAGTAAGTATTCCCTCGTACAAGATAGTTTTCCCGTTACTGTAATTCAGATGCTTA
TGTGATCGAAATTGTCTGAGGAATAGATTTTGTATGGCACAAGATACCAGCCGACAACAA
TATTGCTCCCTGTGTAAGTTCGACGGGTGGGCAAGCAGCAAAATTTATGGTAGTTTCTTC
CGTGATACCTACAAAGCATATCTTGTCACAAAACTGGCAGAGAGGGGGAGATGTGA
>RGHF80093 Genomic segment corresponding to mRNA: XM_449864 Candida glabrata CBS138, CAGL0M12012g predicted mRNA.
CATTAACAATTTTATCGGTGCAAGTTGGTTTCATAGCCTACCTTGTAGGGAACCTTCTAA
GCAAAACCCCTTACTTTTTGTTCCAAAGTTTTGATAGCGAGGCCGTCCGAAACTCATCTC
GCATTTTGATAAGACTCGGCAAGGAAAATTTTTGCAAAAAGTGGCAAGCTAGGAAGACTT
GCTCGAGGTAAATCGTTGAGTAGTTGGAGTTATCGATCACACTGGTGCACCGATAGAGGC
TGTTGATAGCATTTAGTTGGTAAAATAAAGGTCCAGTGTTAGTGGCTTTGGTTTCACTCT
GAATTACAAACAAACCAGGGAGAAGTATCTTTGTGATTTCGGAGCAGCTAAGTTATATTT
ACTCAAAGGGTAAGCAACTACAACTACAGTGAACGACAAATAGTCCTTGTGTGAAAATAT
CACCTATAACTGAATTATTTTTAATTTTGTTTTAGAAACTCAAAGATCAACTATTGTTTT
TGAGTTGCGGTTTGATCAGACTGTTTAGAACGTGGAAAGCTTAAGGCTATCATTTTCTAA
AACCTCCGTCTATTGATAATTGAAACTCTGATTTTATCGGATTTTCAAAGAAGTACTAAG
GGTGCAATAGTTTTGATCTTAATATAGATTTGTACCTGTCCAAAAATCGATAAATCAGCA
GCCTGATAATAGCAAATTGCATTTGGACGTTTTGAAACGATTAGCATTCCTCCACATTGC
TCTTCAAACAATTAGTTGAATAAAACAAGAATCTATTTTTGCAGATCCCTTTTGGTCGAG
AACAAGAAGGTTATTCGCACTGATATTACATAACCTATTATTAATTTCAGAAGCAGTTAG
GGTTCTTGAAAGTGGTTTCGATAGCAAAAAAGCTATAAACGCGAATTATTTCATCCAGCA
GACTTTCTCAATCAAGGATTAAACTGCTTGTCTCTTGATTATTTCTGAGAAGTTTAAATT
TAACGACTTTCGTGAAGAGCACATTATCATATTATTGGCAATGGGGTGGTTTTGGGCTGA
TAAACGCTCAAATGATATTGCTTCATTTCAGGACATTCCTTCCATCAATAAGAAATCAGG
ATCGGTCGCCGATGAGAGTGATGTAGGTAGATGTCCTGTTATGGCCGGAAAGTCAAAGGT
TGACGTTGAAAAGTCACCTTTCAACCCCTTGAATAACATGCCAGAATTATCTCAGACCAG
TCAACACGGACAAAAGACTATTTTACCAAAGGAGAGAACCGTGTCTAGTATACCAAAAGG
TTCAAGTAACGAGTTTTGGGAATACCCTTCTCCGCAACAAATGTATAATGCTATGATTCG
GAAGGGTAAGATTGACCCAAACACTGGAGAAGAGATACCAGAGGATGCTGTTGAATCGAT
GGTTAATGTCCATAACTTTTTAAATGAAGGATGTTGGCAAGAAATACTTGATTGGGAGAA
ACCCTATACTGAAAAGAGCAAAATTGAACCTAAACTACTAAAATTCACAGGAAGACCGGA
CAAGTTATCTCCTAGAGCTCGTTGGAATTATCTAATGGGAAAACTATTCCCTGAGACTTA
TCATGGAGAACTTCCATTTGACAGACATGATTGGGTAGTTTTACGAAGCAATCCTGAAGG
TAAGAAAGAAGTCCGGTATGTGTTGGACTTTTATGGGGGACCTGATGATGCTAATGGGCT
TCCAACATTTAATGTTGATGTCAGACCAGCCTTAGATAGTTATGAGAACTGCCGCGATAG
ATTCATTAGGTATACCTCTCCGATAATGGACGAATATTTCTCTAAGAAGTGAGGCCCAGA
TGAGATGGTAAATCGAAACATTTGCGCTAAAATTCCACTCCTACAAATCGTTCTGTTCTT
TTATTTACAATTGATTTATTTTGATTCTTAAGAAAAACAAAAAATTAAGATAGATTGTGA
TAACTAGCCTTCGTGAAACACATTTTACTCTTGTTTTGTTAGTGACTCCATTAAGTATGA
TGGATATCTAGAAAACCAATATTTATGGTAATGATTCAGCTGACTTTATCAGATATTTTG
CAATATATTAGGATAGGGAGTGAAGTTTATGTCCTCTAACATTGTCAAATTTTATAAGAA
AATAATACTACTGCAATTGGGAAATATTTGATGCTTCCAGATTTAATGTATCAATTAAGA
CTGATCTATATCAAAATGATTGTTAACTATGAGCATTATAATTTCAGTGGTCAGATATTG
AATCTTAGTGGTCGATCTATTGCAATTTGATTGTAATCTTTTCTGACTTGTTAATATAGT
ATGAAAAAGTGTTCGGTCATTACTGATTTTAATTTCCCAATAAAGCATTTTCTTGCTTGT
GAGACAGCCATAGTTATTGTACAAGTGCATTATGGTATACCACGTTTTTTGGCTGCTTAT
TTTCTTCTGATTCCGACGGAATTTAGACAGAAAGTTGGGTTGCTGTACTTCCTTTTATTT
TCTAGACCGCTTTTAACTGTAAATAGTAATATAAATACATTCGCTGTTCCGTATCTCTAT
TCTTTGTTTAATTCAGTTTTTGGAAATGTTCCTGCTGGATATTCAGCTACTAAGAAAGCT
TTAGGGTGTATGTCACAATGACAACACTAAAATCTACATAGCTATCTATCACAAACATTT
TCAAGGGATGCTAAAGTAGTCATACCGGTCAAGTAAATTGTTGATCACCCTACAAGTCAC
TCTCTTTTTGATTCTCTATTGGAATAATTTAGCATCTTTTCTTTTTGCGTATTTGTTAGC
CTACTTGGTATTCATAGGTGTTGTTGCTCAAG
>RGHF80094 Genomic segment corresponding to mRNA: XM_449863 Candida glabrata CBS138, CAGL0M11990g predicted mRNA.
AATTGGACATTTTATGAACAAACACCAAATCCACAAAAGCAATTATCGAGCATCCCACTA
TGCTTTCCTTTTTTTTTGACATTGTAAATTCTCATATCCTGATCTCTTTTGATCTCTACT
GCTAAAGCAGCACTTTTCAGTTCTTTTTTCTACTATTTCCACCCAGGCTTGCTCTCTTTG
TCCTGGTCAAATTGTTCTACTTCGCTTGGTGGTGCTACTGCTCTGCTTTACGTGAAGCAG
GTACCTCTTGTCTTCCGTTGTGCTATTTGCTCTAACTTTGGTACAAGGCTTGTTCACACA
CCAAAGAGAGAGTGCATCAATTGTGAAGAAATACAGCCAAGATAATCGAAATCCCATCCA
CCAAGAAAAAAAAAAGGTCCTTTTGGAAAGATAATATATATATTGGAAAGCAACTAGATA
TTCAAAAGTATTATCTTTCCTTGGTTCATATTACATTCGAGTTTCATATTTCACCTTTCA
TATATTCGGATCAGATCAACTCAAAGACCTCGAAGAAGAACTATCAATTGATCTTCGTTA
TCAAACTACAATTGGATCATAGTTATTTCAACTAATTACTGATCTTGACAACTGCTAAAC
GCAAATACCATAAATTACCAGGATTAGGAATCTTAGGTGTTTATAAAGCATATATTCTGC
ATTGACATCAACCACAGATCACAAGAATAAAGAATTTTTGAAACACATATACTACAAAAT
TTTGCATGAATCAATAAAACGCCAATAGGAAGAAAAGAAAAAATATAACAACATCAAATC
AATAACTTAGTTGTCTCAAGAACCACAAAAGAATTATTATATTTTTTTTCTTCTTTACTA
TTTTATTCTATTCTTATTTAATACTAAAAACAAGACACATTGTTGCTCTCAAAAATAGTC
TTCACTTGACAACTCGATATTAGGATATTCCCTGCCCGCTCATTTCAAATCATTTTTTTT
TTGAATATTCAAATTCTGCTTGCTTGCTTCCGTTCCAATTATGTCTCATAAACAGATCAG
AAATGCCGTTTATGAAACTTCAAGTCTACCGAACATGCCATACTTGGCTCAAATTAGAAG
GAACATTGCTACAATCAAAGCCACTAACCCTAACCTTGTCAGAAAAGAATTGGAAACACA
CCATCTGACTGTCAAGGAATACAGTCCTAATCAGTTGTCGCATTTGCTCACTCTGGAGTC
AGAGCTAAACCATGCCACAACTGTGGCTAAGTCGCTGGCAAATTTCAAAGCCCAACCTCA
GATCAATCACAAGATGAGGACTTTGATCTTTGATTTCTTGATGTACTGCCACACAAGACT
GAACCTATCTACTTCAACTTTGTTCTTGGCTTTCGATATCTTGGATAGATACGCTTCGAA
ATACGTCATCAAGTCTTCGACTTACCAACTGATTGCTTTGACTTCTTTGTGGATTAGTTC
CAAGTACTGGGACTCCAAAAACAGAGTCGCTACTTTGAAGGTCTTGCAGAGTCTGTGTTG
CAACCAGTTCACAGTTAACCAATTCAAAGAAATGGAACTACATTTGCTGAAATCTTTGAA
CTGGTCTCTGTGTCACGTTGCTACTTATGATTCTTTCATTGACATGTTGCTGTTCATGAA
GACTAACGACGCCAACGACAACGATTTCCCAAAAAAACTAAATATCAATGAAATCAAGCT
TGGCGCCATCTTACTTTGTGAACTTGCATCCTTCGATTTGAATCTTGCTTTGAACTACAA
TCAGTCTTCTATTGCGCTAGCCGCAATTACCGTTGTTTCAATGTCATTGAACTTTTACAA
TTTGAATCAATGGGAAGATCTGCAAATGAATGTCAACGATGATAACATGGTTAACATCTG
CAAAGAGCTACTATCTTTAGTGGTCAACATCGATTCGTTGCCTTCAAGCTTCAAATTCAA
ATACATTTCTAGTAAGATGCCAGCCGGTAATTCCAAGCGTTTCTCTGGACGTGAACAACA
GAATGGTATTCCAACTTCGAAAAGAATATTGGATGCATTACAAAACTACCATGTCCAACT
ACAATTGGAAGAATTATATCGTTCTCAAGATTACACCAATAGTTACCCATTTCCAACCGA
GAACATATCGCCAAATGGTTCGCCACTGGCCAATACATTTGATGAAGCTCAGCCAATGTC
ATCGGCCGCCTCTTCAGCATTCTCTTCACCATCATTCTCGCCAAAGAATCCTGGCTATAG
CAATAATGCTAATCACACTGCTAATGATGAAAACCATGTGTACAATCAAAATTTAACGCT
TAATGATCATTCAATGATTCCACAACAATCCAATATATTGAGGAAAAGACAAGGTCTTAA
CTCATCTGCATCTAATCTGTCACCCCTCTCGCTGGGTGGCAATCCAAATACCGCTATGAA
CAATTTTATTTCTCCATTTGCATCTCCAGAATTATTTTCATTTGCTCCTGTAAACAACTC
TAATAACATTCATAAGAACTTTTCGCTAAACAAATCGCTAAGCTCATCCTCTGAGTCAAT
ATTCACACCTCAAACTTCATCAAGAGTACCTTCAAGATCTGGCTCAATATTCTGCCTGCC
AATTACCCCAAACACACCTTCTTTACTGCAAGGAAAAATGGGTAGATTTCATGGTGGTAG
AAAGAATCAATCCATCTCTTCCATTAACGATGGAAAGATGATGAGTTTAAGAAATAATCA
GTACTTGTGTCATGTAAGTAATAAATCATCTATTTCTTCTATGGGCTCTATATCATCAAA
CTTTGTTAGAGGCCATCACAAGAGAGATTCTTCGAGTTTAGATTTGGATTTTTTCCAAGC
GGAAAGATCCTGTAAGAGAGTTGATAGCAGGTAGCATTGAAAGACACTGATGTTTGTAGA
TCAAACACAGTGATTCATTTTTATTACAATTTTATTTTGTCGAATCAGATTTCATTTCTA
TTTTTGTTGAGACCTTATCTCGCTTTAATTATACAGTAATTTAAAGGCTCTTTTTTCCAG
TCAGCTTGCTTACCAGAATAGATTACAATTGCAAGTAACTCTTATCCATTTCCTATGTTT
TTCTAATTTACTTCAGTATTTAGACACACTCATTTTTATCTTATATATGATATCTTTTAA
AAGAAATGCATTTTAAATAAAAACGAAAGTCTTAGAATAAAATTTCCTATTTGGGAAATT
GAGGTGTTGGAACTTAGGACAAATTAGGACAAATTGGCGCGTCAGCGGATCATTATGCCG
CTAAGAATAAGGATAAATGTGTCTTGCCAGTCAGAATTTAAAAAGATTATCTTACCATCG
GAAATTTTTTTATTGGAACTATAACAGTTATAAAAATGCATGAATTATTGAAAAGTAAAA
AAATAATTGTCTATATTCTTATTAATTGGTGATGGCCCATACGTTTAATATTCTCTCATT
ATTTTCCTTCAGCATGTCCTTGGCCACTAGCCAATCATCACCGCTCTCGAGCACAACATA
ATCTCCATCTTCATCTTGATATTTAACTCTCATGGCTTTTTCCCCACCACTATTTAACTT
TTTCTTTATTATATCAATCACATTCTCGATCGAGCTTTCTTTATCTACAAGGACAGTGTA
ATAATCACTATTAAATGCGATTCTAATTAAAATGGAATTATCAGGGATAGAGCTCTTGTA
AGTTTCATTTATGGTTTTCATATCACTTTCTAATTGGGATGTTCTTCTTTTACTGTTAGT
TCTCAATATATCAGAGACGTATTTGTTATGTGTGCTGTTCATTGATGTGATGCTGTCATG
AGGATTACGAGTGGCCAATGGTGATGTCACAGATGCAAAAGACGAATGGTCACTGCTAGC
ACTATTCGTGCTTC
>RGHF80095 Genomic segment corresponding to mRNA: XM_449862 Candida glabrata CBS138, CAGL0M11968g predicted mRNA.
TTTGCAGCGGGTCCCGGTTTCCAAAACATCCGTGGTCATTTCCATGACGACTCCCTGTAC
ATCCAACACCCAAACTTGAACTTCAACCATATCATCAACCACTTGTCCTTTGGGAAAGCT
GTTGAGCCAACAAAGAAGGGCAAGGTCATGGGCATCGAGAAAGTGACCGTCAACCCTCTA
GACGGACACTCCATGTTCCCTCCAAGAGACGCCCACTTCCTACAGTACTCATACTACGCC
AAGATTGTCCCCACCAGGTATGAGGGTCTGAACAAGAAAAACATGGTTGAGACTGCACAG
TTCAGCTCCACTTTCCACATCAGACCAGTGGGCGGAGGCTCCGACGACGACCACCCTAAC
ACCGTGCACCAGCGCGGTGGCTCCCCATCGATGTGGATCAACTTCGAAATGTCCCCATTG
AAGGTGATCAATAGGGAAGAACACGGACAATCCTGGTCCGGATTCGTACTGAACTGCATC
ACAAGCATAGGTGGTGTGCTGGCAGTGGGAACAGTGCTAGACAAGGCATTGTACAAAGCC
CAGAGGACAATCTTCCAGAAGAAAGACGTCTGATTCTAAGTCTGAATCTGAGTCCGAGCC
TCACTCTGAGTGTAAAACCTTAAAGACACTCCATCTACCCAACTTTTACGTATCATACAT
ACACTAACAGCACATGTAACCACAAGAGCTGGAGCAAGTGCCTCACCACAAGGCAAAACA
CCAGAAAATAGTGCTCTGTATATAGTTCAATATACCACTAATGTTATGTACACGTGACTT
TTTTATTACTGAAAAATTGCTAGGCAAAGTGATTTGCAATTGCCAGGCGATGCCGGGGAC
TCGAGGAAAGGAACTAACGTGTCAGCATTAGCAATGGGTGGATGGAGGTGTAGGACCCTT
TCCCATTGTCTCTATAAGATGATCAGCAGCTGTAAATAAGCAAGGATTAATTAGGCTGTG
AAGGACCAACGAAGTCCTCGACGCTTCTATTTGTATTTAGATGTTCTCAGCCAACAGCGA
TACGCATGCCAGCATGTCTGCTACTACTCTGGCATCGAACTACAGTGCGCAGAGTGGGAG
CACTCCAACTTTGACGCCTGTGAGTATGACAAACAAGGGTAAGGGCCAGATAGCCAGCTT
AATGAACAGCAATGTCAACGAGTGGGACTCGTTGTACTACATGTGTCTGGCGATGAAGAA
GCGGCTCGAATGCTTGTCCCAATTGCAGCCATACTTGAACCTGGCATACTCTTCCAGTGA
ACTACTTAGCGAGAGGCAATCTTTGCTTCTATCGCAGAAACAGCAGTTGCAGAACATTGC
GAACTCACATTCTGGTGCTAATAATAGAAACTCCAATTTCAGCTCACACCATTACTCCAG
GGATAGTCACGACAGCGCAACGCTGGGGTCCTTACAGCATAACGAGAACTCAAGGTCCAG
CGCTCTTTCCACTTCGAGCATGAAGATGGACATGGCAATGATGGACGGCATCACTTACAC
GAATAGCAACAGAGTGGTCAGCTCCTCGAGGGATAGTGCTGCTAACTCTATGGAAGATAC
TTTACTTACCTTCAGCATGGGTATTTTACCAATTTCTATGGACTGTGATCCAATCACCCA
ACTTTCGCAATTGTTCCAGCAAGGGTCGCCACTTTGCGTGCTCTTCAACGCAGTCAAACC
CCAACATAAACTCGCAGTTATCTCCTCAGATGATATGAAAATATGTAAGAAATCTATCTA
TGACTTCATTCTAGGTTGCAAGCAACATTTTGCCTTTAACGATGAAGAACTATTCACCAT
CTCAGATGTCTTCTCAAACTCTACTAATAACTTATTGAGAGTCCTGGACGTTGTACAGAC
ACTGATGGATTCTGCACCTGAAATATTTCCATCAGTAGAAGAAATTCACAGGAGGATAAT
GCAAGAGCTCAACGAACAAAGCCAAAACGTTCAGCTACAGATTCAACAGAACAAAAGATA
TGCAGAACATTACAAAATTATCAAAGAGTTTGTCGCAACAGAAAGGAAGTATGTCCACGA
TCTGGAAGTTTTAGAAAGATACAGAGAACAACTTTTGGAAAGTAACTTGATAACCTCCGA
AGAACTATATATGCTATTCCCCAACTTGGGAGAGGCCATTGATTTCCAAAGAAGGTTCTT
AGCTTCACTAGAAATCAATGCCTTGGTAGAACCATCCAAACAAAGAATAGGCGCTCTGTT
CATGCACTCAAAATACTTTTTCAAGCTATATGAGCCATGGTCCATCGGACAGAATGCCGC
TATAGAATTCTTATCTTCAACTTTACAAAAAGTTTCTGAGGAAGACTTTGTCATTAAAAA
CAAAATGGAACTTCAATCATTCCTTTACAAACCTGTCCAAAGGCTTTGTAGGTATCCGCT
ATTACTAAGGGAATTAGCTCAGCAATCTGTTAATGACAAAAGTGCAAAAGAATTAGATGC
AGCATTAGAAATATCCAGGAGTATAGCGAGAAGTATAAATGAAAACCAGCGGAGAACCGA
AAATCATCAAGTGGTGAAAAAACTTTACGGTAGAGTTTTGAATTGGAAAGGTTACAGAAT
ATCTAAGTTTGGTGAACTTTTATACTTTGACAAAGTGTTTATTTCCACTAGCAACTCAAG
TGAACCTGAAAAAGAATTTGAAGTATATCTTTTCGAGAAGATCATTATCCTGTTCTCAGA
AGTAAGTACGCCTGCTAAGAAATCTACATCGGCCTCATACATCTTGAAGAAGAGCAAATC
TGGCAGCTCTAGCTCGGCTCTATCACTCAATATAATTGGTAACAATTCCAACAATTCATC
TAGTTCTAGTTCTGCTCCAAATACAGAGTCAAAATTAGATTTACGTGGCCGTATCATGAT
TATGAACTTGAACCAAATTAATCCTGTAAATTCTCGATCCTTAAACATCACATGGGAATC
AGTTAAAGAGCAAGGTAACTTTCTTCTAAAATTCAAGAACGAAGAAACAAGAGACCACTG
GTGTGCTTGCTTACAATCTCTTGTAAGAGATATAAAAAGTGAATCTTTCAGAAGCACGAA
TAGTGCTAGCAGTGACCATTCGTCTTTTGCATCTGTGACATCACCATTGGCCACTCGTAA
TCCTCATGACAGCATCACATCAATGAACAGCACACATAACAAATACGTCTCTGATATATT
GAGAACTAACAGTAAAAGAAGAACATCCCAATTAGAAAGTGATATGAAAACCATAAATGA
AACTTACAAGAGCTCTATCCCTGATAATTCCATTTTAATTAGAATCGCATTTAATAGTGA
TTATTACACTGTCCTTGTAGATAAAGAAAGCTCGATCGAGAATGTGATTGATATAATAAA
GAAAAAGTTAAATAGTGGTGGGGAAAAAGCCATGAGAGTTAAATATCAAGATGAAGATGG
AGATTATGTTGTGCTCGAGAGCGGTGATGATTGGCTAGTGGCCAAGGACATGCTGAAGGA
AAATAATGAGAGAATATTAAACGTATGGGCCATCACCAATTAATAAGAATATAGACAATT
ATTTTTTTACTTTTCAATAATTCATGCATTTTTATAACTGTTATAGTTCCAATAAAAAAA
TTTCCGATGGTAAGATAATCTTTTTAAATTCTGACTGGCAAGACACATTTATCCTTATTC
TTAGCGGCATAATGATCCGCTGACGCGCCAATTTGTCCTAATTTGTCCTAAGTTCCAACA
CCTCAATTTCCCAAATAGGAAATTTTATTCTAAGACTTTCGTTTTTATTTAAAATGCATT
TCTTTTAAAAGATATCATATATAAGATAAAAATGAGTGTGTCTAAATACTGAAGTAAATT
AGAAAAACATAGGAAATGGATAAGAGTTACTTGCAATTGTAATCTATTCTGGTAAGCAAG
CTGACTGGAAAAAAGAGCCTTTAAATTACTGTATAATTAAAGCGAGATAAGGTCTCAACA
AAAATAGAAATGAAATCTGATTCGACAAAATAAAATTGTAATAAAAATGAATCACTGTGT
TTGATCTACAAACATCAGTGTCTTTCAATGCTACCTGCTATCAACTCTCTTACAGGATCT
TTCCGCTTGGAAAAAATCCAAATCTAAACTCGAAGAATCTCTCTTGTGATGGCCTCTAAC
AAAGTTTGATGATATAGAGCCCATAGAAGAAATAGATGATTTATTACTTACATGACACAA
GTACTGATTATTTCTTAAACTCATCATCTTTCCATCGTTAATGGAAGAGATGGATTGATT
CTTTCTACCACCATGAAATCTACCCATTTTTCCTTGCAGTAAAGAAGGTGTGTTTGGGGT
AATTGGCAGGCAGAATATTGAGCCAGATCTTGAAGGTACTCTTGATGAAGTTTGAGGTGT
GAATATTGACTCAGAGGATGAGCTTAGCGATTTGTTTAGCGAAAAGTTCTTATGAATGTT
ATTAGAGTTGTTTACAGGAGCAAATGAAAATAATTCTGGAGATGCAAATGGAGAAATAAA
ATTGTTCATAGCGGTATTTGGAT
>RGHF80096 Genomic segment corresponding to mRNA: XM_449861 Candida glabrata CBS138, CAGL0M11946g predicted mRNA.
TATCTGTCTCGGTTGGGTGCAAAAGCTTTTCCAGTACCATGTCTGCGCTTGCGTCAATGT
ATTTAGTTCTGCTTGAATTAGGCCTGTAGCCATTCTGTCGAGTGCTTTCGACCACAGTGT
TTACTTTATCCATCGAGCAATTCTCTTCGCTCTCAATGTAAAGCCTTTTCAATTGCAGGA
CAAGCAACTTCAACGTATCGTCCAGCGGCCGGAGACTTCTTAGTACACCTTCAGCGTCGT
CTCCTTGCTCTTTGACAAACCTTACCAGCAGGTCTTCAAATCTGTTCAGTCTTTGTGCAA
CCGTCTTCAAGTCGCGTACTTTCTTCTTCAGTTGCGCATGAGTTTCAAACGCAGTTTCCA
ATTCGCGCACTTTGTCCTCCAACTCAATCTCCACCTGGTGTTGTAACTTTGGATCCACTA
CTTCTAAGTCAACTTGGTGCTTCAGTCGAAACACACCAGCATCCAGCAGCTCTTCGGGAA
CCCTCAACACGTTCCGCAATACGTACAGTTCCAGCTTATCAAAATTCCTGTCCACAGCGC
TCTCCATAAGCGACTCAAGCTTCGCAACACCAACCCGTATCTCTTCCTCATACGATACCC
CATCGACCTCACTCCGGTCCAGTAGATACTTCTCCATCGCACTGGTACACTTGTACATCG
TCTCATTCACCGCATTGATAATATCATCCACCAGCGACACCGGCGGATACTCAAGGTGCT
CCGTCAGCACAGAAGTAGACCTCAAACTAGGTGCAGACATCGCTCAATCCACTGCAATTG
TAATCCCTCGCCCCCCAACAATACAACTCAAGCAGGCCTACCATTTCTACACATCCATTG
TTTTCAATCCCAAGGCTCGAGAATCCCAATTTTCTTAGCAACTGGTGAAAAATTTCAGAA
ATCGAAAGTTATAAGTGAAGTTCACAAGTAGTTGCTGGGTGTCTTGAGGGCAGTTGTTAC
GTTAGAGGACGACTACACGCCACGCACATATTATATACAGATGAAGAAGTCGACGTTGTT
ATCTTTTGATGCGTTTGCGAAGACAGAGGAGGACGTGCGCATCAGGACGAGGTCCGGTGG
GTTTATCACGCTGGGGTGTTTGGTGGTGACGCTGATGCTGCTGCTGAGCGAGTGGCGGGA
CTTCAACAGTGTTGTGACTAGACCAGAGCTGGTTATCGACCGTGACAGGTCCCTGAGACT
GGACCTGAACCTGGATATTACGTTTCCTTCCATGCCGTGCGAGCTACTGACGCTGGACAT
CATGGATGACTCCGGCGAAGTGCAATTGGACATCATGAACGCTGGGTTTGAGAAGACTAG
GCTAAGCAAAGAGGGCAAAGTTCTGGGCACCGCGGACATGAAGATCGGTGAAGCCGCAAA
GAAGGACAAAGAGGCCCAACTGGCCAAGCTGGGTGCAAACTACTGTGGTAACTGTTACGG
AGCCAGGGACCAAGGTAAGAACAACGACGACACCCCAAGAGACCAATGGGTCTGCTGTCA
GACGTGTGACGATGTGCGCCAGGCGTACTTTGAGAAGAACTGGGCTTTCTTTGACGGTAA
GGACATCGAGCAATGTGAACGTGAAGGGTACGTACAAAAGATCGCTGACCAACTACAGGA
AGGTTGCAGAGTCAGTGGTTCTGCTCAATTGAATAGAATTGACGGTAACTTGCATTTTGC
AGCGGGTCCCGGTTTCCAAAACATCCGTGGTCATTTCCATGACGACTCCCTGTACATCCA
ACACCCAAACTTGAACTTCAACCATATCATCAACCACTTGTCCTTTGGGAAAGCTGTTGA
GCCAACAAAGAAGGGCAAGGTCATGGGCATCGAGAAAGTGACCGTCAACCCTCTAGACGG
ACACTCCATGTTCCCTCCAAGAGACGCCCACTTCCTACAGTACTCATACTACGCCAAGAT
TGTCCCCACCAGGTATGAGGGTCTGAACAAGAAAAACATGGTTGAGACTGCACAGTTCAG
CTCCACTTTCCACATCAGACCAGTGGGCGGAGGCTCCGACGACGACCACCCTAACACCGT
GCACCAGCGCGGTGGCTCCCCATCGATGTGGATCAACTTCGAAATGTCCCCATTGAAGGT
GATCAATAGGGAAGAACACGGACAATCCTGGTCCGGATTCGTACTGAACTGCATCACAAG
CATAGGTGGTGTGCTGGCAGTGGGAACAGTGCTAGACAAGGCATTGTACAAAGCCCAGAG
GACAATCTTCCAGAAGAAAGACGTCTGATTCTAAGTCTGAATCTGAGTCCGAGCCTCACT
CTGAGTGTAAAACCTTAAAGACACTCCATCTACCCAACTTTTACGTATCATACATACACT
AACAGCACATGTAACCACAAGAGCTGGAGCAAGTGCCTCACCACAAGGCAAAACACCAGA
AAATAGTGCTCTGTATATAGTTCAATATACCACTAATGTTATGTACACGTGACTTTTTTA
TTACTGAAAAATTGCTAGGCAAAGTGATTTGCAATTGCCAGGCGATGCCGGGGACTCGAG
GAAAGGAACTAACGTGTCAGCATTAGCAATGGGTGGATGGAGGTGTAGGACCCTTTCCCA
TTGTCTCTATAAGATGATCAGCAGCTGTAAATAAGCAAGGATTAATTAGGCTGTGAAGGA
CCAACGAAGTCCTCGACGCTTCTATTTGTATTTAGATGTTCTCAGCCAACAGCGATACGC
ATGCCAGCATGTCTGCTACTACTCTGGCATCGAACTACAGTGCGCAGAGTGGGAGCACTC
CAACTTTGACGCCTGTGAGTATGACAAACAAGGGTAAGGGCCAGATAGCCAGCTTAATGA
ACAGCAATGTCAACGAGTGGGACTCGTTGTACTACATGTGTCTGGCGATGAAGAAGCGGC
TCGAATGCTTGTCCCAATTGCAGCCATACTTGAACCTGGCATACTCTTCCAGTGAACTAC
TTAGCGAGAGGCAATCTTTGCTTCTATCGCAGAAACAGCAGTTGCAGAACATTGCGAACT
CACATTCTGGTGCTAATAATAGAAACTCCAATTTCAGCTCACACCATTACTCCAGGGATA
GTCACGACAGCGCAACGCTGGGGTCCTTACAGCATAACGAGAACTCAAGGTCCAGCGCTC
TTTCCACTTCGAGCATGAAGATGGACATGGCAATGATGGACGGCATCACTTACACGAATA
GCAACAGAGTGGTCAGCTCCTCGAGGGATAGTGCTGCTAACTCTATGGAAGATACTTTAC
TTACCTTC
>RGHF80097 Genomic segment corresponding to mRNA: XM_449860 Candida glabrata CBS138, CAGL0M11924g predicted mRNA.
TGAAGTTCAAGTTTGGGTGTTGGATGTACAGGGAGTCGTCATGGAAATGACCACGGATGT
TTTGGAAACCGGGACCCGCTGCAAAATGCAAGTTACCGTCAATTCTATTCAATTGAGCAG
AACCACTGACTCTGCAACCTTCCTGTAGTTGGTCAGCGATCTTTTGTACGTACCCTTCAC
GTTCACATTGCTCGATGTCCTTACCGTCAAAGAAAGCCCAGTTCTTCTCAAAGTACGCCT
GGCGCACATCGTCACACGTCTGACAGCAGACCCATTGGTCTCTTGGGGTGTCGTCGTTGT
TCTTACCTTGGTCCCTGGCTCCGTAACAGTTACCACAGTAGTTTGCACCCAGCTTGGCCA
GTTGGGCCTCTTTGTCCTTCTTTGCGGCTTCACCGATCTTCATGTCCGCGGTGCCCAGAA
CTTTGCCCTCTTTGCTTAGCCTAGTCTTCTCAAACCCAGCGTTCATGATGTCCAATTGCA
CTTCGCCGGAGTCATCCATGATGTCCAGCGTCAGTAGCTCGCACGGCATGGAAGGAAACG
TAATATCCAGGTTCAGGTCCAGTCTCAGGGACCTGTCACGGTCGATAACCAGCTCTGGTC
TAGTCACAACACTGTTGAAGTCCCGCCACTCGCTCAGCAGCAGCATCAGCGTCACCACCA
AACACCCCAGCGTGATAAACCCACCGGACCTCGTCCTGATGCGCACGTCCTCCTCTGTCT
TCGCAAACGCATCAAAAGATAACAACGTCGACTTCTTCATCTGTATATAATATGTGCGTG
GCGTGTAGTCGTCCTCTAACGTAACAACTGCCCTCAAGACACCCAGCAACTACTTGTGAA
CTTCACTTATAACTTTCGATTTCTGAAATTTTTCACCAGTTGCTAAGAAAATTGGGATTC
TCGAGCCTTGGGATTGAAAACAATGGATGTGTAGAAATGGTAGGCCTGCTTGAGTTGTAT
TGTTGGGGGGCGAGGGATTACAATTGCAGTGGATTGAGCGATGTCTGCACCTAGTTTGAG
GTCTACTTCTGTGCTGACGGAGCACCTTGAGTATCCGCCGGTGTCGCTGGTGGATGATAT
TATCAATGCGGTGAATGAGACGATGTACAAGTGTACCAGTGCGATGGAGAAGTATCTACT
GGACCGGAGTGAGGTCGATGGGGTATCGTATGAGGAAGAGATACGGGTTGGTGTTGCGAA
GCTTGAGTCGCTTATGGAGAGCGCTGTGGACAGGAATTTTGATAAGCTGGAACTGTACGT
ATTGCGGAACGTGTTGAGGGTTCCCGAAGAGCTGCTGGATGCTGGTGTGTTTCGACTGAA
GCACCAAGTTGACTTAGAAGTAGTGGATCCAAAGTTACAACACCAGGTGGAGATTGAGTT
GGAGGACAAAGTGCGCGAATTGGAAACTGCGTTTGAAACTCATGCGCAACTGAAGAAGAA
AGTACGCGACTTGAAGACGGTTGCACAAAGACTGAACAGATTTGAAGACCTGCTGGTAAG
GTTTGTCAAAGAGCAAGGAGACGACGCTGAAGGTGTACTAAGAAGTCTCCGGCCGCTGGA
CGATACGTTGAAGTTGCTTGTCCTGCAATTGAAAAGGCTTTACATTGAGAGCGAAGAGAA
TTGCTCGATGGATAAAGTAAACACTGTGGTCGAAAGCACTCGACAGAATGGCTACAGGCC
TAATTCAAGCAGAACTAAATACATTGACGCAAGCGCAGACATGGTACTGGAAAAGCTTTT
GCACCCAACCGAGACAGATACAAGTCACAAAAATTGACAGCCTTATTCTTCAGGTAAGTT
AACTCAATAATAGAAATGTCTATTCCTCATTTAATCTAGGAAAGATTAAGTTGTAACAAT
AAAGTTATCGTGGTGCTGACACTGGCCGGACATTGTCAACACCAAAAAAGGTTCCCTATA
ATAAGAATAAGCTTATTTGAAAAGAATATTGATTTATATTATATTATAATTGTAGATTAT
ATATAGCAGGACAATTGTGCTTGGCAACTATGCCAGAAAGAATAAAAATTGCGACAAATA
GATTGAATATGTAGAAAACGACTAGTGGGAGAGCCTGTCGCATCTCCCAGGTAACCGAAC
AAAATATTAAATTTAAAGTTAAATTTAATTAACTTCAATAAATGTGACATAAATAAACAA
AACAAAAATCAAATGTAAGAGAATATTAAGATGAGAGTTAATGATGATGCAAAATGGGAA
AAAAAGTAATTCAAAAGTGAAGTTAGAAATTCCGAATAAGAAATCGTAATTTATAATTGG
ATATCGTTCAGGTACTTTTGGAAATGGTGATCTTCCAGCCAGCCTACTTTTTCGAATGCT
GTAAACAGCCTCGATGCCTTGTTGACGTCTATCTTGCATGCCTTCTGTGCGTCTGTCTTT
CTGAATGGCATGCCTTTCTTCAACTTGTAGACTTTTTCCAAGAACAATCTCTTCTTTGAG
TCCAAGTATAAGTCGCAAGGCAATCTTAGGATGGATGCGAGCACGATCTCTGCTGGATGC
AGTTTCGATCTTAGTGGGTCAACCGACAGGTCCATTGGGTTGCCCTTCCATTCTATGCGT
AGACATAACTTGTTGTCGGGCAAAGTAGATAGTGGTGGGGAGTAGTCTGGCAGTTGCTCC
CAGGAAATGCCCGGAACGTACTGTGGCACACTAGCAACGGCCTTTATGGAAACAATGTTT
GGGTTTGGGTTGTGGTGTTGCTGGAACTGCGAGCTTGTGGGCGATCTTTCTGTCTTCCTC
TTCTTAGGTGGCGAGTT
>RGHF80099 Genomic segment corresponding to mRNA: XM_449858 Candida glabrata CBS138, CAGL0M11880g predicted mRNA.
TAGATGATCTGACAAGAGAGCTACAGGATGCGCAGAAAGTTGTTGTTTCCCGCATAAATG
AGAGGAATCGTTTAGTTTCGGACATGATGGAGAGGTACAGAAGCAATCTCAGGATTTTAC
AAGAGCAACGTGTTACTGTTCTTTCCGAATTGGATAGGTATAAGGAGGAGGAGAGTAGAA
TGAAGGAGGCCTTACAAAATTTGAACTCTACGAAGGAAGAGTTCAAGAGGGAGATGGATG
CATACCAGTTGAAAGCTGAAAAAATGAGGCTACAAAAGCAACAGTTGCAGAAACAATTGG
ATGATTTAAACAAGATGTTTGCAGACAGGGCTAATGAGATTCAGAAATACAAGGAAATGG
TGACCAGGCAGAGACAATTAGATAGTCCCGAGATAAAACTGTATGAGAAACTGTTAGGGT
TGCAAATCGATAAAGCGGACACACATATGCTGAAATTTACGTTTACTGACTTCGGTCGTG
AAAGAGAGTATAAGTCTGTTATAGTCGATGTTTCTCAGTTGAACGACGACAGTTCACCAC
TGAGAATTAAAGAAATAGAGTCCGGAGTAAGTGCATCAACGGTCAATGAACTAGAAACGG
TGCTGAATCAGCAAGGTATTGTTCAGTTTTTAATCGAAGTCAGAAAAGTCCTTGTTAAAT
CTGAGTGAAGTGTTTTAAAATATAATTTGTGATATTCATTACGCACCTTACAAATGTCCA
GTCCATTGTTCTTCAATTGACATTCCTGGCTTACTGTGTGAAAGGTCACGAAGCTGCTTT
CTGGGAATTTTGAAAAAAAAAATGTCAACATCGAAGAAAAAGTCTGATAATAGTGCCTGA
ATGTTTGGGTATTTGGTCTTCGAGTTAAATCTGGGGTACTGACAGAGCAGTGGATATATT
ATTTTTGTTGGTGTATCAGTTTACCAGATAAGTATTCATTCTTCGCGAATTCATAGGTGC
GGAACTCAAAGTTGCAAGTTCTGCTGTTAGTTGGTCACCAATGCAAATTCTAACTTTGTT
AACAAGCTTTGTGTTGGCAAATGCAGTGGTTGGTTCGCCAGGGGATCAATTGGATGAGTT
CATAGATTGTATATGTGCTTGTGAGTACGATAGAAAATGTGCAGGCTCGGGGATAAATTA
CATTGATCCCAACACTAACGAATTCCATAATGTCAATTTTGTCTCGATGATAGACGGTCG
AAAGACATTCTTGAGCTCGATGGTTTCGAAAGCCACTTTTTGGGACTGTATGTCTGAATG
TGACTACGAGTGCCAGCAAATAATCACATATGACCGCATAAGAAAGAATAAGAAGATTTT
GCAATTCCATGGGAAATGGCCATTTAAGAAGATAATGGGGTTCCAAGAGTTTTTTGCTAG
TATATTCAGTATAGGTAATTTTATCCCCCAGTACCGTGGGTATAAGTTGATCCAGAAAAG
ACTGGAGCGGAACTCCAAGAGGGCTGTCACGGATGTGTTCTACGAGATGATGTTGAGAAA
CTATATGTGGGTGTCGATAATGGGAATGTTAGCGTGGACGTCAAGCACCGTTTTCCATCT
GCGCGACTTGGTAGTTACTGAGAAGTTTGATTATTTCTTTGCAGGCGGTACCGTGCTGTC
GGGCTTCCACGCGATCCTGACAAGACTGATATACAAGCATGTCGCGGAGGAGAGGAGGTA
CCGGTACATGAAGATTGTGAGTGGACTAGTGGTGACCATATTCACCTGCCACATACTGAG
ACTGTACATCGACTGGTCCTATCGCTACAACATGAAGTTCAACATATTCTTTGGTGTGTT
GCAGTACATAGTCCTGATATACGTTGGGATTGATAACTACATAGAGATCCAGCGGGTACG
CAACGGCAGCAAGACGGAGGACAAGTCGAAGCTGCAAGCAAGCGTGTTCAAGTTGAGCTA
CTTGCCAATTCTGCTGGTGCTGTTCACCTCGATGTCAATGAGTCTCGAGCTATTCGACAG
GTTCTCCATCAAATGGCAGCTGGACTCGCACGCTACGTGGCATCTGCTAACCATAGTACC
TAGCTGGTACCTGTTCGATTTCTTCTTGGCAGACCTAGACTTCGCGCTACACAGAAGAAA
CGAGTAAAAGAATATAATCCATATTTAAAACTTTATAGTACAAGATACACATGTAATTAC
CGATTGCAGGCATAGCTACATTCAGCCAGCCTCTTCCAAACCCTCCCATCCAACACGAAG
GGATTTGCAATTCCTAACACATAAGAATATGCCAATTGGCAGGCAAACTCCGAGTGTTCC
AGACAGTCAGAGCTTTCCCAGGGGGGGAGATGCCAGTATTTGCTGGCATCTTCTACTAAG
GAAATATCCTTTGCAATTGGCTTATTTGTAATGACTTATATTTGTAATTGCATAATGGAA
ATTACCAAGAAGACCCACGCACCACACACAAAATATTTGATTGCACCCACACCTCACACT
CTAGTAGAAATACGCCCTTCTCGCCCTTCCAACAGGAGTCATCGCCTCCCCCCCCCTCCA
TATGATGGGCATTTTCGCTGGCACAGGAGCAATGGCACAGCCTTTGATTTCCGTGTCCGT
GTGATGGGGGGGTGGAATGCAAATGCCGCAGAGGATGTTCCGGTCCCTGAAAGGAGGCGC
AAGCGGTTTCTTCTGAGGGCAGTCAGGGAAGAGGACAGAGGGTGATTCTTCGGAATTGCG
GGGCTTTTTTTTTTCCGCCCTGGCGTTCTGCTAGTTTTTCCACAGTATAGTGCCCGTAGG
AACGCTGAAAACACGTCATTTCCTTTGTGCTCTTGCCCGATCTCTCGCATCCCGATCCCA
TCAATTCTTGCCCATCGCCCCCCGGAAAATCCCTATTTTTCCCGGAAAAATATAATCTCC
GGTGCTTCTCCAGTGAGATGTGCGCACAAATGCGGGCTCTTGTTTTGCGTCGCGGATCCT
ACCCCCACTTCGCCCATTGTTCTCTGTATCGGCCTGAGTCATGGGCTGGGGGGGACCCTT
AGTAATTAATTTTAGAAGCCCTAGGCCTGTACTAATCCTACGATGGTATTTAAAGGCTAG
CTCATCGGATGCAATTGGGAATTCAATCAAACATTAAAGACTACTCT
>RGHF80100 Genomic segment corresponding to mRNA: XM_449857 Candida glabrata CBS138, CAGL0M11858g predicted mRNA.
TGACCGCTAAACTTAATTTCTATAAAGTTGTTCATGATACGTAATAATATATCAACTATA
TACTAGTTGTCCTCGCTATCCATAGGGATATCTCTAATTTCATTTTCGAATGTACTTGAC
TCCATATTCATCTCACTGATTTTCATTTTATTTAATTCAAATCTTTTCAATGCATTAATA
AAGTTGTGGTTTCTCCGTATAGCATATTGCTCGAGCTTTTTTATTGTGCCACTGACTTTG
ACTGGATTAAGGATTATACCTTCACAATCTCCAATTTTATTTACTAGAGCAAGTGTGGTA
AGCAAAATATTTAGATCCTCTCGGTGGCACCTCAGTATCCCTGTCGATGTGGCATTACTG
AAATACTTAAGATGTAAAAGTGAAGTCAATTGGCCTGACCCCAAATCCCCGAAATTATAC
TGTACAACCCGCCGTATCTCCTGAAGTATTGTCTTGCTATTAATCTCGTGGTAATTTCTA
GTACTTTTATGGAAGCCCATCATGACGTCGTCCATTCTGTCCAGCTCTGCTTCTGCCATT
GACTCGGGTGGATAAATTATCTCAAATAGAACGTATCTGCTCTTCAAACGGACCATTTTT
TATGCTTCTTGTATGAAAATATGTCTCCAGTCTGCTTGCTTTGAGTTTAAATCTTAATAG
TAATAACAAACAATAGACAATTGCTCTTATTGTTCTATCTAAGGACTCTGTTCTGCTGAA
GCTCATCGCATAAATAATGAAGCTCTTCTCATTGAAATTTTTCAAAAATGCGCTTCGGAG
GAAAGTTTCGTGTTTCCGACTCGAAAGGACTCATATTATCTTGATCTGATCTGAAATATA
ACCACAGTATTTATCCGATTTCGAAGCACCACAACGTATTTCATAGCGACTTCATTAGAT
TTTGAGCGAGAACTGCTTTTGTGTGGTCCTCATATCATAATCATTTGTTAAAAAACAATT
GGCTACATTAAAATATTTCAAGCAGCAGTAAACAGCGAGAATGGAGAATAATGGTAAGAG
TCGTGGGACTCAATTGGTAGGCCAGATAGATGATCTGACAAGAGAGCTACAGGATGCGCA
GAAAGTTGTTGTTTCCCGCATAAATGAGAGGAATCGTTTAGTTTCGGACATGATGGAGAG
GTACAGAAGCAATCTCAGGATTTTACAAGAGCAACGTGTTACTGTTCTTTCCGAATTGGA
TAGGTATAAGGAGGAGGAGAGTAGAATGAAGGAGGCCTTACAAAATTTGAACTCTACGAA
GGAAGAGTTCAAGAGGGAGATGGATGCATACCAGTTGAAAGCTGAAAAAATGAGGCTACA
AAAGCAACAGTTGCAGAAACAATTGGATGATTTAAACAAGATGTTTGCAGACAGGGCTAA
TGAGATTCAGAAATACAAGGAAATGGTGACCAGGCAGAGACAATTAGATAGTCCCGAGAT
AAAACTGTATGAGAAACTGTTAGGGTTGCAAATCGATAAAGCGGACACACATATGCTGAA
ATTTACGTTTACTGACTTCGGTCGTGAAAGAGAGTATAAGTCTGTTATAGTCGATGTTTC
TCAGTTGAACGACGACAGTTCACCACTGAGAATTAAAGAAATAGAGTCCGGAGTAAGTGC
ATCAACGGTCAATGAACTAGAAACGGTGCTGAATCAGCAAGGTATTGTTCAGTTTTTAAT
CGAAGTCAGAAAAGTCCTTGTTAAATCTGAGTGAAGTGTTTTAAAATATAATTTGTGATA
TTCATTACGCACCTTACAAATGTCCAGTCCATTGTTCTTCAATTGACATTCCTGGCTTAC
TGTGTGAAAGGTCACGAAGCTGCTTTCTGGGAATTTTGAAAAAAAAAATGTCAACATCGA
AGAAAAAGTCTGATAATAGTGCCTGAATGTTTGGGTATTTGGTCTTCGAGTTAAATCTGG
GGTACTGACAGAGCAGTGGATATATTATTTTTGTTGGTGTATCAGTTTACCAGATAAGTA
TTCATTCTTCGCGAATTCATAGGTGCGGAACTCAAAGTTGCAAGTTCTGCTGTTAGTTGG
TCACCAATGCAAATTCTAACTTTGTTAACAAGCTTTGTGTTGGCAAATGCAGTGGTTGGT
TCGCCAGGGGATCAATTGGATGAGTTCATAGATTGTATATGTGCTTGTGAGTACGATAGA
AAATGTGCAGGCTCGGGGATAAATTACATTGATCCCAACACTAACGAATTCCATAATGTC
AATTTTGTCTCGATGATAGACGGTCGAAAGACATTCTTGAGCTCGATGGTTTCGAAAGCC
ACTTTTTGGGACTGTATGTCTGAATGTGACTACGAGTGCCAGCAAATAATCACATATGAC
CGCATAAGAAAGAATAAGAAGATTTTGCAATTCCATGGGAAATGGCCATTTAAGAAGATA
ATGGGGTTCCAAGAGTTTTTTGCTAGTATATTCAGTATAGGTAATTTTATCCCCCAGTAC
CGTGGGTATAAGTTGATCCAGAAAAGACTGGAGCGGAACTCCAAGAGGGCTGTCACGGAT
GTGTTCTACGAGATGATGTTGAGAAACTATATGTGGGTGTCGATAATGGGAATGTTAGCG
TGGACGTCAAGCACCGTTTTCCATCTGCGCGACTTGGTAGTTACTGAGAAGTTTGATTAT
TTCTTTGCAGGCGGTACCGTGCTGTCGGGCTTCCACGCGATCCTGACAAGACTGATATAC
AAGCATGTCGCGGA
>RGHF80101 Genomic segment corresponding to mRNA: XM_449856 Candida glabrata CBS138, CAGL0M11836g predicted mRNA.
TTAATTCTCAGTGGTGAACTGTCGTCGTTCAACTGAGAAACATCGACTATAACAGACTTA
TACTCTCTTTCACGACCGAAGTCAGTAAACGTAAATTTCAGCATATGTGTGTCCGCTTTA
TCGATTTGCAACCCTAACAGTTTCTCATACAGTTTTATCTCGGGACTATCTAATTGTCTC
TGCCTGGTCACCATTTCCTTGTATTTCTGAATCTCATTAGCCCTGTCTGCAAACATCTTG
TTTAAATCATCCAATTGTTTCTGCAACTGTTGCTTTTGTAGCCTCATTTTTTCAGCTTTC
AACTGGTATGCATCCATCTCCCTCTTGAACTCTTCCTTCGTAGAGTTCAAATTTTGTAAG
GCCTCCTTCATTCTACTCTCCTCCTCCTTATACCTATCCAATTCGGAAAGAACAGTAACA
CGTTGCTCTTGTAAAATCCTGAGATTGCTTCTGTACCTCTCCATCATGTCCGAAACTAAA
CGATTCCTCTCATTTATGCGGGAAACAACAACTTTCTGCGCATCCTGTAGCTCTCTTGTC
AGATCATCTATCTGGCCTACCAATTGAGTCCCACGACTCTTACCATTATTCTCCATTCTC
GCTGTTTACTGCTGCTTGAAATATTTTAATGTAGCCAATTGTTTTTTAACAAATGATTAT
GATATGAGGACCACACAAAAGCAGTTCTCGCTCAAAATCTAATGAAGTCGCTATGAAATA
CGTTGTGGTGCTTCGAAATCGGATAAATACTGTGGTTATATTTCAGATCAGATCAAGATA
ATATGAGTCCTTTCGAGTCGGAAACACGAAACTTTCCTCCGAAGCGCATTTTTGAAAAAT
TTCAATGAGAAGAGCTTCATTATTTATGCGATGAGCTTCAGCAGAACAGAGTCCTTAGAT
AGAACAATAAGAGCAATTGTCTATTGTTTGTTATTACTATTAAGATTTAAACTCAAAGCA
AGCAGACTGGAGACATATTTTCATACAAGAAGCATAAAAAATGGTCCGTTTGAAGAGCAG
ATACGTTCTATTTGAGATAATTTATCCACCCGAGTCAATGGCAGAAGCAGAGCTGGACAG
AATGGACGACGTCATGATGGGCTTCCATAAAAGTACTAGAAATTACCACGAGATTAATAG
CAAGACAATACTTCAGGAGATACGGCGGGTTGTACAGTATAATTTCGGGGATTTGGGGTC
AGGCCAATTGACTTCACTTTTACATCTTAAGTATTTCAGTAATGCCACATCGACAGGGAT
ACTGAGGTGCCACCGAGAGGATCTAAATATTTTGCTTACCACACTTGCTCTAGTAAATAA
AATTGGAGATTGTGAAGGTATAATCCTTAATCCAGTCAAAGTCAGTGGCACAATAAAAAA
GCTCGAGCAATATGCTATACGGAGAAACCACAACTTTATTAATGCATTGAAAAGATTTGA
ATTAAATAAAATGAAAATCAGTGAGATGAATATGGAGTCAAGTACATTCGAAAATGAAAT
TAGAGATATCCCTATGGATAGCGAGGACAACTAGTATATAGTTGATATATTATTACGTAT
CATGAACAACTTTATAGAAATTAAGTTTAGCGGTCAACCTATGTTTCCTCTTCATCCTTT
GCCGTACTCTTATCATCTAGTGAATGTGCCTTCGTAAATTGAATTGGTCCATACCTGCTG
GCTGACACTGAATTGGCTTCGTCAATGCTCTTTGCATTGACTCTATATATACTGTCAATT
TCCTGTTGAACAAACAGAGGATTGTCATATACTTGCTCTTCGCTGCGTTTTGCTGCCGCA
TTTGCACCCTTACTGAACAAACGAGAATCGTAATGAACATTTGCTCCAGTTCCAGTTGTA
GTTGCTTTGGCAGCACCTAAGATAACTTTTTCACTAACTTCCCTACCCTGAGCATAAGCA
AGTTCCTTAAGTCTTTCCGCAGCTGATTTAATTGGGGGTTCTTCTTTCTTAATCTTCTTA
TTCTGATGTCTACCACCTTCAAAACGGGATCCTCGTTTCTTTACAGCAGAACTTTGTGTT
TGTATCTTTGATCTTTCGGCAATGGCCCTTAGCTTTTCTTCCTTGATTCTCTCTTCTTCC
TTGAGCTGTTTCCGCTTTAGTTCATTTTCTTGCTGTATACCTTCTCTAATTTCTTGATCA
GTTTCATCCAAAGCAGCAACAATATCTGATACTTTATTATTGATTGATCCTACATTACCT
GTTTTTTTACCATGGGCCGCTCTATGCTTCAAGCCCACAGTATAACCCATGGGATTCTTC
CAACTAGACACTGCTGCTGGGATATTCCATTTGGCTCTCTCCTCCTTGGTTAATCTTTTA
CTCTTAGCATCATCTGTGGCATGTAAAATTGGAGTATCAGTCTCATCATCTTCAGGGAGA
ACTATTTTACTACTTGTATTTTTTTGTCTTGAGGGTTGTAATGGATCCTGCCTCTTGCTC
TCTATGGTTATTATCCTAGAGCCTGTAGTTATCTTCCTAGTATCCTTCTGATAACCAGCT
TTACCCTTATCAGT
>RGHF80102 Genomic segment corresponding to mRNA: XM_449855 Candida glabrata CBS138, CAGL0M11814g predicted mRNA.
CATTTAATGGCGAATAATCCTAAGCCTTCGAATTTAAGCCACTCTCCAACTTCTTCACCC
ATGAGGCCAAGTTCTCCTATTCCAAGTAGATCAAATAGTAATAAAGTCTCAAGTACAAAT
AATGGGGCTATACTTTCCCCAGAACCAAAAGGTAAGAGCAAGGCAAATAACAGTAATGAT
AAAATTAAGACCAATGGAGTGACGAGTATTAATATCGATAACTCGGATAACGAAATAGTG
CTAAAACCATTACCACATGAGTCTAAAGATACAACTACGGGTCCTGTTAGACCTGTAGAT
GAATCTGTCAACAACTTATCTGAAGGCACACCAGCTGGATCTGAGTCCACACCAGAATCC
ATGAAAAGCGCCGTAGGTATTGAAGGCTTAGACAAAGAGAACTTAAATGTAGAATCCGGA
AATATGGAGTCTGGAGAGCCATCTAAGAAAGTTAGATTTGTTGGTGTGCCCCCCATGACA
GAAGCAGAGAATCCAAAGCCAACAAGAAAGGGTTGGTATAAAAAACCTGCTGTACTCCAT
TACCCACCTGTGCCTCAGCAAGTAACTATGTTTAGAGATAGACTAAGACAAGAAGGTATG
GTATTCAGAACGAGTTTAAGAGATACAGTTGCAGCAACAAGCAATGAAGTTGGCAAGAAA
GGTGGTATGATGCTCAGCTTGGCGATAGATAACCCACCAGTCAAAGAAATCAGTAGCCAC
AGTAGATTTGCATCTAAGCTAAGAGAAAAATTGACGAGATAGAACAGTCTGTCCTACATA
AATTATATAATGGAATTAGAAGTGACACATATTTCTCTCTGTAACACAATTGCATACATA
CATGATCATTTCCACAGCGAAGGCTGAAGAGCTAGAAAAATGCGATGAGCTTGAAAATTT
ACAATTCGATATAAGGATATTGGAAATAGAAGTACATGCAATAGAATACTATCGGGCAAT
TAAAAATAACTGAGCTGCCAAATTCATAGATATCGTTATTATGAGCTTCAGTTCTCTGTT
ACCACCGCCGGAGCACAGTCCTCCAGATGATGTTAATTCCAGGGAAGTTGAAATAATTAC
AAAAGAGCATGATTTTATTGTAAATGCACTGACTAAGAAGGAAGCAGTACATTCTAGCAA
TAACAATATCGGGTCATTTGTCGGCTCCCAAGTTGCTAATTTCAATGATGTTATACCTTT
GAGACAAAAGGATTTTTATGGGGTGCAGGCACCTTTACCTACTACGCAAGAAATTGAGCT
TTGCAAGGTACGAACACAAGAAGTGGTCAATAGACTCTTACATAAATTCACTGATAAGGG
TAAAGCTGGTTATCAGAAGGATACTAGGAAGATAACTACAGGCTCTAGGATAATAACCAT
AGAGAGCAAGAGGCAGGATCCATTACAACCCTCAAGACAAAAAAATACAAGTAGTAAAAT
AGTTCTCCCTGAAGATGATGAGACTGATACTCCAATTTTACATGCCACAGATGATGCTAA
GAGTAAAAGATTAACCAAGGAGGAGAGAGCCAAATGGAATATCCCAGCAGCAGTGTCTAG
TTGGAAGAATCCCATGGGTTATACTGTGGGCTTGAAGCATAGAGCGGCCCATGGTAAAAA
AACAGGTAATGTAGGATCAATCAATAATAAAGTATCAGATATTGTTGCTGCTTTGGATGA
AACTGATCAAGAAATTAGAGAAGGTATACAGCAAGAAAATGAACTAAAGCGGAAACAGCT
CAAGGAAGAAGAGAGAATCAAGGAAGAAAAGCTAAGGGCCATTGCCGAAAGATCAAAGAT
ACAAACACAAAGTTCTGCTGTAAAGAAACGAGGATCCCGTTTTGAAGGTGGTAGACATCA
GAATAAGAAGATTAAGAAAGAAGAACCCCCAATTAAATCAGCTGCGGAAAGACTTAAGGA
ACTTGCTTATGCTCAGGGTAGGGAAGTTAGTGAAAAAGTTATCTTAGGTGCTGCCAAAGC
AACTACAACTGGAACTGGAGCAAATGTTCATTACGATTCTCGTTTGTTCAGTAAGGGTGC
AAATGCGGCAGCAAAACGCAGCGAAGAGCAAGTATATGACAATCCTCTGTTTGTTCAACA
GGAAATTGACAGTATATATAGAGTCAATGCAAAGAGCATTGACGAAGCCAATTCAGTGTC
AGCCAGCAGGTATGGACCAATTCAATTTACGAAGGCACATTCACTAGATGATAAGAGTAC
GGCAAAGGATGAAGAGGAAACATAGGTTGACCGCTAAACTTAATTTCTATAAAGTTGTTC
ATGATACGTAATAATATATCAACTATATACTAGTTGTCCTCGCTATCCATAGGGATATCT
CTAATTTCATTTTCGAATGTACTTGACTCCATATTCATCTCACTGATTTTCATTTTATTT
AATTCAAATCTTTTCAATGCATTAATAAAGTTGTGGTTTCTCCGTATAGCATATTGCTCG
AGCTTTTTTATTGTGCCACTGACTTTGACTGGATTAAGGATTATACCTTCACAATCTCCA
ATTTTATTTACTAGAGCAAGTGTGGTAAGCAAAATATTTAGATCCTCTCGGTGGCACCTC
AGTATCCCTGTCGATGTGGCATTACTGAAATACTTAAGATGTAAAAGTGAAGTCAATTGG
CCTGACCCCAAATCCCCGAAATTATACTGTACAACCCGCCGTATCTCCTGAAGTATTGTC
TTGCTATTAATCTCGTGGTAATTTCTAGTACTTTTATGGAAGCCCATCATGACGTCGTCC
ATTCTGTCCAGCTCTGCTTCTGCCATTGACTCGGGTGGATAAATTATCTCAAATAGAACG
TATCTGCTCTTCAAACGGACCATTTTTTATGCTTCTTGTATGAAAATATGTCTCCAGTCT
GCTTGCTTTGAGTTTAAATCTTAATAGTAATAACAAACAATAGACAATTGCTCTTATTGT
TCTATCTAAGGACTCTGTTCTGCTGAAGCTCATCGCATAAATAATGAAGCTCTTCTCATT
GAAATTTTTCAAAAATGCGCTTCGGAGGAAAGTTTCGTGTTTCCGACTCGAAAGGACTCA
TATTATCTTGATCTGATCTGAAATATAACCACAGTATTTATCCGATTTCGAAGCACCACA
ACGTATTTCATAGCGACTTCATTAGATTTTGAGCGAGAACTGCTTTTGTGTGGTCCTCAT
ATCATAATCATTTGTTAAAAAACAATTGGCTACATTAAAATATTTCAAGCAGCAGTAAAC
AGCGA
>RGHF80103 Genomic segment corresponding to mRNA: XM_449854 Candida glabrata CBS138, CAGL0M11792g predicted mRNA.
CTATCCGAATGCATTGTAATTTTTTGTATATTATGTCCTTTCCTAAGGTTAAAAGAAAGG
TCAGAGTATCCAATTGATTAGACCCAGCAGTATAGATCGATTAGCAGACAGTAGCTTCAC
AGCGATATAGATGAATCCAACAAAAGTATATGGTTAGAGGGCATTCCTTGAGTACAGCTC
CAGCTACTATTATTCTGCCAGACTTTCCAGCTGAAATGCGATGCGATGAGCTCACTGTGG
ATGTTATAGTTGTCTACGTTTATAATCATGTGATTTGAGTATTTAATGATATATCACGTT
ATTTATCCCCTATTTTTCGTGTAAAATTATTGCTAGGGTTTTACAGAAGTGATTAGTAGT
GGAATTTAGGGTTGTTTCATACAATAATCGTAAAGCCCTAAGCAATTGCCCACATACCCT
AACCGCTACCAATTCCAGGCCAAATTGGCGTACTTTACAGACATCGAAGTTGTATAAACC
ATAACCGTTGTTTAACTTAGTAAAATTATATATTTTATGGTTGTAGCCTTCTCACAGATG
TAGAGAGCAATAGTGCGAGGCCATATATTTCATTCTTTCGTTATTCCTCTTGTCTGCAGG
TTGAATTTCTGTTAATACCACCAATAATTAATATCGCAAGTGCTAAAGCATATTGGTACG
TTAGCAAATGGTGTGTAGAATAGTATTCACCCTTAGTGCACTGTACTGACCTTGGCAGGG
GGGAGGGGCTAACGCAAAGAATGTTGCAACTGTAGATCATTTCTAGGAACAATCTTAACG
AAAATCATTCAGCACTAGGAGTGTTGGGCGAAATTGATTCCTTTCCCCTTCCTCTCTTCC
CCATCGCCATAGTCATGGAACCTAACTATACATGATTCCCTCGAGGATTATATAACTTGC
TTGCCACCATAAGACACTGACATAGTGCATACAGACCTTACCATTTGAAACCTGAGGAAG
TACCAACTGCCCAACCACGCTCATAAGTATATAGGAAACTATGTTGGCTCGGTCTGCAGC
ATCGCTCTCTACCACAGCTGCCACCACTCAGAGCAATATGTCTGTGACGTCGCAGTTCAT
GGATGCTAACGACTGCAAGTTCATAGTCTACAAAGCGTCCCAAATCAGGCTCACCGAGAT
GAAACGGCTGCTCGGGGTGCTGGTGCCTAACTTGAAGAAACGGTCATCACAGAACAAGAA
CATTGTACCTTTAGTCACATACATGTTGCCTCTGTTGGCAGGTCCAGTGTTAAACGTTAA
TGCCGCCCTTAAGGAGAAGTACAATCAAATTGTGCAAGGCCAAGAGCCCACGAAGGACAA
CAAGGATTACGATGTGACGCCTAGAGACTGGCTCACTTACGTCATGGACTCCAATACACA
GAACCAACCTCTGGAAGGCTGTGAGCTAGTCGAGTTTAAGAAAGAATTATATGACAAGGA
TAAGCAGTGGCTTACAGTGACTAGATTACTTAAACTGATAGATGAAGTAATTAGTACTTA
TAACAACAAGTTCAAAAGCGCGAACTTACTTAAGAAGACTTACTCAAAGAGTATTGAGGA
CTTGATCAAACCTTCAGAATTATCTTTATGTCTTGATCTAGCAGTTCTTATAACTGACTA
TGAACGCGATACATCCGAGGCTTCGTTCCGTAAACTACAGTGGCAGGTTATCGAAAAATT
CTTGGCTACACTGCATTCAAAAGTTGAGCCAACCCTTAAAACATACTACAAATCTCTCCT
GGCTTACCAATCGGGCAAACTTATGCTATATAAGCTGCCCTTCCCTGAATGGACTATACA
TAGAATGTTTGCCTTCACCGTGAGAATGATTTCTTTAATGAAGTTATTTGGTTGCGAACT
AAGGGTTCTGTACTATCCAAACCGTAAATATTTAAATGATCTCAAGACAAAATTGGTGTG
TGAAAATGTTTACAAGTATGATTTGCTAATCACTCAGATCGAAAAATTATGCGCGGATCC
ACTCTACCAGATAAAAGAATCAAAAGAAATGATGCAATTTTTCCAAAAATATCCATATTC
ACTCCCAAAATCCTTACCTCAAAAGACTCATGAATTCTTCATCAAGAAGGTTATATCGAC
ATGCATAAATCACTGGAATAATAACACCAAATTGGTCGAAGACTGGGTGGAAATGTGGAA
GTTTTGCGACAAAAACAATTCCGCTAAGGAAAAAATTGAATCATCAAACGAGGAGCAGTT
AATCAAAATGTATGACGAAAGATACACTGTTGATAAGCTAGTTTACTTGGAACATGAAGA
AGAAAGAGCCAAGCTTTCAAACAAGAAAAGTATTGGAATTGTTGTTAAATCTTCAAGTTC
ATCGTCACCAAATAAACTGTTAAGAAAACTATCTCCAATTAGTGGAATGGCAAAGCCCAA
AGTACGATCGACAAAGAGCCCTGCATCGTCGTCATCTTCTAACAGCAATTCTAATTCTGC
ACTGTCATCTGGTATGGCAACGCCTAAGGAGAGAAGTAGAAGATCATCAGTTGATCGGGG
TTTACCTAAAGGTGGAAGGCTTCCAGGACTAACGAAAACTAACACAAATGAGAGATTGGT
AGCACCGTTGATTCATATAAGTGAGACTTCATCCGTCAGTAACTCGGGAAGTAGTTCCAT
TAATGCATCGCCGCTGGGTTCCAGAAGAGGTTCTATTAAAGACGAATCAGCTGCCAGGAA
AATGGTGATTAATAGAACTGTCGAAAGAACCCGTAGCAAGATAGGTAATAGACCCCGTTC
AGCTTCATTGCAATCGAATGAAAGCGCCGCTTTGAATTCTGTTGGTATTGTGGGCAGTCC
GTTGAGTAACAACAGATTACCAAAGCCTGTAAGTAACCAGTCCCAACTGCGGTCAAATTC
GCTGGAATCCAATTCTGCTCTAAACAGAAAAATGGTCCAAGATACATTCAAGCATTTAAT
GGCGAATAATCCTAAGCCTTCGAATTTAAGCCACTCTCCAACTTCTTCACCCATGAGGCC
AAGTTCTCCTATTCCAAGTAGATCAAATAGTAATAAAGTCTCAAGTACAAATAATGGGGC
TATACTTTCCCCAGAACCAAAAGGTAAGAGCAAGGCAAATAACAGTAATGATAAAATTAA
GACCAATGGAGTGACGAGTATTAATATCGATAACTCGGATAACGAAATAGTGCTAAAACC
ATTACCACATGAGTCTAAAGATACAACTACGGGTCCTGTTAGACCTGTAGATGAATCTGT
CAACAACTTATCTGAAGGCACACCAGCTGGATCTGAGTCCACACCAGAATCCATGAAAAG
CGCCGTAGGTATTGAAGGCTTAGACAAAGAGAACTTAAATGTAGAATCCGGAAATATGGA
GTCTGGAGAGCCATCTAAGAAAGTTAGATTTGTTGGTGTGCCCCCCATGACAGAAGCAGA
GAATCCAAAGCCAACAAGAAAGGGTTGGTATAAAAAACCTGCTGTACTCCATTACCCACC
TGTGCCTCAGCAAGTAACTATGTTTAGAGATAGACTAAGACAAGAAGGTATGGTATTCAG
AACGAGTTTAAGAGATACAGTTGCAGCAACAAGCAATGAAGTTGGCAAGAAAGGTGGTAT
GATGCTCAGCTTGGCGATAGATAACCCACCAGTCAAAGAAATCAGTAGCCACAGTAGATT
TGCATCTAAGCTAAGAGAAAAATTGACGAGATAGAACAGTCTGTCCTACATAAATTATAT
AATGGAATTAGAAGTGACACATATTTCTCTCTGTAACACAATTGCATACATACATGATCA
TTTCCACAGCGAAGGCTGAAGAGCTAGAAAAATGCGATGAGCTTGAAAATTTACAATTCG
ATATAAGGATATTGGAAATAGAAGTACATGCAATAGAATACTATCGGGCAATTAAAAATA
ACTGAGCTGCCAAATTCATAGATATCGTTATTATGAGCTTCAGTTCTCTGTTACCACCGC
CGGAGCACAGTCCTCCAGATGATGTTAATTCCAGGGAAGTTGAAATAATTACAAAAGAGC
ATGATTTTATTGTAAATGCACTGACTAAGAAGGAAGCAGTACATTCTAGCAATAACAATA
TCGGGTCATTTGTCGGCTCCCAAGTTGCTAATTTCAATGATGTTATACCTTTGAGACAAA
AGGATTTTTATGGGGTGCAGGCACCTTTACCTACTACGCAAGAAATTGAGCTTTGCAAGG
TACGAACACAAGAAGTGGTCAATAGACTCTTACATAAATTCACTGATAAGGGTAAAGCTG
GTTATCAGAAGGATACTAGGAAGATAACTACAGGCTCTAGGATAATAACCATAGAGAGCA
AGAGGCAGGATCCATTACAACCCTCAAGACAAAAAAATACAAGTAGTAAAATAGTTCTCC
CTGAAGATGATGAGACTGATACTCCAATTTTACATGCCACAGATGATGCTAAGAGTAAAA
GATTAACCAAGGAGGAGAGAGCCAAATGGAATATCCCAGCAGCAGTGTCTAGTTGGAAGA
ATCCCATGGGTTATACTGTGGGCTTGAAGCATAGAGCGGCCCATGGTAAAAAAACAGGTA
ATGTAGGATCAATCAATAATAAAGTATCAGATATTGTTGCTGCTTTGGATGAAACTGATC
AAGAAATTAGAGAAGGTATACAGCAAGAAAATGAACTAAAGCGGAAACAGCTCAAGGAAG
AAGAGAGAATCAAG
>RGHF80104 Genomic segment corresponding to mRNA: XM_449853 Candida glabrata CBS138, CAGL0M11770g predicted mRNA.
GACCGAGCCAACATAGTTTCCTATATACTTATGAGCGTGGTTGGGCAGTTGGTACTTCCT
CAGGTTTCAAATGGTAAGGTCTGTATGCACTATGTCAGTGTCTTATGGTGGCAAGCAAGT
TATATAATCCTCGAGGGAATCATGTATAGTTAGGTTCCATGACTATGGCGATGGGGAAGA
GAGGAAGGGGAAAGGAATCAATTTCGCCCAACACTCCTAGTGCTGAATGATTTTCGTTAA
GATTGTTCCTAGAAATGATCTACAGTTGCAACATTCTTTGCGTTAGCCCCTCCCCCCTGC
CAAGGTCAGTACAGTGCACTAAGGGTGAATACTATTCTACACACCATTTGCTAACGTACC
AATATGCTTTAGCACTTGCGATATTAATTATTGGTGGTATTAACAGAAATTCAACCTGCA
GACAAGAGGAATAACGAAAGAATGAAATATATGGCCTCGCACTATTGCTCTCTACATCTG
TGAGAAGGCTACAACCATAAAATATATAATTTTACTAAGTTAAACAACGGTTATGGTTTA
TACAACTTCGATGTCTGTAAAGTACGCCAATTTGGCCTGGAATTGGTAGCGGTTAGGGTA
TGTGGGCAATTGCTTAGGGCTTTACGATTATTGTATGAAACAACCCTAAATTCCACTACT
AATCACTTCTGTAAAACCCTAGCAATAATTTTACACGAAAAATAGGGGATAAATAACGTG
ATATATCATTAAATACTCAAATCACATGATTATAAACGTAGACAACTATAACATCCACAG
TGAGCTCATCGCATCGCATTTCAGCTGGAAAGTCTGGCAGAATAATAGTAGCTGGAGCTG
TACTCAAGGAATGCCCTCTAACCATATACTTTTGTTGGATTCATCTATATCGCTGTGAAG
CTACTGTCTGCTAATCGATCTATACTGCTGGGTCTAATCAATTGGATACTCTGACCTTTC
TTTTAACCTTAGGAAAGGACATAATATACAAAAAATTACAATGCATTCGGATAGCAGTGC
TATCCTTGGTGTGTGTCTGGTGGATTTTCACCACAAACGTGGGCCTGAAGTGGAGTACTG
GGAAGGGCTGGATGACACAGGAATAGACTCTCAGCACCTATGGCCGAATTTGCCCTTCCA
GGCACTACCTGATGGGTCCCACTCTTTCAAGGAGACATTTACCTATTTTACTTTGCTCTA
CGACAGCGTAAACAAGTGTTCGCCTCCTTCAAACTCTAGTAACGAGCTAGGGGAAAACTC
TGAGAACTACACCACGGTTTTTGCAATCTCTTGCTCCAGACAGATAAAATCAGATGAGCT
GATAGCGAAGGATGAGGACGTCACAAGATCAACTGTACAAAAAGCAGTAGTAGTGATTTC
TTTTGAACCGATATTTGGGCAGATTAAAGATAAACTAAGCATTGTAACGAACGCTTTCTT
TAGGCAAAAAGATTTCTCGGACAGAGCTATTATCTCATCTCTTTACGACAGCCTTAAGGC
CACATATATGCCCTCTGATGTGCCGTCACCTGCAAACTTTAGCCAGAGAGAAAATCAACT
TTATGTTGGGCTATGTTTGCGCAAAATACTACATGACTTCAATAGGAATGCTCTGGTGTT
ACTGAAGGCGTTGCTTTTAGAGAAGAAAATTGTTTTCTATGGGAGCAACGTCGAGGCACT
ATGTAACCTACAATTTGGACTGATAAGTCTGATACCGAATTTACTCTCCAGTTTGCAAAC
TTCCGCATCTCCTGTGCTCTCTAACTCATATGAAAACGTTACCGTGGCAGACTCATTCAA
ATCAAGCGATAGATTGTCTGTCTTAAAATTTTTGGGTTTTCCTTTACATATATTTGAAAA
AGGTGGGCTATTCTCTCCTTATACTCCGCTGCAACAAGTTAGCGAGATTCGTTCTCCAGC
CACCAAGTTTTTTATGGTAGGTACGTCAAATAAGTTACTTGCAGAACAGAAAACGGACAT
TTGTGATATATTCGTTAACATAGATGATGCCACTGTGGAGTTCTTGAACAAAGAGTTGGG
ATCCGCACTGCAATTGTCAGGTCAAGATATTAAGTGGATGGACACAATATGTAATGTAGT
TAAAACTACATGGAACGAAAATGATGACGAAACTCCAAAAAACTCTCAGTTTGAAGGCAG
TGAGGATTTCATTAGATGGCAATTTGAAGATTATTTAGTAGGACTACTATCTAGCGTCAA
ACTTTATGATTACATAGAAGATCATAAGGGAAATCAGACCGCCATGAAGTCTCTACCAGA
TGAGTTTGTGAACAATGCTCCAATAAATTCCTTCAATATTAACTGGGTTAAAAAATGGAA
AGAAACCCAGAACTTCAATCTGTTTAATAAAGTAACAGATGATAGACTCTTTGACCTGTT
TACACCAAAGCATATATGCAATGAAAAGGATCCATTTGCGGAATTTCAAAAGAAGATAGC
AGCAACTTTCCAGAATTTGAAAAAGAACACTACTCCGTCAAATAATATTAGCAATAATTC
AAGTCAAGCCAAGCTTGCCGATTCAAGTAGTAATAAATCCTCAAACAGTTTAGCAGATAC
TAAGGATAATTCTTCTAGGTCTGGATCAAATGGAAAAGAGCCTCAAAAGATATGGTCTAC
GTGGAAAGAGTATTTCCAGAATATAAGTAAGAAAAATAAAGATAAAGGCAATGATATTGT
CAAGCCTACACAAGACCTGAAAAATAGTGGTTCAACCGATAAAGCTATTGGCACAGCCCT
TTTCAGTCTTGGTCTGAAGCCCACAACTCTTTTGTCAAACCCTGATAATGTAGAAGAAGT
TGCAGACCATGAAGATACTGATAAAGAGAACGAAGGAGCAACAAAAGAGGAAAAGCGTTA
TTTCACCGGGAAAGATGCGCAATGAGAAACTTAAATTAATGTTCTGTAGTATCTAGACAT
AATTTTAACTAAACACGCATATATTCTAATAGAAATCTGCATTTATGAGAAAATTGCATT
AATGAGTTGCAATTATTACTAATAAGTATCTTCCAGTTTTATACCATTTTTTATTTCTTT
TTTGTTCGTCGACTAATAACGTTTTGGAGGACTATTTCCGATTTAGTTGCAGGTAGTCAT
ATATGAGCTCATTTACTTCAGCTAAACTACACACAGTAGTTTTTATTTATTGTAATGATA
TTGTGGCTGTATAGAATTGGCTTTTATGAAAATGAAATATTCGCTAAGGGTATGTAGATA
TAAAATCTGTAAAAATAGACATTGTTGATATGATACTAATAATGCTCTTGTTTGTATGCA
AAAAATGTCTTAATTGAGTAAAACAAAGACCAGTTCATATCTCAATGAAGAAAAGAAAAA
CAAAGAAGTAATCAAAGCGCAACAAGTAATATATGCATACAACCGGTAACAAAAATGTGG
TATTAATGAGAAAAAAAATTAGGAAGACGAATAATTAAATTTTATATGTAAGTTATTGTT
GGAATTCATTTGCAAAATGCACTGCTTGATTAGCATACTCATTGATAGTATCACTTGCAC
TGTTCATACCTGCAGCAGCACCGTTTAGGTTAGTTGTTGCAGAATTCGAGCTGTTCTCTG
CTATGCTTCCACTCACTGGTGTACCATCTTCATTTAGAAGTTGGTTTGGGTCAATCATAT
TCTGAGACATCTGGGCTTGTGCCAATGCATGTGCTTGGGCTTGAGCAGCAGCTACCGTAG
CAGCTGCAACTTGGTCATCGAAAGTTGCGGATGTATCGATTTGACCATCTGTGCCTCCGA
TTTTATGGAAGTCCAGTATTTCTGAGTACATCATAACTCTCCATGTGTCTACTGGTAGAT
CTGCATCATTGAAATGCCAGTCAAACTTTGCCTCTGCTACCGGTTCGTCGGTAGGATCGT
GATAT
>RGHF80105 Genomic segment corresponding to mRNA: XM_449852 Candida glabrata CBS138, CAGL0M11748g predicted mRNA.
CTTTTTTTTGGCGTTTGCATTACTTGATGCCAGAACGTTCCCAGGATAGCAACGAATTGT
ATCCATACTTGCGTTTTGGCATTGGCTTGATGTGGTTGGCATAGCTGTTGCTATTGTTGG
TGTAGCTGTTGTCATTGCTGTTTCTGCTGCTTTATCTGCTACTTTATCTGCTACTTTATC
TGCTATTGCTTTATTTGCGATTGATGTCTACTGTCAGCGTTGCCGACCGTTCCATGCTCC
AGATCTAGCCGCCTTTCCTTGATGCTGAGACAAGATTTTCATCACGTCAGTTGTGACTAC
ATCATATGATTTACGTTTTACGCGATTGACATTTTTTTTTTGAATTTTTATCTTTTTTAC
AAAATGACGTCATTTTCATTTGCTTGCCGTGCCCCATCAAGTCTTTGCTACTTCCTGTTC
GGACCATTTACTAACTTCATACTCACTTACAGGTGGAGAGAGACAAGTGATAAGGATGAT
CAAAAATCAAGTTCACACGGTTCAGAACTGATTAAGATGTTCAGAGACGAGGGAAAAAAA
ATTTTTTTTCAGAGGTCTTCATTCTGATCACTCTCATGGGAAAATGTTAGCTGGATTCTG
TACTGCACAAAGGTACAAAGTACGATAAATTATATTCCCCTTACCCTCCCCCTCCCCTTG
TTATCTCAGATTTAAGTTTTTTTTCTCTAGGGCCTAAAAAGTTGATTTCATGGGGGATTG
CCCATATGACAGGAAAAATTTAAATTTTAAGAGAACGTTGTTGTGCATTTTCTTAATAGC
CTTGTGATTTTATATTGAAGGGACTGGACATAGCGATTAAAAATTACCAATACCTTCTAT
TGATTAAGCCTCTCTATCCATATTTATTTCACCTCAGTAGCAACAAAAGGATACAAATAT
AAACTTCTTGGATATACTACACTATACACCCAAAGATAATAGCGACAACAGTGAATAAAA
AAAGGAACTATTAATTAAATAGGAACACCAGAAAGAAATAATGGCTACTAATGAAGAGTT
CATAAGAACCCAGATATTCGGCACAGTCTTCGAGATAACTAACCGTTACTCAGACTTGAA
CCCCGTTGGTATGGGTGCCTTCGGGCTGGTGTGCTCGGCTACAGACACTTTGACTAACCA
ACAAGTGGCAATCAAGAAGATCATGAAGCCTTTCGCCACAGCGGTGCTGGCCAAGAGAAC
CTACAGAGAATTGAAACTTCTGAAACATCTGAGACATGAAAACTTGATCTGTCTCCAGGA
TATCTTCCTGTCGCCACTCGAGGATATATACTTCGTCACCGAGCTGCAGGGAACTGATCT
CCACCGCTTACTACAAACCAGACCTCTAGAGAAGCAATTCGTACAGTACTTCCATTATCA
GATATTGAGAGGTCTGAAATACGTTCACTCAGCAGGAGTAGTCCACAGAGATTTGAAACC
AAGCAATATCCTAATCAATGAAAACTGTGACCTGAAGATCTGTGATTTCGGACTTGCAAG
AATCCAGGACCCACAGATGACAGGCTACGTCTCCACAAGATACTACAGAGCCCCCGAAAT
CATGTTAACTTGGCAGAAATACGACGTCGAGGTCGACATATGGTCCGCAGGGTGCATCTT
TGCCGAGATGATAGAAGGTAAACCTTTGTTTCCAGGTAAAGACCACGTCCACCAATTCTC
CATCATTACTGATCTGTTGGGTTCTCCTCCAAGTGATGTCATTGACACCATCTGTTCTGA
AAACACATTGAAGTTCGTCACTTCTTTACCACATAGAGACCCTATTCCATTCTCTGAAAG
ATTCAAGACTGTCGAGCCGGACGCAGTTGACCTACTGGAAAAAATGCTGGTATTTGATCC
AAAGAAGAGAATTACCGCAGCAGATGCATTGGCTCATCCATATCTAGCACCATATCACGA
TCCTACCGACGAACCGGTAGCAGAGGCAAAGTTTGACTGGCATTTCAATGATGCAGATCT
ACCAGTAGACACATGGAGAGTTATGATGTACTCAGAAATACTGGACTTCCATAAAATCGG
AGGCACAGATGGTCAAATCGATACATCCGCAACTTTCGATGACCAAGTTGCAGCTGCTAC
GGTAGCTGCTGCTCAAGCCCAAGCACATGCATTGGCACAAGCCCAGATGTCTCAGAATAT
GATTGACCCAAACCAACTTCTAAATGAAGATGGTACACCAGTGAGTGGAAGCATAGCAGA
GAACAGCTCGAATTCTGCAACAACTAACCTAAACGGTGCTGCTGCAGGTATGAACAGTGC
AAGTGATACTATCAATGAGTATGCTAATCAAGCAGTGCATTTTGCAAATGAATTCCAACA
ATAACTTACATATAAAATTTAATTATTCGTCTTCCTAATTTTTTTTCTCATTAATACCAC
ATTTTTGTTACCGGTTGTATGCATATATTACTTGTTGCGCTTTGATTACTTCTTTGTTTT
TCTTTTCTTCATTGAGATATGAACTGGTCTTTGTTTTACTCAATTAAGACATTTTTTGCA
TACAAACAAGAGCATTATTAGTATCATATCAACAATGTCTATTTTTACAGATTTTATATC
TACATACCCTTAGCGAATATTTCATTTTCATAAAAGCCAATTCTATACAGCCACAATATC
ATTACAATAAATAAAAACTACTGTGTGTAGTTTAGCTGAAGTAAATGAGCTCATATATGA
CTACCTGCAACTAAATCGGAAATAGTCCTCCAAAACGTTATTAGTCGACGAACAAAAAAG
AAATAAAAAATGGTATAAAACTGGAAGATACTTATTAGTAATAATTGCAACTCATTAATG
CAATTTTCTCATAAATGCAGATTTCTATTAGAATATATGCGTGTTTAGTTAAAATTATGT
CTAGATACTACAGAACATTAATTTAAGTTTCTCATTGCGCATCTTTCCCGGTGAAATAAC
GCTTTTCCTCTTTTGTTGCTCCTTCGTTCTCTTTATCAGTATCTTCATGGTCTGCAACTT
CTTCTACATTATCAGGGTTTGACAAAAGAGTTGTGGGCTTCAGACCAAGACTGAAAAGGG
CTGTGCCAATAGCTTTATCGGTTGAACCACTATTTTTCAGGTCTTGTGTAGGCTTGACAA
TATCATTGCCTTTATCTTTATTTTTCTTACTTATATTCTGGAAATACTCTTTCCACGTAG
ACCATATCTTTTGAGGCTCTTTTCCATTTGATCCAGACCTAGAAGAATTATCCTTAGTAT
CTGCTAAACTGTTTGAGGATTTATTACTACTTGAATCGGCAAGCTTGGCTTGACTTGAAT
TATTGCTAATATTATTTGACGGAGTAGTGTTCTTTTTCAAATTC
>RGHF80106 Genomic segment corresponding to mRNA: XM_449850 Candida glabrata CBS138, CAGL0M11704g predicted mRNA.
GCTCGTATAGTAGCATAGAGTTTGTTTTATGCGTCTTTCTGATGTCCAAGTTGCTCTTGT
TGTCTATTGATCCATGAATGCTTGAGGATTGCACGAATGTACATCTACATCTACAAGCCA
TGATCAATTGAGATTATGAGGTATTTTCTTTCTGGAATTTCACTAGATCTTTGATCCAGG
CAATCCCAGATCGCCACCATCGAGGGTGTGTTGATCGCATCGTTCAAGCTCTAATATATT
GTGTGAATCTTCACAGGCTTAGCCATTTTGAGCTATTTTGTGTGTGTTCCCAGAGAGCAA
TTAATACAATAGCAATGGCCTGGTTCTGATTATGTATCATTGTGTATTTGTAATCTATAC
AAGTGGGGTCTGGCTGGCGATTATCGATATGTATGCATAAACTGTGTAACCCCAGCATCG
GTTTGTCAATGTCAATGGCACCTGCACATGATTTTTATTAAAACCCAATTCCTCCCGATA
ATGCACAGGTGCAGCGTATCGGGGTGTGTATCGATTGTTTTGTGTTGAGATATGTCTTGG
AAAAAGAATCAACCCTTTGTCCTCGTAGTTTTTGGTTTTTTTTTTTTACTCATCACACCA
TCATACTGTACTGGGAAGACGTCACCTTTCCTTTCCGAGTGATTTCTTGGAAGAGAAACT
TGCCATTGCTGTTAGTAGGGGTGTGTGCCCTTTCTCTCATTGAAAGGGTCTAGCATAATT
GCAAAAGCGATGCTCTCTCAATTGTGTCTTCATAACAGAAGGGGTGGCAATACTTTCCCA
ATACCGTCTTCTCTCTCTAAGGTACTACATGCAGACCATCAATTTGGGCTTGCAAGTACC
CTAATTTTAATTAAATATCAATTGTGAATGGGGAAAAAAAAAGGTATATAAGCTGGGTAT
AGTTTTCTTGCATTTGGTACATTTCTCATTCACAATTTATATACAATTGTATACTACTAC
AACAACTACAAACTAAATACACAAGACAAAAAAAATTACAATGGCTGCTCCTCAAGTTAA
CGAAAAGTTCGATGTCAAGGACATCAAGTTCCAATACATTGATTTCGATCAATCTGTGTC
CCACGATGCCTGTGCTATGCCAAGCACCACTTCCTGGTCCGACTTCTTGGCCAAGAACAA
GACTGTCGTCATCACTGGTGCCCCAGCTGCTTTCTCCCCAACTTGTTCCATCAGCCACAT
CCCAGGCTACATCTCCAAGCTGAGCGACCTGGAAGCCAAGGGCGTTGACCAAGTTGTTGT
TGTCACCGTTGACAACCCATTCGCCAACGAGGCCTGGGCCAAGAACTTGGGTGTGCAAAA
CACCAAGCACATCAAGTTCGCCACCGACGCCGGTGCCGAGCTGGTCAGACACTTGGGCTA
CGAGTTGAAGGTCGGCGAAGGTGTCTACTGGAGTGGTAGATGGACCGTCATTGTCAAGGA
CGGTGTTGTTGTCTACGCCGGCAACGAGTCCAACCCAGCCTCCGATGTCACCGTCTCCTC
TGTTGAAGAAGCTTTGAAGCATTTGTAAATACGCAATGTATAAGATAGATATTCGCTAAT
AAATTTTATGAAACTTTAAATTAAAACCTCTCGCTCCTACCCGCAGCCCTAAGGTAAAAA
AAGAGTGCTTAGTGGGATTACTTGAGCAAAATGGGTCTGCCAGGTTTGCTAGATTTGTAG
CTTTATAGAATTGCAGATAGTAAAAAATAAAAAACATGAATTTTGTTTATTGTTTCACGA
AAAAATGTTATAATTAAAACTCTATGTAGTTGAATATCAAACACGTACACACACTGCTTT
CTCTTTTTTTTTCCATTATATCTGTATAAGAAATAAATTAAGTTAAAAAAAAGAATAAGA
AAAATTTAGAAAAAAATTAAACCTTGAGATTGTGAGAACACAACGGCTCAAGTCAAATTT
AATATCCCATAATTAAAAAATTTGTTGATTAGAAAAAATTGTCTTTTAAGCTCTATAAGG
AGGTTAAAATTACAACAACAAAGCAGCGGCACCAGCGAACAAAGCACCGGCAGCTGGTAG
AGCCTTAGCGGCAGCACCAGTGTAAGAGGTGACAGTCTTGGTGGAAGAGTGAGCAGAGGT
ACCAGACTTGGTCATGGTAGTGTTGTGGTAAGCAGAAGAGGATGGAGCTGGCTTACCGGT
GGTTGGAGCTGGCTTAGCAGTAGAGTTGTGAGCAGCGGTGGTGGTCTCAATTGGGCACCA
GGTGGTGTACTTGGTGACAACGTCGTTGACGGTGACGGTAGCAGTGGAAACCCAAGCTGG
GGAGACGTGTTCGGAACAGATGTGTTCTTCACAGTCGGTGATGGTGACCAAAGTGGTGGT
GTGTTGAGTAGCAGTAGCGGTGGTGATGTTAGCTTGAGCAGAGGCAACAGCGGCGACGGC
AGCGACGGAAGCGACAGTAGAGAATTGCATTGTTAAGTTTTTTTAGTTTAGTTAAAAGCG
AATGGACAGAAGATTAATGTTCTTGGTTTCTTTTATTTTTGTATTATAAGAAGCGAAATG
AAAATCTG
>RGHF80107 Genomic segment corresponding to mRNA: XM_449849 Candida glabrata CBS138, CAGL0M11682g predicted mRNA.
AAACTCTATGCTACTATACGAGCATATTTCACATGCACAGTTACACCGTTAAGTACGATA
CCCAGTGATTCACGGTGATGTCATTAGAAATACGTATTGTGTGATACATATACATTCTAG
TCATAGCTAACGACAACTTACTTAATTCGAAAAATTATATCGTACATCACGATGCACATA
TGGAACAGTGGACGTGGAGGCTGCAGAGGCTGTGGAGGCTGTGGGAGGTCCCGCGGGCAC
ACATTCACATATTTGTGTTTAACCGGCCCGTCCTCCCAGGCACAGACAATGCTGGAGGGG
TTGGATGAAAGGAACGGAACGGGTTTGCTATTGCAGGGACCGTTATCAGCCGACACTGAA
GCCTACAAATGCTGAACCCGCGTTATTGACCCGACGAGCCGACGATGAGAGCCAAAACCC
GATGAGGGGGAGCAAGGTTTTTGTGCGTCCGGGTAAAGGGCAATGACAAATAGTTTGTTC
AGTTTGGTTGTGTCTTCTTTTGATGGGCTCTTTCCCTTACGCTATCTCTACCTGATCTTA
GCTTCCACTAGAAATACACCGGGAGCATCTTCAAAAGGACTTAATGTACTATCAATGTGC
TCTCGGATCCACACTGGTACTGCAATATTGATAGACTCATCAGTAATCACTAGGGAAATG
CAGTGGGAACCCCTTTGCTCTGCCATCTCACATTTCGAAAAAGCTTTGAAATTTCTTGCT
GACAAATATCATTCCATTCAGAATAATACTTGGATTTATAGACATACAATTGTATGGGGG
CAGGGGGAGGTCTGACACGGAGTTGCTTTGTAATACACTTGTGCCACGGTAGATCGTTAT
ATCCCACCCTCGAAGACTTTAAAAATACTCTTAGATGCACTGATAGATATATATATGTAT
GTGAAGTTTTTATTGCTCACACACAGCAGACTTCTTGGATGCAGGAATGCTCTCCACGAA
TACTACCAGGTAGATAACTTATAACACACACCACAAAATTATGCCTCCAAGCCGCGAAAG
CTATGAGTCTGTGCCAGATTTGCTGCCTCAGGACAAAGTCTATAAGATACAAGTTGGTCA
GAAACTATTCAAGATCACAGGCAGGACCTTAAGCTGGGATGGGCCCAACTTCTTCACAGA
CTACTTCCAGAAGAACAATACTGACAGCGAAGTGCTGTTCCTGGACAGGTCCACCGAGTG
CTTCGAAATCATATACCGCCACATGCAAGGGTACTTCACCTCAATCAAAGACGAAGTGGA
GTACACAACCTTGTTCACAGATGCCCTCTTTTACTCGCTGCCGAAACTGGTTAAGTTTTT
GAGGAACCCAGAATTCTACTATATTAATGTAGGTGGGAAGTCCTTCCAAGTGCCAAAAAG
TCTGTTCAAGAACGAAGGTGATAACAACAACTACTTCAACGTCGTCATTTCAGGGTTTTA
CAAAGAGATCGAAGCTCGTATCCTGGAGAAGAAATTACACTTATCACCTTACCCGCCAAC
GTATGTGCCTAGATCAGCAGAATATTTTGCCCAAATACTGACGTTACTGAGCGGTGCTCA
TCTAGAAATGGACGATATTAGAAGAGCATCGCTCATCCAGGAATGTAGGTACTATAGACT
AAACAATTTGGAACAAAAACTGATTAAATGCAAGGTGATGAATAACCCTATGTCAAATGT
TGAAGAGATAAGTATACACTTGGGCGATATAAGTAAATCGGGACTCGATTTAAGGAGACC
AATGGTCGCTAACCCACAGACTATGATCGCAGCCTGCGTACGGCAAGAAGAGCATATAAA
AAAAGATAATCAAATTGAGAAAGCTGTACAGCACTCTAACGACACGAACCTATCTTCTTC
TGAACATAGTAATAGTTCTTCTTGCGATGACCAAGAAAAGGAACCGGAGAGGAAAAAACT
AAAATTAAGCGATTGCAATAACACCGCAAAATCGTTTGCTCAGAAAGAGAAAATCTGGGA
TATTGTAACTTATAAGAGACCATATGTTGATGCCAATCCAAGAGATTTGATATTCCAACT
CGACAATAGCGAATGCAGTTTAATATTTAATAAGTCTAAGAAGGCAGTCCATGTAGAATT
ATGTGGTTCCACAGCGTTCCTATTCCAGAAGTTGTTTGCTGATCTATTCTACAATGGTGA
AGACAATCAAGTAGATCTCTCAAATTATAAGGTGACTGCTCCGGGACTTCCAAGCTGTGC
CTCAAAAAAAAACGAGTGTGTTAGGTCTCAGCTATTAGTACTGCCTGCTTGTGTATCTTT
ATGCGACATGCAAGTCAATGGGATTAAGTGCAACAATATTTTCTCACTGGTAGGCGACAC
TAAATGTAATGAAAGAGTGCCCGACTTCACTAATATGTCAGAATTACAGTACTGCCCAGG
CCTGAAACTACATATTGCAAAATCCATGTGGAAGATAGGCCTAAAGAAGGATAAAATCAT
GCTCATCGCGATCAAGGCTGTTACCTATTGTAGTACTAAAGAATATTGTAAAACCATCGA
TTTTCTATAATTAGTTATAAAAAATTTCTCTCTAATTGTTTATTTGCTAGGTAAATAGCC
GTGTTATTACTAGTCGGAATGATATCCTTGTTACTAATACTGACTATAAAATTTCGTTAT
AAGAATGATGTAGTATAACTTTTGCTGGGCTACACGTGTACTACTTTCTATTGAAAAGGA
CTAGATATTCGTCATTATTAGCACCCTCAAACATAAAAAAGAAAGCAAATAGTAAGACAA
TATCTTCATCATCCTCAACATAGCGATCAGTAGTAATCCTCTTCACATTTAGCGCAACGT
TGCAATAGTAACGCCATTAATTTGGTTCCCAACTTACACTCGTCATTTCAAGAAAAAGAA
ATCTTGCATTTTAAGATGAAAAAGAAATTTTAAGGTTATCGGGGCTTCCTCCCACTTCCG
CGTTCTCAGTACCGCTCAATCCCTCAATATTGTTCGTGGACTGCGTGTATATCCAATTTG
TGGGAAAAAAAGAAATGATTTTCAATTTCCAGTGATCTCGAGAATTTTGAGACTGCTGCT
GTAGTTGTCTGCATAATACCAATAAAATAAGAAAAAAAAGAAATTTCATACGATTGTCTG
CTCTAACACCCCGTGGGAGGGGGCGCACACAATAAAAAAAGCAATATGGTAGTGAGATTT
GGTACTTTTTCCACTAAAGTTGCGGGGGCTTACTTTACTTTTCTTTCTTTTTATCAATTT
AAGTCCATGAAAGGAATTGCTTTTTTGGATCAAACATACGTCATTTTGACTCAAAGTATG
ATTAAAACATATTGGCGTTTCCATCATGAAATAATTATATATAAAGGGTAGATAATTGCT
ACTTTTCAAAACTTTTTGTTATTCCCATTCATATACTTTATAATAAAATATAAAAAACCA
AGCAATACAGATTATTACATCAATCGCTAATCAAAACTACAAATACAATTACAATAAACA
TGTCCACTTCTCCAGTTTCTTTGAAAGTTAACGCCGCTCTGTTCGATGTT
>RGHF80108 Genomic segment corresponding to mRNA: XM_449848 Candida glabrata CBS138, CAGL0M11660g predicted mRNA.
GTTACCTATTGTAGTACTAAAGAATATTGTAAAACCATCGATTTTCTATAATTAGTTATA
AAAAATTTCTCTCTAATTGTTTATTTGCTAGGTAAATAGCCGTGTTATTACTAGTCGGAA
TGATATCCTTGTTACTAATACTGACTATAAAATTTCGTTATAAGAATGATGTAGTATAAC
TTTTGCTGGGCTACACGTGTACTACTTTCTATTGAAAAGGACTAGATATTCGTCATTATT
AGCACCCTCAAACATAAAAAAGAAAGCAAATAGTAAGACAATATCTTCATCATCCTCAAC
ATAGCGATCAGTAGTAATCCTCTTCACATTTAGCGCAACGTTGCAATAGTAACGCCATTA
ATTTGGTTCCCAACTTACACTCGTCATTTCAAGAAAAAGAAATCTTGCATTTTAAGATGA
AAAAGAAATTTTAAGGTTATCGGGGCTTCCTCCCACTTCCGCGTTCTCAGTACCGCTCAA
TCCCTCAATATTGTTCGTGGACTGCGTGTATATCCAATTTGTGGGAAAAAAAGAAATGAT
TTTCAATTTCCAGTGATCTCGAGAATTTTGAGACTGCTGCTGTAGTTGTCTGCATAATAC
CAATAAAATAAGAAAAAAAAGAAATTTCATACGATTGTCTGCTCTAACACCCCGTGGGAG
GGGGCGCACACAATAAAAAAAGCAATATGGTAGTGAGATTTGGTACTTTTTCCACTAAAG
TTGCGGGGGCTTACTTTACTTTTCTTTCTTTTTATCAATTTAAGTCCATGAAAGGAATTG
CTTTTTTGGATCAAACATACGTCATTTTGACTCAAAGTATGATTAAAACATATTGGCGTT
TCCATCATGAAATAATTATATATAAAGGGTAGATAATTGCTACTTTTCAAAACTTTTTGT
TATTCCCATTCATATACTTTATAATAAAATATAAAAAACCAAGCAATACAGATTATTACA
TCAATCGCTAATCAAAACTACAAATACAATTACAATAAACATGTCCACTTCTCCAGTTTC
TTTGAAAGTTAACGCCGCTCTGTTCGATGTTGATGGTACTATCATCATCTCTCAACCAGC
CATTGCTGCTTTCTGGAGAGATTTCGGTAAGGATAAGCCATACTTCGATGCTGAACATGT
TATCCACATTTCTCATGGTTGGAGAACTTACGATGCCATCGCCAAGTTTGCTCCAGACTA
TGCTGATGAAGAATACGTTAACAAGCTAGAAGGTGAAATTCCAGAGAAGTACGGTGAACA
TTCCATCGAGGTTCCAGGTGCCGTCAAGCTTTGTACAGATTTGAACAAGTTGCCAAAGGA
AAAATGGGCTGTTGCCACATCTGGTACTAGAGATATGGCTCAAAAATGGTTCAAGATCTT
GAACATTGAAAGACCAGAATACTTCATTACTGCTAATGATGTTAAGCAAGGTAAGCCATT
CCCAGAACCATACCTAAAGGGTAGAGAAGGTCTAGGTTTCCCAATCAACAAAGAAGATCC
ATCAAAGTCCAAGGTAGTTGTCTTCGAAGATGCTCCTGCTGGTATCGCCGCTGGTAAGGC
CGCTGGCTGTAAGATCATCGGTATTGCCACCACTTTTGATGTTGACTTCTTGAAGGAGAA
GGGTTGTGATATCATTGTTAAGAACCACGAATCTATCAGAGTTGGTGGTTACAACCCAGA
AACCGATGAAGTCGAATTCATTTTCGATGACTACCTATACGCCAAGGATGACTTATTGGA
ATGGTAAATAAACAAAACTGCATAAAAAACAACAACAACATTTTATAGAGGTTTTAAGAA
ACCAATCACTTTATTTCTAAGATATTCATACAATTTATAGACATTTTTAATTTATCAAGA
ATACATTTACTAAGTGTAAAATCCAAATCCAAATTTGTCTTTTCAACTTCGTTTCTAATC
TACTTCTTAAGATATTGTGCATTGCATTTTCTTATCATAAAATATCATATATGTTATTTT
AAGGGCTTTAGGTTTTATAATGGCCAAAATAATCATATAGAAGTACTCGAATAATTTTTT
CATATCCCGAGAATCGAACTCAGAATCTCGGGAGCGATCACTTATTAATTGTAACCTTAT
TTCTTATTATTAGAACAAGACTGTTGCAAATTAACACTCTTATATTATATATGTAACCTA
AAGAGATGTAAAAAAAAAACGAATAAATCTCTTTGTAAAACGGTTCATCCTTATGCAGGG
GAACTGCTGATCATCTCTGTATTGTTTCAAATTGACCAAATGTCCAAGAAGGGTTACTTC
AAGGACCTCATGAAAGATAAAAAATTTCGTTTTGATCCATTACATTCGTATTATATGATT
TTGATATTATATCACCCATAGTCCAGCTATATGATTATAAGAAATATAAGTAATGTTTAC
ACATGTATCCATAGACCATTTCCTACCAATCTGTTTGTGTAATGGATATACCATTCTTTG
CTTTTATGATATCCATAGCTGCAATTGCATCTTGTGAACTGTCATGCTCCCCTAATTGAA
TCTTTCTGCTCAGTATTTCAAAACTCAAATTTTTAAGCGAGTTCTTAAATCTGCCCACGG
AATACATGATAGCAGTATCAAGAATACGAGTGTGAAATAAACGCATCACGTTCAAATCGT
TTTCTAATCCATGACCTATCAATATACTGTTTCTATTAATCATATCTGCTCTCAGAACAT
CCTCCATAACATCTTCGTAGTCCTTGGCATAAAGTATATCCTCCTCA
>RGHF80109 Genomic segment corresponding to mRNA: XM_449847 Candida glabrata CBS138, CAGL0M11638g predicted mRNA.
TTTCCATCTTAATATATTTATTGAAGATCTGCTGATTCTCATATAGGATACGATAGTATG
CAAGTAATATTTCAGATTTCTTTTCCATGTTTATTGCAGGTGAGTCTAATAATTTAGTGA
AGTTATCAGCAAATTCTGACATGCAGTTATCGATAAGATTAGTACTCATAGGGAAGATGG
TGATAATTCTGGCAAGTTGGGAAAGAATTTCAATTGCTTCATCATCTGTACAGTGCTGTA
AAGAAACAATCCATCTTGAGACAACTTCTGGAAATAGCTCCTCATAAATGTATACGTATG
CGCTAGCTTCATATTTTCTAGCTAGTATGAACTGCGTCAAACCTTCCAAGTTAGATATCT
GAGCAGAATTGCTCTTGGAGAATTCAAATAAATCTATAGTAGCATTCGGATTTCTTTTAA
CAAACTCATCTCTTCTTTGGAAGGCCTTATCCAAGTCGAACACAACGGTGTCGGCAGATT
GAATAGACATCGGAAGGTTGTTAAAACTTAAAGTCAGAATAATCAAAGATGTTTCTTAAA
TAACCTTTCTGATTTAAAGTTAGGGAATAATGAAAAAATACTGTTGTATCTTCACAAGAT
GTAGTATTCAGTCTCAATATCTATTCTAAATTACAATAATATGGGCAATAAATCGAATGA
ATAACGCTGACTAGACTGTATATGTTATAAGCTTTATTTCAGCTCATCGCAATTTTTTCA
AAATTTCACTCGCAGCCTGGGAGCCCAAGATGGGCATCGCAAAATGAATCTGAAAAATTT
AACAAAAACAATGAAAATTTTCAGAAAAGGAAGGATTGCGATGAGCTCGTTTGATGTTAT
GTGGTAACTTCAACACAATAGCAAGCAATAACCATAATTGTTACCCTTCAGTTCAAGTGA
TTACAAAAGCACAATATGTGTCATACACCAATTTTTTTACAGCTTGTAATTGTTTACAGC
AAAGATACGGATATTATAAGAGAATCTGATTCATTTGGTGATGATGGGCAAAGAAACACC
TTCTTTGAGACCAGTCGAATTACCAATCCAGCCAGTGGGATTCCAGGATAGATATAAAGT
TATACATAAGATATGCGAGGCACTGGAGAAAGTAGCATATCCACGTGTGAAACTGGCGAA
GTTTGCCGTGTCTTTAGAGTTGAAATTGGCGAAGGAGAGCAAAACATCACAGTTGTATCG
CTTTAATGTCGGTATCTTGCTAAGAGATATTGTCAAATTCAAAGCTAATGTCTATAAGCT
GAAAATAGCTAACAAACCATTAGTACCGCAAAAGGTGAATGGGAGATCTCATACTGCCCC
TATAACTACAAAGCAGGAAGTCTTCACAAGGTTGAGAGAGCTCCTTATAGACAAGGAAAC
GTTACGCAAAAATGGTTATATTCTGCCGGATGTAAAATATGAGCCACAGCAACCTGTTAG
TAGTCATGTTACATGTGTAAGATGTGGTACAAAATTCAGTAAGGAAGACATTATGAACTC
GGTAGTTTGCAAGTTTCATCCTTCAAAGAAGTTGTATGATAAATCAACCAAATTAGAGAT
CTACCCTTGCTGTGGGGAGTCAACATCGTCAGTTTCATTTCTGAGACTAGGATGTTCAAC
TCAGAAGCATCATGTGTATAAGGGTGAAACATATTCAGAACTTTGTACAATAGCAAATTT
TCTCACCACAGATCTTATTGATGGTAAAGAGAATGTCTTGGCGTTAGATTGTGAGATGGG
GTTTACCACAATGGGATATGAAATGGTGAGATTAACTATTGTAGACTTTTTCACTAGTAA
GACCCTTTATGATGAAATCATAAGGCCAATTGGAGAGGTCATTGACTTGAACACACAATT
CAGTGGTGTTCGTGAGGAGGATATACTTTATGCCAAGGACTACGAAGATGTTATGGAGGA
TGTTCTGAGAGCAGATATGATTAATAGAAACAGTATATTGATAGGTCATGGATTAGAAAA
CGATTTGAACGTGATGCGTTTATTTCACACTCGTATTCTTGATACTGCTATCATGTATTC
CGTGGGCAGATTTAAGAACTCGCTTAAAAATTTGAGTTTTGAAATACTGAGCAGAAAGAT
TCAATTAGGGGAGCATGACAGTTCACAAGATGCAATTGCAGCTATGGATATCATAAAAGC
AAAGAATGGTATATCCATTACACAAACAGATTGGTAGGAAATGGTCTATGGATACATGTG
TAAACATTACTTATATTTCTTATAATCATATAGCTGGACTATGGGTGATATAATATCAAA
ATCATATAATACGAATGTAATGGATCAAAACGAAATTTTTTATCTTTCATGAGGTCCTTG
AAGTAACCCTTCTTGGACATTTGGTCAATTTGAAACAATACAGAGATGATCAGCAGTTCC
CCTGCATAAGGATGAACCGTTTTACAAAGAGATTTATTCGTTTTTTTTTTACATCTCTTT
AGGTTACATATATAATATAAGAGTGTTAATTTGCAACAGTCTTGTTCTAATAATAAGAAA
TAAGGTTACAATTAATAAGTGATCGCTCCCGAGATTCTGAGTTCGATTCTCGGGATATGA
AAAAATTATTCGAGTACTTCTATATGATTATTTTGGCCATTATAAAACCTAAAGCCCTTA
AAATAACATATATGATATTTTATGATAAGAAAATGCAATGCACAATATCTTAAGAAGTAG
ATTAGAAACGAAGTTGAAAAGACAAATTTGGATTTGGATTTTACACTTAGTAAATGTATT
CTTGATAAATTAAAAATGTCTATAAATTGTATGAATATCTTAGAAATAAAGTGATTGGTT
TCTTAAAACCTCTATAAAATGTTGTTGTTGTTTTTTATGCAGTTTTGTTTATTTACCATT
CCAATAAGTCATCCTTGGCGTATAGGTAGTCATCGAAAATGAATTCGACTTCATCGGTTT
CTGGGTTGTAACCACCAACTCTGATAGATTCGTGGTTCTTAACAATGATATCACAACCCT
TCTCCTTCAAGAAGTCAACATCAAAAGTGGTGGCAATACCGATGATCTTACAGCCAGCGG
CCTTACCAGCGGCGATACCAGCAGGAGCATCTTCGAAGACAACTACCTTGGACTTTGATG
GATCTTCTTTGTTGATTGGGAAACCTAGACCTTCTCTACCCTTTAGGTATGGTTCTGGGA
ATGGCTTACCTTGCTTA
>RGHF80111 Genomic segment corresponding to mRNA: XM_449845 Candida glabrata CBS138, CAGL0M11594g predicted mRNA.
CTGGTACGCCGCGCAAGAGATAAGAAAATCATGCTTGTTTTTGTGATTATCGACAACCTA
GGCCAATCCAACGAATCTATCATGGACATGAGCCAAGTTAAGTACGTTCCGGACAGTTCA
GGTAACCTACAGTTGAAGATCACTAAATATCTAGATACCTTCCCGTTCGAATTCTATGTT
GTGGTCCATGATATTGTTGAACTGCCTGAAATGTTGGCATTAATTTTGCGCCAATACTTT
TCAGACCTGGCATCTCAATAGACCATGAATTATATTGCTATTTAGTAAAAATTTTTATAA
GCCCTTTAAAGCCTTAAATTGATTCTATATCTCTATTTGCACTATTATTACTGAACCAAA
GACCTAATTGATGCCACATATGTATATATATACGATATTTATTACTCGTCTAACATTATG
TGAAATTTTTCAAGTATAAAAGATTCTTGCGATGAGGCCATCTCAAGGCCAACTTTATAA
GGAATGCAGGTCGTATTTTTCAATGATTTCAGTTCCATATTGGTTTAGCATGGCACCCAT
TATAGACAATTACACTGTGCTATATGTATATACGTTAGGGATGAATTCTGCTTTTCTGTT
GTTTCTGACCAGTTGGTCAGACGGTATTCATTCTCTGGATATGATATAGCATTTCAGCTC
TTTGGAAATGCTGAATAGGCATTCATAGAGTCTATCTTGCACGATTCTTTCGATGATGAT
AATATGTTACATGTTGCTTGAAGACAGTCCGATGGGCTGGCACTGTGGGCACAATGATTT
CTCAATAGACTACAACGGTATCTGAGTAAGAAGAATTATTGTAAATTTGTATATGTACTC
TTCATATAAGCAATTCTAGTAGTAATCATATAATATCCTTGTCAGTAAAGCAACACAAAG
CCTTTAAAAACTTTCATCTTTCTGGCATTATAAGAGAAGCCACATGAATTCACCTGGCGA
TGAGCTGTAAATAATATAAGAACCAAACTCGGGAGCAGACATGGCTAAGAAGCAATTTAA
TACAAAGAGGTATAAGTTCCCATTACCAATCCATCCTATTGACCGGAATGCGCTGCCGGT
GGTGAGTCAATATAATCCGATATCATGGTTGCAATGGCTATATTGCTTGTATGCAAACAC
CAACCTGCTTCCGAAGAAGCTGACTTTGACGATTAGAAAAGATGAACAAGGTTGGTGCCA
TTTACTAGTTGAAGATGAACAAGATATGAAATATCTGTGGAACAATGGGTTCTTTGGCAC
TGGCCAGATGTCCAGAAGTGAACCCACTTGGAAGTTCAGAACCGAGAAGAGACTAAAAGT
TAATGATGCTGGCGATAAACCATCAGGTACTATGGATTTAGAAAAGGTTACTGAGATCAG
GAGAATACAAAGACTTGCCTTCAAGAAAGAGAGACTTAGACTGGAAGGTGAGCTATCTGA
ATCAAGGTCTCAGAATATATCAGCAGAACAAGAAACCCAAATCATAGAGGAGCATAGAGA
GAAACTTCGTGTGTTTAGAAGTGATCAATTGAAGGAACTTAATAATTTGAAATTGACTGC
CCCAGAGACTAGGGATGAAGACTTAGAACTTTATGATGATTCTGGCGAGATCAGATCTCT
AGAATCGATGGAATTAATGCCAGTAGAGGCAATATTCCTGACTTTCGCATTGCCAGTATT
AGATATCAAAATAAATGACCTAATAAAGCACTTTGAATTTCAACATATTGAAGAATTGAA
GGTATTAGTACGAAAATATGCGGCATACCACCACTATCGATCACTCAAGTGGTGTGTACG
GTCGGGAATAAAGTTTGGGTGTGATTATCTTCTATACAAGAGAGGCCCACCATTCCAGCA
TGCGGAGTTTGCAATAATGGTATTGGACCACACAGAAAGCCACGACTATACTTGGTATTC
AAGTGTTGCGCGTGTTGCGAGTGGTGCCAAGAAGACCTTAATCCTCTGTTATATAGACGA
CCAAGGACTCACTAATGAGACCCTTCTAGATCTATGGCATCAGGGGAACTTGGTAAAACT
ACTCCAACACTTCAAAGTAGCAGAAGTTACATACAAAAGATGGATACCCGGTAAAAACAG
AGATTAATCAATGTTATTCAGTGCAATTTGATGTATTTTTGTTATCATTATATCTATTGG
GCGGGGGCATTAAATATTTTACACAATTTTGCTTAATTACATAGTTCCAGTTATATTAAT
ATTAGCTTCTAATGGTATCAAGTTTATAGGTTCTGTTGTACCCACCCACAATCTCTCATA
CCTTTGATTGCAGCCTTGGGTCCTTGCACTGGATCGTCATATATCAAATTCAACTTCTCA
TCATGTGTGGCTGGCTTCGAGATGCACACATATGGGCGATTGGAACCCTTAGGTAGCATA
CATTTTAACTGAGACTTAGGAAATGGACAAGGACAGTCCTTCCAGGAATCAACACACTCC
AAAGTGTCAGAACAGAGGTATTTTGCGCAACCACTGTCCAACACACGGTCCTCATAGGAA
GCCTGCTGTTGCTGTTGCTGCTGTTGCTGCCCAAAGAAGAATGCATGCGCCTGCGCTACA
AATAGCACCATCAACAAGTTCATATTTCCGATTTGTGTGTTACTATGTGGTGTGTAAGTT
GGCTTGAAGTTCAACAACACTTTTGATCAACTTCACTACTATCACAGTTGAAATATTTTG
GCAAATCCTCGAGAAATGGCAAAAACTGCAAAAATTCGCGATGAGCTAGAAAACAACACG
ATAATACAATAGGCTTCATTATCAACAATAGTGGCCATTACATAGATATCGTTGCTCGAC
AAGAGGTGTATTACATTTTGATAGTTGGTTTCGAAGTAGTGCAGGTGAGCTACGAAGTTG
GAGGATTGAATTTAAAAGGTGGACCTGATGTACTATGCTGTAGACAAGTACGGTGAGGCC
TATAATACCATTGTTCGCAGTTGTTCGAGTCACTCGTCGTGCCAATTGGTATTGTTTGTG
TCGTGTTTGAATGTAGATGCGTTGTGTGCTGCAAAGATTCTATCTTTGCTGTTTAAGAAG
CAGTTGATCCAGAGTCAGATAGTTCCTGTGTTTGGTTACTCCGAGCT
>RGHF80112 Genomic segment corresponding to mRNA: XM_449844 Candida glabrata CBS138, CAGL0M11572g predicted mRNA.
ATATTTATGAATCTGTTGTTTCCTCATTTTCCGCTTCCTTTTGTTGTTATCTGTACTATC
ACTTAGGGAACGCTTCTTAGAATATGGGTCGTCATCATCATCGTCGTCATCATCGTCTTC
ATCCTGGTCAGTTGCAACATCATCCTCATTATTGTCATCTTCATCGTCACCATCTGGATC
TTGATCTTCATCCTGCTCTTTTTCCAACTGGATCAACTTATAGTATGCTTCTTTCACTTC
AGAAAGTTGGTCATCTACAGTACCATCGTCAAAACATTGTACTATTTCAGAGCCAAACAA
ATTATCCAGATTCCATGGCCTCTGTGCGTCCCACACGTATATGTATCGCTTAGAAACACG
CTTCTTCCACTTGGCATTCTCTGTTATGTATTCTTCAGGGTCAATCTCCAAAAAGGTCTC
AAGGTCAACAACACCACCAAATCCAATAAACATTACAGTGTTGACATTATCATCAATCTG
GTCATAATGGGTTTTCAGCTCGGAGTAACCAAACACAGGAACTATCTGACTCTGGATCAA
CTGCTTCTTAAACAGCAAAGATAGAATCTTTGCAGCACACAACGCATCTACATTCAAACA
CGACACAAACAATACCAATTGGCACGACGAGTGACTCGAACAACTGCGAACAATGGTATT
ATAGGCCTCACCGTACTTGTCTACAGCATAGTACATCAGGTCCACCTTTTAAATTCAATC
CTCCAACTTCGTAGCTCACCTGCACTACTTCGAAACCAACTATCAAAATGTAATACACCT
CTTGTCGAGCAACGATATCTATGTAATGGCCACTATTGTTGATAATGAAGCCTATTGTAT
TATCGTGTTGTTTTCTAGCTCATCGCGAATTTTTGCAGTTTTTGCCATTTCTCGAGGATT
TGCCAAAATATTTCAACTGTGATAGTAGTGAAGTTGATCAAAAGTGTTGTTGAACTTCAA
GCCAACTTACACACCACATAGTAACACACAAATCGGAAATATGAACTTGTTGATGGTGCT
ATTTGTAGCGCAGGCGCATGCATTCTTCTTTGGGCAGCAACAGCAGCAACAGCAACAGCA
GGCTTCCTATGAGGACCGTGTGTTGGACAGTGGTTGCGCAAAATACCTCTGTTCTGACAC
TTTGGAGTGTGTTGATTCCTGGAAGGACTGTCCTTGTCCATTTCCTAAGTCTCAGTTAAA
ATGTATGCTACCTAAGGGTTCCAATCGCCCATATGTGTGCATCTCGAAGCCAGCCACACA
TGATGAGAAGTTGAATTTGATATATGACGATCCAGTGCAAGGACCCAAGGCTGCAATCAA
AGGTATGAGAGATTGTGGGTGGGTACAACAGAACCTATAAACTTGATACCATTAGAAGCT
AATATTAATATAACTGGAACTATGTAATTAAGCAAAATTGTGTAAAATATTTAATGCCCC
CGCCCAATAGATATAATGATAACAAAAATACATCAAATTGCACTGAATAACATTGATTAA
TCTCTGTTTTTACCGGGTATCCATCTTTTGTATGTAACTTCTGCTACTTTGAAGTGTTGG
AGTAGTTTTACCAAGTTCCCCTGATGCCATAGATCTAGAAGGGTCTCATTAGTGAGTCCT
TGGTCGTCTATATAACAGAGGATTAAGGTCTTCTTGGCACCACTCGCAACACGCGCAACA
CTTGAATACCAAGTATAGTCGTGGCTTTCTGTGTGGTCCAATACCATTATTGCAAACTCC
GCATGCTGGAATGGTGGGCCTCTCTTGTATAGAAGATAATCACACCCAAACTTTATTCCC
GACCGTACACACCACTTGAGTGATCGATAGTGGTGGTATGCCGCATATTTTCGTACTAAT
ACCTTCAATTCTTCAATATGTTGAAATTCAAAGTGCTTTATTAGGTCATTTATTTTGATA
TCTAATACTGGCAATGCGAAAGTCAGGAATATTGCCTCTACTGGCATTAATTCCATCGAT
TCTAGAGATCTGATCTCGCCAGAATCATCATAAAGTTCTAAGTCTTCATCCCTAGTCTCT
GGGGCAGTCAATTTCAAATTATTAAGTTCCTTCAATTGATCACTTCTAAACACACGAAGT
TTCTCTCTATGCTCCTCTATGATTTGGGTTTCTTGTTCTGCTGATATATTCTGAGACCTT
GATTCAGATAGCTCACCTTCCAGTCTAAGTCTCTCTTTCTTGAAGGCAAGTCTTTGTATT
CTCCTGATCTCAGTAACCTTTTCTAAATCCATAGTACCTGATGGTTTATCGCCAGCATCA
TTAACTTTTAGTCTCTTCTCGGTTCTGAACTTCCAAGTGGGTTCACTTCTGGACATCTGG
CCAGTGCCAAAGAACCCATT
>RGHF80113 Genomic segment corresponding to mRNA: XM_449843 Candida glabrata CBS138, CAGL0M11550g predicted mRNA.
ATACTTGGTATTCAAGTGTTGCGCGTGTTGCGAGTGGTGCCAAGAAGACCTTAATCCTCT
GTTATATAGACGACCAAGGACTCACTAATGAGACCCTTCTAGATCTATGGCATCAGGGGA
ACTTGGTAAAACTACTCCAACACTTCAAAGTAGCAGAAGTTACATACAAAAGATGGATAC
CCGGTAAAAACAGAGATTAATCAATGTTATTCAGTGCAATTTGATGTATTTTTGTTATCA
TTATATCTATTGGGCGGGGGCATTAAATATTTTACACAATTTTGCTTAATTACATAGTTC
CAGTTATATTAATATTAGCTTCTAATGGTATCAAGTTTATAGGTTCTGTTGTACCCACCC
ACAATCTCTCATACCTTTGATTGCAGCCTTGGGTCCTTGCACTGGATCGTCATATATCAA
ATTCAACTTCTCATCATGTGTGGCTGGCTTCGAGATGCACACATATGGGCGATTGGAACC
CTTAGGTAGCATACATTTTAACTGAGACTTAGGAAATGGACAAGGACAGTCCTTCCAGGA
ATCAACACACTCCAAAGTGTCAGAACAGAGGTATTTTGCGCAACCACTGTCCAACACACG
GTCCTCATAGGAAGCCTGCTGTTGCTGTTGCTGCTGTTGCTGCCCAAAGAAGAATGCATG
CGCCTGCGCTACAAATAGCACCATCAACAAGTTCATATTTCCGATTTGTGTGTTACTATG
TGGTGTGTAAGTTGGCTTGAAGTTCAACAACACTTTTGATCAACTTCACTACTATCACAG
TTGAAATATTTTGGCAAATCCTCGAGAAATGGCAAAAACTGCAAAAATTCGCGATGAGCT
AGAAAACAACACGATAATACAATAGGCTTCATTATCAACAATAGTGGCCATTACATAGAT
ATCGTTGCTCGACAAGAGGTGTATTACATTTTGATAGTTGGTTTCGAAGTAGTGCAGGTG
AGCTACGAAGTTGGAGGATTGAATTTAAAAGGTGGACCTGATGTACTATGCTGTAGACAA
GTACGGTGAGGCCTATAATACCATTGTTCGCAGTTGTTCGAGTCACTCGTCGTGCCAATT
GGTATTGTTTGTGTCGTGTTTGAATGTAGATGCGTTGTGTGCTGCAAAGATTCTATCTTT
GCTGTTTAAGAAGCAGTTGATCCAGAGTCAGATAGTTCCTGTGTTTGGTTACTCCGAGCT
GAAAACCCATTATGACCAGATTGATGATAATGTCAACACTGTAATGTTTATTGGATTTGG
TGGTGTTGTTGACCTTGAGACCTTTTTGGAGATTGACCCTGAAGAATACATAACAGAGAA
TGCCAAGTGGAAGAAGCGTGTTTCTAAGCGATACATATACGTGTGGGACGCACAGAGGCC
ATGGAATCTGGATAATTTGTTTGGCTCTGAAATAGTACAATGTTTTGACGATGGTACTGT
AGATGACCAACTTTCTGAAGTGAAAGAAGCATACTATAAGTTGATCCAGTTGGAAAAAGA
GCAGGATGAAGATCAAGATCCAGATGGTGACGATGAAGATGACAATAATGAGGATGATGT
TGCAACTGACCAGGATGAAGACGATGATGACGACGATGATGATGACGACCCATATTCTAA
GAAGCGTTCCCTAAGTGATAGTACAGATAACAACAAAAGGAAGCGGAAAATGAGGAAACA
ACAGATTCATAAATATGAGAGTATAATCGATGACTACTACGCTCAAGGTGTTACTGTAGT
AAACTCGCTAGCTGCTCAGGTCTACTCATTATTATCATCAATTGGTGAAACTACGTTACA
AAATTTATGGCTAACTATACTGGGAACTACTTCTTTAGATACGGCATTCACACAAATCTA
TAATAGGCTTTGCCCTCTACTCCAGGATGAAGTAAGAAGATTATCGCCAAAAAGCACAGG
AGTGAAGACACCAGACACTTTGACGCTAAACATCCAACCTGACTACTATCTTTTTCTTCT
AAGGCATTCATCACTGTATGATAGTTTCTACTTCTCAAACTATGTAAATGCCAAGTTATC
ACTGTGGAATGAAAGCGGAAAAAAACGTTTACATAAGATGTTTGCTAGAATGGGTATACC
GTTAACCACAGCTCAGGAGTCGTGGTTATACATGGATCACTCAATCAAAAGGGAATTAGG
TGTGATATTCGATAAAAACCTAGATAGGTATGGTTTACAAGATATTGTCAGGGATGGTTT
TGTCCGTTCATTTGGTTATAGAGGATCCATTAGTGCAAGTGAATACTTGGAGGCACTTAA
TGCATTATTAGAAGTGGGAGAAGCTATTCATGACGATGGTATATCATCAAAGGATGAGGA
AGACGAGACTCTGACAGAGCAAGAAAACAAAAGTCTGAAATTACATAAGAGATGGCTATC
CAATTTCTGGTTAAGTTGGGATGCCCTTGATGATAAGAAACTCGATATCCTAAAACTTGG
TATTCAGCATGCCCAAATCTTACAAAGGGCCATATTCAACACCGGTGTAACAGTACTAGA
AAAGAAAATGATAAAGCATTTACGGATCTATAGACTTTGTGTTCTAAGGGAAGGACCTGA
TTTAGATCTATACAGAAATCCATTGACACTGCTTCGATTAGGTAACTGGCTAATGGAATG
TTGTGCAGAATCAGAGGCCAAGCAGTTGTTGCCAATGGTATTAGCTAGTCTTGACGAAGC
CACGGATACGTACCTTGTGGCAGGTCTTGCTCCCCGATACCCGAGAGGACTAGACATGCT
CCAGAACCGGAAACCTATTTTGAATAACTTCAGCATGGCTTTTCAACAAATCACTGCACA
GACTGGTGCAAAGGTCAAGATAGATAACTTCGAGTCATCGATCATCGAAATCAAGAAAGC
GGACCTCTCACCATTCCTAGAAAAGTTAACACTAAGTGGTTTAATCTAGAGACCTCCCAC
TTGCATATACGCTAAATAGAGCTGAAAATAATATAGATATTTAATACTTAATACTTCCTA
AACACCGACATCAACCTGCAAACACTCCAGTGATTGGACTCCATTACCTTCAATATATCG
ATATCATAATGTACGACACATAATAAGACCCAAACTTTTGTGATTCAAATCAGTGAGCTC
ATCGCGAGTATTTATAGAGAGGTCATTGTCACTATTAGCAACCTTGAGCGACCAGTGAGC
TGGCCTCTATACGATTCAATCAAGCCAGAAACATTATGTCTCGAAATATTGGCTCTAACA
GGAAATCCGGGCAGCGGTCCTTCCAGCTGCCGACGTTGCCTCCATGGCAGACACCAAAAT
TCAAGGTAGCCAACAATGCCACGCCATTGAAAAGACCAGTTAGAAGCATACGATCTCCAG
GAATTAGGATCTCTCATGGGAATACCATCCATGTACCTAAGCGTAACATTGGAAGAGTCT
CAAAGAAACCCTCAATAAATATACAGGAGTATGACTATTCCCCGTTCTTTAACAGAAAGG
CAATTAGAGAGAGTCAGATCAAAAGTTTACTTGAGTGTGAGCGAGCTGCCCACTGTTTAG
TTTTTCATAAGGACTGTCATATTAATATCGATGAGTTTAGGCCAGATGTAGACATATACT
GTGGTGAATTTGATGACTACTCCATCGAGAACCTTGATCCACCGCATCAGGAAAGTACAA
TTGACTCGGCTCTTAACGAACGGCAGAGAGGTGTTCTTCAGCATACATTACCCAACTATA
CTGGAAATAGTATTGTTAACAAACTGAGAAATGGGGGTTCTGCTCTTGGAATTCAGGATC
CGTCAAGAAATACTGAGCTCATAGAGCTAAGTAAATTCTGGAGTCAGGATTCTTTGGCAT
ACTCTTTGAGAACCGAGGACGCACATAACCTTTTCCAAATTCTGAGACTAGAGAAGGATT
ATATTAGACTTTCGCGAGAAGAATTAAAT
>RGHF80114 Genomic segment corresponding to mRNA: XM_449842 Candida glabrata CBS138, CAGL0M11528g predicted mRNA.
GGTTTTGTCCGTTCATTTGGTTATAGAGGATCCATTAGTGCAAGTGAATACTTGGAGGCA
CTTAATGCATTATTAGAAGTGGGAGAAGCTATTCATGACGATGGTATATCATCAAAGGAT
GAGGAAGACGAGACTCTGACAGAGCAAGAAAACAAAAGTCTGAAATTACATAAGAGATGG
CTATCCAATTTCTGGTTAAGTTGGGATGCCCTTGATGATAAGAAACTCGATATCCTAAAA
CTTGGTATTCAGCATGCCCAAATCTTACAAAGGGCCATATTCAACACCGGTGTAACAGTA
CTAGAAAAGAAAATGATAAAGCATTTACGGATCTATAGACTTTGTGTTCTAAGGGAAGGA
CCTGATTTAGATCTATACAGAAATCCATTGACACTGCTTCGATTAGGTAACTGGCTAATG
GAATGTTGTGCAGAATCAGAGGCCAAGCAGTTGTTGCCAATGGTATTAGCTAGTCTTGAC
GAAGCCACGGATACGTACCTTGTGGCAGGTCTTGCTCCCCGATACCCGAGAGGACTAGAC
ATGCTCCAGAACCGGAAACCTATTTTGAATAACTTCAGCATGGCTTTTCAACAAATCACT
GCACAGACTGGTGCAAAGGTCAAGATAGATAACTTCGAGTCATCGATCATCGAAATCAAG
AAAGCGGACCTCTCACCATTCCTAGAAAAGTTAACACTAAGTGGTTTAATCTAGAGACCT
CCCACTTGCATATACGCTAAATAGAGCTGAAAATAATATAGATATTTAATACTTAATACT
TCCTAAACACCGACATCAACCTGCAAACACTCCAGTGATTGGACTCCATTACCTTCAATA
TATCGATATCATAATGTACGACACATAATAAGACCCAAACTTTTGTGATTCAAATCAGTG
AGCTCATCGCGAGTATTTATAGAGAGGTCATTGTCACTATTAGCAACCTTGAGCGACCAG
TGAGCTGGCCTCTATACGATTCAATCAAGCCAGAAACATTATGTCTCGAAATATTGGCTC
TAACAGGAAATCCGGGCAGCGGTCCTTCCAGCTGCCGACGTTGCCTCCATGGCAGACACC
AAAATTCAAGGTAGCCAACAATGCCACGCCATTGAAAAGACCAGTTAGAAGCATACGATC
TCCAGGAATTAGGATCTCTCATGGGAATACCATCCATGTACCTAAGCGTAACATTGGAAG
AGTCTCAAAGAAACCCTCAATAAATATACAGGAGTATGACTATTCCCCGTTCTTTAACAG
AAAGGCAATTAGAGAGAGTCAGATCAAAAGTTTACTTGAGTGTGAGCGAGCTGCCCACTG
TTTAGTTTTTCATAAGGACTGTCATATTAATATCGATGAGTTTAGGCCAGATGTAGACAT
ATACTGTGGTGAATTTGATGACTACTCCATCGAGAACCTTGATCCACCGCATCAGGAAAG
TACAATTGACTCGGCTCTTAACGAACGGCAGAGAGGTGTTCTTCAGCATACATTACCCAA
CTATACTGGAAATAGTATTGTTAACAAACTGAGAAATGGGGGTTCTGCTCTTGGAATTCA
GGATCCGTCAAGAAATACTGAGCTCATAGAGCTAAGTAAATTCTGGAGTCAGGATTCTTT
GGCATACTCTTTGAGAACCGAGGACGCACATAACCTTTTCCAAATTCTGAGACTAGAGAA
GGATTATATTAGACTTTCGCGAGAAGAATTAAATCAAAGTCCAAAGAATGCTGGACATAT
TTTGGATGATGATGTTACTAAACACACACAACAGATTAGGCATATACTGAGAATGGATAT
ATAGTATTAGTAAAGTTATGCAAACCCTAAAGAATAAAAATAATGCATTATTGATTTATC
AAGATAATATACTGCGTGTTTCAATGACACTAAAAATATGTCTTATTCACAAATGTTATT
CCAGCTAAGCTATTTTACCAGTTTCAACCACCGAAACAAAGGCCAACATTCCACAAAATA
TGATACCTTTAAATTGGAATTCTTGAGTTCGTTATTTGGTCTTTTAACTTGTCATCCCAT
TCTAATTTCTTCTTCTCAATGTATGCAAGAACGTCACTTGATCCGGTCTTATCGATGTCT
GTAGTTTCAATATACTCCATACCATCTCTTGAACTTGCAGATCCATACTTAACTTCTTGG
TGTTCAAAATGTGGATTTATTAGAGTGGCAACGTATACTGGAGCATTAGCTGCTTTGTAA
CCGTCAATGTTGTGCCATTTGGATCCAAGTAGTCTGGCCAAATAGAACAAGAACAACATA
CCAAAAGTGGTGAAGAAGTTCAAGTACTTGGCGAATGAATAACTGGTGAAAATACCGGGT
TGAACCACGTACTGGTGAATACCTTGAGATTTCATTTGCTTATAAGTGGCCAAATGTAAT
AAGTCTACAACTCTCTTAGAACCTTCATAAGTAACATCTGATTTGATCATTTCGATATCC
TGTAGAGATAAGTGTTTTGGGTCAGCCATAATACTGGAAATCCAAACCACAGTAGCTTTC
CCCTTCGACAATTGAGGTAGAATTTTCTGGATCAAATAATATGGTCCAAATACATTGGCC
TGAAAGACCAGTCCCATTTCATCCTTTGATTTGACACCCACTAGCTGTTTCCTATAAGTG
GGGTTGGTAACAGCTTCAAGTGGATCAGATAGCACCTGCTTTACAGCACCAATCCAGTCA
ATACCATCATAGACACCCTGTGCAGCATTCACAAAGAAGTAATTGATGCTCTCGTATTTC
TGGTTCAAGTCATAGTACGCGTTCAAAACACTCACCATGTTGGT
>RGHF80115 Genomic segment corresponding to mRNA: XM_449841 Candida glabrata CBS138, CAGL0M11506g predicted mRNA.
CTGTCATTCCATTAGGTAATTCTAAATTCAAAGGTGACAACACTGATTGGCTGGGCATTC
GTAACTCTCTTGTTTCAAACGGTGTTCCTGAGTCTGTCTCAGGCTTATCTGGTTTGGTTG
TTGGTGCTGGTGGTACCTCCAGAGCCGCAATCTTTGCCCTACATAAGCTTGGCTGCCAGA
AGATATTCATTGTTAATAGGACAACCGAAAAGTTAGAAGAACTTGTGAAATTTTTCCCTG
AAGAGTACAACATAGTTCCAATCAAGGAAGCTGAAGAGGCAGAAGCTGTAAATGAAACTA
TCGGCGTTGCAGTGAACTGTGTACCAGCTGATAAACCATTAGATGCAAAGCTAGAGAGCT
TGCTGGAAAGACTACTATTAAAATCTTCTCACACTCATTTTGTATCAACTTTGGTGGAAG
CTGCATACAAGCCAAGTGTGACGCCAGTGATGAAGCTGGCTAAGGACAAATATCAGTGGA
GAGTTGTCCCAGGTGCCCAAATGTTGGTTCACCAAGGTGTTGCACAGTTCGAGACCTGGA
ATAACTGTAGAGCCCCATTCAAGGCTATCTACGATGCAGTAACCGAGATATGATTTGAAT
TTATGGTCCCTGTTGCAAGTCCCCGTAAAAGGTATGAGCTTCAATTCTTTTTGATTGACT
TGGCACAATAACTGGGCTGTCTCACTCTATTATTGCTATGATGTATACGAGTTTTCTTTA
TGCTGATTATTTATAATTTATGTACATGTTATAGAATATATATATAACGTACCATTAGAA
TCGAAATGATTATTAATACCGACTCACTGTATCCATCATATCCAGTTTAGTTTTATCGGT
GATATCACCTGATAAAAGCTAAACGACGCATTGTTCTCTTAAAAGCTCATCGCAGTTTGG
TTCTTTAATTCTTCCAACTCTTATAAATTTGGTATCCATTTCATGAAATCAACTGCTACA
ACTTCAATATCAGGTAATAAACAGGATATTAACAATCATTATGACATCCAAGACCAGGAA
AGTAGCCGTTATCACTGGTGCCAATAGTAACCTTGGGTTGAACATTGCTTATAGATTAAT
CGAAAGACAGTCTGCTGACGTCAGATTGACCCTTGTGGTCACTTCGAGGACGTTGCCTCG
TGTAAGAGAGGTTGTTGAGTTGATCAAGAAGTTTGTTGCAACTCAGGAGGATCCATGCTC
TGTGGATTTTGACTATTTACTTGTGGATTTCACCAACATGGTGAGTGTTTTGAACGCGTA
CTATGACTTGAACCAGAAATACGAGAGCATCAATTACTTCTTTGTGAATGCTGCACAGGG
TGTCTATGATGGTATTGACTGGATTGGTGCTGTAAAGCAGGTGCTATCTGATCCACTTGA
AGCTGTTACCAACCCCACTTATAGGAAACAGCTAGTGGGTGTCAAATCAAAGGATGAAAT
GGGACTGGTCTTTCAGGCCAATGTATTTGGACCATATTATTTGATCCAGAAAATTCTACC
TCAATTGTCGAAGGGGAAAGCTACTGTGGTTTGGATTTCCAGTATTATGGCTGACCCAAA
ACACTTATCTCTACAGGATATCGAAATGATCAAATCAGATGTTACTTATGAAGGTTCTAA
GAGAGTTGTAGACTTATTACATTTGGCCACTTATAAGCAAATGAAATCTCAAGGTATTCA
CCAGTACGTGGTTCAACCCGGTATTTTCACCAGTTATTCATTCGCCAAGTACTTGAACTT
CTTCACCACTTTTGGTATGTTGTTCTTGTTCTATTTGGCCAGACTACTTGGATCCAAATG
GCACAACATTGACGGTTACAAAGCAGCTAATGCTCCAGTATACGTTGCCACTCTAATAAA
TCCACATTTTGAACACCAAGAAGTTAAGTATGGATCTGCAAGTTCAAGAGATGGTATGGA
GTATATTGAAACTACAGACATCGATAAGACCGGATCAAGTGACGTTCTTGCATACATTGA
GAAGAAGAAATTAGAATGGGATGACAAGTTAAAAGACCAAATAACGAACTCAAGAATTCC
AATTTAAAGGTATCATATTTTGTGGAATGTTGGCCTTTGTTTCGGTGGTTGAAACTGGTA
AAATAGCTTAGCTGGAATAACATTTGTGAATAAGACATATTTTTAGTGTCATTGAAACAC
GCAGTATATTATCTTGATAAATCAATAATGCATTATTTTTATTCTTTAGGGTTTGCATAA
CTTTACTAATACTATATATCCATTCTCAGTATATGCCTAATCTGTTGTGTGTGTTTAGTA
ACATCATCATCCAAAATATGTCCAGCATTCTTTGGACTTTGATTTAATTCTTCTCGCGAA
AGTCTAATATAATCCTTCTCTAGTCTCAGAATTTGGAAAAGGTTATGTGCGTCCTCGGTT
CTCAAAGAGTATGCCAAAGAATCCTGACTCCAGAATTTACTTAGCTCTATGAGCTCAGTA
TTTCTTGACGGATCCTGAATTCCAAGAGCAGAACCCCCATTTCTCAGTTTGTTAACAATA
CTATTTCCAGTATAGTTGGGTAATGTATGCTGAAGAACACCTCTCTGCCGTTCGTTAAGA
GCCGAGTCAATTGTACTTTCCTGATGCGGTGGATCAAGGTTCTCGATGGAGTAGTCATCA
AATTCACCACAGTATATGTCTACATCTGGCCTAAACTCATCGATATTAATATGACAGTCC
TTATGAAAAACTAAACAGTGGGCAGCTCGCTCACACTCAAGTAAACTTTTGATCTGACTC
TCTCTAATTGCCTTTCTGTTAAAGAACGGGGAATAGTCATACTCCTGTATATTTATTGAG
GGTTTCTTTGAGACTCTTCCAATGTTACGCTTAGGTACATGGATGGTATTCCCATGAGAG
ATCCTAATTCCTGGAGATCGTATGCTTCTAACTGGTCTTTTCAATGGCGTGGCATTGTTG
GCTACCTTGAATTTTGGTGTCTGCCATGGAGGCAACGTCGGCAGCTGGAAGGACCGCTGC
CCGGATTTCCTGTTAGAGCCAATATTTCGAGACATAATGTTTCTGGC
>RGHF80116 Genomic segment corresponding to mRNA: XM_449840 Candida glabrata CBS138, CAGL0M11484g predicted mRNA.
CTCGGCAGCACGTCTGGCGCCCTGCACCACGGTGAACTTGTTCTCCTCGATCTTAAACTT
GGCCTTTGGCGCCTCACCCTCTGCCACCAGCGGCGGTGCCTCGCTCAGCCCATTGGCCGG
GAGGTCTATAGCATACAGGTCCCGTATGTGCCTCGACAGCGGCGCAAAACAGCGGTGGTA
CGCCATAGAAGAGGCTCCATACCCATGCACTAGCAGCGTCGGAGTCACCACCCGGTCACC
GCCTCTGAAGTACCACTGGTTCACCCCACACCGCAGCACCGCCCGCTGGCCCTCGACAGG
CACTTCCTCCATCACCTTATATTGCAAAGTCTCGAGGTCATCGCCTTTGCACCACATTGC
ATAGAAAGGAATAAGTTGTAGTTGTTGTAGTAATGGTAGTTGTAGTTGTGGTTTCTGGAT
GTAGTTTCTGGATGTAGCAGAAGTAGCTACTGTGTCTGTGCTATATATGACTTCATTGGG
TGGCGTTGAAAGTATGGACGATTACAAGGCGTTGATGGAGGCGCAAGAGCAGTGGGAGCA
ATCTGTTGAGCAACTGAACGAAGTGCTGAACTGGGTGCTGCTGCCGCTGCTGGGGAAGTA
CATGGGACGCAAGCTGGCCTGGCGCCTGTGGCGGGCCATTGCTGGCTGGTGAGGGCAGGC
CTTGGCCACTTTATATACACTTACATAGACATCCTATTGGTTTCCAATTATCTGCTAGAG
GGCCGCTGGAAAAGCTGCTGAAAGCTGCTGAAAGGTGCTGAAAGCGGGAGAAAAGACCAT
ACAGGGATGTGGAACTACACAGGGCACAAGCCTGGGCTTATTCCCCAAGCGATGCACCGC
TGGAGCTCCATTACATGTACCATTTATAGCTAATACCATAGAAATTTTATGACTCACTGA
AAATTTTGGCGAAAATTTGCGGGACGAGTATAAAAGCAGGACAATGGCGATGCCTGGCAG
GAGGTGAGCAAGGACCCCAGGACAAGACACTATAGATTAAATGCTGGTCAAAGTTCCTAT
TCTAGGGCGGGAGACCATTCATGTTGGTTACGGTGTGCGTTCGCACATTGTGGAGACGAT
TGTGGGGCTGAAGTCGTCGACCTATGTGGTTATCAATGACAGCAATGTTGGGCGTGTGCC
ATACTTCCAGGAGCTTTTGAGTGATTTTGAAGCGCAATTGCCTGCTGGGTCGCGGTTGCT
GCGGTATGTGGTGAAGCCCGGTGAGGCTAACAAGACTAGGGCCACCAAGGAGCAGATCGA
GGACTACCTGCTGAGCGAAGGCTGCACCCGTGACACTGTGATCGTGGCTGTCGGTGGTGG
TATCATCGGCGATATGATCGGGTATGTCGCTGCCACCTTCATGCGTGGTGTGCGTGTCGT
GCAAGTTCCCACCTCTCTGCTGGCGATGGTCGATTCATCCATTGGTGGTAAGACTGCGGT
CGACACCCCGTTGGGTAAGAACTTCATCGGTGCGTTCTGGCAGCCTGAGTTTGTTCTAGT
GGACATCAAGTGGCTGCAGAGCTTGCCAAAGAGAGAATTTATTAACGGTATGGCAGAGGT
CATCAAGACGGCGTGTATCTGGAACGCCGACGAATTCCAAAGATTGGAGACCCACGCAGA
CGAGTTTTTGCACGTTGTCAACACCCCAAAAATCTCAGAGAAGGAAGGATTCCAACTATA
CGACACTGACATTGAATCTATAAAGGAACACATCTTCAAGCTGGTTCTAGAGAGTATCAA
AGTTAAAGCAGAAGTGGTCTCATCAGATGAGCGTGAATCAAGCTTGAGAAACCTGCTGAA
CTTCGGCCACTCAATTGGCCATGCTTACGAAGCTATCCTAACACCACAAGCTCTACATGG
TGAATGTGTATCGATTGGTATGGTTAAGGAAGCGGAATTATCACGTTACTTGGGTATTCT
TTCCGCTACCCAGGTTGCAAGATTGTCGAAGATTCTGGTCGCATACGGCTTGCCAGTGTC
CAAGGATGAAAAATGGTTCAGAGAACTAACACTAAACAAAAAGACCCCTCTAGATACTTT
ACTGAAGAAGATGAGTATTGACAAGAAGAATGATGGTTCTAAAAAGAAGGTGGTATTGCT
TGAGACAATTGGTAAATGTTATGGTAAGTCTGCCCATGTAGTATCTGATGAGGATTTGAG
ATTTGTGCTAACAGATGAAACCTTGGTTTATCCTTTCAACAACATCCCCAGAGATCAGAA
CAAGACTGTCACCCCACCAGGTTCTAAGTCTATCTCTAATAGAGCGCTGGTTTTGGCTGC
CCTAGGTAAAGGTACCTGTAGAATCAAGAACTTACTGCATTCTGATGATACTAAACACAT
GCTGACAGCTGTTCAAGAACTAAAGGGAGCCAACATTTCCTGGGAAGACAATGGTGAAAC
TGTTGTTCTAGAGGGCCAAGGTGGTAGTACCTTGGTAGCTTGTGAAAACGATCTTTACTT
GGGTAATGCTGGTACTGCCTCTCGTTTTTTGACATCTGTTGCTGCACTAGTAAACTCCAC
TTCACAAAAAGACCATGTTATATTAACAGGTAATGCTAGAATGCAACAACGTCCAATCGG
TCCATTGGTTGATTCTCTACGTAACAATGGTATTAAAATCGATTATGTAAAAAATGAAGG
CTGTCTACCGTTGAAAGTACATACTGACTCTGTCTTTAAAGGTGGTAGAATTGAGCTTGC
TGCAACTGTTTCATCTCAATATGTTTCATCCATTCTAATGTGTGCCCCATATGCTGAAAA
CCCTGTTACTTTAGCTCTTGTTGGTGGTAAACCAATTTCAATCTTATATGTTGAGATGAC
TATCAAGATGATGGAAAAATTCGGTATTAAGGTTGAAAAATCAACTACTGAAGAATACAC
TTACATTATTCCAAAGGGCCATTACGTTAATCCAGCAGAATATGTTATTGAGAGTGATGC
ATCAAGCGCTACATATCCATTGGCTTTCGCTGCATTGACTGGTACTACAGTGACTGTTCC
AAATATTGGTTCTGCTTCTCTGCAAGGTGATGCTAGATTTGCCACTGACGTTCTACAACC
AATGGGCTGTTCTGTTACTCAAACAGCCACATCAACAACCGTTACTGGTCCTCCAGTTGG
CCACTTGAAACCATTAAAGCATGTTGATATGGAGCCTATGACTGACGCGTTCCTAACAGC
CTGTGTTGTAGCTGCAGTAGCTCACGACAATGACCCTACATCGAAGAACACAACTACCAT
TGAAGGTATTGCTAACCAGAGGGTAAAGGAATGTAACAGAATTGAGGCAATGTGTACACA
ATTGGCTAAGTTTGGTGTAAGAACTAACGAATTACCAGATGGTATTCAAGTTCATGGCTT
ACATTCTATCAATGACTTGAAAGTACCAAGCATTGGTAACGAAGCTGTTGGTGTCTGTAC
CTATGATGATCACCGTGTTGCTATGAGTTTCTCTCTACTAGCTGGCATGGTCAACTCAGA
ACAACCAAATTCAAGTAACCCAACACCTGTCCGTATTCTAGAAAGACACTGTACCGGTAA
GACTTGGCCTGGCTGGTGGGATGTTTTACATACTGAGCTTGGTGCTCAACTAGATGGTGC
TGAACCACTTGAGTTGAATTCGATGAAGAACGCAAAGAAAAGTGTGGTAATCATCGGTAT
GAGAGCAGCTGGTAAAACTACAATTAGCAGATGGTGTGCTGCAGCACTGGGCTATAAACT
TGTCGATCTAGATACTCTATTTGAAGAAAGATATGGACATGGAATGATAAAAGATTTCGT
TAGCCAACACGGCTGGGAAAAGTTCCGTGAAGAGGAAGCTAGAATTTTCAAAGAGGTTAT
TGAAAACTATGGCGATGCAGGTTACGTTTTTTCAAGTGGTGGCGGCTTAGTTGAAAGTTC
TGAATCTAGACGTATATTGAAATCATTTTCCAAGAGCGGTGGTTATGTACTTCATCTGCA
CAGAGATATCGAAGAGACTATTATGTTTCTTCAAAAGGATCCTACCAGGCCTGCATATGT
GGAAGAGATCAGAGAAGTTTGGAATAGAAGGGAATCTTGGTACAAGGATTGCTCAAACTT
CTCGTTCTTCGCCCCACATTGTAACTCTGAAGTAGAATTCCAAAATCTAAGGAGGGCATT
CACCAAATTCATTAGAACTATCACAGGTGTAACGACTGTAGATATCCCTACAAGAAGATC
AGCATTTGTTTGTTTGACATTTGAAAATTTGACTGAATATACAAATTCATTAAAAGCGAT
TACATACGGTTGCGATGCTGTAGAAGTTAGAGTAGATCACTTATCCAATATGGACGAAGA
CTTCGTTAGTAAGCAAATTTCTATTCTCAGAGCTTCAACTGATGGCCTGCCAATTATCTT
TACTGTTAGAACCAAAAAGCAAGGTGGTAAGTTCCCTGATGAGGACTATGAAACCCTTCA
AAAGCTACTGATAACTGCTTTGAAGGTTGGTGTTGATTACATTGATTTGGAACTAACTTT
GCCAATTGGTATTCAATACAAAGTTTTGAACATGAAGAGAAATACGAAAATTATTGGCTC
TCACCATGACTTTGCTAGTGCCTACCCATGGGATCACTCCGAATGGGAGAACAGGTACAA
TCAAGCTCTTGCCATGGATGTTGATATTGTTAAATTTGTTGGAATGGCCAAAAGCTTCGA
AGACAATTTAATGTTAGAGAGATTCAGGGACTCACATACAACTAAACCATTAATTGCCAT
CAATATGGGAGCACATGGTCGTGTCTCTCGTGTTTTAAATACAATTTTGACTCCTGTGAC
CTCAGAACATCTTTCAGAAGTTGCTGCTCCTGGCCAACTAACTGTTGCTGAGATCAACCG
TATCTACACAGAAATGGGTGGTATCACTAAGAAGGATTTCTTTGTTGTTGGTAGCCCAAT
TGGCCATTCTAGGTCACCTGTTCTTCACAACACTGGCTACTCAGTGTTGGGCCTACCACA
TCATTTCGATAAATTCGAAACTACCTCGGCTGAAGAAGTTAAGAAGCACTTACTAGATAA
CAAAGCTAACCTAGGTGGTTTGGCTGTAACTATTCCTCTAAAATTGGACATTATCAAGTA
TATGGATGAATTAACGGAGTCTGCTAAGGTAATTGGTGCTGTGAACACTGTCATTCCATT
AGGTAATTCTAAATTCAAAGGTGACAACACTGATTGGCTGGGCATTCGTAACTCTCTTGT
TTCAAACGGTGTTCCTGAGTCTGTCTCAGGCTTATCTGGTTTGGTTGTTGGTGCTGGTGG
TACCTCCAGAGCCGCAATCTTTGCCCTACATAAGCTTGGCTGCCAGAAGATATTCATTGT
TAATAGGACAACCGAAAAGTTAGAAGAACTTGTGAAATTTTTCCCTGAAGAGTACAACAT
AGTTCCAATCAAGGAAGCTGAAGAGGCAGAAGCTGTAAATGAAACTATCGGCGTTGCAGT
GAACTGTGTACCAGCTGATAAACCATTAGATGCAAAGCTAGAGAGCTTGCTGGAAAGACT
ACTATTAAAATCTTCTCACACTCATTTTGTATCAACTTTGGTGGAAGCTGCATACAAGCC
AAGTGTGACGCCAGTGATGAAGCTGGCTAAGGACAAATATCAGTGGAGAGTTGTCCCAGG
TGCCCAAATGTTGGTTCACCAAGGTGTTGCACAGTTCGAGACCTGGAATAACTGTAGAGC
CCCATTCAAGGCTATCTACGATGCAGTAACCGAGATATGATTTGAATTTATGGTCCCTGT
TGCAAGTCCCCGTAAAAGGTATGAGCTTCAATTCTTTTTGATTGACTTGGCACAATAACT
GGGCTGTCTCACTCTATTATTGCTATGATGTATACGAGTTTTCTTTATGCTGATTATTTA
TAATTTATGTACATGTTATAGAATATATATATAACGTACCATTAGAATCGAAATGATTAT
TAATACCGACTCACTGTATCCATCATATCCAGTTTAGTTTTATCGGTGATATCACCTGAT
AAAAGCTAAACGACGCATTGTTCTCTTAAAAGCTCATCGCAGTTTGGTTCTTTAATTCTT
CCAACTCTTATAAATTTGGTATCCATTTCATGAAATCAACTGCTACAACTTCAATATCAG
GTAATAAACAGGATATTAACAATCATTATGACATCCAAGACCAGGAAAGTAGCCGTTATC
ACTGGTGCCAATAGTAACCTTGGGTTGAACATTGCTTATAGATTAATCGAAAGACAGTCT
GCTGACGTCAGATTGACCCTTGTGGTCACTTCGAGGACGTTGCCTCGTGTAAGAGAGGTT
GTTGAGTTGATCAAGAAGTTTGTTGCAACTCAGGAGGATCCATGCTCTGTGGATTTTGAC
TATTTACTTGTGGATTTCACCAACATGGTGAGTGTTTTGAACGCGTACTATGACTTGAAC
CAGAAATACGAGAGCATCAATTACTTCTTTGTGAATGCTGCACAGGGTGTCTATGATGGT
ATTGACTGGATTGGTGCTGTAAAGCAGGTGCTATCTGATCCACTTGAAGCTGTTACCAAC
CCCACTTATAGGAAACAGCTAGTGGGTGTCAAATCAAAGGATGAAATGGGACTGGTCTTT
CAGGCCAATGTATTTGGACCATATTATTTGATCCAGAAAATTCTACCTCAATTGTCGAAG
GGGAAAGCTACTGTGGTTTGGATTTCCAGTATTATGGCTGACCCAAAACACTTATCTCTA
CAGGATATCGAAATGATCAA
>RGHF80117 Genomic segment corresponding to mRNA: XM_449839 Candida glabrata CBS138, CAGL0M11462g predicted mRNA.
GGTGGCAGCGACATACCCGATCATATCGCCGATGATACCACCACCGACAGCCACGATCAC
AGTGTCACGGGTGCAGCCTTCGCTCAGCAGGTAGTCCTCGATCTGCTCCTTGGTGGCCCT
AGTCTTGTTAGCCTCACCGGGCTTCACCACATACCGCAGCAACCGCGACCCAGCAGGCAA
TTGCGCTTCAAAATCACTCAAAAGCTCCTGGAAGTATGGCACACGCCCAACATTGCTGTC
ATTGATAACCACATAGGTCGACGACTTCAGCCCCACAATCGTCTCCACAATGTGCGAACG
CACACCGTAACCAACATGAATGGTCTCCCGCCCTAGAATAGGAACTTTGACCAGCATTTA
ATCTATAGTGTCTTGTCCTGGGGTCCTTGCTCACCTCCTGCCAGGCATCGCCATTGTCCT
GCTTTTATACTCGTCCCGCAAATTTTCGCCAAAATTTTCAGTGAGTCATAAAATTTCTAT
GGTATTAGCTATAAATGGTACATGTAATGGAGCTCCAGCGGTGCATCGCTTGGGGAATAA
GCCCAGGCTTGTGCCCTGTGTAGTTCCACATCCCTGTATGGTCTTTTCTCCCGCTTTCAG
CACCTTTCAGCAGCTTTCAGCAGCTTTTCCAGCGGCCCTCTAGCAGATAATTGGAAACCA
ATAGGATGTCTATGTAAGTGTATATAAAGTGGCCAAGGCCTGCCCTCACCAGCCAGCAAT
GGCCCGCCACAGGCGCCAGGCCAGCTTGCGTCCCATGTACTTCCCCAGCAGCGGCAGCAG
CACCCAGTTCAGCACTTCGTTCAGTTGCTCAACAGATTGCTCCCACTGCTCTTGCGCCTC
CATCAACGCCTTGTAATCGTCCATACTTTCAACGCCACCCAATGAAGTCATATATAGCAC
AGACACAGTAGCTACTTCTGCTACATCCAGAAACTACATCCAGAAACCACAACTACAACT
ACCATTACTACAACAACTACAACTTATTCCTTTCTATGCAATGTGGTGCAAAGGCGATGA
CCTCGAGACTTTGCAATATAAGGTGATGGAGGAAGTGCCTGTCGAGGGCCAGCGGGCGGT
GCTGCGGTGTGGGGTGAACCAGTGGTACTTCAGAGGCGGTGACCGGGTGGTGACTCCGAC
GCTGCTAGTGCATGGGTATGGAGCCTCTTCTATGGCGTACCACCGCTGTTTTGCGCCGCT
GTCGAGGCACATACGGGACCTGTATGCTATAGACCTCCCGGCCAATGGGCTGAGCGAGGC
ACCGCCGCTGGTGGCAGAGGGTGAGGCGCCAAAGGCCAAGTTTAAGATCGAGGAGAACAA
GTTCACCGTGGTGCAGGGCGCCAGACGTGCTGCCGAGCCGGTGACGGATGCCCAGGTGGA
TCAGGAGCTGATGCTGCGCACACACCGGGAGAAGAGGCGGTACTTGCAGCAGTACGAGGA
CTACTATGTGGAGAGCATCGAGCAGTGGCGAAAGGAGAACAACCTAGACAAGTTCAACCT
TGTGGGCCACTCGTTTGGCGGGTACCTGTCCTACAAGTACGCCCTGAAGTACCCTGAGTC
CGTGAACAAGCTCTGCCTGCTGTCACCGCTGGGTATGGAGCGCAACATACACTCGATAAA
TAACACGTTTGAGGAGAACGTGGTCTATGAACTGCAGGAGTCTGATCCTTCCTCATACCT
GTACACTAGAAAGCGCAAGGCTCCAAAGTTCCTGTTCGAGAACCAGTTTAGCGTGCTCAG
GTGGATGGGGCCAATAGGAGACAAGCTGTGTCTGTCCTTTATCAATTCCAGTTACGCCAA
GGTACCCAGCCAGGCATACAAGGACTACTTGTTCGAGTCCTTCCTGGGCAAGAAGCATTT
CGCCAAGCAGAACGTCCATGCTCTGAAGCACTTGTTCACACGCAGTCTGCTCGCAAGAGA
CCCCATCATGGACACCATAGACAAGTTGAAAGTGCCAGATGTATCTGTATTTTACGGTGA
CCACGACTGGATGAACAGCTACGCTGGTTATCTCATGGTCGAACGCTTGAAGAAGTTTAG
AGTTGCCAGCACTTCAGGTGGCTCTGCCTCCTATTTGGAAGTACCTGACGCAGGACATAA
CCTGTTCCTAGATAACCCAGACTACTTCAGCAAGAAACTTGTCCAGTTTCTCAGCGAGTA
AAGATATACACTATACAATACATACAACATAGAATTTTTATAACTACATGGACTACTCCA
TCTTGCCTTACTATGCGATAAACCCAGTTTCCTAGCTCATCGCATCGCACAAGCTCATCG
CAAAAGTAGAAATAAGAGGTTATTTTGATGTAATGAGGGACAGTTGACCTAAGTAGAAGG
TGAAAGTGGTTAATAGCAGTTGTTTGTGGGTTATTGACCATGTCTGGTGTACGCAAGTTG
GCGTGTGAAGGTTGCAGGAAGCGCAGAAGGCGGTGCGATAAGAAGGTGCCATGTTCAAAT
TGCGTCAAGCACAAGATCGAGTGTGTTATGACCAATAATGATCTGAGGAGTAATAGAACT
TCAGTAGCATATGTGCAGAGTCTTGAGAAGCGGGTTAAAGACTTGGAGATGCACATTACA
CAGATGCGTGGGACTGTTGACTCTGGGATCGATGAGGTGGAAAGTGTGGGCTCGCTGAAT
GCGTCTGATGGTTCCGTTGAGAACTTGAATAGCGGTGGTCTGAGTACAAATATCGGTATA
TATCCATCAAATTCGTTGTCATTGAAGAGACCCAGGCCACCTATAACTCAAACAAGCTCT
CAGAGGCAGTTGTTAAACTTGAGCAAAAATCCAACCATTTTGAAAGGCTTATCGTTGTTC
TTCAAATGGTTGTACCCTGGTCATTTTATGTTTATTCATAGAGAGACATTCCTTAATTCA
TTTTTTGGTGATTTTAACACAAAGAGTTATTACTGTTCTGAGGAGTTGGTGTATGCAATA
TTTGCTCTAGGTGCACAGATTGCTGACAGATCAGATGATGTAGCCAACATGGGTGCCGAG
TACTACAGAAGATCAAAGAGTATGGTATTGACTAAGATATTTCAACTGAATGAAGATCTT
AATGATGAATCCACATCGTCATCAAAACTAGCCATAATTCAAACTTTATTATGCTTAGCA
TTTTATGACATAGGCCATGGTGACAACCCAATGGCATGGTA
>RGHF80118 Genomic segment corresponding to mRNA: XM_449838 Candida glabrata CBS138, CAGL0M11440g predicted mRNA.
ATCAGGAGCTGATGCTGCGCACACACCGGGAGAAGAGGCGGTACTTGCAGCAGTACGAGG
ACTACTATGTGGAGAGCATCGAGCAGTGGCGAAAGGAGAACAACCTAGACAAGTTCAACC
TTGTGGGCCACTCGTTTGGCGGGTACCTGTCCTACAAGTACGCCCTGAAGTACCCTGAGT
CCGTGAACAAGCTCTGCCTGCTGTCACCGCTGGGTATGGAGCGCAACATACACTCGATAA
ATAACACGTTTGAGGAGAACGTGGTCTATGAACTGCAGGAGTCTGATCCTTCCTCATACC
TGTACACTAGAAAGCGCAAGGCTCCAAAGTTCCTGTTCGAGAACCAGTTTAGCGTGCTCA
GGTGGATGGGGCCAATAGGAGACAAGCTGTGTCTGTCCTTTATCAATTCCAGTTACGCCA
AGGTACCCAGCCAGGCATACAAGGACTACTTGTTCGAGTCCTTCCTGGGCAAGAAGCATT
TCGCCAAGCAGAACGTCCATGCTCTGAAGCACTTGTTCACACGCAGTCTGCTCGCAAGAG
ACCCCATCATGGACACCATAGACAAGTTGAAAGTGCCAGATGTATCTGTATTTTACGGTG
ACCACGACTGGATGAACAGCTACGCTGGTTATCTCATGGTCGAACGCTTGAAGAAGTTTA
GAGTTGCCAGCACTTCAGGTGGCTCTGCCTCCTATTTGGAAGTACCTGACGCAGGACATA
ACCTGTTCCTAGATAACCCAGACTACTTCAGCAAGAAACTTGTCCAGTTTCTCAGCGAGT
AAAGATATACACTATACAATACATACAACATAGAATTTTTATAACTACATGGACTACTCC
ATCTTGCCTTACTATGCGATAAACCCAGTTTCCTAGCTCATCGCATCGCACAAGCTCATC
GCAAAAGTAGAAATAAGAGGTTATTTTGATGTAATGAGGGACAGTTGACCTAAGTAGAAG
GTGAAAGTGGTTAATAGCAGTTGTTTGTGGGTTATTGACCATGTCTGGTGTACGCAAGTT
GGCGTGTGAAGGTTGCAGGAAGCGCAGAAGGCGGTGCGATAAGAAGGTGCCATGTTCAAA
TTGCGTCAAGCACAAGATCGAGTGTGTTATGACCAATAATGATCTGAGGAGTAATAGAAC
TTCAGTAGCATATGTGCAGAGTCTTGAGAAGCGGGTTAAAGACTTGGAGATGCACATTAC
ACAGATGCGTGGGACTGTTGACTCTGGGATCGATGAGGTGGAAAGTGTGGGCTCGCTGAA
TGCGTCTGATGGTTCCGTTGAGAACTTGAATAGCGGTGGTCTGAGTACAAATATCGGTAT
ATATCCATCAAATTCGTTGTCATTGAAGAGACCCAGGCCACCTATAACTCAAACAAGCTC
TCAGAGGCAGTTGTTAAACTTGAGCAAAAATCCAACCATTTTGAAAGGCTTATCGTTGTT
CTTCAAATGGTTGTACCCTGGTCATTTTATGTTTATTCATAGAGAGACATTCCTTAATTC
ATTTTTTGGTGATTTTAACACAAAGAGTTATTACTGTTCTGAGGAGTTGGTGTATGCAAT
ATTTGCTCTAGGTGCACAGATTGCTGACAGATCAGATGATGTAGCCAACATGGGTGCCGA
GTACTACAGAAGATCAAAGAGTATGGTATTGACTAAGATATTTCAACTGAATGAAGATCT
TAATGATGAATCCACATCGTCATCAAAACTAGCCATAATTCAAACTTTATTATGCTTAGC
ATTTTATGACATAGGCCATGGTGACAACCCAATGGCATGGTACTTATCTGGACTGGCTTT
TAGAATATCATATGAAATAGGTTTACATTTGAACCCAGAAGCTTGGGCCCATGTTTACGA
AGATGAGCTATCTGGGGTTGATATCGAGGTGCGTAGTAGAGTTTATTGGGGTTGTTATAT
TGCTGATCATTTGATTACGTTATTATTTGGAAGAACCACAATTTTAAAACTTTCGAACTC
CACAGTGCCGGAGACTGACGAACTGCCTGAGATAGAGTCTGGTATTGAAGATTTTATATT
TGATCCCAAATGCACTTTATCAATGGCCAAGCCTTTAAAGAACCTGATTGTGGTTTGTAG
AATTACGGAGGTGTTCGCGCCGAAGATATTTGGCCAGTCGGAGTTTCCTATGCAGAGAAG
AGAACACTTATCGAAGTTCAATTTAGAAATGTATAACTGGCGAAAAGACCTGCCAAAGGA
ACTCCGGTGGTCTAGATCCACGATAAAGAATATGCACGATTTTAACCCATCCAGGGCATA
CATATGGTTTCACTACTATCTTGTACTGATATCCTACAACAAGCCATTTTTGGAAGAACT
TAAACTAAGTAGAGAGCTGATCACGGAGCACATAGATGAATTGTCTTTACTGTTGGAAGG
TTGGGAAATAAAATTCGGTGGCTTTCAAACAACCAATTTGTACATGGTATACTGCGTGAT
CCTTTCATTACAATGCATGAAAACGGAAACCATAAGTAACAGGCATTACAAGCAATTCAT
GGCGTTCTTAAAATCGCCATCGTTAACATATGAGATAGCAAAGAAATTTGTCGATAACGA
CAACGAACCCGCAGGTACAGAGCCTCTGGACCTTTTATTAGGTACATTATCCAGCGGTAC
AGACTTGAAACTCGAATATAACTTGGATTTCACACTGCTAAATGAAATTGATCTGTTGAT
TGGCGGATCAAATGGTCCAATGCTATGATATCGAGTGACATACATACCCTTTGGTGAGCT
TGTATTAGTGATCCAACTGAAGTCATCGCCTCTCATTTTTGCCCGAAAACGCAGTTTATA
CGGGATTTTCACTGGGATTTGAAAGAAAATATCACAATCAGCAACCTTTTGGCATAAAAT
GGGCAGATACCTAAAGCTCATCGCAGTTCTACTTACCAAACTGGACGGATACAGTGCTTA
GAATAATAATATTAGAGCTGAAACCCTACCAAAGTGATTACAGTTGCATTACTGCATTGG
TTTTCTAGTTAATTTACGTGCAGCTGTGGCTTATTTATTAATGTCCGATTTGACTATAGG
GACCTGATTTACACTGAACTCAAAATATGGGAGGTCAGGATGCTGTGAGTTGTAACACCG
AGGATACCAATCCTCGTGCGGATGAAGCTTTGCAGTTATGGGAACAAGGTGCTGCAAAAG
AGCAGGCCGGATCTCTGATGGATGCCATCAATTTTTATAGAAAGGCATTGAAAGTTCATG
ATGGTGTCGAGAAACTGTATCGAAAGAAGTTACAGGAAGACTATATGCTGCAACAGAAAC
TAGAAGCTTTGAATTTAAATGATAAGAGCAATGATCATACTGAAAATACCAGCGATGTCA
ATGGTACAAGTGAGGAAGCAGGGCCTGTAGATCCATGTTGGATACTGGAAATGCTACCCG
ATGATATACTACTACAAATAATTAAGCAGGTAGTTTATATGTCAGGTGAATCATGGGTGA
ATTTATCAAAAACATGTGCATCTTTCAATAAGCTATGTTTTCATAATAGTTTGCCCTACC
AAGCATTTGCCGATTATATTTATCCCAAGCAGGTGTATGACTCCGAGACTTTACAAATGA
ATAAAGTCACAGATATGAAATCTTTTACTAAAGAGATATGGGGTGATGATGCAAAGCAAA
TGATATGCAACAGGCCCTTCATAAAATACCATGGTATTTACATTAGTGTCGTTAATGTAG
TACGGTAT
>RGHF80119 Genomic segment corresponding to mRNA: XM_449837 Candida glabrata CBS138, CAGL0M11418g predicted mRNA.
ATTGTGGTTTGTAGAATTACGGAGGTGTTCGCGCCGAAGATATTTGGCCAGTCGGAGTTT
CCTATGCAGAGAAGAGAACACTTATCGAAGTTCAATTTAGAAATGTATAACTGGCGAAAA
GACCTGCCAAAGGAACTCCGGTGGTCTAGATCCACGATAAAGAATATGCACGATTTTAAC
CCATCCAGGGCATACATATGGTTTCACTACTATCTTGTACTGATATCCTACAACAAGCCA
TTTTTGGAAGAACTTAAACTAAGTAGAGAGCTGATCACGGAGCACATAGATGAATTGTCT
TTACTGTTGGAAGGTTGGGAAATAAAATTCGGTGGCTTTCAAACAACCAATTTGTACATG
GTATACTGCGTGATCCTTTCATTACAATGCATGAAAACGGAAACCATAAGTAACAGGCAT
TACAAGCAATTCATGGCGTTCTTAAAATCGCCATCGTTAACATATGAGATAGCAAAGAAA
TTTGTCGATAACGACAACGAACCCGCAGGTACAGAGCCTCTGGACCTTTTATTAGGTACA
TTATCCAGCGGTACAGACTTGAAACTCGAATATAACTTGGATTTCACACTGCTAAATGAA
ATTGATCTGTTGATTGGCGGATCAAATGGTCCAATGCTATGATATCGAGTGACATACATA
CCCTTTGGTGAGCTTGTATTAGTGATCCAACTGAAGTCATCGCCTCTCATTTTTGCCCGA
AAACGCAGTTTATACGGGATTTTCACTGGGATTTGAAAGAAAATATCACAATCAGCAACC
TTTTGGCATAAAATGGGCAGATACCTAAAGCTCATCGCAGTTCTACTTACCAAACTGGAC
GGATACAGTGCTTAGAATAATAATATTAGAGCTGAAACCCTACCAAAGTGATTACAGTTG
CATTACTGCATTGGTTTTCTAGTTAATTTACGTGCAGCTGTGGCTTATTTATTAATGTCC
GATTTGACTATAGGGACCTGATTTACACTGAACTCAAAATATGGGAGGTCAGGATGCTGT
GAGTTGTAACACCGAGGATACCAATCCTCGTGCGGATGAAGCTTTGCAGTTATGGGAACA
AGGTGCTGCAAAAGAGCAGGCCGGATCTCTGATGGATGCCATCAATTTTTATAGAAAGGC
ATTGAAAGTTCATGATGGTGTCGAGAAACTGTATCGAAAGAAGTTACAGGAAGACTATAT
GCTGCAACAGAAACTAGAAGCTTTGAATTTAAATGATAAGAGCAATGATCATACTGAAAA
TACCAGCGATGTCAATGGTACAAGTGAGGAAGCAGGGCCTGTAGATCCATGTTGGATACT
GGAAATGCTACCCGATGATATACTACTACAAATAATTAAGCAGGTAGTTTATATGTCAGG
TGAATCATGGGTGAATTTATCAAAAACATGTGCATCTTTCAATAAGCTATGTTTTCATAA
TAGTTTGCCCTACCAAGCATTTGCCGATTATATTTATCCCAAGCAGGTGTATGACTCCGA
GACTTTACAAATGAATAAAGTCACAGATATGAAATCTTTTACTAAAGAGATATGGGGTGA
TGATGCAAAGCAAATGATATGCAACAGGCCCTTCATAAAATACCATGGTATTTACATTAG
TGTCGTTAATGTAGTACGGTATGGGGCAAATGATGAGGGTTCTTTGTCACTCATGAATCC
CATTCATATACTGACGTATTATAGATACTTCAGATTTTATCCAGATGGTTCTTGTCTAAG
ACTGTTGACTACAGATGAACCGAGTTTTGTAGTTAAGCATTTCTCTAAGGAAACACCTAT
TAAAGATTCAGAGATTTGTAGGTGGTCATTAGGTTTCGATTATGATTTTGGACTTTTGCA
TATTACTAGAACATCGGATAAGTATGAGTTTCATGAAAAGTTTGTAATAAAAAATCAAGG
AAGAAAAAAGCATCACCAATTAGCTTGGCTTTCTTCGGTTGTTATTGATAATGAAGGTGT
GGAAATGGAAAATTCATTGAAAAATGAAAGAGCCTTTCATTTTTCAAGAGTGAAATCTTA
TGAAAACTCACTATAGTAGCTATAATGAGCCTTTGGGTTTCATCTTAAGAAATTCGATTT
TTTGGTTAGTATCAAGTTCTATTATCAAGCATATAGAATATTTATTTTGGGTAAGAATTT
TTAGATATTTCAGTAGCAAATGTTTTGAACAATTACGAAATATATATAAAATTGCAATGG
AATAAAATCAAAGAATATTATATTACTGTAAATTAAAGATTTAGGTTCTTTAGGATATGG
GATGCCAACTCTTTATATAGCCAAGTGTTACCGGACACTTTCTTGAAATGGACACCAGCA
AGACCCACAATCCGCACCTTAACGATGTGAATCTCAAATTTAACTCTGCTTTTTTCATTA
GATGCTTTTGCGATAGCTTGTTGTTCTAAGTCAAGGTCAGGTCTATTCATATTTTGAACC
CTTGAAGTAGTTAAGATATCTTCTTGATTTGCAATATTGTCTAGAGATGTTGTTGAGTGT
TCGTCAGAGAGTGTGCTGCCAAGGTTGATATTTTGGGCAACTGGTGACATAACTTCAGAA
ATATTCCTATGATGTTCAGTGGTTGCCATTGGAGTTGTAGGTATATTTGGTGAAATTTTT
GTGGAACCTTGTCTTCTAATGGAATTTTGTCTTGATCCAGATCTGATACTTCTATATGTT
ACGGCTTGATTCTCAATAGGAGTAGGTAGCTGTAGATGGTTCTGGGATGGATGTGGAGAC
AAGTTTGTATTTATTGTTAGCCTGTTATCAATGTTGTTCTCGTCTGTCTCTGCTAATGGA
TTGTACTCAGGAAGTTCATTATCATTATTTAAGAAACTTAACTGGCCTTCGTGTGTACAA
ACAAATCCACCTTTAACTTCTTTGAACTCAACATGCATCTTTTTCAACAAATGCATGATT
TTATAACGAACAATAGGAAGAGGTTTAGATGATGTTGTTTGCACGGAAAAGAAACCCTTC
AAGAACAAAGACCTTGGATAATCAATAGATGGCATTGTTCCAGGAGGAGCACGAGA
>RGHF80121 Genomic segment corresponding to mRNA: XM_449835 Candida glabrata CBS138, CAGL0M11374g predicted mRNA.
AGTGATTGGACATGGTACACATCTCGAACAACCTGCATATGTGCGGGTGGTAGAAGATCT
GGCCCAAGGATGCCTCCCGTATGGCCCGCTTATCTCTGGATATCTCTTTCTCCAGTTTCT
TCTGTCTCTCCATAATCTCCTGGTTGTTTACCGGCGGCGGGCTGTTCTGCTCCTTGTGCA
GGAAGGCCTTTGTTGCCCTATTTACAATCTTGATGGCACACACCTCTCCTGTACGTCTGT
GCTTCGCCAGCTTCACTTTCCCCATAGACCCAGCACCCACTGTCTCCAAGAAATCCCAGT
CGCCCAGCGACTTCCTGTGGAACTGCTTCATTTGGCCCTGGCCCTGGCCCTGTCCTTGGC
CCTGTCCTTGGCTCTGTCCTTGGCCCTGACTTTTCCTCTCTGCAGGCACGGACGCAGGTG
CTCCTGGCATATCCGTAGCCTGCATCTCCGCATTCGCATCTATATCCTGTACTCCAGCAT
TCACAGTGGCTGGCTCCATCAGCTCCCGCGCACCACTCTTCCCCATCATCCGCAGCGACG
CCGGCGCCATCGCTATCCCGCGCTCCTCCTCGCGCCGCCCCATCTGGAACCCCGTATTCA
CATGGTAGTCCCTCTCCATTATCGCACTTGACTCTTATAAAAAGGCTTACTGCACTAGGA
GTGTTGTGTAAACTGTCCAAGAACTCCAGGATCTGGTTTCTTTATAGTCCTGAGTGTTTT
TTTTTATTTTAAATTTTTTTTTTTAATTGAAATTTTGAAATTTCCAGAAAACTTTTGATA
AATTTCTGCTCCCAGGAGGATTCGAACGGATGTTCACGTATAATATGATATACGTATGTA
GTTATATCCGTGTGAAGAGATATTTTGATTTTTGCCGGAACTTCCCAAGCTGATGGGGGT
CTTTAGCTTGGCGTCTCTTCCTCATACATAAATAAGAGGGCTCGGAAGTGGTATTTAGCC
GCGCAGGAGTTGTAAGTACATTGCGCGTAACGGGAATAGGATGGACTTTGACATGGACGT
GGACCTGTTTGGCGATAACGACGGGAACGACGGGAACGACGCGCAGGACTACTCGGTGTA
CGAGAGCGCTGACGAGAAGTCTCGGATCAAGACGTCTTCGCCGGGGGAAGCTGAGGATGC
ACATGAGGATGCTGGTGATGCCGCTGGTGATACCGCTGGTGATGCCGCTGGTGATGCGCC
AGGTATACTAGATTTTGAGCCAGAGCACAAAGTATCGGAACAGGAATCTGAGGCACCTGA
AAAAGAGGCTGTGGATGTAACAGAAATGGAAGCACAAGAACCGGCAGATGTGACAGAACC
TGTATCATCTATATCACAACCCACTGAGGTTAAGTCAGACACAGACCCTAACAAAGATAA
GACCGATGCGGAACAACCAATCGAAGACAATCTAAAAGCAGAACAACTTACAGATGATAA
ACAAGAACTAGAACAACCAATCGAAGAAAAGCTAGACGCAGAACAGTCAATCGAAGACAA
TCTAAACTCAGAACAACCTACGGATGATAAACAAGAAGTAGAACAACCAATCGAAGACAG
TCTAAACGCAGAACAACCTGCTGAAAATAAACCAGAAGTAGAACGGCCTACTGAAGACAA
GCAGGACTCAGAACAACCTAACGATAATAAATCAGATGTAGAATTACAAGATGATGCTAC
AGAATTGCCAACTGGTCGAGAGATTTCTAATGAACAACCAATTGAAGATAGGGCTGATGA
ACAACCAAATGAGGAAAGGGTCTCTGGTGATGACGGAAATGAATTTAAGGCTTCCGATGA
GTTACCAAATGAGGAAAAAGTTTCAGATGATTCAATAATTCAGGAAAAAGCTTCTGATCA
ACAAATTACAGAAGGAATTGTCTCTGATCAACAAATTTCCAAGGACAAACCTACTGATGA
GCAAGCTCAGGACGAGATTACCGATGGACAACTCCAGTCCAAAGTTACTGATGACCAAAT
AAGTCAAGACATGACTTCCTCTGAACAGCCATCCCTTGGACATGTATCACATGAGCAGCA
TATTGATGGGCCAGCTTCCACTCAACTACCCACTAAAGAAGATATAACTCAAGAGCACAC
TAACGAAAGTACTTCTCATGTACACGGCATCACATCCAATGAGCAGCCTAAAGAGCATTC
ACCCACAGAGGAATTACCTACTCTAGAGATATCTAATGGATTGCCCATTGAAAAGCCCTC
TGATGAAAAACTCTCAGGTGAAAACCCTGTTGATGAAATACCTGGGCAGGATAAAAATGT
ACAAGACCATACTACAGAAGATGTCAAGATGCAGGATGGAATAGAGTCACCAAATGATTT
ATTAAAAGAAGAAAAGGATGAAGCACAGTTAACAGGGTCTCCGGCCACTGAAGGAGAACA
GGCATCAAATGATTCAGAATATGCTTTAATCCAGACACATGAAATTGTGATACCAAGTTA
TTCCAAATGGTTTGACTTAAGAAAGATACATGAGATTGAAAAGAAGTCCCTGCCAGAGTT
TTTCACTAACAGGATTCCTTCCAAAACTCCTCAAGTATATTTAAAGTACAGAAACTTCAT
GGTAAATGCATATAGATTGAATCCAAATGAATATTTTACGGTGACAGCTGCAAGAAGAAA
TGTTTCTGGTGATGCTGCTGCGTTGTTCAGAATACACAAATTTTTAACTAAGTGGGGTAT
TATAAACTATCAGGTGGATGCTAAAGTATTACCCAAGAATGTTGAACCTCCTTTTACTGG
TGATTACTCTACGAGACATGATGCTCCTCGTGGATTGTTCCCATTCGAAAGTTATAAACC
ATCTGTTCAACTACCAGATATGGCAAAGTTGAAGAAGATGATGGATGTGAATGACTCAGA
AAGTGCACTGTACAGATATCTAAAAGAAGAGAAAAGAAAATTTATAGAAGGCAAAATCGA
AAATAGTGTGCACCACAAACAACATACAAAGACTGAGGTGAAGAAAGAGAATCAAGATGA
AAAAAATACAGAATCTACAGAACAACAAACAGCTCCGGCTCACCATGAGGGCCAAGAACG
TAGTAGTTTAAAAAGGTCTAGTGAGGCAATCTTCAATGAAGAGCATAAGTTGAAGAAACC
AAAGATTTTGGATCACACAGACGAGGAATGGAGCAGAGAAGATTTGCAAAAACTACTGGA
TGGTATGCAAAAACATGGTGTAGATTGGTACAAAGTGGCTTCTGAGATTGGTAATAAAAC
ACCAGAACAATGTATTCTCAAGTTCCTTCAGCTACCTATCGAAGACAAATTTTTATACAA
CGGTGAAGGTGGTAAAGATTTGGGCCCTATCAAATTTGCTCCTCATTTGCCTTTCTCTAA
GAGTGAGAACCCTATCTTATCGACAATTGCATTTTTAGTAGGTATGGTTGATCCTCAGAT
AGTGAAGAATATGACCAGCAGAGCTATACAACGGATTGAAGACGTTCATGAACAGAATCT
AAAAAATACGAAGAGTGACGCAAAAGAAGGCTCTGAGATTGCCATTGCATCCCTGGGCGT
ACGCTCTGGTGTTTATGCCAACAATGAGGAGAAACATTTACACGCTCTCTCCCATGAATT
AGTACAAATCCAATTACAAAAACTAGATTCTAACCTAGAATTACTAAATCAAATGGAGAA
GAGTTTTGATCTTGAAAAGAGAATGTTGGAGAAACAACAGGAGTCCTTACTTCTGCAGAG
ACTCCAGATAGCCAAGAATGCGAGATCGGTCATGGAGATAGCGACCAAGATTCTAGAAGA
TGCAGATGATAAGGAGGCTCTAAAGAAGGATCTAGAAGTAATCAGGGACCATGTAATGGA
CCCACCTACGCCATCTTTGGCTACGCCAGGTGATTCAAAGTCATCTACAGAGCCTAAGGA
GGTCAAACCGGTATCCATCGAAGTACCACAGTACTACAGATACTGGTCAGCATAACAATA
CATATCCCAGGCAGTTATTCTGTAAAAGGTACAGTTTACGCAACAAATCACTACTTGTAA
TATTAACGATATATATCCGTATAAACTCCACACATTTCCAGTTACTGTAATACAATTAAA
TATCTATATTTCTATATTATCCATTCACTCGTTGCCAGCTATCTTACACAACGGCTGGAA
ACACCTGAAGATATAAGAATAATATTAGTTGTAGTCATATAAACTGCTCTAGTATCAAGT
CGATATAGTAATAAGATTGGTTGCAGTCTTTTTATAGTATTGAAACGTCCTGATAGAGAT
ATAGCAATGGTTATGTTAGGACAGGTAGTGGCTTTGGCCATGGCAAGCAGCGCGGTGGCC
CTCAATTGTAAGAATCACAACGTTTTGAGCAATTATAACGTTGCGAACAAGGATATACTG
CTGAAGAATGAGTTGGACACTCCACCCAGCAAGACTTCAGAGATGTGGTATCTTGCTCCT
TGTGAAGACGGATCTCGGAGACAGAGGCCCAGTGAGTGTTCGAGCGATGACTTGATGTGT
GCCATCAGGCATGTTAAGGTGGATGGAAGCGACCATTTGACACAAAAATTGGATGTCCAT
AAAAGTGCCAAGTATGAGGTAGAAGAGGTCGAGTCTGGCGGGTTTGATATCAGATTCTTG
GGTGTTAAATGGGGCAGTAACACAATCGATGCTACTTTGAGTTACTCTTGTGATACTAAC
TTGAAGACAGACGAACTGGTGACCACGATCTGGAATTCTGAGTATGTATTGATTGAGATG
TCTGGTCCATCTGGTTGTAAGCGTGACGGGAACTCTGACTCTGGCGACAACGGTAATGGT
AACGGTAATGGTAACGACCCTGATAACAATAATAACACTGGCAAGGATAAGAAGAGCAAG
AAAACATCATGGTTTACCTGGTTGTTTGTTTACGCTATTCTCTTTACTGTCATATATTTG
ATGGTAGTCTCATACTTGAACACTAAAGGTGGATC
>RGHF80122 Genomic segment corresponding to mRNA: XM_449834 Candida glabrata CBS138, CAGL0M11352g predicted mRNA.
TTCAGCTACCTATCGAAGACAAATTTTTATACAACGGTGAAGGTGGTAAAGATTTGGGCC
CTATCAAATTTGCTCCTCATTTGCCTTTCTCTAAGAGTGAGAACCCTATCTTATCGACAA
TTGCATTTTTAGTAGGTATGGTTGATCCTCAGATAGTGAAGAATATGACCAGCAGAGCTA
TACAACGGATTGAAGACGTTCATGAACAGAATCTAAAAAATACGAAGAGTGACGCAAAAG
AAGGCTCTGAGATTGCCATTGCATCCCTGGGCGTACGCTCTGGTGTTTATGCCAACAATG
AGGAGAAACATTTACACGCTCTCTCCCATGAATTAGTACAAATCCAATTACAAAAACTAG
ATTCTAACCTAGAATTACTAAATCAAATGGAGAAGAGTTTTGATCTTGAAAAGAGAATGT
TGGAGAAACAACAGGAGTCCTTACTTCTGCAGAGACTCCAGATAGCCAAGAATGCGAGAT
CGGTCATGGAGATAGCGACCAAGATTCTAGAAGATGCAGATGATAAGGAGGCTCTAAAGA
AGGATCTAGAAGTAATCAGGGACCATGTAATGGACCCACCTACGCCATCTTTGGCTACGC
CAGGTGATTCAAAGTCATCTACAGAGCCTAAGGAGGTCAAACCGGTATCCATCGAAGTAC
CACAGTACTACAGATACTGGTCAGCATAACAATACATATCCCAGGCAGTTATTCTGTAAA
AGGTACAGTTTACGCAACAAATCACTACTTGTAATATTAACGATATATATCCGTATAAAC
TCCACACATTTCCAGTTACTGTAATACAATTAAATATCTATATTTCTATATTATCCATTC
ACTCGTTGCCAGCTATCTTACACAACGGCTGGAAACACCTGAAGATATAAGAATAATATT
AGTTGTAGTCATATAAACTGCTCTAGTATCAAGTCGATATAGTAATAAGATTGGTTGCAG
TCTTTTTATAGTATTGAAACGTCCTGATAGAGATATAGCAATGGTTATGTTAGGACAGGT
AGTGGCTTTGGCCATGGCAAGCAGCGCGGTGGCCCTCAATTGTAAGAATCACAACGTTTT
GAGCAATTATAACGTTGCGAACAAGGATATACTGCTGAAGAATGAGTTGGACACTCCACC
CAGCAAGACTTCAGAGATGTGGTATCTTGCTCCTTGTGAAGACGGATCTCGGAGACAGAG
GCCCAGTGAGTGTTCGAGCGATGACTTGATGTGTGCCATCAGGCATGTTAAGGTGGATGG
AAGCGACCATTTGACACAAAAATTGGATGTCCATAAAAGTGCCAAGTATGAGGTAGAAGA
GGTCGAGTCTGGCGGGTTTGATATCAGATTCTTGGGTGTTAAATGGGGCAGTAACACAAT
CGATGCTACTTTGAGTTACTCTTGTGATACTAACTTGAAGACAGACGAACTGGTGACCAC
GATCTGGAATTCTGAGTATGTATTGATTGAGATGTCTGGTCCATCTGGTTGTAAGCGTGA
CGGGAACTCTGACTCTGGCGACAACGGTAATGGTAACGGTAATGGTAACGACCCTGATAA
CAATAATAACACTGGCAAGGATAAGAAGAGCAAGAAAACATCATGGTTTACCTGGTTGTT
TGTTTACGCTATTCTCTTTACTGTCATATATTTGATGGTAGTCTCATACTTGAACACTAA
AGGTGGATCCTTCCAGGACTTCCGTAATGAATTTGTTGAACGTGGTACAGAATTCATAAC
TTCTCTGCCAACATTTGTCAAAGAAGTAGTAACCAAGACCTTAGGAACGCGAGATTCATC
TGCAAGTAGAGGTGGATATAGTGCGGTATAGGCTGAGTAGCACTGTGTAGTGTATTACAT
CAAAATCACAAACCCCTTCGCTTTGTGCCATTTGGAGTGTCTGAAATAAAGCGTTTGGTG
CTGAATACTAAGTGGACTTCGGTAGTTAGAAGATAATTGGTATTCTCATAATAACCCCCG
GTCTAAATTCTAATACGTAGAGATATAGCTCAATAATATTTGTATTATTCCCAATCACAT
GATCACCTGTTTCTCGGCTTATTAGGCCGATGCCCTAAACGGGTCGCTTATCGGTGCGAT
GAGCTCTACTAAAAGGACCGAAACGAACAACAAAACTGGTGGATATCAACACACAACAGA
CATCCAAGACAGTGGTTGTGTTTAGTGCTCAACATATATTCAACGTTAGGAGCTTATTTT
TACGTTATCTGCTTAATTGGATGCGAATCAAAGGCTTATAAACAGTATCAGACTTTCCAA
AACACAGGCTACCGAATCATCTTTTGTTGCGATTAAAAATGACCATTGCTCTTCCAGGAG
TGGACGGTTCAACTGCTTATAACTATGCAGTACGCCAGCGGAACGTCTTTCGTACAGTCT
TCACTGCTAATGTGTTCCATATCAGCTTAACGCATTGGTTTTTAATGTTTTGCTGGTTGA
ATCTCATGTGGAGATATTATTTCAATCATTACAAGGATCTGTACAAGTATAATAGACTAA
TAGCATCTCAATTGTCTAATTGCATGCTATTTGGGCTGTCTGATATACTTGCACAATGCA
TTACGTGCTATTTTTCTAGGGAGATGGACCCAGTGCCTCGAATAATAGATGAGACGGTCC
AGAATTTGATACCTTATAATGTAATGCCACTTCCTGGGGGTATATTTGAAGCCAATGAAG
AGTTACTAGACTCTGACAATGATGATAATTTGTCTGTGTTCAATGACTATGGTGAGTATG
ATAATAGCAACGACGAGATAGAATACAATCATACTGAGAAAGTGGCCACTTTTCACTTTA
GAAGATGGTTA
>RGHF80123 Genomic segment corresponding to mRNA: XM_449833 Candida glabrata CBS138, CAGL0M11330g predicted mRNA.
GAGGTCGAGTCTGGCGGGTTTGATATCAGATTCTTGGGTGTTAAATGGGGCAGTAACACA
ATCGATGCTACTTTGAGTTACTCTTGTGATACTAACTTGAAGACAGACGAACTGGTGACC
ACGATCTGGAATTCTGAGTATGTATTGATTGAGATGTCTGGTCCATCTGGTTGTAAGCGT
GACGGGAACTCTGACTCTGGCGACAACGGTAATGGTAACGGTAATGGTAACGACCCTGAT
AACAATAATAACACTGGCAAGGATAAGAAGAGCAAGAAAACATCATGGTTTACCTGGTTG
TTTGTTTACGCTATTCTCTTTACTGTCATATATTTGATGGTAGTCTCATACTTGAACACT
AAAGGTGGATCCTTCCAGGACTTCCGTAATGAATTTGTTGAACGTGGTACAGAATTCATA
ACTTCTCTGCCAACATTTGTCAAAGAAGTAGTAACCAAGACCTTAGGAACGCGAGATTCA
TCTGCAAGTAGAGGTGGATATAGTGCGGTATAGGCTGAGTAGCACTGTGTAGTGTATTAC
ATCAAAATCACAAACCCCTTCGCTTTGTGCCATTTGGAGTGTCTGAAATAAAGCGTTTGG
TGCTGAATACTAAGTGGACTTCGGTAGTTAGAAGATAATTGGTATTCTCATAATAACCCC
CGGTCTAAATTCTAATACGTAGAGATATAGCTCAATAATATTTGTATTATTCCCAATCAC
ATGATCACCTGTTTCTCGGCTTATTAGGCCGATGCCCTAAACGGGTCGCTTATCGGTGCG
ATGAGCTCTACTAAAAGGACCGAAACGAACAACAAAACTGGTGGATATCAACACACAACA
GACATCCAAGACAGTGGTTGTGTTTAGTGCTCAACATATATTCAACGTTAGGAGCTTATT
TTTACGTTATCTGCTTAATTGGATGCGAATCAAAGGCTTATAAACAGTATCAGACTTTCC
AAAACACAGGCTACCGAATCATCTTTTGTTGCGATTAAAAATGACCATTGCTCTTCCAGG
AGTGGACGGTTCAACTGCTTATAACTATGCAGTACGCCAGCGGAACGTCTTTCGTACAGT
CTTCACTGCTAATGTGTTCCATATCAGCTTAACGCATTGGTTTTTAATGTTTTGCTGGTT
GAATCTCATGTGGAGATATTATTTCAATCATTACAAGGATCTGTACAAGTATAATAGACT
AATAGCATCTCAATTGTCTAATTGCATGCTATTTGGGCTGTCTGATATACTTGCACAATG
CATTACGTGCTATTTTTCTAGGGAGATGGACCCAGTGCCTCGAATAATAGATGAGACGGT
CCAGAATTTGATACCTTATAATGTAATGCCACTTCCTGGGGGTATATTTGAAGCCAATGA
AGAGTTACTAGACTCTGACAATGATGATAATTTGTCTGTGTTCAATGACTATGGTGAGTA
TGATAATAGCAACGACGAGATAGAATACAATCATACTGAGAAAGTGGCCACTTTTCACTT
TAGAAGATGGTTAGGGTTTATGGGATGGGGAGGTTTCATTTCTTTTTTCCAGGTGCCATG
GTATATTATCTTAAACACAATATATACTGAAGATCCTACGGTAGTTCAGGTCCTTGAGCG
GGTTCTCACTGACCAATTGTTATACTCGCCGGTATCCCTATACTTCTTCTTTATGTACTC
CAATTATGTGATAGAGCAAGGTGACAGATACACTTTTAGTATGAAGATAAGAAGGCTATA
TGTAACCACCCTGGGATGTAACTATATGATTTGGCCTATGATGCAATTCATCAACTTTTT
AGTCATACCTAAGCACTATCAGGTGCCCTTCAGCAGTTCCGTAGGTGTGGTATGGAACTG
CTTCTTATCTATGAGAAATGCAGCAAAATAAGCGTATTTCGATATTTAACTGTTTTGACC
TTATAATTTGCCATAAGCAAGTTGATCCTTTAAACTAAAATCTGAGAGAATATGTATAAA
TTCTTACGATATAGTACAATTCAGGAACACAAAACGTCTGTTCATTAAACTACATACTGC
TGAGATTGGTCTCTCAATATATTCTTGTATAGCTTACTACTTCTCTGTTTACGGAAGTAT
TGCTTCACTTTTGGTGGGACATGAGTCAGAACATAGTAATTTAACATACACCATATAGGA
ATTAGTATAATAAGCCCTGTTGGGATCGAAGTCAATTGTAATAAGTTGCCTAACTTACTA
TCGGGGTTAACTAGCATTATCACAAAACTTACTAGAACTGATAGGGCTATATCTCTGACA
TATTGGACATTGTGGTGGACAGGTTCCCTGTATGGTGGCCCAATTGATAAGACTACTGAC
GTCAAGATATATTGGAAGTTAGAGATGTAGAATAATACTGTATTATCAGATGATTGCACT
GCATCATCACCACCAACAATAGGCTTGATATACCAAGGCCTGCCTTGAATCCATATCCAT
GGTAAGAACTGAAATAAAAACAAAAACACGATATCCAAAATCAACGGTACCAATATCTTA
GGTGAAACAAGATTTGCAGAGGGTCTTTTCTTTGCCAGTTCGTGATAAGGTTTTGACCAA
GACATTGTCACTGCAATAGGAATAATCAATAAAAGATCGATGTACAAAAACTGAAAATCA
CCAAGGTTTGATCCTCTACTGTATAAAATTGTGATGCTAATGAATTGGATAGCTGAATAC
AGACTCATGTATTGAAAACAAGCAAATGATGTAACAAGTGACGCTCTACCTTCCTTAATA
ACGTCCAAGACGCAGGTTATGTCAAAAATCTTAGACGTGAATGGCGCTGCCACAGAGGCC
TCCGCTTCAGACAGAGAAATGCCTACGTCAGCAGCTTTCAGTGCACCACAGTCATTGGCA
CCATCACCACA
>RGHF80125 Genomic segment corresponding to mRNA: XM_449831 Candida glabrata CBS138, CAGL0M11286g predicted mRNA.
GATACTTCTTTAGCGCTAGTTTCTCCAAGTTCTTGGCTTCAGTTTCTGAGTGCAAATTGA
CATGGTTGGCATTCTTGAACAACTTAACTTTGTGATCATTTATTTCATCTAGATATTCTT
CATAGTGTTTGGATATCAGATCCTCGGTTTCTGGTGCCTCTAGGGTAAACAACTCGTCCT
CACTGGTAATGGGTTTCACACAAACGAGCATCTGTGTGACATCAAACGTCTTGAAAAGAT
TCTTACGATCAACACTCTTGTTAACTTCTATTATTGTCGGTAAATCTACCAAGATGGCAC
CATATGTTACATTATTTAACTTGAGAATCGCATGCCTCTCACCCTTCCACTTGATGCTAA
TACCGGTATAGTCACCAGATTCAATTGAATTCTTGATAAAATCAACCTGTACATCTGGAA
GCACTCGCAGTATAATACCAGACTCAATCAACGGATCATCCTCCAAATCAGACGCCTCAG
AGTCATAACCTTCACCAGGTATACGGATAGGTTTCAACCGCAGACGCGGCGTCCGAGACT
GCTTCTCCTCTTTCTTCGACCCCAGCTTCAACTTAACAACACTACCAGATTTCTTGACAT
CTGTCTTTTTCAAGTTAATCTTTAATTTCTTGGGTTCTTTCTCCTCTTTCCTATTCCCAG
CACTTATCCGTATCTTCTTTAATTTTGGGCCTTCCGATTCGTTAGCACCCTCATTCTTCT
TGGGCTTCTTAATCTTAATAACAGCCATATCTATATTCTCACAGGTACAAATTGATTACA
CTATCCAATGCCCTTCTATTTCAAGAAGTTTGTAGAAACTATCACTGAATTTGACTTGTT
TCTTATAATTATGCAACTTTTTTCACAATTTTTCAGTTTTGCGATGAGCTTGTACCAGAA
AGGCCAAAATACTCACTGTAAGTCATGAAATAATAGCCCAGAAGATGTGCTTATTGCCCA
TTTATTCAAGGCATAAACCTCACCAAACTCGAAATTGCTAATGAAAGTTGCTGTACCCAC
AATTTCGCAGCTGCATATCAAGAGTTACTATGGGTTCCGGTACCTTTTGGACCCAGATTG
GCATCAAAAGGTGTTTGAGAAGTTGGGTCTTTCGAGTAACCCTAACATGAAAGTACTGGA
TTTATATCCTGGCCCTGGTATACACTCTGCTGTGCTTTACAATAAAGTTCAACCACAGCA
GTACACCATGATGGAGTGCAGACGGGATTTCTTATCGAATCTGAGAAATATATATACGGA
TGGACCGATGGAACTGGTTAAAAAAGATCCTTACAAATGGGAATCATACACAGAGCTTAT
AGACCAAGAAAAGTTGTTTGTACCCAAGAAAGCTGATTACAATGTAGTCAATAAGGATTT
TTATATAATGGCGAATTTGACGGAGAAGAAGCATGAGGGCCTACTTATGCAGTGGATGAA
CTGTGTAGGTAACCGGAACTGGCTTTTCAGATTCGGCAGATCACCAATGCTGATATGGAT
GCCCACTCCGACGGCATCAAAACTGCTGGCAGATAGCGGTGACCATAGCAGACACAAATG
CTCCCTTGTCCGTGAGGCCTTCACTGATACCAAACTAGTTGCGTTATCCCAAGAAGAGGA
CATGAAAAGCTTCAATTCTGTATGCCTGGATAAGTCTAACCCTCTTGTAATCCCAGATGG
TACAGATTATGGTGGAAAGGACTTCCCCATCGCACTGGTTGAGTTTACACCCAAGAAACA
TGATATTGACCTTGACAATTGGGAATTTGTTACTAAACATTTGATGGTGTTGTATAAGAC
ACCGCTCATAGATGCCATAGATTGTTTAGGACACGGTGCTAGAGATTATTTTAGTGCCAA
TATTGACAAGGATCACATCCATCTGCTGAAGAAATGCCCACAGGACTTCACCAACAATGA
TTTTGTGTACCTCACCAACTTATTCCATCTATGGCCTTTCAAACCAGATGTTTATATGGA
CTTCCTAGATATTTATCAAGAGGAATCAAGAGAGTAGCCTAAAATGTAGTAGAAAGACAG
AATGCCAATTATTTCAACTCGGAGCAACTTGTACATAGTTTCAGCATAAGCGAAGAGAAC
GACGTAAGCATAGGATACACCCATAAAATAACAAACTACACCGAATATATTTCTTTAAAT
GCATCGAAGAGATGCTTACCAGCGCATATATAGCCAGTTCGACCAGTATATAGTCAATAT
GATAGCATTCCAACCATGTGACATGAATTTCGTGCCCAGGTAATGATTCGGCCATTGAGG
GTTCAAGCATTTAGCGTTGATCAAAGCACATACTTTTTAGAAGCTAAGTCATAAATATAG
GCTTCTTGAGATAAACTATTATTAATACCAAAGCTATATAAAATACAGATAGCGTAGATG
CCATACTCACAACATGGGTCCTCCAGCCATGCGCAGAGGACTAGAGCGTCATTCTCGTCT
GCTCGAAGCAATGCTACGTCTGCTACTCTGACATCCTCAGTGATCATTGACCATAATAAC
TCAGAATCGTATGCTGGTGCTGCATTTGAAGCAGTACCGAGCTCTATTGTGTCCTTTCAT
AGGCCGCACTCGTTCCAATCAAGCCATATGATGGGCTCGTCACTCAATTCGAACATGCTA
GAACGCACTACAGGAGCCATTCATGAGACAGAACCATTGTACCAAGGTAACGACCACTCT
AGAAGTTCTTCTAATAACAGAAATTTCCGTTTCTTTACCGATGAGCAAGTAAGCCAGGCT
GAAGGTATAGCTACTCTGGAGAATACAGATTATGACATCGATTGGGATGCTGCCCCAGCC
TACGAACAAGAAAATAGAGCGGGATCCTATATGGGCTCACGTAGGTCCTCTATACGCGAT
ATATCCCGAAGATCTTCATTGTCGACATCGCCTTATGGTAGTATTGATCACAGGGGTAGG
TCGGCATCGAAAAGTAGACCAAGGTACGATCAAGTATACCAGACATCCACTCATAGCTCT
TCTAGTTTATCCCGATA
>RGHF80126 Genomic segment corresponding to mRNA: XM_449829 Candida glabrata CBS138, CAGL0M11242g predicted mRNA.
CTTGAAGAGGCGTTCCAAAGTGATGAAGATGAGTCCGAGTCTACTAAGCGTAGTGATGCA
TTATTCGGAGACCAAGATGAAGAAGGCGGAGACGAGGTTGAGCAAGATAATGGTGAGGAT
GAAGATGATGATGATGATGATGAAGACGACGATGAAGAGGAAGAAGAAGAAGAAGTTGGT
TCAGTAGCTAAGAGTGGTGATGATAATGAAAAGAGACAACATACGGAGTTGTTAGCAGAC
GAGCTGAACGAATTGGTATCTACGCTAGAGCACACAAAGGATAAGCTTGAAAAGGCAACT
AATCCATTGCTAAAGTCAAGATTTGTTGACAGCATCAAGAAGTTAGAAAAAGAAGTCGAG
CTGAAGAAAAAACAACTGAAGGAGTCAGAGAATCAATTAAGCGGTGGCACAGGCCCAGTG
AGCTCGACAGGAATAGTGGATGAAGACGACGAAGATCAAGATGACGAAGATGACGACGAA
GACGAAGAGGAGGAGGAGGAGGAGGGCGAAGGTGAAGGTGAAGAAGACAAGGACGACTCA
AAGGAAGACAAAGAAGAAGAGCTTGATCAGAACGACCTCGACATGATGATGCTATTTGGT
GGTGAAGGCGATGAATAAGCCGGATTAGGTAGGTGCTAGAGAATTTGCGTTAAATAGACT
TCTATAGAATTTTGCGAATGAGATAGGCTTATGCAACCTAAATTACACTTTTGTCACAGT
TACGATGAACTGCCAGAATGATTAGATTGGCAAGGCAACTGATAAGGGTCGGGTTAGTGA
TAAGACCAATCGTTGACAATTATTGATAACGGTCTTACTGCATGCTCAACCAAATTCCGA
TGGTATTTGCCCTATTTGCCAACTGTATCATCATGCATTTGAATCGATTAGTCGATAGCA
ACTATATATAAGACCCTGATTTACCAGTTTTATTATTTCGCTCTTAAGGTAAAGTCGGTA
GGTCTCGAGGACTATTGACAAATATATATACAAATACAGAATGTCTCAAGGAAGAAAAGC
TGCTGAGAGGTTACAAGGGAAGATTGCCTTTATTACGGGTGCCTCTGCGGGCATCGGTAA
AGCTACAGCCATTGAGTATTTGGATGCTTCCAATGGTAGTGTGAAGCTAGTTCTTGGTGC
ACGTAGAATGGAGAAATTGGAGGAGTTGAAGAAGGAATTGCTGGCTCAATATCCTGATGC
AAAGATTCATATAGGTAAACTGGATGTTACAGACTTTGAAAACGTCAAGCAGTTTTTGGC
TGACTTGCCAGAAGAGTTCAAGGACATCGACATCCTGATCAATAACGCTGGTAAAGCGTT
GGGGTCTGACAAAGTTGGAGACATTGACCCTGAGGATATCGCAGGAATGGTTAACACCAA
CGTCCTTGCATTGATCAATTTAACACAATTGTTGTTGCCATTATTCAAGAAGAAGAACAG
TGGTGATATCGTCAACTTGGGATCGATTGCTGGTAGAGACGCATACCCAACGGGTGCTAT
ATACTGTGCAACAAAACATGCTGTCAGGGCATTCACACAATCCTTAAGGAAGGAATTGAT
CAACACCGACATTAGAGTAATTGAAATTGCTCCTGGTATGGTCGAAACCGAGTTTTCTGT
GGTCAGGTACAAAGGTGACAAGTCCAAAGCAGACGACGTCTACAGAGGTACAACACCACT
ATATGCCGATGATATCGCGGATTTGATTGTGTACTCTACCAGCAGAAAGCCAAACATGGT
GGTAGCAGATGTCCTGGTCTTCCCAACACACCAGGCATCGGCTTCGCACATCTACAGGGG
CGACTAAATGAAGTCGTCGCATGAACACTGTTTTAGTGATAGTTTATCATGGAATAAATA
GATATAGTATTTGATAATTAACTGTTTCACATCTCCAATAAGTAGTTGAATATCATAATG
CAATTAGTTGAACTCATTGCATCGCATTGACCTGTGAATGCTAAAAAGCTTTGAAATCCC
GAATTTCGAACAAAAAGACCTGATAAATTGAGTGTTAAAGGTGTAACATACAGGTAACAG
AGGGTAAAACTAATACAAAGCATAAAGCACAGTACTATTGCCATCATGATTACAAAATAC
TTCAGCAAGGTTGCTGTGAGGTTTAACCCTTTCGGTAAAGAAGGTATGCATCATTACAAC
GACTGTCTTCAAGGCGCAACATCGGTGCCAATTTTTAGGAAGGAAATGGGAGCATTATAC
TAACTAATTGCGTAATCAAAACGCCTATCCACACAATTATTGGATTTTTAAATAGGTATT
TTGGACAATATACAATTTCTATACAGCAGGCGCAGTTAGACTTCTTTTATCCTCTATTCC
GCCAGTGCAACGGATGCAGAGTACACAGATAACAAACCAGTTACTTACTGAGTCCAGCAC
AGCTACTCCGCTAGTGAAGATTACATACAAAGATAAGAAAGAGCTTGAGCTGGATCCCAG
AGGCCACTCATTCGAAGAGCTAGCGAACTACTTTGACAGACACTCCAGACAGTTGCAGAT
CAAAGAGACCATTGAGAACCAGTAGTAAGTGTCGTTACGTTTGCTAATCTGCCAATTACG
ATAACCTGTACATAAACATAATCAAGTATATAGTCATTTAATCTATTCCTTAAGAAATAT
ACAAACTGCTTCAACCTTGAAACACTTTTGTAATTGAAACTTTTACTTATTATGAACAAC
TCGCCTTATAATTTAAAGTTACTTGGGAGACTAAAGCTCATGAAGAACAAGCAGTTCTAG
TTGGGAGAACAAGTGGCAACAAACAGCATACAACGACAAATGGAGTT
>RGHF80127 Genomic segment corresponding to mRNA: XM_449828 Candida glabrata CBS138, CAGL0M11220g predicted mRNA.
GCGACTAAATGAAGTCGTCGCATGAACACTGTTTTAGTGATAGTTTATCATGGAATAAAT
AGATATAGTATTTGATAATTAACTGTTTCACATCTCCAATAAGTAGTTGAATATCATAAT
GCAATTAGTTGAACTCATTGCATCGCATTGACCTGTGAATGCTAAAAAGCTTTGAAATCC
CGAATTTCGAACAAAAAGACCTGATAAATTGAGTGTTAAAGGTGTAACATACAGGTAACA
GAGGGTAAAACTAATACAAAGCATAAAGCACAGTACTATTGCCATCATGATTACAAAATA
CTTCAGCAAGGTTGCTGTGAGGTTTAACCCTTTCGGTAAAGAAGGTATGCATCATTACAA
CGACTGTCTTCAAGGCGCAACATCGGTGCCAATTTTTAGGAAGGAAATGGGAGCATTATA
CTAACTAATTGCGTAATCAAAACGCCTATCCACACAATTATTGGATTTTTAAATAGGTAT
TTTGGACAATATACAATTTCTATACAGCAGGCGCAGTTAGACTTCTTTTATCCTCTATTC
CGCCAGTGCAACGGATGCAGAGTACACAGATAACAAACCAGTTACTTACTGAGTCCAGCA
CAGCTACTCCGCTAGTGAAGATTACATACAAAGATAAGAAAGAGCTTGAGCTGGATCCCA
GAGGCCACTCATTCGAAGAGCTAGCGAACTACTTTGACAGACACTCCAGACAGTTGCAGA
TCAAAGAGACCATTGAGAACCAGTAGTAAGTGTCGTTACGTTTGCTAATCTGCCAATTAC
GATAACCTGTACATAAACATAATCAAGTATATAGTCATTTAATCTATTCCTTAAGAAATA
TACAAACTGCTTCAACCTTGAAACACTTTTGTAATTGAAACTTTTACTTATTATGAACAA
CTCGCCTTATAATTTAAAGTTACTTGGGAGACTAAAGCTCATGAAGAACAAGCAGTTCTA
GTTGGGAGAACAAGTGGCAACAAACAGCATACAACGACAAATGGAGTTGCCAGATGAGGA
TACTATACGTATACTGATCACCACGGATAACCATGTTGGCTACAATGAGAATGATCCCAT
CACAGGAGATGATTCCTGGCGTACTTTCCATGAAATTATGATGCTAGCTAAGGAAAACAA
CGCTGATATGGTTTTGCAATCTGGTGACTTGTTTCATGTGAATAAACCTTCCAAGAAATC
TCTTTACCAGGTTCTCAAGACACTAAGATTGGCATGCATGGGAGACAAGCCTTGTGAGTT
GGAGTTACTCAGTGATCCATCTAAAGTATTCAATTATGATGAGTTCACAGATGTCAATTA
TGAGGACCCTAATTTCAACATATCTATACCCATGTTTGCAATATCTGGTAACCATGATGA
TGCTACAGGTGATTCCTTACTCTGTCCGATGGATGTATTGCATGCGACTGGTTTGGTGAA
CCATTTTGGTAAAGTTTTAGAAGCTGACAAGATTAATATTGCACCATTATTATTTCAGAA
AGGTAAAACTAAGCTGGCATTGTATGGTTTGGCTTCTGTCAGGGAAGAGAGACTATTTAG
GACATTCAAAGATGGGGGAGTTACATTTGAAGTACCAACGGTTAGTGAAAATGAGTGGTT
TAATATATTATGTGTGCATCAAAACCATACAGGACATACTAATACTGCGTTTCTACCGGA
ACAATTCCTACCAGATTTTTTGAATTTAATTATATGGGGGCATGAGCATGAATGCATACC
AAATTTCATGCATAACCCTTCAAAGGATTTTGATGTGTTGCAACCAGGATCATCAGTTGC
TACATCTTTATGTGAAGCTGAATGCAAGGAAAAACATGTATTTATAGTTGAACTTCGACA
TGAGACGAAACCCAAACTGATTCCATTAAAATTGGATACTGTAAGGACATTTAAGATGAA
GACAATTCATTTGAAAGACGAACCAACATTGAGACCGCATGATAAGGAGGCAATATCAAA
GTATCTTGTTGATATTATAGAAGAAATGTTGGATGAAGCTAACCGCGAAACTAAGGAGAA
ACTATTTCCTAATATACCAATGGATGAAATTGAATCAATGGGAAGCTTCCCACTTCCATT
AATAAGACTAAGAGTTGACTATAGTGGTCCCGATGAAAATCCAGAAATTATATATCAAGT
TGAAAATCCAAGAAGGTTTAGCAACAGATTTGTTGGGAAAATAGCAAATACCAATAATAT
TGTACAGTTTTTCAGAGCAAAGAGGAAGCCTATAGCCAAAACCCGTAAAGATGGTGTGAC
AACTATGGATATAGACAACGAATTGCCATTTAATGATGGATCGGAATTACAGGTAGATGA
CCTAATAGCAGATTTACTGAAGAAGATGAATTTATCTCTACTTCCAGAAAATGGTATGAA
TGAAGCCATGAAGAAATTTGTTGATAAGGATGAAAAGTTGGCACTGAAGCAATTTATAGA
AAAAGAAATTCATCATGAAGTTGATATTTTATATAATAATAAGGATTTTATTCATGGTGA
TGATCCGGAAGAGATAAAGAAGTTTATTAAAAGCGTAAAAAGAGCAAATACAAGTGATCA
GAGCTCTTCCTTAGATATAAACAAAGATGAGGCTGCTGATCTTCTTCTTAATGGATATGA
TAATGGCATAAATAAATTGCCAGCAAAGTCATCAAGGAACTCTAGACCTTCTACTCGACA
AAAAAAGAATTTGAGCAGCGAAATTATTGTTTCTGAGGATGAGTTAGAATCTGACCATGA
CGCTGATTTAAAAGGATATGATGAAGACCTGATAGAGATTAGCTCTGATGAGGACAACTA
TCGCGAAAGGAGGAGAGTTAGGAGCACAAAACCTACTAAAAGTCCGAAGGGATCGGCCAA
ATCTAGTAAAAGATCAGCTACAACAAGGAAATCTGCCCGAACACCAAAAACAGATATTCT
TGGTAGTCTGTTAGCGAAAAAGAGGAAATAAGTTTATATAACTAGATTCTTTGGAATTAC
TATGCATACGTAATTAGACAATGCTATAATGTTTAATTGAAAAGTCATTATGATGATTTA
TAAGATTGTTCATCAAGTATATTGAGAAATCGCTTTGTGCGTGGAGCTGAAGAACCGTGG
CAACGCCGTTAACTGATATGCTTTACGATATAAAATAATAAATATGCTTGTTCTTTTAGC
ACATCTTTTTCCAGGATCTTTGTAACCATAGAATCATTGAATTTGAACCATTCTCCATTT
TCTATTTTACAAAAAGCAACGTAGTGACCCTCATTTACAGATCCAGTATGTGAAATTATC
CCGATTAATTCATATAATATCGATGGATCTTCATCAGGGTTCTGGTTGTCCTTTAGGTAA
GGTTTCATATCTAAAATTTTGGGAAATTCGATATAGTCATTTAATTTTTGATTTACACCA
CTCATTAGATGCTCAAACCGTTTTAACTGAAGTACTAAAACTGGCGGAAGTTTATTGATT
GTAAACTGTTTTATTGGATTCTGTTGAGCTTGGCATTTCTTGCAAAAGAAGTCGTAATCA
TGAAGTTGTTCTTTCTTGTGAAAATTATCTAAGCACTCTGTTAGTGTGTGTTTGTCTTTA
ATCCCTAATGAAAGGTCTATAAAAGGATCAAATGTCGTTTTCGAGTCGTTATTACATTCT
GGACAAACAATTGAACTCTTCAATGATCCTTGGAATGATGAATGAACCACACAGTTGCAT
AGTTTGTCATCAGAATGCGAGTGCATGCTACTTTTGTAATCTTGATGGATATGGTTTAAT
ATAAATTGCCAATATTCATGCGCATCTTGTTGAGAGTACCCAGCCAGATTCTCGTTAACT
TTCCAAGAACAGGTAAGTAGATTAATGAAGCCTTCATGTTTATTATTATTGTTCTTCTTG
CTCTTATAATCATTCTGAACTGAATTGCCATAGAAATCAGCTATTATTGATGAAATAGCG
CAGCTAGTACA
>RGHF80128 Genomic segment corresponding to mRNA: XM_449827 Candida glabrata CBS138, CAGL0M11198g predicted mRNA.
GAAATTTCAAAGGTGGTTGTTCCTCTTCTGTTAGATTCAGTAGTCCATTGAAATCAGTAA
CTAAGTATCCTGCCAAACCAGCACCTTGAGAAAACCCTACTATACCATCAAAGGGACCAT
TTTCGATGATGTAGTTATGTAAATAATTGATAGTGGTTTCTGGAATGTAGTAACCATCAC
CAGTTTCTTTATTTTGAAGCCAAGCTATAACCCCGCTCTGCGAAGAAACTTTGTCGTCGA
TCTCATCAAGTAGCCCATTTGGCAAGTCAGCTGGCGGGAAGCTGTTAGGAGCAGTAGGGT
AGTAGAGCTCATAGTCCAGCTTTTCAAGTTCCGCTGCAAAACCTTTCGTCTTAGAGGCAA
AATACTCTCCAGATTGGGCTAATCCATGTAACATCAGCACTTTCTTTGCCATTTTCACTT
GAGTTCTTTATTATAGCTCACCAATTTGTTTATATTTTAAACCAATTATAAAAATTATAT
AATGAACGACATGAAGTCGATATACAATTAACCAGGAGTTATAAAATAAAGCAGAATTTA
ACACAATTCTTTAGAATTCGATGGTCAATATTGCTAAATATTGTGAAAAATCAGCTGCGA
TGAGATGACTTTTGAGTTTTTTTGCAAAATCAGGCAATTTGACAAAAAACTGAAAAATTC
ACATACTTAATAGCTTGCCATATCCGATTTATGGGTTTGATTTACATCATTATCAATAGT
GTGAAGATCACAGTAGGCCTTAAGATTTTAGTACTAAAGTTGCTGGGAAGAGTCTCTATA
TTTTGCTGAAATTCCAGTGTTGATCCGATCAATAAGCGAGGAATAACGACGGTTTTTTTA
TTTAATATATGGGATACAATAGACCAAACTGACAAAATATCGAGTAGAGGCAGACAAAAT
ATTTGATCCCTAATAGACATTGGAAAGGTTCTAAGTCCAGCTTATTATTTGACCACAGGA
TCATAAGAAATTATTTTGGTATCGTACATTTAATTTAGTGATGGATGATTGCCAGCATAT
TCAGTCAATTTTTGAGAATCCCAAGAATAGAGCAGCTTGGCTAAATGCATTAAGTACTAC
ACAGAGTGTACTACGCCATTCTCCTATCAAGGCGAAGCTATTGCATGCTTTTCGATGCTC
GACTTGCAAAGAGATATCCAATGGTTCGAACTTTTTATGTCTTCAATGTGGATTCTGCGG
CTGCTGGAACGGCTCACATTTTGAACAACATAGCAAAGAGACAGGTCATTTATTTGGCAT
TAATGCACAAACCGAACTAGTATTTTGCTTTCAATGCATGGACTATGTTGGTGATTTTGA
TCTATTTAGAGATGCGGCATTGGCTAATAGATGGGACTATTACGAGGAATATACAAATGT
GCCGACAGTTGATCAGATCGATGGTATGGCTGGTTTAGTTAACATGGGATCTACATGTTA
CATGAGCAGTATAATGCAATGCATTATCCATAACCCATATATGATACGATACTTCATGTG
CCAGCAACATAGCAATAATTGTACCCTCAAAATGGCTAGCAATTGTACTAGCTGCGCTAT
TTCATCAATAATAGCTGATTTCTATGGCAATTCAGTTCAGAATGATTATAAGAGCAAGAA
GAACAATAATAATAAACATGAAGGCTTCATTAATCTACTTACCTGTTCTTGGAAAGTTAA
CGAGAATCTGGCTGGGTACTCTCAACAAGATGCGCATGAATATTGGCAATTTATATTAAA
CCATATCCATCAAGATTACAAAAGTAGCATGCACTCGCATTCTGATGACAAACTATGCAA
CTGTGTGGTTCATTCATCATTCCAAGGATCATTGAAGAGTTCAATTGTTTGTCCAGAATG
TAATAACGACTCGAAAACGACATTTGATCCTTTTATAGACCTTTCATTAGGGATTAAAGA
CAAACACACACTAACAGAGTGCTTAGATAATTTTCACAAGAAAGAACAACTTCATGATTA
CGACTTCTTTTGCAAGAAATGCCAAGCTCAACAGAATCCAATAAAACAGTTTACAATCAA
TAAACTTCCGCCAGTTTTAGTACTTCAGTTAAAACGGTTTGAGCATCTAATGAGTGGTGT
AAATCAAAAATTAAATGACTATATCGAATTTCCCAAAATTTTAGATATGAAACCTTACCT
AAAGGACAACCAGAACCCTGATGAAGATCCATCGATATTATATGAATTAATCGGGATAAT
TTCACATACTGGATCTGTAAATGAGGGTCACTACGTTGCTTTTTGTAAAATAGAAAATGG
AGAATGGTTCAAATTCAATGATTCTATGGTTACAAAGATCCTGGAAAAAGATGTGCTAAA
AGAACAAGCATATTTATTATTTTATATCGTAAAGCATATCAGTTAACGGCGTTGCCACGG
TTCTTCAGCTCCACGCACAAAGCGATTTCTCAATATACTTGATGAACAATCTTATAAATC
ATCATAATGACTTTTCAATTAAACATTATAGCATTGTCTAATTACGTATGCATAGTAATT
CCAAAGAATCTAGTTATATAAACTTATTTCCTCTTTTTCGCTAACAGACTACCAAGAATA
TCTGTTTTTGGTGTTCGGGCAGATTTCCTTGTTGTAGCTGATCTTTTACTAGATTTGGCC
GATCCCTTCGGACTTTTAGTAGGTTTTGTGCTCCTAACTCTCCTCCTTTCGCGATAGTTG
TCCTCATCAGAGCTAATCTCTATCAGGTCTTCATCATATCCTTTTAAATCAGCGTCATGG
TCAGATTCTAACTCATCCTCAGAAACAATAATTTCGCTGCTCAAATTCTTTTTTTGTCGA
GTAGAAGGTCTAGAGTTCCTTGATGACTTTGCTGGCAATTTATTTATGCCATTATCATAT
CCATTAAGAAGAAGATCAGCAGCCTCATCTTTGTTTATATCTAAGGAAGAGCTCTGATCA
CTTGTATTTGCTCTTTTTACGCTTTTAATAAACTTCTTTATCTCTTCCGGATCATCACCA
TGAATAAAATCCTTATTATTATATAAAATATCAACTTCATGATGAATTTCTTTTTCTATA
AATTGCTTCAGTGCCAACTTTTCATCCTTATCAACAAATTTCTTCATGGCTTCATTCATA
CCATTTTCTGGAAGTAGAGATAAATTCATCTTCTTCAGTAAATCTGCTATTAGGTCATCT
ACCTGTAATTCCGATCCATCATTAAATGGCAATTCGTTGTCTATATCCATAGTTGTCACA
CCATCTTTACGGGTTTTGGCTATAGGCTTCCTCTTTGCTCTGAAAAACTGTACAATATTA
TTGGTATTTGCTATTTTCCCAACAAATCTGTTGCTAAACCTTCTTGGATTTTCAACTTGA
TATATAATTTCTGGATTTTCATCGGG
>RGHF80129 Genomic segment corresponding to mRNA: XM_449826 Candida glabrata CBS138, CAGL0M11176g predicted mRNA.
CAGCCATACCATCGATCTGATCAACTGTCGGCACATTTGTATATTCCTCGTAATAGTCCC
ATCTATTAGCCAATGCCGCATCTCTAAATAGATCAAAATCACCAACATAGTCCATGCATT
GAAAGCAAAATACTAGTTCGGTTTGTGCATTAATGCCAAATAAATGACCTGTCTCTTTGC
TATGTTGTTCAAAATGTGAGCCGTTCCAGCAGCCGCAGAATCCACATTGAAGACATAAAA
AGTTCGAACCATTGGATATCTCTTTGCAAGTCGAGCATCGAAAAGCATGCAATAGCTTCG
CCTTGATAGGAGAATGGCGTAGTACACTCTGTGTAGTACTTAATGCATTTAGCCAAGCTG
CTCTATTCTTGGGATTCTCAAAAATTGACTGAATATGCTGGCAATCATCCATCACTAAAT
TAAATGTACGATACCAAAATAATTTCTTATGATCCTGTGGTCAAATAATAAGCTGGACTT
AGAACCTTTCCAATGTCTATTAGGGATCAAATATTTTGTCTGCCTCTACTCGATATTTTG
TCAGTTTGGTCTATTGTATCCCATATATTAAATAAAAAAACCGTCGTTATTCCTCGCTTA
[truncated: 15,304,626 more chars]
