# Supplementary material for: Automatic generation of gene finders for eukaryotic species
Source: BMC Bioinformatics. 2006 May 21;7:263. doi: 10.1186/1471-2105-7-263 (PMC1522026; doi:10.1186/1471-2105-7-263)
Supplement: Additional File 10 — The annotation part of the training set for C. glabrata. The file is in GFF format and packed using bzip2. [file 1471-2105-7-263-S10.bz2 › 1471-2105-7-263-S10]

RGHF80001	reformat.pl	CDS	1001	1642	.	+	.	status known
RGHF80002	reformat.pl	CDS	1001	3601	.	+	.	status known
RGHF80003	reformat.pl	CDS	1001	2080	.	+	.	status known
RGHF80004	reformat.pl	CDS	1001	2050	.	+	.	status known
RGHF80005	reformat.pl	CDS	1001	1702	.	+	.	status known
RGHF80006	reformat.pl	CDS	1001	2779	.	+	.	status known
RGHF80007	reformat.pl	CDS	1001	1792	.	+	.	status known
RGHF80008	reformat.pl	CDS	1001	1723	.	+	.	status known
RGHF80009	reformat.pl	CDS	1001	2104	.	+	.	status known
RGHF80010	reformat.pl	CDS	1001	3433	.	+	.	status known
RGHF80011	reformat.pl	CDS	1001	4276	.	+	.	status known
RGHF80014	reformat.pl	CDS	1001	2116	.	+	.	status known
RGHF80015	reformat.pl	CDS	1001	4591	.	+	.	status known
RGHF80016	reformat.pl	CDS	1001	3547	.	+	.	status known
RGHF80017	reformat.pl	CDS	1001	3184	.	+	.	status known
RGHF80018	reformat.pl	CDS	1001	2542	.	+	.	status known
RGHF80019	reformat.pl	CDS	1001	1948	.	+	.	status known
RGHF80020	reformat.pl	CDS	1001	1435	.	+	.	status known
RGHF80021	reformat.pl	CDS	1001	2527	.	+	.	status known
RGHF80022	reformat.pl	CDS	1001	1555	.	+	.	status known
RGHF80023	reformat.pl	CDS	1001	2041	.	+	.	status known
RGHF80024	reformat.pl	CDS	1001	2404	.	+	.	status known
RGHF80025	reformat.pl	CDS	1001	1022	.	+	.	status known
RGHF80025	reformat.pl	CDS	1136	1530	.	+	.	status known
RGHF80026	reformat.pl	CDS	1001	2869	.	+	.	status known
RGHF80027	reformat.pl	CDS	1001	2485	.	+	.	status known
RGHF80028	reformat.pl	CDS	1001	2128	.	+	.	status known
RGHF80029	reformat.pl	CDS	1001	3763	.	+	.	status known
RGHF80030	reformat.pl	CDS	1001	2941	.	+	.	status known
RGHF80031	reformat.pl	CDS	1001	1924	.	+	.	status known
RGHF80032	reformat.pl	CDS	1001	5584	.	+	.	status known
RGHF80034	reformat.pl	CDS	1001	2872	.	+	.	status known
RGHF80035	reformat.pl	CDS	1001	2470	.	+	.	status known
RGHF80036	reformat.pl	CDS	1001	1687	.	+	.	status known
RGHF80037	reformat.pl	CDS	1001	1459	.	+	.	status known
RGHF80038	reformat.pl	CDS	1001	1639	.	+	.	status known
RGHF80040	reformat.pl	CDS	1001	1759	.	+	.	status known
RGHF80041	reformat.pl	CDS	1001	2626	.	+	.	status known
RGHF80042	reformat.pl	CDS	1001	2833	.	+	.	status known
RGHF80043	reformat.pl	CDS	1001	1723	.	+	.	status known
RGHF80044	reformat.pl	CDS	1001	2995	.	+	.	status known
RGHF80045	reformat.pl	CDS	1001	2026	.	+	.	status known
RGHF80046	reformat.pl	CDS	1001	1615	.	+	.	status known
RGHF80048	reformat.pl	CDS	1001	1813	.	+	.	status known
RGHF80049	reformat.pl	CDS	1001	3181	.	+	.	status known
RGHF80050	reformat.pl	CDS	1001	2020	.	+	.	status known
RGHF80051	reformat.pl	CDS	1001	1636	.	+	.	status known
RGHF80053	reformat.pl	CDS	1001	1888	.	+	.	status known
RGHF80054	reformat.pl	CDS	1001	2320	.	+	.	status known
RGHF80055	reformat.pl	CDS	1001	3826	.	+	.	status known
RGHF80056	reformat.pl	CDS	1001	2401	.	+	.	status known
RGHF80057	reformat.pl	CDS	1001	3955	.	+	.	status known
RGHF80058	reformat.pl	CDS	1001	1897	.	+	.	status known
RGHF80059	reformat.pl	CDS	1001	2779	.	+	.	status known
RGHF80060	reformat.pl	CDS	1001	2359	.	+	.	status known
RGHF80061	reformat.pl	CDS	1001	1834	.	+	.	status known
RGHF80062	reformat.pl	CDS	1001	1384	.	+	.	status known
RGHF80063	reformat.pl	CDS	1001	2977	.	+	.	status known
RGHF80064	reformat.pl	CDS	1001	1465	.	+	.	status known
RGHF80065	reformat.pl	CDS	1001	1687	.	+	.	status known
RGHF80066	reformat.pl	CDS	1001	1978	.	+	.	status known
RGHF80067	reformat.pl	CDS	1001	1465	.	+	.	status known
RGHF80068	reformat.pl	CDS	1001	1900	.	+	.	status known
RGHF80071	reformat.pl	CDS	1001	2584	.	+	.	status known
RGHF80072	reformat.pl	CDS	1001	2335	.	+	.	status known
RGHF80073	reformat.pl	CDS	1001	1225	.	+	.	status known
RGHF80075	reformat.pl	CDS	1001	1037	.	+	.	status known
RGHF80075	reformat.pl	CDS	1701	2050	.	+	.	status known
RGHF80076	reformat.pl	CDS	1001	1429	.	+	.	status known
RGHF80077	reformat.pl	CDS	1001	1237	.	+	.	status known
RGHF80078	reformat.pl	CDS	1001	2374	.	+	.	status known
RGHF80079	reformat.pl	CDS	1001	3310	.	+	.	status known
RGHF80080	reformat.pl	CDS	1001	3985	.	+	.	status known
RGHF80081	reformat.pl	CDS	1001	2950	.	+	.	status known
RGHF80083	reformat.pl	CDS	1001	1345	.	+	.	status known
RGHF80084	reformat.pl	CDS	1001	1435	.	+	.	status known
RGHF80085	reformat.pl	CDS	1001	1519	.	+	.	status known
RGHF80086	reformat.pl	CDS	1001	3418	.	+	.	status known
RGHF80087	reformat.pl	CDS	1001	3916	.	+	.	status known
RGHF80088	reformat.pl	CDS	1001	2110	.	+	.	status known
RGHF80089	reformat.pl	CDS	1001	1975	.	+	.	status known
RGHF80090	reformat.pl	CDS	1001	1159	.	+	.	status known
RGHF80091	reformat.pl	CDS	1001	1336	.	+	.	status known
RGHF80093	reformat.pl	CDS	1001	1792	.	+	.	status known
RGHF80094	reformat.pl	CDS	1001	2854	.	+	.	status known
RGHF80095	reformat.pl	CDS	1001	3523	.	+	.	status known
RGHF80096	reformat.pl	CDS	1001	2248	.	+	.	status known
RGHF80097	reformat.pl	CDS	1001	1777	.	+	.	status known
RGHF80099	reformat.pl	CDS	1001	2107	.	+	.	status known
RGHF80100	reformat.pl	CDS	1001	1714	.	+	.	status known
RGHF80101	reformat.pl	CDS	1001	1534	.	+	.	status known
RGHF80102	reformat.pl	CDS	1001	2245	.	+	.	status known
RGHF80103	reformat.pl	CDS	1001	3694	.	+	.	status known
RGHF80104	reformat.pl	CDS	1001	2905	.	+	.	status known
RGHF80105	reformat.pl	CDS	1001	2344	.	+	.	status known
RGHF80106	reformat.pl	CDS	1001	1528	.	+	.	status known
RGHF80107	reformat.pl	CDS	1001	2530	.	+	.	status known
RGHF80108	reformat.pl	CDS	1001	1747	.	+	.	status known
RGHF80109	reformat.pl	CDS	1001	2197	.	+	.	status known
RGHF80111	reformat.pl	CDS	1001	2107	.	+	.	status known
RGHF80112	reformat.pl	CDS	1001	1360	.	+	.	status known
RGHF80113	reformat.pl	CDS	1001	2929	.	+	.	status known
RGHF80114	reformat.pl	CDS	1001	1804	.	+	.	status known
RGHF80115	reformat.pl	CDS	1001	2047	.	+	.	status known
RGHF80116	reformat.pl	CDS	1001	5740	.	+	.	status known
RGHF80117	reformat.pl	CDS	1001	2161	.	+	.	status known
RGHF80118	reformat.pl	CDS	1001	2728	.	+	.	status known
RGHF80119	reformat.pl	CDS	1001	2056	.	+	.	status known
RGHF80121	reformat.pl	CDS	1001	3955	.	+	.	status known
RGHF80122	reformat.pl	CDS	1001	1831	.	+	.	status known
RGHF80123	reformat.pl	CDS	1001	1891	.	+	.	status known
RGHF80125	reformat.pl	CDS	1001	2017	.	+	.	status known
RGHF80126	reformat.pl	CDS	1001	1807	.	+	.	status known
RGHF80127	reformat.pl	CDS	1001	2971	.	+	.	status known
RGHF80128	reformat.pl	CDS	1001	2386	.	+	.	status known
RGHF80129	reformat.pl	CDS	1001	1660	.	+	.	status known
RGHF80131	reformat.pl	CDS	1001	1813	.	+	.	status known
RGHF80132	reformat.pl	CDS	1001	1657	.	+	.	status known
RGHF80134	reformat.pl	CDS	1001	2140	.	+	.	status known
RGHF80135	reformat.pl	CDS	1001	2842	.	+	.	status known
RGHF80136	reformat.pl	CDS	1001	1972	.	+	.	status known
RGHF80137	reformat.pl	CDS	1001	3322	.	+	.	status known
RGHF80138	reformat.pl	CDS	1001	1222	.	+	.	status known
RGHF80139	reformat.pl	CDS	1001	2095	.	+	.	status known
RGHF80140	reformat.pl	CDS	1001	2689	.	+	.	status known
RGHF80141	reformat.pl	CDS	1001	2299	.	+	.	status known
RGHF80142	reformat.pl	CDS	1001	1972	.	+	.	status known
RGHF80144	reformat.pl	CDS	1001	1447	.	+	.	status known
RGHF80145	reformat.pl	CDS	1001	2722	.	+	.	status known
RGHF80146	reformat.pl	CDS	1001	1417	.	+	.	status known
RGHF80147	reformat.pl	CDS	1001	2233	.	+	.	status known
RGHF80148	reformat.pl	CDS	1001	1678	.	+	.	status known
RGHF80150	reformat.pl	CDS	1001	1678	.	+	.	status known
RGHF80151	reformat.pl	CDS	1001	8494	.	+	.	status known
RGHF80152	reformat.pl	CDS	1001	1591	.	+	.	status known
RGHF80154	reformat.pl	CDS	1001	3298	.	+	.	status known
RGHF80155	reformat.pl	CDS	1001	1630	.	+	.	status known
RGHF80156	reformat.pl	CDS	1001	2401	.	+	.	status known
RGHF80157	reformat.pl	CDS	1001	2176	.	+	.	status known
RGHF80158	reformat.pl	CDS	1001	1357	.	+	.	status known
RGHF80159	reformat.pl	CDS	1001	2347	.	+	.	status known
RGHF80160	reformat.pl	CDS	1001	2824	.	+	.	status known
RGHF80161	reformat.pl	CDS	1001	1414	.	+	.	status known
RGHF80163	reformat.pl	CDS	1001	1720	.	+	.	status known
RGHF80164	reformat.pl	CDS	1001	5431	.	+	.	status known
RGHF80166	reformat.pl	CDS	1001	2629	.	+	.	status known
RGHF80167	reformat.pl	CDS	1001	2392	.	+	.	status known
RGHF80168	reformat.pl	CDS	1001	2107	.	+	.	status known
RGHF80169	reformat.pl	CDS	1001	1750	.	+	.	status known
RGHF80170	reformat.pl	CDS	1001	2977	.	+	.	status known
RGHF80171	reformat.pl	CDS	1001	2512	.	+	.	status known
RGHF80172	reformat.pl	CDS	1001	10375	.	+	.	status known
RGHF80173	reformat.pl	CDS	1001	2923	.	+	.	status known
RGHF80174	reformat.pl	CDS	1001	2392	.	+	.	status known
RGHF80175	reformat.pl	CDS	1001	1822	.	+	.	status known
RGHF80176	reformat.pl	CDS	1001	2035	.	+	.	status known
RGHF80177	reformat.pl	CDS	1001	1858	.	+	.	status known
RGHF80178	reformat.pl	CDS	1001	1321	.	+	.	status known
RGHF80179	reformat.pl	CDS	1001	3811	.	+	.	status known
RGHF80180	reformat.pl	CDS	1001	4387	.	+	.	status known
RGHF80181	reformat.pl	CDS	1001	1771	.	+	.	status known
RGHF80182	reformat.pl	CDS	1001	2554	.	+	.	status known
RGHF80183	reformat.pl	CDS	1001	2062	.	+	.	status known
RGHF80184	reformat.pl	CDS	1001	2293	.	+	.	status known
RGHF80185	reformat.pl	CDS	1001	2107	.	+	.	status known
RGHF80186	reformat.pl	CDS	1001	2221	.	+	.	status known
RGHF80187	reformat.pl	CDS	1001	3142	.	+	.	status known
RGHF80188	reformat.pl	CDS	1001	2566	.	+	.	status known
RGHF80189	reformat.pl	CDS	1001	1750	.	+	.	status known
RGHF80190	reformat.pl	CDS	1001	1693	.	+	.	status known
RGHF80191	reformat.pl	CDS	1001	1471	.	+	.	status known
RGHF80192	reformat.pl	CDS	1001	2632	.	+	.	status known
RGHF80193	reformat.pl	CDS	1001	3256	.	+	.	status known
RGHF80194	reformat.pl	CDS	1001	1729	.	+	.	status known
RGHF80195	reformat.pl	CDS	1001	1606	.	+	.	status known
RGHF80196	reformat.pl	CDS	1001	3127	.	+	.	status known
RGHF80197	reformat.pl	CDS	1001	1327	.	+	.	status known
RGHF80198	reformat.pl	CDS	1001	4237	.	+	.	status known
RGHF80199	reformat.pl	CDS	1001	1642	.	+	.	status known
RGHF80200	reformat.pl	CDS	1001	2356	.	+	.	status known
RGHF80201	reformat.pl	CDS	1001	3946	.	+	.	status known
RGHF80203	reformat.pl	CDS	1001	1597	.	+	.	status known
RGHF80204	reformat.pl	CDS	1001	2164	.	+	.	status known
RGHF80205	reformat.pl	CDS	1001	1276	.	+	.	status known
RGHF80206	reformat.pl	CDS	1001	1885	.	+	.	status known
RGHF80207	reformat.pl	CDS	1001	2350	.	+	.	status known
RGHF80208	reformat.pl	CDS	1001	1318	.	+	.	status known
RGHF80209	reformat.pl	CDS	1001	1267	.	+	.	status known
RGHF80210	reformat.pl	CDS	1001	1882	.	+	.	status known
RGHF80211	reformat.pl	CDS	1001	4378	.	+	.	status known
RGHF80212	reformat.pl	CDS	1001	5341	.	+	.	status known
RGHF80213	reformat.pl	CDS	1001	1984	.	+	.	status known
RGHF80214	reformat.pl	CDS	1001	2359	.	+	.	status known
RGHF80215	reformat.pl	CDS	1001	2047	.	+	.	status known
RGHF80216	reformat.pl	CDS	1001	2371	.	+	.	status known
RGHF80217	reformat.pl	CDS	1001	3553	.	+	.	status known
RGHF80218	reformat.pl	CDS	1001	1633	.	+	.	status known
RGHF80219	reformat.pl	CDS	1001	2839	.	+	.	status known
RGHF80220	reformat.pl	CDS	1001	1528	.	+	.	status known
RGHF80221	reformat.pl	CDS	1001	2650	.	+	.	status known
RGHF80222	reformat.pl	CDS	1001	2533	.	+	.	status known
RGHF80223	reformat.pl	CDS	1001	3364	.	+	.	status known
RGHF80224	reformat.pl	CDS	1001	1792	.	+	.	status known
RGHF80225	reformat.pl	CDS	1001	1411	.	+	.	status known
RGHF80226	reformat.pl	CDS	1001	2710	.	+	.	status known
RGHF80227	reformat.pl	CDS	1001	1762	.	+	.	status known
RGHF80228	reformat.pl	CDS	1001	3292	.	+	.	status known
RGHF80229	reformat.pl	CDS	1001	1987	.	+	.	status known
RGHF80230	reformat.pl	CDS	1001	2974	.	+	.	status known
RGHF80231	reformat.pl	CDS	1001	2014	.	+	.	status known
RGHF80233	reformat.pl	CDS	1001	4039	.	+	.	status known
RGHF80234	reformat.pl	CDS	1001	1594	.	+	.	status known
RGHF80235	reformat.pl	CDS	1001	1297	.	+	.	status known
RGHF80236	reformat.pl	CDS	1001	2227	.	+	.	status known
RGHF80237	reformat.pl	CDS	1001	3766	.	+	.	status known
RGHF80238	reformat.pl	CDS	1001	2638	.	+	.	status known
RGHF80240	reformat.pl	CDS	1001	1408	.	+	.	status known
RGHF80242	reformat.pl	CDS	1001	1417	.	+	.	status known
RGHF80243	reformat.pl	CDS	1001	3895	.	+	.	status known
RGHF80244	reformat.pl	CDS	1001	3970	.	+	.	status known
RGHF80245	reformat.pl	CDS	1001	2866	.	+	.	status known
RGHF80246	reformat.pl	CDS	1001	2719	.	+	.	status known
RGHF80247	reformat.pl	CDS	1001	3523	.	+	.	status known
RGHF80248	reformat.pl	CDS	1001	2203	.	+	.	status known
RGHF80249	reformat.pl	CDS	1001	2359	.	+	.	status known
RGHF80250	reformat.pl	CDS	1001	2983	.	+	.	status known
RGHF80251	reformat.pl	CDS	1001	1309	.	+	.	status known
RGHF80251	reformat.pl	CDS	1924	2169	.	+	.	status known
RGHF80252	reformat.pl	CDS	1001	1375	.	+	.	status known
RGHF80253	reformat.pl	CDS	1001	3556	.	+	.	status known
RGHF80254	reformat.pl	CDS	1001	4933	.	+	.	status known
RGHF80255	reformat.pl	CDS	1001	2164	.	+	.	status known
RGHF80256	reformat.pl	CDS	1001	5167	.	+	.	status known
RGHF80257	reformat.pl	CDS	1001	1327	.	+	.	status known
RGHF80258	reformat.pl	CDS	1001	2977	.	+	.	status known
RGHF80260	reformat.pl	CDS	1001	3478	.	+	.	status known
RGHF80261	reformat.pl	CDS	1001	1627	.	+	.	status known
RGHF80262	reformat.pl	CDS	1001	1318	.	+	.	status known
RGHF80263	reformat.pl	CDS	1001	1280	.	+	.	status known
RGHF80263	reformat.pl	CDS	1406	2220	.	+	.	status known
RGHF80264	reformat.pl	CDS	1001	1717	.	+	.	status known
RGHF80265	reformat.pl	CDS	1001	1705	.	+	.	status known
RGHF80266	reformat.pl	CDS	1001	4804	.	+	.	status known
RGHF80269	reformat.pl	CDS	1001	2608	.	+	.	status known
RGHF80270	reformat.pl	CDS	1001	2746	.	+	.	status known
RGHF80271	reformat.pl	CDS	1001	2371	.	+	.	status known
RGHF80272	reformat.pl	CDS	1001	1498	.	+	.	status known
RGHF80273	reformat.pl	CDS	1001	2464	.	+	.	status known
RGHF80274	reformat.pl	CDS	1001	2077	.	+	.	status known
RGHF80275	reformat.pl	CDS	1001	1855	.	+	.	status known
RGHF80276	reformat.pl	CDS	1001	2278	.	+	.	status known
RGHF80277	reformat.pl	CDS	1001	2413	.	+	.	status known
RGHF80278	reformat.pl	CDS	1001	2128	.	+	.	status known
RGHF80279	reformat.pl	CDS	1001	1594	.	+	.	status known
RGHF80280	reformat.pl	CDS	1001	2434	.	+	.	status known
RGHF80281	reformat.pl	CDS	1001	1330	.	+	.	status known
RGHF80282	reformat.pl	CDS	1001	1942	.	+	.	status known
RGHF80286	reformat.pl	CDS	1001	2194	.	+	.	status known
RGHF80287	reformat.pl	CDS	1001	2629	.	+	.	status known
RGHF80288	reformat.pl	CDS	1001	1726	.	+	.	status known
RGHF80289	reformat.pl	CDS	1001	2758	.	+	.	status known
RGHF80290	reformat.pl	CDS	1001	1498	.	+	.	status known
RGHF80291	reformat.pl	CDS	1001	1762	.	+	.	status known
RGHF80292	reformat.pl	CDS	1001	1402	.	+	.	status known
RGHF80293	reformat.pl	CDS	1001	2332	.	+	.	status known
RGHF80294	reformat.pl	CDS	1001	1591	.	+	.	status known
RGHF80295	reformat.pl	CDS	1001	3772	.	+	.	status known
RGHF80296	reformat.pl	CDS	1001	3517	.	+	.	status known
RGHF80297	reformat.pl	CDS	1001	1858	.	+	.	status known
RGHF80298	reformat.pl	CDS	1001	1750	.	+	.	status known
RGHF80300	reformat.pl	CDS	1001	2479	.	+	.	status known
RGHF80301	reformat.pl	CDS	1001	3871	.	+	.	status known
RGHF80302	reformat.pl	CDS	1001	1747	.	+	.	status known
RGHF80303	reformat.pl	CDS	1001	2020	.	+	.	status known
RGHF80304	reformat.pl	CDS	1001	2401	.	+	.	status known
RGHF80305	reformat.pl	CDS	1001	2938	.	+	.	status known
RGHF80306	reformat.pl	CDS	1001	2248	.	+	.	status known
RGHF80307	reformat.pl	CDS	1001	2599	.	+	.	status known
RGHF80308	reformat.pl	CDS	1001	1843	.	+	.	status known
RGHF80309	reformat.pl	CDS	1001	2077	.	+	.	status known
RGHF80310	reformat.pl	CDS	1001	2089	.	+	.	status known
RGHF80311	reformat.pl	CDS	1001	1474	.	+	.	status known
RGHF80312	reformat.pl	CDS	1001	2458	.	+	.	status known
RGHF80313	reformat.pl	CDS	1001	1678	.	+	.	status known
RGHF80314	reformat.pl	CDS	1001	2200	.	+	.	status known
RGHF80315	reformat.pl	CDS	1001	2764	.	+	.	status known
RGHF80316	reformat.pl	CDS	1001	1011	.	+	.	status known
RGHF80316	reformat.pl	CDS	1782	2253	.	+	.	status known
RGHF80317	reformat.pl	CDS	1001	1339	.	+	.	status known
RGHF80318	reformat.pl	CDS	1001	1804	.	+	.	status known
RGHF80319	reformat.pl	CDS	1001	2566	.	+	.	status known
RGHF80320	reformat.pl	CDS	1001	3667	.	+	.	status known
RGHF80321	reformat.pl	CDS	1001	1855	.	+	.	status known
RGHF80322	reformat.pl	CDS	1001	2674	.	+	.	status known
RGHF80323	reformat.pl	CDS	1001	1945	.	+	.	status known
RGHF80324	reformat.pl	CDS	1001	2980	.	+	.	status known
RGHF80325	reformat.pl	CDS	1001	2629	.	+	.	status known
RGHF80326	reformat.pl	CDS	1001	3556	.	+	.	status known
RGHF80327	reformat.pl	CDS	1001	2362	.	+	.	status known
RGHF80329	reformat.pl	CDS	1001	1951	.	+	.	status known
RGHF80330	reformat.pl	CDS	1001	1441	.	+	.	status known
RGHF80332	reformat.pl	CDS	1001	1693	.	+	.	status known
RGHF80333	reformat.pl	CDS	1001	2743	.	+	.	status known
RGHF80334	reformat.pl	CDS	1001	3085	.	+	.	status known
RGHF80335	reformat.pl	CDS	1001	2305	.	+	.	status known
RGHF80336	reformat.pl	CDS	1001	1369	.	+	.	status known
RGHF80337	reformat.pl	CDS	1001	2341	.	+	.	status known
RGHF80338	reformat.pl	CDS	1001	1948	.	+	.	status known
RGHF80339	reformat.pl	CDS	1001	2233	.	+	.	status known
RGHF80340	reformat.pl	CDS	1001	1390	.	+	.	status known
RGHF80341	reformat.pl	CDS	1001	1561	.	+	.	status known
RGHF80342	reformat.pl	CDS	1001	3676	.	+	.	status known
RGHF80343	reformat.pl	CDS	1001	2467	.	+	.	status known
RGHF80344	reformat.pl	CDS	1001	1948	.	+	.	status known
RGHF80345	reformat.pl	CDS	1001	2236	.	+	.	status known
RGHF80346	reformat.pl	CDS	1001	1201	.	+	.	status known
RGHF80347	reformat.pl	CDS	1001	1954	.	+	.	status known
RGHF80348	reformat.pl	CDS	1001	1546	.	+	.	status known
RGHF80349	reformat.pl	CDS	1001	2707	.	+	.	status known
RGHF80350	reformat.pl	CDS	1001	2377	.	+	.	status known
RGHF80351	reformat.pl	CDS	1001	2611	.	+	.	status known
RGHF80352	reformat.pl	CDS	1001	2113	.	+	.	status known
RGHF80353	reformat.pl	CDS	1001	1231	.	+	.	status known
RGHF80354	reformat.pl	CDS	1001	1531	.	+	.	status known
RGHF80355	reformat.pl	CDS	1001	2326	.	+	.	status known
RGHF80356	reformat.pl	CDS	1001	2341	.	+	.	status known
RGHF80357	reformat.pl	CDS	1001	2512	.	+	.	status known
RGHF80358	reformat.pl	CDS	1001	6505	.	+	.	status known
RGHF80359	reformat.pl	CDS	1001	2308	.	+	.	status known
RGHF80361	reformat.pl	CDS	1001	2065	.	+	.	status known
RGHF80362	reformat.pl	CDS	1001	3799	.	+	.	status known
RGHF80364	reformat.pl	CDS	1001	1213	.	+	.	status known
RGHF80365	reformat.pl	CDS	1001	1639	.	+	.	status known
RGHF80366	reformat.pl	CDS	1001	2674	.	+	.	status known
RGHF80367	reformat.pl	CDS	1001	3421	.	+	.	status known
RGHF80368	reformat.pl	CDS	1001	1741	.	+	.	status known
RGHF80369	reformat.pl	CDS	1001	2260	.	+	.	status known
RGHF80370	reformat.pl	CDS	1001	1399	.	+	.	status known
RGHF80371	reformat.pl	CDS	1001	1702	.	+	.	status known
RGHF80372	reformat.pl	CDS	1001	2146	.	+	.	status known
RGHF80374	reformat.pl	CDS	1001	2350	.	+	.	status known
RGHF80375	reformat.pl	CDS	1001	5056	.	+	.	status known
RGHF80376	reformat.pl	CDS	1001	2362	.	+	.	status known
RGHF80377	reformat.pl	CDS	1001	3229	.	+	.	status known
RGHF80379	reformat.pl	CDS	1001	1456	.	+	.	status known
RGHF80380	reformat.pl	CDS	1001	2209	.	+	.	status known
RGHF80381	reformat.pl	CDS	1001	1702	.	+	.	status known
RGHF80382	reformat.pl	CDS	1001	2761	.	+	.	status known
RGHF80383	reformat.pl	CDS	1001	4111	.	+	.	status known
RGHF80384	reformat.pl	CDS	1001	1318	.	+	.	status known
RGHF80385	reformat.pl	CDS	1001	1192	.	+	.	status known
RGHF80386	reformat.pl	CDS	1001	6121	.	+	.	status known
RGHF80387	reformat.pl	CDS	1001	1705	.	+	.	status known
RGHF80390	reformat.pl	CDS	1001	1462	.	+	.	status known
RGHF80391	reformat.pl	CDS	1001	1417	.	+	.	status known
RGHF80392	reformat.pl	CDS	1001	3880	.	+	.	status known
RGHF80393	reformat.pl	CDS	1001	1300	.	+	.	status known
RGHF80394	reformat.pl	CDS	1001	1897	.	+	.	status known
RGHF80395	reformat.pl	CDS	1001	1633	.	+	.	status known
RGHF80396	reformat.pl	CDS	1001	3313	.	+	.	status known
RGHF80397	reformat.pl	CDS	1001	1843	.	+	.	status known
RGHF80398	reformat.pl	CDS	1001	3067	.	+	.	status known
RGHF80399	reformat.pl	CDS	1001	2410	.	+	.	status known
RGHF80400	reformat.pl	CDS	1001	2692	.	+	.	status known
RGHF80402	reformat.pl	CDS	1001	3838	.	+	.	status known
RGHF80403	reformat.pl	CDS	1001	2059	.	+	.	status known
RGHF80404	reformat.pl	CDS	1001	3181	.	+	.	status known
RGHF80405	reformat.pl	CDS	1001	2815	.	+	.	status known
RGHF80406	reformat.pl	CDS	1001	1963	.	+	.	status known
RGHF80407	reformat.pl	CDS	1001	3112	.	+	.	status known
RGHF80409	reformat.pl	CDS	1001	3823	.	+	.	status known
RGHF80410	reformat.pl	CDS	1001	1822	.	+	.	status known
RGHF80411	reformat.pl	CDS	1001	3352	.	+	.	status known
RGHF80412	reformat.pl	CDS	1001	1768	.	+	.	status known
RGHF80413	reformat.pl	CDS	1001	2806	.	+	.	status known
RGHF80414	reformat.pl	CDS	1001	3925	.	+	.	status known
RGHF80415	reformat.pl	CDS	1001	1873	.	+	.	status known
RGHF80416	reformat.pl	CDS	1001	2596	.	+	.	status known
RGHF80417	reformat.pl	CDS	1001	2368	.	+	.	status known
RGHF80418	reformat.pl	CDS	1001	2053	.	+	.	status known
RGHF80419	reformat.pl	CDS	1001	1930	.	+	.	status known
RGHF80420	reformat.pl	CDS	1001	1831	.	+	.	status known
RGHF80421	reformat.pl	CDS	1001	1840	.	+	.	status known
RGHF80422	reformat.pl	CDS	1001	3346	.	+	.	status known
RGHF80423	reformat.pl	CDS	1001	1576	.	+	.	status known
RGHF80424	reformat.pl	CDS	1001	2287	.	+	.	status known
RGHF80425	reformat.pl	CDS	1001	2761	.	+	.	status known
RGHF80426	reformat.pl	CDS	1001	1624	.	+	.	status known
RGHF80427	reformat.pl	CDS	1001	1013	.	+	.	status known
RGHF80427	reformat.pl	CDS	1615	2030	.	+	.	status known
RGHF80428	reformat.pl	CDS	1001	1888	.	+	.	status known
RGHF80429	reformat.pl	CDS	1001	2428	.	+	.	status known
RGHF80430	reformat.pl	CDS	1001	2542	.	+	.	status known
RGHF80431	reformat.pl	CDS	1001	2881	.	+	.	status known
RGHF80432	reformat.pl	CDS	1001	3586	.	+	.	status known
RGHF80433	reformat.pl	CDS	1001	5980	.	+	.	status known
RGHF80434	reformat.pl	CDS	1001	2482	.	+	.	status known
RGHF80435	reformat.pl	CDS	1001	2620	.	+	.	status known
RGHF80436	reformat.pl	CDS	1001	3166	.	+	.	status known
RGHF80437	reformat.pl	CDS	1001	2215	.	+	.	status known
RGHF80438	reformat.pl	CDS	1001	2776	.	+	.	status known
RGHF80439	reformat.pl	CDS	1001	1996	.	+	.	status known
RGHF80440	reformat.pl	CDS	1001	2095	.	+	.	status known
RGHF80441	reformat.pl	CDS	1001	3799	.	+	.	status known
RGHF80442	reformat.pl	CDS	1001	1954	.	+	.	status known
RGHF80444	reformat.pl	CDS	1001	1660	.	+	.	status known
RGHF80445	reformat.pl	CDS	1001	1645	.	+	.	status known
RGHF80446	reformat.pl	CDS	1001	3121	.	+	.	status known
RGHF80447	reformat.pl	CDS	1001	2749	.	+	.	status known
RGHF80448	reformat.pl	CDS	1001	2908	.	+	.	status known
RGHF80449	reformat.pl	CDS	1001	1999	.	+	.	status known
RGHF80450	reformat.pl	CDS	1001	1618	.	+	.	status known
RGHF80451	reformat.pl	CDS	1001	1801	.	+	.	status known
RGHF80452	reformat.pl	CDS	1001	2689	.	+	.	status known
RGHF80453	reformat.pl	CDS	1001	4630	.	+	.	status known
RGHF80454	reformat.pl	CDS	1001	2482	.	+	.	status known
RGHF80456	reformat.pl	CDS	1001	3613	.	+	.	status known
RGHF80457	reformat.pl	CDS	1001	4222	.	+	.	status known
RGHF80458	reformat.pl	CDS	1001	2872	.	+	.	status known
RGHF80459	reformat.pl	CDS	1001	3493	.	+	.	status known
RGHF80460	reformat.pl	CDS	1001	2647	.	+	.	status known
RGHF80461	reformat.pl	CDS	1001	1915	.	+	.	status known
RGHF80463	reformat.pl	CDS	1001	2677	.	+	.	status known
RGHF80464	reformat.pl	CDS	1001	2854	.	+	.	status known
RGHF80465	reformat.pl	CDS	1001	3277	.	+	.	status known
RGHF80466	reformat.pl	CDS	1001	2122	.	+	.	status known
RGHF80468	reformat.pl	CDS	1001	3442	.	+	.	status known
RGHF80469	reformat.pl	CDS	1001	2803	.	+	.	status known
RGHF80470	reformat.pl	CDS	1001	1090	.	+	.	status known
RGHF80470	reformat.pl	CDS	1792	2457	.	+	.	status known
RGHF80471	reformat.pl	CDS	1001	3619	.	+	.	status known
RGHF80472	reformat.pl	CDS	1001	1690	.	+	.	status known
RGHF80473	reformat.pl	CDS	1001	2578	.	+	.	status known
RGHF80474	reformat.pl	CDS	1001	1789	.	+	.	status known
RGHF80475	reformat.pl	CDS	1001	1894	.	+	.	status known
RGHF80476	reformat.pl	CDS	1001	1858	.	+	.	status known
RGHF80477	reformat.pl	CDS	1001	2389	.	+	.	status known
RGHF80479	reformat.pl	CDS	1001	4615	.	+	.	status known
RGHF80480	reformat.pl	CDS	1001	2083	.	+	.	status known
RGHF80481	reformat.pl	CDS	1001	2374	.	+	.	status known
RGHF80482	reformat.pl	CDS	1001	1132	.	+	.	status known
RGHF80484	reformat.pl	CDS	1001	1186	.	+	.	status known
RGHF80485	reformat.pl	CDS	1001	1019	.	+	.	status known
RGHF80485	reformat.pl	CDS	1798	2102	.	+	.	status known
RGHF80486	reformat.pl	CDS	1001	1363	.	+	.	status known
RGHF80488	reformat.pl	CDS	1001	2344	.	+	.	status known
RGHF80489	reformat.pl	CDS	1001	3571	.	+	.	status known
RGHF80490	reformat.pl	CDS	1001	1459	.	+	.	status known
RGHF80491	reformat.pl	CDS	1001	1813	.	+	.	status known
RGHF80492	reformat.pl	CDS	1001	2437	.	+	.	status known
RGHF80493	reformat.pl	CDS	1001	3682	.	+	.	status known
RGHF80494	reformat.pl	CDS	1001	2284	.	+	.	status known
RGHF80495	reformat.pl	CDS	1001	2077	.	+	.	status known
RGHF80497	reformat.pl	CDS	1001	2248	.	+	.	status known
RGHF80499	reformat.pl	CDS	1001	1702	.	+	.	status known
RGHF80500	reformat.pl	CDS	1001	2002	.	+	.	status known
RGHF80501	reformat.pl	CDS	1001	3037	.	+	.	status known
RGHF80502	reformat.pl	CDS	1001	1804	.	+	.	status known
RGHF80503	reformat.pl	CDS	1001	2815	.	+	.	status known
RGHF80504	reformat.pl	CDS	1001	1870	.	+	.	status known
RGHF80505	reformat.pl	CDS	1001	5446	.	+	.	status known
RGHF80506	reformat.pl	CDS	1001	1654	.	+	.	status known
RGHF80507	reformat.pl	CDS	1001	2125	.	+	.	status known
RGHF80508	reformat.pl	CDS	1001	3211	.	+	.	status known
RGHF80509	reformat.pl	CDS	1001	3763	.	+	.	status known
RGHF80510	reformat.pl	CDS	1001	3844	.	+	.	status known
RGHF80511	reformat.pl	CDS	1001	3031	.	+	.	status known
RGHF80512	reformat.pl	CDS	1001	2023	.	+	.	status known
RGHF80513	reformat.pl	CDS	1001	1948	.	+	.	status known
RGHF80514	reformat.pl	CDS	1001	1456	.	+	.	status known
RGHF80516	reformat.pl	CDS	1001	3277	.	+	.	status known
RGHF80517	reformat.pl	CDS	1001	5500	.	+	.	status known
RGHF80519	reformat.pl	CDS	1001	2308	.	+	.	status known
RGHF80521	reformat.pl	CDS	1001	2644	.	+	.	status known
RGHF80522	reformat.pl	CDS	1001	2401	.	+	.	status known
RGHF80523	reformat.pl	CDS	1001	2806	.	+	.	status known
RGHF80524	reformat.pl	CDS	1001	2899	.	+	.	status known
RGHF80525	reformat.pl	CDS	1001	1654	.	+	.	status known
RGHF80526	reformat.pl	CDS	1001	1981	.	+	.	status known
RGHF80527	reformat.pl	CDS	1001	2218	.	+	.	status known
RGHF80528	reformat.pl	CDS	1001	3856	.	+	.	status known
RGHF80529	reformat.pl	CDS	1001	1435	.	+	.	status known
RGHF80530	reformat.pl	CDS	1001	2605	.	+	.	status known
RGHF80531	reformat.pl	CDS	1001	3256	.	+	.	status known
RGHF80532	reformat.pl	CDS	1001	4147	.	+	.	status known
RGHF80533	reformat.pl	CDS	1001	2419	.	+	.	status known
RGHF80534	reformat.pl	CDS	1001	2533	.	+	.	status known
RGHF80535	reformat.pl	CDS	1001	2173	.	+	.	status known
RGHF80536	reformat.pl	CDS	1001	3049	.	+	.	status known
RGHF80537	reformat.pl	CDS	1001	2797	.	+	.	status known
RGHF80538	reformat.pl	CDS	1001	3160	.	+	.	status known
RGHF80539	reformat.pl	CDS	1001	2005	.	+	.	status known
RGHF80541	reformat.pl	CDS	1001	1975	.	+	.	status known
RGHF80542	reformat.pl	CDS	1001	4666	.	+	.	status known
RGHF80543	reformat.pl	CDS	1001	1987	.	+	.	status known
RGHF80544	reformat.pl	CDS	1001	1885	.	+	.	status known
RGHF80545	reformat.pl	CDS	1001	3088	.	+	.	status known
RGHF80546	reformat.pl	CDS	1001	1570	.	+	.	status known
RGHF80547	reformat.pl	CDS	1001	6940	.	+	.	status known
RGHF80548	reformat.pl	CDS	1001	2323	.	+	.	status known
RGHF80549	reformat.pl	CDS	1001	1633	.	+	.	status known
RGHF80550	reformat.pl	CDS	1001	4912	.	+	.	status known
RGHF80551	reformat.pl	CDS	1001	1351	.	+	.	status known
RGHF80552	reformat.pl	CDS	1001	2296	.	+	.	status known
RGHF80553	reformat.pl	CDS	1001	1948	.	+	.	status known
RGHF80554	reformat.pl	CDS	1001	2986	.	+	.	status known
RGHF80555	reformat.pl	CDS	1001	1768	.	+	.	status known
RGHF80556	reformat.pl	CDS	1001	1303	.	+	.	status known
RGHF80557	reformat.pl	CDS	1001	4267	.	+	.	status known
RGHF80558	reformat.pl	CDS	1001	2314	.	+	.	status known
RGHF80559	reformat.pl	CDS	1001	1555	.	+	.	status known
RGHF80560	reformat.pl	CDS	1001	1867	.	+	.	status known
RGHF80561	reformat.pl	CDS	1001	2320	.	+	.	status known
RGHF80562	reformat.pl	CDS	1001	2038	.	+	.	status known
RGHF80564	reformat.pl	CDS	1001	3319	.	+	.	status known
RGHF80565	reformat.pl	CDS	1001	4063	.	+	.	status known
RGHF80566	reformat.pl	CDS	1001	1984	.	+	.	status known
RGHF80567	reformat.pl	CDS	1001	2710	.	+	.	status known
RGHF80568	reformat.pl	CDS	1001	2644	.	+	.	status known
RGHF80569	reformat.pl	CDS	1001	4141	.	+	.	status known
RGHF80570	reformat.pl	CDS	1001	1627	.	+	.	status known
RGHF80571	reformat.pl	CDS	1001	2836	.	+	.	status known
RGHF80572	reformat.pl	CDS	1001	1699	.	+	.	status known
RGHF80574	reformat.pl	CDS	1001	2263	.	+	.	status known
RGHF80575	reformat.pl	CDS	1001	5209	.	+	.	status known
RGHF80576	reformat.pl	CDS	1001	6415	.	+	.	status known
RGHF80577	reformat.pl	CDS	1001	2089	.	+	.	status known
RGHF80578	reformat.pl	CDS	1001	1315	.	+	.	status known
RGHF80579	reformat.pl	CDS	1001	5848	.	+	.	status known
RGHF80580	reformat.pl	CDS	1001	2074	.	+	.	status known
RGHF80581	reformat.pl	CDS	1001	2038	.	+	.	status known
RGHF80582	reformat.pl	CDS	1001	3298	.	+	.	status known
RGHF80583	reformat.pl	CDS	1001	1735	.	+	.	status known
RGHF80584	reformat.pl	CDS	1001	2116	.	+	.	status known
RGHF80585	reformat.pl	CDS	1001	2653	.	+	.	status known
RGHF80586	reformat.pl	CDS	1001	2941	.	+	.	status known
RGHF80588	reformat.pl	CDS	1001	2344	.	+	.	status known
RGHF80589	reformat.pl	CDS	1001	1849	.	+	.	status known
RGHF80590	reformat.pl	CDS	1001	1723	.	+	.	status known
RGHF80591	reformat.pl	CDS	1001	2722	.	+	.	status known
RGHF80592	reformat.pl	CDS	1001	1612	.	+	.	status known
RGHF80593	reformat.pl	CDS	1001	3178	.	+	.	status known
RGHF80595	reformat.pl	CDS	1001	3247	.	+	.	status known
RGHF80596	reformat.pl	CDS	1001	2173	.	+	.	status known
RGHF80597	reformat.pl	CDS	1001	1672	.	+	.	status known
RGHF80598	reformat.pl	CDS	1001	1558	.	+	.	status known
RGHF80599	reformat.pl	CDS	1001	3850	.	+	.	status known
RGHF80600	reformat.pl	CDS	1001	4336	.	+	.	status known
RGHF80601	reformat.pl	CDS	1001	2314	.	+	.	status known
RGHF80602	reformat.pl	CDS	1001	3658	.	+	.	status known
RGHF80604	reformat.pl	CDS	1001	1504	.	+	.	status known
RGHF80605	reformat.pl	CDS	1001	2674	.	+	.	status known
RGHF80606	reformat.pl	CDS	1001	1600	.	+	.	status known
RGHF80607	reformat.pl	CDS	1001	2182	.	+	.	status known
RGHF80608	reformat.pl	CDS	1001	1798	.	+	.	status known
RGHF80609	reformat.pl	CDS	1001	1300	.	+	.	status known
RGHF80610	reformat.pl	CDS	1001	1294	.	+	.	status known
RGHF80611	reformat.pl	CDS	1001	3421	.	+	.	status known
RGHF80612	reformat.pl	CDS	1001	3049	.	+	.	status known
RGHF80613	reformat.pl	CDS	1001	2704	.	+	.	status known
RGHF80614	reformat.pl	CDS	1001	1612	.	+	.	status known
RGHF80615	reformat.pl	CDS	1001	3949	.	+	.	status known
RGHF80616	reformat.pl	CDS	1001	1885	.	+	.	status known
RGHF80617	reformat.pl	CDS	1001	1672	.	+	.	status known
RGHF80618	reformat.pl	CDS	1001	1471	.	+	.	status known
RGHF80619	reformat.pl	CDS	1001	1351	.	+	.	status known
RGHF80620	reformat.pl	CDS	1001	1285	.	+	.	status known
RGHF80622	reformat.pl	CDS	1001	3682	.	+	.	status known
RGHF80623	reformat.pl	CDS	1001	2695	.	+	.	status known
RGHF80624	reformat.pl	CDS	1001	3175	.	+	.	status known
RGHF80625	reformat.pl	CDS	1001	2197	.	+	.	status known
RGHF80626	reformat.pl	CDS	1001	3676	.	+	.	status known
RGHF80627	reformat.pl	CDS	1001	1837	.	+	.	status known
RGHF80628	reformat.pl	CDS	1001	1861	.	+	.	status known
RGHF80629	reformat.pl	CDS	1001	2359	.	+	.	status known
RGHF80630	reformat.pl	CDS	1001	2725	.	+	.	status known
RGHF80631	reformat.pl	CDS	1001	2776	.	+	.	status known
RGHF80632	reformat.pl	CDS	1001	9946	.	+	.	status known
RGHF80634	reformat.pl	CDS	1001	2266	.	+	.	status known
RGHF80635	reformat.pl	CDS	1001	4471	.	+	.	status known
RGHF80636	reformat.pl	CDS	1001	1792	.	+	.	status known
RGHF80637	reformat.pl	CDS	1001	2005	.	+	.	status known
RGHF80638	reformat.pl	CDS	1001	2227	.	+	.	status known
RGHF80639	reformat.pl	CDS	1001	1753	.	+	.	status known
RGHF80640	reformat.pl	CDS	1001	4378	.	+	.	status known
RGHF80641	reformat.pl	CDS	1001	1882	.	+	.	status known
RGHF80642	reformat.pl	CDS	1001	1729	.	+	.	status known
RGHF80643	reformat.pl	CDS	1001	2986	.	+	.	status known
RGHF80644	reformat.pl	CDS	1001	7423	.	+	.	status known
RGHF80645	reformat.pl	CDS	1001	3328	.	+	.	status known
RGHF80646	reformat.pl	CDS	1001	1756	.	+	.	status known
RGHF80647	reformat.pl	CDS	1001	3943	.	+	.	status known
RGHF80648	reformat.pl	CDS	1001	2596	.	+	.	status known
RGHF80649	reformat.pl	CDS	1001	3544	.	+	.	status known
RGHF80651	reformat.pl	CDS	1001	2740	.	+	.	status known
RGHF80653	reformat.pl	CDS	1001	1711	.	+	.	status known
RGHF80654	reformat.pl	CDS	1001	3478	.	+	.	status known
RGHF80655	reformat.pl	CDS	1001	2011	.	+	.	status known
RGHF80656	reformat.pl	CDS	1001	5380	.	+	.	status known
RGHF80658	reformat.pl	CDS	1001	2668	.	+	.	status known
RGHF80659	reformat.pl	CDS	1001	2524	.	+	.	status known
RGHF80662	reformat.pl	CDS	1001	1960	.	+	.	status known
RGHF80663	reformat.pl	CDS	1001	4171	.	+	.	status known
RGHF80664	reformat.pl	CDS	1001	1531	.	+	.	status known
RGHF80665	reformat.pl	CDS	1001	5593	.	+	.	status known
RGHF80666	reformat.pl	CDS	1001	2749	.	+	.	status known
RGHF80667	reformat.pl	CDS	1001	2632	.	+	.	status known
RGHF80668	reformat.pl	CDS	1001	2389	.	+	.	status known
RGHF80669	reformat.pl	CDS	1001	2059	.	+	.	status known
RGHF80670	reformat.pl	CDS	1001	2101	.	+	.	status known
RGHF80671	reformat.pl	CDS	1001	4054	.	+	.	status known
RGHF80672	reformat.pl	CDS	1001	1765	.	+	.	status known
RGHF80673	reformat.pl	CDS	1001	2320	.	+	.	status known
RGHF80675	reformat.pl	CDS	1001	2101	.	+	.	status known
RGHF80676	reformat.pl	CDS	1001	6187	.	+	.	status known
RGHF80677	reformat.pl	CDS	1001	1291	.	+	.	status known
RGHF80679	reformat.pl	CDS	1001	1702	.	+	.	status known
RGHF80680	reformat.pl	CDS	1001	1837	.	+	.	status known
RGHF80681	reformat.pl	CDS	1001	1843	.	+	.	status known
RGHF80682	reformat.pl	CDS	1001	1927	.	+	.	status known
RGHF80683	reformat.pl	CDS	1001	1837	.	+	.	status known
RGHF80684	reformat.pl	CDS	1001	1465	.	+	.	status known
RGHF80685	reformat.pl	CDS	1001	3076	.	+	.	status known
RGHF80686	reformat.pl	CDS	1001	2284	.	+	.	status known
RGHF80687	reformat.pl	CDS	1001	2956	.	+	.	status known
RGHF80688	reformat.pl	CDS	1001	2374	.	+	.	status known
RGHF80689	reformat.pl	CDS	1001	1984	.	+	.	status known
RGHF80690	reformat.pl	CDS	1001	1822	.	+	.	status known
RGHF80691	reformat.pl	CDS	1001	1534	.	+	.	status known
RGHF80692	reformat.pl	CDS	1001	2554	.	+	.	status known
RGHF80693	reformat.pl	CDS	1001	7702	.	+	.	status known
RGHF80695	reformat.pl	CDS	1001	2029	.	+	.	status known
RGHF80696	reformat.pl	CDS	1001	1675	.	+	.	status known
RGHF80697	reformat.pl	CDS	1001	2041	.	+	.	status known
RGHF80698	reformat.pl	CDS	1001	1792	.	+	.	status known
RGHF80701	reformat.pl	CDS	1001	1678	.	+	.	status known
RGHF80702	reformat.pl	CDS	1001	4297	.	+	.	status known
RGHF80703	reformat.pl	CDS	1001	2611	.	+	.	status known
RGHF80704	reformat.pl	CDS	1001	2134	.	+	.	status known
RGHF80705	reformat.pl	CDS	1001	2050	.	+	.	status known
RGHF80706	reformat.pl	CDS	1001	2929	.	+	.	status known
RGHF80707	reformat.pl	CDS	1001	2917	.	+	.	status known
RGHF80708	reformat.pl	CDS	1001	2653	.	+	.	status known
RGHF80709	reformat.pl	CDS	1001	2869	.	+	.	status known
RGHF80710	reformat.pl	CDS	1001	1900	.	+	.	status known
RGHF80711	reformat.pl	CDS	1001	1666	.	+	.	status known
RGHF80712	reformat.pl	CDS	1001	1759	.	+	.	status known
RGHF80713	reformat.pl	CDS	1001	1840	.	+	.	status known
RGHF80714	reformat.pl	CDS	1001	2374	.	+	.	status known
RGHF80715	reformat.pl	CDS	1001	3538	.	+	.	status known
RGHF80716	reformat.pl	CDS	1001	2134	.	+	.	status known
RGHF80718	reformat.pl	CDS	1001	1522	.	+	.	status known
RGHF80719	reformat.pl	CDS	1001	2215	.	+	.	status known
RGHF80721	reformat.pl	CDS	1001	4057	.	+	.	status known
RGHF80722	reformat.pl	CDS	1001	2362	.	+	.	status known
RGHF80723	reformat.pl	CDS	1001	1405	.	+	.	status known
RGHF80724	reformat.pl	CDS	1001	2227	.	+	.	status known
RGHF80725	reformat.pl	CDS	1001	3154	.	+	.	status known
RGHF80726	reformat.pl	CDS	1001	1783	.	+	.	status known
RGHF80727	reformat.pl	CDS	1001	2167	.	+	.	status known
RGHF80728	reformat.pl	CDS	1001	3232	.	+	.	status known
RGHF80729	reformat.pl	CDS	1001	1960	.	+	.	status known
RGHF80730	reformat.pl	CDS	1001	1249	.	+	.	status known
RGHF80731	reformat.pl	CDS	1001	1981	.	+	.	status known
RGHF80732	reformat.pl	CDS	1001	3088	.	+	.	status known
RGHF80734	reformat.pl	CDS	1001	3475	.	+	.	status known
RGHF80735	reformat.pl	CDS	1001	5989	.	+	.	status known
RGHF80736	reformat.pl	CDS	1001	2290	.	+	.	status known
RGHF80737	reformat.pl	CDS	1001	1843	.	+	.	status known
RGHF80738	reformat.pl	CDS	1001	2386	.	+	.	status known
RGHF80739	reformat.pl	CDS	1001	1435	.	+	.	status known
RGHF80741	reformat.pl	CDS	1001	3166	.	+	.	status known
RGHF80742	reformat.pl	CDS	1001	2233	.	+	.	status known
RGHF80743	reformat.pl	CDS	1001	1357	.	+	.	status known
RGHF80744	reformat.pl	CDS	1001	2101	.	+	.	status known
RGHF80745	reformat.pl	CDS	1001	1336	.	+	.	status known
RGHF80746	reformat.pl	CDS	1001	3634	.	+	.	status known
RGHF80747	reformat.pl	CDS	1001	2983	.	+	.	status known
RGHF80748	reformat.pl	CDS	1001	2716	.	+	.	status known
RGHF80749	reformat.pl	CDS	1001	2014	.	+	.	status known
RGHF80750	reformat.pl	CDS	1001	3178	.	+	.	status known
RGHF80751	reformat.pl	CDS	1001	2473	.	+	.	status known
RGHF80752	reformat.pl	CDS	1001	2284	.	+	.	status known
RGHF80753	reformat.pl	CDS	1001	1921	.	+	.	status known
RGHF80754	reformat.pl	CDS	1001	3541	.	+	.	status known
RGHF80755	reformat.pl	CDS	1001	2536	.	+	.	status known
RGHF80756	reformat.pl	CDS	1001	2443	.	+	.	status known
RGHF80757	reformat.pl	CDS	1001	2167	.	+	.	status known
RGHF80758	reformat.pl	CDS	1001	1702	.	+	.	status known
RGHF80759	reformat.pl	CDS	1001	2317	.	+	.	status known
RGHF80760	reformat.pl	CDS	1001	2854	.	+	.	status known
RGHF80761	reformat.pl	CDS	1001	2365	.	+	.	status known
RGHF80763	reformat.pl	CDS	1001	2872	.	+	.	status known
RGHF80764	reformat.pl	CDS	1001	4582	.	+	.	status known
RGHF80765	reformat.pl	CDS	1001	2758	.	+	.	status known
RGHF80766	reformat.pl	CDS	1001	3493	.	+	.	status known
RGHF80767	reformat.pl	CDS	1001	4096	.	+	.	status known
RGHF80768	reformat.pl	CDS	1001	1555	.	+	.	status known
RGHF80769	reformat.pl	CDS	1001	2203	.	+	.	status known
RGHF80770	reformat.pl	CDS	1001	4660	.	+	.	status known
RGHF80771	reformat.pl	CDS	1001	1366	.	+	.	status known
RGHF80773	reformat.pl	CDS	1001	2095	.	+	.	status known
RGHF80774	reformat.pl	CDS	1001	2767	.	+	.	status known
RGHF80775	reformat.pl	CDS	1001	7255	.	+	.	status known
RGHF80776	reformat.pl	CDS	1001	2143	.	+	.	status known
RGHF80777	reformat.pl	CDS	1001	1807	.	+	.	status known
RGHF80778	reformat.pl	CDS	1001	1222	.	+	.	status known
RGHF80779	reformat.pl	CDS	1001	1939	.	+	.	status known
RGHF80781	reformat.pl	CDS	1001	1483	.	+	.	status known
RGHF80784	reformat.pl	CDS	1001	2233	.	+	.	status known
RGHF80785	reformat.pl	CDS	1001	1423	.	+	.	status known
RGHF80786	reformat.pl	CDS	1001	3841	.	+	.	status known
RGHF80788	reformat.pl	CDS	1001	1762	.	+	.	status known
RGHF80789	reformat.pl	CDS	1001	3502	.	+	.	status known
RGHF80790	reformat.pl	CDS	1001	2581	.	+	.	status known
RGHF80791	reformat.pl	CDS	1001	3589	.	+	.	status known
RGHF80792	reformat.pl	CDS	1001	2002	.	+	.	status known
RGHF80793	reformat.pl	CDS	1001	2221	.	+	.	status known
RGHF80796	reformat.pl	CDS	1001	7270	.	+	.	status known
RGHF80797	reformat.pl	CDS	1001	2695	.	+	.	status known
RGHF80799	reformat.pl	CDS	1001	2455	.	+	.	status known
RGHF80800	reformat.pl	CDS	1001	2404	.	+	.	status known
RGHF80801	reformat.pl	CDS	1001	1321	.	+	.	status known
RGHF80802	reformat.pl	CDS	1001	2935	.	+	.	status known
RGHF80803	reformat.pl	CDS	1001	1279	.	+	.	status known
RGHF80804	reformat.pl	CDS	1001	1654	.	+	.	status known
RGHF80805	reformat.pl	CDS	1001	2053	.	+	.	status known
RGHF80806	reformat.pl	CDS	1001	3931	.	+	.	status known
RGHF80807	reformat.pl	CDS	1001	1828	.	+	.	status known
RGHF80808	reformat.pl	CDS	1001	2791	.	+	.	status known
RGHF80809	reformat.pl	CDS	1001	1798	.	+	.	status known
RGHF80810	reformat.pl	CDS	1001	1849	.	+	.	status known
RGHF80811	reformat.pl	CDS	1001	4168	.	+	.	status known
RGHF80812	reformat.pl	CDS	1001	2251	.	+	.	status known
RGHF80813	reformat.pl	CDS	1001	2707	.	+	.	status known
RGHF80814	reformat.pl	CDS	1001	1954	.	+	.	status known
RGHF80815	reformat.pl	CDS	1001	1960	.	+	.	status known
RGHF80816	reformat.pl	CDS	1001	4393	.	+	.	status known
RGHF80817	reformat.pl	CDS	1001	1207	.	+	.	status known
RGHF80818	reformat.pl	CDS	1001	1321	.	+	.	status known
RGHF80819	reformat.pl	CDS	1001	2905	.	+	.	status known
RGHF80820	reformat.pl	CDS	1001	1414	.	+	.	status known
RGHF80821	reformat.pl	CDS	1001	1687	.	+	.	status known
RGHF80822	reformat.pl	CDS	1001	1945	.	+	.	status known
RGHF80823	reformat.pl	CDS	1001	2095	.	+	.	status known
RGHF80824	reformat.pl	CDS	1001	2548	.	+	.	status known
RGHF80825	reformat.pl	CDS	1001	2080	.	+	.	status known
RGHF80826	reformat.pl	CDS	1001	2188	.	+	.	status known
RGHF80827	reformat.pl	CDS	1001	2419	.	+	.	status known
RGHF80828	reformat.pl	CDS	1001	4291	.	+	.	status known
RGHF80830	reformat.pl	CDS	1001	2053	.	+	.	status known
RGHF80832	reformat.pl	CDS	1001	1564	.	+	.	status known
RGHF80833	reformat.pl	CDS	1001	2266	.	+	.	status known
RGHF80835	reformat.pl	CDS	1001	1471	.	+	.	status known
RGHF80836	reformat.pl	CDS	1001	3334	.	+	.	status known
RGHF80837	reformat.pl	CDS	1001	1423	.	+	.	status known
RGHF80838	reformat.pl	CDS	1001	2287	.	+	.	status known
RGHF80839	reformat.pl	CDS	1001	2293	.	+	.	status known
RGHF80840	reformat.pl	CDS	1001	2317	.	+	.	status known
RGHF80841	reformat.pl	CDS	1001	2461	.	+	.	status known
RGHF80842	reformat.pl	CDS	1001	1747	.	+	.	status known
RGHF80843	reformat.pl	CDS	1001	2014	.	+	.	status known
RGHF80844	reformat.pl	CDS	1001	1444	.	+	.	status known
RGHF80845	reformat.pl	CDS	1001	1822	.	+	.	status known
RGHF80846	reformat.pl	CDS	1001	2044	.	+	.	status known
RGHF80847	reformat.pl	CDS	1001	1198	.	+	.	status known
RGHF80848	reformat.pl	CDS	1001	2320	.	+	.	status known
RGHF80850	reformat.pl	CDS	1001	2491	.	+	.	status known
RGHF80852	reformat.pl	CDS	1001	2101	.	+	.	status known
RGHF80853	reformat.pl	CDS	1001	2122	.	+	.	status known
RGHF80855	reformat.pl	CDS	1001	2317	.	+	.	status known
RGHF80856	reformat.pl	CDS	1001	1867	.	+	.	status known
RGHF80859	reformat.pl	CDS	1001	2197	.	+	.	status known
RGHF80860	reformat.pl	CDS	1001	4414	.	+	.	status known
RGHF80861	reformat.pl	CDS	1001	1696	.	+	.	status known
RGHF80864	reformat.pl	CDS	1001	2569	.	+	.	status known
RGHF80865	reformat.pl	CDS	1001	2755	.	+	.	status known
RGHF80866	reformat.pl	CDS	1001	1582	.	+	.	status known
RGHF80868	reformat.pl	CDS	1001	2644	.	+	.	status known
RGHF80869	reformat.pl	CDS	1001	2680	.	+	.	status known
RGHF80870	reformat.pl	CDS	1001	5608	.	+	.	status known
RGHF80871	reformat.pl	CDS	1001	2434	.	+	.	status known
RGHF80872	reformat.pl	CDS	1001	2803	.	+	.	status known
RGHF80873	reformat.pl	CDS	1001	2767	.	+	.	status known
RGHF80874	reformat.pl	CDS	1001	1426	.	+	.	status known
RGHF80876	reformat.pl	CDS	1001	1267	.	+	.	status known
RGHF80877	reformat.pl	CDS	1001	2446	.	+	.	status known
RGHF80878	reformat.pl	CDS	1001	1387	.	+	.	status known
RGHF80879	reformat.pl	CDS	1001	2488	.	+	.	status known
RGHF80880	reformat.pl	CDS	1001	1465	.	+	.	status known
RGHF80881	reformat.pl	CDS	1001	2896	.	+	.	status known
RGHF80882	reformat.pl	CDS	1001	2179	.	+	.	status known
RGHF80883	reformat.pl	CDS	1001	2353	.	+	.	status known
RGHF80884	reformat.pl	CDS	1001	1903	.	+	.	status known
RGHF80886	reformat.pl	CDS	1001	2518	.	+	.	status known
RGHF80888	reformat.pl	CDS	1001	1378	.	+	.	status known
RGHF80889	reformat.pl	CDS	1001	3694	.	+	.	status known
RGHF80890	reformat.pl	CDS	1001	2449	.	+	.	status known
RGHF80891	reformat.pl	CDS	1001	2032	.	+	.	status known
RGHF80892	reformat.pl	CDS	1001	1708	.	+	.	status known
RGHF80893	reformat.pl	CDS	1001	5569	.	+	.	status known
RGHF80894	reformat.pl	CDS	1001	2515	.	+	.	status known
RGHF80895	reformat.pl	CDS	1001	1651	.	+	.	status known
RGHF80897	reformat.pl	CDS	1001	2047	.	+	.	status known
RGHF80899	reformat.pl	CDS	1001	3217	.	+	.	status known
RGHF80900	reformat.pl	CDS	1001	2011	.	+	.	status known
RGHF80902	reformat.pl	CDS	1001	5059	.	+	.	status known
RGHF80903	reformat.pl	CDS	1001	3034	.	+	.	status known
RGHF80904	reformat.pl	CDS	1001	2596	.	+	.	status known
RGHF80905	reformat.pl	CDS	1001	1942	.	+	.	status known
RGHF80906	reformat.pl	CDS	1001	2125	.	+	.	status known
RGHF80908	reformat.pl	CDS	1001	2329	.	+	.	status known
RGHF80909	reformat.pl	CDS	1001	1489	.	+	.	status known
RGHF80910	reformat.pl	CDS	1001	1741	.	+	.	status known
RGHF80911	reformat.pl	CDS	1001	1921	.	+	.	status known
RGHF80913	reformat.pl	CDS	1001	1516	.	+	.	status known
RGHF80914	reformat.pl	CDS	1001	2773	.	+	.	status known
RGHF80915	reformat.pl	CDS	1001	1996	.	+	.	status known
RGHF80916	reformat.pl	CDS	1001	1315	.	+	.	status known
RGHF80917	reformat.pl	CDS	1001	1744	.	+	.	status known
RGHF80919	reformat.pl	CDS	1001	2011	.	+	.	status known
RGHF80920	reformat.pl	CDS	1001	1402	.	+	.	status known
RGHF80921	reformat.pl	CDS	1001	1318	.	+	.	status known
RGHF80923	reformat.pl	CDS	1001	2176	.	+	.	status known
RGHF80924	reformat.pl	CDS	1001	3028	.	+	.	status known
RGHF80925	reformat.pl	CDS	1001	2164	.	+	.	status known
RGHF80926	reformat.pl	CDS	1001	2428	.	+	.	status known
RGHF80927	reformat.pl	CDS	1001	2542	.	+	.	status known
RGHF80928	reformat.pl	CDS	1001	3415	.	+	.	status known
RGHF80929	reformat.pl	CDS	1001	1609	.	+	.	status known
RGHF80930	reformat.pl	CDS	1001	3418	.	+	.	status known
RGHF80933	reformat.pl	CDS	1001	1065	.	+	.	status known
RGHF80933	reformat.pl	CDS	1842	2214	.	+	.	status known
RGHF80934	reformat.pl	CDS	1001	2320	.	+	.	status known
RGHF80935	reformat.pl	CDS	1001	2026	.	+	.	status known
RGHF80936	reformat.pl	CDS	1001	5350	.	+	.	status known
RGHF80937	reformat.pl	CDS	1001	1924	.	+	.	status known
RGHF80939	reformat.pl	CDS	1001	2260	.	+	.	status known
RGHF80940	reformat.pl	CDS	1001	2356	.	+	.	status known
RGHF80941	reformat.pl	CDS	1001	2137	.	+	.	status known
RGHF80942	reformat.pl	CDS	1001	2869	.	+	.	status known
RGHF80943	reformat.pl	CDS	1001	1795	.	+	.	status known
RGHF80947	reformat.pl	CDS	1001	3388	.	+	.	status known
RGHF80948	reformat.pl	CDS	1001	2245	.	+	.	status known
RGHF80950	reformat.pl	CDS	1001	1924	.	+	.	status known
RGHF80951	reformat.pl	CDS	1001	1531	.	+	.	status known
RGHF80952	reformat.pl	CDS	1001	3964	.	+	.	status known
RGHF80953	reformat.pl	CDS	1001	2674	.	+	.	status known
RGHF80954	reformat.pl	CDS	1001	3892	.	+	.	status known
RGHF80955	reformat.pl	CDS	1001	1918	.	+	.	status known
RGHF80956	reformat.pl	CDS	1001	1786	.	+	.	status known
RGHF80957	reformat.pl	CDS	1001	3265	.	+	.	status known
RGHF80958	reformat.pl	CDS	1001	2344	.	+	.	status known
RGHF80959	reformat.pl	CDS	1001	1504	.	+	.	status known
RGHF80961	reformat.pl	CDS	1001	2293	.	+	.	status known
RGHF80962	reformat.pl	CDS	1001	3799	.	+	.	status known
RGHF80963	reformat.pl	CDS	1001	3490	.	+	.	status known
RGHF80964	reformat.pl	CDS	1001	2743	.	+	.	status known
RGHF80965	reformat.pl	CDS	1001	3940	.	+	.	status known
RGHF80966	reformat.pl	CDS	1001	1288	.	+	.	status known
RGHF80967	reformat.pl	CDS	1001	2764	.	+	.	status known
RGHF80968	reformat.pl	CDS	1001	2410	.	+	.	status known
RGHF80969	reformat.pl	CDS	1001	3907	.	+	.	status known
RGHF80970	reformat.pl	CDS	1001	2665	.	+	.	status known
RGHF80971	reformat.pl	CDS	1001	2812	.	+	.	status known
RGHF80972	reformat.pl	CDS	1001	2914	.	+	.	status known
RGHF80973	reformat.pl	CDS	1001	2929	.	+	.	status known
RGHF80974	reformat.pl	CDS	1001	1492	.	+	.	status known
RGHF80975	reformat.pl	CDS	1001	1414	.	+	.	status known
RGHF80976	reformat.pl	CDS	1001	1366	.	+	.	status known
RGHF80977	reformat.pl	CDS	1001	1768	.	+	.	status known
RGHF80980	reformat.pl	CDS	1001	1783	.	+	.	status known
RGHF80981	reformat.pl	CDS	1001	6082	.	+	.	status known
RGHF80983	reformat.pl	CDS	1001	2890	.	+	.	status known
RGHF80984	reformat.pl	CDS	1001	3424	.	+	.	status known
RGHF80985	reformat.pl	CDS	1001	3037	.	+	.	status known
RGHF80986	reformat.pl	CDS	1001	3469	.	+	.	status known
RGHF80987	reformat.pl	CDS	1001	4372	.	+	.	status known
RGHF80988	reformat.pl	CDS	1001	1651	.	+	.	status known
RGHF80989	reformat.pl	CDS	1001	1468	.	+	.	status known
RGHF80991	reformat.pl	CDS	1001	3631	.	+	.	status known
RGHF80992	reformat.pl	CDS	1001	3391	.	+	.	status known
RGHF80993	reformat.pl	CDS	1001	4267	.	+	.	status known
RGHF80994	reformat.pl	CDS	1001	2461	.	+	.	status known
RGHF80995	reformat.pl	CDS	1001	3196	.	+	.	status known
RGHF80996	reformat.pl	CDS	1001	1615	.	+	.	status known
RGHF80997	reformat.pl	CDS	1001	4630	.	+	.	status known
RGHF80998	reformat.pl	CDS	1001	1948	.	+	.	status known
RGHF80999	reformat.pl	CDS	1001	2353	.	+	.	status known
RGHF81000	reformat.pl	CDS	1001	1840	.	+	.	status known
RGHF81003	reformat.pl	CDS	1001	2122	.	+	.	status known
RGHF81004	reformat.pl	CDS	1001	1924	.	+	.	status known
RGHF81005	reformat.pl	CDS	1001	2740	.	+	.	status known
RGHF81006	reformat.pl	CDS	1001	1612	.	+	.	status known
RGHF81007	reformat.pl	CDS	1001	1561	.	+	.	status known
RGHF81009	reformat.pl	CDS	1001	1756	.	+	.	status known
RGHF81011	reformat.pl	CDS	1001	2599	.	+	.	status known
RGHF81012	reformat.pl	CDS	1001	3148	.	+	.	status known
RGHF81013	reformat.pl	CDS	1001	1726	.	+	.	status known
RGHF81014	reformat.pl	CDS	1001	1918	.	+	.	status known
RGHF81016	reformat.pl	CDS	1001	3085	.	+	.	status known
RGHF81017	reformat.pl	CDS	1001	1633	.	+	.	status known
RGHF81018	reformat.pl	CDS	1001	2581	.	+	.	status known
RGHF81019	reformat.pl	CDS	1001	3139	.	+	.	status known
RGHF81020	reformat.pl	CDS	1001	4402	.	+	.	status known
RGHF81021	reformat.pl	CDS	1001	3055	.	+	.	status known
RGHF81022	reformat.pl	CDS	1001	2296	.	+	.	status known
RGHF81023	reformat.pl	CDS	1001	3676	.	+	.	status known
RGHF81024	reformat.pl	CDS	1001	2260	.	+	.	status known
RGHF81025	reformat.pl	CDS	1001	1690	.	+	.	status known
RGHF81026	reformat.pl	CDS	1001	1549	.	+	.	status known
RGHF81028	reformat.pl	CDS	1001	3565	.	+	.	status known
RGHF81029	reformat.pl	CDS	1001	3730	.	+	.	status known
RGHF81030	reformat.pl	CDS	1001	3388	.	+	.	status known
RGHF81031	reformat.pl	CDS	1001	2758	.	+	.	status known
RGHF81032	reformat.pl	CDS	1001	3322	.	+	.	status known
RGHF81033	reformat.pl	CDS	1001	2083	.	+	.	status known
RGHF81034	reformat.pl	CDS	1001	1681	.	+	.	status known
RGHF81035	reformat.pl	CDS	1001	2590	.	+	.	status known
RGHF81036	reformat.pl	CDS	1001	2086	.	+	.	status known
RGHF81037	reformat.pl	CDS	1001	1933	.	+	.	status known
RGHF81038	reformat.pl	CDS	1001	2914	.	+	.	status known
RGHF81039	reformat.pl	CDS	1001	3007	.	+	.	status known
RGHF81041	reformat.pl	CDS	1001	1336	.	+	.	status known
RGHF81042	reformat.pl	CDS	1001	2287	.	+	.	status known
RGHF81043	reformat.pl	CDS	1001	1738	.	+	.	status known
RGHF81044	reformat.pl	CDS	1001	1624	.	+	.	status known
RGHF81046	reformat.pl	CDS	1001	2710	.	+	.	status known
RGHF81048	reformat.pl	CDS	1001	1732	.	+	.	status known
RGHF81049	reformat.pl	CDS	1001	1489	.	+	.	status known
RGHF81050	reformat.pl	CDS	1001	2671	.	+	.	status known
RGHF81051	reformat.pl	CDS	1001	3706	.	+	.	status known
RGHF81052	reformat.pl	CDS	1001	2632	.	+	.	status known
RGHF81053	reformat.pl	CDS	1001	1939	.	+	.	status known
RGHF81054	reformat.pl	CDS	1001	1894	.	+	.	status known
RGHF81056	reformat.pl	CDS	1001	2977	.	+	.	status known
RGHF81057	reformat.pl	CDS	1001	2512	.	+	.	status known
RGHF81058	reformat.pl	CDS	1001	4162	.	+	.	status known
RGHF81059	reformat.pl	CDS	1001	1714	.	+	.	status known
RGHF81060	reformat.pl	CDS	1001	3274	.	+	.	status known
RGHF81061	reformat.pl	CDS	1001	2509	.	+	.	status known
RGHF81062	reformat.pl	CDS	1001	4864	.	+	.	status known
RGHF81064	reformat.pl	CDS	1001	1792	.	+	.	status known
RGHF81065	reformat.pl	CDS	1001	1675	.	+	.	status known
RGHF81066	reformat.pl	CDS	1001	2080	.	+	.	status known
RGHF81067	reformat.pl	CDS	1001	2308	.	+	.	status known
RGHF81068	reformat.pl	CDS	1001	2509	.	+	.	status known
RGHF81070	reformat.pl	CDS	1001	2365	.	+	.	status known
RGHF81071	reformat.pl	CDS	1001	1312	.	+	.	status known
RGHF81072	reformat.pl	CDS	1001	4444	.	+	.	status known
RGHF81073	reformat.pl	CDS	1001	1474	.	+	.	status known
RGHF81074	reformat.pl	CDS	1001	1933	.	+	.	status known
RGHF81075	reformat.pl	CDS	1001	1942	.	+	.	status known
RGHF81076	reformat.pl	CDS	1001	4891	.	+	.	status known
RGHF81077	reformat.pl	CDS	1001	2152	.	+	.	status known
RGHF81078	reformat.pl	CDS	1001	1972	.	+	.	status known
RGHF81079	reformat.pl	CDS	1001	2818	.	+	.	status known
RGHF81080	reformat.pl	CDS	1001	4645	.	+	.	status known
RGHF81081	reformat.pl	CDS	1001	3838	.	+	.	status known
RGHF81083	reformat.pl	CDS	1001	2344	.	+	.	status known
RGHF81084	reformat.pl	CDS	1001	2179	.	+	.	status known
RGHF81085	reformat.pl	CDS	1001	1756	.	+	.	status known
RGHF81087	reformat.pl	CDS	1001	2626	.	+	.	status known
RGHF81088	reformat.pl	CDS	1001	3985	.	+	.	status known
RGHF81089	reformat.pl	CDS	1001	1399	.	+	.	status known
RGHF81090	reformat.pl	CDS	1001	2398	.	+	.	status known
RGHF81091	reformat.pl	CDS	1001	1447	.	+	.	status known
RGHF81092	reformat.pl	CDS	1001	2146	.	+	.	status known
RGHF81093	reformat.pl	CDS	1001	7459	.	+	.	status known
RGHF81094	reformat.pl	CDS	1001	1618	.	+	.	status known
RGHF81095	reformat.pl	CDS	1001	1234	.	+	.	status known
RGHF81096	reformat.pl	CDS	1001	1288	.	+	.	status known
RGHF81097	reformat.pl	CDS	1001	3412	.	+	.	status known
RGHF81098	reformat.pl	CDS	1001	2428	.	+	.	status known
RGHF81100	reformat.pl	CDS	1001	1444	.	+	.	status known
RGHF81101	reformat.pl	CDS	1001	2026	.	+	.	status known
RGHF81102	reformat.pl	CDS	1001	2260	.	+	.	status known
RGHF81103	reformat.pl	CDS	1001	1858	.	+	.	status known
RGHF81104	reformat.pl	CDS	1001	1798	.	+	.	status known
RGHF81105	reformat.pl	CDS	1001	3484	.	+	.	status known
RGHF81106	reformat.pl	CDS	1001	3022	.	+	.	status known
RGHF81107	reformat.pl	CDS	1001	1921	.	+	.	status known
RGHF81108	reformat.pl	CDS	1001	3736	.	+	.	status known
RGHF81109	reformat.pl	CDS	1001	4435	.	+	.	status known
RGHF81110	reformat.pl	CDS	1001	1750	.	+	.	status known
RGHF81112	reformat.pl	CDS	1001	3544	.	+	.	status known
RGHF81113	reformat.pl	CDS	1001	1528	.	+	.	status known
RGHF81114	reformat.pl	CDS	1001	2167	.	+	.	status known
RGHF81115	reformat.pl	CDS	1001	1795	.	+	.	status known
RGHF81116	reformat.pl	CDS	1001	1672	.	+	.	status known
RGHF81117	reformat.pl	CDS	1001	4003	.	+	.	status known
RGHF81118	reformat.pl	CDS	1001	3118	.	+	.	status known
RGHF81119	reformat.pl	CDS	1001	2380	.	+	.	status known
RGHF81120	reformat.pl	CDS	1001	1726	.	+	.	status known
RGHF81121	reformat.pl	CDS	1001	4099	.	+	.	status known
RGHF81123	reformat.pl	CDS	1001	1019	.	+	.	status known
RGHF81123	reformat.pl	CDS	1252	1706	.	+	.	status known
RGHF81124	reformat.pl	CDS	1001	1672	.	+	.	status known
RGHF81126	reformat.pl	CDS	1001	2056	.	+	.	status known
RGHF81127	reformat.pl	CDS	1001	5158	.	+	.	status known
RGHF81128	reformat.pl	CDS	1001	1264	.	+	.	status known
RGHF81129	reformat.pl	CDS	1001	1201	.	+	.	status known
RGHF81130	reformat.pl	CDS	1001	3814	.	+	.	status known
RGHF81132	reformat.pl	CDS	1001	2089	.	+	.	status known
RGHF81133	reformat.pl	CDS	1001	2707	.	+	.	status known
RGHF81134	reformat.pl	CDS	1001	2287	.	+	.	status known
RGHF81135	reformat.pl	CDS	1001	3214	.	+	.	status known
RGHF81136	reformat.pl	CDS	1001	1618	.	+	.	status known
RGHF81137	reformat.pl	CDS	1001	1768	.	+	.	status known
RGHF81138	reformat.pl	CDS	1001	1666	.	+	.	status known
RGHF81139	reformat.pl	CDS	1001	1519	.	+	.	status known
RGHF81140	reformat.pl	CDS	1001	1933	.	+	.	status known
RGHF81141	reformat.pl	CDS	1001	3127	.	+	.	status known
RGHF81143	reformat.pl	CDS	1001	2455	.	+	.	status known
RGHF81146	reformat.pl	CDS	1001	2359	.	+	.	status known
RGHF81147	reformat.pl	CDS	1001	4981	.	+	.	status known
RGHF81148	reformat.pl	CDS	1001	1978	.	+	.	status known
RGHF81149	reformat.pl	CDS	1001	4339	.	+	.	status known
RGHF81150	reformat.pl	CDS	1001	6049	.	+	.	status known
RGHF81151	reformat.pl	CDS	1001	1990	.	+	.	status known
RGHF81152	reformat.pl	CDS	1001	2125	.	+	.	status known
RGHF81153	reformat.pl	CDS	1001	2083	.	+	.	status known
RGHF81154	reformat.pl	CDS	1001	1885	.	+	.	status known
RGHF81155	reformat.pl	CDS	1001	2506	.	+	.	status known
RGHF81156	reformat.pl	CDS	1001	2254	.	+	.	status known
RGHF81157	reformat.pl	CDS	1001	4036	.	+	.	status known
RGHF81159	reformat.pl	CDS	1001	1489	.	+	.	status known
RGHF81160	reformat.pl	CDS	1001	2353	.	+	.	status known
RGHF81161	reformat.pl	CDS	1001	3358	.	+	.	status known
RGHF81162	reformat.pl	CDS	1001	1618	.	+	.	status known
RGHF81163	reformat.pl	CDS	1001	1585	.	+	.	status known
RGHF81164	reformat.pl	CDS	1001	2008	.	+	.	status known
RGHF81165	reformat.pl	CDS	1001	1783	.	+	.	status known
RGHF81166	reformat.pl	CDS	1001	1936	.	+	.	status known
RGHF81167	reformat.pl	CDS	1001	2608	.	+	.	status known
RGHF81168	reformat.pl	CDS	1001	3295	.	+	.	status known
RGHF81169	reformat.pl	CDS	1001	1876	.	+	.	status known
RGHF81170	reformat.pl	CDS	1001	2743	.	+	.	status known
RGHF81171	reformat.pl	CDS	1001	1984	.	+	.	status known
RGHF81172	reformat.pl	CDS	1001	2392	.	+	.	status known
RGHF81173	reformat.pl	CDS	1001	1708	.	+	.	status known
RGHF81174	reformat.pl	CDS	1001	2776	.	+	.	status known
RGHF81175	reformat.pl	CDS	1001	3976	.	+	.	status known
RGHF81176	reformat.pl	CDS	1001	2488	.	+	.	status known
RGHF81177	reformat.pl	CDS	1001	1324	.	+	.	status known
RGHF81178	reformat.pl	CDS	1001	3496	.	+	.	status known
RGHF81179	reformat.pl	CDS	1001	1951	.	+	.	status known
RGHF81181	reformat.pl	CDS	1001	2569	.	+	.	status known
RGHF81182	reformat.pl	CDS	1001	4027	.	+	.	status known
RGHF81183	reformat.pl	CDS	1001	3655	.	+	.	status known
RGHF81184	reformat.pl	CDS	1001	2656	.	+	.	status known
RGHF81185	reformat.pl	CDS	1001	1045	.	+	.	status known
RGHF81185	reformat.pl	CDS	1592	2017	.	+	.	status known
RGHF81186	reformat.pl	CDS	1001	2377	.	+	.	status known
RGHF81187	reformat.pl	CDS	1001	1549	.	+	.	status known
RGHF81188	reformat.pl	CDS	1001	1564	.	+	.	status known
RGHF81189	reformat.pl	CDS	1001	2779	.	+	.	status known
RGHF81190	reformat.pl	CDS	1001	1963	.	+	.	status known
RGHF81191	reformat.pl	CDS	1001	1630	.	+	.	status known
RGHF81192	reformat.pl	CDS	1001	1657	.	+	.	status known
RGHF81193	reformat.pl	CDS	1001	2617	.	+	.	status known
RGHF81194	reformat.pl	CDS	1001	2065	.	+	.	status known
RGHF81195	reformat.pl	CDS	1001	2146	.	+	.	status known
RGHF81196	reformat.pl	CDS	1001	1324	.	+	.	status known
RGHF81198	reformat.pl	CDS	1001	1669	.	+	.	status known
RGHF81199	reformat.pl	CDS	1001	5344	.	+	.	status known
RGHF81200	reformat.pl	CDS	1001	2776	.	+	.	status known
RGHF81201	reformat.pl	CDS	1001	1558	.	+	.	status known
RGHF81202	reformat.pl	CDS	1001	2110	.	+	.	status known
RGHF81203	reformat.pl	CDS	1001	1552	.	+	.	status known
RGHF81205	reformat.pl	CDS	1001	1903	.	+	.	status known
RGHF81206	reformat.pl	CDS	1001	2152	.	+	.	status known
RGHF81207	reformat.pl	CDS	1001	2773	.	+	.	status known
RGHF81208	reformat.pl	CDS	1001	2749	.	+	.	status known
RGHF81209	reformat.pl	CDS	1001	2434	.	+	.	status known
RGHF81210	reformat.pl	CDS	1001	3415	.	+	.	status known
RGHF81211	reformat.pl	CDS	1001	3919	.	+	.	status known
RGHF81212	reformat.pl	CDS	1001	1573	.	+	.	status known
RGHF81213	reformat.pl	CDS	1001	1852	.	+	.	status known
RGHF81214	reformat.pl	CDS	1001	1756	.	+	.	status known
RGHF81215	reformat.pl	CDS	1001	2635	.	+	.	status known
RGHF81216	reformat.pl	CDS	1001	3070	.	+	.	status known
RGHF81217	reformat.pl	CDS	1001	1204	.	+	.	status known
RGHF81218	reformat.pl	CDS	1001	2800	.	+	.	status known
RGHF81219	reformat.pl	CDS	1001	1804	.	+	.	status known
RGHF81220	reformat.pl	CDS	1001	2203	.	+	.	status known
RGHF81221	reformat.pl	CDS	1001	2524	.	+	.	status known
RGHF81222	reformat.pl	CDS	1001	1984	.	+	.	status known
RGHF81223	reformat.pl	CDS	1001	3211	.	+	.	status known
RGHF81224	reformat.pl	CDS	1001	1022	.	+	.	status known
RGHF81224	reformat.pl	CDS	2190	2636	.	+	.	status known
RGHF81224	reformat.pl	CDS	3203	4317	.	+	.	status known
RGHF81225	reformat.pl	CDS	1001	1639	.	+	.	status known
RGHF81226	reformat.pl	CDS	1001	2782	.	+	.	status known
RGHF81227	reformat.pl	CDS	1001	3118	.	+	.	status known
RGHF81228	reformat.pl	CDS	1001	2518	.	+	.	status known
RGHF81232	reformat.pl	CDS	1001	3256	.	+	.	status known
RGHF81233	reformat.pl	CDS	1001	1486	.	+	.	status known
RGHF81234	reformat.pl	CDS	1001	2488	.	+	.	status known
RGHF81235	reformat.pl	CDS	1001	3259	.	+	.	status known
RGHF81236	reformat.pl	CDS	1001	1561	.	+	.	status known
RGHF81237	reformat.pl	CDS	1001	2062	.	+	.	status known
RGHF81238	reformat.pl	CDS	1001	7315	.	+	.	status known
RGHF81239	reformat.pl	CDS	1001	1906	.	+	.	status known
RGHF81240	reformat.pl	CDS	1001	2713	.	+	.	status known
RGHF81241	reformat.pl	CDS	1001	3754	.	+	.	status known
RGHF81242	reformat.pl	CDS	1001	1747	.	+	.	status known
RGHF81243	reformat.pl	CDS	1001	1699	.	+	.	status known
RGHF81245	reformat.pl	CDS	1001	2341	.	+	.	status known
RGHF81247	reformat.pl	CDS	1001	2014	.	+	.	status known
RGHF81248	reformat.pl	CDS	1001	1654	.	+	.	status known
RGHF81249	reformat.pl	CDS	1001	1768	.	+	.	status known
RGHF81250	reformat.pl	CDS	1001	1330	.	+	.	status known
RGHF81251	reformat.pl	CDS	1001	1222	.	+	.	status known
RGHF81252	reformat.pl	CDS	1001	3385	.	+	.	status known
RGHF81253	reformat.pl	CDS	1001	2305	.	+	.	status known
RGHF81254	reformat.pl	CDS	1001	2179	.	+	.	status known
RGHF81255	reformat.pl	CDS	1001	1591	.	+	.	status known
RGHF81256	reformat.pl	CDS	1001	3160	.	+	.	status known
RGHF81258	reformat.pl	CDS	1001	2650	.	+	.	status known
RGHF81259	reformat.pl	CDS	1001	1606	.	+	.	status known
RGHF81260	reformat.pl	CDS	1001	2893	.	+	.	status known
RGHF81261	reformat.pl	CDS	1001	2212	.	+	.	status known
RGHF81263	reformat.pl	CDS	1001	2017	.	+	.	status known
RGHF81264	reformat.pl	CDS	1001	2578	.	+	.	status known
RGHF81265	reformat.pl	CDS	1001	2455	.	+	.	status known
RGHF81267	reformat.pl	CDS	1001	1345	.	+	.	status known
RGHF81268	reformat.pl	CDS	1001	2122	.	+	.	status known
RGHF81269	reformat.pl	CDS	1001	1465	.	+	.	status known
RGHF81270	reformat.pl	CDS	1001	4162	.	+	.	status known
RGHF81273	reformat.pl	CDS	1001	2491	.	+	.	status known
RGHF81275	reformat.pl	CDS	1001	1510	.	+	.	status known
RGHF81276	reformat.pl	CDS	1001	2950	.	+	.	status known
RGHF81277	reformat.pl	CDS	1001	1786	.	+	.	status known
RGHF81278	reformat.pl	CDS	1001	3328	.	+	.	status known
RGHF81279	reformat.pl	CDS	1001	2077	.	+	.	status known
RGHF81281	reformat.pl	CDS	1001	2191	.	+	.	status known
RGHF81282	reformat.pl	CDS	1001	2299	.	+	.	status known
RGHF81283	reformat.pl	CDS	1001	2539	.	+	.	status known
RGHF81284	reformat.pl	CDS	1001	2593	.	+	.	status known
RGHF81285	reformat.pl	CDS	1001	3736	.	+	.	status known
RGHF81286	reformat.pl	CDS	1001	1780	.	+	.	status known
RGHF81287	reformat.pl	CDS	1001	1429	.	+	.	status known
RGHF81288	reformat.pl	CDS	1001	2767	.	+	.	status known
RGHF81289	reformat.pl	CDS	1001	1984	.	+	.	status known
RGHF81290	reformat.pl	CDS	1001	1816	.	+	.	status known
RGHF81291	reformat.pl	CDS	1001	2977	.	+	.	status known
RGHF81292	reformat.pl	CDS	1001	2356	.	+	.	status known
RGHF81293	reformat.pl	CDS	1001	1909	.	+	.	status known
RGHF81294	reformat.pl	CDS	1001	1465	.	+	.	status known
RGHF81295	reformat.pl	CDS	1001	1507	.	+	.	status known
RGHF81296	reformat.pl	CDS	1001	1741	.	+	.	status known
RGHF81297	reformat.pl	CDS	1001	3382	.	+	.	status known
RGHF81298	reformat.pl	CDS	1001	1477	.	+	.	status known
RGHF81299	reformat.pl	CDS	1001	1636	.	+	.	status known
RGHF81301	reformat.pl	CDS	1001	2605	.	+	.	status known
RGHF81302	reformat.pl	CDS	1001	1990	.	+	.	status known
RGHF81303	reformat.pl	CDS	1001	2527	.	+	.	status known
RGHF81304	reformat.pl	CDS	1001	2356	.	+	.	status known
RGHF81305	reformat.pl	CDS	1001	1528	.	+	.	status known
RGHF81306	reformat.pl	CDS	1001	2050	.	+	.	status known
RGHF81307	reformat.pl	CDS	1001	1777	.	+	.	status known
RGHF81308	reformat.pl	CDS	1001	1387	.	+	.	status known
RGHF81309	reformat.pl	CDS	1001	2644	.	+	.	status known
RGHF81310	reformat.pl	CDS	1001	1663	.	+	.	status known
RGHF81311	reformat.pl	CDS	1001	1948	.	+	.	status known
RGHF81312	reformat.pl	CDS	1001	2041	.	+	.	status known
RGHF81313	reformat.pl	CDS	1001	2053	.	+	.	status known
RGHF81314	reformat.pl	CDS	1001	2362	.	+	.	status known
RGHF81315	reformat.pl	CDS	1001	3172	.	+	.	status known
RGHF81316	reformat.pl	CDS	1001	2530	.	+	.	status known
RGHF81317	reformat.pl	CDS	1001	5470	.	+	.	status known
RGHF81318	reformat.pl	CDS	1001	2698	.	+	.	status known
RGHF81319	reformat.pl	CDS	1001	1180	.	+	.	status known
RGHF81320	reformat.pl	CDS	1001	1693	.	+	.	status known
RGHF81321	reformat.pl	CDS	1001	3469	.	+	.	status known
RGHF81322	reformat.pl	CDS	1001	1024	.	+	.	status known
RGHF81322	reformat.pl	CDS	1606	1845	.	+	.	status known
RGHF81323	reformat.pl	CDS	1001	2758	.	+	.	status known
RGHF81324	reformat.pl	CDS	1001	1981	.	+	.	status known
RGHF81325	reformat.pl	CDS	1001	1972	.	+	.	status known
RGHF81326	reformat.pl	CDS	1001	13126	.	+	.	status known
RGHF81328	reformat.pl	CDS	1001	1894	.	+	.	status known
RGHF81329	reformat.pl	CDS	1001	2302	.	+	.	status known
RGHF81330	reformat.pl	CDS	1001	4510	.	+	.	status known
RGHF81331	reformat.pl	CDS	1001	2074	.	+	.	status known
RGHF81333	reformat.pl	CDS	1001	1594	.	+	.	status known
RGHF81334	reformat.pl	CDS	1001	4168	.	+	.	status known
RGHF81335	reformat.pl	CDS	1001	4420	.	+	.	status known
RGHF81336	reformat.pl	CDS	1001	1324	.	+	.	status known
RGHF81337	reformat.pl	CDS	1001	1918	.	+	.	status known
RGHF81338	reformat.pl	CDS	1001	3277	.	+	.	status known
RGHF81339	reformat.pl	CDS	1001	3673	.	+	.	status known
RGHF81340	reformat.pl	CDS	1001	2599	.	+	.	status known
RGHF81341	reformat.pl	CDS	1001	2092	.	+	.	status known
RGHF81342	reformat.pl	CDS	1001	2077	.	+	.	status known
RGHF81343	reformat.pl	CDS	1001	2428	.	+	.	status known
RGHF81344	reformat.pl	CDS	1001	2443	.	+	.	status known
RGHF81345	reformat.pl	CDS	1001	2725	.	+	.	status known
RGHF81347	reformat.pl	CDS	1001	1231	.	+	.	status known
RGHF81348	reformat.pl	CDS	1001	5125	.	+	.	status known
RGHF81350	reformat.pl	CDS	1001	1690	.	+	.	status known
RGHF81351	reformat.pl	CDS	1001	1648	.	+	.	status known
RGHF81353	reformat.pl	CDS	1001	2380	.	+	.	status known
RGHF81354	reformat.pl	CDS	1001	1735	.	+	.	status known
RGHF81355	reformat.pl	CDS	1001	4759	.	+	.	status known
RGHF81358	reformat.pl	CDS	1001	1978	.	+	.	status known
RGHF81359	reformat.pl	CDS	1001	1642	.	+	.	status known
RGHF81361	reformat.pl	CDS	1001	3115	.	+	.	status known
RGHF81362	reformat.pl	CDS	1001	1924	.	+	.	status known
RGHF81363	reformat.pl	CDS	1001	1528	.	+	.	status known
RGHF81364	reformat.pl	CDS	1001	2344	.	+	.	status known
RGHF81365	reformat.pl	CDS	1001	1942	.	+	.	status known
RGHF81366	reformat.pl	CDS	1001	1276	.	+	.	status known
RGHF81368	reformat.pl	CDS	1001	3331	.	+	.	status known
RGHF81369	reformat.pl	CDS	1001	1720	.	+	.	status known
RGHF81370	reformat.pl	CDS	1001	1324	.	+	.	status known
RGHF81372	reformat.pl	CDS	1001	1900	.	+	.	status known
RGHF81373	reformat.pl	CDS	1001	2383	.	+	.	status known
RGHF81374	reformat.pl	CDS	1001	2116	.	+	.	status known
RGHF81375	reformat.pl	CDS	1001	4363	.	+	.	status known
RGHF81376	reformat.pl	CDS	1001	2254	.	+	.	status known
RGHF81378	reformat.pl	CDS	1001	3211	.	+	.	status known
RGHF81379	reformat.pl	CDS	1001	2791	.	+	.	status known
RGHF81380	reformat.pl	CDS	1001	3826	.	+	.	status known
RGHF81382	reformat.pl	CDS	1001	2650	.	+	.	status known
RGHF81383	reformat.pl	CDS	1001	3571	.	+	.	status known
RGHF81384	reformat.pl	CDS	1001	2662	.	+	.	status known
RGHF81385	reformat.pl	CDS	1001	2614	.	+	.	status known
RGHF81386	reformat.pl	CDS	1001	2077	.	+	.	status known
RGHF81387	reformat.pl	CDS	1001	2704	.	+	.	status known
RGHF81389	reformat.pl	CDS	1001	1546	.	+	.	status known
RGHF81390	reformat.pl	CDS	1001	2968	.	+	.	status known
RGHF81392	reformat.pl	CDS	1001	2647	.	+	.	status known
RGHF81393	reformat.pl	CDS	1001	1780	.	+	.	status known
RGHF81394	reformat.pl	CDS	1001	1957	.	+	.	status known
RGHF81395	reformat.pl	CDS	1001	1666	.	+	.	status known
RGHF81396	reformat.pl	CDS	1001	1411	.	+	.	status known
RGHF81397	reformat.pl	CDS	1001	2539	.	+	.	status known
RGHF81398	reformat.pl	CDS	1001	1339	.	+	.	status known
RGHF81399	reformat.pl	CDS	1001	1678	.	+	.	status known
RGHF81400	reformat.pl	CDS	1001	3976	.	+	.	status known
RGHF81401	reformat.pl	CDS	1001	2239	.	+	.	status known
RGHF81402	reformat.pl	CDS	1001	2080	.	+	.	status known
RGHF81403	reformat.pl	CDS	1001	1441	.	+	.	status known
RGHF81404	reformat.pl	CDS	1001	1993	.	+	.	status known
RGHF81405	reformat.pl	CDS	1001	2059	.	+	.	status known
RGHF81406	reformat.pl	CDS	1001	2830	.	+	.	status known
RGHF81408	reformat.pl	CDS	1001	1558	.	+	.	status known
RGHF81410	reformat.pl	CDS	1001	2992	.	+	.	status known
RGHF81411	reformat.pl	CDS	1001	2362	.	+	.	status known
RGHF81412	reformat.pl	CDS	1001	2338	.	+	.	status known
RGHF81413	reformat.pl	CDS	1001	1327	.	+	.	status known
RGHF81415	reformat.pl	CDS	1001	1957	.	+	.	status known
RGHF81416	reformat.pl	CDS	1001	2698	.	+	.	status known
RGHF81417	reformat.pl	CDS	1001	1945	.	+	.	status known
RGHF81418	reformat.pl	CDS	1001	3397	.	+	.	status known
RGHF81419	reformat.pl	CDS	1001	1660	.	+	.	status known
RGHF81420	reformat.pl	CDS	1001	3385	.	+	.	status known
RGHF81421	reformat.pl	CDS	1001	2707	.	+	.	status known
RGHF81422	reformat.pl	CDS	1001	2599	.	+	.	status known
RGHF81423	reformat.pl	CDS	1001	5119	.	+	.	status known
RGHF81424	reformat.pl	CDS	1001	2482	.	+	.	status known
RGHF81425	reformat.pl	CDS	1001	1267	.	+	.	status known
RGHF81426	reformat.pl	CDS	1001	1414	.	+	.	status known
RGHF81428	reformat.pl	CDS	1001	1327	.	+	.	status known
RGHF81430	reformat.pl	CDS	1001	2167	.	+	.	status known
RGHF81432	reformat.pl	CDS	1001	2293	.	+	.	status known
RGHF81434	reformat.pl	CDS	1001	3133	.	+	.	status known
RGHF81435	reformat.pl	CDS	1001	1996	.	+	.	status known
RGHF81436	reformat.pl	CDS	1001	1693	.	+	.	status known
RGHF81437	reformat.pl	CDS	1001	1726	.	+	.	status known
RGHF81438	reformat.pl	CDS	1001	3184	.	+	.	status known
RGHF81439	reformat.pl	CDS	1001	2023	.	+	.	status known
RGHF81440	reformat.pl	CDS	1001	1897	.	+	.	status known
RGHF81441	reformat.pl	CDS	1001	2812	.	+	.	status known
RGHF81442	reformat.pl	CDS	1001	1624	.	+	.	status known
RGHF81443	reformat.pl	CDS	1001	2518	.	+	.	status known
RGHF81444	reformat.pl	CDS	1001	2119	.	+	.	status known
RGHF81445	reformat.pl	CDS	1001	2590	.	+	.	status known
RGHF81446	reformat.pl	CDS	1001	2554	.	+	.	status known
RGHF81447	reformat.pl	CDS	1001	4147	.	+	.	status known
RGHF81448	reformat.pl	CDS	1001	3286	.	+	.	status known
RGHF81450	reformat.pl	CDS	1001	3742	.	+	.	status known
RGHF81451	reformat.pl	CDS	1001	1534	.	+	.	status known
RGHF81452	reformat.pl	CDS	1001	4639	.	+	.	status known
RGHF81453	reformat.pl	CDS	1001	2104	.	+	.	status known
RGHF81454	reformat.pl	CDS	1001	3238	.	+	.	status known
RGHF81455	reformat.pl	CDS	1001	1615	.	+	.	status known
RGHF81456	reformat.pl	CDS	1001	3574	.	+	.	status known
RGHF81457	reformat.pl	CDS	1001	2299	.	+	.	status known
RGHF81458	reformat.pl	CDS	1001	2677	.	+	.	status known
RGHF81459	reformat.pl	CDS	1001	2680	.	+	.	status known
RGHF81460	reformat.pl	CDS	1001	1486	.	+	.	status known
RGHF81461	reformat.pl	CDS	1001	1963	.	+	.	status known
RGHF81462	reformat.pl	CDS	1001	3064	.	+	.	status known
RGHF81464	reformat.pl	CDS	1001	3025	.	+	.	status known
RGHF81465	reformat.pl	CDS	1001	1636	.	+	.	status known
RGHF81466	reformat.pl	CDS	1001	1624	.	+	.	status known
RGHF81467	reformat.pl	CDS	1001	3391	.	+	.	status known
RGHF81468	reformat.pl	CDS	1001	1258	.	+	.	status known
RGHF81469	reformat.pl	CDS	1001	1165	.	+	.	status known
RGHF81470	reformat.pl	CDS	1001	1459	.	+	.	status known
RGHF81471	reformat.pl	CDS	1001	2548	.	+	.	status known
RGHF81472	reformat.pl	CDS	1001	1435	.	+	.	status known
RGHF81473	reformat.pl	CDS	1001	2755	.	+	.	status known
RGHF81474	reformat.pl	CDS	1001	4042	.	+	.	status known
RGHF81476	reformat.pl	CDS	1001	2863	.	+	.	status known
RGHF81477	reformat.pl	CDS	1001	1309	.	+	.	status known
RGHF81478	reformat.pl	CDS	1001	1954	.	+	.	status known
RGHF81479	reformat.pl	CDS	1001	5041	.	+	.	status known
RGHF81480	reformat.pl	CDS	1001	1927	.	+	.	status known
RGHF81482	reformat.pl	CDS	1001	2086	.	+	.	status known
RGHF81483	reformat.pl	CDS	1001	1852	.	+	.	status known
RGHF81486	reformat.pl	CDS	1001	2944	.	+	.	status known
RGHF81487	reformat.pl	CDS	1001	1822	.	+	.	status known
RGHF81488	reformat.pl	CDS	1001	2068	.	+	.	status known
RGHF81489	reformat.pl	CDS	1001	1555	.	+	.	status known
RGHF81490	reformat.pl	CDS	1001	2644	.	+	.	status known
RGHF81492	reformat.pl	CDS	1001	1735	.	+	.	status known
RGHF81493	reformat.pl	CDS	1001	2590	.	+	.	status known
RGHF81495	reformat.pl	CDS	1001	1648	.	+	.	status known
RGHF81496	reformat.pl	CDS	1001	1261	.	+	.	status known
RGHF81497	reformat.pl	CDS	1001	1705	.	+	.	status known
RGHF81498	reformat.pl	CDS	1001	1648	.	+	.	status known
RGHF81500	reformat.pl	CDS	1001	1846	.	+	.	status known
RGHF81501	reformat.pl	CDS	1001	1474	.	+	.	status known
RGHF81502	reformat.pl	CDS	1001	2080	.	+	.	status known
RGHF81503	reformat.pl	CDS	1001	2518	.	+	.	status known
RGHF81504	reformat.pl	CDS	1001	1708	.	+	.	status known
RGHF81505	reformat.pl	CDS	1001	2050	.	+	.	status known
RGHF81506	reformat.pl	CDS	1001	1615	.	+	.	status known
RGHF81507	reformat.pl	CDS	1001	2542	.	+	.	status known
RGHF81508	reformat.pl	CDS	1001	1915	.	+	.	status known
RGHF81509	reformat.pl	CDS	1001	4954	.	+	.	status known
RGHF81510	reformat.pl	CDS	1001	4888	.	+	.	status known
RGHF81511	reformat.pl	CDS	1001	2062	.	+	.	status known
RGHF81512	reformat.pl	CDS	1001	2170	.	+	.	status known
RGHF81513	reformat.pl	CDS	1001	3577	.	+	.	status known
RGHF81514	reformat.pl	CDS	1001	1261	.	+	.	status known
RGHF81515	reformat.pl	CDS	1001	1267	.	+	.	status known
RGHF81516	reformat.pl	CDS	1001	2794	.	+	.	status known
RGHF81517	reformat.pl	CDS	1001	1606	.	+	.	status known
RGHF81518	reformat.pl	CDS	1001	2458	.	+	.	status known
RGHF81519	reformat.pl	CDS	1001	2074	.	+	.	status known
RGHF81520	reformat.pl	CDS	1001	2341	.	+	.	status known
RGHF81521	reformat.pl	CDS	1001	1378	.	+	.	status known
RGHF81522	reformat.pl	CDS	1001	2584	.	+	.	status known
RGHF81524	reformat.pl	CDS	1001	3034	.	+	.	status known
RGHF81525	reformat.pl	CDS	1001	2848	.	+	.	status known
RGHF81526	reformat.pl	CDS	1001	2707	.	+	.	status known
RGHF81528	reformat.pl	CDS	1001	3937	.	+	.	status known
RGHF81529	reformat.pl	CDS	1001	2029	.	+	.	status known
RGHF81530	reformat.pl	CDS	1001	2809	.	+	.	status known
RGHF81531	reformat.pl	CDS	1001	1894	.	+	.	status known
RGHF81532	reformat.pl	CDS	1001	2464	.	+	.	status known
RGHF81533	reformat.pl	CDS	1001	2431	.	+	.	status known
RGHF81534	reformat.pl	CDS	1001	2797	.	+	.	status known
RGHF81536	reformat.pl	CDS	1001	2698	.	+	.	status known
RGHF81537	reformat.pl	CDS	1001	3175	.	+	.	status known
RGHF81538	reformat.pl	CDS	1001	1360	.	+	.	status known
RGHF81539	reformat.pl	CDS	1001	2284	.	+	.	status known
RGHF81540	reformat.pl	CDS	1001	1390	.	+	.	status known
RGHF81541	reformat.pl	CDS	1001	1585	.	+	.	status known
RGHF81542	reformat.pl	CDS	1001	1606	.	+	.	status known
RGHF81543	reformat.pl	CDS	1001	1504	.	+	.	status known
RGHF81544	reformat.pl	CDS	1001	2944	.	+	.	status known
RGHF81545	reformat.pl	CDS	1001	1837	.	+	.	status known
RGHF81546	reformat.pl	CDS	1001	2395	.	+	.	status known
RGHF81547	reformat.pl	CDS	1001	2317	.	+	.	status known
RGHF81548	reformat.pl	CDS	1001	2029	.	+	.	status known
RGHF81549	reformat.pl	CDS	1001	2347	.	+	.	status known
RGHF81550	reformat.pl	CDS	1001	1462	.	+	.	status known
RGHF81552	reformat.pl	CDS	1001	1789	.	+	.	status known
RGHF81553	reformat.pl	CDS	1001	2353	.	+	.	status known
RGHF81554	reformat.pl	CDS	1001	2296	.	+	.	status known
RGHF81555	reformat.pl	CDS	1001	2194	.	+	.	status known
RGHF81556	reformat.pl	CDS	1001	1468	.	+	.	status known
RGHF81557	reformat.pl	CDS	1001	3748	.	+	.	status known
RGHF81558	reformat.pl	CDS	1001	2884	.	+	.	status known
RGHF81560	reformat.pl	CDS	1001	2107	.	+	.	status known
RGHF81561	reformat.pl	CDS	1001	2761	.	+	.	status known
RGHF81562	reformat.pl	CDS	1001	1966	.	+	.	status known
RGHF81563	reformat.pl	CDS	1001	1645	.	+	.	status known
RGHF81564	reformat.pl	CDS	1001	1738	.	+	.	status known
RGHF81565	reformat.pl	CDS	1001	1453	.	+	.	status known
RGHF81566	reformat.pl	CDS	1001	2755	.	+	.	status known
RGHF81567	reformat.pl	CDS	1001	3775	.	+	.	status known
RGHF81568	reformat.pl	CDS	1001	1372	.	+	.	status known
RGHF81569	reformat.pl	CDS	1001	2698	.	+	.	status known
RGHF81570	reformat.pl	CDS	1001	3760	.	+	.	status known
RGHF81571	reformat.pl	CDS	1001	4489	.	+	.	status known
RGHF81572	reformat.pl	CDS	1001	2068	.	+	.	status known
RGHF81574	reformat.pl	CDS	1001	2704	.	+	.	status known
RGHF81575	reformat.pl	CDS	1001	3469	.	+	.	status known
RGHF81576	reformat.pl	CDS	1001	1786	.	+	.	status known
RGHF81577	reformat.pl	CDS	1001	2056	.	+	.	status known
RGHF81578	reformat.pl	CDS	1001	1618	.	+	.	status known
RGHF81579	reformat.pl	CDS	1001	4489	.	+	.	status known
RGHF81580	reformat.pl	CDS	1001	1954	.	+	.	status known
RGHF81581	reformat.pl	CDS	1001	1360	.	+	.	status known
RGHF81582	reformat.pl	CDS	1001	5902	.	+	.	status known
RGHF81583	reformat.pl	CDS	1001	1939	.	+	.	status known
RGHF81584	reformat.pl	CDS	1001	1537	.	+	.	status known
RGHF81585	reformat.pl	CDS	1001	2119	.	+	.	status known
RGHF81586	reformat.pl	CDS	1001	3019	.	+	.	status known
RGHF81587	reformat.pl	CDS	1001	1393	.	+	.	status known
RGHF81588	reformat.pl	CDS	1001	1318	.	+	.	status known
RGHF81589	reformat.pl	CDS	1001	2347	.	+	.	status known
RGHF81590	reformat.pl	CDS	1001	1306	.	+	.	status known
RGHF81591	reformat.pl	CDS	1001	2521	.	+	.	status known
RGHF81592	reformat.pl	CDS	1001	1972	.	+	.	status known
RGHF81593	reformat.pl	CDS	1001	1933	.	+	.	status known
RGHF81594	reformat.pl	CDS	1001	2515	.	+	.	status known
RGHF81597	reformat.pl	CDS	1001	4750	.	+	.	status known
RGHF81598	reformat.pl	CDS	1001	2500	.	+	.	status known
RGHF81599	reformat.pl	CDS	1001	1960	.	+	.	status known
RGHF81600	reformat.pl	CDS	1001	2203	.	+	.	status known
RGHF81601	reformat.pl	CDS	1001	2449	.	+	.	status known
RGHF81602	reformat.pl	CDS	1001	2212	.	+	.	status known
RGHF81603	reformat.pl	CDS	1001	3325	.	+	.	status known
RGHF81605	reformat.pl	CDS	1001	2551	.	+	.	status known
RGHF81607	reformat.pl	CDS	1001	2221	.	+	.	status known
RGHF81608	reformat.pl	CDS	1001	3787	.	+	.	status known
RGHF81609	reformat.pl	CDS	1001	2374	.	+	.	status known
RGHF81611	reformat.pl	CDS	1001	1792	.	+	.	status known
RGHF81612	reformat.pl	CDS	1001	2263	.	+	.	status known
RGHF81613	reformat.pl	CDS	1001	1915	.	+	.	status known
RGHF81614	reformat.pl	CDS	1001	1288	.	+	.	status known
RGHF81615	reformat.pl	CDS	1001	1558	.	+	.	status known
RGHF81617	reformat.pl	CDS	1001	2257	.	+	.	status known
RGHF81618	reformat.pl	CDS	1001	1456	.	+	.	status known
RGHF81619	reformat.pl	CDS	1001	1741	.	+	.	status known
RGHF81620	reformat.pl	CDS	1001	1465	.	+	.	status known
RGHF81621	reformat.pl	CDS	1001	2836	.	+	.	status known
RGHF81622	reformat.pl	CDS	1001	1912	.	+	.	status known
RGHF81623	reformat.pl	CDS	1001	1573	.	+	.	status known
RGHF81624	reformat.pl	CDS	1001	1612	.	+	.	status known
RGHF81625	reformat.pl	CDS	1001	1984	.	+	.	status known
RGHF81627	reformat.pl	CDS	1001	1555	.	+	.	status known
RGHF81628	reformat.pl	CDS	1001	2905	.	+	.	status known
RGHF81629	reformat.pl	CDS	1001	1966	.	+	.	status known
RGHF81630	reformat.pl	CDS	1001	3367	.	+	.	status known
RGHF81632	reformat.pl	CDS	1001	3382	.	+	.	status known
RGHF81633	reformat.pl	CDS	1001	1441	.	+	.	status known
RGHF81634	reformat.pl	CDS	1001	3841	.	+	.	status known
RGHF81635	reformat.pl	CDS	1001	1900	.	+	.	status known
RGHF81636	reformat.pl	CDS	1001	1339	.	+	.	status known
RGHF81637	reformat.pl	CDS	1001	1780	.	+	.	status known
RGHF81638	reformat.pl	CDS	1001	1888	.	+	.	status known
RGHF81639	reformat.pl	CDS	1001	2227	.	+	.	status known
RGHF81640	reformat.pl	CDS	1001	2440	.	+	.	status known
RGHF81641	reformat.pl	CDS	1001	2374	.	+	.	status known
RGHF81642	reformat.pl	CDS	1001	2020	.	+	.	status known
RGHF81643	reformat.pl	CDS	1001	3631	.	+	.	status known
RGHF81644	reformat.pl	CDS	1001	1735	.	+	.	status known
RGHF81645	reformat.pl	CDS	1001	2233	.	+	.	status known
RGHF81646	reformat.pl	CDS	1001	2572	.	+	.	status known
RGHF81648	reformat.pl	CDS	1001	2371	.	+	.	status known
RGHF81649	reformat.pl	CDS	1001	8416	.	+	.	status known
RGHF81650	reformat.pl	CDS	1001	3103	.	+	.	status known
RGHF81651	reformat.pl	CDS	1001	4192	.	+	.	status known
RGHF81652	reformat.pl	CDS	1001	1807	.	+	.	status known
RGHF81653	reformat.pl	CDS	1001	2149	.	+	.	status known
RGHF81654	reformat.pl	CDS	1001	1810	.	+	.	status known
RGHF81655	reformat.pl	CDS	1001	1705	.	+	.	status known
RGHF81656	reformat.pl	CDS	1001	4684	.	+	.	status known
RGHF81657	reformat.pl	CDS	1001	1423	.	+	.	status known
RGHF81658	reformat.pl	CDS	1001	4045	.	+	.	status known
RGHF81659	reformat.pl	CDS	1001	2884	.	+	.	status known
RGHF81660	reformat.pl	CDS	1001	3148	.	+	.	status known
RGHF81661	reformat.pl	CDS	1001	1507	.	+	.	status known
RGHF81662	reformat.pl	CDS	1001	4843	.	+	.	status known
RGHF81663	reformat.pl	CDS	1001	1231	.	+	.	status known
RGHF81664	reformat.pl	CDS	1001	1789	.	+	.	status known
RGHF81666	reformat.pl	CDS	1001	1816	.	+	.	status known
RGHF81667	reformat.pl	CDS	1001	2533	.	+	.	status known
RGHF81668	reformat.pl	CDS	1001	2980	.	+	.	status known
RGHF81669	reformat.pl	CDS	1001	2011	.	+	.	status known
RGHF81670	reformat.pl	CDS	1001	2530	.	+	.	status known
RGHF81671	reformat.pl	CDS	1001	1480	.	+	.	status known
RGHF81672	reformat.pl	CDS	1001	3235	.	+	.	status known
RGHF81674	reformat.pl	CDS	1001	1357	.	+	.	status known
RGHF81675	reformat.pl	CDS	1001	3814	.	+	.	status known
RGHF81676	reformat.pl	CDS	1001	2383	.	+	.	status known
RGHF81677	reformat.pl	CDS	1001	2179	.	+	.	status known
RGHF81678	reformat.pl	CDS	1001	2674	.	+	.	status known
RGHF81679	reformat.pl	CDS	1001	4495	.	+	.	status known
RGHF81680	reformat.pl	CDS	1001	2089	.	+	.	status known
RGHF81681	reformat.pl	CDS	1001	2632	.	+	.	status known
RGHF81682	reformat.pl	CDS	1001	2041	.	+	.	status known
RGHF81683	reformat.pl	CDS	1001	2260	.	+	.	status known
RGHF81684	reformat.pl	CDS	1001	1252	.	+	.	status known
RGHF81685	reformat.pl	CDS	1001	1450	.	+	.	status known
RGHF81686	reformat.pl	CDS	1001	3187	.	+	.	status known
RGHF81687	reformat.pl	CDS	1001	2587	.	+	.	status known
RGHF81688	reformat.pl	CDS	1001	2230	.	+	.	status known
RGHF81689	reformat.pl	CDS	1001	2155	.	+	.	status known
RGHF81690	reformat.pl	CDS	1001	1744	.	+	.	status known
RGHF81691	reformat.pl	CDS	1001	1927	.	+	.	status known
RGHF81692	reformat.pl	CDS	1001	2890	.	+	.	status known
RGHF81693	reformat.pl	CDS	1001	2143	.	+	.	status known
RGHF81694	reformat.pl	CDS	1001	1816	.	+	.	status known
RGHF81695	reformat.pl	CDS	1001	2527	.	+	.	status known
RGHF81696	reformat.pl	CDS	1001	1693	.	+	.	status known
RGHF81697	reformat.pl	CDS	1001	3016	.	+	.	status known
RGHF81698	reformat.pl	CDS	1001	3211	.	+	.	status known
RGHF81699	reformat.pl	CDS	1001	1660	.	+	.	status known
RGHF81700	reformat.pl	CDS	1001	1762	.	+	.	status known
RGHF81701	reformat.pl	CDS	1001	2248	.	+	.	status known
RGHF81702	reformat.pl	CDS	1001	2854	.	+	.	status known
RGHF81703	reformat.pl	CDS	1001	2836	.	+	.	status known
RGHF81704	reformat.pl	CDS	1001	2482	.	+	.	status known
RGHF81705	reformat.pl	CDS	1001	2395	.	+	.	status known
RGHF81706	reformat.pl	CDS	1001	1849	.	+	.	status known
RGHF81707	reformat.pl	CDS	1001	1690	.	+	.	status known
RGHF81708	reformat.pl	CDS	1001	3202	.	+	.	status known
RGHF81709	reformat.pl	CDS	1001	1174	.	+	.	status known
RGHF81711	reformat.pl	CDS	1001	3142	.	+	.	status known
RGHF81712	reformat.pl	CDS	1001	2161	.	+	.	status known
RGHF81713	reformat.pl	CDS	1001	1972	.	+	.	status known
RGHF81714	reformat.pl	CDS	1001	2101	.	+	.	status known
RGHF81716	reformat.pl	CDS	1001	2605	.	+	.	status known
RGHF81717	reformat.pl	CDS	1001	1444	.	+	.	status known
RGHF81718	reformat.pl	CDS	1001	2410	.	+	.	status known
RGHF81719	reformat.pl	CDS	1001	2233	.	+	.	status known
RGHF81720	reformat.pl	CDS	1001	2959	.	+	.	status known
RGHF81721	reformat.pl	CDS	1001	1591	.	+	.	status known
RGHF81722	reformat.pl	CDS	1001	5038	.	+	.	status known
RGHF81724	reformat.pl	CDS	1001	4207	.	+	.	status known
RGHF81725	reformat.pl	CDS	1001	2131	.	+	.	status known
RGHF81726	reformat.pl	CDS	1001	1049	.	+	.	status known
RGHF81726	reformat.pl	CDS	1529	1929	.	+	.	status known
RGHF81727	reformat.pl	CDS	1001	1630	.	+	.	status known
RGHF81728	reformat.pl	CDS	1001	2017	.	+	.	status known
RGHF81729	reformat.pl	CDS	1001	2161	.	+	.	status known
RGHF81730	reformat.pl	CDS	1001	2440	.	+	.	status known
RGHF81731	reformat.pl	CDS	1001	2980	.	+	.	status known
RGHF81732	reformat.pl	CDS	1001	1867	.	+	.	status known
RGHF81733	reformat.pl	CDS	1001	2632	.	+	.	status known
RGHF81734	reformat.pl	CDS	1001	1924	.	+	.	status known
RGHF81735	reformat.pl	CDS	1001	2410	.	+	.	status known
RGHF81736	reformat.pl	CDS	1001	1183	.	+	.	status known
RGHF81737	reformat.pl	CDS	1001	1034	.	+	.	status known
RGHF81737	reformat.pl	CDS	1626	2194	.	+	.	status known
RGHF81738	reformat.pl	CDS	1001	1318	.	+	.	status known
RGHF81740	reformat.pl	CDS	1001	1561	.	+	.	status known
RGHF81741	reformat.pl	CDS	1001	3265	.	+	.	status known
RGHF81743	reformat.pl	CDS	1001	2422	.	+	.	status known
RGHF81744	reformat.pl	CDS	1001	2023	.	+	.	status known
RGHF81745	reformat.pl	CDS	1001	2224	.	+	.	status known
RGHF81746	reformat.pl	CDS	1001	2779	.	+	.	status known
RGHF81747	reformat.pl	CDS	1001	2284	.	+	.	status known
RGHF81748	reformat.pl	CDS	1001	1852	.	+	.	status known
RGHF81749	reformat.pl	CDS	1001	2905	.	+	.	status known
RGHF81750	reformat.pl	CDS	1001	1534	.	+	.	status known
RGHF81751	reformat.pl	CDS	1001	2224	.	+	.	status known
RGHF81752	reformat.pl	CDS	1001	2476	.	+	.	status known
RGHF81753	reformat.pl	CDS	1001	1903	.	+	.	status known
RGHF81754	reformat.pl	CDS	1001	1624	.	+	.	status known
RGHF81755	reformat.pl	CDS	1001	1858	.	+	.	status known
RGHF81757	reformat.pl	CDS	1001	3088	.	+	.	status known
RGHF81758	reformat.pl	CDS	1001	1990	.	+	.	status known
RGHF81759	reformat.pl	CDS	1001	3247	.	+	.	status known
RGHF81760	reformat.pl	CDS	1001	2593	.	+	.	status known
RGHF81761	reformat.pl	CDS	1001	1396	.	+	.	status known
RGHF81762	reformat.pl	CDS	1001	1921	.	+	.	status known
RGHF81763	reformat.pl	CDS	1001	2650	.	+	.	status known
RGHF81764	reformat.pl	CDS	1001	4216	.	+	.	status known
RGHF81765	reformat.pl	CDS	1001	2938	.	+	.	status known
RGHF81766	reformat.pl	CDS	1001	1702	.	+	.	status known
RGHF81767	reformat.pl	CDS	1001	2035	.	+	.	status known
RGHF81768	reformat.pl	CDS	1001	1447	.	+	.	status known
RGHF81769	reformat.pl	CDS	1001	1936	.	+	.	status known
RGHF81770	reformat.pl	CDS	1001	1055	.	+	.	status known
RGHF81770	reformat.pl	CDS	1205	1587	.	+	.	status known
RGHF81771	reformat.pl	CDS	1001	3493	.	+	.	status known
RGHF81772	reformat.pl	CDS	1001	1894	.	+	.	status known
RGHF81773	reformat.pl	CDS	1001	2209	.	+	.	status known
RGHF81774	reformat.pl	CDS	1001	1666	.	+	.	status known
RGHF81775	reformat.pl	CDS	1001	1300	.	+	.	status known
RGHF81777	reformat.pl	CDS	1001	3469	.	+	.	status known
RGHF81778	reformat.pl	CDS	1001	2413	.	+	.	status known
RGHF81779	reformat.pl	CDS	1001	2062	.	+	.	status known
RGHF81780	reformat.pl	CDS	1001	1603	.	+	.	status known
RGHF81781	reformat.pl	CDS	1001	2779	.	+	.	status known
RGHF81782	reformat.pl	CDS	1001	3844	.	+	.	status known
RGHF81785	reformat.pl	CDS	1001	2092	.	+	.	status known
RGHF81787	reformat.pl	CDS	1001	4846	.	+	.	status known
RGHF81788	reformat.pl	CDS	1001	1261	.	+	.	status known
RGHF81789	reformat.pl	CDS	1001	2116	.	+	.	status known
RGHF81790	reformat.pl	CDS	1001	2068	.	+	.	status known
RGHF81791	reformat.pl	CDS	1001	2485	.	+	.	status known
RGHF81792	reformat.pl	CDS	1001	2398	.	+	.	status known
RGHF81793	reformat.pl	CDS	1001	1681	.	+	.	status known
RGHF81795	reformat.pl	CDS	1001	2332	.	+	.	status known
RGHF81796	reformat.pl	CDS	1001	1948	.	+	.	status known
RGHF81797	reformat.pl	CDS	1001	1897	.	+	.	status known
RGHF81798	reformat.pl	CDS	1001	3502	.	+	.	status known
RGHF81800	reformat.pl	CDS	1001	2242	.	+	.	status known
RGHF81801	reformat.pl	CDS	1001	1303	.	+	.	status known
RGHF81802	reformat.pl	CDS	1001	2020	.	+	.	status known
RGHF81803	reformat.pl	CDS	1001	2674	.	+	.	status known
RGHF81804	reformat.pl	CDS	1001	1627	.	+	.	status known
RGHF81805	reformat.pl	CDS	1001	3214	.	+	.	status known
RGHF81806	reformat.pl	CDS	1001	4591	.	+	.	status known
RGHF81807	reformat.pl	CDS	1001	2044	.	+	.	status known
RGHF81808	reformat.pl	CDS	1001	2140	.	+	.	status known
RGHF81809	reformat.pl	CDS	1001	2752	.	+	.	status known
RGHF81810	reformat.pl	CDS	1001	3406	.	+	.	status known
RGHF81811	reformat.pl	CDS	1001	1804	.	+	.	status known
RGHF81813	reformat.pl	CDS	1001	3004	.	+	.	status known
RGHF81814	reformat.pl	CDS	1001	2869	.	+	.	status known
RGHF81815	reformat.pl	CDS	1001	4012	.	+	.	status known
RGHF81816	reformat.pl	CDS	1001	1372	.	+	.	status known
RGHF81817	reformat.pl	CDS	1001	2500	.	+	.	status known
RGHF81818	reformat.pl	CDS	1001	2794	.	+	.	status known
RGHF81819	reformat.pl	CDS	1001	2053	.	+	.	status known
RGHF81820	reformat.pl	CDS	1001	4531	.	+	.	status known
RGHF81821	reformat.pl	CDS	1001	3259	.	+	.	status known
RGHF81822	reformat.pl	CDS	1001	6697	.	+	.	status known
RGHF81824	reformat.pl	CDS	1001	2794	.	+	.	status known
RGHF81825	reformat.pl	CDS	1001	4123	.	+	.	status known
RGHF81826	reformat.pl	CDS	1001	1033	.	+	.	status known
RGHF81826	reformat.pl	CDS	1154	2026	.	+	.	status known
RGHF81827	reformat.pl	CDS	1001	1999	.	+	.	status known
RGHF81829	reformat.pl	CDS	1001	1930	.	+	.	status known
RGHF81830	reformat.pl	CDS	1001	7654	.	+	.	status known
RGHF81831	reformat.pl	CDS	1001	2419	.	+	.	status known
RGHF81832	reformat.pl	CDS	1001	1489	.	+	.	status known
RGHF81833	reformat.pl	CDS	1001	3238	.	+	.	status known
RGHF81835	reformat.pl	CDS	1001	3424	.	+	.	status known
RGHF81836	reformat.pl	CDS	1001	1468	.	+	.	status known
RGHF81837	reformat.pl	CDS	1001	2020	.	+	.	status known
RGHF81838	reformat.pl	CDS	1001	2299	.	+	.	status known
RGHF81839	reformat.pl	CDS	1001	1798	.	+	.	status known
RGHF81840	reformat.pl	CDS	1001	2815	.	+	.	status known
RGHF81842	reformat.pl	CDS	1001	2224	.	+	.	status known
RGHF81843	reformat.pl	CDS	1001	3367	.	+	.	status known
RGHF81844	reformat.pl	CDS	1001	1789	.	+	.	status known
RGHF81845	reformat.pl	CDS	1001	1531	.	+	.	status known
RGHF81846	reformat.pl	CDS	1001	1327	.	+	.	status known
RGHF81847	reformat.pl	CDS	1001	3859	.	+	.	status known
RGHF81848	reformat.pl	CDS	1001	5764	.	+	.	status known
RGHF81849	reformat.pl	CDS	1001	2503	.	+	.	status known
RGHF81850	reformat.pl	CDS	1001	2656	.	+	.	status known
RGHF81851	reformat.pl	CDS	1001	2401	.	+	.	status known
RGHF81852	reformat.pl	CDS	1001	3370	.	+	.	status known
RGHF81853	reformat.pl	CDS	1001	3922	.	+	.	status known
RGHF81854	reformat.pl	CDS	1001	2299	.	+	.	status known
RGHF81856	reformat.pl	CDS	1001	1858	.	+	.	status known
RGHF81857	reformat.pl	CDS	1001	2035	.	+	.	status known
RGHF81858	reformat.pl	CDS	1001	2089	.	+	.	status known
RGHF81859	reformat.pl	CDS	1001	2068	.	+	.	status known
RGHF81861	reformat.pl	CDS	1001	2596	.	+	.	status known
RGHF81862	reformat.pl	CDS	1001	3427	.	+	.	status known
RGHF81863	reformat.pl	CDS	1001	2452	.	+	.	status known
RGHF81864	reformat.pl	CDS	1001	3874	.	+	.	status known
RGHF81865	reformat.pl	CDS	1001	2917	.	+	.	status known
RGHF81866	reformat.pl	CDS	1001	1429	.	+	.	status known
RGHF81867	reformat.pl	CDS	1001	2173	.	+	.	status known
RGHF81868	reformat.pl	CDS	1001	1525	.	+	.	status known
RGHF81869	reformat.pl	CDS	1001	1615	.	+	.	status known
RGHF81870	reformat.pl	CDS	1001	1744	.	+	.	status known
RGHF81871	reformat.pl	CDS	1001	1750	.	+	.	status known
RGHF81872	reformat.pl	CDS	1001	2131	.	+	.	status known
RGHF81873	reformat.pl	CDS	1001	1966	.	+	.	status known
RGHF81874	reformat.pl	CDS	1001	4738	.	+	.	status known
RGHF81875	reformat.pl	CDS	1001	2821	.	+	.	status known
RGHF81876	reformat.pl	CDS	1001	4318	.	+	.	status known
RGHF81877	reformat.pl	CDS	1001	3037	.	+	.	status known
RGHF81878	reformat.pl	CDS	1001	1828	.	+	.	status known
RGHF81879	reformat.pl	CDS	1001	2020	.	+	.	status known
RGHF81880	reformat.pl	CDS	1001	2815	.	+	.	status known
RGHF81881	reformat.pl	CDS	1001	2539	.	+	.	status known
RGHF81882	reformat.pl	CDS	1001	1633	.	+	.	status known
RGHF81883	reformat.pl	CDS	1001	2515	.	+	.	status known
RGHF81884	reformat.pl	CDS	1001	2302	.	+	.	status known
RGHF81885	reformat.pl	CDS	1001	1705	.	+	.	status known
RGHF81886	reformat.pl	CDS	1001	4084	.	+	.	status known
RGHF81887	reformat.pl	CDS	1001	2050	.	+	.	status known
RGHF81889	reformat.pl	CDS	1001	1867	.	+	.	status known
RGHF81890	reformat.pl	CDS	1001	3487	.	+	.	status known
RGHF81891	reformat.pl	CDS	1001	1339	.	+	.	status known
RGHF81892	reformat.pl	CDS	1001	1996	.	+	.	status known
RGHF81893	reformat.pl	CDS	1001	1672	.	+	.	status known
RGHF81894	reformat.pl	CDS	1001	1795	.	+	.	status known
RGHF81895	reformat.pl	CDS	1001	4237	.	+	.	status known
RGHF81896	reformat.pl	CDS	1001	6013	.	+	.	status known
RGHF81897	reformat.pl	CDS	1001	2638	.	+	.	status known
RGHF81898	reformat.pl	CDS	1001	1465	.	+	.	status known
RGHF81899	reformat.pl	CDS	1001	4198	.	+	.	status known
RGHF81901	reformat.pl	CDS	1001	2296	.	+	.	status known
RGHF81902	reformat.pl	CDS	1001	1282	.	+	.	status known
RGHF81903	reformat.pl	CDS	1001	2728	.	+	.	status known
RGHF81904	reformat.pl	CDS	1001	1945	.	+	.	status known
RGHF81905	reformat.pl	CDS	1001	2632	.	+	.	status known
RGHF81906	reformat.pl	CDS	1001	1450	.	+	.	status known
RGHF81907	reformat.pl	CDS	1001	3178	.	+	.	status known
RGHF81908	reformat.pl	CDS	1001	6295	.	+	.	status known
RGHF81909	reformat.pl	CDS	1001	2527	.	+	.	status known
RGHF81910	reformat.pl	CDS	1001	1786	.	+	.	status known
RGHF81911	reformat.pl	CDS	1001	2542	.	+	.	status known
RGHF81912	reformat.pl	CDS	1001	2218	.	+	.	status known
RGHF81913	reformat.pl	CDS	1001	1957	.	+	.	status known
RGHF81914	reformat.pl	CDS	1001	4327	.	+	.	status known
RGHF81915	reformat.pl	CDS	1001	2107	.	+	.	status known
RGHF81916	reformat.pl	CDS	1001	2515	.	+	.	status known
RGHF81917	reformat.pl	CDS	1001	1390	.	+	.	status known
RGHF81918	reformat.pl	CDS	1001	2044	.	+	.	status known
RGHF81919	reformat.pl	CDS	1001	1882	.	+	.	status known
RGHF81921	reformat.pl	CDS	1001	1972	.	+	.	status known
RGHF81922	reformat.pl	CDS	1001	1576	.	+	.	status known
RGHF81923	reformat.pl	CDS	1001	1951	.	+	.	status known
RGHF81924	reformat.pl	CDS	1001	2032	.	+	.	status known
RGHF81925	reformat.pl	CDS	1001	2824	.	+	.	status known
RGHF81926	reformat.pl	CDS	1001	1300	.	+	.	status known
RGHF81927	reformat.pl	CDS	1001	2845	.	+	.	status known
RGHF81928	reformat.pl	CDS	1001	1012	.	+	.	status known
RGHF81928	reformat.pl	CDS	1180	1521	.	+	.	status known
RGHF81929	reformat.pl	CDS	1001	1762	.	+	.	status known
RGHF81930	reformat.pl	CDS	1001	1414	.	+	.	status known
RGHF81931	reformat.pl	CDS	1001	1705	.	+	.	status known
RGHF81932	reformat.pl	CDS	1001	2275	.	+	.	status known
RGHF81933	reformat.pl	CDS	1001	5707	.	+	.	status known
RGHF81934	reformat.pl	CDS	1001	1567	.	+	.	status known
RGHF81935	reformat.pl	CDS	1001	5221	.	+	.	status known
RGHF81936	reformat.pl	CDS	1001	1306	.	+	.	status known
RGHF81937	reformat.pl	CDS	1001	3442	.	+	.	status known
RGHF81938	reformat.pl	CDS	1001	2047	.	+	.	status known
RGHF81939	reformat.pl	CDS	1001	2560	.	+	.	status known
RGHF81941	reformat.pl	CDS	1001	1381	.	+	.	status known
RGHF81942	reformat.pl	CDS	1001	2116	.	+	.	status known
RGHF81943	reformat.pl	CDS	1001	1600	.	+	.	status known
RGHF81944	reformat.pl	CDS	1001	2920	.	+	.	status known
RGHF81945	reformat.pl	CDS	1001	1333	.	+	.	status known
RGHF81946	reformat.pl	CDS	1001	1669	.	+	.	status known
RGHF81947	reformat.pl	CDS	1001	2434	.	+	.	status known
RGHF81948	reformat.pl	CDS	1001	1891	.	+	.	status known
RGHF81949	reformat.pl	CDS	1001	1924	.	+	.	status known
RGHF81951	reformat.pl	CDS	1001	3529	.	+	.	status known
RGHF81952	reformat.pl	CDS	1001	3151	.	+	.	status known
RGHF81953	reformat.pl	CDS	1001	1462	.	+	.	status known
RGHF81954	reformat.pl	CDS	1001	2302	.	+	.	status known
RGHF81955	reformat.pl	CDS	1001	2236	.	+	.	status known
RGHF81956	reformat.pl	CDS	1001	2962	.	+	.	status known
RGHF81957	reformat.pl	CDS	1001	3142	.	+	.	status known
RGHF81958	reformat.pl	CDS	1001	1669	.	+	.	status known
RGHF81959	reformat.pl	CDS	1001	2359	.	+	.	status known
RGHF81960	reformat.pl	CDS	1001	2020	.	+	.	status known
RGHF81961	reformat.pl	CDS	1001	2020	.	+	.	status known
RGHF81962	reformat.pl	CDS	1001	3439	.	+	.	status known
RGHF81963	reformat.pl	CDS	1001	4198	.	+	.	status known
RGHF81964	reformat.pl	CDS	1001	2347	.	+	.	status known
RGHF81965	reformat.pl	CDS	1001	1987	.	+	.	status known
RGHF81966	reformat.pl	CDS	1001	3400	.	+	.	status known
RGHF81968	reformat.pl	CDS	1001	2965	.	+	.	status known
RGHF81969	reformat.pl	CDS	1001	2800	.	+	.	status known
RGHF81970	reformat.pl	CDS	1001	1086	.	+	.	status known
RGHF81970	reformat.pl	CDS	1166	2096	.	+	.	status known
RGHF81971	reformat.pl	CDS	1001	4918	.	+	.	status known
RGHF81972	reformat.pl	CDS	1001	2893	.	+	.	status known
RGHF81973	reformat.pl	CDS	1001	2230	.	+	.	status known
RGHF81974	reformat.pl	CDS	1001	1354	.	+	.	status known
RGHF81975	reformat.pl	CDS	1001	6745	.	+	.	status known
RGHF81976	reformat.pl	CDS	1001	1456	.	+	.	status known
RGHF81977	reformat.pl	CDS	1001	2077	.	+	.	status known
RGHF81978	reformat.pl	CDS	1001	2656	.	+	.	status known
RGHF81979	reformat.pl	CDS	1001	2260	.	+	.	status known
RGHF81980	reformat.pl	CDS	1001	5263	.	+	.	status known
RGHF81981	reformat.pl	CDS	1001	2113	.	+	.	status known
RGHF81982	reformat.pl	CDS	1001	2566	.	+	.	status known
RGHF81983	reformat.pl	CDS	1001	1786	.	+	.	status known
RGHF81985	reformat.pl	CDS	1001	4081	.	+	.	status known
RGHF81986	reformat.pl	CDS	1001	1357	.	+	.	status known
RGHF81987	reformat.pl	CDS	1001	2656	.	+	.	status known
RGHF81988	reformat.pl	CDS	1001	2518	.	+	.	status known
RGHF81989	reformat.pl	CDS	1001	1378	.	+	.	status known
RGHF81990	reformat.pl	CDS	1001	5545	.	+	.	status known
RGHF81991	reformat.pl	CDS	1001	2074	.	+	.	status known
RGHF81992	reformat.pl	CDS	1001	2581	.	+	.	status known
RGHF81994	reformat.pl	CDS	1001	1312	.	+	.	status known
RGHF81995	reformat.pl	CDS	1001	3013	.	+	.	status known
RGHF81996	reformat.pl	CDS	1001	1696	.	+	.	status known
RGHF81997	reformat.pl	CDS	1001	2035	.	+	.	status known
RGHF81998	reformat.pl	CDS	1001	1912	.	+	.	status known
RGHF81999	reformat.pl	CDS	1001	1906	.	+	.	status known
RGHF82000	reformat.pl	CDS	1001	1453	.	+	.	status known
RGHF82001	reformat.pl	CDS	1001	1438	.	+	.	status known
RGHF82003	reformat.pl	CDS	1001	1867	.	+	.	status known
RGHF82004	reformat.pl	CDS	1001	1348	.	+	.	status known
RGHF82006	reformat.pl	CDS	1001	1888	.	+	.	status known
RGHF82007	reformat.pl	CDS	1001	2302	.	+	.	status known
RGHF82008	reformat.pl	CDS	1001	1654	.	+	.	status known
RGHF82009	reformat.pl	CDS	1001	2986	.	+	.	status known
RGHF82010	reformat.pl	CDS	1001	1696	.	+	.	status known
RGHF82011	reformat.pl	CDS	1001	2404	.	+	.	status known
RGHF82012	reformat.pl	CDS	1001	2263	.	+	.	status known
RGHF82013	reformat.pl	CDS	1001	2485	.	+	.	status known
RGHF82014	reformat.pl	CDS	1001	2110	.	+	.	status known
RGHF82015	reformat.pl	CDS	1001	3019	.	+	.	status known
RGHF82016	reformat.pl	CDS	1001	2341	.	+	.	status known
RGHF82017	reformat.pl	CDS	1001	2305	.	+	.	status known
RGHF82018	reformat.pl	CDS	1001	4282	.	+	.	status known
RGHF82019	reformat.pl	CDS	1001	1447	.	+	.	status known
RGHF82020	reformat.pl	CDS	1001	2647	.	+	.	status known
RGHF82021	reformat.pl	CDS	1001	2236	.	+	.	status known
RGHF82022	reformat.pl	CDS	1001	4090	.	+	.	status known
RGHF82023	reformat.pl	CDS	1001	2515	.	+	.	status known
RGHF82025	reformat.pl	CDS	1001	1372	.	+	.	status known
RGHF82026	reformat.pl	CDS	1001	2554	.	+	.	status known
RGHF82027	reformat.pl	CDS	1001	3082	.	+	.	status known
RGHF82029	reformat.pl	CDS	1001	2284	.	+	.	status known
RGHF82030	reformat.pl	CDS	1001	1843	.	+	.	status known
RGHF82031	reformat.pl	CDS	1001	2632	.	+	.	status known
RGHF82032	reformat.pl	CDS	1001	2941	.	+	.	status known
RGHF82034	reformat.pl	CDS	1001	2911	.	+	.	status known
RGHF82035	reformat.pl	CDS	1001	3655	.	+	.	status known
RGHF82037	reformat.pl	CDS	1001	2554	.	+	.	status known
RGHF82038	reformat.pl	CDS	1001	1339	.	+	.	status known
RGHF82039	reformat.pl	CDS	1001	3442	.	+	.	status known
RGHF82040	reformat.pl	CDS	1001	3685	.	+	.	status known
RGHF82041	reformat.pl	CDS	1001	3622	.	+	.	status known
RGHF82042	reformat.pl	CDS	1001	2863	.	+	.	status known
RGHF82043	reformat.pl	CDS	1001	1474	.	+	.	status known
RGHF82044	reformat.pl	CDS	1001	2731	.	+	.	status known
RGHF82045	reformat.pl	CDS	1001	2722	.	+	.	status known
RGHF82046	reformat.pl	CDS	1001	1693	.	+	.	status known
RGHF82047	reformat.pl	CDS	1001	2347	.	+	.	status known
RGHF82048	reformat.pl	CDS	1001	2548	.	+	.	status known
RGHF82049	reformat.pl	CDS	1001	1384	.	+	.	status known
RGHF82050	reformat.pl	CDS	1001	2632	.	+	.	status known
RGHF82051	reformat.pl	CDS	1001	2593	.	+	.	status known
RGHF82052	reformat.pl	CDS	1001	2212	.	+	.	status known
RGHF82053	reformat.pl	CDS	1001	1483	.	+	.	status known
RGHF82054	reformat.pl	CDS	1001	2878	.	+	.	status known
RGHF82055	reformat.pl	CDS	1001	2149	.	+	.	status known
RGHF82056	reformat.pl	CDS	1001	3808	.	+	.	status known
RGHF82057	reformat.pl	CDS	1001	2140	.	+	.	status known
RGHF82058	reformat.pl	CDS	1001	1447	.	+	.	status known
RGHF82060	reformat.pl	CDS	1001	2644	.	+	.	status known
RGHF82061	reformat.pl	CDS	1001	1444	.	+	.	status known
RGHF82062	reformat.pl	CDS	1001	1381	.	+	.	status known
RGHF82063	reformat.pl	CDS	1001	4708	.	+	.	status known
RGHF82064	reformat.pl	CDS	1001	3751	.	+	.	status known
RGHF82065	reformat.pl	CDS	1001	2239	.	+	.	status known
RGHF82066	reformat.pl	CDS	1001	1939	.	+	.	status known
RGHF82067	reformat.pl	CDS	1001	1786	.	+	.	status known
RGHF82068	reformat.pl	CDS	1001	2005	.	+	.	status known
RGHF82069	reformat.pl	CDS	1001	3685	.	+	.	status known
RGHF82070	reformat.pl	CDS	1001	1462	.	+	.	status known
RGHF82071	reformat.pl	CDS	1001	2626	.	+	.	status known
RGHF82072	reformat.pl	CDS	1001	1011	.	+	.	status known
RGHF82072	reformat.pl	CDS	1228	1759	.	+	.	status known
RGHF82073	reformat.pl	CDS	1001	2290	.	+	.	status known
RGHF82074	reformat.pl	CDS	1001	1717	.	+	.	status known
RGHF82075	reformat.pl	CDS	1001	1435	.	+	.	status known
RGHF82076	reformat.pl	CDS	1001	2503	.	+	.	status known
RGHF82077	reformat.pl	CDS	1001	3856	.	+	.	status known
RGHF82078	reformat.pl	CDS	1001	1858	.	+	.	status known
RGHF82079	reformat.pl	CDS	1001	1420	.	+	.	status known
RGHF82080	reformat.pl	CDS	1001	3127	.	+	.	status known
RGHF82081	reformat.pl	CDS	1001	1240	.	+	.	status known
RGHF82082	reformat.pl	CDS	1001	2425	.	+	.	status known
RGHF82083	reformat.pl	CDS	1001	2086	.	+	.	status known
RGHF82085	reformat.pl	CDS	1001	2278	.	+	.	status known
RGHF82087	reformat.pl	CDS	1001	5125	.	+	.	status known
RGHF82089	reformat.pl	CDS	1001	4609	.	+	.	status known
RGHF82090	reformat.pl	CDS	1001	1258	.	+	.	status known
RGHF82091	reformat.pl	CDS	1001	1984	.	+	.	status known
RGHF82092	reformat.pl	CDS	1001	1465	.	+	.	status known
RGHF82093	reformat.pl	CDS	1001	3016	.	+	.	status known
RGHF82094	reformat.pl	CDS	1001	4804	.	+	.	status known
RGHF82095	reformat.pl	CDS	1001	1903	.	+	.	status known
RGHF82096	reformat.pl	CDS	1001	1756	.	+	.	status known
RGHF82098	reformat.pl	CDS	1001	4021	.	+	.	status known
RGHF82099	reformat.pl	CDS	1001	1828	.	+	.	status known
RGHF82100	reformat.pl	CDS	1001	2695	.	+	.	status known
RGHF82102	reformat.pl	CDS	1001	1687	.	+	.	status known
RGHF82104	reformat.pl	CDS	1001	2833	.	+	.	status known
RGHF82105	reformat.pl	CDS	1001	2554	.	+	.	status known
RGHF82106	reformat.pl	CDS	1001	2404	.	+	.	status known
RGHF82107	reformat.pl	CDS	1001	2056	.	+	.	status known
RGHF82108	reformat.pl	CDS	1001	2872	.	+	.	status known
RGHF82109	reformat.pl	CDS	1001	2440	.	+	.	status known
RGHF82111	reformat.pl	CDS	1001	3436	.	+	.	status known
RGHF82112	reformat.pl	CDS	1001	1588	.	+	.	status known
RGHF82113	reformat.pl	CDS	1001	1717	.	+	.	status known
RGHF82114	reformat.pl	CDS	1001	3298	.	+	.	status known
RGHF82115	reformat.pl	CDS	1001	1780	.	+	.	status known
RGHF82116	reformat.pl	CDS	1001	2293	.	+	.	status known
RGHF82117	reformat.pl	CDS	1001	1594	.	+	.	status known
RGHF82118	reformat.pl	CDS	1001	1462	.	+	.	status known
RGHF82119	reformat.pl	CDS	1001	2137	.	+	.	status known
RGHF82121	reformat.pl	CDS	1001	1651	.	+	.	status known
RGHF82122	reformat.pl	CDS	1001	3133	.	+	.	status known
RGHF82123	reformat.pl	CDS	1001	2314	.	+	.	status known
RGHF82124	reformat.pl	CDS	1001	4945	.	+	.	status known
RGHF82126	reformat.pl	CDS	1001	6133	.	+	.	status known
RGHF82128	reformat.pl	CDS	1001	1885	.	+	.	status known
RGHF82130	reformat.pl	CDS	1001	2446	.	+	.	status known
RGHF82131	reformat.pl	CDS	1001	2074	.	+	.	status known
RGHF82132	reformat.pl	CDS	1001	1636	.	+	.	status known
RGHF82133	reformat.pl	CDS	1001	3952	.	+	.	status known
RGHF82134	reformat.pl	CDS	1001	3454	.	+	.	status known
RGHF82135	reformat.pl	CDS	1001	1882	.	+	.	status known
RGHF82136	reformat.pl	CDS	1001	2467	.	+	.	status known
RGHF82137	reformat.pl	CDS	1001	3118	.	+	.	status known
RGHF82138	reformat.pl	CDS	1001	2998	.	+	.	status known
RGHF82139	reformat.pl	CDS	1001	2098	.	+	.	status known
RGHF82141	reformat.pl	CDS	1001	1459	.	+	.	status known
RGHF82143	reformat.pl	CDS	1001	1726	.	+	.	status known
RGHF82144	reformat.pl	CDS	1001	2497	.	+	.	status known
RGHF82145	reformat.pl	CDS	1001	3574	.	+	.	status known
RGHF82146	reformat.pl	CDS	1001	1885	.	+	.	status known
RGHF82147	reformat.pl	CDS	1001	2695	.	+	.	status known
RGHF82148	reformat.pl	CDS	1001	1912	.	+	.	status known
RGHF82149	reformat.pl	CDS	1001	2494	.	+	.	status known
RGHF82150	reformat.pl	CDS	1001	1714	.	+	.	status known
RGHF82151	reformat.pl	CDS	1001	1840	.	+	.	status known
RGHF82152	reformat.pl	CDS	1001	1324	.	+	.	status known
RGHF82153	reformat.pl	CDS	1001	2155	.	+	.	status known
RGHF82154	reformat.pl	CDS	1001	2428	.	+	.	status known
RGHF82155	reformat.pl	CDS	1001	2179	.	+	.	status known
RGHF82156	reformat.pl	CDS	1001	2167	.	+	.	status known
RGHF82158	reformat.pl	CDS	1001	2092	.	+	.	status known
RGHF82159	reformat.pl	CDS	1001	1552	.	+	.	status known
RGHF82160	reformat.pl	CDS	1001	1705	.	+	.	status known
RGHF82161	reformat.pl	CDS	1001	1981	.	+	.	status known
RGHF82162	reformat.pl	CDS	1001	1759	.	+	.	status known
RGHF82163	reformat.pl	CDS	1001	2437	.	+	.	status known
RGHF82164	reformat.pl	CDS	1001	2212	.	+	.	status known
RGHF82165	reformat.pl	CDS	1001	2668	.	+	.	status known
RGHF82166	reformat.pl	CDS	1001	2725	.	+	.	status known
RGHF82167	reformat.pl	CDS	1001	4213	.	+	.	status known
RGHF82168	reformat.pl	CDS	1001	1636	.	+	.	status known
RGHF82169	reformat.pl	CDS	1001	1960	.	+	.	status known
RGHF82170	reformat.pl	CDS	1001	3037	.	+	.	status known
RGHF82171	reformat.pl	CDS	1001	1603	.	+	.	status known
RGHF82172	reformat.pl	CDS	1001	3442	.	+	.	status known
RGHF82173	reformat.pl	CDS	1001	1519	.	+	.	status known
RGHF82174	reformat.pl	CDS	1001	1867	.	+	.	status known
RGHF82175	reformat.pl	CDS	1001	1489	.	+	.	status known
RGHF82176	reformat.pl	CDS	1001	4492	.	+	.	status known
RGHF82177	reformat.pl	CDS	1001	1774	.	+	.	status known
RGHF82178	reformat.pl	CDS	1001	2893	.	+	.	status known
RGHF82179	reformat.pl	CDS	1001	3721	.	+	.	status known
RGHF82180	reformat.pl	CDS	1001	2341	.	+	.	status known
RGHF82181	reformat.pl	CDS	1001	1240	.	+	.	status known
RGHF82182	reformat.pl	CDS	1001	3232	.	+	.	status known
RGHF82183	reformat.pl	CDS	1001	2032	.	+	.	status known
RGHF82185	reformat.pl	CDS	1001	2032	.	+	.	status known
RGHF82186	reformat.pl	CDS	1001	2506	.	+	.	status known
RGHF82187	reformat.pl	CDS	1001	1636	.	+	.	status known
RGHF82188	reformat.pl	CDS	1001	3091	.	+	.	status known
RGHF82189	reformat.pl	CDS	1001	1825	.	+	.	status known
RGHF82190	reformat.pl	CDS	1001	2104	.	+	.	status known
RGHF82191	reformat.pl	CDS	1001	1846	.	+	.	status known
RGHF82192	reformat.pl	CDS	1001	2527	.	+	.	status known
RGHF82193	reformat.pl	CDS	1001	2392	.	+	.	status known
RGHF82195	reformat.pl	CDS	1001	2566	.	+	.	status known
RGHF82196	reformat.pl	CDS	1001	1762	.	+	.	status known
RGHF82197	reformat.pl	CDS	1001	1258	.	+	.	status known
RGHF82198	reformat.pl	CDS	1001	3205	.	+	.	status known
RGHF82199	reformat.pl	CDS	1001	4120	.	+	.	status known
RGHF82200	reformat.pl	CDS	1001	2179	.	+	.	status known
RGHF82201	reformat.pl	CDS	1001	2350	.	+	.	status known
RGHF82202	reformat.pl	CDS	1001	2299	.	+	.	status known
RGHF82203	reformat.pl	CDS	1001	1891	.	+	.	status known
RGHF82205	reformat.pl	CDS	1001	2290	.	+	.	status known
RGHF82206	reformat.pl	CDS	1001	2446	.	+	.	status known
RGHF82207	reformat.pl	CDS	1001	2221	.	+	.	status known
RGHF82208	reformat.pl	CDS	1001	2698	.	+	.	status known
RGHF82209	reformat.pl	CDS	1001	1402	.	+	.	status known
RGHF82210	reformat.pl	CDS	1001	1312	.	+	.	status known
RGHF82211	reformat.pl	CDS	1001	2224	.	+	.	status known
RGHF82212	reformat.pl	CDS	1001	2092	.	+	.	status known
RGHF82215	reformat.pl	CDS	1001	1345	.	+	.	status known
RGHF82216	reformat.pl	CDS	1001	1693	.	+	.	status known
RGHF82217	reformat.pl	CDS	1001	3052	.	+	.	status known
RGHF82218	reformat.pl	CDS	1001	2842	.	+	.	status known
RGHF82219	reformat.pl	CDS	1001	1486	.	+	.	status known
RGHF82220	reformat.pl	CDS	1001	1858	.	+	.	status known
RGHF82221	reformat.pl	CDS	1001	3181	.	+	.	status known
RGHF82222	reformat.pl	CDS	1001	2896	.	+	.	status known
RGHF82224	reformat.pl	CDS	1001	2593	.	+	.	status known
RGHF82225	reformat.pl	CDS	1001	1786	.	+	.	status known
RGHF82226	reformat.pl	CDS	1001	2023	.	+	.	status known
RGHF82227	reformat.pl	CDS	1001	2386	.	+	.	status known
RGHF82228	reformat.pl	CDS	1001	2314	.	+	.	status known
RGHF82229	reformat.pl	CDS	1001	2809	.	+	.	status known
RGHF82230	reformat.pl	CDS	1001	3796	.	+	.	status known
RGHF82231	reformat.pl	CDS	1001	2035	.	+	.	status known
RGHF82232	reformat.pl	CDS	1001	2521	.	+	.	status known
RGHF82233	reformat.pl	CDS	1001	1633	.	+	.	status known
RGHF82234	reformat.pl	CDS	1001	2065	.	+	.	status known
RGHF82235	reformat.pl	CDS	1001	2236	.	+	.	status known
RGHF82236	reformat.pl	CDS	1001	1273	.	+	.	status known
RGHF82237	reformat.pl	CDS	1001	4702	.	+	.	status known
RGHF82238	reformat.pl	CDS	1001	2755	.	+	.	status known
[truncated: 2,392 more rows]
