# Supplementary material for: Automatic generation of gene finders for eukaryotic species
Source: BMC Bioinformatics. 2006 May 21;7:263. doi: 10.1186/1471-2105-7-263 (PMC1522026; doi:10.1186/1471-2105-7-263)
Supplement: Additional File 11 — The sequence part of the training set for D. hansenii. The file is in Fasta format and packed using bzip2. [file 1471-2105-7-263-S11.bz2 › 1471-2105-7-263-S11]

>RG44F0002 Genomic segment corresponding to mRNA: XM_462646 Debaryomyces hansenii CBS767, DEHA0G26818g predicted mRNA.
ACTTTCGGGTTGTTACTAAAAAGAAGGGTAACCCCAAATCAATGATCAAGGGATGAACAA
TAAACACAGCGATAGAATATATCATATAATGCCATGTCCTTTTCAGGGGTAGACAGTAAT
GATATCATCATCGACGATCCAAATAGCAGATGTATTAGGGTAAATGTCGAATTATATGCT
AAGGTGCAGAATAACAATGAACAAACACTAGAGTCTTTTTGGATACTCACTTATTAAGGA
TTCGAGATGATGAAGGTGAGCAAAAGTGCCCTTCAGAGAAAATAGTGCCCAGAAGCGATG
CATCTATTTCAGTAGGGGCTATGCCTATTATGTATCTTCTTGCTTATATCACTGATGCAT
TGACTACGGCTGAATTTAGAGAGATGAGCAGTAATGAATTCATGGAGAACTACCTTGCTC
CACTTGATACCGCTATTAAACAATCAACTTTCAATGAAAATTTCTTGTTGCCGGTGTATC
GTTATCCATTTGGAGATGCCATGTATGTGGAAGATGATATACAACGGTATTTTGGTGGAA
AAATAGCTGATTCACTTCACGATTTCTATTGCGACATAGGGGGGATGCATCACTTTTTCG
GCGAGCCATCTATTATAAGACCACGTTTGGAAAGAAGAAGTGTATTAAAGCCAGATATAG
CCCATATATTGAAAAAAGGATCGTTTAGAAATTTACAAATTCCAGAAGTTTGTTTTGCTA
TAGGTGATTATAAAAAAGGAGCGTATAATTTGGCACGAGATTCGAAGAATTAAGAGTGCC
TATAGAAGAATTTAAGCAATATTTATTGGATAATAAACGATTGAGATCGCTGAAAAGTCG
ACCGTTATTTGCTGATAGGGAGTGATCCCCTAGGGTTTTATTTGCTTTGACTCTAAGGAA
ATATCTTTATCAAGCATTTCTCTGTGGTACCGATAGGATTTTTATTTCAGATCACCAAAC
TTTCTCAGGTTTCTTTAAATATGAAATTGTGGATGACAAAATGACTATAGACTACTATGC
CATCAATGATCCAGAAACCGTTGCGCACGGCATTACTTTAAGAAGTGCAATAGCGGGTTT
TTTCTATAAGAATGTTGCTGACGCATATGATACAAAGGGTAAGCTAGTAAAATGTTTTGA
GGTAGCTGGCAAAACAGAGGTAGCTGGTAATACAGAGAGACTGGATCCATTTGAAAATGT
ACTTCCTATAACTACTAGAGGTTCGTCAGGGAAACAATCTGGCAGCGATTTTTCGGAAAA
TTTAGATCCAATCACGGAAAATTCTGATAGTGACGATTTTGATGAAATCCATGGTAACAC
ATATTGCCGAATCATACACGATGCCGAAAATTTCTATCCTAATTTGAAGCTCCCATCCAC
AGTGTATGTCAAATTGTATTATTACTCTAGCAGGTTGTGGGAAGAGAATGATTTAACATG
CTTAGAAATTCCTGACAAACAGGGTTATTATGACATGTTCTTCAATGAACTTGTTATTAA
TGAGAAATTTGCTGAATCACCATTTGCTGCCAAATTTCCAAGGCTCCTTGTTTCCGTATC
CGGTAAAATTTCTTTGATAGACTTTGGACTATCGGATTGCACAAATAATGAAGAGCGTAA
AAGGAAAGACTTTAAATCTCTTTATCGCTATTCGGTAAATATAGCAAAGACGGCAAATAT
GGAAGTGATAATAATTCTACTTCGCCTGAAGTTTTTGACGAGATGAGCATAGAATCACTC
GATACAAGAACAACAAAGGAAGAATCTTCTACGAAAGACATATATAGATGATGAATAACT
ATAAGTGAAGCTGGCATTTTATGAGCGTTTTCTTTAATCATCGAGTAATTCTGTGAAAAT
TCCCCTTGCTTGTCGAAAGCCACATTTCCCGAGGTATTTTTATGTATTAATTAGTGTGCG
TAAATAAAATTAAAATTAAATAAAATTATTGTATGGTATGTATGCAATTCTTTTACGGTT
CCCTTTTTTCATTAATCTATCCTTTACTCCTTTTATTTTGTGCGCCAAACAGATTTAGAC
TTCTCAAGTATATAGCCGGTTTCTTCGTTCGCTGCGCCTAAAGTGCAATTGAAGTTTCTG
AGAGAAATATTTCGCAATTTTAAAAATATGAAAGCTTTATTCTTTTGAAATTTGTATATG
TTATTATAGACATCTTTTGGATGTTTTTTTGGAATATTGAACCTATATGAGTTTTTTATG
TATTATAATGATAACTGTAGAATATCATTTTTTGTGTTTCTTTTTCGCGCTGTGCTGCAA
ATGATTCCAATTAGGTTTATTTTCGCATGCACTATGCGCGCACACGATCCGAACGTCATA
TGAGTTGCCCTTTTCCTAAAAATATTCAGCCCTGCGTTCTTTGCAACGAAAATGCATACG
GCACATGTTTTGTTGAAATTGATGGAGTTTCTGTTTTCAATACACGACGGAAATATTATT
AACCCATTTTACGAGAGATTTACTACGAGATATTTAGTAAATGTCGTAGGAAGACTTCTA
TCAACAATCAATAAACACTTCGATAACAACTCAAAAGACCATTATGTGCGCAGAAGTGTT
GTGTCTATCGGCCACACGTCGGAAATAGCAGGAAGCAAGGAATCTAAACTAAATGTATGC
AATATTTGCTTCAACCATTGCGCACTATAGTGTTTTCTATGGACAAGCGAACTCAACAAG
CTTTCGTATCAGCGACGCACGAACGA
>RG44F0003 Genomic segment corresponding to mRNA: XM_462644 Debaryomyces hansenii CBS767, DEHA0G26785g predicted mRNA.
TTCCACTCAGAATTTATTGGGTTGATTCTCCGGTGAATTGTGGACTGCTCAACTTATTTC
TTATGAAAGTGGAATATGGGAATTCATGTATGTTAACGTTTCGGAAACTTTAAATGCACT
TGCATTCATTCAATATTATTTAAGGTCACTAACTTAAAAAATATCGCGGGTACACCCTAA
AACGTAGCCTTCCTCATAAACATTGTATTATTGTCTTTGAGAAGCGAGAGGAATTTTCAT
CGGAATTACTCGATGATTAAAGAATACGCTCTTAAAATACCAGGTTCGCTTATATTCACT
ATCTATATAAATTCTTCCGTCCAAATACCTTCCTTCGTTGTTCTCTTATCGAGTGATTAT
ATGCTCAATTCGTCAAAAACTTCAGACGAAGTAGAATTATTACCACTTCCATGTTTGCCA
TCTTCACCATATTTCCCGAATATGCAGTAAAGAGATTTAAAGTTATTCTTTTTATATTCT
TCGTTATTTGAGCAGTCCGATAGTCTAAATCTATAAAAAAAATTTCCCAGAGACAGATAC
ATGGATGTTGGCCAGCCTAACGTTATTGTGCGAAATTCCTAACAGGTGGAGTTCTTCGAC
TCTAGATTCGATAATACCCATTATCCATAATCCAGTCTTCTATTGGTATTCCTTTCCTTA
GAAATGCAGGCAGAACATGGATCAACTGTTGCTCTTAATGGTTACGAAAAACTACCACTA
GAGACTATGAAAATGGTATTTGAAGTAGAACAATTGATGCTCGAACGTTGGCAAATCATC
AATATTCTTTTATCACTTAAACTCCAAAGCCAATATCCAACCCTCAAACAAACAAATAAA
CTTGTTAAATCGATTATGTACCAGGTTACTACTTCTTTTTTTCAGTTCGATTATTTCCTG
CATATAGACTTTCGGGTTGTTACTAAAAAGAAGGGTAACCCCAAATCAATGATCAAGGGA
TGAACAATAAACACAGCGATAGAATATATCATATAATGCCATGTCCTTTTCAGGGGTAGA
CAGTAATGATATCATCATCGACGATCCAAATAGCAGATGTATTAGGGTAAATGTCGAATT
ATATGCTAAGGTGCAGAATAACAATGAACAAACACTAGAGTCTTTTTGGATACTCACTTA
TTAAGGATTCGAGATGATGAAGGTGAGCAAAAGTGCCCTTCAGAGAAAATAGTGCCCAGA
AGCGATGCATCTATTTCAGTAGGGGCTATGCCTATTATGTATCTTCTTGCTTATATCACT
GATGCATTGACTACGGCTGAATTTAGAGAGATGAGCAGTAATGAATTCATGGAGAACTAC
CTTGCTCCACTTGATACCGCTATTAAACAATCAACTTTCAATGAAAATTTCTTGTTGCCG
GTGTATCGTTATCCATTTGGAGATGCCATGTATGTGGAAGATGATATACAACGGTATTTT
GGTGGAAAAATAGCTGATTCACTTCACGATTTCTATTGCGACATAGGGGGGATGCATCAC
TTTTTCGGCGAGCCATCTATTATAAGACCACGTTTGGAAAGAAGAAGTGTATTAAAGCCA
GATATAGCCCATATATTGAAAAAAGGATCGTTTAGAAATTTACAAATTCCAGAAGTTTGT
TTTGCTATAGGTGATTATAAAAAAGGAGCGTATAATTTGGCACGAGATTCGAAGAATTAA
GAGTGCCTATAGAAGAATTTAAGCAATATTTATTGGATAATAAACGATTGAGATCGCTGA
AAAGTCGACCGTTATTTGCTGATAGGGAGTGATCCCCTAGGGTTTTATTTGCTTTGACTC
TAAGGAAATATCTTTATCAAGCATTTCTCTGTGGTACCGATAGGATTTTTATTTCAGATC
ACCAAACTTTCTCAGGTTTCTTTAAATATGAAATTGTGGATGACAAAATGACTATAGACT
ACTATGCCATCAATGATCCAGAAACCGTTGCGCACGGCATTACTTTAAGAAGTGCAATAG
CGGGTTTTTTCTATAAGAATGTTGCTGACGCATATGATACAAAGGGTAAGCTAGTAAAAT
GTTTTGAGGTAGCTGGCAAAACAGAGGTAGCTGGTAATACAGAGAGACTGGATCCATTTG
AAAATGTACTTCCTATAACTACTAGAGGTTCGTCAGGGAAACAA
>RG44F0004 Genomic segment corresponding to mRNA: XM_462643 Debaryomyces hansenii CBS767, DEHA0G26763g predicted mRNA.
TGATTAATTCCAATTCATAAATAGTTGAGTAGCATCGCTTTAATTAATATCCACTATTGT
CAAATTATCGAGCTCTTTCAATTTTATTATAATATATAAGACTATATATGTATACATCTA
TAGTAGCTTTTCGAACAATAAGGAAATTTAAATCAATTGTACTTTACGACATGATTCTGC
TTAGCTTAGTATAACTTCAATTATTCTTCCAAATAACGATTGTCTTAAACCCTGAGCTTC
ATCAGAAGCTTTAAGCAATTGCAATACAAAACGTTGAAACTGTTGTGATATTTATCAATA
ATATTCTATTTAAAGTTAATATCTTTTGGTTATTTATTTCCACTCAGAATTTATTGGGTT
GATTCTCCGGTGAATTGTGGACTGCTCAACTTATTTCTTATGAAAGTGGAATATGGGAAT
TCATGTATGTTAACGTTTCGGAAACTTTAAATGCACTTGCATTCATTCAATATTATTTAA
GGTCACTAACTTAAAAAATATCGCGGGTACACCCTAAAACGTAGCCTTCCTCATAAACAT
TGTATTATTGTCTTTGAGAAGCGAGAGGAATTTTCATCGGAATTACTCGATGATTAAAGA
ATACGCTCTTAAAATACCAGGTTCGCTTATATTCACTATCTATATAAATTCTTCCGTCCA
AATACCTTCCTTCGTTGTTCTCTTATCGAGTGATTATATGCTCAATTCGTCAAAAACTTC
AGACGAAGTAGAATTATTACCACTTCCATGTTTGCCATCTTCACCATATTTCCCGAATAT
GCAGTAAAGAGATTTAAAGTTATTCTTTTTATATTCTTCGTTATTTGAGCAGTCCGATAG
TCTAAATCTATAAAAAAAATTTCCCAGAGACAGATACATGGATGTTGGCCAGCCTAACGT
TATTGTGCGAAATTCCTAACAGGTGGAGTTCTTCGACTCTAGATTCGATAATACCCATTA
TCCATAATCCAGTCTTCTATTGGTATTCCTTTCCTTAGAAATGCAGGCAGAACATGGATC
AACTGTTGCTCTTAATGGTTACGAAAAACTACCACTAGAGACTATGAAAATGGTATTTGA
AGTAGAACAATTGATGCTCGAACGTTGGCAAATCATCAATATTCTTTTATCACTTAAACT
CCAAAGCCAATATCCAACCCTCAAACAAACAAATAAACTTGTTAAATCGATTATGTACCA
GGTTACTACTTCTTTTTTTCAGTTCGATTATTTCCTGCATATAGACTTTCGGGTTGTTAC
TAAAAAGAAGGGTAACCCCAAATCAATGATCAAGGGATGAACAATAAACACAGCGATAGA
ATATATCATATAATGCCATGTCCTTTTCAGGGGTAGACAGTAATGATATCATCATCGACG
ATCCAAATAGCAGATGTATTAGGGTAAATGTCGAATTATATGCTAAGGTGCAGAATAACA
ATGAACAAACACTAGAGTCTTTTTGGATACTCACTTATTAAGGATTCGAGATGATGAAGG
TGAGCAAAAGTGCCCTTCAGAGAAAATAGTGCCCAGAAGCGATGCATCTATTTCAGTAGG
GGCTATGCCTATTATGTATCTTCTTGCTTATATCACTGATGCATTGACTACGGCTGAATT
TAGAGAGATGAGCAGTAATGAATTCATGGAGAACTACCTTGCTCCACTTGATACCGCTAT
TAAACAATCAACTTTCAATGAAAATTTCTTGTTGCCGGTGTATCGTTATCCATTTGGAGA
TGCCATGTATGTGGAAGATGATATACAACGGTATTTTGGTGGAAAAATAGCTGATTCACT
TCACGATTTCTATTGCGACATAGGGGGGATGCATCACTTTTTCGGCGAGCCATCTATTAT
AAGACCACGTTTGGAAAGAAGAAGTGTATTAAAGCCAGATATAGCCCATATATTGAAAAA
AGGATCGTTTAGAAATTTACAAATTCCAGAAGTTTGTTTTGCTATAGGTGATTATAAAAA
AGGAGCGTATAATTTGGCACGAGATTCGAAGAATTAAGAGTGCCTATAGAAGAATTTAAG
CAATATTTATTGGATAATAAACGATTGAGATCGCTGAAAAGTCGACCGTTATTTGCTGAT
AGGGAGTGATCCCCTAGGGTTTTATTTGCTTTGACTCTAAGGAAATATCTTTATCAAGCA
TTTCTCTGTGGTACCGATAGGATTTTTATTTCAGATCACCAAACTTTCTCAGGTTTCTTT
AAATATGAAATTGTGGATGACAAAATGACTATAGACTACTATGCCATCAATGATCCAGAA
ACCGTTGCGCACGGCATTAC
>RG44F0006 Genomic segment corresponding to mRNA: XM_462639 Debaryomyces hansenii CBS767, DEHA0G26686g predicted mRNA.
ACAAGAATATTTCAATCGTTTTCTTTTAATATAAAAACTTTATGTATGGAGTTGTTTCTT
TTTACCCTTGCAGGAGATAGCTTGATAGTTATTGATCAAGTGTTATATATCCTCAATTAG
CTCCCCAAGTCAATTTTGCTCCTGTATATTAATATCTAGGCACCTCAAATCCCTAGATAT
ATCGTCTGTCATGGTCGATATTTCTTTACCGAAAAGGTTGAAATATATTTAATCTCTTTT
CTGGAATACATGTCCATATTGATAACATCTGATCGTGCAAATCGCAGTATAGCCGCGGCG
TGTCGCCTTAGCTCGCTTCTCTTGGCCAACGCTGATGTCATTGATTCTGTACACTTACTA
AACTTGAACATTGACTGAGAATTGGTTAAATTGATATTTGAGACTAGTTTCTTCAATTTT
TCTGACATCTGCAAGTATAGCTCGATCAACTCTTCTGGGTCTTCTGACGGAACATCTCCT
TCCTGAACCTTGCAATTATTCAGTATTCGACTCTCTAACTGTTGCAAATTTGTCTCGTAA
TCTTTTCGTAATCTTAATGCTTCTACAAGCTTCATTTCTTATTGTTTTAATAATCTAATT
GTAAATTGCATGAAGATAAGGTTCATTATATATGCCTTCATTTTCAATTAATCATTTATC
TTACTAGGAAGGAAGATGTCATGAAATATAGCAAATAGGAGTCATCTAATAAATCTATAA
CATTTGGCAGTATGATATGGGTCAATAGATTGGGGATTGGCAAGACATGAGCCAGCAGAA
GATGTTAAGTGGGCGTGTACTCGTCAAATTCACTCTCAAATCTTAAGCTACGTTGGGGCT
GATGATTATGTCGCAACCTGCCAAATGAGGGAAATTATCGAGGTTACGTTGTGAGATCAT
CGAGTTCCATTACATCAAAACCGTCAGTGCAGATCTCGAGATGTACCGTCAGGTTTAGGA
AGCAATTGAACGGAACCTGGGGGATCCGGTGGCCACATCTATGGAGCATTACAGGATGAT
GGCCTATTGTCCGCCATCAGTCAACGCCGCCGATGTCATTTGGGTCAAGTCTGGCATCAA
CTTGGATTGCGTCGGAAGTTTATCAGTTTCGAGGGTGAGGTTGTTGATCCTGTTGTCGAT
GCGGATGTGGAGGCATCTGATCCTTCAATTGACCCGGCTAGTCCTGTCAATGAAGAGGTT
GAACCCTAGTGTGATGGTATTGGCGGGAATCCTGCTTATGTAGATGACGAGGTTGATTCT
ATTTCGGATATGCTTATGGAAATTCCTCGCATAGATTATAATAGGGCTGTAACATCTCCT
GGCCCTACGCCTGTTCCTACGCTTGAACCTTCTGCTGCTCCATCTCCAGTGCTTTCTCGT
TCACCATCTCCAGTTCCTGTTCCACCAGCAGTTTCTGAACCTCCAGCTCCTTCTCGTTCA
GTCCCTGTTTCAGCTCCCGACGCCCCTCCAGTGTCTGTTTCGTGGAACGATTCGAGCCTC
TCCCCAAACCACGCTTCATCCCCTTATGTTCACCAGCTCCCAGGTTATCTTCCTCCCTTC
TCACCTCCCTACCACGCACCCGTTGCTCCATATCACGCTCCTGCTTCTTCTGGGTTTGCT
TTACCTCCGCAAGATACATATCTAGGCGCGCCGTTATATGATGCGCATGTGTCTCGAGAA
GTGCTTCTGGGAGCGAGAAAACGCCATAGTCGAGACAAAAGGGAAAGGAAAGAGAGAAAA
ATGGAAAGGAAGAGGAAGGAGAAAGAAAGGATCAGGAAAAGAGAGGAAGATATCAGGAAA
AGAGAGGAAAAGATCAGAAAAAGAGAGGAGAAAGAAAAGATAAGGAAAAGAGAGAAGAGA
GAGAAAAGGGAAAGAAAACGGGCAGAGGAGAAACGAGAAAAAGAAAGAGCAGCCCTTATG
CCGAAGCGGAGGATGCCCATGAGGCCCGTCAATAAGTCCACGAGACAAGCCATCGGGTCT
CCAAACGCCGAATCTGAGTGCCGGGGGTCCTCTCCCCAGGCATCGTGCGTGCAAAAGCAG
CCTCCCTGCTCGCGCTCTTTGGTTTCACCCCGTCCCTCTGGTTTCCAAAGACGCCACGAA
CACCCCGGTCCATGTCCGTCATAGAATAACGGAAATTCTGCAGGCATCGCCATTGGGAAG
GTTCTTTGCTCCTTCAGATTCCGCCAAAAGTGGTTCTGCAGGAAGTGGCCCAGTATCCTT
AGTATTCTCTGTATATATAATTG
>RG44F0007 Genomic segment corresponding to mRNA: XM_462638 Debaryomyces hansenii CBS767, DEHA0G26664g predicted mRNA.
GTGGTAGGGAGGTGAGAAGGGAGGAAGATAACCTGGGAGCTGGTGAACATAAGGGGATGA
AGCGTGGTTTGGGGAGAGGCTCGAATCGTTCCACGAAACAGACACTGGAGGGGCGTCGGG
AGCTGAAACAGGGACTGAACGAGAAGGAGCTGGAGGTTCAGAAACTGCTGGTGGAACAGG
AACTGGAGATGGTGAACGAGAAAGCACTGGAGATGGAGCAGCAGAAGGTTCAAGCGTAGG
AACAGGCGTAGGGCCAGGAGATGTTACAGCCCTATTATAATCTATGCGAGGAATTTCCAT
AAGCATATCCGAAATAGAATCAACCTCGTCATCTACATAAGCAGGATTCCCGCCAATACC
ATCACACTAGGGTTCAACCTCTTCATTGACAGGACTAGCCGGGTCAATTGAAGGATCAGA
TGCCTCCACATCCGCATCGACAACAGGATCAACAACCTCACCCTCGAAACTGATAAACTT
CCGACGCAATCCAAGTTGATGCCAGACTTGACCCAAATGACATCGGCGGCGTTGACTGAT
GGCGGACAATAGGCCATCATCCTGTAATGCTCCATAGATGTGGCCACCGGATCCCCCAGG
TTCCGTTCAATTGCTTCCTAAACCTGACGGTACATCTCGAGATCTGCACTGACGGTTTTG
ATGTAATGGAACTCGATGATCTCACAACGTAACCTCGATAATTTCCCTCATTTGGCAGGT
TGCGACATAATCATCAGCCCCAACGTAGCTTAAGATTTGAGAGTGAATTTGACGAGTACA
CGCCCACTTAACATCTTCTGCTGGCTCATGTCTTGCCAATCCCCAATCTATTGACCCATA
TCATACTGCCAAATGTTATAGATTTATTAGATGACTCCTATTTGCTATATTTCATGACAT
CTTCCTTCCTAGTAAGATAAATGATTAATTGAAAATGAAGGCATATATAATGAACCTTAT
CTTCATGCAATTTACAATTAGATTATTAAAACAATAAGAAATGAAGCTTGTAGAAGCATT
AAGATTACGAAAAGATTACGAGACAAATTTGCAACAGTTAGAGAGTCGAATACTGAATAA
TTGCAAGGTTCAGGAAGGAGATGTTCCGTCAGAAGACCCAGAAGAGTTGATCGAGCTATA
CTTGCAGATGTCAGAAAAATTGAAGAAACTAGTCTCAAATATCAATTTAACCAATTCTCA
GTCAATGTTCAAGTTTAGTAAGTGTACAGAATCAATGACATCAGCGTTGGCCAAGAGAAG
CGAGCTAAGGCGACACGCCGCGGCTATACTGCGATTTGCACGATCAGATGTTATCAATAT
GGACATGTATTCCAGAAAAGAGATTAAATATATTTCAACCTTTTCGGTAAAGAAATATCG
ACCATGACAGACGATATATCTAGGGATTTGAGGTGCCTAGATATTAATATACAGGAGCAA
AATTGACTTGGGGAGCTAATTGAGGATATATAACACTTGATCAATAACTATCAAGCTATC
TCCTGCAAGGGTAAAAAGAAACAACTCCATACATAAAGTTTTTATATTAAAAGAAAACGA
TTGAAATATTCTTGTTCAGGTATGAAATTTTCGAATGTGGATAGTTGACCACTTAGCGGG
TCAAACCAATAGGCTTTTTACCCTATTTATTAGTAACCCTTCCTTGTTACAACCGCATAA
CTCAAACATTATCAATTAGCACCATATTATCGGTTCGAAAATCCCGAGAGGGTGTGTAAG
GGGCAACGATTAGTATTTCTTTGTTTTATTCTATCGTACAATAGGTGAATACATATACTT
CGTCTCTCTAGCCACTGGCATATGCGAGATGCATACAGAGTAGTTGATAATGTAAATGTT
TACATTTTTTAGTAATGTTGTAGATCGAATCGAATACATATTTACTTTTGAAGGTTGGAA
ATGTGGCACGAAGACATTTGATTATTTGTTTTGATTCAGAGGGAGCCATGATATCATGGG
CTTGTCGAGCTTCCACCCAATTGCAGGCGATAATAGTTATAACAAAACGTGGGGCCAAGA
AAGTACACTCCTCGATACTCCTTGGAAGTGCCCCACCACCGATAAGCGATCTCTGTAGAA
TGTGCCGGCAAGCACAGGATGAGGAGGAGTGTGATGAGGATAAGCGACTGGCATGGTTTC
TGCTTTCTACTACTCGCTATACAATGATTATATAACTAGTTTCTCTCATTCTTCGAATCT
TCATACCTTTCGGGAATTAACTGATTAAACAATCCACACAATTCTCTGTGTTCGCTTTTT
CTTCTCTCAGCATTAGCACTAACTGGTCGCGAACCCTTCTTATCATGAAAATAATCAGAT
TATCCAAAATCAATAAAATATATCTTTCTCTCTGAATAAAGAATATT
>RG44F0008 Genomic segment corresponding to mRNA: XM_462636 Debaryomyces hansenii CBS767, DEHA0G26620g predicted mRNA.
ATTGAAGAATCGGCAATCACTTCTGAGTTTTATGGTCCTATGGAAGTATAAGGAATTCAG
ATATTATGGGAAATTCATTATTTGTAATAAGTATGTTTTGTTAGATTATGATTGAATGGT
ATTAAAAATGTGATATATTGTTAATCTACTATACCCTGCAATTGGGTGGAAGCGTGACAT
AACTTCCAATTTGTTGTTGATGTGTCGCACGCTACGTTTTACAGGATACGCTATGTGGGA
TCGTCATGCTATTTAGTCAATAACTATATAACGTATAGTAGTCCCCTTGGAATTCAGCAT
ATCAAAATTGTTCATAAAATATCTGTCTTCTTCCATCCTTCACATCAACGTTATCACCTG
GATATTACTAAGCTCGTTGATCTTGGTAATACCAAAACTTTTTCGTGATGTTCGCATATC
AGAACCCACACAAAATGCAATTATTTCCTAGATGAAACTAGAAACAAGTATGTCTTTTAT
GCTGACTTTAATTAATTCGTTATAAATTGAGGAGGTCCCACAAGAAAGAATAATGATGTT
TTTGCTCGCATCAATGTAATCACGATGAATAACAGCACTTTTTCTAATAGTATTAGGAGA
TATATTTTGGAAGGAGGCGGTGAAGACAAGGACATGGATATTGATGTTGATCCTGATATT
GATCTATTAGTGGTAATTTGACGGTCATCCGGATGAATGGAAAAAATTATTCATCTTCTT
TTGTGTTATGCCATTTACCGAATATGAATTTGAAGGATCTGATGGGAACTTGCTAAACCC
TGATACTGATACTCTTCGTAAGATTAGTCTGAGTCAAGCAACTGACAACGCTCTAATTTG
GACTTCTTCGGTTATAGAGTTTGAATCATTCAATGAGAAGATTCCGGAAAGCAGATTCGA
AGCTAATTTGCAATGTATTTTGAGAACTGACCTATACTCTAATACTTTTATCAAAGATTA
ATGAAAAAATTTAATAAAGAAATTGCTTGGAGTTTGTTTTATGCAAAACTACAAATTTGT
GAAGGATATTTTATTGACTGATGAAGATACATATAAAATTAACTTCATGGACTATTTGCT
CAGCCCGGTATGTGAGTACGTGGCATCATTGTTATATTCTGAAATTGAAGTAAAGTGAAG
AGGAAGAATGTAACGGACTTTTTAGGAGCGTCAATGATCACTATCAACTTATTGTGAAGG
TCTTTGATCCCATTAAAGCGAAAAGAGAATATAGGGATTACCGAGATAAACAGACTGATA
TTTTGGCGCATGTCGCAGACGTACCTGTGCGAGAAACTTGCATACGAAAAATTGTCAAAT
AACTTCTTATTCAATAGCGTTTATATTGACCGGAAATTCGCCTTTGGAACTTTCAATATC
GGTAAGCATTATCATGCATTGGGTCCATTTCTCATACAAAAATATATAGACCAAGGGAAA
GAAAATATACGGAGCAAGGAAAAGAAAAATATGATCGATTGCCCAAAGATAAAGCGACGT
ACGAAAAGTCCGAAGAGTAATTGGAAACAATTCACAGTGTCGGAATAATACATGTAGATA
TTTGTGAACGGAATATTCTTTATTCAGAGAGAAAGATATATTTTATTGATTTTGGATAAT
CTGATTATTTTCATGATAAGAAGGGTTCGCGACCAGTTAGTGCTAATGCTGAGAGAAGAA
AAAGCGAACACAGAGAATTGTGTGGATTGTTTAATCAGTTAATTCCCGAAAGGTATGAAG
ATTCGAAGAATGAGAGAAACTAGTTATATAATCATTGTATAGCGAGTAGTAGAAAGCAGA
AACCATGCCAGTCGCTTATCCTCATCACACTCCTCCTCATCCTGTGCTTGCCGGCACATT
CTACAGAGATCGCTTATCGGTGGTGGGGCACTTCCAAGGAGTATCGAGGAGTGTACTTTC
TTGGCCCCACGTTTTGTTATAACTATTATCGCCTGCAATTGGGTGGAAGCTCGACAAGCC
CATGATATCATGGCTCCCTCTGAATCAAAACAAATAATCAAATGTCTTCGTGCCACATTT
CCAACCTTCAAAAGTAAATATGTATTCGATTCGATCTACAACATTACTAAAAAATGTAAA
CATTTACATTATCAACTACTCTGTATGCATCTCGCATA
>RG44F0009 Genomic segment corresponding to mRNA: XM_462635 Debaryomyces hansenii CBS767, DEHA0G26598g predicted mRNA.
CGTCAGGTGTACATGCTCAATTCTAATAGACAAGTTGAAACCAGACCTTTTGCTAAGTGG
TTGCAAGGCTTAAAGGAAAAATATGGAGATAAATTCAAGCTAATTGAGTTTACCTCGAAT
GAATCTGATTCGGGTCTTCATGCTATCGACAAGTTGGAATCTCGTAGATTAGCTGCTCAA
GATTTTGACTTTGTTAAACCAAACTTCGATTATTACATGTTAGGTCCTAACCCATATATG
AAATTTGTTAAAGGAGAGTTGTTGAATAGAGGCATTGAAGAATCGGCAATCACTTCTGAG
TTTTATGGTCCTATGGAAGTATAAGGAATTCAGATATTATGGGAAATTCATTATTTGTAA
TAAGTATGTTTTGTTAGATTATGATTGAATGGTATTAAAAATGTGATATATTGTTAATCT
ACTATACCCTGCAATTGGGTGGAAGCGTGACATAACTTCCAATTTGTTGTTGATGTGTCG
CACGCTACGTTTTACAGGATACGCTATGTGGGATCGTCATGCTATTTAGTCAATAACTAT
ATAACGTATAGTAGTCCCCTTGGAATTCAGCATATCAAAATTGTTCATAAAATATCTGTC
TTCTTCCATCCTTCACATCAACGTTATCACCTGGATATTACTAAGCTCGTTGATCTTGGT
AATACCAAAACTTTTTCGTGATGTTCGCATATCAGAACCCACACAAAATGCAATTATTTC
CTAGATGAAACTAGAAACAAGTATGTCTTTTATGCTGACTTTAATTAATTCGTTATAAAT
TGAGGAGGTCCCACAAGAAAGAATAATGATGTTTTTGCTCGCATCAATGTAATCACGATG
AATAACAGCACTTTTTCTAATAGTATTAGGAGATATATTTTGGAAGGAGGCGGTGAAGAC
AAGGACATGGATATTGATGTTGATCCTGATATTGATCTATTAGTGGTAATTTGACGGTCA
TCCGGATGAATGGAAAAAATTATTCATCTTCTTTTGTGTTATGCCATTTACCGAATATGA
ATTTGAAGGATCTGATGGGAACTTGCTAAACCCTGATACTGATACTCTTCGTAAGATTAG
TCTGAGTCAAGCAACTGACAACGCTCTAATTTGGACTTCTTCGGTTATAGAGTTTGAATC
ATTCAATGAGAAGATTCCGGAAAGCAGATTCGAAGCTAATTTGCAATGTATTTTGAGAAC
TGACCTATACTCTAATACTTTTATCAAAGATTAATGAAAAAATTTAATAAAGAAATTGCT
TGGAGTTTGTTTTATGCAAAACTACAAATTTGTGAAGGATATTTTATTGACTGATGAAGA
TACATATAAAATTAACTTCATGGACTATTTGCTCAGCCCGGTATGTGAGTACGTGGCATC
ATTGTTATATTCTGAAATTGAAGTAAAGTGAAGAGGAAGAATGTAACGGACTTTTTAGGA
GCGTCAATGATCACTATCAACTTATTGTGAAGGTCTTTGATCCCATTAAAGCGAAAAGAG
AATATAGGGATTACCGAGATAAACAGACTGATATTTTGGCGCATGTCGCAGACGTACCTG
TGCGAGAAACTTGCATACGAAAAATTGTCAAATAACTTCTTATTCAATAGCGTTTATATT
GACCGGAAATTCGCCTTTGGAACTTTCAATATCGGTAAGCATTATCATGCATTGGGTCCA
TTTCTCATACAAAAATATATAGACCAAGGGAAAGAAAATATACGGAGCAAGGAAAAGAAA
AATATGATCGATTGCCCAAAGATAAAGCGACGTACGAAAAGTCCGAAGAGTAATTGGAAA
CAATTCACAGTGTCGGAATAATACATGTAGATATTTGTGAACGGAATATTCTTTATTCAG
AGAGAAAGATATATTTTATTGATTTTGGATAATCTGATTATTTTCATGATAAGAAGGGTT
CGCGACCAGTTAGTGCTAATGCTGAGAGAAGAAAAAGCGAACACAGAGAATTGTGTGGAT
TGTTTAATCAGTTAATTCCCGAAAGGTATGAAGATTCGAAGAATGAGAGAAACTAGTTAT
ATAATCATTGTATAGCGAGTAGTAGAAAGCAGAAACCATGCCAGTCGCTTATCCTCATCA
CACTCCTCCTCATCCTGTGCTTGCCGGCACATTCTACAGAGATCGCTTATCGGTGGTGGG
GCACTTCCAAGGAGTATCGAGGAGTGTACTTTCTTGGCCCCACGTTTTGTTATAACTATT
ATCGCCTGCAATTG
>RG44F0010 Genomic segment corresponding to mRNA: XM_462633 Debaryomyces hansenii CBS767, DEHA0G26565g predicted mRNA.
GCTATATTCCATTTTGAAAATCCAAAGGCACGACTTTTTATCTTCTATACTTTACATCTC
TTCTAATGTTTAGGAAAAAGGGTTTTCTTAATGATGTTGTAATTTGTGAAGCAAGACAGC
TGTATAGCTTTGAATAAAATGTTGACGTAAAGCACAATAGTAGCTTTCTGAAGTTTTCGG
TATTTCTTTTGCAAAAATGTCCTATGTAAGGACTATGCTTCCCGAAGAATGCTTCTCACA
AAACATCAGATATTGAAAAAAAATACCTTGTTTTATATTGTATTTTTATAATTTAATTAA
ATGTCTATTCAAGATAAAATAAAAATTTCATTTTCCATATATATATTATAAAAGTTCTAC
CACATTTGTCTCAAATAATAGTATCAAAATAATCCACGATTTTATTTAAGTATACGTTCA
AAAAATCATTCTATGATAACTATAAATCATGCGAATTATGTAGCATCTAGTATTTGAAAC
ATTAATGGCTAAACATCTCCCTAAAACCTTCGGCGATAGTTACATAAACGTTTGGTCAAT
CATGAAATGGTTTGTATAAAAACTTCTCAATAGCGACATGCTAAAGAAAACTGACTTCGT
GGGAAAGAGTACCGATTTGTTCAACAAAAAATTTCGACAAGATCTCCATCTTTAAGATAC
TTTGATCTACCGCTCCAACACCTTTGGAGTACCAGTCATTATTACAGTTTCTTGTCCAAG
GTAGTGCCTTGTTGTTTATTTCCCTAGTTCATAAAATCGTTTTTATTCTCTATTCGTTCA
ACAATGTCGTACAATGTTTCCTGCATAATGATATGCATTTGAGAAAACTCCACCAATAAC
AATGAATCATTTTCAACTTAATTATGTGGTCTCTACGGATTGTTGAATACCTCAAAACAA
AACAAAGAAATCGACGTTGATGTATAGAATTTTTTTATATAGGTGGTCCCTAGTTTTTTG
ACTTTTAGTTGCAGCTGGGGATCTTCATCATAGACAAAGAATGGCAATCAATACTCCAGT
AATTTACAAGATTAGAGAATTAACTCCGCGCGAAAAGAAATTGATCAAAGCATCGATTCC
AATACTCGACGAGGATGTATTAACTTCCAAGTTTTACAATCATATGCTCACTGATTTTCC
AGAAGTGAGACCTTTTTTCAATGAAACCCATCAAAAGACGATGAAACAACCCAGAATTTT
GGCGTTTGGTTTATTGCATTACGTTAAGAATATTGATGACCTAGCTCCACTTACAACATT
TGTAAATCAAATAGTTGTTAAGCATGTAGGTTTACAAGTTAAACCGGACCATTATCCTAT
TGTTGGACAATGTATTTTGGATACGATGAAGACTTTATTAGGTGACAGAATTGCGACAGA
AGAATTTTTAACTGCTTGGGCAACTGCGTATGGCAACTTAGCTCAAACCTTGATCAACGC
GGAAGCTGATAAATATAAGTCAAATGAATGGGATGGTTTCCGTGATTTCAATATTTCACG
TATTGTGAACGAATCTAAAAACGTTAAGTCCGTTTATTTCAAACCTGTTGATGGCGGAAA
AATTGCTATTCCAAAGAGAGGACAATATGTTTGTATAAGATTCAAATTACCAGACTCAGA
AACGGAGAAGGGTAGGGAATATTCTCTTTCGCAATATCCAAGTTCTGATGAATATCGTAT
TTCTGTTCGTTTAGTCGAAGATGGTCAGATTTCTCCATTTATACATAACGGATTACAAGT
TGGTTCTACTATCCGTGTTACTCCCCCAGCAGGTCAATTTGTATATCGCGAAGCTAACTC
TGATAAATCGGTTGTTTTATTTGTAGGAGGTATTGGAATTACTGGATTAGTTTCAATCAC
TGAAAAGGCTTTAGAAAGTGGTCGTCAGGTGTACATGCTCAATTCTAATAGACAAGTTGA
AACCAGACCTTTTGCTAAGTGGTTGCAAGGCTTAAAGGAAAAATATGGAGATAAATTCAA
GCTAATTGAGTTTACCTCGAATGAATCTGATTCGGGTCTTCATGCTATCGACAAGTTGGA
ATCTCGTAGATTAGCTGCTCAAGATTTTGACTTTGTTAAACCAAACTTCGATTATTACAT
GTTAGGTCCTAACCCATATATGAAATTTGTTAAAGGAGAGTTGTTGAATAGAGGCATTGA
AGAATCGGCAATCACTTCTGAGTTTTATGGTCCTATGGAAGTATAAGGAATTCAGATATT
ATGGGAAATTCATTATTTGTAATAAGTATGTTTTGTTAGATTATGATTGAATGGTATTAA
AAATGTGATATATTGTTAATCTACTATACCCTGCAATTGGGTGGAAGCGTGACATAACTT
CCAATTTGTTGTTGATGTGTCGCACGCTACGTTTTACAGGATACGCTATGTGGGATCGTC
ATGCTATTTAGTCAATAACTATATAACGTATAGTAGTCCCCTTGGAATTCAGCATATCAA
AATTGTTCATAAAATATCTGTCTTCTTCCATCCTTCACATCAACGTTATCACCTGGATAT
TACTAAGCTCGTTGATCTTGGTAATACCAAAACTTTTTCGTGATGTTCGCATATCAGAAC
CCACACAAAATGCAATTATTTCCTAGATGAAACTAGAAACAAGTATGTCTTTTATGCTGA
CTTTAATTAATTCGTTATAAATTGAGGAGGTCCCACAAGAAAGAATAATGATGTTTTTGC
TCGCATCAATGTAATCACGATGAATAACAGCACTTTTTCTAATAGTATTAGGAGATATAT
TTTGGAAGGAGGCGGTGAAGACAAGGACATGGATATTGATGTTGATCCTGATATTGATCT
ATTAGTGGTAATTTGACGGTCATCCGGATGAATGGAAAAAATTATTCATCTTCTTTTGTG
TTATGCCATTTACCGAATATGAATTTGAAGGATCTGATGGGAACTTGCTAAACCCTGATA
CTGATACTCTTCGTAAGATTAGTCTGAGTCAAGCAACTGACAACGCTCTAATTTGGACTT
CTTCGGTTATAGAGTTTGAATCATTCAATGAGAAGATTCCGGAAAGCAGATTCGAAGCTA
ATTTGCAATGTATTTTGAGAACTGACCTATACTCTAATACTTTTATCAAAGATTAATGAA
AAAATTTAATAAAGAAATTGCTTGGAGTTTGTTTTATGCAAAACTACAAATTTGTGAAGG
ATATTTTATTGACTGATGAAGATACA
>RG44F0011 Genomic segment corresponding to mRNA: XM_462632 Debaryomyces hansenii CBS767, DEHA0G26543g predicted mRNA.
AAAGAGAATATTCCCTACCCTTCTCCGTTTCTGAGTCTGGTAATTTGAATCTTATACAAA
CATATTGTCCTCTCTTTGGAATAGCAATTTTTCCGCCATCAACAGGTTTGAAATAAACGG
ACTTAACGTTTTTAGATTCGTTCACAATACGTGAAATATTGAAATCACGGAAACCATCCC
ATTCATTTGACTTATATTTATCAGCTTCCGCGTTGATCAAGGTTTGAGCTAAGTTGCCAT
ACGCAGTTGCCCAAGCAGTTAAAAATTCTTCTGTCGCAATTCTGTCACCTAATAAAGTCT
TCATCGTATCCAAAATACATTGTCCAACAATAGGATAATGGTCCGGTTTAACTTGTAAAC
CTACATGCTTAACAACTATTTGATTTACAAATGTTGTAAGTGGAGCTAGGTCATCAATAT
TCTTAACGTAATGCAATAAACCAAACGCCAAAATTCTGGGTTGTTTCATCGTCTTTTGAT
GGGTTTCATTGAAAAAAGGTCTCACTTCTGGAAAATCAGTGAGCATATGATTGTAAAACT
TGGAAGTTAATACATCCTCGTCGAGTATTGGAATCGATGCTTTGATCAATTTCTTTTCGC
GCGGAGTTAATTCTCTAATCTTGTAAATTACTGGAGTATTGATTGCCATTCTTTGTCTAT
GATGAAGATCCCCAGCTGCAACTAAAAGTCAAAAAACTAGGGACCACCTATATAAAAAAA
TTCTATACATCAACGTCGATTTCTTTGTTTTGTTTTGAGGTATTCAACAATCCGTAGAGA
CCACATAATTAAGTTGAAAATGATTCATTGTTATTGGTGGAGTTTTCTCAAATGCATATC
ATTATGCAGGAAACATTGTACGACATTGTTGAACGAATAGAGAATAAAAACGATTTTATG
AACTAGGGAAATAAACAACAAGGCACTACCTTGGACAAGAAACTGTAATAATGACTGGTA
CTCCAAAGGTGTTGGAGCGGTAGATCAAAGTATCTTAAAGATGGAGATCTTGTCGAAATT
TTTTGTTGAACAAATCGGTACTCTTTCCCACGAAGTCAGTTTTCTTTAGCATGTCGCTAT
TGAGAAGTTTTTATACAAACCATTTCATGATTGACCAAACGTTTATGTAACTATCGCCGA
AGGTTTTAGGGAGATGTTTAGCCATTAATGTTTCAAATACTAGATGCTACATAATTCGCA
TGATTTATAGTTATCATAGAATGATTTTTTGAACGTATACTTAAATAAAATCGTGGATTA
TTTTGATACTATTATTTGAGACAAATGTGGTAGAACTTTTATAATATATATATGGAAAAT
GAAATTTTTATTTTATCTTGAATAGACATTTAATTAAATTATAAAAATACAATATAAAAC
AAGGTATTTTTTTTCAATATCTGATGTTTTGTGAGAAGCATTCTTCGGGAAGCATAGTCC
TTACATAGGACATTTTTGCAAAAGAAATACCGAAAACTTCAGAAAGCTACTATTGTGCTT
TACGTCAACATTTTATTCAAAGCTATACAGCTGTCTTGCTTCACAAATTACAACATCATT
AAGAAAACCCTTTTTCCTAAACATTAGAAGAGATGTAAAGTATAGAAGATAAAAAGTCGT
GCCTTTGGATTTTCAAAATGGAATATAGCAAATGGAGAAGATACAACTATTTACAAGATT
TTAAAAGGAAAGAAGAGTAGGTCCTTTATATATACCAATAACTTTCTTATTTTTACTAAG
TTTACTTTACTGAAAAAAATGCATTAACGCTCTATATGGCCATGGTGGTGAATTTATCTG
ATATCCATGTACGGCAGTATACCTTAAACAAAGATCTATTACAGCTTCAAAGCGTACTAG
TCGATAAGCTTAGGTTAGGAATCTTTATTGCCGACAATTACGATCCAAATGTTTATTCTG
AAAAAGGTTTTCGGTTCTATTCCATAATTACAGATCTTATTTACTATTCAAATATGGCGA
GAATGATGTACGAAGTATTCTCAAAAGTTGAATTGACTCTGTCCCTCCCATTCCAGACAG
AAAAAAGATAGATTTTAGGGTTACCCTAG
>RG44F0012 Genomic segment corresponding to mRNA: XM_462631 Debaryomyces hansenii CBS767, DEHA0G26521g predicted mRNA.
AGAGACCACATAATTAAGTTGAAAATGATTCATTGTTATTGGTGGAGTTTTCTCAAATGC
ATATCATTATGCAGGAAACATTGTACGACATTGTTGAACGAATAGAGAATAAAAACGATT
TTATGAACTAGGGAAATAAACAACAAGGCACTACCTTGGACAAGAAACTGTAATAATGAC
TGGTACTCCAAAGGTGTTGGAGCGGTAGATCAAAGTATCTTAAAGATGGAGATCTTGTCG
AAATTTTTTGTTGAACAAATCGGTACTCTTTCCCACGAAGTCAGTTTTCTTTAGCATGTC
GCTATTGAGAAGTTTTTATACAAACCATTTCATGATTGACCAAACGTTTATGTAACTATC
GCCGAAGGTTTTAGGGAGATGTTTAGCCATTAATGTTTCAAATACTAGATGCTACATAAT
TCGCATGATTTATAGTTATCATAGAATGATTTTTTGAACGTATACTTAAATAAAATCGTG
GATTATTTTGATACTATTATTTGAGACAAATGTGGTAGAACTTTTATAATATATATATGG
AAAATGAAATTTTTATTTTATCTTGAATAGACATTTAATTAAATTATAAAAATACAATAT
AAAACAAGGTATTTTTTTTCAATATCTGATGTTTTGTGAGAAGCATTCTTCGGGAAGCAT
AGTCCTTACATAGGACATTTTTGCAAAAGAAATACCGAAAACTTCAGAAAGCTACTATTG
TGCTTTACGTCAACATTTTATTCAAAGCTATACAGCTGTCTTGCTTCACAAATTACAACA
TCATTAAGAAAACCCTTTTTCCTAAACATTAGAAGAGATGTAAAGTATAGAAGATAAAAA
GTCGTGCCTTTGGATTTTCAAAATGGAATATAGCAAATGGAGAAGATACAACTATTTACA
AGATTTTAAAAGGAAAGAAGAGTAGGTCCTTTATATATACCAATAACTTTCTTATTTTTA
CTAAGTTTACTTTACTGAAAAAAATGCATTAACGCTCTATATGGCCATGGTGGTGAATTT
ATCTGATATCCATGTACGGCAGTATACCTTAAACAAAGATCTATTACAGCTTCAAAGCGT
ACTAGTCGATAAGCTTAGGTTAGGAATCTTTATTGCCGACAATTACGATCCAAATGTTTA
TTCTGAAAAAGGTTTTCGGTTCTATTCCATAATTACAGATCTTATTTACTATTCAAATAT
GGCGAGAATGATGTACGAAGTATTCTCAAAAGTTGAATTGACTCTGTCCCTCCCATTCCA
GACAGAAAAAAGATAGATTTTAGGGTTACCCTAGTTATAATACAGCAAATGACTAAATTT
CACTCATCAGTCCGCTCAAATCTTGATAAACTTATCTATGATTAATAGTTAGGTGAAGTG
AATTAACTCTATTTCAGCAAATTCCGTAATTGATAAGTATAAGCTTTAAAACATTATTTG
GTAAAAGCCTAAAATTTGCGTATATTACTCGAAGCCAAAATTTAGCCGAGATGAAGTCTA
TATTATGGGATAAGTAATGTGGGCAATGTTATTTTGTTGCTTTGTTGACATTGTCGTTGG
AATTTGTAAGAATTCTTTGGTTCGATCACTTGGCTGATTTATGTATTTTAACCCTTACCC
ATCAAAAACTATATCGGGTACGGGTTCTTTACTAAACTACAACATTAGCCGCTGCATAGA
ACTTACAATAGAAATGATTTGAATATAAAAATTGTTGACCGCATAATTTTAAATCCCGAT
GTGTAAAGACATATACCTAATACAGTTGCAGAATATTTACTTAGGGGTATATAAATTCTG
CCAGGGATAATCTTGTCTTGATTACTTTTTACGTTATGTTTGCATCATTGTGCCAGTTTT
ATGTGATCGCGCGATTCTCCACAATGCGATGCGATGTAGTCCTTATTATCAAGTGAATTG
TATATTGCGCGTGTTTGATTGTTCAATATGAAGGATATGATAAACGTGACTCATAGTCTG
AACCCAATGCAAACTTCTATTATGTTAAATGAACAACAAAGATACTGCAAATGGATTCAA
ATTGTTGGATATCACTGTCATTATATAGGAGAGTACATTTACACTCCGGCATAAACTACT
ATTATGTAATGATTTGTACATATTTATCAAAATTCAGAGAAATTTAGTATTCAAATAATT
ACGAATCTACAACGCTTGTAGGCTTGAATTATAAAATAAGAAATCATTACAGTCCACTAT
AAATAATGAATACACAAGGTTTCGTGTTGATGCCCATCAAAAATCATCAATGTGGC
>RG44F0013 Genomic segment corresponding to mRNA: XM_462629 Debaryomyces hansenii CBS767, DEHA0G26477g predicted mRNA.
TATAGATAACATCTTTTTAATGATTCAATTGATTTGATCATTGTTGCTTTCTTATGTAAT
TTCAGCTTTAATTAATATTATATTGCGATTACTCTGATTATAATTACGGAGACCTCAACG
GCTTGGAGACCTCAACGTCTTTCGTAAATGTACTTTTATTGAGACCCTCCCCGCATTCGT
GCATCTCTTTCAAAAGAAGTTTTCTCGAACTTTTACAAATTTTATTAGTATTGATTGAAT
ACTGAATATAAAATCAATTTATAAACGGCTTAATTAGTATAATGTGAGCAGTATGGATCC
TTAAAATTAATTATTATGGGTGGTTAAACGATCACAATATAATTTGGCACCAAGCTTCGA
ATATATTTTAGAGGATGTCATGCGCTACACCCCATCTCAAGTGTTGATAATGAGAGTGTT
TTCCATTACAGCGTCGAGCAAGTGTTAACAGGATCAATGGCCATATATTTCTTTGTCTAT
AGAATATAAGACAAGGGTATACAGGTATCAACTAATTATCCCTTTAATTTCATTTGATTT
ATTGAAGGCTATAGTCATGTTAACATTTCCAGCAGCTGTTATATCTAATCCATCAGCCTA
TTTTAATGTGCCATTTTGTAGAGCGGCAGGTTTTTTATATCATTAGCAATGGAAGGGTCC
GACTTCACAATTATAATCATTGCTATACATACTGTAATATTAGTTTCCAAGCCAGATCTT
AAAATCAAATGTGGTCTCAATTATGAACGAGGATTATATAGATACAGATATTTGGCATAC
GCAATTACATTTTGTGTACCTTTATTATTGGCATCGTTAGCATTCACCCATAGTAAAGGC
TATGTTCAATTAACAAACTTATGTTATTTACCAGCTAGTCCGATATGGATATATTTATCA
TCATGTTAAAAGTCAATACGAGGAACCTGGGGCGTCGACAGATCACTTCTATGGAATTAA
AGTTAAAAATAAAACAATTTTGTCTAAGATTTATAAGGCTATGGGTTTCATATTATTTAC
CAACTTTAGTTTGTGGGATAATTTGCTTAATGATGAAAATTCAGCTGTGGAAGAATCAAA
TAATGCTCACTTTTCAGAATCAATGCTTTATAGTAAACAAGAAGGAGTCAGTATTTTACA
AAGACCAATTCAGATTCGATTAAACGAAGAATCAAAGCACCAACTCAAAAGGCGTAGTCA
AAAGATTGAAAGGAAAATGAAAGCTATATTCATTTATCCGGTGGCATATGTATTGATTTG
GATAGGACCATTGATCGCTCACGGTATTGACTATAGACATGGTCTCAAAAACTCTCCAAT
TGTCTGGTTAAATATTAATGGTATAGCTTTGCAAGCATCCAGTTGCATTGTGGATGCTGT
TATATTCTTATGGAAGGAGACGCCTTGGAATATTACAACTCGGAAGGTGGACAATTCACT
GATAGAAGAAGTTGTTTGTCTGAATCATATCTTCCTTTATTCAGGCTTCCAGATTCAATG
GAGATTAAAGAGCAAGCTTTCAATCACGACTCGGTAATAACAAGTGGTTTACCACTAAGG
TCAATAAAAGAAGATTGCACTCCACATAAGCTTTCTTACATTTTACGAGAATCACAGACT
TCAAGAGAATCCGCCCATGAGTCGATTGATGATGCCATATCAATTCAAGAGAAAACTTTC
ATATAATAAACAAAATCAAGATTGAGATGATCACCAAATGATTGTCATGTTGATATAAAT
GCAGATATTACAAATGAAAGTAAAGTTTTCAACGGGCAATCGAGAGAAATGCTTATTTCT
CCCAAAAATCAATAGAAACCCAAGATATTCAAGGGGCATTAATATAGGTAGTATAATCCA
CGACATTGCGGAAGGGGATAGAGATTTTTTCAATCATCTAAGACATAATACGAATAATCC
TTATAATATATTTGGGGATATGGATTTCTTCGAGTTTTCACAACATGGATTCACGCAATT
GCAGGGTAAAATCAAAAAAAAGTATCCTAATATTCACTCCTGATTCTGAAGCAGCTTACA
GAATTTAGTATTTTAGTATATTATGTCAAATAAAAATTAATTCAGAAGATAATTAGCTAA
CTGTGAATAGATTAATGTGTTTGAAATTGATTAAACACAGTCGGCAAGTAGTCGAAAATA
AAATCAATATTTTGAAAGAAAACTAAGAAGGTTGGGTAGATCATGTTAAAGCGAGGACAA
TGAACGTGAAAAACACTGAGAAGATGGATCTCTGCCTTGTTGAACTTGCGCTACCTTCAT
ATACATTCACAGAAGGTGAGGCACTGTTCGAGCTAGCTGCTACAGAACTTGTGCTAGAAC
TGGTGCTTGAGTCTGAATTAGAGCCTGAGCCAGAACCATTGCCTGAATCATTATTGTCAG
AGCCTGAGCCAGAATCATTATCGCCAGAACCAGAGCCTGAAACATTATCGCCAGAGCCAG
AGCCTGAAACATTATCGCCAGAGCCGGATCCAGATCCAGATCCATTATCGCCGGAGTCAG
AGCCAGAATCATTATCG
>RG44F0014 Genomic segment corresponding to mRNA: XM_462627 Debaryomyces hansenii CBS767, DEHA0G26433g predicted mRNA.
AATTTCATCAAGTATTTATAAGTATATCATGCCCCTCGCGACTATTCTTATCTAATCTTA
CCTGTTCTATAAGATCAATTATTGACCTTGTGGCAACTCATATCCGATTAACCCACTTGA
TTATGTTCCCCATAATGTGCGATATCTCTAACGGAATTTTATCTATGGGTTTGTCGCTAT
TATGAAATTCGCAGAGTCAGGTGCCCGAAATTGCTTCCCCAGGTATTTTTGTTTTAAAGT
ATAAATTTCCTTTTTTCCATATTGGAGATTTGCGGAGATGCGTGAGCTTATACAAAATTT
ACCTCAAGCCTGTGTAAGAAAGAACAATAATATTTTTTGGAGAGTGTTGACGGATTAAGT
TTCCGAAAGCCGAGTCACAGCACGAAGAAGATATATCCTGATTTGAGAATTATCTATACA
TGATGTCAAAAAGTGACATTTTGTAACAGAAAACCCATGATGTAAGGTAATTGCGTTTGA
CGCATATATCTAGCAAACTTTCAAATTTACTTGGCTGTCACATTTCGTAAGAATAGAGTG
TTCACAATAGTATAAAATCTCGATTTCCAATTTCTCCCCTTGGCTTGATATGGGTCATTA
GTGTAAAAAATTGCATTTCGCATAGAGCTTGCACTAGTCATGAGAAGCAGATGTTATATT
GTAATGAGGATACTAAGCTAATAATACAGGATAAAATTACAGTTCAAGTATCTGAAGAAA
TAATCAATACCTCTAACAGTTACCATGAGGTTTGAACATAGCAACATATCAAAAATTCTA
CAGTGCGCGGTGAGTAAGTTTAGAGGGTCCAAGTGAACAAATCTTATCTCCGCAGGACTG
TGCAGTAAGACTTTGATCTCCTTCTTTCAATTGAAATTGGAATATAACAAGTATATCAAA
ATTATGATTAAGGTACTTCTATTCAGAGGGGTAGCGTAAGGATTATGAAGGTACAGTAGT
ACCCGATTGATGGCATAGCCCATTGTGTCGTAAAATTGACATGTTTTTAGATAAGGATTG
GAATGAACCACTTCCAATATACTATTTTTTGATTGAGCATCCTGAAGGTTATTACTTAGT
GGATACAGGTGATGCTTGGAGGAGCCCTTTACCAGGTTATCTCACTTGGTGGAATTTTAT
TCTGCGCTCTGTGGTTGAATATCAGATACGACCAGAAGAGGAAATAGGATTTCAGCTATC
TAAGATAGGGATAATAATGATATCAATGCCGCTATTTTATCTCATTTTCACCTGGACCAC
GCAGGTGGTATCATTCATTTCCCACACAGTCGTATTTTGGCAACAGAAGCCAACTACAAT
GATACTCTTGGTTTAAAAGGTAAATTTTACGGCTATATACCTCAATGGTTCCCTTTATGG
TCTAAAATTCAAAGATATTACTGTTGGACCTTTTACATTTTGTGTCAAAGGACGAACGTG
TTATCATAGTGCCAACCCCGGGCCATACAGATGGCCATATTTCCGTTATTGTTCGTCTTT
TTTTATCTATATTTGATATCATTTTTGTCACAGCAGGAAAGTAACACGCAAGTGGTAAAC
GCCAATCCAGCTCATCCAGCTATTTCCTTTGGTATAATTCCGGTTCAAATGATACTACGA
AAATGCCCCGCAAGATATCATACCTCAAACACATTCCAAATTTCCAGCTACTATCTGTGC
AAATACGGACCCATAAGAGCCACCAAACGTATATACTTTGTAACCTCTTAGATCTTCCAA
TATATAAATCAAAAACTCTATATCATTCTTTAATAGGTTTCCCCTCCGGTCATGGTGATG
AGTGAGCCCAACCTGGAAGTCTGGGAGATATACAGTGAACTCCTAGATTTTCAAAATTAT
TGTGATTGGCCATTGCTATCACCAATGCTGAACAGCCCATGGAAAGCTAATAATAACCTT
ACTTGTGATACCACCATCTTCTGTAAATTCCATGTTTCTTTCATCCTTTAGCGTAAACCA
TTTTGGTTAAGCGCCATGTTTTCTTTCAAATGCTAATTATTTATAAGTCATTAGGAATCA
AGGATTCATAAACTAGAGTATCGCTGCATATATTCCTGCTGGACAAAGAAAGACTATTAG
AATAAAACAATAAAAACTCTGATTATGATATATTCAATTATAAGAGTTATGATGATAATT
CTTTAATAAAATAGTCTCAATACATAACGAATATATAAAGCCGCTTGACTTTTCGGTTTT
AAGTTAATAGTCTCATTTGTATAAAAGGGTAAAATACTTTTCAAAATAGTTTCAAAGTGC
TAGCTTAGTATATAAGCAATAATATTTTTTAAACACAAAATCTCTCCCCCACCAAT
>RG44F0016 Genomic segment corresponding to mRNA: XM_462625 Debaryomyces hansenii CBS767, DEHA0G26389g predicted mRNA.
CACCAACGAAAGCCTGGTTCTTAAACGACGAAGAGAAGAGTCTAGTGGTAGAAAGGATTA
GAACTAATCAACAGGGGTTCGGAAATAAGCATTTTAAGAAACACCAATTTATTGAAGCAC
TTTTAGACTTTAAGACATGGCTATTCTTTATATTTTCGATTGCAAATAACATACCAAACG
GTGGTATAACAAATTTTGGTAGTATTTTGTTAACCGGTATGGGATATTCACCTGCCAATG
CTTTATTGATGCAAATGCCATCAGGTGCCGTTGAAGTTGTTGGGTGCACCTTGTTGGCTT
GTGGTGTTCTTTTTTATCCGTATCGTTTATTTTGGGCAACAGTCGGAACTGTTATTGTAA
TTATATCAGAATGTATGTTGGCATTCAGTTCTAATGTTAAAGTGCAATACTCTGGTTTCT
GTTTATATACATTATCACCTATTGGATTTATTTGTTTATTGTCTATTATTGCTTCTAATG
TGGCGGGCCACACTAAGAAGGTTACTACAAATGCCATTTTTTTAATCGGTTACTGTGTTG
GAAATTTAATAGGCCCTCAAACATTTATAGATAAACAGGCTCCTGAGTATACTGGAGCTA
AAATATCTATTGTGGTTAACGGTTGTGTTTCGTTGGTGGTTCTTATTTTAATATGGTATT
CATATTGGGTGGATAACAAGAAAAGGGATAATAATTTCGACAAAGCTGAAAATGTCGAAC
ATCTTGAATTCGCTGATCTAACAGATAAAGAAAATCCAGCCTTTAGATATGAACTATAGA
TGTATTAAATTTTTATGTCATTTCAACTCTCTTATTTAGAGCTCATATTTTATGACAATA
TTAACCACTTTTTGGTGCGCAAACTATTTGAAAGATCCGGACACAATTGTTTATATAATC
TAATAATCATTAATGTGACTCGGAGTCATTGATGCAATATGCGAATGAACTTTATTCAAG
TACAATATAATATTTAACTACTTATAAGAAAGTTTAAACCATGTTATATCAAAAATCCGT
AAAGTCTTTTGGAGCAATTACATTAGAAAATGGTTTAAAGATCACAGATATAACTAAACA
ACCACCACATTGTGTTTCTTCATTACCAATAACTACTAAAGATTTCACTCTATTATACAA
TTCAGATACTTCTTCAATTATCGAGAAACTCGAAAAATATGGAGTATGTATTGTTAGGAA
TTTGATACAAGAGGAAAAATGTGATAAAATTGTTGAAGAATTAGATCCTTATTTCTTTAG
AGATGAAGCTTGGAATGGATCACCATTTCCAAAAGAAACCACAGTAGTTACGAGAAGCAT
TTTAAAATCACCTACTTCAGCAGACTTCATCCTTTGCAATGATTTATTTGTACAACTTTC
TTCACGGTTTTTGAGTGAGTCGAATTACTTTTGGACGGGGAATCAAATCAGAGAAGGCAG
TAGTTATATACAACTTAATTCAGCAATTACATATAAGGTAGGCCCCAATGCAAAGGATCA
AATGTATCACCGGGAGGATATGATTCATCACAATATCCACGAAGAGAATGATACCTATAA
ATATGGCTCGGAAACTCTTCTAGGATTATCAATAGCCTTGACAGACACCACTAAAGCTAA
TGGAGCCACGAGAGTAATTCCGGGTTCCCATTTATGGGGGCCGAACAGATGCCCAGATAA
TAATGAAGGCAATGCTTGCTATTTAGAGCTAGAAAAGGGGGATTGTGCTTTCATTCTCGG
ATCTACTTATCATGCTGCAAGTTCAAACATGACATCAGAAGATAGGATCACATCCTTCTA
TTTTATGACTAAGAGTTATTTAAAACAGGAAGAAAATTATTTTTTGGATAAAAACGTTAG
TTATTTTACGAAATATTCAAATATAGCCTTAAGATTACTTGGATTAGATTTAAGCGAACC
GTTTTGTGGACATATGGACTATATGAATCCCATTTTGTTATTTACTGCCAAGTCAAGCTT
CGAGGAATCAACTCCTAAATTCCAAAATAAAAATTACACGGAAACAATTTATCCCTCGTT
TACTTGAGCTTCCATACCAGTCCAAAAAAATAACGAAGAATAAACTTTGATACCATGCTT
GTATTATGATTCTAGTTTTATCTATTATTTTTGAAGTACGGAAAACGCCAGGTGAAATAC
AGATCGTAGTTAGCTGAAAAAACTATACATATAAAGAATTTTAAATATTTATCAATATAA
TAATACCTTTGAGATTCCATGAAATACAAAAACTTAGAGGAATTAAAATAATAATATCGA
TTTCCAGTAAATTTTATACATCTTGGTTAGCCAATCTTTCGTTAACGAATTGATTCGTGA
GGGCTATAACATGCTTTTGCCTTGCAACCTCTACCTCTTCAATTTTCTCGTCTTCATCGC
TGTAATTTCCAACAGAAACCTTCCTTGGATTTTTTGCTTCGAATATTTTTTCTAACTCTT
CAAGAGATTTATGCCTAGTTTCAACAAAAAAGAAATAGATAATAACAAATTCAAAAATAT
CCCAGAAGACGAAAAAAACATAATACCAATATCCTATATTTTCCATCGCCTTCGGTGCTG
AAAATTGGTTAACGAACGATGCGATACCTGATGTAACATAGAGGACGATCATACTACGAG
ATCTCAAGATATTAGATGAAACTTCGGATGGGTAAATTGGTTGCATTGGTGTGAATGCAA
ATGAGAAGATCACACCAAAGAGATATATGAAAACAAGTGTACCAGTTGAAGCAGCTTGCG
TTGGTGTGATGTTATATCTGGCTGTACATATAGCAAGCCCCGATAACATTAAGGATGCAC
CTATAGTAGAAAACATGAACATCTTTCTTCTACCGACCTTATCATGTGAAAAAGACCCCA
ATATTGAGGCAAACCAACAAACGAGAGAATATATACCATTCATGAGTACATTAGTTGAAG
CTGAAGTCATACCGACTTTATTGAGCATTGTTGGAAGATAGTAAGAAGCAACATTGTTTC
CTGAGAACTGTCCAAACCAAGACATTGCAATCACTAAACCGAGCCTG
>RG44F0017 Genomic segment corresponding to mRNA: XM_462624 Debaryomyces hansenii CBS767, DEHA0G26367g predicted mRNA.
AAGTCTGAATAAAAAAGGCTTTGATTTCCACTCATCTGGAACAACAAACTTACGGCGGTA
TGTACCAGTTGGGTTCTGCGATGGTGGATTAGGAGGGTCCACTGCAAATGGGAACACGAC
ATTAGTATAATGTGGTTTCCCATATCCTTGTAGTTGCCAATGACCAGGAACAATCAACCT
ACCTGGGAATTCTGCAAATTTGTCGTGAGGTAAAGGTGCAACTAATGGAGACTGGGAGTA
ATTGAAATCCCAATTCCCATTAAGACTCAATGTTGAGTCGCTAGGTAAATAGTAAGCCCT
AGAGTCTAGTCTATTGATCTCGACAATTTTTGGGTTTGAAAGTACCGATTGGAGTGTCTG
TGCTGTATATTCTGTCATAGCCAGTATATATCTATCACTTCTAACAATTATTTAATAATA
TATCTTAAATCTTAATTGCATAGAACTCTATTAGAACTACAATCTCTTATATCCCCAAAT
ATGAAAACTTATGGAATTTTTCACGGTACAACTACTATCAGGTTATGGAGTAAGCCGACG
GGTTGTGTTTAAACCGACGAAGCTTACGTCGTGTTCCGAGCAAGGGGTAAAAGCCAAGTT
GTTATTCCGGTATTTGTTTCGTGGGGTCATCCCATAATTCATGTTCTATTAGTTTATTAT
TAGATGCCAAGTTCCCTACGTGTAACATTGCATTGTATTATCCAATTCAGGGGTGTTGTG
GGGGGTCTTATTCACCGTCTCAGTGTAACGTAGTTCCTTCAATTGCCAAATGAGGGCACC
ATTTTCGTGGGAGCCTCCCACATTGTCTTTTCGCATAAAAATCTATGTAGGGAACAAGAC
TTCTGCGCGGAGATTGGGTATAATTGACATAGGCAATGCAACAGGAAGAATGGTGCATTT
TTTAAGCACAAAAGATGGGAGAGAAATAGCAAGAACCTCAAGGAAATTCAATTTCTGAGA
GACGGATGTCTGATTGCATTTTGATCACCGAGATTTACGAATGTCTATAAAATCGAGCTC
TTGGAACCCCCATTTCTCAGATTCCTGCTACAGAAAGCAAGAGAATTCTATATGGAATAT
GAGCGAAGTGAAACCAGAGACGGAGCACGTAGAACATAGGAAGGATGAAAAAAATGTCCA
TGTTGGCATCCAGTCGATTCCTTCATTAGATGCTGATGGGAAGCCTATAGAGGTTTCAGA
AGTAGAGCGACCTAAGTTGCTCAGTAAGCATTTGATACCACTTTATTGTTGTTGCCTTAT
TGTGTACTTTTGTTCTACTATGAATGGATTCGATGGTAGTTTAATGGGTAGTATTTATAC
TTTACCAGACTACCTTGAGTATTATGACTTAGATATGAGTTCTACTGGAACTGGACTCAT
TGTCTCTATATATTATGTTGGACAAATAGTTGGCGCATTCTTTTGCTCTTTGATGGATTG
GAAGGGAAGAAAAGTAGCTATTCTTACGGGTTGTTTTGGTGCTTGTATTGGTGCGGTGAT
TACTGCAGTTGCAAAAGACACTAAAACGTTAATTGGCGGTAGATTCTTTCTTTCTTTCTG
TACTACGATTGCTGTTGCTGCTGCTCCAGCATACTGTGTTGAAATTTCCCCATCCCATCT
TAGAGGTACTGTTGCCGGTCTTTATAATACTCTCTGGTATGTGGGCTCTCTTGTTGCTGC
ATTCACGGCTTATGGTGCAGATTTGAATTATCGTGGGTCCACCAAATCGTTTAAGCTTCC
TCTTTGGTTGCAAATAATTTTTCCTGCTATAGTAGTATTATTTGGGTGGCTTATACCTGA
GTCTCCAAGATGGTTGGTTGGGGTTAAAAGAATTGATGAGGCTAGAAAAATTATTGCCAA
ATACCATTGTAACGGTGACGAAAATCATCCATTAGTAGATCTTGAAATAGCAGAAATGAT
TGACTCCTTCAACGATGTAAAACTTTCTGATCCTATTAAGGTGCTTGACATGAGGCCATT
AGTCACAAAACGTTCTGATAGATACAGGCTCGGTTTAGTGATTGCAATGTCTTGGTTTGG
ACAGTTCTCAGGAAACAATGTTGCTTCTTACTATCTTCCAACAATGCTCAATAAAGTCGG
TATGACTTCAGCTTCAACTAATGTACTCATGAATGGTATATATTCTCTCGTTTGTTGGTT
TGCCTCAATATTGGGGTCTTTTTCACATGATAAGGTCGGTAGAAGAAAGATGTTCATGTT
TTCTACTATAGGTGCATCCTTAATGTTATCGGGGCTTGCTATATGTACAGCCAGATATAA
CATCACACCAACGCAAGCTGCTTCAACTGGTACACTTGTTTTCATATATCTCTTTGGTGT
GATCTTCTCATTTGCATTCACACCAATGCAACCAATTTACCCATCCGAAGTTTCATCTAA
TATCTTGAGATCTCGTAGTATGATCGTCCTCTATGTTACATCAGGTATCGCATCGTTCGT
TAACCAATTTTCAGCACCGAAGGCGATGGAAAATATAGGATATTGGTATTATGTTTTTTT
CGTCTTCTGGGATATTTTTGAATTTGTTATTATCTATTTCTTTTTTGTTGAAACTAGGCA
TAAATCTCTTGAAGAGTTAGAAAAAATATTCGAAGCAAAAAATCCAAGGAAGGTTTCTGT
TGGAAATTACAGCGATGAAGACGAGAAAATTGAAGAGGTAGAGGTTGCAAGGCAAAAGCA
TGTTATAGCCCTCACGAATCAATTCGTTAACGAAAGATTGGCTAACCAAGATGTATAAAA
TTTACTGGAAATCGATATTATTATTTTAATTCCTCTAAGTTTTTGTATTTCATGGAATCT
CAAAGGTATTATTATATTGATAAATATTTAAAATTCTTTATATGTATAGTTTTTTCAGCT
AACTACGATCTGTATTTCACCTGGCGTTTTCCGTACTTCAAAAATAATAGATAAAACTAG
AATCATAATACAAGCATGGTATCAAAGTTTATTCTTCGTTATTTTTTTGGACTGGTATGG
AAGCTCAAGTAAACGAGGGATAAATTGTTTCCGTGTAATTTTTATTTTGGAATTTAGGAG
TTGATTCCTCGAAGCTTGACTTGGCAGTAAATAACAAAATGGGATTCATATAGTCCATAT
GTCCACAAAACGGTTCGCTTAAATCTAATCCAAGTAATCTTAAGGCTATATTTGAATATT
TCGTAAAATAACTAACGTTTTTATCCAAAAAATAATTTTCTTCCTGTTTTAAATAACTCT
TAGTCATAAAATAGAAGGATGTGATCCTATCTTCTGATGTCATGTTTGAACTTGCAGCAT
GATAAGTAGATCCGAGAATGAAAGCACAATCCCCCTTTTCTAGCTCTAAATAGCAAGCAT
TGCCTTCATTATTATCTGGGCATCTGTTCGGCCCCCATAAATGGGAACCCGGAATTACTC
TCGTGGCTCCATTAGCTTTAGTGGTGTCTGTCAAGGCTATTGATAATCCTAGAAGAGTTT
CCGAGCCATATTTATAGGTATCATTCTCTTCGTGGATATTGTGATGAATCATATCCTCCC
GGTGATACATTTGATCCTTTGCATTGGGGCCTACCTTATATGTAATTGCTGAATTAAGTT
GTATATAACTACTGCCTTCTCTGATTTGATTCCCCGTCCAAAAGTAATTCGACTCACTCA
AAAACCGTGAAGAAAGTTGTACAAATAAATCATTGCAAAGGATGAAGTCTGCTGAAGTAG
GTGATTTTAAAATGCTTCTCGTAACTACTGTGGTTTCT
>RG44F0018 Genomic segment corresponding to mRNA: XM_462623 Debaryomyces hansenii CBS767, DEHA0G26345g predicted mRNA.
GAGTCCAGTTCCAGTAGAACTCATATCTAAGTCATAATACTCAAGGTAGTCTGGTAAAGT
ATAAATACTACCCATTAAACTACCATCGAATCCATTCATAGTAGAACAAAAGTACACAAT
AAGGCAACAACAATAAAGTGGTATCAAATGCTTACTGAGCAACTTAGGTCGCTCTACTTC
TGAAACCTCTATAGGCTTCCCATCAGCATCTAATGAAGGAATCGACTGGATGCCAACATG
GACATTTTTTTCATCCTTCCTATGTTCTACGTGCTCCGTCTCTGGTTTCACTTCGCTCAT
ATTCCATATAGAATTCTCTTGCTTTCTGTAGCAGGAATCTGAGAAATGGGGGTTCCAAGA
GCTCGATTTTATAGACATTCGTAAATCTCGGTGATCAAAATGCAATCAGACATCCGTCTC
TCAGAAATTGAATTTCCTTGAGGTTCTTGCTATTTCTCTCCCATCTTTTGTGCTTAAAAA
ATGCACCATTCTTCCTGTTGCATTGCCTATGTCAATTATACCCAATCTCCGCGCAGAAGT
CTTGTTCCCTACATAGATTTTTATGCGAAAAGACAATGTGGGAGGCTCCCACGAAAATGG
TGCCCTCATTTGGCAATTGAAGGAACTACGTTACACTGAGACGGTGAATAAGACCCCCCA
CAACACCCCTGAATTGGATAATACAATGCAATGTTACACGTAGGGAACTTGGCATCTAAT
AATAAACTAATAGAACATGAATTATGGGATGACCCCACGAAACAAATACCGGAATAACAA
CTTGGCTTTTACCCCTTGCTCGGAACACGACGTAAGCTTCGTCGGTTTAAACACAACCCG
TCGGCTTACTCCATAACCTGATAGTAGTTGTACCGTGAAAAATTCCATAAGTTTTCATAT
TTGGGGATATAAGAGATTGTAGTTCTAATAGAGTTCTATGCAATTAAGATTTAAGATATA
TTATTAAATAATTGTTAGAAGTGATAGATATATACTGGCTATGACAGAATATACAGCACA
GACACTCCAATCGGTACTTTCAAACCCAAAAATTGTCGAGATCAATAGACTAGACTCTAG
GGCTTACTATTTACCTAGCGACTCAACATTGAGTCTTAATGGGAATTGGGATTTCAATTA
CTCCCAGTCTCCATTAGTTGCACCTTTACCTCACGACAAATTTGCAGAATTCCCAGGTAG
GTTGATTGTTCCTGGTCATTGGCAACTACAAGGATATGGGAAACCACATTATACTAATGT
CGTGTTCCCATTTGCAGTGGACCCTCCTAATCCACCATCGCAGAACCCAACTGGTACATA
CCGCCGTAAGTTTGTTGTTCCAGATGAGTGGAAATCAAAGCCTTTTTTATTCAGACTTCG
GTTTGAAGGTGTAGATAATTCGTTTCATATATTTCTTAATGGTAAACTAGTTGGTTATAA
TGAGGGTAGTAGAAATGCATCTGAATTTGATGTTGCTGAACATATTTTATTAGACGAAGT
TAATGAATTATGGGTCAGGGTATATCAGTGGTCTTCTTCTTCATATATTGAAGACCAAGA
CCAGTGGTGGTTGAGTGGTATTTTTAGAGATGTCTACTTATTAGGGTTCAATAAGAGTGG
ATTCATTGAGGATTTTAATATTGTGACCGACTTGGATAATAAGTACGTGGACTCAAGATT
AACAATCAACCTGAAGATAAACTTCATTACCTCGAATTCTAAATTACATGTATTATTAAA
ACGTGAAGAGGATGAAATAATAAATAAGATTTTTGATTTAAAAGACTCAAATTTTAATGA
GTGCTTAGAAGTACAAAACCCACTTAAATGGACAGCCGAATCCCCAAACCTTTATAATCT
TGAATTATCGGTTTTAGTAGACAATAAGGTAACGAATAAGGTAGAACAAGATGTGGGATT
TCGTAAGGTTGAAATGAAAAATGGAACATTAAGGGTTAACGGTAAGTCTATATTAATAAG
GGGGGTCAATAGACATGACCACCATCCAAAGCACGGCAGAGCAGTACCATTAGAATACAT
AAAACGTGATTTATATATTATGAAAAAGCATAACATCAATGCTATTCGTACATCGCATTA
TCCAAATCACCCCAAGTTTTATGAATTGGCAAACCGTTTAGGATTTTGGGTTCTTGATGA
AGCAGACCTAGAATGTCATGGATTCTTTGAAGCAGTTAGAAAGCCAGTTGGGGGCAATGA
TGATGCTGAATATGACGAAGAAAAGCTACGCTTATTCAAATTAGCAAACCAATTTACTTC
CGATAATAAAGAATGGGAAGCAGCTTATGTTGACAGAGCTTATCAGTTAGTAAAGAGAGA
TTTTAACCAACCTTGTGTATTTTTATGGTCGCTTGGAAACGAAGCTTTCTATGGCTATAA
TCATAAATCAATGGTTGCGAAAATCAGGGAATTAGACACTTCGCGCCCAATTCATTATGA
AGGAGACCTTCAAGCAGAGTCTACAGACTTATATAGCCGAATGTATCCTCTGTTCCAGAC
TCTCGATAAGTTTGTGAATCAATCGGAGAAGCCATTGATTTTATGTGAATATGGCCATGC
AATGGGAAATAGCCCAGGTCTTTTAAGACAATATCAGGACTATTTCTACAAATATGATCA
GCTTCAAGGAGGATTTATATGGGAGTGGGCCAATCATGGATTATACGTAAATAAAGATGG
TCAAGACATTTATTATTACGGAGGAGACTTCGGTGAATATCCTCACGATGGGGTTTTCAT
CATGGATGGACTTTTAGATTCTCAACATAATCCAACTCCAGGATTAATTGAATATGCCAA
GGTTATTGAGCCTATAGTGATTAAAATAGATAAAGATAAAATAAAAATTACTAACACATT
TGACTTTATTGACTTAGATAATTACACTGCAACATACCAGGTAGTTAACTACTCGGATTT
AGATAGAAAAATAATCAAGAGAGGTGAATTAACTTTACCTAAGATTAATGCGCAAGAAAC
TGTTGAAGTATCATTACCAGGATATCCGCAAATTGTTTCGAGCGGCACGAATTGCTTAGA
AGTACAGTTCAAGACAATAAATCATACAGAAGCTGTTGAAAGTGGACATGTCGTGTCATG
GTCACAGTATGAATTAGAAAAGTTTCCAAAAAGACATGTTCATCAATCTTATGATAGAAA
TTTGGTTGAATTTGCTGAAGATAAGTTAAAGTTTCAAATTAAGAGTCCCTATTCAGACTT
TGTTTTCGATAAGATATCTGGGTGTATTTCAAATTGGCAAAATGATACCAACAATTTAAT
TTCGAAAGGTATTAATAATTTAACCTTTTGGAGACCGAGTATTAATAACGACGCACCGGT
AGATGAGCCATACTGGCGCCGATTTGGTCTTGATCATATGCAATACAATATTAGAAACAT
TCATATAGATAAGTTTCCTGATTCAGAAAGGATAGCTTTAATAAAAGTGGAATCTTTAAT
TTCACCGCCAATTTTATCTTGGGGGTTTAAAACTATTCAAGAATATTCGATTTTTACAAA
TGAGATAAAGATTTATACAAAGTTGACCCCTGAAGGATTCAAAGATATATGTATCCCAGA
AACTATTCCAAGGTTGGGATATGAATTTGAAATCAATGATGAATTGGGTAGATTTGTTAA
ATGGTTTGGTAGAGGCCCCGGCGAAAGTTATAGTGACAAGAAAGAATCACAAAGGATAGA
TGTTTATAGATTACCGTTTGAAGATCTTGATTATTCATACGAATATCCACAGGAAAATGG
TAATCACGAAGAAACAGAATGGTTATTATTAGAGAATGACAATGAATCGGGGCTTTATGT
TACAATGGAAGGTAAACGATTCGGATATAAAGCATCAGACGAATACGATGTTCAAGAAGC
CAAACATCCTCATGAAATAAAGCATGGCTCGAAGTATATTAGGATTGATTACAAGCAACA
TGGAGTTGGTACGGGTGCATGTGGTCCAAGAGTCCTAGATGAGTTTGAATTCAAAATTTC
TAAAGAGACGCCAATTATTTTTACCATTAGTTTAAAAGGTTTGAAATAGGCTACACCAGC
TGGAATAGTTATATTTTATATCTAAGGTCAACATTCTAAATCTTTTTATCGTTAGTTTTA
TATTATATTCGGTCTATCTACAAATTATATTCAACTAATTCATGACTGATGATGTAGTGT
AATTAAAGATGCTAAAAAGTTATCATACAAGTTTACCGAAAGAAAATGCGAATGCGATTA
AATGAGGTGAAAATTCCTAGATTGATCAATCCAATTTTGAGAGGTTGCCGTATCTTCGCA
ATACTGTTCAGCCAAAGAGGTGGCACATCTCCCTAACAATTCATTCTCGAGTTCAGTATT
ACTTTCAGCATAATATTCTTTTATATTCGCTATCGCCTTAAATCCCTGACCAGTATCCTT
ACTGTTCAATGCTTTCAATATATGGTGCCAGAATCCTTGTATATGTACGATTTTATTTGT
TCTATCGGCTTCAGAAAAAGTGATGCCCATAAAATCTTGTTTAACTGTGGAATCCGATTT
TAAAACATGATCCCAATAGGCAATACTGTTCGGGATCAATACATTCTTCCCATCTTTACA
TATACCTTGTCTCTTGGACCATGGTTCTGCAATAACATTGAAGTCCATCAAAGAGCTTAC
ATAATCCAATGTAAACTCACCAGTCTCCAAATTTTTAGATATTATAAATGCGTGTGGTCT
ATAAATTTCCTTCAAACATCCACAATCACTATTATGAGATCTGGCAATACCGAACCAATA
TTTTCTAAAAAAAAGATGCTTCGGTAAAAGATCGGACGGTATTGGAACGAGATTGGTTCC
CCCTCTTAATGCACCGACATGCTTTGATTCGTCGGCTTTAGAATCTATGAAACTGGGTCC
AGTAACCTTATCACACACACCGTCAGAAAGACCACATTTGATGACACGAAGGGGATTAAA
ATTGTATATGAAATAAATATTGTCAGGATCATTATCATCAAAAAATGGAGCCCAATTCTT
CTCACGAAATCTTGGCTTTAAATCCCTTA
>RG44F0019 Genomic segment corresponding to mRNA: XM_462621 Debaryomyces hansenii CBS767, DEHA0G26301g predicted mRNA.
TTCTTCCAATTCGCCATTATCGTTAATGTACTTCCTTAATACAACACGAGGGTCTTCAGG
ACCCATAACTGAAAGTTTGTGTTTAGGATTTTGATCTATATCAATCTTAACAAGTCCCGG
GAAATTAAGCTCTGTCCCGTCAGCTAGTGGGATCTTAAAGTCAGGTAGTTCATTCCAATC
ACGATCGAAAATTTGAACATCGATGAGACTGATGGTAGGCCTGCTTCTTGCGTTTTCATG
CGCATATACTATTCTATTGACAAAGAAATGGACTTCATATTTGGATAACCAAACACTACT
ACCACAGAATCTTGCCCATTTTCTGTTAAGAATCTCTTCCTCGGATTCGTCGTCTTTGTC
CAAAAAACAGTTCTTTGCTATTGGATACTCGGATTTCGCTAATTCAAAAGCTTGATTCCT
CACTCTTCTTAAATCACCATCAACAGGAACAGCTGGGCTTGAAAACATTTTATCATTGAA
TTGAACAGCACTACACTCAAAATCTTCCGTGGATCCAAATTGTACTTTCTCTTCAATAAA
AGAATATCCTGGTACGTTAAACTTAGAATACTCTAACCCTAAAATGGTCAGTGTCAAGGG
TGATTGACGGAAATCCGACCCTAAATATGTCAGAGTAGGTAAACCACTAGACGATAAGTA
AACCCACATGTAAACGTTGAGGAATACCAAAAATGCTCCGAAAATAATGTGGATTAACTT
AGTTCTTGAGTGTATACTATTTATTCCTTGAGTCCTGATTGTTTTCCATACGCTAAACCT
ATTGAAGTAATATACTGTTCCAAATCCTAGGGTTAGAGCCAAAGATCCATAAACAAATGG
GTCTCTTGCATACCCATAAAAAACATGATCAGTAATCATTGTGACCATAGTTAATTACTC
TGATAGAATACTAACTCAAGACATTGATGGACGTCAAAAATGTAATGAAGGATGAACTTG
ACTGCTTCCATATGCGCCTCGTTTTAAAAGACTGCACACAATGCATTCGATGGCTATTAC
AAACGTTCTGAACTCGAAAACGAAAGATGATAGAAGGGATATACGTCGTAGATCACAATA
TAATCAGAAACTTGCAACTATATTGACACCCCTACGATTGATACCAAAGCATATAGGCGA
AAGATATATGACTCAATGCGTGTAGACTCCCTGCGCTTAGACCTTCGTGGGCTTATTGAA
TTGACTCAATGAACCCTGCTCAGGTCGTTCGACAACCAAACATCCTACACCATATAAATC
TCAAAACGGCTGACACCCCGTTAAAATGCATTGCTATACGCAATTACAACTTAACTTGCG
AATAATGAATTTCTGGTTTAGGTAGAATTTGCGCAAATACAAACAATTTAGCTCATTACT
GAGATATTTTACATGGTCAAATGTGCGTTCAGATTATTACGCTTATATGACTCTTTCAAA
TAAAAATATTTTAATTTGCAAATGTAGAAATTACATGGCGATAATAACAAATAATAACAA
ATCGAATTTTGATCATCTATGGTATAGCCAAAAATTTGTGGGATAGGCGGATTTAGGCCG
GATATTTTCTTTTGAAGTAACAGATGAGGTCATCATCAAAAAGAAATGACTAAAGTATCG
CTTATGTGGGTTTTTCCATTCAAAAAAAAAAAGTAATTTTATTTTGTACCACACCGTGAA
AATCCGGCCTACGGATTGTCTAACTTTGTCCGTTGCATTCCCTGCATTTCCCGAAAATTT
AGCTACTCTCGCTCTAAACATATCCAGTGTTATCCTATAGTTGTAAATTGTATATGCTTA
GCTTGTATTGTAGGATGAAAGAATATACAACTTTACATAAGCATGTACTATATAGGGGAA
ATTTGTCGCTTATGTCGCTTATTGTAGTTTAATTTTTTTTTTTTTCTCTACCGGGATTAA
TCGACATTCGTGCGCCATCGCCGTTAACTTACCTATTTTACCCGCATAATGAGCTGATTT
TCAAACGAAGTCCTCCAATTACAATGAGTCTTTTTTTACTTATGAAATAATTATCGTGTG
GCTTTTGCATATTGTACGAGCATGTCTACATGTATGATATCTCCGATGGGTCAAAAAATG
CTATATAAATGAACGTTGCGTCCGCATTTCAGTTTGTTCTGGGGATATTTATCACAAACA
AAAAT
>RG44F0022 Genomic segment corresponding to mRNA: XM_462618 Debaryomyces hansenii CBS767, DEHA0G26235g predicted mRNA.
TTCCCAGTTCTGCCAAATCCAGTTGCAATTTCATCGAGAATTAAAAGAACGCCATAAGTA
TCACATAATTCGCTTACCCTCTTAAGGTATTGAGGATGGTATATTTTCATCCCTCCCGCC
CCTTGAAGTATTGGTTCTAATATTACAGCAGCAATAGTATGATAGTTTTCCAGAATTAAT
ATTTTAAAGGATTCTATATCGCTTTCATTCCAAATATCGCTGAATTGAAGTTGGGGTGCT
TCAGCAAATAGGTTATCTGGAACATAGCTTTGTGTATAGAGTATGCATTGAATTAACAGG
ATCGCATACAGACATTGCACCGAACGTATCTCCATGGTAGCCATTCTTTATGGTCAAGAA
CTTTTTTTTTGAAATCTGACCTTTTGAATGACAATACTGCAATGCCATTTTCAACGCAAC
TTCAACAGCGACCGAACCCGAATCAGCTAAAAAGGCACAATCTAATTTAGGGTGTGTCAT
CTTTATGAGCTTCTTGCAAAGATTAACAGCAGGTGCATGGGTAATTCCTCCAAACATGAC
GTGCGACATTCGAGAAGCTTGATCACATAAGGCTTGGTTTAAAACAGGATGATTATAGCC
ATGAATTGCACACCACCAAGACGACATCCCGTCAATTAATTCCTTATTATTTGATGTTTT
GATACGTACACCACTAGCTGACTCAACGGGATAGCATGGTAATGGATCTACCATTGAAGT
ATACGGATGCCATATATGCTTCCTATCGAATTCTGTATCAATTTCCTCCATATTTGAATT
TATACCTATTCATATAAATTATCCAGTTGCAATTATTGATCCTTATACATCTAAAATAAG
TTTAAAAATCGTTCAGGATGATTCAAAATGACTCAAGAAGATCTGGTTTGAGATTTTCGT
GCAGAAGTGAGTATAGTTGACTCTGAGTCATGGTGTTATGTGTTGCATATTTAGAATAGT
AAGATGCCCATCTGGCAATTTATATTACAGCTTATCAAAAATGAATGGTATTTTTATTAC
AGGAACTGACACAGATGTTGGCAAAACATTCATTTCTGCCTTATTGGTTAAAGCATGGGG
TTCAAACTATTGGAAGCCTATTCAAACTGGACTAAACTCTTGTCAAGTTGATACAGACAC
AGTGAAGTATATTACAGGTTTATCAGATAGTCATTTTGAGCCACCACATATCGAATTACA
AGAACCATTGTCACCATGGAGGGCATCCATTTCAGAAAATACGTCTATCTCTATAGACGA
ATTTGAAATTCCAAGAAGATTCAAGCAAAGTAATAGACCGCTAGTTTTAGAGGGTGCGGG
TGGTTTATTTGTTCCAATTAATGAAACAATGATAACTACAGACTTAATTCAAAAGTTAGA
TTTTCCTGTTATATTAGTTGCAAGAAGTGGATTAGGCACTATCAATCACACACTTTTGAG
TATTGAACATTTGAGAAGCAGAAAAATCAAAATTTTAGGAATTGTATTAAATGGTAAACT
AAATCCTGACAATGCCGCTGCAATAAGACATTTTGCCAAAGATATCCCAATCATCTTACA
AGTTCCAGAATTGGATTTAGCTCTTACTCTGATAGACAGTTTGTTACCTTTGGTTCCAAA
GTTAGAATTTTTATATCAGGTAAATATGTAAGTTCACGCAACGCGAGAGTAATTCTGCAA
CATTTTGACTCGTAGTCATTTTGAAAAAACTTAACTTTAGCTCATGCTGCAAATCCTTAT
AAATTCTTCAATAATACTTGCGAAATATAATTTTTGTAAATGGTTAATAAAAGCCTATTG
TTTTTTCGATAATAAATTATGGGACTTTCAAGAAGCATTGCTTTTGAAAATTCAAACGAA
ATTGAAAGCGATGATAAAAATAACTACAAAACAAATTTGTCTACAAATTTTTCTTGGTGG
TCACTATTTGGTATTAGTTTTGGATTAACCAATTCGTGGCTTGGTATATCGTCTTCTTTA
GCTACAGGTATTTCTTCCGGGGGAGCTGTATTGATTGTATATGGTCTTGTAATTGGTTTC
ATTTTCAACTTAGCTGTCGCAATTACACTATGTGAATTAGTTTCTTGCTTCCCAGATTCG
GGTGGACAATATTATTGGACTTTACGTTTGGCTCCCTATAGATATAAACGCTTCCTATCT
TACAGTTGTGGGTGTGTAAGTTATGCTGGCGCTTTGTTTACCAATGCATCAATTACGTCT
GGTGTTGCAACAAGCATAATGGCTATTTACGATTTATGCCATCCAACTTTCGTCTTGAAA
CGCTGGCACATTTTTGTGACTTACGAAATCCTAAACTTATGCGTATCAATATTCAATATA
TGGGATAAATATTTACCGTTATGCACATCATCAGCCCTTTACGTATCAATTCTTGCATTT
GCTGTCACATTAGTTACCTGCTTGTCATGCTCACGCGGTGCGTATCAACTGGCTGACTTT
GTTTTCAAAGACTTTGTTAATACAACTGGGTGGAAAAGCCCAGGAATAGGTTTTATTGTG
GGTCTAGTGAATCCGCTTTGGTCTTATGTTGGAATAGATTCGGCAACACACATGGTTGAT
GAATTGGGCATTTCACGATCTAGAATTCTCATACCAAGGGCAGTTTTGGGTACTGTTGTC
CTAGGCTTCGT
>RG44F0023 Genomic segment corresponding to mRNA: XM_462615 Debaryomyces hansenii CBS767, DEHA0G26103g predicted mRNA.
TGCATTTAAGATTTATCAATCAATAATTCTATACTCGTCGTGTCATGCAATAATAGTATA
TCTCGACTCCACATTAGGTCACCTTTGTCCCCAAACTATCTATATATATGGCTTTTTTTC
TCATTGCCGTATCATTTGCTGCGAAATTAATCACGAATCATTTGGCTTAATCATGCTTAA
ATTGAAACAATACCGTTAATGATCAATACCTAAATTTGAAACAATACAACTAAATACCAA
TAATAGTGTACAGGTTTGAAACCATCTGTTGGCAATTTTGGTGTTATATTCAAATTCGAG
TCCATAATATAAGGTCTCCAAAGATTCAGAATATAGATTTCAATTTTCTCTAGGTTTATT
ATTGACCAGAATACTATGAATCCGTGATGTCATAGTTAGACTACCCCGTGGCTGGATGCG
CTTCTATAATTGGACTCAGCTTTAGGAATCACACTTTCCAAGAAGACGCAGTAAGAATCG
TAAGGAAATCATTACACCCACTCGTTTTATTACAAAGCCATGAATAATTTAAATACTATC
TAGACAGAACCTTTGTAGAACACGCTACTTGAATGAAATGCATCATTTTGGAAGAAAAGT
TTGGATGCCAGGATGTTTTATTATCCTTTATACAACCCAACCTAATATACACACTTGAGA
TACGTAGTTATCATGGCACACTGCATTCTATTGGCGGAAGTTATAAAGACGTTTAGTAGA
TTCCTGTATGTTACAGGTTCCGTCTCATCGCATTACACGTGTAAACTGACACAAACGATC
GGTACACGGGGAAGAGAATATTATACGTCTATATGGTTACAACCTTCAATCTACACGTGT
ATGGTATAAATCTGATTGTTTGTCTATAATAGCTTTGATTTGACTCAAACATATTGATAG
CAAAGAAAGAAGCGACTATTTTGGTTGTAACTGATTCCTAACTTGCTACTGATAAATTAC
CCTACGTCACTTCCGTTAGCGAAACACATTCTTATGAATAATGAAGTTTGGTAAAACATT
ATTAAGTCATCAAATACCGGAATGGTCTATATATTATATGAACTATAAGCATTTGAAGAA
AATAATCAAAAGTATTGATGCGTCTTCCGACTATGAAGATGATAAAGTTGCAGACCTAGT
TTCAAACACAATTTCTGAATTCTTCTTCGAGTTAGATCGGAATATTGAAAAGGTCGATGA
GTTTTATAACAATAAATATAAGGAATATGAACGTCGTTTATCGAAGATTGTGTCTGTTTT
AGGTTTCAATGATAACAAAATAACTCGCCAAATTGAATCTAATGACGAATTGGACGAGAT
TATTTCTATTTTACTCGAGTTAAGGACCATTTATCGTAATTTGAAGTGGTTTGGTGAATT
GAATCACAAGGGTTTTGTTAAAATTTTGAAGAAATTAGATAAGAAATTATTGTATTTGCA
GAAATCTTACAATAATCGCTTAGCATCTGGAGAAAACCCAATCCAGTTACCAAACTATAA
TAAAGAGAGTTATCTATCCACCAGAGTTAACGCTTTGCCATTTGCGAATAAAGGTGAATT
ATTAGGCGGGTTAGACACGATTAATAATATCCTAAACGAGTTGGGGGAAATTCAAATAAG
TAACGATAATCTGACTGATCAGCTTGACTTTTTGAAAATCGGAAATAGGCGCTATTCTCT
TGACCAGGAATTTTTAAAACAATTTGATAAAGTAATTGAAAATGATGATGGTGAAAATAT
CGGTACTGAATTGAGCAAAATTACTCCAAACAAGTTGAATCTGAGATTTTTAATTTCGTT
ATTGAGTAAAGCATGTTTGAGTGATTCACTCAGTTGTATTGATTATTTGATAAACTATTT
GATTGAATTTAACAAAAGCCAAAGTTTACCTGTTATTAATTCATTATTTGATCAGTATGA
TATCAGCGGCCGCAATTTCTTTCATCAATTCATTGTTAGTTTGGGCAAATCTCAAGTTAC
GAATGAAAAGAAGGAGAACCTGATTCTTCCTGGTGAGTCTTCTAAATTAAAACGACTCTA
TGGTAACAAAGGTGGTCCTGATGGTGTTCAGCTTAATCCTATTAGAACCGATGGTATTCA
GTATATTATGAGTAAAATTGATTCTAAGGATTTTGAATTCAAAAAGTTGATTATTGCCAA
GGACAACTATTCAAGAACGCCTTTGCATTATTCCGCTCAATATGGCTTAAAGGATATTAC
TCAAATATTGTTGAATTATTTAAGTAAGTGGGACTTGATTGATAAAAAAATCCCTATTGA
TGATTTACATTATTGGGGAGACCAAGAAGGGTTAACCCCCATTCATTTATCAATTATCGG
CAAGCATCCTAAAACCACGGATAATTTAATTATCTACAGTGCGACCCAAGAATTAACCTG
CCCCAATCTATTATTACTAGCTGTGAGATTGAACTGTCTTGAGATTTCACAGAATTTAAT
CAGAAAGAGTAAAATCAATGTTGATTATACTGATTTACAACACAATAATGAGACTGCGTT
GTATATTGCTGCAAAATTGAATTATGCTGATATTGTTGAATTTTTATTACAAGAAGATGC
TGATACTGAAATAAACGAGATTCTCTTTGGGTGGACACCAGTTTTTATTGCAGCATCAGA
GGGTTTTAAAAATATTGTTAGTCTTTTGATTGACTATGGATGTAAAATTGATACGGTGGA
TTACTCAGGGTGGTTCCCAATGGAACATGCAAGTTTAAGAGGCCATCTAAACGTTGCAGA
TTTATTGAAACCAGAAAATGATCAGTTATTACTACATGATATCTATAATCCTTCTAATAA
TTTGGAGAGATTTTCGAATAGTTCGTTGAAGAGTCCATCCACTATATATTCAAATAACTC
AAGGGATGAGTTGACGTTATCTGCAAGTAGCATTGATAAGCTACCAGAGCCAAATAAGGT
CACGGTAAATGAAGTCTATAAACAATTGAAGCACTTAGATTCAAATAGCTCTACTAATGG
AACAGTAAGTCCAAGGTCCAGGTCACCGACGAATAAAAAGAAATTTAAACCAATTAAGTC
TTTTGGCCACCGTTATTTAAATTCTGGTGAATCATTACTTTTGATTACTTTAGGCACAAC
TGATTTAAGAGATGGTAATGCACCTATTGAGTTAAATAATATTTCTATGGCCAAGAGCTT
TTTCACGGAATTAGATACGGCATTATCATTATGCATTACCTGTCGTAATAGAAAAGATTC
TTCAAACGAATTAATCGAACCACCAATGATTATTGATTTACCTTTGGAAGAACACCATGG
AAGCGCGACAGATCCGTTGACTTTTAAATTGACGGACAATTTAAATCCAGAAGATGTCAT
AGTCACATTTGATATTGTTCCAACTTATCAGTATCCAAACAATAGAGATTTAAATGGTAT
TAATCCGAACAAAAAGAATCAAAAAGTTTTAGGCAGGGCAATGGCTCTTTTGAATGAAGT
GTATACCAATGTGGGACCAAACCTAAGGTCTTTGAACAATAAAATTACTGTGCCGATCTT
CGAATCTACTACTTTAGATTTACTAGGTAAGATAAGATTTGAATATTTATGCGTCAAACC
TTTTTCTCACCCTTCAATGAACATTACTAGAAGTGATACTTATTGGAAGCAATTAGTTTC
GACAAGAGTTATTGGCCATCGTGGTTTAGGAAAAAATGTCAGTAACAGAAATTCGTTACA
ATTGGGTGAAAATACAGTGGAATCTTTTATTGCCGCAGCTTCGTTGGGTGCATCTTATGT
TGAATTCGATGTACAATTAACAAAAGATTTTACAGCTGTGATTTATCATGATTTTACAGT
AGCTGAATCAGGAGCTGATATCCCGATGCATGCCTTAACAGCTGAACAATTTTTGAGTTT
GAGTGAAGCTGATGATCATCATATCAAGAATGAGAAGAATAAGAAATCTGTGAAGGTTGA
TTCCAAACAAGCCCAGTACTCGTTGGATGATGAAATTTTAGGAAAGGTTAACCGTCCAAG
GTCAATGTCAACATACCCATCAGCTCCTAACTTCAATAAAATACATACCCATGATGATCC
AGATGAGGTCGACGATCAAATAGATAAAGAGTTCAAAGATCAAATAAGTAGAAGAATGAA
ATTAACTAAGACGTGGAAAGATAAAGGATTTAAAGGCAATGCTCGTGGATTATCAATTGC
TTCTAACTTTGTTACATTAAAGGAATTATTTAAAAAGTTACCTAAAAATGTAGGTTTCAA
TATTGAACTAAAGTATCCTATGTTGGATGAGGCTGAAAGTGAAAGTATGGGTGAAATCGC
CTTTGATATGAATTTTTACGTTGACACTATCTTGAAAGTTGTTTTTGACGAGAATACAAA
CAATAGAGATATATTATTTTCTTCATTCCATCCAGATATTTGTTTGCTATTATCATTGAA
GCAGCCTACTATGCCAATTTTATATTTGACAGAGGCTGGCACACAATCAATGGCGGATAT
TAGGGCCTCATCTTTACAAAATGCTATTAGGTTTGCTAAAAAATGGAACTTATTAGGAAT
TGTTAGTGCTGCGAAAACTTTAGTTAAGACCCCAAGATTGGCTCAAATTGTTAAGTCTTC
AGGATTAGTTTGTGTTACTTATGGGGTTGAAAACAATTCACCTGAATATGCTAAAATTCA
GATGAAAGCTGGTGTTGACGCAGTTATTGCCGATAGTGTGTTAGCTGTTAGGGAAGGCTT
AAGAAAGGATCAAGAAAATTTGAAAGAAATTGAAGAATCTCTGGAAAGCGCTTAAAAGTG
CAACTCTTTTACGTATATGTGCTTATATTTTTATCTCTTACTCACTAGCTTAGATGTATC
GGTTTTGTGTTTTATTTGCGCAGCTAAAAGGTTTAGTTAAATTTCAATATCTTAATTCTG
TAGTAAATTAATGAAACGGTTTACATAATGTCAGAAGAATACAGAACAGATGATTCTTCT
GAGATTCATGAGAATAATTCAAAAATACTGAATGCATCTACTAATTCGGGAATAAATGCT
GTACATGTCAACTCAGCAAGAGAAATGACTCAATTACATACGAGAGCAAGATTACCAGTA
CATTTACAAGCTAGAAATGAAGATAGAAACAATGATATGCCTAAACCACAGAGGAAACCC
GTTATGAGTTCAAAATTTCCAAAATCAAACTCTAATATATCAATTCCAGCTAAGTCACAC
ACTGGCGCATGCAACAATCCTCAGTGTACTTATTGTGGCCAAGTAATTATCCCTTCCCCA
AAATCATCGCTACCCATACAAGATCATCCATCGATAACCATAAACGATTGGAGCATATTT
ACTATAAAAAGACCTATATTGAATTCGCCAGAACTAGATGATTTGGCTGATTCGAGATTT
GAGTTTCCGTTACCGGAAATGATATTTGGGAATAATTTAGTAAAACTTGTAAACGATAAG
AACGGATCTTCAATAGAATTTAATGCATTGGATGCATTGGATTCTTTAGATGAAGAATCT
AGCTTAAAGGTTAGTTATCATAAGGAATGGTTGGAATCGAGGAGATCGCCATCGACATCT
TCATCATCAGACATTATAGATAAATCCGAAAAGGCACAGAAAGAAATTTCCAATAAAGAT
TTGAAAAAGTTAACTGATTTGGATTCGCTAAAGCCATATGATTGGACATATTCAACCAAT
TATAAAGGTACCTTGAAAAATATAGTGTTCTCAGAAACAGACGAAAAGATTCCAGTAGAA
AAATTATTGAGACCAGATCCAATATTGTTCTTCGA
>RG44F0024 Genomic segment corresponding to mRNA: XM_462614 Debaryomyces hansenii CBS767, DEHA0G26081g predicted mRNA.
CTGTGAAGGTTGATTCCAAACAAGCCCAGTACTCGTTGGATGATGAAATTTTAGGAAAGG
TTAACCGTCCAAGGTCAATGTCAACATACCCATCAGCTCCTAACTTCAATAAAATACATA
CCCATGATGATCCAGATGAGGTCGACGATCAAATAGATAAAGAGTTCAAAGATCAAATAA
GTAGAAGAATGAAATTAACTAAGACGTGGAAAGATAAAGGATTTAAAGGCAATGCTCGTG
GATTATCAATTGCTTCTAACTTTGTTACATTAAAGGAATTATTTAAAAAGTTACCTAAAA
ATGTAGGTTTCAATATTGAACTAAAGTATCCTATGTTGGATGAGGCTGAAAGTGAAAGTA
TGGGTGAAATCGCCTTTGATATGAATTTTTACGTTGACACTATCTTGAAAGTTGTTTTTG
ACGAGAATACAAACAATAGAGATATATTATTTTCTTCATTCCATCCAGATATTTGTTTGC
TATTATCATTGAAGCAGCCTACTATGCCAATTTTATATTTGACAGAGGCTGGCACACAAT
CAATGGCGGATATTAGGGCCTCATCTTTACAAAATGCTATTAGGTTTGCTAAAAAATGGA
ACTTATTAGGAATTGTTAGTGCTGCGAAAACTTTAGTTAAGACCCCAAGATTGGCTCAAA
TTGTTAAGTCTTCAGGATTAGTTTGTGTTACTTATGGGGTTGAAAACAATTCACCTGAAT
ATGCTAAAATTCAGATGAAAGCTGGTGTTGACGCAGTTATTGCCGATAGTGTGTTAGCTG
TTAGGGAAGGCTTAAGAAAGGATCAAGAAAATTTGAAAGAAATTGAAGAATCTCTGGAAA
GCGCTTAAAAGTGCAACTCTTTTACGTATATGTGCTTATATTTTTATCTCTTACTCACTA
GCTTAGATGTATCGGTTTTGTGTTTTATTTGCGCAGCTAAAAGGTTTAGTTAAATTTCAA
TATCTTAATTCTGTAGTAAATTAATGAAACGGTTTACATAATGTCAGAAGAATACAGAAC
AGATGATTCTTCTGAGATTCATGAGAATAATTCAAAAATACTGAATGCATCTACTAATTC
GGGAATAAATGCTGTACATGTCAACTCAGCAAGAGAAATGACTCAATTACATACGAGAGC
AAGATTACCAGTACATTTACAAGCTAGAAATGAAGATAGAAACAATGATATGCCTAAACC
ACAGAGGAAACCCGTTATGAGTTCAAAATTTCCAAAATCAAACTCTAATATATCAATTCC
AGCTAAGTCACACACTGGCGCATGCAACAATCCTCAGTGTACTTATTGTGGCCAAGTAAT
TATCCCTTCCCCAAAATCATCGCTACCCATACAAGATCATCCATCGATAACCATAAACGA
TTGGAGCATATTTACTATAAAAAGACCTATATTGAATTCGCCAGAACTAGATGATTTGGC
TGATTCGAGATTTGAGTTTCCGTTACCGGAAATGATATTTGGGAATAATTTAGTAAAACT
TGTAAACGATAAGAACGGATCTTCAATAGAATTTAATGCATTGGATGCATTGGATTCTTT
AGATGAAGAATCTAGCTTAAAGGTTAGTTATCATAAGGAATGGTTGGAATCGAGGAGATC
GCCATCGACATCTTCATCATCAGACATTATAGATAAATCCGAAAAGGCACAGAAAGAAAT
TTCCAATAAAGATTTGAAAAAGTTAACTGATTTGGATTCGCTAAAGCCATATGATTGGAC
ATATTCAACCAATTATAAAGGTACCTTGAAAAATATAGTGTTCTCAGAAACAGACGAAAA
GATTCCAGTAGAAAAATTATTGAGACCAGATCCAATATTGTTCTTCGATGAGCTGATATT
GTTCGAAGATGAATTGGGTGATAATGGTATCTCAATGTTGTCAACAAAAATTAGAGTTAT
GCCGAAATGTTTGCTATTATTATGTAGATTTTCCTTAAGAATTGATAATGTTATTTTCAG
GATCAGGGATACGAGGATTTATATTGATTTTGATACTAATTTGATCTTGAGAGAGTATAA
AGTACAAGAATGCTCTTATAATGAGGTGTTAAAAAAAATTTCTAATAAGAGCAACAATGA
TCCAAAAAAGTTATTAAGAGATACGATGTGGGTATCGCAAAACATTCCAGTTTTAAGTTG
TACAGTTGAATCCAGTACTTTATAGTTATTTATTGTACTCTATATAGTGGTATATGATAG
AATTATAGTCAAGTCGTTCGATTACCATTTCCAAAAATTTATTCACCTCGAAATTTTCAG
TTGAAGAAGTTACCGTTGATGTTATAACCGGAAGATATATAATAAGGACCCGAAAGCATG
TTTAGGAGATCTTATAAATTAGCTAATAGTTCAATTTCTGTAGCTAAAAGAAAGTTACAC
GAAGTACCAGCGTTGAAAAATCAAGATGCATTTTTACAAAATGGTATCGAAGGTTTGTAT
TCACCTAAAGGTTTCAAATCAGCTTGGTCAGATTACCAAAAATACTTAACGTTGAATTTA
ACATTACAAACCAATGGCACTGAAAATGAATTGAGAATGCCTTATCAAATTTTATTACAA
ACAGCTAAGCAAACGGCAGAACAACATACATTTCATTTTGCTTCTCAAGCTCATAATAAT
CATTTTTGCTTCGAGCAATTAACAAACAAGACAGAAGCACAAAAAACAAAGCCATCGAGA
TTTTTGTTAGAAAGATTGGCAGATCAAGATTTTGCTAACATAGAATCTTTTCGTGATCAT
TTCTTATTAGTTGCCGATTCATCATTCGGTCAGGGTTGGGTTTTTCTTGTTGAATTACCA
GATAAGTCTGTCAAAATCTTAAAATGTGGTAATGACGGTACTCCATATTTCTATGGAAAA
AATCAATCATTAGATTTAAATGGTGGTATTGATGAAGGGAGTTTCGAATACTTAAATAAT
TTAAAGCATTTGGCAGCTAAACAAGAAAGGGATTTTAGTTTACCGTTATTAGGTATTAAT
TGTTGGGACACCGCATTCATTGATGATTACGGAGTGACTGGTAAAGCTGATTATCTCACA
AACTTCTGGGATTGTATTAACTGGGATGTTGTAAATAAAAGGCTATTCCAAGTATGAAAT
AAAATTCACACTGTTGCATGTATATAGTTAATATAGTTTAATAATTATCAAATCAATTAC
CGTTG
>RG44F0025 Genomic segment corresponding to mRNA: XM_462613 Debaryomyces hansenii CBS767, DEHA0G26059g predicted mRNA.
CATCGCTACCCATACAAGATCATCCATCGATAACCATAAACGATTGGAGCATATTTACTA
TAAAAAGACCTATATTGAATTCGCCAGAACTAGATGATTTGGCTGATTCGAGATTTGAGT
TTCCGTTACCGGAAATGATATTTGGGAATAATTTAGTAAAACTTGTAAACGATAAGAACG
GATCTTCAATAGAATTTAATGCATTGGATGCATTGGATTCTTTAGATGAAGAATCTAGCT
TAAAGGTTAGTTATCATAAGGAATGGTTGGAATCGAGGAGATCGCCATCGACATCTTCAT
CATCAGACATTATAGATAAATCCGAAAAGGCACAGAAAGAAATTTCCAATAAAGATTTGA
AAAAGTTAACTGATTTGGATTCGCTAAAGCCATATGATTGGACATATTCAACCAATTATA
AAGGTACCTTGAAAAATATAGTGTTCTCAGAAACAGACGAAAAGATTCCAGTAGAAAAAT
TATTGAGACCAGATCCAATATTGTTCTTCGATGAGCTGATATTGTTCGAAGATGAATTGG
GTGATAATGGTATCTCAATGTTGTCAACAAAAATTAGAGTTATGCCGAAATGTTTGCTAT
TATTATGTAGATTTTCCTTAAGAATTGATAATGTTATTTTCAGGATCAGGGATACGAGGA
TTTATATTGATTTTGATACTAATTTGATCTTGAGAGAGTATAAAGTACAAGAATGCTCTT
ATAATGAGGTGTTAAAAAAAATTTCTAATAAGAGCAACAATGATCCAAAAAAGTTATTAA
GAGATACGATGTGGGTATCGCAAAACATTCCAGTTTTAAGTTGTACAGTTGAATCCAGTA
CTTTATAGTTATTTATTGTACTCTATATAGTGGTATATGATAGAATTATAGTCAAGTCGT
TCGATTACCATTTCCAAAAATTTATTCACCTCGAAATTTTCAGTTGAAGAAGTTACCGTT
GATGTTATAACCGGAAGATATATAATAAGGACCCGAAAGCATGTTTAGGAGATCTTATAA
ATTAGCTAATAGTTCAATTTCTGTAGCTAAAAGAAAGTTACACGAAGTACCAGCGTTGAA
AAATCAAGATGCATTTTTACAAAATGGTATCGAAGGTTTGTATTCACCTAAAGGTTTCAA
ATCAGCTTGGTCAGATTACCAAAAATACTTAACGTTGAATTTAACATTACAAACCAATGG
CACTGAAAATGAATTGAGAATGCCTTATCAAATTTTATTACAAACAGCTAAGCAAACGGC
AGAACAACATACATTTCATTTTGCTTCTCAAGCTCATAATAATCATTTTTGCTTCGAGCA
ATTAACAAACAAGACAGAAGCACAAAAAACAAAGCCATCGAGATTTTTGTTAGAAAGATT
GGCAGATCAAGATTTTGCTAACATAGAATCTTTTCGTGATCATTTCTTATTAGTTGCCGA
TTCATCATTCGGTCAGGGTTGGGTTTTTCTTGTTGAATTACCAGATAAGTCTGTCAAAAT
CTTAAAATGTGGTAATGACGGTACTCCATATTTCTATGGAAAAAATCAATCATTAGATTT
AAATGGTGGTATTGATGAAGGGAGTTTCGAATACTTAAATAATTTAAAGCATTTGGCAGC
TAAACAAGAAAGGGATTTTAGTTTACCGTTATTAGGTATTAATTGTTGGGACACCGCATT
CATTGATGATTACGGAGTGACTGGTAAAGCTGATTATCTCACAAACTTCTGGGATTGTAT
TAACTGGGATGTTGTAAATAAAAGGCTATTCCAAGTATGAAATAAAATTCACACTGTTGC
ATGTATATAGTTAATATAGTTTAATAATTATCAAATCAATTACCGTTGCTAGTATCACTA
TTAAGATCTAATTCATCGAGGTCAATCATATATAATTCTTCAAGTTTAAAGTTATTGAGA
CTATTCATATTAATGACCAGTTGGTACTTTGATGTCTTCAGTGACAACTTTTCAGTTTCA
AAAAGTATTTTCCGTAAAGACTTATCCTGATACCAATCAATTGGAAGGCTAATAATAAAG
CCGACCAAAAGCTCACATATTATCGATATATATGTCCACTCATTAACTAAGGCGTTGAAT
TTCTTATAAATGTGGTCATCACTTTCGGTTAGGAATTCGTTAATCTGCTTTCCCTTCACT
TCTAGTAACGCATTATGTTTTTCTTTCAAATTAACATTGAGAGCATTCAAGCTCTTTAAC
TTATCTTGTAACTCATTATTAAGGGTGTTAGAAATTGAATGTGCCAAGTTATTTAACTCC
TTATTATTCTTATTTAATTCCTGATAGGATTTTATTAATTTGTTTATATTTGCATTTGTA
TTACGTTCATTAATAGAATACAAAGTTGACAAGTTCTGGGATATATTCAACTCAGTCGTA
GCAATACCTGTATCTAATTGATGAATTGACCTTAAAATAGGTAACGTTATTTGCAAATAA
TTGTTTAACAACAATCTTGTTTTAAAATTATCAATTTGTAATTCATAATAGTTCCGTATA
GCTTTCAATTTTGATATTTCATTACCTTTTGAATATTCTAGTATAGGTATCTTATCAAGT
TTATTATTAAGAATTTCATGATATTGCTCTTCAATTTTATCAACAGATTGTCCGTTCAAT
TCATCAAGTTTATTAAAATATGCTAGTTTGTTTAGTTTTTGACTTAGTTCACCGTATAAT
TCATGATACTTTTTCTCGAGTTTTGTGGACTCATTGCAACTGGTGAGTTTCAAGTGATTT
TTTGTTATATCTGGAATACC
>RG44F0026 Genomic segment corresponding to mRNA: XM_462612 Debaryomyces hansenii CBS767, DEHA0G26037g predicted mRNA.
AATTTAATGATTTTTTGTTTACTTAAAGCTTCCAATTTTGAATTATCTTCTAAATAGACC
TTGACTTGTTTATTATCGGCCAATTTGCTCAACAAAGCCTGATTGAAATCCAATTTAGAA
ATCAAATAGATACCCAACCAACTTGTGGAGTAGCTGTCACATATTTCAATTGATCTTAAA
AAGTTATTCTTCGCATTTTTCAAAACAGACATAGCTTCCAATAATTTATCTTTCTTATCA
TGGGTCTTGTTGGTAAATTCTTGTAAAAACTGATAGTAGTAGAACAATCCTACTTTGTAA
AATATATTATAAGCATATGGCTCTTGTAATAGAATTTCTTGCAAACAATGTATACCTTTT
TCATAATGACCAATAGTTCTATATTCTTCTGCTAATTCTGCCCATGTAATAACATCTGAA
GGTTGTAAATCTAGATAATAATTTAAGCTGGCGATGTAGTCTTCATTATTATCTGGCTTT
CTGCTGAATGTAATCAACCTTCGGGATAATTTTAATTCGTCTGCATTTTGCCCTAATACT
TTCATCGCTGCTTCGTCATCCCCCATAGCTTCAAAATAAATAGATTGTAACAACTTAACT
CGCTGTGATTTTTCAAATCCAAATTGATCAACAAGTCTATCCAAGCTAGTTTTTGCTTCA
ACATCATGGTTCGTCATTAATGATATATAGAATTGCAATTCAAATAAATTGAAAAGTTCT
ATTGTATCGATTGATTCTGCATTTACGGATAAAAACTTAGATATTTCATTGTACGTATTT
TGTAAGATATCGGGCTTGAAATTCACATAAATTCCTGATGCAGCTATTGACAATAGCTTG
TTTTTGACAAGGTCTATTGATGTTTCCGACATTGATAATTGTTACGTTAATTGATATCTA
TCTTCCTTTTTTCTTGATTTAAGCTATAAATGAAATTCAAATCAGTGCGATATTAAAAAG
TACATTTTACATATTTTACGTACTACCATACTTCGCTAGAATGTCCGATGAATTATCAAA
AGAATGTGATTCACTCTTGGCAAGTACTTCGATTCTTGATCATCACTATGGTATTCCAGA
TATAACAAAAAATCACTTGAAACTCACCAGTTGCAATGAGTCCACAAAACTCGAGAAAAA
GTATCATGAATTATACGGTGAACTAAGTCAAAAACTAAACAAACTAGCATATTTTAATAA
ACTTGATGAATTGAACGGACAATCTGTTGATAAAATTGAAGAGCAATATCATGAAATTCT
TAATAATAAACTTGATAAGATACCTATACTAGAATATTCAAAAGGTAATGAAATATCAAA
ATTGAAAGCTATACGGAACTATTATGAATTACAAATTGATAATTTTAAAACAAGATTGTT
GTTAAACAATTATTTGCAAATAACGTTACCTATTTTAAGGTCAATTCATCAATTAGATAC
AGGTATTGCTACGACTGAGTTGAATATATCCCAGAACTTGTCAACTTTGTATTCTATTAA
TGAACGTAATACAAATGCAAATATAAACAAATTAATAAAATCCTATCAGGAATTAAATAA
GAATAATAAGGAGTTAAATAACTTGGCACATTCAATTTCTAACACCCTTAATAATGAGTT
ACAAGATAAGTTAAAGAGCTTGAATGCTCTCAATGTTAATTTGAAAGAAAAACATAATGC
GTTACTAGAAGTGAAGGGAAAGCAGATTAACGAATTCCTAACCGAAAGTGATGACCACAT
TTATAAGAAATTCAACGCCTTAGTTAATGAGTGGACATATATATCGATAATATGTGAGCT
TTTGGTCGGCTTTATTATTAGCCTTCCAATTGATTGGTATCAGGATAAGTCTTTACGGAA
AATACTTTTTGAAACTGAAAAGTTGTCACTGAAGACATCAAAGTACCAACTGGTCATTAA
TATGAATAGTCTCAATAACTTTAAACTTGAAGAATTATATATGATTGACCTCGATGAATT
AGATCTTAATAGTGATACTAGCAACGGTAATTGATTTGATAATTATTAAACTATATTAAC
TATATACATGCAACAGTGTGAATTTTATTTCATACTTGGAATAGCCTTTTATTTACAACA
TCCCAGTTAATACAATCCCAGAAGTTTGTGAGATAATCAGCTTTACCAGTCACTCCGTAA
TCATCAATGAATGCGGTGTCCCAACAATTAATACCTAATAACGGTAAACTAAAATCCCTT
TCTTGTTTAGCTGCCAAATGCTTTAAATTATTTAAGTATTCGAAACTCCCTTCATCAATA
CCACCATTTAAATCTAATGATTGATTTTTTCCATAGAAATATGGAGTACCGTCATTACCA
CATTTTAAGATTTTGACAGACTTATCTGGTAATTCAACAAGAAAAACCCAACCCTGACCG
AATGATGAATCGGCAACTAATAAGAAATGATCACGAAAAGATTCTATGTTAGCAAAATCT
TGATCTGCCAATCTTTCTAACAAAAATCTCGATGGCTTTGTTTTTTGTGCTTCTGTCTTG
TTTGTTAATTGCTCGAAGCAAAAATGATTATTATGAGCTTGAGAAGCAAAATGAAATGTA
TGTTGTTCTGCCGTTTGCTTAGCTGTTTGTAATAAAATTTGATAAGGCATTCTCAATTCA
TTTTCAGTGCCATTGGTTTGTAATGTTAAATTCAACGTTAAGTATTTTTGGTAATCTGAC
CAAGCTGATTTGAAACCTTTAGGTGAATACAAACCTTCGATACCATTTTGTAAAAATGCA
TCTTGATTTTTCAACGCTGGTACTTCGTGTAACTTTCTTTTAGCTACAGAAATTGAACTA
TTAGCTAATTTATAAGATCTCCTAAACATGCTTTCGGGTCCTTATTATATATCTTCCGGT
TATAACATCAACGGTAACTTCTTCAACTGAAAATTTCGAGGTGAATAAATTTTTGGAAAT
GGTAATCGAACGACTTGACTATAATTCTATCATATACCACTATATAGAGTACAATAAATA
ACTATAAAGTACTG
>RG44F0027 Genomic segment corresponding to mRNA: XM_462611 Debaryomyces hansenii CBS767, DEHA0G26015g predicted mRNA.
TCAAAAAGTATTTTCCGTAAAGACTTATCCTGATACCAATCAATTGGAAGGCTAATAATA
AAGCCGACCAAAAGCTCACATATTATCGATATATATGTCCACTCATTAACTAAGGCGTTG
AATTTCTTATAAATGTGGTCATCACTTTCGGTTAGGAATTCGTTAATCTGCTTTCCCTTC
ACTTCTAGTAACGCATTATGTTTTTCTTTCAAATTAACATTGAGAGCATTCAAGCTCTTT
AACTTATCTTGTAACTCATTATTAAGGGTGTTAGAAATTGAATGTGCCAAGTTATTTAAC
TCCTTATTATTCTTATTTAATTCCTGATAGGATTTTATTAATTTGTTTATATTTGCATTT
GTATTACGTTCATTAATAGAATACAAAGTTGACAAGTTCTGGGATATATTCAACTCAGTC
GTAGCAATACCTGTATCTAATTGATGAATTGACCTTAAAATAGGTAACGTTATTTGCAAA
TAATTGTTTAACAACAATCTTGTTTTAAAATTATCAATTTGTAATTCATAATAGTTCCGT
ATAGCTTTCAATTTTGATATTTCATTACCTTTTGAATATTCTAGTATAGGTATCTTATCA
AGTTTATTATTAAGAATTTCATGATATTGCTCTTCAATTTTATCAACAGATTGTCCGTTC
AATTCATCAAGTTTATTAAAATATGCTAGTTTGTTTAGTTTTTGACTTAGTTCACCGTAT
AATTCATGATACTTTTTCTCGAGTTTTGTGGACTCATTGCAACTGGTGAGTTTCAAGTGA
TTTTTTGTTATATCTGGAATACCATAGTGATGATCAAGAATCGAAGTACTTGCCAAGAGT
GAATCACATTCTTTTGATAATTCATCGGACATTCTAGCGAAGTATGGTAGTACGTAAAAT
ATGTAAAATGTACTTTTTAATATCGCACTGATTTGAATTTCATTTATAGCTTAAATCAAG
AAAAAAGGAAGATAGATATCAATTAACGTAACAATTATCAATGTCGGAAACATCAATAGA
CCTTGTCAAAAACAAGCTATTGTCAATAGCTGCATCAGGAATTTATGTGAATTTCAAGCC
CGATATCTTACAAAATACGTACAATGAAATATCTAAGTTTTTATCCGTAAATGCAGAATC
AATCGATACAATAGAACTTTTCAATTTATTTGAATTGCAATTCTATATATCATTAATGAC
GAACCATGATGTTGAAGCAAAAACTAGCTTGGATAGACTTGTTGATCAATTTGGATTTGA
AAAATCACAGCGAGTTAAGTTGTTACAATCTATTTATTTTGAAGCTATGGGGGATGACGA
AGCAGCGATGAAAGTATTAGGGCAAAATGCAGACGAATTAAAATTATCCCGAAGGTTGAT
TACATTCAGCAGAAAGCCAGATAATAATGAAGACTACATCGCCAGCTTAAATTATTATCT
AGATTTACAACCTTCAGATGTTATTACATGGGCAGAATTAGCAGAAGAATATAGAACTAT
TGGTCATTATGAAAAAGGTATACATTGTTTGCAAGAAATTCTATTACAAGAGCCATATGC
TTATAATATATTTTACAAAGTAGGATTGTTCTACTACTATCAGTTTTTACAAGAATTTAC
CAACAAGACCCATGATAAGAAAGATAAATTATTGGAAGCTATGTCTGTTTTGAAAAATGC
GAAGAATAACTTTTTAAGATCAATTGAAATATGTGACAGCTACTCCACAAGTTGGTTGGG
TATCTATTTGATTTCTAAATTGGATTTCAATCAGGCTTTGTTGAGCAAATTGGCCGATAA
TAAACAAGTCAAGGTCTATTTAGAAGATAATTCAAAATTGGAAGCTTTAAGTAAACAAAA
AATCATTAAATTCAATAAGCTAGATGGCGAAGAAGAATTCGATATTTTTTTAAATAAGCA
TATATAGCTGTACATATAAATGATCCTTAATCTACGCGCAAACACTATATGATGGCATCA
TATATAATTCATGCAATTGGTTACAGTCAGACATAATTATGACAATATTTCTGACCTCTT
ACATAAAATTAAGGTAAAACAACATTACATATATTAATAAAAATTCTTAATAGAACACCC
TAAATATTTTAAATACTCCAACACCCTTAAGTCATTAAATAATACCAGACTAATCCATTA
AACCAATCACTGATAGCAATTTACTACTAATCAATTGTTCCACAAGGTTATAATAATGCC
CTGATTTATTTCTTTTCAGATCCACAAGTGCAGTGTTCACACTCACAGTCGGATCCACAA
GTGCAACCTTTTGTTTCTTCAGAGTTGTTAACGATAATTCTTTGAGTAATAGCAGCCATT
TTAATAATCTTAAATATGATAATAATTATATCTTCTATAGATGTTTCAGTGGATTAGAGT
CATATTTATATCTTGACAATTTCAACTTTGTGCTGCGCGACTTTGGCTGCATTTACAGCT
AAACTCCCGCACGCATGACTGCTTTACAGCTAATATCTCTCAATACCTTTTGTATGTTTG
CTTATTAGCAACATGCCATTCAAGAGCTCATATACAGTCGTTGTTTGATTACGGGATAGG
ATAGGTTGCCTACGATAAGTTATGGAGTAAGTTTCTATTATAATATATACTATATATGTA
AAGAAAATGCAATTGGGTTGATAATATAAATTAATGGAGACAATTATTGATAAGAGAATA
GTTCTACGTATGACAAAAAAAATTTAGAATTCACCTTTATAGTTCAAGTCTTTTCTGGAT
AAGACTTCATCTAACATACCAGAGGCTGCAGCCACTAATCCTAAGAAAGGTCTGGAAGGA
TCCAATACCTTGGATAAATATTCTGGATGATATTGCGTGCCACAGAAAAATTTGTGATCC
TTCAATTCGAATAATTCCATTCTCTTCTCAGTTTCATCCTTACCGAT
>RG44F0028 Genomic segment corresponding to mRNA: XM_462610 Debaryomyces hansenii CBS767, DEHA0G25993g predicted mRNA.
CAGTATTACATACACAATTGAACGACGTGACTACTAATGAAATACCGCCATTGTTTGAGA
ATAAGAATATTAATAGAGCGGTGAATGATGACTTCAAAGCGATGATTTTTAAGCATTTGA
TCCATAAGCTCCATAGAGCCGAATACATTAATCCAAAGCAGCCAGAAACAGGAATATTGA
TATACTGGAAAACTTTGATTGAATGGGCAAACATTTTACATGATTTCGTTGAGAGGACTG
GTCAGTTGGGATCGGTTCTTACCATTTATGAGTTAACTAAACTGGAAGATTCTGGCGTTG
ATGAGGATTTGAAGGACTTAGACTATAACTTACTCGTGAGAATATTAAAGGGAGTATTAA
TCAAACAAGGAAGAGCCCAAATATTAATGAATGAGGATGGCACTCAAATTGGAGGTGTGA
AAATAGTATAACTGTTACATCCCCATACTGCATTATAAGCATTTAGCATTACTGAATATA
CAGCGGACAGGAACTAAAAGTAAGTCCTTTAGTTTATTTCAAGTGTATCTATATACTAGT
AATTATTTTGCCATCTTGATAAGTTTATCTTCGGATTAATGTTTCCAAGGCCAACTTATT
TCTTTCTCTAAATGAAAGAGGCATATATCAACTCATCGGTAAGCTAAATCAAGGTACCTC
GAATATCTATCATCTGTAAAATGAAATCTAAAGTATTAACGAGGTGTATAATTTAGCAAA
CATGTCTGAAACTTCAGTTATTTCCGTATTTGTCAGTCTAGAGACCGCGCCGTAACGTGT
TTTTTTTTTTGAATTTTTTTTTATCGCAGCTCATCTCCATTATAAAAAGGAATATCGTTC
CCGAAGATTCAAGTTAGATCCTTTACCTCTTTCCTCCCGCTTAAATAATTCATTTAAGAG
GGCGTATCTATAGCTTCTTAATAAACATTGAATAATTCGCATATTTCTTTATTAGTGTAA
CCTTCATAAAAACTACTACAATAAACTTAAATAATTGAGAATGAAATACGTCGTTGTCTC
TGGTGGTGTCATTTCTGGTATTGGTAAAGGTGTTTTAGCATCTTCCACCGGGTTATTATT
TAAAACCTTAGGTTACAGAGTGACCTCTATCAAAATTGATCCATATATGAACATTGATGC
TGGTACTATGTCCCCATTAGAACATGGAGAGTGTTTTGTTTTGAATGACGGTGGAGAAGT
CGATTTAGATTTAGGTAATTATGAAAGATACTTAAATACTACTTTAACTAAAGACCATAA
CATCACTACTGGTAAAATCTATTCTCATGTCATCGAAAGAGAAAGAAGAGGAGATTACTT
GGGTAAAACCGTTCAAGTCGTTCCTCATGTCACCGGTTCAATTCAAGACTGGATTGAAAG
AGTTGCAGTTGTTCCAGTTGATGATTCAGGATCAGAACCTGATATTTGTATTATTGAATT
AGGTGGTACTGTTGGAGATATTGAAAGTGCTCCGTTCGTTGAAGCTTTGAGACAATTTCA
GTTCAGAGTTGGTGTCGAAAACTTCGCTTTAATCCACGTTTCTTTAGTTCCTGTTATTCA
TGGAGAACAAAAGACAAAGCCAACTCAAGCTGCCATTAAAGATTTAAGATCTTTAGGTTT
GACTCCTGATATGATTGCTTGTAGATGTCAAGAACAATTAGAAATTGCTACTATTGAAAA
GATTGGAATGTTTTGTCATGTTGGTCCTGAACAAGTGATTGCTGTTCATGATGTTAACTC
AACTTACCACGTTCCATTATTGTTAAAAGAACTGAGAATGATGAAATTCTTAGAAAAGAA
ATTGAATTTAGATGCAAATAAATTATCCAAGGAAGCTTTGTCTAAGGGTGAACATTTATT
AACTAGATGGAGAACATTAACATCTCAACATGATAACTCTTTTGAAACCACTACTATTGC
ATTAGTTGGTAAATATACTAATTTGAAAGATTCTTACTTGTCAGTTATTAAAGCTTTAGA
ACATTCGTCTATGAGTTGCAAGAGAAAGTTGAAAATTGAATGGGTTGAATCTACTGACTT
AGAAGAAGCCTCGAAAGAAAATAATTTGGCCGATTATCACAAGGCATGGCACTCAATCTG
CCAAGCCGATGGTATATTGGTTCCAGGTGGTTTTGGTAATCGTGGTATTGAAGGGATGGT
TGCTGCCGCTAAATATGCAAGAGAAAACAATGTTCCATACTTGGGTGTTTGTTTGGGTTT
GCAAATTGCGGTCATTGAATTCGTTAGAAATGTTTTAGGTTATTCTAATTCCACTTCAAT
GGAATTTGATGCTACTGTCGAAGAAAAGACTGCATCCGTTGTTTATATGCCTGATGTTGA
TCAGGTTAAATTAGGTGGTACTATGAGATTAGGTATCCACAGCACCAAATTTACTGACGG
CTCGGAATGGTCAAAATTAAGAAAATTGTATGGTGGTGCTGATTCTGTCTTGGAAAGACA
CAGACACAGATACGAAGTCAATCCTCAATTAATAGACGAAATAGAAACCAAGGGCTTAAA
TTTCATCGGTAAGGATGAAACTGAGAAGAGAATGGAATTATTCGAATTGAAGGATCACAA
ATTTTTCTGTGGCACGCAATATCATCCAGAATATTTATCCAAGGTATTGGATCCTTCCAG
ACCTTTCTTAGGATTAGTGGCTGCAGCCTCTGGTATGTTAGATGAAGTCTTATCCAGAAA
AGACTTGAACTATAAAGGTGAATTCTAAATTTTTTTTGTCATACGTAGAACTATTCTCTT
ATCAATAATTGTCTCCATTAATTTATATTATCAACCCAATTGCATTTTCTTTACATATAT
AGTATATATTATAATAGAAACTTACTCCATAACTTATCGTAGGCAACCTATCCTATCCCG
TAATCAAACAACGACTGTATATGAGCTCTTGAATGGCATGTTGCTAATAAGCAAACATAC
AAAAGGTATTGAGAGATATTAGCTGTAAAGCAGTCATGCGTGCGGGAGTTTAGCTGTAAA
TGCAGCCAAAGTCGCGCAGCACAAAGTTGAAATTGTCAAGATATAAATATGACTCTAATC
CACTGAAACATCTATAGAAGATATAATTATTATCATATTTAAGATTATTAAAATGGCTGC
TATTACTCAAAGAATTATCGTTAACAACTCTGAAGAAACAAAAGGTTGCACTTGTGGATC
CGACTGTGAGTGTGAACACTGCACTTGTGGATCTGAAAAGAAATAAATCAGGGCATTATT
ATAACCTTGTGGAACAATTGATTAGTAGTAAATTGCTATCAGTGATTGGTTTAATGGATT
AGTCTGGTATTATTTAATGACTTAAGGGTGTTGGAGTATTTAAAATATTTAGGGTGTTCT
ATTAAGAATTTTTATTAATATATGTAATGTTGTTTTACCTTAATTTTATGTAAGAGGTCA
GAAATATTGTCATAATTATGTCTGACTGTAACCAATTGCATGAATTATATATGATGCCAT
CATATAGTGTTTGCGCGTAGATTAAGGATCATTTATATGTACAGCTATATATGCTTATTT
AAAAAAATATCGAATTCTTCTTCGCCATCTAGCTTATTGAATTTAATGATTTTTTGTTTA
CTTAAAGCTTCCAATTTTGAATTATCTTCTAAATAGACCTTGACTTGTTTATTATCGGCC
AATTTGCTCAACAAAGCCTGATTGAAATCCAATTTAGAAATCAAATAGATACCCAACCAA
CTTGTGGA
>RG44F0030 Genomic segment corresponding to mRNA: XM_462607 Debaryomyces hansenii CBS767, DEHA0G25927g predicted mRNA.
GTTGTTGGACTTCCAACTTCTTGGTTTGTCTTCTTAACGAAGAACCGTATCTGACACCGA
ATTTACCGGTAATACCAACCTTCTTAGTTCTCTTAGTCCTATAAATATGTTAGTATTTCG
CTCCAACTACTTCTGAATCCACAGCGAAGTCTCACCACAATAAATATCTTGATAATTCGG
AACGCACTGAAAACTTTTCAGTCTTCACCAAATGCAAGCCGTTAGTTTGATAAAAACTAG
TCTATCATTTTCTTATTTCTATAGTGGATCTGTTCTTCACACTGGATATATTCTGTTTCT
TATTCTCTGGTACAAAAATTATTTTCCATATTATTCCCTCTATCTACTCAGGAAATTTTT
CACTAGATATATCAATCCACTAAACCACAAATAAATAGAATACACAATCCATCAAGATGT
CCACTGTAATGATCTCCTCCTATTCCTCTTATGAAACATACATGTTTAGCTATAATTGTC
TATGGTAATTGACTATACTAGCAATAGAAAAAAATAGCTCTAATATTTCATGTCTATAAT
GATAGAACGAGACTGAACCATCCTCATTATAGTGGGCGTGTACCACGATCAATAAAAATT
TATCAGAAAATTTTCATCGCACACTTGACCCGATATAAAATGACAGAAATCATGATTCAG
TATCTTTAACCGCGTGACTCGATGTATTTTATAGGATTGAAACCCTAATACTTTTGTGAA
CCAGCTTTTTGATTATATCTTGTTCTTCTGGTGATAGATATAATCCAGTTATTTTAACAA
ATTTGAAGTTTTGATAATCATAGAATGATATGTTAGATATAATGGATGATGAAGATATTA
ATAGTTATTCATTTATGAAGTTCATTAAATCAGATCCTGATGAAGAGTCAATGTGTATGA
TTACTTTGTGACTAGGCGGCTAAATGATTATTTAGTAGATACCGGGGGTTTCAATTACTA
ATAGCAAGTAGGTGATACAGAATCAGACGAAGGCGAAGTAATGGGGTTCGGGACTAAAAA
CCACAAATTTTTGGAAGGGTTAGGTAGTTGTAGGACTGACGAATCGGATGGAAAAAATTC
GCAACCAAAAATCAGTCGGATGGAGGAGGGAAAGCAGCAGCAGTTGGGGGTTAATTTTAT
TGGGATGACAGATTATGAACTTAACCTGGATCTTGAGGACAAGGAAGAGGTAAGTTTTGG
AGGTTTTCACGATGGTCCTGCTATTGCGAGAGGATCGGGACATAAATCTTACTGCAAACG
GAAGTTGGAGCTGTCGTATGAATTCAATAAAAGACTGCGGTACATGGATCACCCAACTGG
GGGCATCGAAAGGCCTGTTCATAGTAAAATATTCAATTCTGTTGGTTTAGGGGATGAAGA
GCTGCGAATGAGGAATAGCTGCAAAACTCATGGCCATAGTGGCTTTAATTCCTATGTTAC
AGAAACTCCTAGAGATCTGTACAATAATACAGAAATATTTAAGGGTGACATTACACACAT
TAATGCTCTATCTCATGATCGAAGCAGCTTTTGTGAAAGTTATGATGTCGTCACAGGAAG
TATGCTTCCTTTGAGGTTGAAAGATGTTGCAGAGAGGTCAAAACCATCGTTATCATTTCC
GTTAGTGGATGGTGGAAATTACTTATTAGGAGAGCCTCTTAGAGATATTATCAGTGATAC
TAATGGAACATATCAGTCGACCGAGTCAACTCTGATAAACAATAAAAGCAAGAACAATTT
ACTGTTGATAGGCGCTTACGATAAGGAGAATGTGATTGATCCTAGAGTAATATTCAAGTT
CGAAGCGAACTCAAGGTTCCTAGGAGGACTGAAGAGGGTCTGCAATAATCTCCCATGCAT
ACCATTACCCCAAGAAAACAACAGTACGTTAGGTTGTTTAAATACGAACAGGAACTCTAG
AATCGATATGAATATTTCGAAACATCTGCCCTTAATTCCAGCAGTTGATGAAAACATACT
TCAACCTCAAAAAAATACTATTATGCTCACCTACCCGACACCTGATCGGGTATCTGACAG
GGAATACAATACTCATATATACAACAAGGCGGGTACCTACACAAGCGATATAGTTGATCA
AGAGCAGAATGGATTTAAAAAGACAGAAGCGCCAAAAACAGCCGCTAAAAACAAGCCTAA
ACTAAGCCAGAAATTGTTATATATTCATAATCTTTCTCGTTCGAGCAATACAAAAATTGA
TGAAACTGTCGCTTATCTACATTATAAATTACGGGGCTATGAAAACATGGCAGTTCTGAC
AAGGATTAGAAATATATTGCAAAGTCATCAACTGAATTTAATAGGCATTTGCGGCCAACT
TGGGATTCCTGAATTATTGGTTCCTCGAAGAACAAACTAAAGATTTATATAATTTAAATC
ATCTCTATAAAAGCATCATGTTTCGAAATGGAAACTATATATTTGTCAATTTGCGATTAA
ATAAGTCAATGGAACTATGTAGATAAACTTATATGAGAATTAAAGCAGTAATGGATACCT
GAATAGGTTAAATAAAATACTATATCGAAATTTTATGCTGGGGGATTTCTATCCCTAGGA
AACAAATCAACAGGCTGCATTTCCACATCATCGTCATCCTCTCCTTCTCCATTAACGAAT
TGTATAAGTTGATCACCATTAGGGAAGACTGCTGGTTGTATTATTTGAGGTGCATTTTGC
GGGTCTTGATTCTGTTGGTCTGGTTGAAATTGAAGGTCTTGTTCAAGCATCTGTCGTTGA
AGCAAACGCTGTTGATGATGATTTCTTATCAATCTTTGAAAATGTTCTCTCATTTCTTCG
GGACCCATATTACCTTCATTTAATTCTCTGAAGATTTCTCTATTAATTTCAGCCACCTCA
GGGTTTCCTAAATCACCACCTTGTAGAACACCCAAACCTCGCTGTCTCACCCATAGATTC
ATTTCCTCGTCATCCATATCATTTCCTCCATTCATAAATCTTCGTCTTCTTTCGTGAAAT
AATGCATGCATATCACCATGATCAATTAAATAAGATCTGTCTTCCATGATTTGATTTAAA
TGGTTCCTTAATTGACTAACCCCATTACCTGAAAACACACAGAATGAATTCTTCTGTTGT
TCATTGAAGTCTGGAGGAGGATCACGGCAATATTGCGTAATTTCTCTTCTTAAAAATGCC
GAAATACCTGTCAATGATAAATGTGTCAACTTCGGACAGTTCTTCAATAAGAGATAAATA
GGACCTATAGTTAAATTTGTACAGTAAGATAAATGAACTCTTTCTAAGCAGTCTTGTTCA
CCACGGCGTCTCACTAATTCTAATATCCCGCTATCTGATATTAAGCTGCATTTGACTAAG
CCTATTCGTCTCAATTTTGG
>RG44F0031 Genomic segment corresponding to mRNA: XM_462606 Debaryomyces hansenii CBS767, DEHA0G25905g predicted mRNA.
CATTATGCGCTACCACCTCAAATTTCTCAACATCAACAGCAGCACCACCAGCATCAACCA
CAGCAACAAGGGTATCCTATGATGATGCCTCCTCAAATGATGATGTCCATGACTAACCAA
CCTCAGACCAATATAGGTCAACAGCAGCATGCTGCTCAACCACAACAATTAAACCAACAA
CAACAGCATGATATGGCTGTCATGCAGCAATTGGAACAACTATCTTTAAGTTCTGCAGCT
TTAGGATATAATTCCAACCCAGGTACACCTGGAGTAAGTACCGGACAAAGAAATCTGTTT
TTCTAAGCCACGAATTATATATCTATAGAATTTCGCTTACTACAAGCCAACATCCAATTC
ATCATCACTCAAATACTAAAATCATATCAATTTAAAAATCATTACCACTCAAAAAAATTA
TTTAATGCTTCATTTCGTTCATTTTTCAATATTGGGTTAATTTATTTATATACATACAAT
TATTATCTTGTATAAATAATATTTAATATACTAATTTTAGGTATTCAATCTTGCTATTTA
GCACTGTAGTGTCGTTTAATGCTTCCCGTTACATAGAAATGCTTCTTGCTGATAATATAA
AATCCTGTATATTGCCACATTAATCTTAATGGCGATAAATCAATTCACAATCACATATAC
ATTGATCATATCATATCATTAGATCGACATTAGTGAGGATATAACTACAACATCAGTTTT
TCTTTAAGCTAGTCTCTAGTTGGAATAGAATCAAAGCGATATTAATTGTGGTCGTTGTTG
TTTAAAGTTTAAAGAGTTCTGTTTATCTTGGTGTGATTTGCTTTTAAGTTTACCGCCAAT
ATTTCAGATAGTTTTTGATTCAGTTATAGCAGTTGTAAAAAGATAAAACGCTTGAGTATA
TTTGATATCACTCGTTTGTTCCATCGAAATTCAATTGCTATCACCCTGTTCCATTGAGTG
AATACTTCGTCTTATAATAGTATCTAAACGCCCCATGAGAATGCGTTCTCCGAACAACAT
TATAGAGGATAGTAATATATCACGTATTGCAAGCAGCAACAGCAGGGCTTTGCCATCATT
TTCACAAATGCTAGCTCGGAGTAAGAATAATACCAACAACTACTTGAATGACAATAATGA
TAGTAATAACAGCAGCGTTAACCAAGAGTTTGAATTTCAAATGGATAACGATTCTAGCAG
CGATTATAGGGAATTGAGGAATTCAATTATTCAGAGACGTCAATCTTCTACGTCGAATCA
TAGAAATGAAATTCAAAAGTTAAATTACAAGAATTCACTTTTGTTGAATCTCCCGACAGA
GATATTATTGCAGATTTTTCATCACCTTGACAGGAAGGAACTATATTCTTTATTAACAGT
ATGCCATGAATTTGCTGATTTGATAATTGAAATCCTTTGGTTTAGACCAAATATGCAAAA
CGATGACTCGTTCAAGAAAATTAAAACAATAATGGAAATTCCGAAAGGAGGAACCCATTG
GGATTATCGATCTTTTATCAAAAGATTAAACTTATCATTTATGACTAAACTAGTGGATGA
TGATTTATTAAAATTGTTTGTTGGATGTCCTAAGTTGGAAAGACTTACTCTAGTTAACTG
TACAAAATTGACTTATAGTCCAGTAACTTCAGTTTTAAAGAACTGTGAAAAATTACAGTC
GATAGATTTGACGGGAGTAACAGGCATTCACGACGATATAATACTAGCGTTGGCTAATAA
TTGTCCTCGCTTACAGGGCTTATATGCCCCTGGATGTGGCAAGGTTTCCGAAGATGCAAT
ATTAAAATTATTAAAGTCATGTCCTATGCTTAAAAGAGTAAAGTTTAATGGTAGTGCAAA
TATTACCGACAGAAGTATAGAAGCAATGCATGAAAACTGTAAGTCATTAGTTGAAATTGA
TTTGCATAACTGTTCTAATGTTACTGATAAGTATTTGAAGTTGATTTTCCTCAATTTATC
ACAGTTAAGAGAATTTCGGATAAGCAATGCAGCAGGTGTCACAGATAGACTATTCGAATT
GCTTCCTAGTGAATATTATCTAGAAAAGCTAAGAATAGTTGATATAACAGGTTGTAATGC
TATAACTGATAGATTGATAGAGAAACTTGTGATGTGTGCTCCAAGATTAAGAAACGTTGT
CTTATCAAAGTGTATGCAAATAACGGACGCATCTTTGAGAGCATTATCTCAATTAGGGAG
AAGCTTGCATTATATTCATTTAGGTCATTGTGGTTTAATTACAGATTTTGGCGTTGCATC
ATTAGTAAGATCCTGTCATAGAATTCAATACATTGATCTAGCGTGTTGCTCTCAATTAAC
CGATTGGACATTAGTCGAATTGGCAAATTTACCAAAATTGAGACGAATAGGCTTAGTCAA
ATGCAGCTTAATATCAGATAGCGGGATATTAGAATTAGTGAGACGCCGTGGTGAACAAGA
CTGCTTAGAAAGAGTTCATTTATCTTACTGTACAAATTTAACTATAGGTCCTATTTATCT
CTTATTGAAGAACTGTCCGAAGTTGACACATTTATCATTGACAGGTATTTCGGCATTTTT
AAGAAGAGAAATTACGCAATATTGCCGTGATCCTCCTCCAGACTTCAATGAACAACAGAA
GAATTCATTCTGTGTGTTTTCAGGTAATGGGGTTAGTCAATTAAGGAACCATTTAAATCA
AATCATGGAAGACAGATCTTATTTAATTGATCATGGTGATATGCATGCATTATTTCACGA
AAGAAGACGAAGATTTATGAATGGAGGAAATGATATGGATGACGAGGAAATGAATCTATG
GGTGAGACAGCGAGGTTTGGGTGTTCTACAAGGTGGTGATTTAGGAAACCCTGAGGTGGC
TGAAATTAATAGAGAAATCTTCAGAGAATTAAATGAAGGTAATATGGGTCCCGAAGAAAT
GAGAGAACATTTTCAAAGATTGATAAGAAATCATCATCAACAGCGTTTGCTTCAACGACA
GATGCTTGAACAAGACCTTCAATTTCAACCAGACCAACAGAATCAAGACCCGCAAAATGC
ACCTCAAATAATACAACCAGCAGTCTTCCCTAATGGTGATCAACTTATACAATTCGTTAA
TGGAGAAGGAGAGGATGACGATGATGTGGAAATGCAGCCTGTTGATTTGTTTCCTAGGGA
TAGAAATCCCCCAGCATAAAATTTCGATATAGTATTTTATTTAACCTATTCAGGTATCCA
TTACTGCTTTAATTCTCATATAAGTTTATCTACATAGTTCCATTGACTTATTTAATCGCA
AATTGACAAATATATAGTTTCCATTTCGAAACATGATGCTTTTATAGAGATGATTTAAAT
TATATAAATCTTTAGTTTGTTCTTCGAGGAACCAATAATTCAGGAATCCCAAGTTGGCCG
CAAATGCCTATTAAATTCAGTTGATGACTTTGCAATATATTTCTAATCCTTGTCAGAACT
GCCATGTTTTCATAGCCCCGTAATTTATAATGTAGATAAGCGACAGTTTCATCAATTTTT
GTATTGCTCGAACGAGAAAGATTATGAATATATAACAATTTCTGGCTTAGTTTAGGCTTG
TTTTTAGCGGCTGTTTTTGGCGCTTCTGTCTTTTTAAATCCATTCTGCTCTTGATCAACT
ATATCGCTTGTGTAGGTACCCGCCTTGTTGTATATATGAGTATTGTATTCCCTGTCAGAT
ACCCGATCAGGTGTCGGGTAGGTGAGCATAATAGTATTTTTTTGAGGTTGAAGTATGTTT
TCATCAACTGCTGGAATTAAGGGCAGATGTTTCGAAATATTCATATCGATTCTAGAGTTC
CTGTTCGTATTTAAACAACCTAACGTACTGTTGTTTTCTTGGGGTAATGGTATGCATGGG
AGATTATTGCAGACCCTCTTCAGTCCTCCTAGGAACCTTGAGTTCGCTTCGAACTTGAAT
ATTACTCTAGGATCAATCACATTCTCCTTATCGTAAGCGCCTATCAACAGTAAATTGTTC
TTGCTTTTATTGTTTATCAGAGTTGACTCGGTCGACTGATATGTTCCATTAGTATCACTG
ATAATATCTCTAAGAGGCTCTCCTAATAAGTAATTTCCACCATCCACTAACGGAAATGAT
AACGATGGTTTTGACCTCTCTGCAACATCTTTCAACCTCAAAGGAAGCATACTTCCTGT
>RG44F0032 Genomic segment corresponding to mRNA: XM_462605 Debaryomyces hansenii CBS767, DEHA0G25883g predicted mRNA.
TCGTTTAGCGACAACTTAAACAGCCCATTTATGGTCGCAGCTAAGCGCTCTAACGACGAC
GATGAGTTACCATACTCGTTGTTTTCCAAATTAGAAAGCTCCATTTCTTCCTCCTCCGGA
AAGTTTTTCAGTCTGACCTGGTAAACACTTATTAACTCCGTGCATGCATTGATTAGCGGT
TGATTGATCCAATTAGTCTGCGTGTCTGCTGCTCTGTTCAAATTATTTACCATTTCGTTT
AAATCGAAAAACGACGCATTGATGCTATTTGCAATGTACACCGATTTCATCAACTTCAAA
TAGCTCTTAACAACATTACGGAACTTTTCTGGGATCGGATGGAGATCGAAATCATTGGGT
TCTGGAAAATGGGCTCTGATAGTACCCTCGTTAATCCCCGGGTTAATGGTTATACAAGAC
CTGAATTTTTGAGAATCCTCCAAATTCACCAGCAAGCACACCTTCTGAATGTAGTCTGAT
AACGGCGTATTCATAATTGTCCTATTTAATGCACCATATACCACGGTTCCACCGAATGCT
CTATATCACTATTCCTAGTTCTTCTATTCCCATATCACCATACTGCATATAGTCGAACAA
GCCACAAAACCCCGAAAATCGTCATTTTTACATCTTCAAAATCGACCTTTAGAGCAATGA
TGGCGCTATACGGATACACACACGATACGAATGCTGGTAGTCTTTCACCAACCGCAATTC
GTTTCTTAATAAAATTATTGTGCCAGTACCGTACGTCGGGTCTTTGGACTTGTAAATAGG
AGTAGCTCGTCTTTCAAAATAATCGTGTTGCTTATATAATCCAATGAAAAACTCGCTAAA
TCACTAACAAGCGTAGTAAATGATTAACAAAGAAGTTAAGTCCAATACGTCAGAACCGAG
TTTAGTGATAGTTTATGAAATCTTAAGGAAAAACCAATAAATAATAGAGTGACATTTATT
CATACAAAAGAAAATCGATAAACTACAAGCAAACTTGAGGATGAATAGTAATTTTAATAA
CGGTACTAATCCTTCATCTCCACCTCCTTCGATAAGTCTTACACCATCGAATTCCTATAA
GAACACGGGACAGTCAAGGAGCAGATCAGGGACGTTGCCGTCGTCGTTTTTGAGTGCAGG
TGGTGCAATGGGTAATGCGGGATCGTTGTTGGAAGAGAATGATGCAATGACTAATTCAAC
TGGTTCGTTGGCAAAAAGCTACAACTCGGAATCGTTGTGTTTGCCTACTATGGATTCTAT
TTCGCTTGCAGTGTCATCATCACCAAATAGCCAAGCGGTAGACATTCCGAATGGGGGAAA
CAGCAACTCAAGAAGGATGAGATCAGGGTCATTGTTTTCGACCAATTCAATCTGGAATGA
CGATACTTTATCGCTTCATTCACCGTCACATACTGGCACAAATATGTTAGATAATTTTGA
TCTCAACAGTACTGCTCCAAATGCTAATGATAATAATGGCAGTACGAACGGCAATAATAG
TTTCATAAGCCCAGTACTTAATGCGCAAAAATCTACGGTATCGCATCATAACGATACAAA
TCCGTCGAGTACGCCTACATCTGCTAATAACAATGTGAATATGGATACTACTAATAACCA
GAGATACAGGTCATATACGACTACTGCAGCTGTACCAAATGTGAGCTCATCTTCAATATC
TTTATCGAGTAATTCTTACTCAATGGATCCGATGAACTCAAATATGATGAGTAATTCTCC
ATTTACTCCTAACAAGACAAATGACATAAATGCATTATTAGACAATTTAATGATTAATAT
GAATCATCCTAATTCGAATAATACGAGACATAGATCTCAAACCTATTCCGGTACTACCCC
AGTATTGCATGAGTCTAGTATTCAACTGCAATTACCACATCAACAACAGCATCAAGAGCA
GCTATTAGCGCAAAACTTATTCCAACAAAATCCTCAACAACATACAAACCAGGTTTTGGG
ACAAAAGCCTTTATTGCAAGATGATTTTGTGTTGTCTCAATTAATGATTACGACTTCGTT
CGAGAATCCGAAATTGGGTCCAACCAAGAATATTTTGTTCGACAATTTGCCGCAATTTAT
CGATTCAGTAAAATTGTGGTCCCTATTAAATAATTCGTTGGGCAATAATAGATCATTGGG
AAGTATAAAAAGTGTGAGAATTTCTTCAACAAGTACGTCTAAATTGGCATTGATAGAATG
TACTTCTGTCGATTTGGCAATGACTTTGAAAGCTAGTTTTAACCACTTAGAATTAGTCCC
AGGAGTTGTCTTATACGTGGCATTTGCAAAATTTGTTGAAAATTCAAATGGCAGCGCAAC
TAGTAATGAGGCATCATATACCAGTGGGAATCCTAGTTCCACTACACCATTACAGTCGTC
TTCACTGAAAAATGGCGGGGTTCGTTCAGTTCATGAAACCTCAAAGCCTTCACCTACTGA
TTTATTATCTATCCAAGAGAATTTAATCGCAGCAATTAATAGATTATCAAGTTCTAGTAA
AGTTGTTGATTTAAATAAAATCGTTTCGATAATTAGCAAGTCAATTTCTTATCCAAATGA
AAATTATCAAGATAACTTTGGTCCGTTGCCTGACCCAATTCCCTTACGTCAATTCGACTC
ACCTAAGCTAAGAGAATTGCGTAAAATTTTAGAAAATAGTGAACAGCTACCATCTCAGGC
ATCTGGTGCTAACAACGCATCAGATTCCGAAGACAACGAAATATCTAATAAAGTAATGAG
TCAATTAGAATTAGAAGAATTATGTCTAGCAATGTTGGATGAATTACCAGAGTTATGCTA
CGATTATCTTGGTAATACTATAGTACAGAAGATTTTCGCAGTTGTTGAATCTCCCCTTAT
CAAATTAATGATGGTAAAGGAAATTACACCTTTTTTGACGCAATTAAGTATTCATAAGAA
TGGTACGTGGGCAATTCAAAAGATTATTAACTTATGCAACGAAGATTATCAACAAAAATA
TCTTATTGGTGCAAGCTTAAAGCCGTATGCGGTTAAATTATTCAACGATCAGTTCGGTAA
CTACGTTTTGCAGGGTTGTCTTAAGTTTTCTTCTCCATTCAATGATTTTATGTTTGAAAC
CATGTTAGATAATTTCCTTGAAATTAGTTTTGGTAGATTTGGCGCAAGATGTATCAGAAC
TATTTTAGAAACAGCAAACGAAAGTGACGTAATTTCAAATGAACAAGTAATACTAGTCGC
TGGATTGATTGTTGAGTTCGCTAATGAATTGGTTGTTAATAATAATGGTTCTTTGTTAAT
TACCTGGTTCTTAGACACATTTAATGGATGCGGTGCCAGTAAAGACAATAGATTTGAGTT
ATTGACTGAAAAGTTTTTGCCCAATTTAGAAAAATTGTGTACTCACAAGTTAGCCAATTT
AACAATTTTAAAAATTTTAAATAATAGATCTGATCTTAACCTGAAGCAGATTATTATGGA
TTCTATATTCGGTAAATTTGAAGAATCTGAAGATGATTTTAATAGGCCTCCTTCAAAGCT
ATTGGAATTCATTCTTAGCGAAAACCAGGAAAATTCAGCAGGTCCATTATTTGTTTATAA
GATTTTATCCAATCCTTTGATGTTAACTGTCAACGATGAGAATGATTCAGACAAAAATTC
TAAATACCAGCAATTCATTATACAACAAATTAGAAGAATTCTTTTAGAAGTAAACGTTAC
TAATTTTCAGGCTTATAAGAAGTTGATGGATGAGGTTGGATTGTCTACGACAAGGTTGAA
CAGATCTACCTCTATAGGAAGCAGAAGGAGTAAAAGAGGAGGTCGTGCTAACTCTAACTC
AAATAAAGTTCCACTGGCTCAATCTCAAGTATCTCAGCAACATATAATTAATCCAATGGG
GTATTTAGTTGGACAAGGTGTTCCAGTACAAAATGCATCTGCTAGTCACCATTATGCGCT
ACCACCTCAAATTTCTCAACATCAACAGCAGCACCACCAGCATCAACCACAGCAACAAGG
GTATCCTATGATGATGCCTCCTCAAATGATGATGTCCATGACTAACCAACCTCAGACCAA
TATAGGTCAACAGCAGCATGCTGCTCAACCACAACAATTAAACCAACAACAACAGCATGA
TATGGCTGTCATGCAGCAATTGGAACAACTATCTTTAAGTTCTGCAGCTTTAGGATATAA
TTCCAACCCAGGTACACCTGGAGTAAGTACCGGACAAAGAAATCTGTTTTTCTAAGCCAC
GAATTATATATCTATAGAATTTCGCTTACTACAAGCCAACATCCAATTCATCATCACTCA
AATACTAAAATCATATCAATTTAAAAATCATTACCACTCAAAAAAATTATTTAATGCTTC
ATTTCGTTCATTTTTCAATATTGGGTTAATTTATTTATATACATACAATTATTATCTTGT
ATAAATAATATTTAATATACTAATTTTAGGTATTCAATCTTGCTATTTAGCACTGTAGTG
TCGTTTAATGCTTCCCGTTACATAGAAATGCTTCTTGCTGATAATATAAAATCCTGTATA
TTGCCACATTAATCTTAATGGCGATAAATCAATTCACAATCACATATACATTGATCATAT
CATATCATTAGATCGACATTAGTGAGGATATAACTACAACATCAGTTTTTCTTTAAGCTA
GTCTCTAGTTGGAATAGAATCAAAGCGATATTAATTGTGGTCGTTGTTGTTTAAAGTTTA
AAGAGTTCTGTTTATCTTGGTGTGATTTGCTTTTAAGTTTACCGCCAATATTTCAGATAG
TTTTTGATTCAGTTATAGCAGTTGTAAAAAGATAAAACGCTTGAGTATATTTGATATCAC
TCGTTTGTTCCATCGAAATTCAATTGCTATCACCCTGTTCCATTGAGTGAATACTTCGTC
TTATAATAGTATCTAAACGCCCCATGAGAATGCGTTCTCCGAACAACATTATAGAGGATA
GTAATATATCACGTATTGCAAGCAGCAACAGCAGGGCTTTGCCATCATTTTCACAAATGC
TAGCTCGGAGTAAGAATAATACCAACAACTACTTGAATGACAATAATGATAGTAATAACA
GCAGCGTTAACCAAGAGTTTGAATTTCAAATGGATAACGATTCTAGCAGCGATTATAGGG
AATTGAGGAATTCAATTATTCAGAGACGTCAATCTTCTACGTCGAATCATAGAAATGAAA
TTCAAAAGTTAAATTACAAGAATTCACTTTTGTTG
>RG44F0033 Genomic segment corresponding to mRNA: XM_462604 Debaryomyces hansenii CBS767, DEHA0G25861g predicted mRNA.
TTGCCGTTCGTACTGCCATTATTATCATTAGCATTTGGAGCAGTACTGTTGAGATCAAAA
TTATCTAACATATTTGTGCCAGTATGTGACGGTGAATGAAGCGATAAAGTATCGTCATTC
CAGATTGAATTGGTCGAAAACAATGACCCTGATCTCATCCTTCTTGAGTTGCTGTTTCCC
CCATTCGGAATGTCTACCGCTTGGCTATTTGGTGATGATGACACTGCAAGCGAAATAGAA
TCCATAGTAGGCAAACACAACGATTCCGAGTTGTAGCTTTTTGCCAACGAACCAGTTGAA
TTAGTCATTGCATCATTCTCTTCCAACAACGATCCCGCATTACCCATTGCACCACCTGCA
CTCAAAAACGACGACGGCAACGTCCCTGATCTGCTCCTTGACTGTCCCGTGTTCTTATAG
GAATTCGATGGTGTAAGACTTATCGAAGGAGGTGGAGATGAAGGATTAGTACCGTTATTA
AAATTACTATTCATCCTCAAGTTTGCTTGTAGTTTATCGATTTTCTTTTGTATGAATAAA
TGTCACTCTATTATTTATTGGTTTTTCCTTAAGATTTCATAAACTATCACTAAACTCGGT
TCTGACGTATTGGACTTAACTTCTTTGTTAATCATTTACTACGCTTGTTAGTGATTTAGC
GAGTTTTTCATTGGATTATATAAGCAACACGATTATTTTGAAAGACGAGCTACTCCTATT
TACAAGTCCAAAGACCCGACGTACGGTACTGGCACAATAATTTTATTAAGAAACGAATTG
CGGTTGGTGAAAGACTACCAGCATTCGTATCGTGTGTGTATCCGTATAGCGCCATCATTG
CTCTAAAGGTCGATTTTGAAGATGTAAAAATGACGATTTTCGGGGTTTTGTGGCTTGTTC
GACTATATGCAGTATGGTGATATGGGAATAGAAGAACTAGGAATAGTGATATAGAGCATT
CGGTGGAACCGTGGTATATGGTGCATTAAATAGGACAATTATGAATACGCCGTTATCAGA
CTACATTCAGAAGGTGTGCTTGCTGGTGAATTTGGAGGATTCTCAAAAATTCAGGTCTTG
TATAACCATTAACCCGGGGATTAACGAGGGTACTATCAGAGCCCATTTTCCAGAACCCAA
TGATTTCGATCTCCATCCGATCCCAGAAAAGTTCCGTAATGTTGTTAAGAGCTATTTGAA
GTTGATGAAATCGGTGTACATTGCAAATAGCATCAATGCGTCGTTTTTCGATTTAAACGA
AATGGTAAATAATTTGAACAGAGCAGCAGACACGCAGACTAATTGGATCAATCAACCGCT
AATCAATGCATGCACGGAGTTAATAAGTGTTTACCAGGTCAGACTGAAAAACTTTCCGGA
GGAGGAAGAAATGGAGCTTTCTAATTTGGAAAACAACGAGTATGGTAACTCATCGTCGTC
GTTAGAGCGCTTAGCTGCGACCATAAATGGGCTGTTTAAGTTGTCGCTAAACGATAAAAA
TCTTGATTTGTCTCAATCAAAAAGGTTGGATATTTACTTCTTCTTGGGAAATCTCATTAA
GATTTACTTCAAGTTAGGTAAGCTAGAGTTGGCGAAGTCGGTGGAGAAGGCCTTAAAAGG
TACTAGGTTCAACTTACCGAAATTAAACGGTGCTGGTTCCTCAAAAAGGTATGCAGTTAC
GTATTTGTATTATAGTGCATTACTTTCGCTTGATGACGCAGATTTCACTACAAGCGAAGA
GAAATTAGTAAAGGCAATGGAGATTTTGTCTTGCTATAAAGACCCCAAAAATGTGAAAAA
TCAAACAGAGAAAATATTGATTATTTTGTTACCATTAAAGCTTTATAATAAGCGATTAAC
TCCCTCTAACGAAATCTGGGAGAAATTCCCAAAGTTAAAGTTCATGTATAAAGACAATTT
GTTTGATGCCATAAAGAATGGTAACTTGAAAAAATTTGACCAAGCCTTAACCAAGTACCA
ATTAATTTTATTAAAAAATCATCTTTATCTATTGTTTGAAATGATGAAATCTTTATGTTA
TCTAAAGCTTGTTAAAAAGACCGTCTCGATTATTCATTCGCTAAATTCAGAAACTAAATC
TCATATTGTTCCATTAAGTGCTATCCAATTAGCTCTAGAATTCTCAACAAATGATTCGTA
TAAAGAATCTGATAAATTCGCATATAACTTGGATGCAGTTGAATGTATTTTGGCAAATTT
AATAAGTAGTGGTAAGATAAAAGGTTACCTATCTCACGCTAACAGGTGTATAGTGCTATC
AAAAGCTAACGCATTTCCTAGTCTAGAATATAAATAATTAATAGAAATAATTTTGACTAC
ATTTTGGAGATCAGCCGGCAATGCTGGCCATTGCCATTACATATATCACTAGAATATAAT
GACCTCCCAATACCCATCCATTTATCAAACCCATTGGGAGTATCAATTTTGTCACGTGGT
TTTAAATGCACAAAAGTTTAATCAAAAAAATTTCATCAATAATCAAATCACCAACACTAA
AGCTACAGAACGGTAACTTATTTCACTTAATAATTCATTCCTATATCAATACGATACCAA
ATAAATCAATATGTCGTTTGTAAATATTTGTCGTGACAACACCGATCCGTTCTACCGTTA
TAAGATGCCTGCGATTCAATCAAAGGTTGAAGGTAGAGGTAATGGTATTAAAACTGTCAT
CGTCAACGTGGCAGAAGTTGCTAGAGCTTTGGGTAGATCGCCAGATTATGTTATTAAATA
TTTTGGTCACGAGTTAGGTGCTCAAACTAATACGGAACGTTGTTTAATTAATGGTAGTCA
TGATGCAAGCGAATTGCAAGATTCGTTAGATGGCTTCATTAATAAGTTCGTTTTATGTGC
AAGTTGTAAGAATCCAGAAACTGAAATTCAAATTAAAGAAAAGGATAGACTTCAAAGAGA
TTGTAAGGCATGTGGTCATATTTCTGTAATTGATCCAAGACATAAGTTATACACATATAT
TTTGAAGAATCCACCAGCAGGCAGTGGCAAAGGTGGTAAAGGTGGTAAGAAGTCTGCGAC
TGCAACCGCTAACGTTGTTGGTGGTGGTAAATCTATTTCTGATATTGCTTCAGGCCAAGC
TGTGAAACAATCGCAAGACGGTGAACAAAATGATGATGATGATATCTTAACTAAAAAAAT
CAATGCTGAAGCAGCTGCATTAGCCAATGAAGCCATTGAAGTCGCTGATGATGACTGGGC
TGTTGATATGTCGAAGGAAGCGATTGAAGCAAGAGCTAGAGAGTTAGAGGGCTTGAGTTT
GAACGAAGACCAAGAAA
>RG44F0034 Genomic segment corresponding to mRNA: XM_462603 Debaryomyces hansenii CBS767, DEHA0G25839g predicted mRNA.
GGCGAAGTCGGTGGAGAAGGCCTTAAAAGGTACTAGGTTCAACTTACCGAAATTAAACGG
TGCTGGTTCCTCAAAAAGGTATGCAGTTACGTATTTGTATTATAGTGCATTACTTTCGCT
TGATGACGCAGATTTCACTACAAGCGAAGAGAAATTAGTAAAGGCAATGGAGATTTTGTC
TTGCTATAAAGACCCCAAAAATGTGAAAAATCAAACAGAGAAAATATTGATTATTTTGTT
ACCATTAAAGCTTTATAATAAGCGATTAACTCCCTCTAACGAAATCTGGGAGAAATTCCC
AAAGTTAAAGTTCATGTATAAAGACAATTTGTTTGATGCCATAAAGAATGGTAACTTGAA
AAAATTTGACCAAGCCTTAACCAAGTACCAATTAATTTTATTAAAAAATCATCTTTATCT
ATTGTTTGAAATGATGAAATCTTTATGTTATCTAAAGCTTGTTAAAAAGACCGTCTCGAT
TATTCATTCGCTAAATTCAGAAACTAAATCTCATATTGTTCCATTAAGTGCTATCCAATT
AGCTCTAGAATTCTCAACAAATGATTCGTATAAAGAATCTGATAAATTCGCATATAACTT
GGATGCAGTTGAATGTATTTTGGCAAATTTAATAAGTAGTGGTAAGATAAAAGGTTACCT
ATCTCACGCTAACAGGTGTATAGTGCTATCAAAAGCTAACGCATTTCCTAGTCTAGAATA
TAAATAATTAATAGAAATAATTTTGACTACATTTTGGAGATCAGCCGGCAATGCTGGCCA
TTGCCATTACATATATCACTAGAATATAATGACCTCCCAATACCCATCCATTTATCAAAC
CCATTGGGAGTATCAATTTTGTCACGTGGTTTTAAATGCACAAAAGTTTAATCAAAAAAA
TTTCATCAATAATCAAATCACCAACACTAAAGCTACAGAACGGTAACTTATTTCACTTAA
TAATTCATTCCTATATCAATACGATACCAAATAAATCAATATGTCGTTTGTAAATATTTG
TCGTGACAACACCGATCCGTTCTACCGTTATAAGATGCCTGCGATTCAATCAAAGGTTGA
AGGTAGAGGTAATGGTATTAAAACTGTCATCGTCAACGTGGCAGAAGTTGCTAGAGCTTT
GGGTAGATCGCCAGATTATGTTATTAAATATTTTGGTCACGAGTTAGGTGCTCAAACTAA
TACGGAACGTTGTTTAATTAATGGTAGTCATGATGCAAGCGAATTGCAAGATTCGTTAGA
TGGCTTCATTAATAAGTTCGTTTTATGTGCAAGTTGTAAGAATCCAGAAACTGAAATTCA
AATTAAAGAAAAGGATAGACTTCAAAGAGATTGTAAGGCATGTGGTCATATTTCTGTAAT
TGATCCAAGACATAAGTTATACACATATATTTTGAAGAATCCACCAGCAGGCAGTGGCAA
AGGTGGTAAAGGTGGTAAGAAGTCTGCGACTGCAACCGCTAACGTTGTTGGTGGTGGTAA
ATCTATTTCTGATATTGCTTCAGGCCAAGCTGTGAAACAATCGCAAGACGGTGAACAAAA
TGATGATGATGATATCTTAACTAAAAAAATCAATGCTGAAGCAGCTGCATTAGCCAATGA
AGCCATTGAAGTCGCTGATGATGACTGGGCTGTTGATATGTCGAAGGAAGCGATTGAAGC
AAGAGCTAGAGAGTTAGAGGGCTTGAGTTTGAACGAAGACCAAGAAAAATTCAATCAGTT
TGGAGAATGGTTATTGGATGAATCTAAAGATTCAAAAGACGACTTACCAAGTGATATTGA
TATTTATAAGAAGATTGTCGAATTAGACATCCTTGAAAACCCTGAAACTGTTCAAGTTTT
AGCTCAAACGTTATTCGATGATGATATAATCGAACAGATTGAAGAACATTTAGGTTTGTT
AGCTAAATTAATTGATCATGATTCTGACTTCGAAAAGTCATTTTTGGGTGGTTTGGAAAG
ATACTTGGGATTAGAGAACCAAGCTTTAATTTCTGCTCTTCCAAAAATTTTAGTCACTAT
TTATGATAAAGACTTGATTAGTGAAGAAGTTATTACTTCGTGGGGTTCCAAGGTTTCCAA
GAAATATGTTCCAAAAGATGTTTCAAAGAAAGTTCGTAAAGCAGCTAAACCATTCCTTAA
ATGGCTTCAAGAAGCTGATGAAGAAAGTGACGACGAATAATTTCATGTCCTTCATTTATG
ATGTTCGTTTTATGGCATATTTAATACATAATATCGTATATATAGTTTAATACACTTGAA
TTTTTGTTTATTTATTCATTGCAATCATCTATATATTGCTAACCTAACGTCTATTTTGAG
GGGGTGGTGGTGGTGGAATACCAAAATTCGGTACTTGACCAGGTCTACTATTATTCATGA
AATTTGGCATATTGGGCATATTAGGCATATTGGGCATGTTATTCATATTTGGCATGTTGG
GCATATTAGGCATATTAGGCATATTAGGCATATTAGGCATATTAGGCATGTTAGGCATAT
TAGACATGTTAGGCATCCCTGGCATCCCTGGCATCCCTGGCATCATTGGCATACCCGGTG
GCATCATGCCCATTGGCGGCATACCCATTGGCGGCAGCATAGCTGTAGGTTTATTCGTAG
GAGTATTGTTTGAGCCACTTTTACCAGATGGCATAGGTGGTGGCCCAGCACCACCGCTCA
TTAATTGTGCCATCAACTTTTGTGGGTTAAACTCGCCTCTTAATTTATCCTGTTTGCAAC
AGTAAGCTGTCCATGTAAATTCATCAAATCCATAATTAAAATAATCAGATATATCTGCCC
CTGGAAACCTCCATGGTTTATCTTTAAGTTTCTCTAAATCTACTTGAGTGAGAGGTTTAC
CATCCAATTGAGCCACAGAGTTTATATCAATGCTAGATCCTTTGTCTGCTTGATTGGAAA
CAATCGTCGTTGTGGCATTCTTATCACCACCTGCATCCATATCAGTAACAGCATCAATTG
TATCATTTTGAGGACCAGATGTTGTTATTGTCTGACCACTTTTTGGTGCACTTTCACCTA
TAACAAACTCTATATCATCATCTGAATCTGAATCTTCCTCTGAATCATTGTCATCTTCGT
CATTACTGCTATTTTCAAGGCTATCCTTCTCTTCTACCTCACTTTTCTTAGCAGCAGTTG
TCTTCGATAGTTTTTCTTGA
>RG44F0035 Genomic segment corresponding to mRNA: XM_462600 Debaryomyces hansenii CBS767, DEHA0G25784g predicted mRNA.
CGAAGTACTAAATAACAAGCAACACAATACAAGATTTTATAATTTTCGATACATACTGCT
AGCATAATCTAAATATCGGAAGATGTTAAGCCTAGTACTCGACCCAAATATTTGTGGGTA
AAGAATAAGAATTTTGAGCCATTTTCTTGCTTCTTTATCTCTTCAAATGTAAATTTTACT
AACATGGTAGTTTTTAGAATGTTAGTAAATAAGTATTACTGTATAGTTTAGGTACAGAAG
GTAAAAGAAATTTTCTAATTGTAAGTTAGCATTCCTGTTCGAATTTGCTCTAAAGTGTGG
GTGCAGAAATCTGCAACATCGCGCGAGGCTGTTTTAATAACACTATTCTGTATCTGTCAA
ATTGGAACCATTAAACGACCGATAAGTTTCGAAGTGGGATACTTTTGGATGTTTGTAACT
CACCAAATTTTGATTCATATCGCATTATGGTACTTGTCCAAAGAGAAATTATTTAGTCAA
CTCTAAATAATTTCATGCCCAACAGATAGACTACTACACGCAATCGTTTTTATTTCCAGT
AGTACCTTTAAATGTTGCTTTAGACCCCTCAATTAAATAAGATAATTGATTGTTCAATGT
CCCTACAATTTCTGAATTTTTTAACCCAATATTGATAAGTGAACTTTTATAATAAATTCT
CCATTTTATGCGCATATACAGATTTTTCAAATTTATGTAGAAAATACCAAGAATGATAAA
AATACGTATCCTTATATATAAACTACAGATATAGAATAGCCCTAGTAGATTCAATTACTT
TCTATAGAACCTAAGAAATACCACCGTTCAATTGATTTATTTGCAACCAGTCACCACAAG
AAATTACAAAACCTGCATATAAACGATTACCAGATCTCTTACCACATTTGTATTAAACGT
AAATAAACAACTAATTTTCGGATGTAGAAAATGAAAACAAAGATTGCTTGTATGACTATC
ATTGCAAGTATAGATACTCAATCAACATCTCATCTTTATCATGTCCACATTCTGTTATAA
GATTGAAGGGTCACAAGAAATAGTGAACGATATGACTACTTCGTCAGGCAATGATATTTT
TAAACATGAAAATGGTACGTATATTAGGGCAGGATTTAATCAATTTGTTGATATTCATGG
CATTTGTGATGACTGAGATCGACAATGAAGAACAGACTTATTAACATTATCTTAGAATCA
GTGGACTTATTATTAAAAGAAATGAACCAATATCCTAATACGTTGGACGCGTCAGAAGCA
ACAAGCGATAATAAGGAATCTGTTTCGTTAAATAATTCGCCAGTTAAACCCTTAAGTTTC
CCCAAGCAATCTAATTCAGAATTAAATGCAAAAACGCCCAATTTAGATTTAAATAATAAA
GAATTTAATTCTAGTTCTGATACTTGCATAAGTGAATCGGATTCTCCAAGGCCTACCAGT
GAAACTAACACCGATAACAATTCCTTTGAACGTAATTTTAGCTTTGATGATTCAGACCAA
ATCAATAAGACTATACAAACTAAAATTAAATTAGAGGATGAGGAATTTTCGTTTGTAACT
CAAACCCCTATGACTTCGACCATAGATTTGAATAATCCTAATAAAGAGAACGACACAACT
TCAAACTACAATAATTCGTCACCAAATAAATCAATAATGAAGAAAACCGATTCCTCATCT
CCTTCAAGAAAAAATGTTGTATTTACAAACTCAACTCCTGAGATACATCATTATCCATCT
AATAAACCAAACATAACTACTGCTTCAAACGAAGAGAGCATTGACCAGTTACCACACGAA
TGGAAAGAGCTCCCAAAAGAATTATCTCAATCTTCAGATGATGAGAACCAGACTCCTCCT
GTACCGCCAATCCATAAGACTGATACATTCTCTTCCCTTTTGCAAGATGACAATAATGAT
GAGGATATAGATAGGGATACATTAAATGAATTAAAATTACAGCATCACAATTTTAGTAAT
TTATCGTTGAACGAAAAGCTTGATGTTTTCTTATCAAATAAGCATGTAAAAACAGAGGAA
CTTGATGATCATTTGACTAATTTGGATAATGCCGTTAAAAATAAGACCGTGACAAACATT
CACGTTTTATCTTTAGATTTGAAGAAACAAGAGCAACCTGAAATAGAAAATCCATT
>RG44F0036 Genomic segment corresponding to mRNA: XM_462599 Debaryomyces hansenii CBS767, DEHA0G25762g predicted mRNA.
AGATAAAGAAGCAAGAAAATGGCTCAAAATTCTTATTCTTTACCCACAAATATTTGGGTC
GAGTACTAGGCTTAACATCTTCCGATATTTAGATTATGCTAGCAGTATGTATCGAAAATT
ATAAAATCTTGTATTGTGTTGCTTGTTATTTAGTACTTCGCCGCGGCATTCTTCCATCAT
GTGGAATATCAACAAAACACCGCACCACTGCCCCTTTATATTCGAGGAACAAGTGCTCAT
AAGTAAGTTGCTTTATTGAAAGTGTAAAATCTCAAATTCGAAGAACTATTAGTGTTCCAA
AACTGCGCCATCATTGAACCAAATTTATTGCTCTACAGTAGGTTTTCATTTCCGTGTTTG
CTATAAAACATTGTAAATTGTGAAAAACCATAGCTATACAGAAGTGCAATGCTTACTCCT
CTATCTACGTTCTGTAGTCGTTAATACCCGAAGCGTAAAGTTATCTCACAGCATACCCCT
TCCATCGTCGAAGCTTCCGTATTAACGAAACGCGCTTGTGAAAACTTTTGCCGGGTTGTG
AAGGTTTAAAGTTACGCGAGTGTGCGCCAACAATACTAACAAAAACAAATAAACACGCCG
TACTAAGTATTGTCGAGTCAACATAACCACTAGAATGGATACTCCACGTACCTTAGTGAT
TGTTCGAGAACATGCATACCTTGTCAAATAGTTTGAGCTCTGTATTTGAGTCCTATTTTG
ATACTCTATCGGTAAAAATTTTCACGTTTATAATACGGGTTTGCGAATATTAAGAACCTG
TGGTGATTCGTACATACAGTTTCATCTATTTCCTTTGTATATACATTATCGAAGTGCAAG
TGCTGTACCAATTTTTTTTTTATAAATTATTGGAGAATCCGGAAGTGTCAAATAAATTTA
AACAGATAATCTTTATTGCTGATTTTCTTTTCAAAATTTAATATATTGTTTTATTAATTG
CACCAAGTTACTACTTTCGCTTAAAACTTTCTGGTGTATAATGCAATTCAAAACAGTATT
ATTTACTTTGGCTACTTGCCTCAGCTTGTCTGGTGTTCAAGCCAAAGACTCTTGTTCATT
TTCAACTACTATTACCGCAGCTAGTGCTGTTTCCGAGTTGAACTCTTGTCCAACTTTAGA
TGGTAAAATTGAAATCACAGGTGATGAAATTACTAGTCTTGACTTCAGCAGTGTTGAAAA
AATTAAAGCTGATTTAAAGTTGTTCAACTCTTCTTCTGTTACTGATATCAACCTTAATCA
GTTGAGTGAAATCAGTGGGTCTTTGACTGTTCAAGCTTATACCCAGTTACATTCTCTTGA
TTTGACTTCGTTGAGCAAGGCCGAAGAATTATCTTTAATTTCTTTACCATCATTTGCTAT
ATTAAACGTGAACAAGGGTATTTCCGAAGTTGGTTCCCTTAAGATCTCAGACACTGCCTT
GTCTTCATTAGAAGGTTTAACTAATTACAAGAGTGTTGGCTCGTTAGATGTGGACAACAA
CAAGAACATTTCTTACATCGATTTGTCTACATTAGAAACCGTTAAGGACAGTTTGGTTTT
AAGTTTCAACAGTGATGAATGTGAAGTCAAATTAGACGAATTAATTTGGGCTTCCAACTT
AACTATTCAAGATGTCGCTGATTTTTCTGCCGGTAACTTGACTAAAGTTAATGGTACCTT
TAACCTTGCTTACAACACTTTTGAATCTATTGAATTCAAGAGCTTGAAAGAAGTTGGTGG
ATCTTTGCAAATCTTCGCCAACAACGACATGACTGAACTCTCTGTGAACAAATTAACTTC
CATTGGTGGTGAATTCAGAATGTACAACAACACAGATTTAGAAGACATGGAAGAGTCTTT
CGCCAAATTAAAGACTGTTGAGGGTGCAGTTGATATCTCAGGAAATATCGCTAACTTCAC
TTTACCTAAGTTAAAGGAAGTCGATGGTACTTTCACTTTTGACACCAAGTCTGATGAGTT
CGACTGTACCTCATTCAAGAAGAAGCTTAAGAAGGTTGTTAAGGGCGGTAAGAGTCCTAA
ATGTTCTGCTCCAAAGAAGAAGAACAAGTCAACAAGCTCTAAGAAAGGATCTTCCTCTAC
GTCTTCTTCTTCTAAATCTACCGATTCCGGATCAAGTGCAGACTCAAGCTCTGACTCCTC
TTCTTCTTCTTCAAGCAAATCCTCCGCTAATGTTTTGGTTAACAGCACCTTTATTTTGAC
TATTGCCTTAGGTGCCGTGTTTGCTCTATTTGTCTAGTCTATTCAAATATATACCCTCTA
ATGGTGACCTATATAATCTAATAAATCTATAAATTCATATATTGGTATTAAAATGTAAGT
GTCTGAATATATCCTATTATGGACTATCGAATAGTTCTGATAACACAATATTTCCTAATT
CATATTTATAGAAACAAAAAAGAAGCTTTTTTTGGTGCGAATTTTTCTAGTACTGCTGTA
AAATTTCAAATTTCAAGGCAGATTCTTATATAAAACTTATACAAGTTCTTGCCCAACATT
CTAACTGATCAAATAAGTTTCTCTTAATTCAGTTATTCAAATTAACATAGTATAAGTAAA
AGAATTTGATTTAGATGAACATGTCTGAATCAATTATTGAATCATACAAGAAGGCAGACC
AGGAACAACTATTCAAGTATTACGAGGCCTTATCTAAAGATGAACAATCATCATTCCTAA
GCCAATTATCAAAAATTAACGATCCTTCAGAATTGGTGTCTACAGTTCAAGATGCAATAA
AATTCTCTTCCTCCAACGTGACATCTAAAAACTACACGCAATTACCTCTGGAATGTTGTG
CATCTACTTTGGAAACCGAAAAGAAATCTAAAGAGGAATGGTCAAAATTAGGCTTAAACG
CTATCGCAAACAATGAAGTTGGTGTTCTTTTGATGGCAGGCGGTCAAGGAACTAGGTTGG
GATCATCAGATCCAAAGGGTTGTTATAACGTTAACTTACCATCTGGACGTTCCTTATTTC
AAATTCAGGCAGAAAAGATCTTGAAAATTCAGTCGTTAGCCAAGTCCCATCACCCTGGAT
CCAATCCTACGTTGTATTGGTATATTATGACTAGCGGTCCAACCAGATCACCAACAGAAA
AGTTCTTTGAACAGAATAATTGGTTTGGATTGAGTAAGAGCCAAATATTATTTTTTAATC
AAGGTACCTTGCCTTGCTTTAATTTAGACGGGTCAAAGATCTTGTTGAATTCCAAAAATG
AATACTGTGAATCCCCA
>RG44F0037 Genomic segment corresponding to mRNA: XM_462598 Debaryomyces hansenii CBS767, DEHA0G25740g predicted mRNA.
GACGAATTAATTTGGGCTTCCAACTTAACTATTCAAGATGTCGCTGATTTTTCTGCCGGT
AACTTGACTAAAGTTAATGGTACCTTTAACCTTGCTTACAACACTTTTGAATCTATTGAA
TTCAAGAGCTTGAAAGAAGTTGGTGGATCTTTGCAAATCTTCGCCAACAACGACATGACT
GAACTCTCTGTGAACAAATTAACTTCCATTGGTGGTGAATTCAGAATGTACAACAACACA
GATTTAGAAGACATGGAAGAGTCTTTCGCCAAATTAAAGACTGTTGAGGGTGCAGTTGAT
ATCTCAGGAAATATCGCTAACTTCACTTTACCTAAGTTAAAGGAAGTCGATGGTACTTTC
ACTTTTGACACCAAGTCTGATGAGTTCGACTGTACCTCATTCAAGAAGAAGCTTAAGAAG
GTTGTTAAGGGCGGTAAGAGTCCTAAATGTTCTGCTCCAAAGAAGAAGAACAAGTCAACA
AGCTCTAAGAAAGGATCTTCCTCTACGTCTTCTTCTTCTAAATCTACCGATTCCGGATCA
AGTGCAGACTCAAGCTCTGACTCCTCTTCTTCTTCTTCAAGCAAATCCTCCGCTAATGTT
TTGGTTAACAGCACCTTTATTTTGACTATTGCCTTAGGTGCCGTGTTTGCTCTATTTGTC
TAGTCTATTCAAATATATACCCTCTAATGGTGACCTATATAATCTAATAAATCTATAAAT
TCATATATTGGTATTAAAATGTAAGTGTCTGAATATATCCTATTATGGACTATCGAATAG
TTCTGATAACACAATATTTCCTAATTCATATTTATAGAAACAAAAAAGAAGCTTTTTTTG
GTGCGAATTTTTCTAGTACTGCTGTAAAATTTCAAATTTCAAGGCAGATTCTTATATAAA
ACTTATACAAGTTCTTGCCCAACATTCTAACTGATCAAATAAGTTTCTCTTAATTCAGTT
ATTCAAATTAACATAGTATAAGTAAAAGAATTTGATTTAGATGAACATGTCTGAATCAAT
TATTGAATCATACAAGAAGGCAGACCAGGAACAACTATTCAAGTATTACGAGGCCTTATC
TAAAGATGAACAATCATCATTCCTAAGCCAATTATCAAAAATTAACGATCCTTCAGAATT
GGTGTCTACAGTTCAAGATGCAATAAAATTCTCTTCCTCCAACGTGACATCTAAAAACTA
CACGCAATTACCTCTGGAATGTTGTGCATCTACTTTGGAAACCGAAAAGAAATCTAAAGA
GGAATGGTCAAAATTAGGCTTAAACGCTATCGCAAACAATGAAGTTGGTGTTCTTTTGAT
GGCAGGCGGTCAAGGAACTAGGTTGGGATCATCAGATCCAAAGGGTTGTTATAACGTTAA
CTTACCATCTGGACGTTCCTTATTTCAAATTCAGGCAGAAAAGATCTTGAAAATTCAGTC
GTTAGCCAAGTCCCATCACCCTGGATCCAATCCTACGTTGTATTGGTATATTATGACTAG
CGGTCCAACCAGATCACCAACAGAAAAGTTCTTTGAACAGAATAATTGGTTTGGATTGAG
TAAGAGCCAAATATTATTTTTTAATCAAGGTACCTTGCCTTGCTTTAATTTAGACGGGTC
AAAGATCTTGTTGAATTCCAAAAATGAATACTGTGAATCCCCAGATGGTAACGGTGGCCT
CTACAAAGCTATTGCTACAAATGGTATCTTAGAAGATTTCGAAAAGAAGGGAATTAAGCA
CATTCATATGTATTGTGTCGACAACTCACTTGTCAAGGTTGCTGACCCAACTTTCTTAGG
TTTCGTGATTGATAGAAAATTTGAGTTGGCTACGAAGGTGGTTAGAAAAAGAGACGCCAA
CGAAAGTGTTGGTTTGATTGTTCTTGATGAAGACAAGAATAAACCGTGTGTTATTGAATA
TTCTGAAATATCCTCTGACTTGGCTAATAAGACTGAATCAAATGATTCGCTGAAATTATT
TTTGAGAGCTGCTAATATTGTGAATCATTATTACTCCGTTGATTTATTGAGGAGAATGAT
TCCAAAATGGATTTCATCGCAAGAATTCTTGCCATTCCATATTGCTAAGAAGAAAATCCC
CTCTTTGAACGAACAAGGAGAGTATGTGAAGCCAACTGAACCAAATGGTATTAAGCTAGA
ACAATTCATTTTTGATGTTTTCCCATCTGTTGAATTATCGAAATTTGGTTGTTTAGAAGT
CGATAGATCGGATGAGTTCTCTCCATTGAAGAACGCCGATGGAGCCAAAAATGACACCCC
AACCACCTGTAGAGAAGCTTACCTCAAGTTAGGAACGAAGTGGGTTATTGAAAATGGAGG
TGTTGTTGATGATAACGGATTAGTTGAAGTGAGTGGTTTGACTAGTTATGAAGGGGAAGG
ATTAGAATTTGTTAAAGGTAAGCATTATAAAGATGGCGATAAAGTATAGAGTAATCACAT
GTTGCTACCACCATAAAGTATTTATTTGAAATTTCAACTATAAAGTTATATAGGTATTCT
TATTAAATGATGAACCATCAAAAGGTATCAAAATCATGTAGTTGTTTCATAACTCGGATT
TTCGGTGAATTGGTCACTCCAATCTGAAGAAGTCGTTGAAACAGTCTTGGATGAGCTCTT
AGGCTTACAGTCAGCTTGTCTCTTTCCGAATCTGATCCGTGTATTGTCATTTCTTGGAAC
ATATTCACGTTTGGGTGTGCGAATCATGCGTTTCTTAAGAACCATAGGCTCAACAAAGTT
GACAAGAATCAAAAGCAGCAATAATATCTTCAAATATTGCATTATGTTTTTAATGTGTTG
CAAATAAAGGAACTGATCCATTTTCGACACCCGATTCCCTTATTTAATACATTTAGTCTT
ATTTATATTCCAGTACTATCAATAATTAGTTTACCAAAATTTCCCCTGCTACTCGCACTG
TAGCATATTTCCCAGTTTCCTATTCCAACTTCCACAATACATGCGTCAATATTATCTCTT
ACTTGTTTCCATGTTTCCAAGTTACAGGTTTACATATTTTTGACTGTTTTTTTAATAATG
ACCCTTGTCATAACCTAATGCGTCCGTTAAAATAGTATGAAAAAAGACTTTGCTGCCTAC
CCATTAATCAGCTGTTCCTATTAGTTCCCCATCTGGAATCCGTTCCCCTTTCAATCGAAG
TTTCCCCCCATAAGTCAATTGAATATGCAAAGTCTCATCCACCTTACAATCGTGCCTAAA
AATGATCAGATTTCCTAACCATAAAATTTTCTTATAAAAGACATGTATAACCTCGAAATT
ATGCGTTGTCCCATTCTTATCTCCATCATAAAATGTGGTTCATTATACCAAATAACCCCA
TAACATAACCAATGGACGGCCCGCTGCTTCCAGATCTTTTCCCCAAAACGCAATTCCGGT
ATTTTTCCTGAGGCAATCGATCAAGCAGT
>RG44F0038 Genomic segment corresponding to mRNA: XM_462597 Debaryomyces hansenii CBS767, DEHA0G25718g predicted mRNA.
TGATCTTAAATAATTTTTCACTTACTGTCGAAATTATTTCGACGTTGTTGCTATTGGCTA
TGAAAAAAGGCAAAAACTCTTCCGGTGTCCTGGTGGGGGCTATGTGCGGGTAATTTCTGA
TGCTTGAGAATGAAGTTGCAGCATAACAGTATGAGACCTGTGGTTCAATGGTGAGCTACA
TTAGCACCTAATTCCCAGAAATTTCAATGTGTTGGCATTATTTGGGGTGATTTATATTTT
ATGTTTGTAATGTGCATCGAGAGATGTTCTCTGAATAGAAGCGTCCTTCCGATAGTAAAT
TGGTGAGGGCAAGTGAACTTGCACACTTTTGTGGATGCTTGCTTGCTTTTGACGTAATCT
TGAACAAAATTCGATTCGCAGTAATAAATCTAACTGCTTGATCGATTGCCTCAGGAAAAA
TACCGGAATTGCGTTTTGGGGAAAAGATCTGGAAGCAGCGGGCCGTCCATTGGTTATGTT
ATGGGGTTATTTGGTATAATGAACCACATTTTATGATGGAGATAAGAATGGGACAACGCA
TAATTTCGAGGTTATACATGTCTTTTATAAGAAAATTTTATGGTTAGGAAATCTGATCAT
TTTTAGGCACGATTGTAAGGTGGATGAGACTTTGCATATTCAATTGACTTATGGGGGGAA
ACTTCGATTGAAAGGGGAACGGATTCCAGATGGGGAACTAATAGGAACAGCTGATTAATG
GGTAGGCAGCAAAGTCTTTTTTCATACTATTTTAACGGACGCATTAGGTTATGACAAGGG
TCATTATTAAAAAAACAGTCAAAAATATGTAAACCTGTAACTTGGAAACATGGAAACAAG
TAAGAGATAATATTGACGCATGTATTGTGGAAGTTGGAATAGGAAACTGGGAAATATGCT
ACAGTGCGAGTAGCAGGGGAAATTTTGGTAAACTAATTATTGATAGTACTGGAATATAAA
TAAGACTAAATGTATTAAATAAGGGAATCGGGTGTCGAAAATGGATCAGTTCCTTTATTT
GCAACACATTAAAAACATAATGCAATATTTGAAGATATTATTGCTGCTTTTGATTCTTGT
CAACTTTGTTGAGCCTATGGTTCTTAAGAAACGCATGATTCGCACACCCAAACGTGAATA
TGTTCCAAGAAATGACAATACACGGATCAGATTCGGAAAGAGACAAGCTGACTGTAAGCC
TAAGAGCTCATCCAAGACTGTTTCAACGACTTCTTCAGATTGGAGTGACCAATTCACCGA
AAATCCGAGTTATGAAACAACTACATGATTTTGATACCTTTTGATGGTTCATCATTTAAT
AAGAATACCTATATAACTTTATAGTTGAAATTTCAAATAAATACTTTATGGTGGTAGCAA
CATGTGATTACTCTATACTTTATCGCCATCTTTATAATGCTTACCTTTAACAAATTCTAA
TCCTTCCCCTTCATAACTAGTCAAACCACTCACTTCAACTAATCCGTTATCATCAACAAC
ACCTCCATTTTCAATAACCCACTTCGTTCCTAACTTGAGGTAAGCTTCTCTACAGGTGGT
TGGGGTGTCATTTTTGGCTCCATCGGCGTTCTTCAATGGAGAGAACTCATCCGATCTATC
GACTTCTAAACAACCAAATTTCGATAATTCAACAGATGGGAAAACATCAAAAATGAATTG
TTCTAGCTTAATACCATTTGGTTCAGTTGGCTTCACATACTCTCCTTGTTCGTTCAAAGA
GGGGATTTTCTTCTTAGCAATATGGAATGGCAAGAATTCTTGCGATGAAATCCATTTTGG
AATCATTCTCCTCAATAAATCAACGGAGTAATAATGATTCACAATATTAGCAGCTCTCAA
AAATAATTTCAGCGAATCATTTGATTCAGTCTTATTAGCCAAGTCAGAGGATATTTCAGA
ATATTCAATAACACACGGTTTATTCTTGTCTTCATCAAGAACAATCAAACCAACACTTTC
GTTGGCGTCTCTTTTTCTAACCACCTTCGTAGCCAACTCAAATTTTCTATCAATCACGAA
ACCTAAGAAAGTTGGGTCAGCAACCTTGACAAGTGAGTTGTCGACACAATACATATGAAT
GTGCTTAATTCCCTTCTTTTCGAAATCTTCTAAGATACCATTTGTAGCAATAGCTTTGTA
GAGGCCACCGTTACCATCTGGGGATTCACAGTATTCATTTTTGGAATTCAACAAGATCTT
TGACCCGTCTAAATTAAAGCAAGGCAAGGTACCTTGATTAAAAAATAATATTTGGCTCTT
ACTCAATC
>RG44F0039 Genomic segment corresponding to mRNA: XM_462596 Debaryomyces hansenii CBS767, DEHA0G25696g predicted mRNA.
TAATGCGTCCGTTAAAATAGTATGAAAAAAGACTTTGCTGCCTACCCATTAATCAGCTGT
TCCTATTAGTTCCCCATCTGGAATCCGTTCCCCTTTCAATCGAAGTTTCCCCCCATAAGT
CAATTGAATATGCAAAGTCTCATCCACCTTACAATCGTGCCTAAAAATGATCAGATTTCC
TAACCATAAAATTTTCTTATAAAAGACATGTATAACCTCGAAATTATGCGTTGTCCCATT
CTTATCTCCATCATAAAATGTGGTTCATTATACCAAATAACCCCATAACATAACCAATGG
ACGGCCCGCTGCTTCCAGATCTTTTCCCCAAAACGCAATTCCGGTATTTTTCCTGAGGCA
ATCGATCAAGCAGTTAGATTTATTACTGCGAATCGAATTTTGTTCAAGATTACGTCAAAA
GCAAGCAAGCATCCACAAAAGTGTGCAAGTTCACTTGCCCTCACCAATTTACTATCGGAA
GGACGCTTCTATTCAGAGAACATCTCTCGATGCACATTACAAACATAAAATATAAATCAC
CCCAAATAATGCCAACACATTGAAATTTCTGGGAATTAGGTGCTAATGTAGCTCACCATT
GAACCACAGGTCTCATACTGTTATGCTGCAACTTCATTCTCAAGCATCAGAAATTACCCG
CACATAGCCCCCACCAGGACACCGGAAGAGTTTTTGCCTTTTTTCATAGCCAATAGCAAC
AACGTCGAAATAATTTCGACAGTAAGTGAAAAATTATTTAAGATCATAATTTCCAGTATA
GTGCTTCGATATTCTTTATACATAAGCCAAATCTAGAAGGACTAATATAAAGTTAAGTTC
GCTTAATTTGAGAAAAAGTAAATTTCATCTCGGTATCAAGAACGGAAAGTTTCCCCATAT
CTATTCTTGCGGATCGCCTCGAAAAATTCGAATATAGGTTGTTCAATTTGTAGAAAACAT
AATATATTCACTAAAAGATACCCAATATCGAGAAAATAACATGCCACGTCGTCAAAGTAA
TGCTCCATCGCAGCCAGTTGTTGCTACGATTGATATTGGTACAACTTCAGCAAGAGCTAT
TTTGTTTAATCAAGGAGGTGTTGAAGTAGCCAAACATCAAATCGAATACTCCACCACGGC
ATCGGAAGCTCCAGCGGAGTCGGAGAATAAGGAACAGTTTAGAAGAAGATCGTCGCTTAT
GAGACACAATGCGCCTATTTTCACTGCTGAAGGTATTGCCATTTCTATAACAGACGATGT
CGAAATCGAAAATAATTCTGCAAGTGTTGGTCCTACGTTGAGATTTCCACAGCCCGGATG
GGTTGAGTGTATGCCAGTTCATATTTTGGCGAATGCTGTTCAGTGTTTGATAGCTTGTTT
GATTACGTTGAGAAAAATCAATCAGAATCCGGAGTTGAAAATCAAGTATAAGGTCAAGGC
TATTGGTATTGCTAACATGAGAGAAACAACGATTGTGTGGTCTCGTAAAACCGGTAAGCC
TTTGAGTAATGGTATCACATGGACTGATACAAGAACTGCAGAAATTGTGCAGCACTTGGA
AAGGACAATTGACGATGAAAGAAAAGAAGAATTAAAGCAAAAGACCGGGTTGCCATTATC
CACCTATTTTTCTGCCGCCAAATTGCGTTGGTTAATAGATAATGACGATACCATAAAGGA
GGAATACGAGAAGGGTGATGGTAACTTAATGTTTGGTACGGTTGATACGTGGTTGATTTA
TCACTTAACCAAGGAAAGATCCTTTGTATCCGACGTTACCAATGCATCTAGAACTTATTT
TATGGACTTAGAAACAAGAGATTATGACGATGATTTATTAGATTTTTGGGGTATTGATCC
TACGAGGGTAGCGTTACCAAAGATTGTATCTAGTTCGGAATTCTACGGATCATTTGCGGC
TCCAAATTTATCTAACTTAGGTTTCCACAATAAGATCACTCCAGAAGCATACGAAATATT
GAAAACTATTACCGGCATTCCCATTTGTGGGTGTCTTGGTGACCAGTCAGCTTCATTAGT
TGGCCAATTAGCATTTAAGCCTGGTTCTGCTAAATGTACTTATGGTACTGGTTGTTTCTT
GTTGTATAATACCGGTAATCGTAAGTTAATCTCTGAACATGGCACAGTAACAACGATAGG
CTTTTGGTTCCCTAACTTAAAGGACGAGGACGCCAATCCACATTATGCATTAGAAGGTTC
AATTGCTGTTGCAGGTTCAATTATTCAATGGTTAAGAGATAATTTGAAGTTGATAGAACA
CGCGAGAGATGTTGGACCTTTGGCCTCCCAAGTTGATAATGCAGGTGGAGTTGTATTTAT
CCCAGCTTTCTCAGGTTTATATGCTCCATACTGGGATGGTGGCGCTAGAGGTACAATTTT
TGGTATGACACAATATACCTCTTCATCTCATATAGCAAGAGCTGCATTAGAAGGTGTCTG
TTATCAAGTTAGGGCTATCTTGAGAGCCATGGCTAATGATGCGGGCGCAAGTGAAGATTT
TTTGGAAGAAGCGTTAAATAGGCAAAATGAGAAAAAGCCATTATCTGCATTATCTGTTGA
TGGTGGTATGTCAAAGGCTGATGAGGTGTTGCAAATTCAAGCGGACATTTTAGGACCATG
TGTAACTGTCAAAAGGGCAAATATATCTGAATGTACAGCATTGGGTGCAGCGATTGCAGC
CGGCTTATCATTCAAAGATGAAGAAGAAAGAGTTTGGAAAGATTTCGATGATATTTATGA
AAAGATTAATGGAACGGATGATGAGAAGAATAATTTCAAAGCGAAATTGCCTGATTCCGA
TAGAAGAAAGTATTGGAAGAGGTGGGAGAAAGCAATCGATAGAGCTAAAGGTTGGTTAGA
TGAAGATAATTAGTATTATTTAGATTCTTTTTGGATTTTCGTAGTTTGTGAATAGAATAA
TTTATATTGTCATATGATCTATTTATTTGTTGCTTCTTCTTCGAAGCTGCTATTGTAATC
GTCTATATCTACTATGTCATCTTCGAACGTAATATTTTCTTCTTCACTTAGTGAAACATT
AGCATCTAAGATACTTTTATTATTAAAATCTTCCATTGCCTCGAAATTAAACGAACTGTT
TGCCATATCTTCTTTTTCTGCATCCGCTTTGGAAGATATATTGTTAAATAACCCGTTTAC
AAACTTAGAAGTTTTAGTAGTAAACTCATCAAACTCATTTTGTTGCGTAGCCAAAAATGT
TTTGAGCTTCTCATTGTCGTTAATTTCAATTTTATTCCTTACATCTTTAACGAAGTTTTT
TAGCACCGGTGCATTTAATTGAGTATGACTTATTTGGCCTTGCACCCTGGTTAAGTAATT
ACTGAAATTATTTATGGATTTGACCGAGTTAATAGGTGGAAGTGCGTTTGGGGATTTGGA
GTTATTTACTGTACGATCTATCTTACTATTTGATATCCCTTGGTTAATCTGGAAAATGTT
GGACGCCTTTTTCTTCAAATTATTCAAGTTGTTAAAATTGTTGAAGTTACTCATATTTGT
ATCTTTTTTTGGCTGTTCAATATCTTTCTCAAGTTTAGATGCTATTTCAGCCAATTCAAA
TTTTGTAGCCTCAACTTGTCTTTCCAACTCAATTAGCTTTCTCTGCTTGGAAGCAAATTG
GATCATTAATTCTTCTTGCGACGATTCATCTTGTTCAATGACTGATTCGTTTATTGGCAC
ATACACAGGTAATCCTGTTTTACCTTTTAGCTTGGTTGGTGTGGTATTATGATCTTTCCT
TTCATCTTCTTTCTTATTAGGAGAAAGAGAAAACTTCACTAGCCCCGTTGATTCACTAAT
GATTCTTTCATTCTTGTTTGTTGTGATATCGATTGTTTTCTGATTCACAGGAC
>RG44F0040 Genomic segment corresponding to mRNA: XM_462595 Debaryomyces hansenii CBS767, DEHA0G25674g predicted mRNA.
ATGATAATATGAGCTTTAAGACACGAATATATCTCAATTGAGAACAACGGAAAAAGACCG
CCTTCTATGTATGAGTTTTCGAATTCCAATATCATTTACCTCTCCTTTGTGAAACTACAT
ATAGATCGAAGTATACTTTCATTTATTTATCGTATAATTCAGTCAATTGCATTTACTCAA
TCAACGAAACTACGAAACTACAATTCAAACCACATTTAAGAGTATATTAGCATATATACA
TAGTTAAACAGTTAAGGTCACAAATATAAATAGATATTAAGCCAATTTTGGAGCAATTTG
GCTAGAATAAAATGCTTGGACTCTAGCCCATTGCTGGGCAAAATGTTGATAAACGTGATA
TTCAACAACTTCGAAAAATTCAAAGAGTTTAATCACTAATGGGTGGATATAGCTATAGTA
AGAAGTTCTTACAACTTCTAATTTATCATCAACAGAATATTGCTTAAACAAGCTATGGGA
ACGAACATGTTGACCGAAATAATTACCGGCAGTTTCAAAGTATGGATTGACGAAATGAAC
ACCCTTGTTCAATCCATCACACAATGTATTGTGATGGTGGGATAATGGATGGAATACTGT
CTCAATTCCGTGTTCTAATGGAGATTCGTCCAACTTATTGCATTTATAGGTTAATAAGTA
TACGGCATAAATAACCAAGAAACTCGAGATGTAACATTTAAGACGACCAGCAAATGACAT
TGTATTGATTTTTTTATTGATGGATTATAAACTATATGTTTTAAAACTATCTTAGTAAAA
GAATTTTAAATCATTTACGTAGCAATCGTCGAAGATTGACGTTAAATCTGATGGTTGGAT
TTTGGAAAAAATCGTTAATTCTTCATGTGCGTAATACATGTTATTAAATTACCAGATTAG
GAAATATCATTCAGCTATTGCAACATCTCAAAGAAGTACCAGATTTATATGAAAGGATTA
AACTAATATTAATCGTTTCTTATGAGCCCATAAGATCGGAATGGTAGAAATAGGTAAGGA
GAATTGTTATACTCCTAGAACAATAAATAAAAGAAAATCTTATTCAATATTGAGTCCTGT
GAATCAGAAAACAATCGATATCACAACAAACAAGAATGAAAGAATCATTAGTGAATCAAC
GGGGCTAGTGAAGTTTTCTCTTTCTCCTAATAAGAAAGAAGATGAAAGGAAAGATCATAA
TACCACACCAACCAAGCTAAAAGGTAAAACAGGATTACCTGTGTATGTGCCAATAAACGA
ATCAGTCATTGAACAAGATGAATCGTCGCAAGAAGAATTAATGATCCAATTTGCTTCCAA
GCAGAGAAAGCTAATTGAGTTGGAAAGACAAGTTGAGGCTACAAAATTTGAATTGGCTGA
AATAGCATCTAAACTTGAGAAAGATATTGAACAGCCAAAAAAAGATACAAATATGAGTAA
CTTCAACAATTTTAACAACTTGAATAATTTGAAGAAAAAGGCGTCCAACATTTTCCAGAT
TAACCAAGGGATATCAAATAGTAAGATAGATCGTACAGTAAATAACTCCAAATCCCCAAA
CGCACTTCCACCTATTAACTCGGTCAAATCCATAAATAATTTCAGTAATTACTTAACCAG
GGTGCAAGGCCAAATAAGTCATACTCAATTAAATGCACCGGTGCTAAAAAACTTCGTTAA
AGATGTAAGGAATAAAATTGAAATTAACGACAATGAGAAGCTCAAAACATTTTTGGCTAC
GCAACAAAATGAGTTTGATGAGTTTACTACTAAAACTTCTAAGTTTGTAAACGGGTTATT
TAACAATATATCTTCCAAAGCGGATGCAGAAAAAGAAGATATGGCAAACAGTTCGTTTAA
TTTCGAGGCAATGGAAGATTTTAATAATAAAAGTATCTTAGATGCTAATGTTTCACTAAG
TGAAGAAGAAAATATTACGTTCGAAGATGACATAGTAGATATAGACGATTACAATAGCAG
CTTCGAAGAAGAAGCAACAAATAAATAGATCATATGACAATATAAATTATTCTATTCACA
AACTACGAAAATCCAAAAAGAATCTAAATAATACTAATTATCTTCATCTAACCAACCTTT
AGCTCTATCGATTGCTTTCTCCCACCTCTTCCAATACTTTCTTCTATCGGAATCAGGCAA
TTTCGCTTTGAAATTATTCTTCTCATCATCCGTTCCATTAATCTTTTCATAAATATCATC
GAAATCTTTCCAAACTCTTTCTTCTTCATCTTTGAATGATAAGCCGGCTGCAATCGCTGC
ACCCAATGCTGTACATTCAGATATATTTGCCCTTTTGACAGTTACACATGGTCCTAAAAT
GTCCGCTTGAATTTGCAACACCTCATCAGCCTTTGACATACCACCATCAACAGATAATGC
AGATAATGGCTTTTTCTCATTTTGCCTATTTAACGCTTCTTCCAAAAAATCTTCACTTGC
GCCCGCATCATTAGCCATGGCTCTCAAGATAGCCCTAACTTGATAACAGACACCTTCTAA
TGCAGCTCTTGCTATATGAGATGAAGAGGTATATTGTGTCATACCAAAAATTGTACCTCT
AGCGCCACCATCCCAGTATGGAGCATATAAACCTGAGAAAGCTGGGATAAATACAACTCC
ACCTGCATTATCAACTTGGGAGGCCAAAGGTCCAACATCTCTCGCGTGTTCTATCAACTT
CAAATTATCTCTTAACCATTGAATAATTGAACCTGCAACAGCAATTGAACCTTCTAATGC
ATAATGTGGATTGGCGTCCTCGTCCTTTAAGTTAGGGAACCAAAAGCCTATCGTTGTTAC
TGTGCCATGTTCAGAGATTAACTTACGATTACCGGTATTATACAACAAGAAACAACCAGT
ACCATAAGTACATTTAGCAGAACCAGGCTTAAATGCTAATTGGCCAACTAATGAAGCTGA
CTGGTCACCAAGACACCCACAAATGGGAATGCCGGTAATAGTTTTCAATATTTCGTATGC
TTCTGGAG
>RG44F0041 Genomic segment corresponding to mRNA: XM_462594 Debaryomyces hansenii CBS767, DEHA0G25652g predicted mRNA.
CTTCTCATTGTCGTTAATTTCAATTTTATTCCTTACATCTTTAACGAAGTTTTTTAGCAC
CGGTGCATTTAATTGAGTATGACTTATTTGGCCTTGCACCCTGGTTAAGTAATTACTGAA
ATTATTTATGGATTTGACCGAGTTAATAGGTGGAAGTGCGTTTGGGGATTTGGAGTTATT
TACTGTACGATCTATCTTACTATTTGATATCCCTTGGTTAATCTGGAAAATGTTGGACGC
CTTTTTCTTCAAATTATTCAAGTTGTTAAAATTGTTGAAGTTACTCATATTTGTATCTTT
TTTTGGCTGTTCAATATCTTTCTCAAGTTTAGATGCTATTTCAGCCAATTCAAATTTTGT
AGCCTCAACTTGTCTTTCCAACTCAATTAGCTTTCTCTGCTTGGAAGCAAATTGGATCAT
TAATTCTTCTTGCGACGATTCATCTTGTTCAATGACTGATTCGTTTATTGGCACATACAC
AGGTAATCCTGTTTTACCTTTTAGCTTGGTTGGTGTGGTATTATGATCTTTCCTTTCATC
TTCTTTCTTATTAGGAGAAAGAGAAAACTTCACTAGCCCCGTTGATTCACTAATGATTCT
TTCATTCTTGTTTGTTGTGATATCGATTGTTTTCTGATTCACAGGACTCAATATTGAATA
AGATTTTCTTTTATTTATTGTTCTAGGAGTATAACAATTCTCCTTACCTATTTCTACCAT
TCCGATCTTATGGGCTCATAAGAAACGATTAATATTAGTTTAATCCTTTCATATAAATCT
GGTACTTCTTTGAGATGTTGCAATAGCTGAATGATATTTCCTAATCTGGTAATTTAATAA
CATGTATTACGCACATGAAGAATTAACGATTTTTTCCAAAATCCAACCATCAGATTTAAC
GTCAATCTTCGACGATTGCTACGTAAATGATTTAAAATTCTTTTACTAAGATAGTTTTAA
AACATATAGTTTATAATCCATCAATAAAAAAATCAATACAATGTCATTTGCTGGTCGTCT
TAAATGTTACATCTCGAGTTTCTTGGTTATTTATGCCGTATACTTATTAACCTATAAATG
CAATAAGTTGGACGAATCTCCATTAGAACACGGAATTGAGACAGTATTCCATCCATTATC
CCACCATCACAATACATTGTGTGATGGATTGAACAAGGGTGTTCATTTCGTCAATCCATA
CTTTGAAACTGCCGGTAATTATTTCGGTCAACATGTTCGTTCCCATAGCTTGTTTAAGCA
ATATTCTGTTGATGATAAATTAGAAGTTGTAAGAACTTCTTACTATAGCTATATCCACCC
ATTAGTGATTAAACTCTTTGAATTTTTCGAAGTTGTTGAATATCACGTTTATCAACATTT
TGCCCAGCAATGGGCTAGAGTCCAAGCATTTTATTCTAGCCAAATTGCTCCAAAATTGGC
TTAATATCTATTTATATTTGTGACCTTAACTGTTTAACTATGTATATATGCTAATATACT
CTTAAATGTGGTTTGAATTGTAGTTTCGTAGTTTCGTTGATTGAGTAAATGCAATTGACT
GAATTATACGATAAATAAATGAAAGTATACTTCGATCTATATGTAGTTTCACAAAGGAGA
GGTAAATGATATTGGAATTCGAAAACTCATACATAGAAGGCGGTCTTTTTCCGTTGTTCT
CAATTGAGATATATTCGTGTCTTAAAGCTCATATTATCATGATGTCAAACTTATCTCTGA
GTTAATTACAGACTAAGCGGAGATACAAAAAAAAATGCATTACAAGATTACAAACACGTA
ATAATCTTATATATATATTATACCTAATCAATCTTGATCATCAGATTCAAGATCAGTTCC
ATCACTATCTTGACCAGACTCATAATCCAGACGGGATCCTTCAGACTCATCATCTTCAAG
TGGATTCTCTGGGCTACTAAAGGTAGCTGCTTGTTCATCCTCGGTAGTTTGTGTAGTTGA
TTCTTCAATAGTTGACGACTGATGAGAATCTTGTGATCCTGATTTTATAGCTTCTTCCAA
CTTGTCTATTAAACCTTCTCTTAATTGAAATGCCACATTAGCTTTAGCTCTAACTAATTT
TAAATATTCTTCATTATCATTAGTCAAGAAGTTGGCATGAAAATATACGTTTTTCATATA
CATGCTCCATTTTTCTAAGCCAGCTGGGACAACGTCTATAGTAAAATCATCCTGGTAGTC
ATTAGCTTGATTGAAAAGTAAATCTCTGGCATTAAAAATATCTTGTTTTATCTTATGGAA
TCTCTTCCAGGACTTCCAAGTGATTGCTTCATCAAATTCTTGCTCATCTTCTAACATGGT
GATTAAGGCATGTAACCTATTAGAAAATTCCTGAATTGTCAATTCAGCAAAGGACTCCAA
CACATCGATAGTATCCTGGATCTCCTTAAAATATTCTCGTAAGA
>RG44F0042 Genomic segment corresponding to mRNA: XM_462593 Debaryomyces hansenii CBS767, DEHA0G25630g predicted mRNA.
TCTCTTGGCCCCAATTTCGGCGCTGACTTCGGCCGAGCAAAACTTACTTAGCATAAAATT
ATCTCCGCGCATCTGTTACCTACCTCTCTTGGAAGGAGCGGCTAGATACTGGCCGACCCT
TCTAATGAGTAGCTTCTCCAAGTTTTCTTCTCGCGCACAGCCGTTGTTCTCAAAATTTCA
CTCTTGTTCATCTCAAATGGGAAATCGGTTGTATCCTGAATCTTAAAATTTGAATTTTAC
TCTATTATATCATTTGGAGTGTCTGCAATATGTATTTGAATACTTGTCCCATCTTCTAAA
ATGATTAAAAGCACTATTTATACTTTTTGTGGTTCAATTGCAAGTCACTAACTAAAAGTT
AATCGAACCAATATCTCCATGTTTCGTTGTTCAGATGACAAGATGATTTATTGTTATCAT
TCAATCTCTGCTAGATGTTTTCTACTGATTACATTGAGATCTTTTGTATCAATTCTTATT
TAACTAACTCGTGTGAAAACTTGGACATCTTTTAATAACTTCAAAACTCAGTATCACAAA
GTTACATTAGGTTCAAGGATTAAATATTATAATTTCGTTCTCTTTTCTACAGCTTTGATT
TTTGCAGCATTTCAAACATAGGGTTATATATGTATACTTTCGTTCATTAATTCTCTCATA
AATACGCCTCCTTAGCTTAGTGGTAGAGCGTTGCACTTGTAATGCAAAGGTCGCTAGTTC
AATTCTGGCAGGAGGCATTTTTTTTTAGTATTATTCAAACTGTTATTTTATATATGCCAC
GCATCAACTACAAGAGAATGTATACTTTAATTCCAATCAATATGGTAAAGACGAAATAAC
GCTAGTGCTTTATTTAACTATAGTTCAATACATTTCTATTTTGGTTACAAGTCAACAAAT
CTTTGCTTAAAGTTCTATCTCGTATATGCAGGAAGTTCCATCGAATAAAAACAACCACAA
ATCATTTCATAAACAATCTATATTAACCAACTAATTAAGCATGTCAGGTATATTAAAATG
GATGGTTCCATTGACCATCCTTAGTTATATAATCTATGTTGTCAATTTTATCTGTCCGCA
ACAATCTTCATCAATCTTTGTTAATAATTTGACTTGCGAGAGCTATGCGTATATTAAACC
TTCTATTGATCCATTTACCACCATAGTGACTACTAAACTGAGAGAAATTAGTTCGTCACT
TCATATTGATCACGTTGTATCCCAAATGAGCCATAAAGCAGGTGAATTGAGTACGACTTT
AGAACCATGGTCTACTCAAATAACAGAAAAATCACATGAATTGGTACGCAAATTAAGCGT
AGGTGTTGCTCCAATAATTTCATTAGTGGAGTCGGCCATATTTGAAATAAAAATTAGAAT
CGCCCCAAAGTTAATTATATGGATTGATAAGATCAAGATTTGCACTCATGTTCGTTTTAT
AAGGTCTTGGGAATTCGTGAAATTCAAGGCCGATTTGGTGTGGATTAAATTGAGTTTTAA
AGCGAATGATATTTTTTCAAACCAAATTAAACCATTTATGAAGATCTACTTGATCAGAAT
TAAAAACAGCTCTTCGTATTTAATCTTGAAGCATTATTTTCATGAATACAAATTGGATGT
GGTGGTTAATTCTATTTCTCGCAGTTATAAGAGTTTAATGGATGTTAATAGTTTTCAGGA
AAAGAGTGACTTTTTGAAAAAGGAGTTCAAAAATTTGATGCATATGAAAACACCTAGTGT
ACCTCAAGGAAATGATGAAGAGGTAGCGGAAGTTGTTAAGGATATTCTCGAGGAGATAAC
TAGCCCAATTATTCTGTCCACCGTAAATTCTAACTCTGTTCTGATAGATCCTACTATCTC
CTCCTCGCCTGCTGATTCTTCACTTGAAGACTCTGATAGTGACAGCGATGAACCAATTAC
TATTCTGCTAACCTCGACTAGATATGTTACATTAGAAACTCAAACTAACGAACCAAGTCT
TGTTGACAATTCGATTAGTCGTAAAATTGAAGAGGAAATGAATTACTGGGAAAATAAAGT
GAATAAGACATTGAATTCAGCTTTAAGGAATTTGTCTAAAGATATGTCGATAGTGGTAAA
TTCCAGCATTGATATGATTAAACCGAAATTATCAGAGAGGTTTACTCAAATACAGCAAAC
TAATTATAAGCATTATCAAGGGTTAAATATAATGATTAATGCGATTGATAAGGATTCTGC
TCAAATTCAAGAAGAGAATAGAATAATCGAGAGCTCCGATGATTCGAGCCGCCAATATGT
TTCAAGACAAGACATGAGAGATAAAATAAGTGAGTCATTAACATACTGCGAGTCAGAAAT
AAAAGAAATTAAGGAATATATGACGAAGAATCACCATGATGTCTTACGAGAATATTTTAA
GGAGATCCAGGATACTATCGATGTGTTGGAGTCCTTTGCTGAATTGACAATTCAGGAATT
TTCTAATAGGTTACATGCCTTAATCACCATGTTAGAAGATGAGCAAGAATTTGATGAAGC
AATCACTTGGAAGTCCTGGAAGAGATTCCATAAGATAAAACAAGATATTTTTAATGCCAG
AGATTTACTTTTCAATCAAGCTAATGACTACCAGGATGATTTTACTATAGACGTTGTCCC
AGCTGGCTTAGAAAAATGGAGCATGTATATGAAAAACGTATATTTTCATGCCAACTTCTT
GACTAATGATAATGAAGAATATTTAAAATTAGTTAGAGCTAAAGCTAATGTGGCATTTCA
ATTAAGAGAAGGTTTAATAGACAAGTTGGAAGAAGCTATAAAATCAGGATCACAAGATTC
TCATCAGTCGTCAACTATTGAAGAATCAACTACACAAACTACCGAGGATGAACAAGCAGC
TACCTTTAGTAGCCCAGAGAATCCACTTGAAGATGATGAGTCTGAAGGATCCCGTCTGGA
TTATGAGTCTGGTCAAGATAGTGATGGAACTGATCTTGAATCTGATGATCAAGATTGATT
AGGTATAATATATATATAAGATTATTACGTGTTTGTAATCTTGTAATGCATTTTTTTTTG
TATCTCCGCTTAGTCTGTAATTAACTCAGAGATAAGTTTGACATCATGATAATATGAGCT
TTAAGACACGAATATATCTCAATTGAGAACAACGGAAAAAGACCGCCTTCTATGTATGAG
TTTTCGAATTCCAATATCATTTACCTCTCCTTTGTGAAACTACATATAGATCGAAGTATA
CTTTCATTTATTTATCGTATAATTCAGTCAATTGCATTTACTCAATCAACGAAACTACGA
AACTACAATTCAAACCACATTTAAGAGTATATTAGCATATATACATAGTTAAACAGTTAA
GGTCACAAATATAAATAGATATTAAGCCAATTTTGGAGCAATTTGGCTAGAATAAAATGC
TTGGACTCTAGCCCATTGCTGGGCAAAATGTTGATAAACGTGATATTCAACAACTTCGAA
AAATTCAAAGAGTTTAATCACTAATGGGTGGATATAGCTATAGTAAGAAGTTCTTACAAC
TTCTAATTTATCATCAACAGAATATTGCTTAAACAAGCTATGGGAACGAACATGTTGACC
GAAATAATTACCGGCAGTTTCAAAGTATGGATTGACGAAATGAACACCCTTGTTCAATCC
ATCACACAATGTATTGTGATGGTGGGATAATGGATGGAATACTGTCTCAATTCCGTGTTC
TAATGGAGATTCGTCCAACTTATTGCATTTATAGGTTAATAAGTATACGGCATAAATAAC
CAAGAAACTCGAGATGTAACATTTAAGACGACCAGCAAATGACATTGTATTGATTTTTTT
ATTGATGGATTATAAACTATATGTTTTAAAACTATCTTAGTAAAAGAATTTTAAATCATT
TACGTAGCAATCGTCGAAGATTGACGTTAAATCTGATGGTTGGATTTTGGAAAAAATCGT
TAATTCTTCATGTGCGTAATACATGTTATTAAATTACC
>RG44F0043 Genomic segment corresponding to mRNA: XM_462592 Debaryomyces hansenii CBS767, DEHA0G25586g predicted mRNA.
GAAGAATCCGATGGTGACATGGGTATGGGTTTATTCGATTAGATCAATTCAATTAGCAAA
CATTAAAGAACTATTACAAAATTATTACTTCGAAAAAGAAGAGAGAATAGGATATTTATT
TCCATTAATCATAAATTTCCATTTTTGCATGATTTTATTTAATGAATTTGTGGTTTTTTA
TCTAGTCTTATAAATATTAAATTCACGGTTGTATCATATTGTATGTTATGATGTAGATGA
GTTATTACAGTGTAGCGAATTACCATGTAGTCAAGAGAAATAATTAATGGGTGAACTAAT
GCCTATTATCTTTCCTGGTGAATCATGAGTCAATAGCCGATATTGACCCATTCTATGACC
TTTAAGGTTATACGATGCATATAAGCATATAGAATATCGTTGACACCTTCAAGGTTTGTG
CCGTGCTTAATAGGTACTTACGGAAGTTTCGCATCGCTGTATAAGTATTGTCAGATACGA
CCGGGTATCTTTATACATATTATACATATTCTTGCTAATGTATGTTTCACTCATCATTAA
AACTAGCAGAATAGCTTGGCCTTATTCATCGAATTATTCTGTCATAGAAGTACGCTCCCG
TTAGAATATACTTGTACATTTGTAATCACTATACCAATAATCTATGGTACAGCGTGATTA
TAAAGAAACTATATAAAGGTTTCAAGAAGATTACGGGGTCTAGTTCAAGCAACGGCTTTA
AAGTGTATGCTTTTGTTCGGTCCTAATACAAAAGGGGATGCTTGCTAAGCGGATTAAAAG
TCGCGGACTTTATTCTCATTTCGGAGCGAGGAAAATATTTCATTATATCCCTTACTTCCG
AGCCGTTATTCTCATTAATTTGTAATCGGATTGCAAAATTAAAATCGTTATTCCCGTTTA
AGACCCGATGACTAATATCAAGTAATTCTATATAAATGACAATAGTGTTCTACATTTAAT
GAATTAGAAACATTATCATTTACGTTATAACAGGATAACAATGCCAATTTCACCGGATAC
GACTATGTCGTTTGCACAGACGTATATATTTGCGTCTACAGTAAGAAGCAAGTTGACTAA
ACAAGCATCTAACCCAAACTCTAGTTTAAGAGTATTGGTAACACAAGCTAATATGTTGGA
CAATGTTATGGATCATCTTGCAGAGGAAACAGAGAAGCGTGTCACCAAGAACATGTCATT
TTCGGCTGAAGACGATCATAAGCATGTGAGCTTCCAATTGCCTGAAAGAAAGAGACACCA
AGGTGTTTCTACCAATGTTACTGAATACGAAGTAGGGTCGGAATCAGATTCAGATTCAGA
TAGCGACTCCTATTCAGACGATGATGACCAATCTGACAGCGATTCTGACTATTATTATTC
ATCTGATGACGAGGAAGAAATACAAGTACCATCAATACAAATAGCTAAAGTCCAATCATT
TAAACAATTACCATCTATGGATCTCTCCAAATATTCGATAGAAGAAGAAGAAAACGAAAA
AGATCTCGAAGAGGCAGAAGAGGAAATCCCAGAGCTTTCAAGAAGTATATCTTTGACGGA
TGACGAGAATTCATCATTATCTGATGATGAAGATCAAGATGAATCTAATTACACATACGC
TACTGATAGTGGCTACCCATCATATCATAACCAGAATAGGAAAAATGAGGAATCATCAGA
GCAGCATAATATAATACTATCGAGGTCTTCCGACCATTATGATGCTGGCCATAATTCCAG
CCCAAATACTTACGCCATAGAGAATATTTTTTAATGATAAATTATGCTACTCATGATTAC
GATGATTACGATTATGATGTCAAGATCTTTCACTTCTCATTTATACGTTTATGAATTTTA
TATTTATTAGAATAGAGACTGATATAATTAATGTTGTAACAAATTGTAGTTAGATTCGTA
TATGATATTTGCGGATATTAGACGTGATTCAAGCCGCTTGTTCAGGAATAGATCGGCACT
TGATATTGCTTACCTTTCTTTTGATATTCTCTCTTGGCCCCAATTTCGGCGCTGACTTCG
GCCGAGCAAAACTTACTTAGCATAAAATTATCTCCGCGCATCTGTTACCTACCTCTCTTG
GAAGGAGCGGCTAGATACTGGCCGACCCTTCTAATGAGTAGCTTCTCCAAGTTTTCTTCT
CGCGCACAGCCGTTGTTCTCAAAATTTCACTCTTGTTCATCTCAAATGGGAAATCGGTTG
TATCCTGAATCTTAAAATTTGAATTTTACTCTATTATATCATTTGGAGTGTCTGCAATAT
GTATTTGAATACTTGTCCCATCTTCTAAAATGATTAAAAGCACTATTTATACTTTTTGTG
GTTCAATTGCAAGTCACTAACTAAAAGTTAATCGAACCAATATCTCCATGTTTCGTTGTT
CAGATGACAAGATGATTTATTGTTATCATTCAATCTCTGCTAGATGTTTTCTACTGATTA
CATTGAGATCTTTTGTATCAATTCTTATTTAACTAACTCGTGTGAAAACTTGGACATCTT
TTAATAACTTCAAAACTCAGTATCACAAAGTTACATTAGGTTCAAGGATTAAATATTATA
ATTTCGTTCTCTTTTCTACAGCTTTGATTTTTGCAGCATTTCAAACATAGGGTTATATAT
GTATACTTTCGTTCATTAATTCTCTCATAAATACGCCTCCTTAGCTTAGTGGTAGAGCGT
TGCACTTGTAATGCAAAGGTCGCTAGTTCAATTCTGGCAGGAGGCATTTTTTTTTAGTAT
TATTCAAACTGTTA
>RG44F0044 Genomic segment corresponding to mRNA: XM_462590 Debaryomyces hansenii CBS767, DEHA0G25542g predicted mRNA.
ATTCTTAACGGTAAATTATATCGATAGATTTTTAAGTAAGCGTAAGGTCTCGTTATCGAG
ATTTCAATTGGTCGGAGCTGTTGCATTGTTCATTGCTGCAAAGTATGAAGAAATTAACTG
TCCAACTGTTCAAGAAGTTGCATACATGGCTGATAATGCGTATACAGTAGATGAATTCTT
AAAAGCAGAGAGATTCATGATTGATGTCTTAGAGTTTGATATGGGTTGGCCTGGTCCAAT
GTCTTTTTTAAGAAGAACTAGTAAAGCTGATGACTATGATTATGAAACTAGAACATTGGC
TAAATACTTTTTAGAAATCACAATAATGGATTCAAGATTTGTCGCTTCACAGCCAAGTTG
GTTGGCAGCTGGGGCACATTACTTATCAAGAAAGTTACTTAATAGAGGTCACTGGACAGA
AGCTCATGTGTATTATTCTGGCTATACCGAATCTCAATTAAGACCATTAGCAGAAATCTT
ATTGCAAAATTGTCGTAATGCTGAATCCAACCATAAAGCCATTTTTGAAAAGTACCAAGA
ACGTCGCTACAGAAGATCCTCAGCATTCGTTCAAGAATACTTCGAAGCTCTTGAACAGTT
ATAAATCTGAGTATATAATAGAAGATCATTTGTACATTATCGTTCACTAAAAACATTTCC
TATTACAACCCCTTTTTCTTCTCTACATATATTATCAGCAGTATGCTTAATTGTTTTATA
ATTCTAATCATTTATCTAATATAAATCATATTTTGTTTGAAGCTAAAAATGTTAGGCAAT
TTTTTGTATCTTACAACCATATGATAGTTGTCGTAACAAACTTAACACTCAGTTACTCTG
TGGTCCAGCGTATCCATCATAACGGGGTTTTTGCAGTACATAGTGCGTGTATTCACCAGA
TCTTTTTTAGCACATAGCTAGGCTTCTGTCCAGTTGAATATGGATAGCTAAAGATCACCA
AGCTAATCAATTAGAAAAGGAATTAAATCAATCAACTAGTATGTCCTCAAGAATGCTTAC
TTCGACTTTACGTCAATCTACCCGTAATTTGGGTAAAACATTTGTTGCAAACAATTTAAG
GATTGCACCACAGTTAGTAAGATCATCACCAATATTAATTAGCAAATTCAACTATTCAAC
TACCCCAGACAAGCAATTGAAGGAAGTTTTGAAACAAGAATTAAAGCTTTCCAACTCTAT
TCCAAATGAATTAGACCCTGTTTATCAAGAATTTGCAAATAAGGCTGGTTACAAAATTAT
TGATACTGAAGGCAACTCAAACATTCAATTGGTCAAGGAAGACGAAAGTGGTGAAACTAT
CAGAATCTTTTTCGACATTGATGAAGTTACTGACATTCCGGTTAATGAACCTACTGCCGA
AGAGATGGATATGGAGGAAGAAGTTGAATCGTTAGATTCTTTACTTTGTAACGTTAGAGT
CTTGATTGAAAAGCCAAACACCAACGATGGCTTATTATTGAACTTATTCTTGCAAGCCTC
CGAATCTTCGTTTTTGATTGATTTTGTCAACTATCAAAACAATGTTTCTACTCTCTTGAA
CGATCAAATTTTACCTAAGAATGAATTTATTGATAAGTTCAGATACCAAGGTCCTAGATT
CTCCGATTTAGATGAATCAGTTCAAACTGGTTTCGAAACCTACTTACAATCTAAGGGAAT
TGACGATGAATTAGCAGAATTCATTATCTCGTTCAGTGAATTTAAAGAAGAGAAGGAGTA
CAGAAACTGGTTAGGTGATCTCACAAAGTTTTTGAACTGATTAACTCCAAGTTCCTAAAG
TTCTTTGACTAAGTCAAAATTACAATATCCAATTTTATGTGTTTTATATGCGTTTTACCT
GTTAATAGTTCAAAGTTGTCTATAGTTTATGTTTAAAGTACGTTTTTAGCTGCAATATGT
GTAAAAGTAAGGATGTCTATATCTCTATATATTGTGACTGCTTCTCGTGATCTGCGCATG
GGTGTAAGCGATTCAGACACAAAATTGATTTAGTATGAATCTGCCATTTTCCCGTGGGTC
ACTTTGTTGAGATGTGAAATTATCAACGAACACCAAAACTAATGAAAAATTTAATTGACG
TTACATAGTATATTTAGGTACATTAAAGAAATATAAGAAATTAAAGATGTCTACTGAAGC
TTCTGTCTCTTACGCTGCCTTAATCTTGGCCGATGCTGAAATCGAAATTACCTCTGACAA
ATTATTAGCTATTACAAAGGCTGCCGGTGCTTCTGTTGAAGACGTCTGGGCCGATGTTTA
CGCTAAAGCTTTAGAAGGTAAGGACTTAAAGGAATTATTATTCTCCTTCGCTGCTGCTGC
TCCTGCTGCTGCTCCTGCTGGCGGTGCCGCAGCTGCTGCTGGTGATGCTCCAGCTGCTGC
TGAAGAAGCTGAAGAAGAAGCTGAAGAATCCGATGGTGACATGGGTATGGGTTTATTCGA
TTAGATCAATTCAATTAGCAAACATTAAAGAACTATTACAAAATTATTACTTCGAAAAAG
AAGAGAGAATAGGATATTTATTTCCATTAATCATAAATTTCCATTTTTGCATGATTTTAT
TTAATGAATTTGTGGTTTTTTATCTAGTCTTATAAATATTAAATTCACGGTTGTATCATA
TTGTATGTTATGATGTAGATGAGTTATTACAGTGTAGCGAATTACCATGTAGTCAAGAGA
AATAATTAATGGGTGAACTAATGCCTATTATCTTTCCTGGTGAATCATGAGTCAATAGCC
GATATTGACCCATTCTATGA
>RG44F0045 Genomic segment corresponding to mRNA: XM_462588 Debaryomyces hansenii CBS767, DEHA0G25498g predicted mRNA.
GCAGTATGACCGTAATTCACCGAACTGCAACATAAAGAAATAGTAGGCGAAACGAAGTCA
TATATCAAAGTATAAGCCGTAGTGAAGACTGCAGTTAGGATTGAAATCACTGCTGCAATA
TAAGCACTTATTATCATTGGCTGAGTATTCTTGATAGTAAAGTAAATTGGAGCAGGAACC
ACAGAGAATAACTTTTTCAGCCTTAAGATCTAGCTTATTCCATCGTATGATATCATGGCT
CTCCAACTCTAGGTGGCACTTGTAACAGGGAAAATAAATATCACAGCATTTGAACTTTAT
TGCAATAATGTCCAATGCTGAATGGTAGTGTCTACATCTGGTTTGAGTATCGACCAACTG
ACCTTTCAAGTGAACAGGTTTCTTGCTATTGCTTACATTCAAGATAGTCATTTTTAAAAT
AAATATTAGTTACAAACACTTGAAACTATGTTCATACCCATGTGCTTATGTTGTTGACCG
GTACAATCGAACGCTGGTATTTTATGATTCAGAATCAATGTTTGATTATGTAATACTACA
CAAATATTAGGCTATAGCTATCGAATAAGCTTGGCCTTCCTGGTATATAATATATGTATT
TCTAATAGGAAGAATCAAGCTAAGGAGATTCCGTGGCTATTGATGAGCTGAAGATTATTA
TGGGAAAGCACCAAATAGAAATTTATAGTTGTCATCTTGTAATTCAATTAAGTACATGCT
GGTACGATATATATAATATACTATACAATTACCAAATGCTAGTCATAAATTCACGTCTAC
TCTCTGAAATCTGGCCAATTTACATTACGATAGTAGATAATGTCTACAAGAAATATCACC
GTTGAGAGAACGTTACAAGGCAGGTGATGCAAGAAGTAAACATGAAGTTAATGCTAGAAT
TATACATGTAGGTGGTGCTACAATAATCATTGCAGCCATTGGCCATGTGAGTCAATTGGT
CTTACTATATATATGCTCTAAGACATACTTATACCAGTCAATGGCAAAGTATTGGATATT
TATTATTCGCAGATCACTCAACTCTTTTTTCTAACAACTAGAACACAATATTACAAAGCG
TCCTACAGAAGAATAACCAACAATCTACTTAACCATAAGATTTCAGACGATACCATGCTT
TTATCTTGTAGTAAGAATGTAATTGCAGATCATAATTCGTTTAATTTTTGCAATTAAAGT
AATCAACTCCTTTCACGTCAGTAAATATTTTCAACAGCTTTAAAAACATTATAAATATAT
AACTATAACAACAACTTTAATTGTACAACAATGCCTTGCTGTTCTGTATTATATGTTTTG
TATTTATTGTAGTATATATTTGTCTACGTAGCCAGGACAGTGTTCCTGGAGCAGCACTTT
TTGTACACTGCGAAAACAAATCGCGATTTATTTGTTTACATTCCAAAGACCACAAACCAT
CGACTACAACAAACATAAAATTACCAACTTTGTTTTGTTCTAGTGACTAGAAATTGTATA
ATATTCATACTAATATTTCTTTTGGTTAACATCATACACTATACTAGGTTCGACTAAGGT
TATTGCTTACCCATTCATCACTAATCAACCAAATATCCTTTTTTTTTTGTTAGAACAATA
TTCTTGATTCAAGAAGCAAATTATCAATTAACAAACTTATCAGTTCCAACTTTGTTTATA
CTCTTATAGACATATTACAATCGCTACAAAATATATTGAGGTTTGTTTAATTAATATTTG
CTGTTGTTCTCAATTGTTCCACTAACGACAACTATTACAACAATAACAACAACAACAACA
ACAACAAAGTCATCCATTAGCATAAAAATTAACTGGTATTAATACATAACATATTACTAT
TGTCATTCGCTTAACATGAAATCCTTTAAACACCAAACCAAGTCGTTTGATGAAAACGCC
CGGATCAAGTCCAAAAGTAACACCAGTGCAAAATTGATCTCCAAAAATTCAAATAATAAC
AATGCTAATAACATCACCTCGAGTATTGATAAAAGAGAAGCACTTGGCGACTTAACGCAG
CTTAATGAGAACCG
>RG44F0046 Genomic segment corresponding to mRNA: XM_462587 Debaryomyces hansenii CBS767, DEHA0G25476g predicted mRNA.
ATAAATCGCGATTTGTTTTCGCAGTGTACAAAAAGTGCTGCTCCAGGAACACTGTCCTGG
CTACGTAGACAAATATATACTACAATAAATACAAAACATATAATACAGAACAGCAAGGCA
TTGTTGTACAATTAAAGTTGTTGTTATAGTTATATATTTATAATGTTTTTAAAGCTGTTG
AAAATATTTACTGACGTGAAAGGAGTTGATTACTTTAATTGCAAAAATTAAACGAATTAT
GATCTGCAATTACATTCTTACTACAAGATAAAAGCATGGTATCGTCTGAAATCTTATGGT
TAAGTAGATTGTTGGTTATTCTTCTGTAGGACGCTTTGTAATATTGTGTTCTAGTTGTTA
GAAAAAAGAGTTGAGTGATCTGCGAATAATAAATATCCAATACTTTGCCATTGACTGGTA
TAAGTATGTCTTAGAGCATATATATAGTAAGACCAATTGACTCACATGGCCAATGGCTGC
AATGATTATTGTAGCACCACCTACATGTATAATTCTAGCATTAACTTCATGTTTACTTCT
TGCATCACCTGCCTTGTAACGTTCTCTCAACGGTGATATTTCTTGTAGACATTATCTACT
ATCGTAATGTAAATTGGCCAGATTTCAGAGAGTAGACGTGAATTTATGACTAGCATTTGG
TAATTGTATAGTATATTATATATATCGTACCAGCATGTACTTAATTGAATTACAAGATGA
CAACTATAAATTTCTATTTGGTGCTTTCCCATAATAATCTTCAGCTCATCAATAGCCACG
GAATCTCCTTAGCTTGATTCTTCCTATTAGAAATACATATATTATATACCAGGAAGGCCA
AGCTTATTCGATAGCTATAGCCTAATATTTGTGTAGTATTACATAATCAAACATTGATTC
TGAATCATAAAATACCAGCGTTCGATTGTACCGGTCAACAACATAAGCACATGGGTATGA
ACATAGTTTCAAGTGTTTGTAACTAATATTTATTTTAAAAATGACTATCTTGAATGTAAG
CAATAGCAAGAAACCTGTTCACTTGAAAGGTCAGTTGGTCGATACTCAAACCAGATGTAG
ACACTACCATTCAGCATTGGACATTATTGCAATAAAGTTCAAATGCTGTGATATTTATTT
TCCCTGTTACAAGTGCCACCTAGAGTTGGAGAGCCATGATATCATACGATGGAATAAGCT
AGATCTTAAGGCTGAAAAAGTTATTCTCTGTGGTTCCTGCTCCAATTTACTTTACTATCA
AGAATACTCAGCCAATGATAATAAGTGCTTATATTGCAGCAGTGATTTCAATCCTAACTG
CAGTCTTCACTACGGCTTATACTTTGATATATGACTTCGTTTCGCCTACTATTTCTTTAT
GTTGCAGTTCGGTGAATTACGGTCATACTGCACATAGCCTTTTTCATTGCACCTGTGACT
ATCATCATTTTTAGAGGGCTATATATACTTATGTGATACCCGTCCCATTTTCTATCGAAT
TTTATCTTAATTTAACAAATATGGCTACAACGTCCCCCTCACTAACTGATAACCTGGATG
GCTCAGAGAAAACAACTATAATCATATCTAATTTGCACAAAGATGACTTTGTTAGTGATC
ATAAGTCCATGACCAGCAAGATGTCTTTTGCTGACCAAATCAAGTTGAGTATCTTAAATT
TGCCCACACCTGCAAATGTGTCGTATGGAGAAGATTATTATTTAAATATGATTGAGCAGT
GGTCGAATTTGCCGTTTTTAAATCGTATCATTATCATCATGAAAAATGAGGATCTGGCAA
AGCTGCTCCACAAATCCTTGACTCAAGGAACACTTTTGCCGCAGCACACCAAAATATCGT
TACAAGAGAACTTGATCACAAAATCCAAATCGTTTGATTCATTGATTGGTGGTAGTCATG
ACTCATTATCAGTTACCAATAGATTATCCAACTTTAAACAATTTCACAATGAACCATCCA
ATGCATCAGAAGAATACGCGGAACCCGAACCAAAACTGTTTAACGCTTATGCAGATTTAA
GTAAGATGGGAATCGATTTATCAGATTATAATGATGATGATCAGATGCAAGAATTAATAG
AAGACTCGCAAGGCAGTGGGAACCTTAAAAGAACAAGATCTTTAACTAAGACGCTTTTTA
AGCCCGAGTTAAAAGTCAATACGCAAACTGCTAATACGCAAACTTCACGTAATTCGAACA
TATTACCGAGCCCTACTATAACACTAGATGAAACATTTTAATGTGTGCCATGGTTTAAGT
ATATACAAATACTCTCTACTATATACATACAGTATATATATTATGTATATATATTATGTA
TATAAATTTGCAAT
>RG44F0047 Genomic segment corresponding to mRNA: XM_462586 Debaryomyces hansenii CBS767, DEHA0G25454g predicted mRNA.
TTAACTTCATGTTTACTTCTTGCATCACCTGCCTTGTAACGTTCTCTCAACGGTGATATT
TCTTGTAGACATTATCTACTATCGTAATGTAAATTGGCCAGATTTCAGAGAGTAGACGTG
AATTTATGACTAGCATTTGGTAATTGTATAGTATATTATATATATCGTACCAGCATGTAC
TTAATTGAATTACAAGATGACAACTATAAATTTCTATTTGGTGCTTTCCCATAATAATCT
TCAGCTCATCAATAGCCACGGAATCTCCTTAGCTTGATTCTTCCTATTAGAAATACATAT
ATTATATACCAGGAAGGCCAAGCTTATTCGATAGCTATAGCCTAATATTTGTGTAGTATT
ACATAATCAAACATTGATTCTGAATCATAAAATACCAGCGTTCGATTGTACCGGTCAACA
ACATAAGCACATGGGTATGAACATAGTTTCAAGTGTTTGTAACTAATATTTATTTTAAAA
ATGACTATCTTGAATGTAAGCAATAGCAAGAAACCTGTTCACTTGAAAGGTCAGTTGGTC
GATACTCAAACCAGATGTAGACACTACCATTCAGCATTGGACATTATTGCAATAAAGTTC
AAATGCTGTGATATTTATTTTCCCTGTTACAAGTGCCACCTAGAGTTGGAGAGCCATGAT
ATCATACGATGGAATAAGCTAGATCTTAAGGCTGAAAAAGTTATTCTCTGTGGTTCCTGC
TCCAATTTACTTTACTATCAAGAATACTCAGCCAATGATAATAAGTGCTTATATTGCAGC
AGTGATTTCAATCCTAACTGCAGTCTTCACTACGGCTTATACTTTGATATATGACTTCGT
TTCGCCTACTATTTCTTTATGTTGCAGTTCGGTGAATTACGGTCATACTGCACATAGCCT
TTTTCATTGCACCTGTGACTATCATCATTTTTAGAGGGCTATATATACTTATGTGATACC
CGTCCCATTTTCTATCGAATTTTATCTTAATTTAACAAATATGGCTACAACGTCCCCCTC
ACTAACTGATAACCTGGATGGCTCAGAGAAAACAACTATAATCATATCTAATTTGCACAA
AGATGACTTTGTTAGTGATCATAAGTCCATGACCAGCAAGATGTCTTTTGCTGACCAAAT
CAAGTTGAGTATCTTAAATTTGCCCACACCTGCAAATGTGTCGTATGGAGAAGATTATTA
TTTAAATATGATTGAGCAGTGGTCGAATTTGCCGTTTTTAAATCGTATCATTATCATCAT
GAAAAATGAGGATCTGGCAAAGCTGCTCCACAAATCCTTGACTCAAGGAACACTTTTGCC
GCAGCACACCAAAATATCGTTACAAGAGAACTTGATCACAAAATCCAAATCGTTTGATTC
ATTGATTGGTGGTAGTCATGACTCATTATCAGTTACCAATAGATTATCCAACTTTAAACA
ATTTCACAATGAACCATCCAATGCATCAGAAGAATACGCGGAACCCGAACCAAAACTGTT
TAACGCTTATGCAGATTTAAGTAAGATGGGAATCGATTTATCAGATTATAATGATGATGA
TCAGATGCAAGAATTAATAGAAGACTCGCAAGGCAGTGGGAACCTTAAAAGAACAAGATC
TTTAACTAAGACGCTTTTTAAGCCCGAGTTAAAAGTCAATACGCAAACTGCTAATACGCA
AACTTCACGTAATTCGAACATATTACCGAGCCCTACTATAACACTAGATGAAACATTTTA
ATGTGTGCCATGGTTTAAGTATATACAAATACTCTCTACTATATACATACAGTATATATA
TTATGTATATATATTATGTATATAAATTTGCAATAGCTAAGTAGTGGACCGCGCATAAAT
TTTGCCAGGTCAAAAGTTGATTAAATAAATGAACGATCAAGGAGCACCAAGCAGTCGTCA
ATTAACACAGCAATGAAATTTTCTACTTGTTTAGCGTTCCCCTTACTTGTCTCGTCGGTA
TGGGCCACGAAGAATGATGCAGCAGTTTATCAATTGAATTCTCAAGAATCTGATAAAACC
CCTGTTGTGACTAACAAAGATGCCTTGCTTTACTTATCAGATAGATTTGATATTTCTGAT
TATTATAAAATAGGTGACAATAGAGACGAAGTTATCGATTTTATTGATCAACAAAATGAA
CTAGTCGACTCCAAGAAAACTGAAAACAATAATGCTAAATTAATTGTGTTAATTAATGGA
ATTTCAAAGCCAAACGAAGTTTTCCAATCCATTAAACCAGCATTCAACATCAAGAGAGCG
AATGGATATGATGAGTTAAGCCATTCTATTATGACGAAGTTTCCAAAACAAATTGCAACT
ATTGGTAACTATAGCTCAATCCGATTAACTAATGAGATTAGATTAGTATCTAAACATGAA
CAAGACAATTCATTGTTAAAGCATTTTGAATATTTTAATGAAAAGCTCATGGGCATTTGG
TCGTCTTTTACAAGATCAGTCCAAACCGATAATCAAGTTATTTTAACTAACAAAGTTGAA
CAGGATGCTACAACCTTAAAGTTGATTAATGACAAGTTATTCATAAATGAATTATCACAA
TTAGTACACTTGAATTCAGTGGCACCAAACACTGGTGATTCCATGTTTATTAACTTGAAT
TCTTTATTTTCGCTTGGTAAGAAGACTGGGTATGATTCGGAAACGTACAATTTTTCAATC
AAAGTAATATCAGATTATTTGGTTGCCTTATCAGCCAACTA
>RG44F0048 Genomic segment corresponding to mRNA: XM_462585 Debaryomyces hansenii CBS767, DEHA0G25432g predicted mRNA.
AGAGGGCTATATATACTTATGTGATACCCGTCCCATTTTCTATCGAATTTTATCTTAATT
TAACAAATATGGCTACAACGTCCCCCTCACTAACTGATAACCTGGATGGCTCAGAGAAAA
CAACTATAATCATATCTAATTTGCACAAAGATGACTTTGTTAGTGATCATAAGTCCATGA
CCAGCAAGATGTCTTTTGCTGACCAAATCAAGTTGAGTATCTTAAATTTGCCCACACCTG
CAAATGTGTCGTATGGAGAAGATTATTATTTAAATATGATTGAGCAGTGGTCGAATTTGC
CGTTTTTAAATCGTATCATTATCATCATGAAAAATGAGGATCTGGCAAAGCTGCTCCACA
AATCCTTGACTCAAGGAACACTTTTGCCGCAGCACACCAAAATATCGTTACAAGAGAACT
TGATCACAAAATCCAAATCGTTTGATTCATTGATTGGTGGTAGTCATGACTCATTATCAG
TTACCAATAGATTATCCAACTTTAAACAATTTCACAATGAACCATCCAATGCATCAGAAG
AATACGCGGAACCCGAACCAAAACTGTTTAACGCTTATGCAGATTTAAGTAAGATGGGAA
TCGATTTATCAGATTATAATGATGATGATCAGATGCAAGAATTAATAGAAGACTCGCAAG
GCAGTGGGAACCTTAAAAGAACAAGATCTTTAACTAAGACGCTTTTTAAGCCCGAGTTAA
AAGTCAATACGCAAACTGCTAATACGCAAACTTCACGTAATTCGAACATATTACCGAGCC
CTACTATAACACTAGATGAAACATTTTAATGTGTGCCATGGTTTAAGTATATACAAATAC
TCTCTACTATATACATACAGTATATATATTATGTATATATATTATGTATATAAATTTGCA
ATAGCTAAGTAGTGGACCGCGCATAAATTTTGCCAGGTCAAAAGTTGATTAAATAAATGA
ACGATCAAGGAGCACCAAGCAGTCGTCAATTAACACAGCAATGAAATTTTCTACTTGTTT
AGCGTTCCCCTTACTTGTCTCGTCGGTATGGGCCACGAAGAATGATGCAGCAGTTTATCA
ATTGAATTCTCAAGAATCTGATAAAACCCCTGTTGTGACTAACAAAGATGCCTTGCTTTA
CTTATCAGATAGATTTGATATTTCTGATTATTATAAAATAGGTGACAATAGAGACGAAGT
TATCGATTTTATTGATCAACAAAATGAACTAGTCGACTCCAAGAAAACTGAAAACAATAA
TGCTAAATTAATTGTGTTAATTAATGGAATTTCAAAGCCAAACGAAGTTTTCCAATCCAT
TAAACCAGCATTCAACATCAAGAGAGCGAATGGATATGATGAGTTAAGCCATTCTATTAT
GACGAAGTTTCCAAAACAAATTGCAACTATTGGTAACTATAGCTCAATCCGATTAACTAA
TGAGATTAGATTAGTATCTAAACATGAACAAGACAATTCATTGTTAAAGCATTTTGAATA
TTTTAATGAAAAGCTCATGGGCATTTGGTCGTCTTTTACAAGATCAGTCCAAACCGATAA
TCAAGTTATTTTAACTAACAAAGTTGAACAGGATGCTACAACCTTAAAGTTGATTAATGA
CAAGTTATTCATAAATGAATTATCACAATTAGTACACTTGAATTCAGTGGCACCAAACAC
TGGTGATTCCATGTTTATTAACTTGAATTCTTTATTTTCGCTTGGTAAGAAGACTGGGTA
TGATTCGGAAACGTACAATTTTTCAATCAAAGTAATATCAGATTATTTGGTTGCCTTATC
AGCCAACTATGATATCTCTGTCATTGCATTACCGGCTGACAATAACAACAAGCATTTAAA
TAATCATTTGCAAAAGAGAAGTCAAGAGTTAAATGCTCTTTTCAAAGAAAGCAATGTCAA
TAAGAGAGCTTCCAATAATGGCGCATGTTTTTCTTCTGAAGATGCATGTAATGTTGGTAC
TTCGAGTTGTAATTCTCGCGGAAAATGCTCACAAGTTAAATCAGGGTGTTGGTCCTGTGT
TTGTGCTGCTACTCGTAATGAAGGCAAGACAAAAACTACTAATTGGTCCGGCTTTGACTG
TAGTAAAAAGGACATTTCATCAGAAGCTCACTTACTCTTATGGACAACTTTAGCTTTGGT
GATTTTATTTATTGGCGGTATAAAATTATTATATAATGTCGGAAATGAATCATTACCCGG
TGTTCTTGGAGCTGCTACAGCTTCTAAAAAGTCACAATAGACCCTTCTTGAATATTAGTC
TTCTATAAAATATATTAACTACTTATTTATGCCAATAATTTTACATGGCCGAATACAGCA
ATTTTTTGTACGCGATAAAATATTGTATGATATACCTTCTAATCAGAAATTCAAAAGGAT
CTGTTTTGTTTTTCAAGCATATATCAGCCAAGTAATAATGAAGTTTACTAGGAAATCCCT
TGTTTCAGTTTTTATGCTGCTATGTGTTATCTGTATGATATATTTTATGTCTTCTTCCTC
ATCTGAGGGATCACTCGGTAAATCGTCTCCGATTAATTTAAGCAAAAATAATGACTACTA
CGACTTCAAGAATGAACAAAGCAACCTAAAAGTCCAAGATTCCAGTAGCGATGAAATAGA
TAACCCAGAAGTAATTAGGAGACCTTCGAAGCAATCCAAACAACCAAAAGAAGAAGTTCA
GGAAGATGATATTATTCCAGAAGCCAGTAATAGCCAGTTCACAGAAACTCCTTTTATGCC
GAAAATGGCCAATGAGACATTGAAGGCACAATTAGGTAACGCTGCTTGGAAGTTGTTCCA
CACTATACTAGCAAGATACCCGGAAGAACCTAGCAAGCAAGAACAAACCACATTAGATCA
ATACATTCATTTATTTGCCCAGGTCTATCCTTGTGGAGATTGTGCAAGACATTTCCAAGG
CTTGTTAGCTAAATATCCACCTCAAATTAAGTCTAGAAAAACTGCGGCGTTATGGGGGTG
TCATATGCATAATAAGGTAAACGAAAGATTAGAAAAGCCTGAGTATGATTGTACTACAAT
TCTCGAAGACTATGATTGTGGGTGTGGTAGTGATGAAAAAGAAGATGATAAGACATTAGG
AAATGAAAATATTGAACATTTACGAAGTATTAAGGTTAATGAAAAAGAAGAATCACCTCA
ACTCGGAGGTTGAATGTAACATGATCAATATTAATACAAAAAGACCATATTGACTTTCCT
AATGACTAAGTGAACTAATT
>RG44F0049 Genomic segment corresponding to mRNA: XM_462584 Debaryomyces hansenii CBS767, DEHA0G25410g predicted mRNA.
TAATGAGATTAGATTAGTATCTAAACATGAACAAGACAATTCATTGTTAAAGCATTTTGA
ATATTTTAATGAAAAGCTCATGGGCATTTGGTCGTCTTTTACAAGATCAGTCCAAACCGA
TAATCAAGTTATTTTAACTAACAAAGTTGAACAGGATGCTACAACCTTAAAGTTGATTAA
TGACAAGTTATTCATAAATGAATTATCACAATTAGTACACTTGAATTCAGTGGCACCAAA
CACTGGTGATTCCATGTTTATTAACTTGAATTCTTTATTTTCGCTTGGTAAGAAGACTGG
GTATGATTCGGAAACGTACAATTTTTCAATCAAAGTAATATCAGATTATTTGGTTGCCTT
ATCAGCCAACTATGATATCTCTGTCATTGCATTACCGGCTGACAATAACAACAAGCATTT
AAATAATCATTTGCAAAAGAGAAGTCAAGAGTTAAATGCTCTTTTCAAAGAAAGCAATGT
CAATAAGAGAGCTTCCAATAATGGCGCATGTTTTTCTTCTGAAGATGCATGTAATGTTGG
TACTTCGAGTTGTAATTCTCGCGGAAAATGCTCACAAGTTAAATCAGGGTGTTGGTCCTG
TGTTTGTGCTGCTACTCGTAATGAAGGCAAGACAAAAACTACTAATTGGTCCGGCTTTGA
CTGTAGTAAAAAGGACATTTCATCAGAAGCTCACTTACTCTTATGGACAACTTTAGCTTT
GGTGATTTTATTTATTGGCGGTATAAAATTATTATATAATGTCGGAAATGAATCATTACC
CGGTGTTCTTGGAGCTGCTACAGCTTCTAAAAAGTCACAATAGACCCTTCTTGAATATTA
GTCTTCTATAAAATATATTAACTACTTATTTATGCCAATAATTTTACATGGCCGAATACA
GCAATTTTTTGTACGCGATAAAATATTGTATGATATACCTTCTAATCAGAAATTCAAAAG
GATCTGTTTTGTTTTTCAAGCATATATCAGCCAAGTAATAATGAAGTTTACTAGGAAATC
CCTTGTTTCAGTTTTTATGCTGCTATGTGTTATCTGTATGATATATTTTATGTCTTCTTC
CTCATCTGAGGGATCACTCGGTAAATCGTCTCCGATTAATTTAAGCAAAAATAATGACTA
CTACGACTTCAAGAATGAACAAAGCAACCTAAAAGTCCAAGATTCCAGTAGCGATGAAAT
AGATAACCCAGAAGTAATTAGGAGACCTTCGAAGCAATCCAAACAACCAAAAGAAGAAGT
TCAGGAAGATGATATTATTCCAGAAGCCAGTAATAGCCAGTTCACAGAAACTCCTTTTAT
GCCGAAAATGGCCAATGAGACATTGAAGGCACAATTAGGTAACGCTGCTTGGAAGTTGTT
CCACACTATACTAGCAAGATACCCGGAAGAACCTAGCAAGCAAGAACAAACCACATTAGA
TCAATACATTCATTTATTTGCCCAGGTCTATCCTTGTGGAGATTGTGCAAGACATTTCCA
AGGCTTGTTAGCTAAATATCCACCTCAAATTAAGTCTAGAAAAACTGCGGCGTTATGGGG
GTGTCATATGCATAATAAGGTAAACGAAAGATTAGAAAAGCCTGAGTATGATTGTACTAC
AATTCTCGAAGACTATGATTGTGGGTGTGGTAGTGATGAAAAAGAAGATGATAAGACATT
AGGAAATGAAAATATTGAACATTTACGAAGTATTAAGGTTAATGAAAAAGAAGAATCACC
TCAACTCGGAGGTTGAATGTAACATGATCAATATTAATACAAAAAGACCATATTGACTTT
CCTAATGACTAAGTGAACTAATTCACTCGAATTACCCTTTATTAAATATATATATATACT
AATATATTATACTATTGTACAACAGTTTGAAGTATTAGAATTAGCATTTCTCTGCTTTTT
AAACCTTTCGTACTGCTTGAATTTATTCTGCTCAGGTGGCAACTTCCAAAGACTTGGAAT
TATATAGTCAGGTGTATCCTGAACGTAATTAGTTATTCTAATGGTTAGTTTTTACTTCTG
TTTTTTAAACGGTGACATAAATACGTACAGTAATGATGCATTAGAAGCAGGTATCCTCTC
ACGCAATAATGCTTCCTTCAACCTTGAATTGAATTCTTGAATTCGTCTCAATTTGATTTC
TGCTATCCTGTTCGAGAGTGCTTCTGATTTGTCTTCCATATTGATCTATAGATCGTAATG
TCTCTTTATATCTTCACTAGTATGCTTATCATAAAACTATTTAAAGGGTTCATTTACACA
TTTGCAAAAACTGCATACCGCATAAATTATTTAGTATGTGCGATTAGAGGTATTTAAATT
TATACGATCATATAGAATAATGCACATATATTACTGTCCAATAGTTTAATGGTCTACCGG
ACAATTGTGAGTATCTCGATTGAAGAATGCCAGGTACAAGATGTAGCCGTATCCATTAGA
CCATATCAAATGCTTCTCACATATTATTAAATGTTCAGTAATTCAATGATTCCACTTGCT
TTATAACCATCATATATATATATATATATATATATACAGCTACTGGTTAGAAGAAGAACA
ATACCAAAATGCAAATTGCAATAACTGTAGCCAATATTAACGTATCTCTCTTCCTCCGAG
TATTAATTCTGGAAATAAGCACATTTATGCCGGGTATCAGCAGAACAGCACCCATCATCC
TCAGTTGCGCATTACTCAAGTGTGCCCTCTGGCTGTAGAGTTCATCTCTTGTATTG
>RG44F0050 Genomic segment corresponding to mRNA: XM_462583 Debaryomyces hansenii CBS767, DEHA0G25344g predicted mRNA.
ATGCAACCTAATATGCTGAGTCCACCGATGAATGTATATCCTATTTTTTTATAGTTCAAG
CTATATTTATGATTTAATTTCAAATAGCCACTGACGAAATGGTAAGATCCTATCACAACC
AAACCCATTAGAGCCACGTAATTGATGACATTCCCGATCTTCTCTAATCGCGACTTGTTT
AAATAGTATGTAATATAGTCCAAGTTGATCAAGCTGGAATCTCCATCAATAACGCTGGGA
ATCTGTCTGAATTTTGTGAAATGGTACCCTATCAATGGAAGCAACAAGTACCCCGAAAAC
AGCAAGGGACTCAAACCTGGTATAAGCCTCGATATCATGGACTTTCTATATCCCAAGCCA
ATTAGTCCTGTGATGCCACCTAGGCCTATATCATCTCTCTCGTCATTTTTGATTACTGGC
TCATAGACCAATTTGGAACGATGCTTCTCACCTTCCTTAAGGCGGCTTCTGATAAGCCGA
ATCCCTATACCAGAACAAACATGACAAATGCTTGATCCAATAATTATAAGATTTTCAAAG
TGTGGGATAGATTGATAAACAGCTCTGCTCATCTCAAATATTTCTTGCGCAAGCGGCATA
GGCACACCCAAACCTGGAACTATAACCACAGATGTTAAGTGTAACCCGAGAAAACTTGAA
AACGTATATGCTGAATATTTTTGCACCTTGAGTAAGTAGTATAGAATTTTCAGTAGTATA
GGGTTGCGTTTGTGCGGCATATAATTTGGTACTCCTTTCTCCTTTGCTATTAGATTCAAA
TCATCTAGCGTCATCGGTTCAGGAGATACTTCTCTAAGTTCAATTGGCGTTTCCATATTG
ATACATTTACTGTATAACTTAAATACAAAGTGTAATCATAATGAGATTATAATTTATTGG
CTCAGTAGAAGTACTGTATATAACGCAGTTCATAAACAACAGATAAACCGCTTGAAGAAG
AGTCTACCTGTCATACTTCAATAGAATAGAGCAAATCGAAATGTCATCAGCAACATTTAC
ACAAACCAGATCACAGGCATTGAATCTAGAGAAACAAGCCGATACATTATTGTCACGATA
TTCTGCATTTCAAAATTTATCTAATACAAGCTCAAGCGACGAAGAAAATGAACTAAGTGA
TTCCATATTCGAAAATTTACAGAAACGAGAGAATGTTATAAATACATTGAATAGAATATC
CGAAACGGACACGAATTTATCTACTTCCAAGTTACAACAATTACAAAGACATAAGGAAAT
ATTAAGCGAACATAAACGGTCATATGCCAAGATCAAAGGTGTTATAAAAGAAGAACGGAA
TAGAAACAACTTGTTATTTTCAGTAAGATCTGACATCGATGCCCATAGAGAAAGATCAAC
TAATAATTCAAACAATCGTGACTTGAATGCCAATGATTATATATTGGATGAGAGTGTTCG
AGCAGACAATGCTAATTCATTCGCAGAGAGACTATTGCAACAAGCATACAATACAAGAGA
TGAACTCTACAGCCAGAGGGCACACTTGAGTAATGCGCAACTGAGGATGATGGGTGCTGT
TCTGCTGATACCCGGCATAAATGTGCTTATTTCCAGAATTAATACTCGGAGGAAGAGAGA
TACGTTAATATTGGCTACAGTTATTGCAATTTGCATTTTGGTATTGTTCTTCTTCTAACC
AGTAGCTGTATATATATATATATATATATATATGATGGTTATAAAGCAAGTGGAATCATT
GAATTACTGAACATTTAATAATATGTGAGAAGCATTTGATATGGTCTAATGGATACGGCT
ACATCTTGTACCTGGCATTCTTCAATCGAGATACTCACAATTGTCCGGTAGACCATTAAA
CTATTGGACAGTAATATATGTGCATTATTCTATATGATCGTATAAATTTAAATACCTCTA
ATCGCACATACTAAATAATTTATGCGGTATGCAGTTTTTGCAAATGTGTAAATGAACCCT
TTAAATAGTTTTATGATAAGCATACTAGTGAAGATATAAAGAGACATTACGATCTATAGA
TCAATATGGAAGACAAATCAGAAGCACTCTCGAACAGGATAGCAGAAATCAAATTGAGAC
GAATTCAAGAATTCAATTCAAGGTTGAAGGAAGCATTATTGCGTGAGAGGATACCTGCTT
CTAATGCATCATTACTGTACGTATTTATGTCACCGTTTAAAAAACAGAAGTAAAAACTAA
CCATTAGAATAACTAATTACGTTCAGGATACACCTGACTATATAATTCCAAGTCTTTGGA
AGTTGCCACCTGAGCAGAATAAATTCAAGCAGTACGAAAGGTTTAAAAAGCAGAGAAATG
CTAATTCTAATACTTCAAACTGTTGTACAATAGTATAATATATTAGTATATATATATATT
TAATAAAGGGTAATTCGAGTGAATTAGTTCACTTAGTCATTAGGAAAGTCAATATGGTCT
TTTTGTATTAATATTGATCATGTTACATTCAACCTCCGAGTTGAGGTGATTCTTCTTTTT
CATTAACCTTAATACTTCGTAAATGTTCAATATTTTCATTTCCTAATGTCTTATCATCTT
CTTTTTCATCACTACCACACCCACAATCATAGTCTTCGAGAATTGTAGTACAATCATACT
CAGGCTTTTCTAATCTTTCGTTTACCTTATTATGCATA
>RG44F0051 Genomic segment corresponding to mRNA: XM_462582 Debaryomyces hansenii CBS767, DEHA0G25322g predicted mRNA.
ATCCATTAGACCATATCAAATGCTTCTCACATATTATTAAATGTTCAGTAATTCAATGAT
TCCACTTGCTTTATAACCATCATATATATATATATATATATATATACAGCTACTGGTTAG
AAGAAGAACAATACCAAAATGCAAATTGCAATAACTGTAGCCAATATTAACGTATCTCTC
TTCCTCCGAGTATTAATTCTGGAAATAAGCACATTTATGCCGGGTATCAGCAGAACAGCA
CCCATCATCCTCAGTTGCGCATTACTCAAGTGTGCCCTCTGGCTGTAGAGTTCATCTCTT
GTATTGTATGCTTGTTGCAATAGTCTCTCTGCGAATGAATTAGCATTGTCTGCTCGAACA
CTCTCATCCAATATATAATCATTGGCATTCAAGTCACGATTGTTTGAATTATTAGTTGAT
CTTTCTCTATGGGCATCGATGTCAGATCTTACTGAAAATAACAAGTTGTTTCTATTCCGT
TCTTCTTTTATAACACCTTTGATCTTGGCATATGACCGTTTATGTTCGCTTAATATTTCC
TTATGTCTTTGTAATTGTTGTAACTTGGAAGTAGATAAATTCGTGTCCGTTTCGGATATT
CTATTCAATGTATTTATAACATTCTCTCGTTTCTGTAAATTTTCGAATATGGAATCACTT
AGTTCATTTTCTTCGTCGCTTGAGCTTGTATTAGATAAATTTTGAAATGCAGAATATCGT
GACAATAATGTATCGGCTTGTTTCTCTAGATTCAATGCCTGTGATCTGGTTTGTGTAAAT
GTTGCTGATGACATTTCGATTTGCTCTATTCTATTGAAGTATGACAGGTAGACTCTTCTT
CAAGCGGTTTATCTGTTGTTTATGAACTGCGTTATATACAGTACTTCTACTGAGCCAATA
AATTATAATCTCATTATGATTACACTTTGTATTTAAGTTATACAGTAAATGTATCAATAT
GGAAACGCCAATTGAACTTAGAGAAGTATCTCCTGAACCGATGACGCTAGATGATTTGAA
TCTAATAGCAAAGGAGAAAGGAGTACCAAATTATATGCCGCACAAACGCAACCCTATACT
ACTGAAAATTCTATACTACTTACTCAAGGTGCAAAAATATTCAGCATATACGTTTTCAAG
TTTTCTCGGGTTACACTTAACATCTGTGGTTATAGTTCCAGGTTTGGGTGTGCCTATGCC
GCTTGCGCAAGAAATATTTGAGATGAGCAGAGCTGTTTATCAATCTATCCCACACTTTGA
AAATCTTATAATTATTGGATCAAGCATTTGTCATGTTTGTTCTGGTATAGGGATTCGGCT
TATCAGAAGCCGCCTTAAGGAAGGTGAGAAGCATCGTTCCAAATTGGTCTATGAGCCAGT
AATCAAAAATGACGAGAGAGATGATATAGGCCTAGGTGGCATCACAGGACTAATTGGCTT
GGGATATAGAAAGTCCATGATATCGAGGCTTATACCAGGTTTGAGTCCCTTGCTGTTTTC
GGGGTACTTGTTGCTTCCATTGATAGGGTACCATTTCACAAAATTCAGACAGATTCCCAG
CGTTATTGATGGAGATTCCAGCTTGATCAACTTGGACTATATTACATACTATTTAAACAA
GTCGCGATTAGAGAAGATCGGGAATGTCATCAATTACGTGGCTCTAATGGGTTTGGTTGT
GATAGGATCTTACCATTTCGTCAGTGGCTATTTGAAATTAAATCATAAATATAGCTTGAA
CTATAAAAAAATAGGATATACATTCATCGGTGGACTCAGCATATTAGGTTGCATCAGTCT
CATAAGATTTAAGAGCTTACCATTGGTGGAAGGGTTTATAGGAAAACTGTTCACTAATTA
CGTGAATTATTTAGCTGTATAATAACAATTGCAAATAAATTCGGACTGATCTCGGATTTC
TCATCAGGATGATTCGGTACTACTACATCGCACCCACATGACTCAAGTCGCTCTCTGCCA
ATAACAGTTTTCATGCGTAACATCTTCTTCCAAATATTGAGACACTTGCAGAAATTACGA
TATTTCATTATTAAGCACCAAAAACGATGTACAACTAAAAAAAATTATGAATGATTGCAT
CAATTGTCCACCGATTCGTAGTCCGTATAGATCGACCTTCATTCACATCCAGGTCCACTA
CATTCCCCATGCAACTACACCTGTCTTCCAATAAATTAGCATATATTCCATACAAATCTC
TTATATACACAGTACTCAGTCAAATGATCTATTATGTGGCGATGGTTTCAGCCTGTGCAG
CTTCTGGACCTAAGGTTGGTTGCTTGACGCTTCTCTTTGATCTGTAGTCCTTAACTGCAC
TCTTAATTGCGTCTTCGGCCAACATAGAACAGTGCAACTTCACCGGAGGTAATGACAATT
CCTTTGCAATAGCTGTGTTCTTAATCTTTACGGCCTCTTCAATAGTTTTACCCTTGACCA
ATTCCGTAAGGTACGAAGACGAAGCAATGGCTGATCCACAACCAAAAGTCTTAAACTTCA
CATCCTTGATAACTCCGGTCTCATCGTCTACCTGTATCTGTAATCTCATAACATCACCAC
ATGCTGGGGCTCCCACTAATCCGGTACCGACATCCACATCGAGTTTATTTAATGTACCGA
CATTTCTAGGGTTTGAGTAGTGATCAAGAACCTTTTCGTGATATAATCTCTTGGTAGGAA
GTGCCATGGATGGCATCATGTTGACTCTTTTAACTGCTGGCATAGCCCTTCTAGCTGGGT
TAGCTAATCTCAAAAATGATCTACTTATCATTGTTATTAATTATTAATAATTTTAAGTTA
TGTTAATCTATAATGAAAGATAAGGTTTTAATTAAAATATTCGTCTTTTACTGACGGTGG
AG
>RG44F0052 Genomic segment corresponding to mRNA: XM_462581 Debaryomyces hansenii CBS767, DEHA0G25300g predicted mRNA.
CTTGCTGCTGTTTTCTCTTGAGGGATGGATGGTCCGTCTGCAGAACAAACAGCAGGCTTT
TCAACCGACTTTTCAGCTGGCTTCTCGCCATTCCTTTCGCCAGAATCCCTTTCATTTTCT
CCTTCCACCGTTTTGTCAGTTCCCCCTTCGGAAATCCCCCCTTCGGAAATCCCCCCCTTC
TTCTCCTTATCAACCGACACCGATCCATTGTTCATCTTCTTCGTTAGCTTCTTCGATTTA
CCTCGAAACAACCAATCGACATCCCCGTTCGATACCCCAGTATCGTATTCATTCCCTGGT
TGATCTGCCATCTTATATCCCGCAAATGTAATTTCTATTTATCTTATAGTATGGCCGATA
CGCTGTTCGAATATTTTGCTCCAATTCGCCTTGTCTTCGATTATCTTCACTGTTGTGTCT
TGGCTGGATTTAACCGCTGGTTATAGGTTTATCCGATTTGTTGATAGTAGAACACTGCTT
ATTTGAATAGCAATTTTGATTTACTCGGTTTCGTTCCGATTATACCATACAACTAATGAT
GCCTCACTTTTAGCAATATGACCACTGGTTTTTGACTTGTGGCTCTTTTTTGCCTATGAT
TTCTGTAGTATACTGTAATGCACTTATCATCAAATGAGCCTTTGTGTAATGTCTGCCAAG
TCTTTCACGCCAAACCAGACATCCTGCATAAGTCACTCACCAGGACATTGCTCAGTGTCC
GACACAATATCGAGAAATATCACCAGAGTTACATTCGATATTCTTCTCCTGAATTTGCCT
GTTATGAGCGTTGCTTCATCCAGATGATTTTACGTAATCCATCCCTACTCCATATGACCA
ATTACGTAAGGTCGGAACCGTCATTACGTAATATCCGATGAAATTATTAATCATCTTTAT
ATATAAAGGCTCCACCGTCAGTAAAAGACGAATATTTTAATTAAAACCTTATCTTTCATT
ATAGATTAACATAACTTAAAATTATTAATAATTAATAACAATGATAAGTAGATCATTTTT
GAGATTAGCTAACCCAGCTAGAAGGGCTATGCCAGCAGTTAAAAGAGTCAACATGATGCC
ATCCATGGCACTTCCTACCAAGAGATTATATCACGAAAAGGTTCTTGATCACTACTCAAA
CCCTAGAAATGTCGGTACATTAAATAAACTCGATGTGGATGTCGGTACCGGATTAGTGGG
AGCCCCAGCATGTGGTGATGTTATGAGATTACAGATACAGGTAGACGATGAGACCGGAGT
TATCAAGGATGTGAAGTTTAAGACTTTTGGTTGTGGATCAGCCATTGCTTCGTCTTCGTA
CCTTACGGAATTGGTCAAGGGTAAAACTATTGAAGAGGCCGTAAAGATTAAGAACACAGC
TATTGCAAAGGAATTGTCATTACCTCCGGTGAAGTTGCACTGTTCTATGTTGGCCGAAGA
CGCAATTAAGAGTGCAGTTAAGGACTACAGATCAAAGAGAAGCGTCAAGCAACCAACCTT
AGGTCCAGAAGCTGCACAGGCTGAAACCATCGCCACATAATAGATCATTTGACTGAGTAC
TGTGTATATAAGAGATTTGTATGGAATATATGCTAATTTATTGGAAGACAGGTGTAGTTG
CATGGGGAATGTAGTGGACCTGGATGTGAATGAAGGTCGATCTATACGGACTACGAATCG
GTGGACAATTGATGCAATCATTCATAATTTTTTTTAGTTGTACATCGTTTTTGGTGCTTA
ATAATGAAATATCGTAATTTCTGCAAGTGTCTCAATATTTGGAAGAAGATGTTACGCATG
AAAACTGTTATTGGCAGAGAGCGACTTGAGTCATGTGGGTGCGATGTAGTAGTACCGAAT
CATCCTGATGAGAAATCCGAGATCAGTCCGAATTTATTTGCAATTGTTATTATACAGCTA
AATAATTCACGTAATTAGTGAACAGTTTTCCTATAAACCCTTCCACCAATGGTAAGCTCT
TAAATCTTATGAGACTGATGCAACCTAATATGCTGAGTCCACCGATGAATGTATATCCTA
TTTTTTTATAGTTCAAGCTATATTTATGATTTAATTTCAAATAGCCACTGACGAAATGGT
AAGATCCTATCACAACCAAACCCATTAGAGCCACGTAATTGATGACATTCCCGATCTTCT
CTAATCGCGACTTGTTTAAATAGTATGTAATATAGTCCAAGTTGATCAAGCTGGAATCTC
CATCAATAACGCTGGGAATCTGTCTGAATTTTGTGAAATGGTACCCTATCAATGGAAGCA
ACAAGTACCCCGAAAACAGCAAGGGACTCAAACCTGGTATAAGCCTCGATATCATGGACT
TTCTATATCCCAAGCCAATTAGTCCTGTGATGCCACCTAGGCCTATATCATCTCTCTCGT
CATTTTTGATTACTGGCTCATAGACCAATTTGGAACGATGCTTCTCACCTTCCTTAAGGC
GGCTTCTGATAAGCCGAATCCCTATACCAGAACAAACATGACAAATGCTTGATCCAATAA
TTATAAGATTTTCAAAGTGT
>RG44F0053 Genomic segment corresponding to mRNA: XM_462579 Debaryomyces hansenii CBS767, DEHA0G25256g predicted mRNA.
AAGGTTTACGATGATGCCTAATTATAGGAAGTTAATGTTAGATTGAGAATTACGAGATTA
GATTGCTTATTCAGATAATGCATCAAAATCTTCGTACACTGTTCATGACAACCTCATAAA
GCCTTTTGTCATATGTAATAATTAATGCAGACTGCTTTGTCTAATTAACTTTATTGTAGT
GTAAGCTTTAGTTAGATTTAGATCGAACCGTCTTAAAATTTTCTTAAGTGGGTTTAAATC
AAAGAAGACCTATAACATGATTACTCCCACCGTGTTAGATTGTCCTCCTTAAGAAGGGAT
GGATCTCTTGAGTTTGTATAATGAGCTACCTTCAGATCGTTCTATATTTTGCAATCATTT
TCAAAAATGTCTGCACATCACCTTCAAAATCATCATACTGTTGAAGACAACGGGGTCGGT
ATTCTCATTAATGAAGTAATAGCTTGTAGTAGTGAAACCATGATTGTACTGGCATTTCGC
TTCCTCAAAAAAATAAAAAAGATAATGACTCCGACGAGGTTCGAACTCGTGCATCTTTAC
GATAGTAGAACTTGAGTCTACCGCCTTAACCACTCGGCCACAGAGCCTTGTTATCTTGAA
AGACTTTCTCTTAGCTTGGCCACTACGTGTATTCCCTAGTTTTATTGCATACCATTTACT
TATATGATGATCCACTATGAACCTAAGTTTTGCCTATGAAATATCTACACCGCAAGCAAG
GAGTATATAACGGTATCATTCTCAATCTGAGTAAAGTGTCTCCATAAACACTGGTGATTG
CAAAACTATTACGGTAAATACTATACTGGGTAGTACATTACTTGGGTAAATACAAGCATA
ACCTTACCTTCCTTCGCCCTTAAAAATTGATCGTGTACTAACCATGAAAAAAAATATTTG
GCTCGAAAATTTTTTCACTCAATTCAGTACTAGTGAAAAAAAAGTTTTTAACTTTTACGT
TCATTCAACTTGTTCTTTAGATCAAAACAAACTAACTAAAATGCCTTTCGATCAACGCCC
AAAGAGTTCCTCTTACCACTCCCGTTTCCAAACTCCTTTCCGTAGAAGACAAGAAGGTAA
GACTGATTACTACCAAAGAAAGAGATTAGTCACTCAACACAAGGCTAAGTACAACTCTCC
AAAGTACAGATTAGTCGTTAGATTCACCAACAAAGACATCATTGCCCAAATTGTTTCTTC
CCAAATCACTGGTGATCTTGTTTTCACTGCTGCTTACGCTCACGAATTACCAAGATATGG
TATCAGCCACGGTTTAACTAACTGGTCTGCTGCTTACGCTGTTGGTTTATTAGTTGCCAG
AAGAGCTTTACAAAAGTTAGGCTTAGACGAAACCTACAAGGGTGTCGAAGAAGTTGAAGG
TGAATTCGAACTCACTGAAGCTGTTGAAGATGGCCCAAGACCATTCAAGGCTTTCTTAGA
TATCGGTTTACAAAGAACCACCACTGGTGCCAGAATTTTCGGTGTCTTAAAGGGTGCTTC
TGACGGTGGTTTATACGTTCCACACTCTCCAAACAGATTCCCAGGTTGGGATATCGAAGG
TGAAGAATTAGATGCTGAATTATTGAGAAAGTACATTATGGGTGGTCACGTCGCTGAATA
CATGGAAGAATTAATGGATGATGATGAAGAAAAATTCAGAACCTTATTCAAGTCTTACCT
TGCTGATGAAATTGAAGCTGAAGATGTCGAAGAATTGTACATGAACGCTCATGAAAAGAT
CAGAGAAGATCCATCTTTCAAGCCAACCGAAAAGAAATTCACCAAGGAACAATACGCTGC
TGAATCTAAGAAATACAGACAAACTAAGTTATCTAAGGCCGAAAGAGACCAAAAGATTGC
TGACAAGATTGTTGCTTTCAAGGCTTCTCAATAAGTTATTTAATTCTGTAAAATTTATTT
TTATTGAGTTATAATAATTTCTAATTTTGATTTCTAGTGTATATCTTTTAATAGGATTAA
TTTAAGATATTTTCTAACCAAGCTTGTAGTAGTACTGTACTGTTAATATTTATTTTTACT
AAAATAATCTTATTTACTCTTGTTTGTTAGATCTAACCCTTTGGGCGTCATTTAATAGTT
TGTCGTAAACTTCATCAACCACAGCATTAACTCTTTGGTCTTTACATTGACAATTATTAT
TTGGCTGATTAATACAAGCATCGCAACTTTTTTGATTTTCTATCGAATCGATAGAATCGT
AATCTTCCTTTGAAGACAGTGATCCGTAATTTACATGTGTCGATCTATCATTTGCTTGTT
GAGCCAGTTGTAATGATGACTTTAGGTTGACATCAGAATTGTTGGATCTTCGATTTTCAG
TTTCAGTCACATCTTCTAATTTATAAATATTTTCAATACTAATTCTATTGTCATTGATGT
TATCAATTAAATCAGTGATAGATTCGATTCCTTTTGCTGCAATAATAGCATCTCTCAATT
CGGAGCCTGAAGGTAACACATTGAGTGTTGGCACTTCACGCTTGTTTTGTTGCTCCGAAT
CGAAATTATCTTTAGGGTCATTTAATTTAGTCAAGTCATTTTCACTGTTATTCCTTTGCT
CAATAAAAACACCCCACCTATGTAACTCACCTTCTTCTTTCTCTAATTCTTTTGCATGGA
GTGAAGTTTGTGAAATAGATTTCATTAATACTGGCCTACCTGTTAAGTTATCAATAGGTA
CATTTTTCCCGTCAGATGACGAGTCAATAACAACCTGATGAGGCTGGAAATTTTGTTCAG
GGGATGGGAAATAGCTTGGCACGTTCAAACGTTCTACGTTATGCGGTGACAATATTGGTC
CAGCCGTAATCAACTCATTAGAATTTTCATGTAATGCATCACGTCCTTGTAAGTCAATTT
TTAAATTGTTGTTA
>RG44F0054 Genomic segment corresponding to mRNA: XM_462577 Debaryomyces hansenii CBS767, DEHA0G25201g predicted mRNA.
TACTCAGATTGAGAATGATACCGTTATATACTCCTTGCTTGCGGTGTAGATATTTCATAG
GCAAAACTTAGGTTCATAGTGGATCATCATATAAGTAAATGGTATGCAATAAAACTAGGG
AATACACGTAGTGGCCAAGCTAAGAGAAAGTCTTTCAAGATAACAAGGCTCTGTGGCCGA
GTGGTTAAGGCGGTAGACTCAAGTTCTACTATCGTAAAGATGCACGAGTTCGAACCTCGT
CGGAGTCATTATCTTTTTTATTTTTTTGAGGAAGCGAAATGCCAGTACAATCATGGTTTC
ACTACTACAAGCTATTACTTCATTAATGAGAATACCGACCCCGTTGTCTTCAACAGTATG
ATGATTTTGAAGGTGATGTGCAGACATTTTTGAAAATGATTGCAAAATATAGAACGATCT
GAAGGTAGCTCATTATACAAACTCAAGAGATCCATCCCTTCTTAAGGAGGACAATCTAAC
ACGGTGGGAGTAATCATGTTATAGGTCTTCTTTGATTTAAACCCACTTAAGAAAATTTTA
AGACGGTTCGATCTAAATCTAACTAAAGCTTACACTACAATAAAGTTAATTAGACAAAGC
AGTCTGCATTAATTATTACATATGACAAAAGGCTTTATGAGGTTGTCATGAACAGTGTAC
GAAGATTTTGATGCATTATCTGAATAAGCAATCTAATCTCGTAATTCTCAATCTAACATT
AACTTCCTATAATTAGGCATCATCGTAAACCTTAATATATATTACTATTCGAGTATATTT
TGGAAGTATTATAGTACTTTATAAGCCTTAATGTGTGTTTTATTCCAATATATTTGAATG
TATTATAGTATGTTTCATTATGGTAAGTCTCGTCATAGAAAGTCTTGCTATCGCCGACAA
GCGAAAAAGCTATGCTCGCGGATGCAGTACAACAAATCCTAGATTAAAAGATAACTACTA
GTATCTACTATTGACTATAAGAATAGAGATAATTGTGACAATGACGACAGACATTCCAAT
TATTACATCCATATTGGATACTGACTTGTACAAGTTGACGATGCATGCTGCAGTTGTCAA
GCATTTCCCGAACATACCCGTTGTATATAGATATACAAATAGGACACCATCGATGGTATT
AAACAAAGAAGCAATCGATTGGTTAAAGTATCAAATTTCCAAGCTAAGTGACTTAAGGGT
CAGTTCAGAAGAACTTGAATATTTGCGGAAAGCATTGCCACAAATGCCGGAGGTTTACTT
GAAATATTTGGAAACTTTCCAGCTCTTTCCCGACAAACAAATCAAATACTTCAATGACGA
GAGCAATTTTGAAGAATTTGAAATTGAAATGAAAGGCAAATGGGATGAAACCATGTTATA
TGAAATCCCTTTGTTGGCGTTAATATCAGAAGCTTATTTTAAATTTGTTGATACTGATTG
GAACTACGATGGTCAAGCAGAACGTGCCGAAGACAAATGTGCACAATTATTTAAGAACGA
ATGCACTTTTAGTGAATTTGGAACTAGACGGAGGAGATCATTCAAGACGCAAGATCTAGT
AGTGAAGAATTTATGTGATTTTGCTGGAAAGAATCCAGATAAGAAGCACTTTTTAGGAAC
ATCAAATGTATTATTGGCAAAAAAATACAATACAACACCTATAGGAACAGTTGCACACGA
ATGGTTTATGGGTATTGCCTCGATTACGCAGGACTATACAAATGCTAATAAACTTGCCAT
GGACTACTGGTTAGATACATTTGGTCCTGAACATGCTGGTTTGGCTTTAACAGATACATT
TGGAACAGATGCGTACTTAAAAGTATTTACCAAGCCTTACACTGATTATTATACTGGCGT
AAGACAAGATTCAGGCGATCCTGAACTGTTCGCTGAAAAATTAGCAGATCATTACAAGAA
GCAAGGGTATCCGGATTTTAGTAAAATAATATGCTTTAGCGATTCCTTAAACGTTGAGAA
GTGTTTAAAATATAAACAAAAAGTTAATAGTTTGGGATTGATCGCTTCTTTTGGTATTGG
AACGTTTTTCACAAATGACTTTGCGTCTGTGTCTGATCCCTCTACTAAGTCTGTTCCGCT
TAATATTGTCATTAAATTGAAAGAAGCCAACGGTAACCCTTCGATCAAAATTAGCGATAA
TCTTGGTAAAAATATGGGTGATCCGGCAGTAGTCTCGAGAGTGAAAAAAGAACTCAATTA
TGAAGAACATTCTTGGGCTGAGGGAGATGAAGAGAAGAGATGGGATTAGCTAATGTAAAT
TAATTTATATATCTAAGAACTATGATAGACTGCAAATTTACTCTTCTTAGTAGTGCAAAT
ACCATTATCATTGGGGAATAAAATATCATTCGTATCATGATGAATTGCTTAATGTATAGT
AAAGTAGACTAACGATATGGAATTGAATTACGATAACCTACTAAGAGTGCTAACCTTAGC
TAATGATTCTGAGAGAAATTCATATCAGCAGGATGCAGAGTCTCAATTGAAATCGTGGGA
ATCGCATCCAGGTTACCATTATTTGCTACAGGACATCTACTTGAAGACTGAACTACCATT
ACAGATAAGATGGTTAGCTATTATATGTTTTAAGAATGGTATCGAAAAATATTGGAGGTC
TTCGAGATCAAATGCAATTAGCAAAGAGGAGAAAGCACAAATTAGAGCAAAACTTTTTTG
CGTCCTTCATGAAAAGAATAATCAACTAACTATTCAAAATGCACATTCGACTGCACGTAT
TGTAAGATTTGACTTCCCTGGTGAATGGCCTTCGCTATTTGATGATATAGCTAAGAATTT
GGAAGAGTTTGTCTTCCAAAAAAATGACCTTATATCAACTAACAATTTACTCATCATATT
GAATCAAATCATCAAAACTGTATCTATGGTTAGAATCGGAAGAGCAAGACATGCAATGCA
GAGTAAGGCGCCAATAATAGTGCCCATGTTAATTAAGTTATACTTAAAATTCTTCCTGGA
GTTCACGAGTACATTAAATTTAGGTTTAATGGAGATCTGTTATCTCTGCTTGAAAAATTT
GAGAAGACTTATACCTGAGGGGTTCGAACAACCTCATAAGAACCAAGACATTGTAGAGTT
TTTGAAAATTACTGTGGAGCATTTGCAAGCATTAATCATGGAGCATGAAAAATACTCGTC
AGACCTATTGGAAAAATACGGTAAGTGCTATAGCAAATTGTATGTAAACTTGATTAATAA
TAATCCAACAAGTTTCATATTATTGCCTT
>RG44F0056 Genomic segment corresponding to mRNA: XM_462575 Debaryomyces hansenii CBS767, DEHA0G25157g predicted mRNA.
CTGAACTACTTCAATATGGGTTAGTTAACTCGACTGAGATACTTCCGATAATCTTATCCA
TCACTAGAAGTTATGCGTTAATTTCACCAGACTTATTTAGAGGCAATTTAGGATTGGAAT
TGTTCAGAATTTTATCAGGTTATGTATCTAATATGAGAGATGATTCGTTTTCAATATTCG
TATCTTTAATGGACGTTTTGTTTTTGAGGGAGATTCAGGATGAATCCTTTGTTAATATCC
TTATTTCCAGTGGACTCTTCAATGCAATGTTAAATTACTCCTTGGATCCAAATCAGTCGA
TTGTTTCTGCTAACAAGATGTTTTTAGTCTTCTCCAGATTGGCGTATAAGTCTGGCGAAG
CCTTCTTACAAATTTTGGACCATCTTTCTATTGATTTATCTAGGTTCTTAGATACTTGGT
TAGAGTATTACAACCGTAATGGGAATCCTCGTAATAAAAAGATTAACATATTAGGGTTAA
TTTCGTTAATTTCTGATGCCATCCCAAAAAAGAATGAAACCGTTTCGCTCAAATTTGCTG
ATATTACAAAACGAGTGTTGCTATTCTTAGAAGAGATTAATGAAACTGTTGATGGCAACT
GTATGGCTTATAATCAGGATTTTGTCTATGAAGACATCGATGAGTATTGTTATTTGGATC
CTAATATCAAACCACATGGAGAGAAGATAAGATACCAGAATTTACTTAGTGAGAATGATC
CAGTTTACAATATAAATGTTAGAAATTTCTTAGTCGAAGTAATCAACAAATTAAGGGGAT
CACTACAGGAATCTGATTTCAATCAATTGATGGCAATGAATGATCAATATTCTCTTGAGA
GATTACAATCTTTAGTACCTAATTAGCATTTTATAGACTTTTAATAATAGTACTTATTTT
AGTTCCTGTATGGTAGTCGCTCGTAAAAGTGATGAAAAAAGTTGGATTTAAAATCAGGCC
TTGGCCAAAATCCATAACTACTACATAAAAGGAATTGACAATGTTTAAAGCTGGTAGAAT
TGGGTTGTTCGTAAGATCACCAGCTGTTTATAAAAATGATATTTCTCTGTTGAGTATTAG
AAGGTTACATCTTACTCCAAAAGCATTCCAGAAGCTGAATAATCAACTGAGAGAATTCTA
TCGCCAGAAACTTCAAGAAGCAACTAATGATAGACATGAAAAAGCCCGTTTTAAGAATAG
AACGGCTGCTTATTACACTGCATCTGTTATTGTTGTTTTCTTAGCAGCCGGATTTGCGGC
AGTACCGCTTTACAGAGCAATCTGTCAAAGGACAGGATACGGTGGAACACCTATCACTGA
TTCTACTAGGTTCACCCCGGATAAACTTATTCCGGTTGATACTAATAAGAGAATAAGGAT
TCAATTTACATGTCAGGCATCGGGTATTTTACCTTGGAAATTTACTCCTCAGCAAAGAGA
GGTCTACGTTGTGCCAGGTGAGACAGCTTTGGCTTTCTATAAAGCAAAGAATATGTCAAA
GGAAGATATAATTGGTATGGCTACATATTCTGTTACCCCTGAAGTAGTTGCCCCATACTT
TAACAAAATTCAGTGCTTCTGTTTTGAAGAACAAAGGTTAAGTGCGGGTGAAGAAGTTGA
TATGCCTGTTTTCTTTTTCATAGATCCCGACTTTGCTAAAGACCCTCAAATGAGAAACAT
AGAAGATGTCGTATTGAATTACTCATTTTTTAGAGCCTCTTATAGTGATGGTGAGTTGGC
TGCGATTCCAATTGGAACGGTTGAAATGAAAGCTTCAATTCAGTAAAATAATAATAAATC
TCTGTAAATATTAGTCAAAATATGTCAAAGACATTTGTATATAGTCTTATATATGTATAT
ATGTATAAATTTTCTTTATGAAATCAAACAAATAAAGTATCATTCCATAAAACCTTAATA
GATGCAAAACTTTGTATAGTCATTTATACAATTATAATTGAATGTCTGTCATTAATGTTA
TATTAATTAAGCAAAGGGATTTCCCATTACTGTGTTTCTAACAAAGTTCCTTATGGAGTT
TGGAATAAAATTTTAGATAATTTTTTTTTAAAAATGAAGGATTCTTATATATTTACTGAA
AAAAATGTTAAATTTACAAATAAAATAAATACTTAAAAATACTCAAGAATTTATTCATAA
ACTAACAAAGCCTGATCCCAGATAATACGACGTGCTATTATTTTGGAGCCTCTTAATGCT
TTTACTATCCTTTTTATATCAAGAGAGTTCAAGTTAATTCAATGCCTCAGAAATTCGCAC
CCATATTCAGAAAAGCATTTATTGACAGATCTAAGTTCATGTATATACAAAGCATAAGCT
TACGCATAGTTATATGCGAAGTGTTGAGACAGTGCCAACAAAATTTTTTATTTACAAGGC
TACTTATGAGCGGTTTCACTCATCATTTTGATACACTTTTCAATATTCTCACCACGAATT
GCGCATACTGGTACAATTTTCCAATCCTGACTTTCAATAAATTTCCTCAAATCATTATAC
TTGTCAATTTTTTGTTCTAGATCAGCTTTTGTTGCTACTACCAATATTTTCTTAGCAGAC
ATTCTTTTAGGTCCCACTTCATTAATCAAGGTCATTAAATCTTTTATTGGGTCCTTGGAT
TCTAAAGAGATTACAAATACTAAACCACCAGACCTTTCTATATGTCTCAAGAAATCAAGG
CCCATACCTTTATTTTCAGATGCACCTTTAATTATTCCTGGAATATCGGCAACTGTGAAT
GGATCCTTATCAATGGACGTGAATAT
>RG44F0057 Genomic segment corresponding to mRNA: XM_462574 Debaryomyces hansenii CBS767, DEHA0G25135g predicted mRNA.
TCTTAAGGTTCTTCTTAACAATTCAGCCGTAGCTGTTCTATTGGTAAATATTATACTCAA
CGAGTCGCTATATTGCGGTAAATTCAAAATGCTATGTAAATAAGCCTCTTTAACATATGA
TGGAACAAAAACATACTTGACCAGTAAAGTGGAAGGAATCGCTACCTTATCAACGGTTTC
AACTTCATGAATAAAGACAGGCAATTTACCCTTTGGAACTGGCCTATCTTTCAAAGCACG
AACAGCATCAGTAACCGTTGCTGTGAATAGCAACGTCTGTCTCTTATCTGTCAGAGGCAA
AATATTAAAGCACCTTTCCAAATCACCTCCGAAACTGTTACTCAATAGTCTATCTGCTTC
ATCTAGAATCAAGTATTTAACCCTCCGTAAACCACAAACTGTATCTTCACCACTATTTAA
TATATGATCGGCCAATCTACCTGGAGTTGCTACCACAAAATGTGGCCTCCTCTGCAATTC
TAAAGCTTGTTTGACTATATCTTCACCACCTACAATGACACTTACCTTGATATTCATTGA
TGATCCCAAAGCAGCAAATTGTTCAGCTATCTGCAAAGCTAACTCTCTAGTGGGAGTTAA
AACAAGCCCATATATTCCCGACGGGTCTTCTGACCACTGAGTAAGCATCGGAGCTGCAAA
TGCAATTGTTTTACCGCTACCTGTCTTAGCACCTCCAATACAGTCATGGCCTTTGAGAAT
TTTCGGAATACATGCCGATTGAATAGTCGTTGGTGTATGAATTTTCATTGAGTTCAATGC
TTCGGATAACCATTTGGATACCCCGAGTTCTTCGAACGACATCCTTACGATTATTTATAT
GTTATATATGATATTGTTTTTATGATTAGCTATTTATGGTTCCATCGAGCGGCTTTTAGA
TATAAAAAAAATTATATGAATTTGATCACGTGTAATATCAATACTTAACAGCTACTGAAT
AACTACAAGGAAATCCATAAGCAAACTATTTATTGCATAAATGTTAAGTATCAAGAATGC
TTATGCATCTATAAGCTTTCGAAGAGGCTTCAGTAAGACCATATGTTGTGGCAATAAACA
GAATTTAGAGTCTAACATTAATGACCAATGGTTAAATGACTTGGAAGGCTCAACTGAAGA
AGAAATACCAGAGCCAGATTGTGTTATCAGTAAAGTTAGTGAATCAGATAATGACCAATC
AAAGGTTAATTATTTGGATAATATAAAGTATAAGCTTTTAGGCGTTGATAGTAAGGGTCT
TTCTGATATTCAAATGACATTAAAAGATTATTTTATGGGCAATGAGCACCATACTCACAA
CGTATTTCATGGCTTCTCGAAGTTTAAGCAAGCCCGTAAAAGTGAACAAAGAACATTTAT
AGATTTAAAGCTTATCAGAGTAAAGAGTGGTAAAGGTGGTAATGGATCGGCATCGTTTTT
TAGAGATGCGTTTAGACCTATGGGACCTCCTGACGGTGGAGATGGTGGTTATGGAGGGAA
TATATACGTCAATGCGGTTAACAACATTACCTCATTGCATAAGGTCAAAAGGTCGTATGA
AGCAAGGGATGGAACTCAAGGTATGGGGAAACAGTTGGATGGTAAAAATGGGGAAGATGT
TATTATTGAAGTTCCTGTTGGTACTACTGTTAGATGGGTTCCCGACCCTCTAGAACTCCG
GAAATACTTGCAGGAAACCCAGCAAGATTTGGATCAAATCAATTTGAATATTAAGGGTAC
TGGCCTCAAAAACGATTATATTCAATTTTTTAGAGAGAGTTTCAAACCAGGCGAAGGATG
GATTTTCAAGGAGAAGGAAGAAGACTATTTTCTTGAGAGGAAATTTTTCAACGATTTAAA
TGAAAAAGTCAAAGAATATGACACAGAAATAATAAAAGAAGAATTATATGAAGATAATTT
CCCAATGATGGGAATTGATTTCGATAAACCTACTTCTAAACCGGTTTTATTGATTAAGGG
AGGAAAAGGAGGTATGGGAAATATGCACTTTTTAACCAAAGATATTAGAAATCCAAAATT
TTGTAAAATGGGAAGAGCAGGATTGACTAAGTTTTTCTTACTAGAATTGAAATTAATTGC
TGATTTGGGCTTAGTTGGGTTGCCGAATGCCGGTAAATCAACCTTATTAAGGGCCATTTC
AAAAGCTAGACCAAGGGTAGGGCACTGGGAATTTACTACTTTACAGCCAACAATAGGAAC
AATATTCACGTCCATTGATAAGGATCCATTCACAGTTGCCGATATTCCAGGAATAATTAA
AGGTGCATCTGAAAATAAAGGTATGGGCCTTGATTTCTTGAGACATATAGAAAGGTCTGG
TGGTTTAGTATTTGTAATCTCTTTAGAATCCAAGGACCCAATAAAAGATTTAATGACCTT
GATTAATGAAGTGGGACCTAAAAGAATGTCTGCTAAGAAAATATTGGTAGTAGCAACAAA
AGCTGATCTAGAACAAAAAATTGACAAGTATAATGATTTGAGGAAATTTATTGAAAGTCA
GGATTGGAAAATTGTACCAGTATGCGCAATTCGTGGTGAGAATATTGAAAAGTGTATCAA
AATGATGAGTGAAACCGCTCATAAGTAGCCTTGTAAATAAAAAATTTTGTTGGCACTGTC
TCAACACTTCGCATATAACTATGCGTAAGCTTATGCTTTGTATATACATGAACTTAGATC
TGTCAATAAATGCTTTTCTGAATATGGGTGCGAATTTCTGAGGCATTGAATTAACTTGAA
CTCTCTTGATATAAAAAGGATAGTAAAAGCATTAAGAGGCTCCAAAATAATAGCACGTCG
TATTATCTGGGATCAGGCTTTGTTAGTTTATGAATAAATTCTTGAGTATTTTTAAGTATT
TATTTTATTTGTAAATTTAACATTTTTTTCAGTAAATATATAAGAATCCTTCATTTTTAA
AAAAAAATTATCTAAAATTTTATTCCAAACTCCATAAGGAACTTTGTTAGAAACACAGTA
ATGGGAAATCCCTTTGCTTAATTAATATAACATTAATGACAGACATTCAATTATAATTGT
ATAAATGACTATACAAAGTTTTGCATCTATTAAGGTTTTATGGAATGATACTTTATTTGT
TTGATTTCATAAAGAAAATTTATACATATATACATATATAAGACTATATACAAATGTCTT
TGACATATTTTGACTAATATTTACAGAGATTTATTATTATTTTACTGAATTGAAGCTTTC
ATTTCAACCGTTCCAATTGGAATCGCAGCCAACTCACCATCACTATAAGAGGCTCTAAAA
AATGAGTAATTCAATACGACATCTTCTATGTTTCTCATTTGAGGGTCTTTAGCAAAGTCG
GGATCTATGAAAAAGAAAACAGGCATATCAACTTCTTCACCCGCACTTAACCTTTGTTCT
TCAAAACAGAAGCACTGAATTTTGTTAAAGTATGGGGCAACTACTTCAGGGGTAACAGAA
TATGTAGCCATACCAATTATATCTTCCTTTGACATATTCTTTGCTTTATAGAAAGCCAAA
GCTGTCTCACCTGGCACAACGTAGACCTCTCTTTGCTGAGGAGTAAATTTCCAAGGTAAA
ATACCCGA
>RG44F0058 Genomic segment corresponding to mRNA: XM_462573 Debaryomyces hansenii CBS767, DEHA0G25113g predicted mRNA.
TTCTTCCTTCTCCTTGAAAATCCATCCTTCGCCTGGTTTGAAACTCTCTCTAAAAAATTG
AATATAATCGTTTTTGAGGCCAGTACCCTTAATATTCAAATTGATTTGATCCAAATCTTG
CTGGGTTTCCTGCAAGTATTTCCGGAGTTCTAGAGGGTCGGGAACCCATCTAACAGTAGT
ACCAACAGGAACTTCAATAATAACATCTTCCCCATTTTTACCATCCAACTGTTTCCCCAT
ACCTTGAGTTCCATCCCTTGCTTCATACGACCTTTTGACCTTATGCAATGAGGTAATGTT
GTTAACCGCATTGACGTATATATTCCCTCCATAACCACCATCTCCACCGTCAGGAGGTCC
CATAGGTCTAAACGCATCTCTAAAAAACGATGCCGATCCATTACCACCTTTACCACTCTT
TACTCTGATAAGCTTTAAATCTATAAATGTTCTTTGTTCACTTTTACGGGCTTGCTTAAA
CTTCGAGAAGCCATGAAATACGTTGTGAGTATGGTGCTCATTGCCCATAAAATAATCTTT
TAATGTCATTTGAATATCAGAAAGACCCTTACTATCAACGCCTAAAAGCTTATACTTTAT
ATTATCCAAATAATTAACCTTTGATTGGTCATTATCTGATTCACTAACTTTACTGATAAC
ACAATCTGGCTCTGGTATTTCTTCTTCAGTTGAGCCTTCCAAGTCATTTAACCATTGGTC
ATTAATGTTAGACTCTAAATTCTGTTTATTGCCACAACATATGGTCTTACTGAAGCCTCT
TCGAAAGCTTATAGATGCATAAGCATTCTTGATACTTAACATTTATGCAATAAATAGTTT
GCTTATGGATTTCCTTGTAGTTATTCAGTAGCTGTTAAGTATTGATATTACACGTGATCA
AATTCATATAATTTTTTTTATATCTAAAAGCCGCTCGATGGAACCATAAATAGCTAATCA
TAAAAACAATATCATATATAACATATAAATAATCGTAAGGATGTCGTTCGAAGAACTCGG
GGTATCCAAATGGTTATCCGAAGCATTGAACTCAATGAAAATTCATACACCAACGACTAT
TCAATCGGCATGTATTCCGAAAATTCTCAAAGGCCATGACTGTATTGGAGGTGCTAAGAC
AGGTAGCGGTAAAACAATTGCATTTGCAGCTCCGATGCTTACTCAGTGGTCAGAAGACCC
GTCGGGAATATATGGGCTTGTTTTAACTCCCACTAGAGAGTTAGCTTTGCAGATAGCTGA
ACAATTTGCTGCTTTGGGATCATCAATGAATATCAAGGTAAGTGTCATTGTAGGTGGTGA
AGATATAGTCAAACAAGCTTTAGAATTGCAGAGGAGGCCACATTTTGTGGTAGCAACTCC
AGGTAGATTGGCCGATCATATATTAAATAGTGGTGAAGATACAGTTTGTGGTTTACGGAG
GGTTAAATACTTGATTCTAGATGAAGCAGATAGACTATTGAGTAACAGTTTCGGAGGTGA
TTTGGAAAGGTGCTTTAATATTTTGCCTCTGACAGATAAGAGACAGACGTTGCTATTCAC
AGCAACGGTTACTGATGCTGTTCGTGCTTTGAAAGATAGGCCAGTTCCAAAGGGTAAATT
GCCTGTCTTTATTCATGAAGTTGAAACCGTTGATAAGGTAGCGATTCCTTCCACTTTACT
GGTCAAGTATGTTTTTGTTCCATCATATGTTAAAGAGGCTTATTTACATAGCATTTTGAA
TTTACCGCAATATAGCGACTCGTTGAGTATAATATTTACCAATAGAACAGCTACGGCTGA
ATTGTTAAGAAGAACCTTAAGAAAATTGGAATTTAGAGTGGCGTCATTGCATTCTGAGAT
GCCTCAAACAGAAAGAACAAATTCATTACATAGATTCAAAGCGGGGGCCGCTAAAATATT
AATCGCAACTGATGTCGCTTCCAGAGGTTTAGATATTCCAACCGTTGAATTGGTAGTTAA
TTACGATATACCTGCAGATGCAGATGATTTCATCCATAGAGTTGGTAGAACTGCAAGAGC
GGGAAGAAAAGGTGATGCTATATCTATAGTTGCTGAGAAAGATGTAGATAGGATTTTGGC
TATTGAAGAGAGAATAAATAAGAAAATGGATTTGATAGAAGATATTAGTGATAATAAGGT
TATCAAGGACTCTTTGAATAAAACCAGTGTTGCAAAGAGAGAAGCTTTCATGGATATGGA
TAGAGAGAATTTTGGAGAAAAGAGAAAGATTAACAAAAGTAAACGTCAAGCAAATGAAGG
AACCATCTCAATACATGAATCAAAGAAAAAGAAGCACCATAAATAACTCAAGAATTAAAT
AATGCATTATAAATTTAAATAGACTCATCTAAGTACCCTTCTATAATTAACGATATACTG
ATAGCGATCAACGTTATAATTATGCACGTCATACATATTACCGTTGCAATATTATTGAAA
TTGTAGGTCTCGATCTTGTGTTTAGCATACCTTTGAATAGTAATAAAATAATTAACCCCA
CTGATAATCAACACGCAAAGCGACAAGCCAAATAAAACAAATGAAGCCACTGTGGAATAC
GTAGAGCTGTTGAATGGTGGTCGTTTTTTATTATTCCCGCTTTTCCCTGAGGAATCTAAT
TTAAAGTTTATTACTATCCCTAATGCTGTGAAAAATAACGACGTTGCAAACCTAATGAAC
GATAATAAAGTACGCTCCAGTTGTAAAACATCTCTTGGTTCTGATGCAGATACTTTCATT
ATCAAACTGTACGGCAATTTGCCCAATAAAGTCAGTCTTCCTGATAGGGATATCTCATGC
TCTTCTTCATACTGTAAAACCTCATTCTGAATTGTCGTTTCTGGTACTTCAGTTGATTCC
TGTAACCTAAATCTGTTTATTTGATTGAGTGTATCATCACCTATGACACCAGCCACCATC
TTGTATTTATATTCTTATCTACCTTCAAATGTATATCTAAGCATCTATATCAACCTTTTT
TGCATACATTTAGTGCGTGTACCGAAATAGAAATAGCAGAAAATAAATCTATCATACTAT
ATAGACTTGTTTATAAATATATATAAGTGATAATTATTCAATAAAGAAGACTTAATAGGC
TAAGCTAGGCATACATAGGTATGAAGAACTCAAAGAAAAATGCGTGCCCAAATTGCGGCC
ACACAAATTTTACAGTGGACAGATATACGGCAGCGGGAGATATTTCATGTTCAAGATGTG
GAACAGTCCAGGTGGAAAACCCGATTGTTAGTGAGGTACAGTTCGGGGAATCGTCATCGG
GAGCGGCGATGGTCCAGGGGGCTATG
>RG44F0059 Genomic segment corresponding to mRNA: XM_462572 Debaryomyces hansenii CBS767, DEHA0G25091g predicted mRNA.
CATTCAATCTACGTTGCAAAGTTTCTTCTGCAACATGCGCTACTGCAACTATTTCCGCAT
GTGTTCTTCTGAAATTATTCATTCTAGCTGCTAATAAAACACAAGCCCCTGCCACCCCTG
CAGGACGTCTACCTTCATGGATCCAATCATTTGCCATTCTCTGCGCTAACTTCACTGCAT
CCTTAATAACTTTACTGTTTTGATCACGAAAGTTTAGTTTCTCAGCGAAATGTTGAATGA
AAAGGGACGGGTCTGCCAACGGCAACGACGTTATATGTAACGTTTTAACCATCTTCAAAA
ATGTTGCACCTAACGAATATACTGAAATTTGCAAACGTGAACTAAAGTCTATCAACATAT
GATGCGTTTTTTCCTTTCTACATGCAACATACAAACAAGCTGCAAGAACATTCTGCGATC
TCCTACCCTGAACAAAATTGTTGGTTAATGCTAATCTGAACCATGCACCTGCTGCATCTG
CAATATAATCGGGTATTTTTAAAGCTGTTGCAATCCTTCTAATCTTCTTTTTTCCGTTCG
CTAACGTTTGTTCCCTACTTTCCATCGCATTTTGTCTGCCGTTAAACGTAGCTCTAGCTT
GATCTGCACCAACCATAGCCCCCTGGACCATCGCCGCTCCCGATGACGATTCCCCGAACT
GTACCTCACTAACAATCGGGTTTTCCACCTGGACTGTTCCACATCTTGAACATGAAATAT
CTCCCGCTGCCGTATATCTGTCCACTGTAAAATTTGTGTGGCCGCAATTTGGGCACGCAT
TTTTCTTTGAGTTCTTCATACCTATGTATGCCTAGCTTAGCCTATTAAGTCTTCTTTATT
GAATAATTATCACTTATATATATTTATAAACAAGTCTATATAGTATGATAGATTTATTTT
CTGCTATTTCTATTTCGGTACACGCACTAAATGTATGCAAAAAAGGTTGATATAGATGCT
TAGATATACATTTGAAGGTAGATAAGAATATAAATACAAGATGGTGGCTGGTGTCATAGG
TGATGATACACTCAATCAAATAAACAGATTTAGGTTACAGGAATCAACTGAAGTACCAGA
AACGACAATTCAGAATGAGGTTTTACAGTATGAAGAAGAGCATGAGATATCCCTATCAGG
AAGACTGACTTTATTGGGCAAATTGCCGTACAGTTTGATAATGAAAGTATCTGCATCAGA
ACCAAGAGATGTTTTACAACTGGAGCGTACTTTATTATCGTTCATTAGGTTTGCAACGTC
GTTATTTTTCACAGCATTAGGGATAGTAATAAACTTTAAATTAGATTCCTCAGGGAAAAG
CGGGAATAATAAAAAACGACCACCATTCAACAGCTCTACGTATTCCACAGTGGCTTCATT
TGTTTTATTTGGCTTGTCGCTTTGCGTGTTGATTATCAGTGGGGTTAATTATTTTATTAC
TATTCAAAGGTATGCTAAACACAAGATCGAGACCTACAATTTCAATAATATTGCAACGGT
AATATGTATGACGTGCATAATTATAACGTTGATCGCTATCAGTATATCGTTAATTATAGA
AGGGTACTTAGATGAGTCTATTTAAATTTATAATGCATTATTTAATTCTTGAGTTATTTA
TGGTGCTTCTTTTTCTTTGATTCATGTATTGAGATGGTTCCTTCATTTGCTTGACGTTTA
CTTTTGTTAATCTTTCTCTTTTCTCCAAAATTCTCTCTATCCATATCCATGAAAGCTTCT
CTCTTTGCAACACTGGTTTTATTCAAAGAGTCCTTGATAACCTTATTATCACTAATATCT
TCTATCAAATCCATTTTCTTATTTATTCTCTCTTCAATAGCCAAAATCCTATCTACATCT
TTCTCAGCAACTATAGATATAGCATCACCTTTTCTTCCCGCTCTTGCAGTTCTACCAACT
CTATGGATGAAATCATCTGCATCTGCAGGTATATCGTAATTAACTACCAATTCAACGGTT
GGAATATCTAAACCTCTGGAAGCGACATCAGTTGCGATTAATATTTTAGCGGCCCCCGCT
TTGAATCTATGTAATGAATTTGTTCTTTCTGTTTGAGGCATCTCAGAATGCAATGACGCC
ACTCTAAATTCCAATTTTCTTAAGGTTCTTCTTAACAATTCAGCCGTAGCTGTTCTATTG
GTAAATATTATACTCAACGAGTCGCTATATTGCGGTAAATTCAAAATGCTATGTAAATAA
GCCTCTTTAACATATGATGGAACAAAAACATACTTGACCAGTAAAGTGGAAGGAATCGCT
ACCTTATCAACGGTTTCAACTTCATGAATAAAGACAGGCAATTTACCCTTTGGAACTGGC
CTATCTTTCAAAGCACGAACAGCATCAGTAACCGTTGCTGTGAATAGCAACGTCTGTCTC
TTATCTGTCAGAGGCAAAATATTAAAGCACCTTTCCAAATCACCTCCGAAACTGTTACTC
AATAGTCTATCTGCTTCATCTAGAATCAAGTATTTAACCCTCCGTAAACCACAAACTGTA
TCTTCACCACTATTTAATATATGATCGGCCAATCTACCTGGAGTTGCTACCACAAAATGT
GGCCT
>RG44F0060 Genomic segment corresponding to mRNA: XM_462571 Debaryomyces hansenii CBS767, DEHA0G25069g predicted mRNA.
GATATTAGTGATAATAAGGTTATCAAGGACTCTTTGAATAAAACCAGTGTTGCAAAGAGA
GAAGCTTTCATGGATATGGATAGAGAGAATTTTGGAGAAAAGAGAAAGATTAACAAAAGT
AAACGTCAAGCAAATGAAGGAACCATCTCAATACATGAATCAAAGAAAAAGAAGCACCAT
AAATAACTCAAGAATTAAATAATGCATTATAAATTTAAATAGACTCATCTAAGTACCCTT
CTATAATTAACGATATACTGATAGCGATCAACGTTATAATTATGCACGTCATACATATTA
CCGTTGCAATATTATTGAAATTGTAGGTCTCGATCTTGTGTTTAGCATACCTTTGAATAG
TAATAAAATAATTAACCCCACTGATAATCAACACGCAAAGCGACAAGCCAAATAAAACAA
ATGAAGCCACTGTGGAATACGTAGAGCTGTTGAATGGTGGTCGTTTTTTATTATTCCCGC
TTTTCCCTGAGGAATCTAATTTAAAGTTTATTACTATCCCTAATGCTGTGAAAAATAACG
ACGTTGCAAACCTAATGAACGATAATAAAGTACGCTCCAGTTGTAAAACATCTCTTGGTT
CTGATGCAGATACTTTCATTATCAAACTGTACGGCAATTTGCCCAATAAAGTCAGTCTTC
CTGATAGGGATATCTCATGCTCTTCTTCATACTGTAAAACCTCATTCTGAATTGTCGTTT
CTGGTACTTCAGTTGATTCCTGTAACCTAAATCTGTTTATTTGATTGAGTGTATCATCAC
CTATGACACCAGCCACCATCTTGTATTTATATTCTTATCTACCTTCAAATGTATATCTAA
GCATCTATATCAACCTTTTTTGCATACATTTAGTGCGTGTACCGAAATAGAAATAGCAGA
AAATAAATCTATCATACTATATAGACTTGTTTATAAATATATATAAGTGATAATTATTCA
ATAAAGAAGACTTAATAGGCTAAGCTAGGCATACATAGGTATGAAGAACTCAAAGAAAAA
TGCGTGCCCAAATTGCGGCCACACAAATTTTACAGTGGACAGATATACGGCAGCGGGAGA
TATTTCATGTTCAAGATGTGGAACAGTCCAGGTGGAAAACCCGATTGTTAGTGAGGTACA
GTTCGGGGAATCGTCATCGGGAGCGGCGATGGTCCAGGGGGCTATGGTTGGTGCAGATCA
AGCTAGAGCTACGTTTAACGGCAGACAAAATGCGATGGAAAGTAGGGAACAAACGTTAGC
GAACGGAAAAAAGAAGATTAGAAGGATTGCAACAGCTTTAAAAATACCCGATTATATTGC
AGATGCAGCAGGTGCATGGTTCAGATTAGCATTAACCAACAATTTTGTTCAGGGTAGGAG
ATCGCAGAATGTTCTTGCAGCTTGTTTGTATGTTGCATGTAGAAAGGAAAAAACGCATCA
TATGTTGATAGACTTTAGTTCACGTTTGCAAATTTCAGTATATTCGTTAGGTGCAACATT
TTTGAAGATGGTTAAAACGTTACATATAACGTCGTTGCCGTTGGCAGACCCGTCCCTTTT
CATTCAACATTTCGCTGAGAAACTAAACTTTCGTGATCAAAACAGTAAAGTTATTAAGGA
TGCAGTGAAGTTAGCGCAGAGAATGGCAAATGATTGGATCCATGAAGGTAGACGTCCTGC
AGGGGTGGCAGGGGCTTGTGTTTTATTAGCAGCTAGAATGAATAATTTCAGAAGAACACA
TGCGGAAATAGTTGCAGTAGCGCATGTTGCAGAAGAAACTTTGCAACGTAGATTGAATGA
ATTCAAGAAGACCAAATCTGGTGAGTTGACAGTTGAATCATTTAGGGAGTCCCTAGATAC
CGAAGTTTCCAATCCGCCATCATTTGATAGAAATCGTGATTTGGAGTTGAAGTTAGCCAA
ACAATTAAAAGATAAAGAAGCCGCATTAAAGAAGTTTGAAGAATTAGCTAAAAGTAGGGA
CAACACACCCGATTATGACAGTGACGATGTCTCTGAGGAAGGATCAACAAGAAAGCAAGA
CTTACAGGATATAATAGAAGATAGTCGACTCAAAAATCAGCAATCTAAAAAGGATAAACT
TTTGAAGACAATTTTGAAGGATTGCGATTTACTGGAAAATGAAATATCAGAGCAATTAGC
CAGAATTATTCAAAATCAAAAAAAAAGCTTACAAAACTCCATGTATATGATACCATCCGA
ATTACAAAGAACTACAGACGAAGAAGAAAAAATTGATCTAGACAAACCTCGTAATTTGGT
AAAGAATTTACCCAAGACCCAGGACTTACTATCCAAGATATCGTCAGACCCTAAGGAATT
CGACGACCTTGATGATTCAGAATTGGATCATTTCTTATTGACAGAGGATGAATATAAACT
CAAAGAAAGGTTATGGACCGGTTTAAACCACGACTTTATTGTTGCCCAGGAGAAGAAGCG
CTTAAAACAAGAAACAGATGAGTTAACTGGTAATACCTCAGGTGCAAATCGCAAGAAACG
TCGCCAAGGCAAAAATTCAGGCGTCGAAGGTATTGACGGTGATTTTGTTAATGAAATGGG
TATTAATGATGCGTTAACAGGCATAGGTGTTGACGAAGCCACCGGTGAACCATTAACTGC
GGCTGATAGCGCAAAAAGAATGCTTTCAAAGAAGTCATTCTCGAAGAAGATCAACTATGC
AACACTTGGTGATTTGTTTGATGATAATAAGGCTGGTAAAATTGGGATATAGTATGTAGT
ATATATAGTGAATAGATACAAGTTTTTGTTATCAATGGTTCTAAGCCCGCGACTAATTTT
TTTTGTCGCAATTTTTTTTTGTTAGTGCGATGGGATGAGGAATAAAATAAATACTAAGAA
ATATACTGGAGAAAGAAAAGGATTGAATAGCTTTTAAAAGTATAAATATTTAGACATGGG
TAAAAGAAGAAGAGCTGCTATATTACCAACTAACATTATTTTGTTACAAAATGTTGTTCG
TCGTGATCCAGAATCATATTATGAAGAATTTGTACAGCAATATTCTCATTATGAATCCTT
GAGAGATATCTTTTTAATGAACCCTTCAGGAGCTAGTAAGGGCACTGAGTTTGGAGAGTT
GATTGGTTTCGTTTCAGCAGTATGTGATTGTTATCCAAAGGAAACAAGTAACTATCCAGA
CGAATTGAAGAATCTTTTATTGAATAACCATAGAGATTTATCACCGGAATTGAGAGAAAA
AATTATTCAATGTTTAACCATGTTAAGAAACAAGGGTATTGTTTCGGCAGAATCCTTAAT
TCAAACAATTTTTCCATTGTTATCCGCATATAGTAACTCATCTGCTGCTTCAGTGAGTGG
CCAACATATCAAAGCTTTAAGGCATCAAATTTACAGTACATTGATTTCACTTTTAAAATC
GGTAAATACTAGTTCCAAGAACCAGAAGTTAAACAGATCTACTCAAGCTTTATTATTCAA
TTTGTTAGAGCAAAGAGATGCCCAGGGATTATGGGCCACAAAATTAACTAGAGAATTATG
GAGAAGAGGTATCTGGGATGATTCGAGAACAGTAGAAATCATGACCCAAGCGGCTTTGCA
TCCTGATGTTAAGGTTGCTGTTGCCGGGACGAATTCTTTTTGGGTGCTGATAAAGAAAGA
GAAGAAAATTTTGAAGATGATAGTTCAGATGACGAAAAGTTCGATATGGGAGCCTTGAAA
CATAGATTTCAAGTCCAAAAGAAATCGCTTAA
>RG44F0062 Genomic segment corresponding to mRNA: XM_462569 Debaryomyces hansenii CBS767, DEHA0G24992g predicted mRNA.
TTTTTCAACCTTCTTTCTCTTTTTCTTTTCTTCTGGTTGAGTCTCACCACCATTAGTGGC
CACCAGAGCACCAGAAGCAGCACCAGCAGATGCCACTGGAGAAGATGCTTCCTCCACTTC
CGGAACAGCAGCAGATGTGCTAGTAGCAATATTGTTCAATGTAGACGCCAAACTGTTTAA
TGATTCTCCATTAAGGTTTTCATTTGACGATGCTTTGTAAAAATTGACAGTTGCGGTTGC
TGCATCTTGTGCAGCCTTAGAAAGTTCAAAAAGGGATGCAACAAGTGTATCTTTAGCGTT
CTTAAGTTCTGACATATTCTGTGTAAATATTCAACAATATCCAATCTGGTTTGTCGTTAG
TTATAATTAAGTTTACAAGTTTTTCTGTCCACAATTATAATTTCATCGAAAAACAACACT
CCTTCGCGGCGGACATCGTCGAATTTACCGCACTCCGCCCTTAGCGAATTAGTGAGCGAT
TTTCATTTTAATTGGCGAGGTTCCTCGTTTTCACAAAATTTGGTGCGAGCCTTGCCTAAC
TTATTTGCCGATTGCTGTGAAGAATATTGGGCTTGCGTGCTCAAGAGTCACTATGTTAGT
ACATTAACTTTTTGCACCCACTAATAGATATCTTCTGCAAACCCCATATATAGTTGTACG
CATATATATATTGTTACGAGTGTATCAAACGACGAAACAAATTGCAAGAGTAAAAAATTG
ATAACATCTTAGTGACATTTGAACGATGTTGAAGTAGTAAAGGCAAATAAGTATGGTAGA
ATCCACCTACGAAAATATGGCACGATGTTCGCAACCTCACTGTAAACGTGTGATGAAATT
TAGCGGAGGACGGGAACGATTGAGTCGCGAAAGTCATTCAGTTATCGCTAGGATTTTTCG
TCAAGGCACATTCAGTGATTGTATAGTGAGAGATTTAATGCATTAAAAAGCGACAAAATT
TCACAGACCGAACGGAAATACACCAGTACAATCGGAGGGAATGTTTAAATCAGCAGCTCA
ATGTCAAAGGACCTTATGGGTGGGGCCAAGATGGTTATCATCAACTAACAAGGCATGTGT
ATATGCAATTACATGCCCTGGACAAGGGATTATCAAGGATGGGTTATTAGTTCCGTATGC
GAAATTCCAGCATCATTTCCAAGACAGTCTTGAGATCATCGATGAAAGTTTGAACGAAAA
ATTTAGTGATAAATTGTTGAATAGCCAAGTAGGATTCGGAAAGGAATGGCTCATACACAC
CTCTAATGCACAGCCAGCGATATTGGCAACAACCTACATAATATGTGAGATAATACGCAA
GGAATACGGTATTGATTTACCCCAGAATGATAAGGTGAAGTTTTTGTTAGGCCATTCGCT
AGGTGAATATACAGCTCTCTTGCTTGCGGGAGTGTTGGACTTGACCGGAGCAATAAGGCT
AGTACGAGAAAGAGGACGGTTAATGGAAGAGTTGGTTACCAACAACGATTATTCGATGGT
TGCGTTGATGTTCAAGCCCAGTTTTTTTACCGAAATTCTCTTGATGAGTCAGGAGGCGGA
AGTGCTCGCAAACGTCAACTCGTACCAGCAAATAGTTTTGTCGGGCAAGTCGTCAAAAAT
TGATAAGACTATAGCTGAGATAAATAGTGAATCAAAGAAAATATTGAAGACAGTCAAATT
GCCGGTCAAGATCCCGTTTCATAATACGATTTTGCATGAAATAGAGCCTAAATTATTACA
ATTAGCTACACCTCTACAAAAGCCTACAAAACCTATAGTTGCAAACTTGCAAGGTGAGGT
ATCACCTGATCCATTTACATGCACGATAAGGGCCAATTCGAAACCTGTTCAATGGACAAA
GTCAATGGAATACCTAGTAACAAACAATGTAACCGATGTTATAAATTTAGGTCCTGGGGA
TGTTTTGCAGGGACTCAATTCGAAATTCAAGGTTAGAAACTATAGTGTTGATTCTGTGGA
ATCTATGAATGAGTTACGGAATTTATTTAGTGCATAATAAAGTTTTCACGACGTGTTTCA
TTAGATATACTGTTTGACGTGTATCTACTGTAGGCTTTTATCAATATCAGTTCGGAGATA
TGCTTCATCGGAATTGGCAAGTGAAAAATCGACTCGGCCTTACGTTATTATTTTTTTTTT
TCGCGAGTCATTATGTATGGTTCAGCAAGCTGATAAATGTTGACGATGATATTTTTCATT
TTATTCAGTAGAATCTTACACTCTCTAAGCTTAATTTAATAAAATGGTTGCTCAGTTAAT
CGATGGTAAGGCTATTGCTTTACAGGTTCGTACCAAAATTCATGCAGAAATTGACCAAAT
TCAATCCCAACATAAGGATTTCAAGCCAACATTGACTATTATTCAAGTTGGTTCTAGAGC
CGATTCTTCTACATATGTTAGAATGAAATTAAAGGCAGCAGAAGAGGCGTCCGTTGAGTG
TAATATTATCAATTTACCAGAAACAATCACTCAATTTGAATTAATAAATCAAATTCAAAA
ATTGAATGAGTCACAATCTGTCGATGGTATTTTAGTTCAATTACCTATCCCAGATCATTT
AGATGAAGCTGTTGTTACTAGTGCAGTTTTGGCAGATAAAGATGTTGATGGATTTGGTCC
ATTCAATGCTGGTGAATTAAGCAAGAAAGGTGGTAACCCACATTACTTACCATGTACCCC
TAAAGGTATTATGGAATTATTAGCCCAATCCCAAGTTCAAATCGCAGGAGCTAATGCCGT
CGTATTAGGTAGATCTGACATTGTTGGTAAACCAATTGCCAACTTGTTGACCAGAGCTAA
TGCTACCGTTACCACTTTGCATTCCCAAACTCCTCAAAACCAAGTCGAAGCTTTCTTATC
GCACGCTGACATTGTTGTTGCGGCTATAGGTAAAGCAGGTTTTGTCAGAGGTGAATGGTT
AAAGGAAGGCGCTGTTGTTATTGATGTTGGAACCAACTTCATTTCAGATGCTTCAAAGAA
GTCCGGTTCTAGAATGG
>RG44F0063 Genomic segment corresponding to mRNA: XM_462568 Debaryomyces hansenii CBS767, DEHA0G24970g predicted mRNA.
TAATGCACAGCCAGCGATATTGGCAACAACCTACATAATATGTGAGATAATACGCAAGGA
ATACGGTATTGATTTACCCCAGAATGATAAGGTGAAGTTTTTGTTAGGCCATTCGCTAGG
TGAATATACAGCTCTCTTGCTTGCGGGAGTGTTGGACTTGACCGGAGCAATAAGGCTAGT
ACGAGAAAGAGGACGGTTAATGGAAGAGTTGGTTACCAACAACGATTATTCGATGGTTGC
GTTGATGTTCAAGCCCAGTTTTTTTACCGAAATTCTCTTGATGAGTCAGGAGGCGGAAGT
GCTCGCAAACGTCAACTCGTACCAGCAAATAGTTTTGTCGGGCAAGTCGTCAAAAATTGA
TAAGACTATAGCTGAGATAAATAGTGAATCAAAGAAAATATTGAAGACAGTCAAATTGCC
GGTCAAGATCCCGTTTCATAATACGATTTTGCATGAAATAGAGCCTAAATTATTACAATT
AGCTACACCTCTACAAAAGCCTACAAAACCTATAGTTGCAAACTTGCAAGGTGAGGTATC
ACCTGATCCATTTACATGCACGATAAGGGCCAATTCGAAACCTGTTCAATGGACAAAGTC
AATGGAATACCTAGTAACAAACAATGTAACCGATGTTATAAATTTAGGTCCTGGGGATGT
TTTGCAGGGACTCAATTCGAAATTCAAGGTTAGAAACTATAGTGTTGATTCTGTGGAATC
TATGAATGAGTTACGGAATTTATTTAGTGCATAATAAAGTTTTCACGACGTGTTTCATTA
GATATACTGTTTGACGTGTATCTACTGTAGGCTTTTATCAATATCAGTTCGGAGATATGC
TTCATCGGAATTGGCAAGTGAAAAATCGACTCGGCCTTACGTTATTATTTTTTTTTTTCG
CGAGTCATTATGTATGGTTCAGCAAGCTGATAAATGTTGACGATGATATTTTTCATTTTA
TTCAGTAGAATCTTACACTCTCTAAGCTTAATTTAATAAAATGGTTGCTCAGTTAATCGA
TGGTAAGGCTATTGCTTTACAGGTTCGTACCAAAATTCATGCAGAAATTGACCAAATTCA
ATCCCAACATAAGGATTTCAAGCCAACATTGACTATTATTCAAGTTGGTTCTAGAGCCGA
TTCTTCTACATATGTTAGAATGAAATTAAAGGCAGCAGAAGAGGCGTCCGTTGAGTGTAA
TATTATCAATTTACCAGAAACAATCACTCAATTTGAATTAATAAATCAAATTCAAAAATT
GAATGAGTCACAATCTGTCGATGGTATTTTAGTTCAATTACCTATCCCAGATCATTTAGA
TGAAGCTGTTGTTACTAGTGCAGTTTTGGCAGATAAAGATGTTGATGGATTTGGTCCATT
CAATGCTGGTGAATTAAGCAAGAAAGGTGGTAACCCACATTACTTACCATGTACCCCTAA
AGGTATTATGGAATTATTAGCCCAATCCCAAGTTCAAATCGCAGGAGCTAATGCCGTCGT
ATTAGGTAGATCTGACATTGTTGGTAAACCAATTGCCAACTTGTTGACCAGAGCTAATGC
TACCGTTACCACTTTGCATTCCCAAACTCCTCAAAACCAAGTCGAAGCTTTCTTATCGCA
CGCTGACATTGTTGTTGCGGCTATAGGTAAAGCAGGTTTTGTCAGAGGTGAATGGTTAAA
GGAAGGCGCTGTTGTTATTGATGTTGGAACCAACTTCATTTCAGATGCTTCAAAGAAGTC
CGGTTCTAGAATGGTTGGTGACTGTGATTTTGAATCATGTTCCGCAAAGGCATCTAAATT
GACTCCAGTTCCAGGTGGTGTTGGCCCAATGACTGTTGCAACTTTGTTGGACAACGTTAT
TATTGCTGCCAAGAAACACTATGCCAAAAACAATGAAACTCCAAAGTTCACCAACCCATT
GAAATTGAACTTACAAACGCCAGTTCCTTCTGATTACGAAATTTCAAGAGCTCAGCAACC
TAAAAAGATCGATGAAGTTGCTTATGAAGCCGGTATCTTAGACAACGAATTAGAATTGTT
TGGTTCTTACAAGGCTAAGGTTTCCTTAGATATTTTGAAGCGTTTAGAAAACAAGAAAAA
TGGTAAATATGTCTTAGTCACGGGTATTACTCCAACTCCATTAGGTGAAGGAAAGTCTAC
AACCACTGTTGGTTTAGCTCAAGCCTTAGGTGCGCATTTGAACAAAAACGTCTTTGCCAA
TGTGAGACAACCATCTATGGGTCCAACTTTCGGAATTAAAGGTGGTGCTGCTGGTGGTGG
TTACTCTCAAGTTATTCCTATGGATGAATTTAATATGCACGTTACTGGTGATATTCATGC
TATTTCTATGGCCAATAACTTATTAGCTGCTGCAATTGACACAAGAATGTTCCATGAAAA
CACTCAAAAGGACGGTCCATTATACAAAAGATTGGTTCCAGCCAAGAAGGGTTCTAGAAA
ATTCCCAACCTGTATGTTAAAAAGATTAGAAAAGTTAGGTATCAATAAGACTGATCCAAA
TGAATTAACTGAAGAAGAAGTTGCTCAATTTGTTAGATTAGACATTGATCCTGATACCAT
TACTTGGAGAAGAGTTGTTGACTGTAACGATAGATTCTTGAGAGGTGTTACCATTGGTGA
AGCACCAACTGAAAGAGGTATGACCAGACAAACTGGTTTCGACATTTCAGTTGCATCTGA
ATGTATGGCCATTTTAGCATTAGCCAATTCCTTACAAGATTTACGTGAAAGATTAGGTAA
TATGGTTATTGCTTCGTCTAAGGCTGGTGTTCCAATCACTTGTGAAGACATCGGTTGTGC
TGGTGCTTTGACTGCATTATTGAAAGATGCAATTAAACCAAATATTATGCAAACCTTAGA
AGGTACTCCTGTCTTCGTCCACGCTGGTCCTTTTGCTAATATTTCAATTGGTGCTTCTTC
TATTTTAGCTGATAAGATGGCATTGAAATTGGCAGGTACTTCTCCAAGCTTATCTCCAGA
GGAAAGAAAAGAACAAGAAGGTTACGTTGTCACCGAAGCCGGTTTCGATTTCACAATGGG
CGGTGAAAGATTCATCAATATTAAATGTCGTTCATCAGGTTTAGTTCCAGACTGTATTGT
TATTGTTGCTACTGTTCGTGCCTTGAAGGTTCATGGTGGTGGTCCAGAAGTTAAAGCCGG
CGCTGCATTGGCTCCAGAATACACTCAAGAGAACGTTGAGTTATTGAGAACCGGTTGTTC
CAACTTGGCCAAGCATATTTCTAATGCCAAGGCATATGGTTTACCAGTCGTTGTTGCTAT
CAATAAGATGTCTTCAGACACTGATAGCGAACACGAAGTTATCAAGGAAGAATCATTAAA
GGCTGGTGCTGTTGATGCTATCGTCTCCAACCATTGGGAAGAAGGTGGTAAGGGTGCTGT
TGAATTAGGTCAAGGTATTATTGAAGCCTGTAACTCTCAAGACAAGCATTTCAAGTTCTT
GTATGAATCTGAAAAATCAGTTGAAGATAAAATCAGTGCCATTGCTAAGGAAATGTACGG
AGCCGGTGAAGTCGAATTTTTGCCAGAAGCCCAAAAGAAGATCGAAACCTACACCAAGCA
AGGGTTCGGTAATTTACCAATCTGTATTGCAAAAACTCAATACTCGTTATCTCATGATGC
GGCCTTAAAGGGTGTTCCAACTGGTTTCAAATTCCCTATTAGAGATGTCAGGGCTTCCAT
TGGTGCTGGTTATTTATACGCATTAGCTGCTGAGATCCAGACAATTCCTGGTTTACCTAC
TCACTGTGGTTTCATGAACGTCGAGGTCAATGATGATGGTGAAATCGAAGGTTTATTCTA
GAGATTGAATTTGATTCAAGAATTGTGAAGTTCAACACTTTATGATGTTACGAAGTTTTT
ACATTTTACTTTTCGTTATTTATTATTATTACTATTACTTTTTTTATTTGTTATTTCTAG
AAGTTGTTTAGGATTAAAATACGGTTTCAACACATATTTAGATTAAATATATAAATTTAT
CCAGCCTTGGTTTAGTTTTCTCGTGTACACGACCACATTAAATTTGAGTCTGAAAAGAAG
GAAGATTTGTTAGTTTTTATAAAACAATTAACAAGGAATAGTTGATTCAGATACATACCA
GAAGAAATGTTTACATTGAGAACCTTGAAGCAATCAGCTGGCCCAATTGCCAGGAACGTA
TTAACGAGAAATACAATTAATTTGTCGATCGCATACAGATTACCAAAGAATCATATCCCA
AAACAATTTTCCAATCAACTTTTAAGTCAATCAAGATTATATAGCGTGTTGAGTACATCG
CCCGAAGCCAAATTATATAAGTACGAAAATGTCAAAGAGATCATTAATAATCCATCGGCG
CATCCAGATTCTTTGATTGTGGATGTCAGAGAACCAGTTGAATATGAAGATGGCCACATT
CCTAATGCGATTAATATTCCATTCAAGTCATCACCAGGTGCATTAGATTTAAGTCCGGAA
GAATTCAACGATAATTTTGGGTTTGATAAACCAAGCAAGGATAAAGAATTGATCTTTTAT
TGCTTAGCGGGTGTCAGATCGACCGCCGCTGAGGAATTGGCCGATACGTTCGGTTACAAG
AAGAGAGGTAACTACGTTGGTTCGTACGAGGACTGGGCGGCTAAGGAAAACGCCAAATCT
ACTTAGGCATATATTAGAGATATCCTACCATGGGTGTTTAGTTGCTTCTGTCACTATTAT
TATTTTATTTGTTAATTATCTTGTTATATAGCTAGTATAGTATTTGTTTGTCTGTTAATT
AATTAACTATATATATACTAATGACGATTGAATTCTAATTC
>RG44F0064 Genomic segment corresponding to mRNA: XM_462567 Debaryomyces hansenii CBS767, DEHA0G24948g predicted mRNA.
AGGTTCATGGTGGTGGTCCAGAAGTTAAAGCCGGCGCTGCATTGGCTCCAGAATACACTC
AAGAGAACGTTGAGTTATTGAGAACCGGTTGTTCCAACTTGGCCAAGCATATTTCTAATG
CCAAGGCATATGGTTTACCAGTCGTTGTTGCTATCAATAAGATGTCTTCAGACACTGATA
GCGAACACGAAGTTATCAAGGAAGAATCATTAAAGGCTGGTGCTGTTGATGCTATCGTCT
CCAACCATTGGGAAGAAGGTGGTAAGGGTGCTGTTGAATTAGGTCAAGGTATTATTGAAG
CCTGTAACTCTCAAGACAAGCATTTCAAGTTCTTGTATGAATCTGAAAAATCAGTTGAAG
ATAAAATCAGTGCCATTGCTAAGGAAATGTACGGAGCCGGTGAAGTCGAATTTTTGCCAG
AAGCCCAAAAGAAGATCGAAACCTACACCAAGCAAGGGTTCGGTAATTTACCAATCTGTA
TTGCAAAAACTCAATACTCGTTATCTCATGATGCGGCCTTAAAGGGTGTTCCAACTGGTT
TCAAATTCCCTATTAGAGATGTCAGGGCTTCCATTGGTGCTGGTTATTTATACGCATTAG
CTGCTGAGATCCAGACAATTCCTGGTTTACCTACTCACTGTGGTTTCATGAACGTCGAGG
TCAATGATGATGGTGAAATCGAAGGTTTATTCTAGAGATTGAATTTGATTCAAGAATTGT
GAAGTTCAACACTTTATGATGTTACGAAGTTTTTACATTTTACTTTTCGTTATTTATTAT
TATTACTATTACTTTTTTTATTTGTTATTTCTAGAAGTTGTTTAGGATTAAAATACGGTT
TCAACACATATTTAGATTAAATATATAAATTTATCCAGCCTTGGTTTAGTTTTCTCGTGT
ACACGACCACATTAAATTTGAGTCTGAAAAGAAGGAAGATTTGTTAGTTTTTATAAAACA
ATTAACAAGGAATAGTTGATTCAGATACATACCAGAAGAAATGTTTACATTGAGAACCTT
GAAGCAATCAGCTGGCCCAATTGCCAGGAACGTATTAACGAGAAATACAATTAATTTGTC
GATCGCATACAGATTACCAAAGAATCATATCCCAAAACAATTTTCCAATCAACTTTTAAG
TCAATCAAGATTATATAGCGTGTTGAGTACATCGCCCGAAGCCAAATTATATAAGTACGA
AAATGTCAAAGAGATCATTAATAATCCATCGGCGCATCCAGATTCTTTGATTGTGGATGT
CAGAGAACCAGTTGAATATGAAGATGGCCACATTCCTAATGCGATTAATATTCCATTCAA
GTCATCACCAGGTGCATTAGATTTAAGTCCGGAAGAATTCAACGATAATTTTGGGTTTGA
TAAACCAAGCAAGGATAAAGAATTGATCTTTTATTGCTTAGCGGGTGTCAGATCGACCGC
CGCTGAGGAATTGGCCGATACGTTCGGTTACAAGAAGAGAGGTAACTACGTTGGTTCGTA
CGAGGACTGGGCGGCTAAGGAAAACGCCAAATCTACTTAGGCATATATTAGAGATATCCT
ACCATGGGTGTTTAGTTGCTTCTGTCACTATTATTATTTTATTTGTTAATTATCTTGTTA
TATAGCTAGTATAGTATTTGTTTGTCTGTTAATTAATTAACTATATATATACTAATGACG
ATTGAATTCTAATTCCTTAAATTCCTTTCCTAATCTTCTCTTTCTCTTACGCTCCATGAC
CTTTTCTCTTTGAGACGTCTTCATGTTGTCGAACTTAGCCTTTTGGATTAATTTCCTTTT
ATCGGACTTCTTCAAGAAGTATGGATTGGCTTGGCTGCCGCTCTTGAATTTGGCTAGTTG
TTCCTTCTTGTGCTCCGAGAGGATCTTATTTTCCAAATCTCTGTTATTCAACGTATCTAA
TCTCGATTTCAACGACTGGACTTTAAATTCAAGCTTCTGCTTGTTGAAGTGCGATAAGTT
CCTGTCTTTCTTGAGAACCTGCTCCATTTCCTGAACCTCTTGCTGTCTATAGTCGTCCAA
AAACGAGTAGTTCTTACGAACCTCGTCCAAGTTGGCCTTACCGTACGCAGGGTCAAATCT
TATGTCTCTGTACATACTTTTGCTTTCCAAACCCCCGATATCACGGACTTTCGACACTGG
CCTCTTAGACGAGGACTCCGAGGGTGCATGCTTGCTCTTCTTCTTCTGTACCTGTTTCCG
TGGGTTCCTACCACTTGATTTGCCCTTATTATATCCTTGATCATTGTCATCGCTCGTCTC
AAAAAAGTCTCCTTCTTCCTCCGAGCCATCAGAATCACCATCACTGTCATCGCTGTTGTC
GCGATCTCCATCACTCCTCCTCCTCTGGGCCTTTCCTCCCTTCTTTTTGCTCGCTTTTTG
ATCCAATTTCCGTTGTGCTGCGTTTAATGCCCCAAATGAAATGCTGTCCATGTCATCGTC
ATCGCCATCGGATGGCTCATCTCGCGCCTGTAACACATTGGCAAGCTCTCCATCCGATCC
TGAATCATCGTCGTACGATG
>RG44F0065 Genomic segment corresponding to mRNA: XM_462566 Debaryomyces hansenii CBS767, DEHA0G24926g predicted mRNA.
CCTTAACAACCAAGTCGTTAGTACCTAATGCCTTGGCTACTTCGTACGCCTTTTCTGGTG
TAGTAGCAGCACTACCATCTGGAACACCAACACCGTAGGTCTTCAACAAAGCTGCTGAAC
GGAATTCATGTAACGATAAGAATCTTTTTTGATTAGCAACAGTCTAAATCAGTTAGTATT
CGTTGTCCCTATATCCCGCCGGATCGTCGTCAATTGGTTCCAATTGGAAGGATGGGGGCC
CCGACTTGGGCCCCCATCCTTCCAATTAAGTTACCGTTCTCTCAGTCTACTCACTTTTGA
AGCACGGGCAATATTTCTGGATAACATCTTTAATTTACTATATGTATAGAAATCAAAAAA
CAATATACACTTGTCAACAATTCTTTATATTAATGGTTTCTATGAAACTCTCTCGGACGT
TCGTGCGCCGCCTGGAAATTTTCCACCTCGGGTGCCTATGTGTAGCGATTATGTAAGTGT
TCTACGATGGATTTTTCGAATTTTAACATGGGTTAAAGACTACACGGCTCGATATATCCA
TCTCTGTCGTGTGCTTCTGCTGTGGTGCCAAAATCTACTGTTTTTACTTTACAATTAGTC
TTCTGATTGACTTATGCAACACTGTGGAACCCTTACCCGAAGATTCGCATCCCGGACTCC
TCCCTACACGACGTGTCCGGGCATCGAAATCTCATTATAACTCCTCCCCAGAGGTTATTA
ATCGAATTGTTACATCCAGACGGTTTTTGTATCGCATATATCATATAGATGCCGTATTGG
CTATTGTAGACATCCATTTTGTATCAAACGTACAACTAAGGCTCCTAGCAGTCCAATTGA
CATCGCGTATCGGTTAGAAAGAACGTTGCAGTACAGAACACCAGGGTGTGGGGACTATGT
GCAGTATGGGTACTAAATGAATAATTTTTTTTCACAATCACAGATTTTGCAATGGATAGT
AGAGCATATAGGAAAATACATAGAGAATTAGTAGACGAAAATGGCTAAAGGTACCAGGGG
CAAACCTTCAGTTATCAGGCCATCGTACGACGATGATTCAGGATCGGATGGAGAGCTTGC
CAATGTGTTACAGGCGCGAGATGAGCCATCCGATGGCGATGACGATGACATGGACAGCAT
TTCATTTGGGGCATTAAACGCAGCACAACGGAAATTGGATCAAAAAGCGAGCAAAAAGAA
GGGAGGAAAGGCCCAGAGGAGGAGGAGTGATGGAGATCGCGACAACAGCGATGACAGTGA
TGGTGATTCTGATGGCTCGGAGGAAGAAGGAGACTTTTTTGAGACGAGCGATGACAATGA
TCAAGGATATAATAAGGGCAAATCAAGTGGTAGGAACCCACGGAAACAGGTACAGAAGAA
GAAGAGCAAGCATGCACCCTCGGAGTCCTCGTCTAAGAGGCCAGTGTCGAAAGTCCGTGA
TATCGGGGGTTTGGAAAGCAAAAGTATGTACAGAGACATAAGATTTGACCCTGCGTACGG
TAAGGCCAACTTGGACGAGGTTCGTAAGAACTACTCGTTTTTGGACGACTATAGACAGCA
AGAGGTTCAGGAAATGGAGCAGGTTCTCAAGAAAGACAGGAACTTATCGCACTTCAACAA
GCAGAAGCTTGAATTTAAAGTCCAGTCGTTGAAATCGAGATTAGATACGTTGAATAACAG
AGATTTGGAAAATAAGATCCTCTCGGAGCACAAGAAGGAACAACTAGCCAAATTCAAGAG
CGGCAGCCAAGCCAATCCATACTTCTTGAAGAAGTCCGATAAAAGGAAATTAATCCAAAA
GGCTAAGTTCGACAACATGAAGACGTCTCAAAGAGAAAAGGTCATGGAGCGTAAGAGAAA
GAGAAGATTAGGAAAGGAATTTAAGGAATTAGAATTCAATCGTCATTAGTATATATATAG
TTAATTAATTAACAGACAAACAAATACTATACTAGCTATATAACAAGATAATTAACAAAT
AAAATAATAATAGTGACAGAAGCAACTAAACACCCATGGTAGGATATCTCTAATATATGC
CTAAGTAGATTTGGCGTTTTCCTTAGCCGCCCAGTCCTCGTACGAACCAACGTAGTTACC
TCTCTTCTTGTAACCGAACGTATCGGCCAATTCCTCAGCGGCGGTCGATCTGACACCCGC
TAAGCAATAAAAGATCAATTCTTTATCCTTGCTTGGTTTATCAAACCCAAAATTATCGTT
GAATTCTTCCGGACTTAAATCTAATGCACCTGGTGATGACTTGAATGGAATATTAATCGC
ATTAGGAATGTGGCCATCTTCATATTCAACTGGTTCTCTGACATCCACAATCAAAGAATC
TGGATGCGCCGATGGATTATTAATGATCTCTTTGACATTTTCGTACTTATATAATTTGGC
TTCGGGCGATGTACTCAACACGCTATATAATCTTGATTGACTTAAAAGTTGATTGGAAAA
TTGTTTTGGGATATGATTCTTTGGTAATCTGTATGCGATCGACAAATTAATTGTATTTCT
CGTTAATACGTTCCTGGCAATTGGGCCAGCTGATTGCTTCAAGGTTCTCAATGTAAACAT
TTCTTCTGGTATGTATCTGAATCAACTATTCCTTGTTAATTGTTTTATAAAAACTAACAA
ATCTTCCTTCTTTTCAGACTCAAATTTAATGTGGTCGTGTACACGAGAAAACTAAACCAA
GGCTGGATAAATTTATATATTTAATCTAAATATGTGTTGAAACCGTATTTTAATCCTAAA
CAACTTCTAGAAATAACAAATAAAAAAAGTAATAGTAATAATAATAAATAACGAAAAGTA
AAATGTAAAAACTTCGTAACATCATAAAGTGTTGAACTTCACAATTCTTGAATCAAATTC
AATCTCTAGAATAAACCTTCGATTTCACC
>RG44F0066 Genomic segment corresponding to mRNA: XM_462565 Debaryomyces hansenii CBS767, DEHA0G24904g predicted mRNA.
TCCTTGATCATTGTCATCGCTCGTCTCAAAAAAGTCTCCTTCTTCCTCCGAGCCATCAGA
ATCACCATCACTGTCATCGCTGTTGTCGCGATCTCCATCACTCCTCCTCCTCTGGGCCTT
TCCTCCCTTCTTTTTGCTCGCTTTTTGATCCAATTTCCGTTGTGCTGCGTTTAATGCCCC
AAATGAAATGCTGTCCATGTCATCGTCATCGCCATCGGATGGCTCATCTCGCGCCTGTAA
CACATTGGCAAGCTCTCCATCCGATCCTGAATCATCGTCGTACGATGGCCTGATAACTGA
AGGTTTGCCCCTGGTACCTTTAGCCATTTTCGTCTACTAATTCTCTATGTATTTTCCTAT
ATGCTCTACTATCCATTGCAAAATCTGTGATTGTGAAAAAAAATTATTCATTTAGTACCC
ATACTGCACATAGTCCCCACACCCTGGTGTTCTGTACTGCAACGTTCTTTCTAACCGATA
CGCGATGTCAATTGGACTGCTAGGAGCCTTAGTTGTACGTTTGATACAAAATGGATGTCT
ACAATAGCCAATACGGCATCTATATGATATATGCGATACAAAAACCGTCTGGATGTAACA
ATTCGATTAATAACCTCTGGGGAGGAGTTATAATGAGATTTCGATGCCCGGACACGTCGT
GTAGGGAGGAGTCCGGGATGCGAATCTTCGGGTAAGGGTTCCACAGTGTTGCATAAGTCA
ATCAGAAGACTAATTGTAAAGTAAAAACAGTAGATTTTGGCACCACAGCAGAAGCACACG
ACAGAGATGGATATATCGAGCCGTGTAGTCTTTAACCCATGTTAAAATTCGAAAAATCCA
TCGTAGAACACTTACATAATCGCTACACATAGGCACCCGAGGTGGAAAATTTCCAGGCGG
CGCACGAACGTCCGAGAGAGTTTCATAGAAACCATTAATATAAAGAATTGTTGACAAGTG
TATATTGTTTTTTGATTTCTATACATATAGTAAATTAAAGATGTTATCCAGAAATATTGC
CCGTGCTTCAAAAGTGAGTAGACTGAGAGAACGGTAACTTAATTGGAAGGATGGGGGCCC
AAGTCGGGGCCCCCATCCTTCCAATTGGAACCAATTGACGACGATCCGGCGGGATATAGG
GACAACGAATACTAACTGATTTAGACTGTTGCTAATCAAAAAAGATTCTTATCGTTACAT
GAATTCCGTTCAGCAGCTTTGTTGAAGACCTACGGTGTTGGTGTTCCAGATGGTAGTGCT
GCTACTACACCAGAAAAGGCGTACGAAGTAGCCAAGGCATTAGGTACTAACGACTTGGTT
GTTAAGGCCCAAGCCTTGACCGGTGGTCGTGGTAAAGGTCACTTTGATAACGGATTCCAA
GGTGGTGTTAAGTTAATTTCATCTCCAGAAGAAGCCAAAGAATTGGCCGAAAAGATGTTG
GGACACAAGTTGATCACCAAGCAAACCGGTGAAGCTGGTAAGGAAGTTACCGCTGTGTAC
ATTGTCGAAAGAAGAGATGCCAGAACTGAAGCTTACTTGGCTATTTTGATGGACAGAAGT
ACCCAGACCCCATTGATCGTTGCTTCTTCTCAAGGTGGTATGGACATTGAAGGTGTCGCT
GCCAAGGATCCAGATGCCATCAAGAGTTTCCCAGTTCCATTAGAAGAGGGTGTCTCTGAC
AAATTGGCCATTGACATTGCATCTGTCTTGGGATACACCCAAGAAGCCATTCCAGAAGCT
GCTAAGACCGTTCAAAACTTGTACAAGGTTTTCATGGAAAGAGACTGTACTCAAGTTGAA
ATCAACCCATTATCCGAAACCCCAGATCACAAGGTTTTGGCTATGGATGCTAAGTTGAAC
TTCGATGACAATGCTGCTTTCCGTCAAAAGGAAGTTTTCTCATGGAGAGATCCAAGTCAA
GAAGACCCAGAAGAAGTCACTGCTGCTGAATACGGTTTGAATTTCATCAAGTTAGATGGT
AACATTGCTAACATTGTTAACGGTGCCGGTTTAGCTATGGCCACTATGGATATCATTAAG
TTATACGGTGGTGCTCCAGCCAACTTCTTAGATTGTGGTGGTACTGCTACTCCAGAAACC
ATCGAAAAGGCATTCGAGTTAATCTTATCTGATAAGAAGGTTAACGGTATTTTCGTCAAC
ATCTTCGGTGGTATCGTCAGATGTGACTACGTCGCTGAAGGTTTAATTGCTGCTACCAAG
AACTTCAACTTAGATATTCCAGTTGTCGTCAGATTACAAGGTACTAACATGGCTAAAGCT
AAGGAATTGATTGAAAACTCTGGTTTGAAATTATACGCTTTCGAAGACTTAGATCCAGCT
GCTGAAAAGATTGTCGCTTTAGCTCCAAAGGCTTAGGCTTCATAAACCTATTCACTACAT
TTTTATATCATTTTTCTTAAAAACAAATTCTAATAAAAAACTATCATATTACTTTAATCA
ATTGTATTGTAGCCTACCATTCTCGTAACAGTTACTTAAATCTATTGTAGGTTTGTTATC
ATTGACGTTGAAATGTTCCTAAACTTACACAAAAACGTGCTTGCCACTCAGTCTCAAATA
TCAATCAACAGTCTATAAAGCTTACGAGGCATTTAAACATTAGAACACTTCTTTAATACA
AACAAACAGGTAGATTAGATAATACAATAGGATGTTTTTAACTAGAAGTGAATATGATCG
TGGTGTGAGTACGTTCTCACCAGAGGGAAGATTATTTCAAGTTGAATATTCATTGGAGGC
CATCAAATTGGGATCCACTGCAATTGGTATTTCAACATCTGAAGGGGTGATTTTAGGGGT
TGAAAAGAGAGTGACTTCATCTTTGTTAGAGCATTCATCCATTGAGAAGATCATTGAGGT
CGATAAGCACATTGGTTGTGCAATGTCAGGTTTAACTGCGGACGCAAGATCCATGATCGA
CCACGCCAGAGTTTCGTCTTTGACTCATAACTTATATTATGACGAGGATATTCAAGTTGA
GAGTTTGACCCAATCCGTTTGTGATTTGGCTTTGAGATTTGGAGAAGGAGCTAGTGGTGA
AAAAAGATTAATGTCAAGACCTTTTGGGGTTGCCTTGTTAATAGCTGGAATTGATAAAGA
TAAGGGACCTCAGTTGTACCACGCGGAACCTTCAGGTACATTCTATAGATACGATGCTAA
AGCTATTGGTTCAGGATCAGAAGGCGCTCAAGCTGAATTACAGAATGAATATCATAAATC
GTTAACTTTGAAAGAAGCGGAATTATTAACCTTAAAGATTTTAAAACAAGTCATGGAAGA
AAAATTAGACTGTAAAAATGCTCAATTGGCAAGCGTTACTGCTGAGCATGGCTTCCAAGT
TTACAGTGATGAAAAG
>RG44F0067 Genomic segment corresponding to mRNA: XM_462564 Debaryomyces hansenii CBS767, DEHA0G24882g predicted mRNA.
GTCTCTGACAAATTGGCCATTGACATTGCATCTGTCTTGGGATACACCCAAGAAGCCATT
CCAGAAGCTGCTAAGACCGTTCAAAACTTGTACAAGGTTTTCATGGAAAGAGACTGTACT
CAAGTTGAAATCAACCCATTATCCGAAACCCCAGATCACAAGGTTTTGGCTATGGATGCT
AAGTTGAACTTCGATGACAATGCTGCTTTCCGTCAAAAGGAAGTTTTCTCATGGAGAGAT
CCAAGTCAAGAAGACCCAGAAGAAGTCACTGCTGCTGAATACGGTTTGAATTTCATCAAG
TTAGATGGTAACATTGCTAACATTGTTAACGGTGCCGGTTTAGCTATGGCCACTATGGAT
ATCATTAAGTTATACGGTGGTGCTCCAGCCAACTTCTTAGATTGTGGTGGTACTGCTACT
CCAGAAACCATCGAAAAGGCATTCGAGTTAATCTTATCTGATAAGAAGGTTAACGGTATT
TTCGTCAACATCTTCGGTGGTATCGTCAGATGTGACTACGTCGCTGAAGGTTTAATTGCT
GCTACCAAGAACTTCAACTTAGATATTCCAGTTGTCGTCAGATTACAAGGTACTAACATG
GCTAAAGCTAAGGAATTGATTGAAAACTCTGGTTTGAAATTATACGCTTTCGAAGACTTA
GATCCAGCTGCTGAAAAGATTGTCGCTTTAGCTCCAAAGGCTTAGGCTTCATAAACCTAT
TCACTACATTTTTATATCATTTTTCTTAAAAACAAATTCTAATAAAAAACTATCATATTA
CTTTAATCAATTGTATTGTAGCCTACCATTCTCGTAACAGTTACTTAAATCTATTGTAGG
TTTGTTATCATTGACGTTGAAATGTTCCTAAACTTACACAAAAACGTGCTTGCCACTCAG
TCTCAAATATCAATCAACAGTCTATAAAGCTTACGAGGCATTTAAACATTAGAACACTTC
TTTAATACAAACAAACAGGTAGATTAGATAATACAATAGGATGTTTTTAACTAGAAGTGA
ATATGATCGTGGTGTGAGTACGTTCTCACCAGAGGGAAGATTATTTCAAGTTGAATATTC
ATTGGAGGCCATCAAATTGGGATCCACTGCAATTGGTATTTCAACATCTGAAGGGGTGAT
TTTAGGGGTTGAAAAGAGAGTGACTTCATCTTTGTTAGAGCATTCATCCATTGAGAAGAT
CATTGAGGTCGATAAGCACATTGGTTGTGCAATGTCAGGTTTAACTGCGGACGCAAGATC
CATGATCGACCACGCCAGAGTTTCGTCTTTGACTCATAACTTATATTATGACGAGGATAT
TCAAGTTGAGAGTTTGACCCAATCCGTTTGTGATTTGGCTTTGAGATTTGGAGAAGGAGC
TAGTGGTGAAAAAAGATTAATGTCAAGACCTTTTGGGGTTGCCTTGTTAATAGCTGGAAT
TGATAAAGATAAGGGACCTCAGTTGTACCACGCGGAACCTTCAGGTACATTCTATAGATA
CGATGCTAAAGCTATTGGTTCAGGATCAGAAGGCGCTCAAGCTGAATTACAGAATGAATA
TCATAAATCGTTAACTTTGAAAGAAGCGGAATTATTAACCTTAAAGATTTTAAAACAAGT
CATGGAAGAAAAATTAGACTGTAAAAATGCTCAATTGGCAAGCGTTACTGCTGAGCATGG
CTTCCAAGTTTACAGTGATGAAAAGACTAATGAAATTATTAAAGTTTTAAACGAACAACA
AAGTGAAGCCGACGCTGAAGCTGATGCTAGTTGAATTATGAATATAAATTATCTATATAG
TCATCTAAATAATAAATAAATTTAATGATCTGGAAAACAATGTTCTAATCTTTCAATTAA
GATTAAAAACAGTTGATTCTCCAAGTTACCATGGGACTTCATTGTAACTATAAATTCCGT
TAACGAATCATTAAAAATTTCAAAATGTGAATTTAGCATTCCATCCAAGTTTTTAAATCT
TGTTCCAATCAGTTCATCATCCATTACTCTATTCTGAAATTTTTCTGGATAGTCCTGACT
AAATTTGTGAAACAAGTCCTTGTTTGACATTATTAAAGATTTTTTCAACCTGTTCAAATA
ATGGTTGTACAGGATAATCAGATCAAACATATTTTTAAGAACATCAATTAGAACCTTGTT
AGTAATGAATGAATCTCTCAAAATATTATTTAAGAAAGAACCTAGTTTATTAATCAAATT
GTCTATATTGATCAAATTGTCGTTCGGAACATCATTAAAATTCTGATTATGATTCATTAT
TTTTTCATCAAAAAGATTATTGTGATTATAATTAGCTAATGAACCATTTTTAAATCCAAA
AATGCCACTATTATTAATATTTTGATGGCTTATGTTTGATCCGAGTCTCTCCTTATGTAA
CAATTTTTGTATGTCCTTAAAATGTTGTCTAAAGGAATCAAAATTCGTTTCAATGATATC
AAAATTTAAATAAAATTGTAGATCATTCATGAAATCTTTCATTCTATTATTCAATATACG
GCATCTTAAAATCCACTTTCTAATTTTCGGATGAAAACCAGTATATTTCCACACAGTAGA
ATAATTAATCTCTTTCCACGTATTATCAATCAATTTATTAATGAACTTCACAATCATTTG
CAATTTGAAAATTAATTGATATTCGAGAACGTAGTTTTGCCCTACAATCATATTCAAGGG
AAATGGTAAATCCATATCTAAGTTGACTCCAGAAATCGTATACTCATCTGAGTGATCAGG
GTCATAGCTGTTTG
>RG44F0068 Genomic segment corresponding to mRNA: XM_462563 Debaryomyces hansenii CBS767, DEHA0G24860g predicted mRNA.
CCAGTTCGTCAACCTTTGTTCAGCTTCAAAGATTGTTTTAGTGATGAGGGACAAGGAGAA
TGGAAGGCCATACGGGCGGCAAATACTTTGAAGGAAATCTTCCCAGATGTTCAATCTAAG
GGTTACAATTTAGAGGTGCCTATGATTGGGCACCCTGTTAACAACGAAACCAAACAAAAA
TCAAGCTTTGATAAACTAAGTGATTTGTTCGATGATCATGATGTGGTGTTCTTGTTAATG
GATTCAAGGGAATCAAGATGGCTCCCTACAGTTCTAGGTCTTGCAAAAAACAAAATTGTC
CTTAATGCTGCATTGGGATTTGATAGTTTCCTAGTAATGAGACATGGAAATATATCTAAT
GCTAACAACGATGATACGAGAGTAGGCTGCTACTATTGTAATGACGTTGTTGCACCAAAT
GATAGTTTATCTGATCGTACATTGGATCAAATGTGCACTGTAACTCGACCAGGCGTTGCA
TTGATGGCTTCGTCATTAGCTGTTGAATTGTTTATCTCGATGTTGCAACATCCCAATAAG
CAGTATGCAGAGCCTGGCCCTTCAAATAATTTGATATTAGGTGAAGTTCCGCATCAGATT
AGAGGCTTTTTACATAATTACAGTCAAAGCAAGCTACAGACTCCGAATTATAAACATTGT
TCTGCATGCTCGAAATATGTTATAGATAAGTTCAATGAACTAGGGTGGGAATTCGTCAAG
AACTGTCTCAATGATGTTACGTACCTCGAAGAAACTTGTGGACTATTAAAAGTTCAACAA
GAGGCTGACTTAGCATCTTCTGAGTTATTAAAGGACTTGGAACTAAGTGACGATGATGAT
AGTGAATGGTTGGACTAGAATTATTTTTAAATAAATAAGTGTTGATATTCTCTATCATTA
TATTATATATGTGCGCGCGTTAAAATAAAATAAAAATTGTTTGTTTATTATTGTATTGAA
GAGGTTATCTACAAGGTATAATACAGAGGTAAGAAACACCATGACGAGTTTCATATCATC
GCAAATGGGCGATGTTGAACAGGATATTGTTGTTCTATCCGACCAACCCAATGTTTTAAA
CACATGTGTCAATCAACCAAATCGAGGACGTAGTAAGACAAGACCATATCCACTAAGCGA
ATTGAACGACTTGAAAATACAACAAGGCTTGATAATTAAGGATTTGTTGTTTTCTTTGAT
TGGATATGAAGGATGCTATATTAGGTATAGTGAAAAATATGATCCAAGTGAGATCAATTC
CAAAATAAGAGGCCCTGATTTTAAGATCGCAAAACATCTAGACATAAGCTTAAAGTGCAT
TACCAAGAAACTTGTGAAGTTTGGCAAGTACTATTCAGGATTGAATGGATTCTTAGAGTT
GTATGATAGGCCAGAATTTGGTAAAGTTGTGCAAAGGTTATGTTTTGCAATTAGTGAATT
CCTTATCGTCTACCAACAAGTAATTAAACACATAGAGGATGAATTCAAATTTAATTCAAC
TTTTAATCTTAGCATATTTGAAACCATCTTGAATCAGGAGCTTTCACTCAAACTAAGTCA
TTTCTATGATATCGTCATAGCTGTTCATACCGAAACTATTGAACGGAGCAAATACAAGCA
TCAAACGAGTGAATCATATTTCAATAATTTCATTAAAAGCATTCAAAATGATCTTAAAGA
AACAGGATCCATAGATCTTGCGACTGATAATGTGAATTTTGAATTTTGTAAAGGAGGAAT
TCTCTTAAAAATAATACAAGACAGAATTAATGCATATCAAGGTGATGTTATTTCTCTAGA
GTTCTTAACTAAAATATTTGACGTGGTTAGTATTGATTATGTTTCCATGCTTAATAAATG
GCTAATTAATGGGGAGATAGATGACTCTGCTGAGGAATTCATAATCAAGATGAATAGGTT
TCCCGATAATCCTGATAGCCCGATCCGCCGTAATGTGGAAAAATATTGGGACGAGCTATA
CGTCACAAGAACTGACGGTGTTATAGATCAGTTCTCAAGCAAAGATATACAGTTGAAAAT
ACTAGCAACCGGAAAGTATTTAAATATATTCAAGACTTGCACAGGTCTTTATGACTTTCA
GCAATTAAATGAACTAATACAACCTATCGATAGGTTATACTCACAAGATCTAGAATTAAA
AATCAATGAATACTATAGAAGAGCTAATAAATTGCTAATGAAGTTGTTATTCGAAGGATA
CCAATTCCCAAGCTTAATAGACGGGTTCCAGACACTTTTCTTATTCAAGGATTCTTCAAA
GATTGATGTCTTCTTAGAGAAATCATTTAATGATTTACGAAAGAATAAGCATGCGATTTC
CACATCTAGGCTTTCTAAACTTTATGACGATACATTGCAGCATAAAAAGGATGATTTTCA
GGTGAAAGATATAAATAAACAAAATAGCATATCTGATAATAAAATGAATGATGTTTTAAG
TTATTGTCTGGGTTTGTCTATTGATTTTACTAATTTTTATGACTTGGCTGAAGAAATTTT
GAATGTTAAGTCTTTTGATGCAGAAGAGGCATTTAAGAATGGCCAAAATTCTAATATTTT
TAAAGCATTATTAAATAACTCCTTAGAGAGAGATCAAATTAATTCTGCGGGTTCAAACAT
TTCACCAAACAGCTATGACCCTGATCACTCAGATGAGTATACGATTTCTGGAGTCAACTT
AGATATGGATTTACCATTTCCCTTGAATATGATTGTAGGGCAAAACTACGTTCTCGAATA
TCAATTAATTTTCAAATTGCAAATGATTGTGAAGTTCATTAATAAATTGATTGATAATAC
GTGGAAAGAGATTAATTATTCTACTGTGTGGAAATATACTGGTTTTCATCCGAAAATTAG
AAAGTGGATTTTAAGATGCCGTATATTGAATAATAGAATGAAAGATTTCATGAATGATCT
ACAATTTTATTTAAATTTTGATATCATTGAAACGAATTTTGATTCCTTTAGACAACATTT
TAAGGACATACAAAAATTGTTACATAAGGAGAGACTCGGATCAAACATAAGCCATCAAAA
TATTAATAATAGTGGCATTTTTGGATTTAAAAATGGTTCATTAGCTAATTATAATCACAA
TAATCTTTTTGATGAAAAAATAATGAATCATAATCAGAATTTTAATGATGTTCCGAACGA
CAATTTGATCAATATAGACAATTTGATTAATAAACTAGGTTCTTTCTTAAATAATATTTT
GAGAGATTCATTCATTACTAACAAGGTTCTAATTGATGTTCTTAAAAATATGTTTGATCT
GATTATCCTGTACAACCATTATTTGAACAGGTTGAAAAAATCTTTAATAATGTCAAACAA
GGACTTGTTTCACAAATTTAGTCAGGACTATCCAGAAAAATTTCAGAATAGAGTAATGGA
TGATGAACTGATTGGAACAAGATTTAAAAACTTGGATGGAATGCTAAATTCACATTTTGA
AATTTTTAATGATTCGTTAACGGAATTTATAGTTACAATGAAGTCCCATGGTAACTTGGA
GAATCAACTGTTTTTAATCTTAATTGAAAGATTAGAACATTGTTTTCCAGATCATTAAAT
TTATTTATTATTTAGATGACTATATAGATAATTTATATTCATAATTCAACTAGCATCAGC
TTCAGCGTCGGCTTCACTTTGTTGTTCGTTTAAAACTTTAATAATTTCATTAGTCTTTTC
ATCACTGTAAACTTGGAAGCCATGCTCAGCAGTAACGCTTGCCAATTGAGCATTTTTACA
GTCTAATTTTTCTTCCATGACTTGTTTTAAAATCTTTAAGGTTAATAATTCCGCTTCTTT
CAAAGTTAACGATTTATGATATTCATTCTGTAATTCAGCTTGAGCGCCTTCTGATCCTGA
ACCAATAGCTTTAGCATCGTATCTATAGAATGTACCTGAAGGTTCCGCGTGGTACAACTG
AGGTCCCTTATCTTTATCAATTCCAGCTATTAACAAGGCAACCCCAAAAGGTCTTGACAT
TAATCTTTTTTCACCACTAGCTCCTTCTCCAAATCTCAAAGCCAAATCACAAACGGATTG
GGTCAAACTCTCAACTTGAATATCCTCGTCATAATATAAGTTATGAGTCAAAGACGAAAC
TCTGGCGTGGTCGATCATGGATCTTGCGTCCGCAGTTAAACCTGACATTGCACAACCAAT
GTGCTTATCGACCTCAATGATCTTCTCAATGGATGAATGCTCTAACAAAGATGAAGTCAC
TCTCTTTTCAACCCCTAAAATCACCCCTTCAGATGTTGAAATACCAATTGCAGTGGATCC
CAATTTGATGGCCTCCAATGAATATTCAACTTGAAATAATCTTCCCTCTGGTGAGAACGT
ACTCACACCACGATCATATTCACTTCTAGTTAAAAACATCCTATTGTATTATCTAATCTA
CCTGTTTGTTTGTATTAAAGAAGTGTTCTAATGTTTAAATGCCTCGTAAGCTTTATAGAC
TGTTGATTGATATTTGAGACTGAGTGGCAAGCACGTTTTTGTGTAAGTTTAGGAACATTT
CAACGTCAATGATAACAAACCTACAATAGATTTAAGTA
>RG44F0069 Genomic segment corresponding to mRNA: XM_462562 Debaryomyces hansenii CBS767, DEHA0G24838g predicted mRNA.
GATTTAGTTGTGTTACCTAAAAAAATGGCTAACTCATTGGGTAATATTTCCAGGTTAGTT
TTATGTTCAAAGATTTCAAACTCAATTCAATTTTTTGATCCTGCGCTGTTGCAATCTGCC
GACTTAAATGCTCCGGTCTACTGGAGATCCCCTTTCCCATCTTTATTGAATGCTACTGAA
TTAATTGAGTTCATAGTTTTGGATGTCGAACCTACGGGCGACATCAGAGGTAAGTATGTA
TTAGCTGATATTACTGTTAGTCGTGCCAGTGACTTTGGTTCGAACGATAACTCATTTTAC
ATCAGATCTCATTTGGGTGCCATCTTACATCCAGGTGATTCTTGTTTGGGTTATTATTTA
GCTAATTCCAACCTTAATTCTGACTTGTTTGATACCCTTGATACCGATAACATTCCTGAT
GTTATATTGGTTAAGAAGCATTACGCCAGAAAGTCACGTAAATCAAAGAACAGAAAGTGG
AAGTTGAAGAGAATGGCTAAGGAACATAATGACATTGTTGCGAACGACGACTCGAGACAA
GCAAAACAAGAACAAGAGCGTGCAGAAAGAGACTACGAATTATTCTTGCAACAGTTAGAA
GAAGATGATGAATTAAGACAAACTATTAACTTGTATAAGACAGCTGATGACCAATATCCA
AAACATTCGGAGACAGATATGGAAGATGAAGATGATGATGAAGATGCACCTCAAATTGGT
ATTGATGAGTTGTTAGATGAATTGGATGATATGACTTTAGATGACCATACTATGCAAAGT
TAATCTTTCTCTATTTGTATAATCTGTATTCTATATTTTTCAATAATCCATATATACTGC
ATATAATAAATTTTTACTATTTGTAAGGAACATGGCCTTTATCAGTAAAGAAGTCATCCA
GATAAAGGCAAACTATACGGATACAAGAAACATAGACTAGTAAGAAATTGATTGTCAAAA
CGGCCAATAAATAATTAATCTATATATTTGTAACATAAGGATGTCGAGTGTGTCTGCATC
TACTGAGAGGAAGCACATAAAATTCACGCCTATCCAGTCATTTGTGGAGTCATCATTCTT
CACTAAATTATCAGAATTGAAGTTGGATGAATTTAAATTAGATTCAACTAAGAAGGAAAT
TAAAGGGTTTTTGACTCATCCCAAAAGACTAAATAAGTTTAACGATTATCCTACGATAAA
TTTTGATTATTCTAGTTTTGATAAGGGTCCGGATGTAAACGAAGATAACAACATTTCATG
GAAGGGTTATATCTATAACGTCAACACGATCGAAGAGTTTAAAGATATAGACAAGCAAGC
GATATTGAAGCGTTGGGGAACTGAAATCTACAATGAAATCCAGGATGGTAGCGTAGACTT
GAGTTACGAATGTTTCAATAAGGTGCACGTTTTAGCATTCTGTGATCTAAAGAAATATAA
ATTTTATTATTGGTTTGCATTTCCAACTTTGCATTCACCATGGAACATAATTGGAGCTGA
CGGAGATTCTTTAAAAAAGTTTATTCCAAGTATCAAGGAATTTGTTGAAACTTCCAAGTT
TGTACAGTTTTTTCAAATAAACGATGGAAATATTATTGAAAGGGTCCTGGAATTTCAGGA
AAGCAAAATCTTTGTATTTATTGATACATGTTTAAGCCAAGCATGTACCCCTTCTGTGCA
ATTAAAAAATTACCTATACGTCTTGGCTCGAAAAGGTTTTGAAAATATCGATTTAATAAT
ATATAGAAATAATGGCAATTCTTTCTATTGGAAATTGCAGCTCGATAAGGATAAGCTTGG
TATAAATGAAGTCCCAAGAATACTGGGCTGGGAAAGGTTAAGCAATGGAAAGCTCGGTCC
TAGGCTTGCTGATTTGGGTTCGTTAATTGACCCCCAAGAGTTAGCCAAACAGGCAGTAGA
TTTGAACCTAAAGTTGATGAAATGGAGAATAGCACCAAATTTGGATCTAGACATAATCAA
AAATCAACGAGTTTTGCTTTTGGGTGCTGGAACTTTAGGCAGTTATGTTTCCAGAGCGCT
TATGGGATGGGGTGTTAGAAATATCACTTTTGTTGATAACGGAAGAATCTCGTATTCTAA
TCCAGTTCGTCAACCTTTGTTCAGCTTCAAAGATTGTTTTAGTGATGAGGGACAAGGAGA
ATGGAAGGCCATACGGGCGGCAAATACTTTGAAGGAAATCTTCCCAGATGTTCAATCTAA
GGGTTACAATTTAGAGGTGCCTATGATTGGGCACCCTGTTAACAACGAAACCAAACAAAA
ATCAAGCTTTGATAAACTAAGTGATTTGTTCGATGATCATGATGTGGTGTTCTTGTTAAT
GGATTCAAGGGAATCAAGATGGCTCCCTACAGTTCTAGGTCTTGCAAAAAACAAAATTGT
CCTTAATGCTGCATTGGGATTTGATAGTTTCCTAGTAATGAGACATGGAAATATATCTAA
TGCTAACAACGATGATACGAGAGTAGGCTGCTACTATTGTAATGACGTTGTTGCACCAAA
TGATAGTTTATCTGATCGTACATTGGATCAAATGTGCACTGTAACTCGACCAGGCGTTGC
ATTGATGGCTTCGTCATTAGCTGTTGAATTGTTTATCTCGATGTTGCAACATCCCAATAA
GCAGTATGCAGAGCCTGGCCCTTCAAATAATTTGATATTAGGTGAAGTTCCGCATCAGAT
TAGAGGCTTTTTACATAATTACAGTCAAAGCAAGCTACAGACTCCGAATTATAAACATTG
TTCTGCATGCTCGAAATATGTTATAGATAAGTTCAATGAACTAGGGTGGGAATTCGTCAA
GAACTGTCTCAATGATGTTACGTACCTCGAAGAAACTTGTGGACTATTAAAAGTTCAACA
AGAGGCTGACTTAGCATCTTCTGAGTTATTAAAGGACTTGGAACTAAGTGACGATGATGA
TAGTGAATGGTTGGACTAGAATTATTTTTAAATAAATAAGTGTTGATATTCTCTATCATT
ATATTATATATGTGCGCGCGTTAAAATAAAATAAAAATTGTTTGTTTATTATTGTATTGA
AGAGGTTATCTACAAGGTATAATACAGAGGTAAGAAACACCATGACGAGTTTCATATCAT
CGCAAATGGGCGATGTTGAACAGGATATTGTTGTTCTATCCGACCAACCCAATGTTTTAA
ACACATGTGTCAATCAACCAAATCGAGGACGTAGTAAGACAAGACCATATCCACTAAGCG
AATTGAACGACTTGAAAATACAACAAGGCTTGATAATTAAGGATTTGTTGTTTTCTTTGA
TTGGATATGAAGGATGCTATATTAGGTATAGTGAAAAATATGATCCAAGTGAGATCAATT
CCAAAATAAGAGGCCCTGATTTTAAGATCGCAAAACATCTAGACATAAGCTTAAAGTGCA
TTACCAAGAAACTTGTGAAGTTTGGCAAGTACTATTCAGGATTGAATGGATTCTTAGAGT
TGTATGATAGGCCAGAATTTGGTAAAGTTGTGCAAAGGTTATGTTTTGCAATTAGTGAAT
TCCTTATCGTCTACCAACAAGTAATTAAACACATAGAGGATGAATTCAAATTTAATTCAA
CTTTTAATCTTAGCATATTTGAAACCATCTTGAATCAGGAGCTTTCACTCAAACTAAGTC
ATTTCTATGATATCGTCATAGCTGTTCATACCGAAACTATTGAACGGAGCAAATACAAGC
ATCAAACGAGTGAATCATATTTCAATAATTTCATTAAAAGCATTCAAAATGATCTTAAAG
AAACAGGATCCATAGATCTTGCGACTGATAATGTGAATTTTGAATTTTGTAAAGGAGGAA
TTCTCTTAAAAATAATACAAGACAGAATTAATGCATATCAAGGTGATGTTATTTCTCTAG
AGTTCTTAACTAAAATATTTGACGTGGTTAGTATTGATTATGTTTCCATGCTTAATAAA
>RG44F0070 Genomic segment corresponding to mRNA: XM_462561 Debaryomyces hansenii CBS767, DEHA0G24816g predicted mRNA.
TTGATATAACCCATCCAGACAGATTTATCTAGTGTGATTTCTTTATTGAAGCCCTGTTTC
TTGAAATATCCAATGGCATAATTATCTGCATATGTAAGGAAATATTTCACATTTGAAGTG
GCCCGGCAGTAGTCCTTCAAATGATTCATCAAATGTGCACCGTAACCTCGAACCTGTTCA
GTCGAAGAAATCGCACAGAAAACAATTTCTGCAAACTCCCTATTATCAAAAGGACGATAG
GTTATGCCCCCAACAACTGTTAGCGGCTTACGAACCACTGCCATAGATAAGTGCGATCTG
TCATACACCAACCGCGATATATATTCTCGCGGCATCTTGGGTAACTGCTTTTGAAAGATA
TTCTTCAATCCCGTCAACACCATTAAACTCTCCTTCGTGTTATCATTATTCACCACCCGA
AACTCGATCTTACCTTCCTTTTCTTCAAGCACAGACGGCCGCTCTTTAAACGAATATGTA
ACCCCATCAAAGTTGAACGTCGTCGTTCTTTTCTTTTCTTCTTCTGCTTCATCATCGTCG
TCGTCATCATCATCGCCCTCGCCACCTCCATTTTCCGCATTTTCTTCTTCGTTGTCCTTT
CTAACTTCTTCCTTGTCGTCTGTATCAGCTCCATTAGCCTCTTCGTTCTTCACGTCCCTC
TCCACTTCATCACCTTCTATCTCATCCTTTATCTTTGTTTTTTTATCTACACGCCCATTC
TCTTCATTATCTGATATCACTGAAGAGTTTCTCTTCCTGTCTACCATACTCCACCAATTA
TTTTCAATTAGACCGATTGATTATTCACTGTCAACTACTATTATTGATAGTGGTGAACTC
GTTTATACGTGCACCGAGTCTTCGTCATAAGTTACATAATTATGCACGTGACTGGGGATG
ACTATAATTTTTTTTTATCATACTAAGGAAGAGATAAAATGAAAAATCGCCATCCACTTT
GTTCTATAAGTTGTAAGGAAATTCAGGTAATAAGAGAAAAATGTCTAATTATACTCAGTT
AGACCATACACATGACCAACAACAACCGGTGGCTACCGTGTTGTGTTGTAACTGTGGTGT
TCCAATGGATGGATCGTCAGGGTTAGTAATGTGTTACGACTGTATTAAATTAACGGTGGA
TATAACGGAAGGAATTCCAAGAGAAGCAAATGTTTCGTTTTGCAGAAACTGTGAAAGGTT
TTTACAACCACCACAGCATTGGATTAAGGCCGAGTTAGAATCGAGGGAATTGTTAGCGTT
ATGTTTGAGAAGACTTAAGGGTTTAAATAAGGTGAGATTAATAGATGCATCGTTCATTTG
GACAGAACCACATTCGCGTCGTATCAGGGTCAAATTGACTGTGCAAGGAGAAGCGATGTC
CAATACTATTGTGCAGCAAACGTTTGAGGTAGAATACGTTGTTGTTGCTATGCAATGTCC
AGATTGTGCCAAGTCCTACACTGCGAATACGTGGAGAGCAACAGTCCAGATTAGACAAAA
GGTTCCACATAAGAGAACATTCTTATACTTAGAACAGTTGATTTTGAAGCACAATGCTCA
CATGGATACTGTGTCTATCAAGGAATCGAGGGACGGGTTGGATTTTTTCTACGGTCAGAA
GAACCATGCGGTCAAGATGTTGGACTTCTTATCAGCTGTTGCTCCTATTAAGTCAAAGAA
ATCCGAAGAGTTGGTCAGTACCGATATTCATTCGGCATCCTCTTCGTATAAATTTTCTTA
CTCGGTTGAAATCGCGCCAGTTTGTCGTGATGATTTAGTTGTGTTACCTAAAAAAATGGC
TAACTCATTGGGTAATATTTCCAGGTTAGTTTTATGTTCAAAGATTTCAAACTCAATTCA
ATTTTTTGATCCTGCGCTGTTGCAATCTGCCGACTTAAATGCTCCGGTCTACTGGAGATC
CCCTTTCCCATCTTTATTGAATGCTACTGAATTAATTGAGTTCATAGTTTTGGATGTCGA
ACCTACGGGCGACATCAGAGGTAAGTATGTATTAGCTGATATTACTGTTAGTCGTGCCAG
TGACTTTGGTTCGAACGATAACTCATTTTACATCAGATCTCATTTGGGTGCCATCTTACA
TCCAGGTGATTCTTGTTTGGGTTATTATTTAGCTAATTCCAACCTTAATTCTGACTTGTT
TGATACCCTTGATACCGATAACATTCCTGATGTTATATTGGTTAAGAAGCATTACGCCAG
AAAGTCACGTAAATCAAAGAACAGAAAGTGGAAGTTGAAGAGAATGGCTAAGGAACATAA
TGACATTGTTGCGAACGACGACTCGAGACAAGCAAAACAAGAACAAGAGCGTGCAGAAAG
AGACTACGAATTATTCTTGCAACAGTTAGAAGAAGATGATGAATTAAGACAAACTATTAA
CTTGTATAAGACAGCTGATGACCAATATCCAAAACATTCGGAGACAGATATGGAAGATGA
AGATGATGATGAAGATGCACCTCAAATTGGTATTGATGAGTTGTTAGATGAATTGGATGA
TATGACTTTAGATGACCATACTATGCAAAGTTAATCTTTCTCTATTTGTATAATCTGTAT
TCTATATTTTTCAATAATCCATATATACTGCATATAATAAATTTTTACTATTTGTAAGGA
ACATGGCCTTTATCAGTAAAGAAGTCATCCAGATAAAGGCAAACTATACGGATACAAGAA
ACATAGACTAGTAAGAAATTGATTGTCAAAACGGCCAATAAATAATTAATCTATATATTT
GTAACATAAGGATGTCGAGTGTGTCTGCATCTACTGAGAGGAAGCACATAAAATTCACGC
CTATCCAGTCATTTGTGGAGTCATCATTCTTCACTAAATTATCAGAATTGAAGTTGGATG
AATTTAAATTAGATTCAACTAAGAAGGAAATTAAAGGGTTTTTGACTCATCCCAAAAGAC
TAAATAAGTTTAACGATTATCCTACGATAAATTTTGATTATTCTAGTTTTGATAAGGGTC
CGGATGTAAACGAAGATAACAACATTTCATGGAAGGGTTATATCTATAACGTCAACACGA
TCGAAGAGTTTAAAGATATAGACAAGCAAGCGATATTGAAGCGTTGGGGAACTGAAATCT
ACAATGAAATCCAGGATGGTAGCGTAGACTTGAGTTACGAATGTTTCAATAAGGTGCACG
TTTTAGCATTCTGTGATCTAAAGAAATATAAATTTTATTATTGGTTTGCATTTCCAACTT
TGCATTCACCATGGAACATAATTGGAGCTGACGGAGATTCTTTAAAAAAGTTTATTCCAA
GTATCAAGGAATTTGTTGAAACTTCCAAGTTTGTACAGTTTTTTCAAATAAACGATGGAA
ATATTATTGAAAGGGTCCTGGAATTTCAGGAAAGCAAAATCTTTGTATTTATTGATACAT
GTTTAAGCCAAGCATGTACCCCTTCTGTGCAATTAAAAAATTACCTATACGTCTTGGCTC
GAAAAGGTTTTGAAAATATCGATTTAATAATATATAGAAATAATGGCAATTCTTTCTATT
GGAAATTGCAGCTC
>RG44F0071 Genomic segment corresponding to mRNA: XM_462560 Debaryomyces hansenii CBS767, DEHA0G24794g predicted mRNA.
CGACAAACTGGCGCGATTTCAACCGAGTAAGAAAATTTATACGAAGAGGATGCCGAATGA
ATATCGGTACTGACCAACTCTTCGGATTTCTTTGACTTAATAGGAGCAACAGCTGATAAG
AAGTCCAACATCTTGACCGCATGGTTCTTCTGACCGTAGAAAAAATCCAACCCGTCCCTC
GATTCCTTGATAGACACAGTATCCATGTGAGCATTGTGCTTCAAAATCAACTGTTCTAAG
TATAAGAATGTTCTCTTATGTGGAACCTTTTGTCTAATCTGGACTGTTGCTCTCCACGTA
TTCGCAGTGTAGGACTTGGCACAATCTGGACATTGCATAGCAACAACAACGTATTCTACC
TCAAACGTTTGCTGCACAATAGTATTGGACATCGCTTCTCCTTGCACAGTCAATTTGACC
CTGATACGACGCGAATGTGGTTCTGTCCAAATGAACGATGCATCTATTAATCTCACCTTA
TTTAAACCCTTAAGTCTTCTCAAACATAACGCTAACAATTCCCTCGATTCTAACTCGGCC
TTAATCCAATGCTGTGGTGGTTGTAAAAACCTTTCACAGTTTCTGCAAAACGAAACATTT
GCTTCTCTTGGAATTCCTTCCGTTATATCCACCGTTAATTTAATACAGTCGTAACACATT
ACTAACCCTGACGATCCATCCATTGGAACACCACAGTTACAACACAACACGGTAGCCACC
GGTTGTTGTTGGTCATGTGTATGGTCTAACTGAGTATAATTAGACATTTTTCTCTTATTA
CCTGAATTTCCTTACAACTTATAGAACAAAGTGGATGGCGATTTTTCATTTTATCTCTTC
CTTAGTATGATAAAAAAAAATTATAGTCATCCCCAGTCACGTGCATAATTATGTAACTTA
TGACGAAGACTCGGTGCACGTATAAACGAGTTCACCACTATCAATAATAGTAGTTGACAG
TGAATAATCAATCGGTCTAATTGAAAATAATTGGTGGAGTATGGTAGACAGGAAGAGAAA
CTCTTCAGTGATATCAGATAATGAAGAGAATGGGCGTGTAGATAAAAAAACAAAGATAAA
GGATGAGATAGAAGGTGATGAAGTGGAGAGGGACGTGAAGAACGAAGAGGCTAATGGAGC
TGATACAGACGACAAGGAAGAAGTTAGAAAGGACAACGAAGAAGAAAATGCGGAAAATGG
AGGTGGCGAGGGCGATGATGATGACGACGACGATGATGAAGCAGAAGAAGAAAAGAAAAG
AACGACGACGTTCAACTTTGATGGGGTTACATATTCGTTTAAAGAGCGGCCGTCTGTGCT
TGAAGAAAAGGAAGGTAAGATCGAGTTTCGGGTGGTGAATAATGATAACACGAAGGAGAG
TTTAATGGTGTTGACGGGATTGAAGAATATCTTTCAAAAGCAGTTACCCAAGATGCCGCG
AGAATATATATCGCGGTTGGTGTATGACAGATCGCACTTATCTATGGCAGTGGTTCGTAA
GCCGCTAACAGTTGTTGGGGGCATAACCTATCGTCCTTTTGATAATAGGGAGTTTGCAGA
AATTGTTTTCTGTGCGATTTCTTCGACTGAACAGGTTCGAGGTTACGGTGCACATTTGAT
GAATCATTTGAAGGACTACTGCCGGGCCACTTCAAATGTGAAATATTTCCTTACATATGC
AGATAATTATGCCATTGGATATTTCAAGAAACAGGGCTTCAATAAAGAAATCACACTAGA
TAAATCTGTCTGGATGGGTTATATCAAGGATTATGAAGGAGGTACACTCATGCAGTGTTC
AATGTTACCGCCAATTTTGAGGTATTTGGACCTGGCAAAGATTCTATTATTGCAAAAAGC
CGCGATAGAGAAAAAGATAAAGCTCAGATCAAAGGCCCACGTAGTAAGGCCGGGATTGCA
GGTTTTCAAAACAAATAAGGATGCAAAGCTCAACCCAGCGAAGGATATTCCTGGGTTAGC
AGAGAGTGGGTGGCTGGAGGAAATGGACAAATTGGCGCAGAAGCCGAAGCGTGGCCCTCA
TTATAACTTTATGGTGACGCTATTGTCAGAGTTGACTAACCATCCATCTGCATGGCCATT
TTCGACTCCAGTAAACAAAGAAGAAGTTGGTGATTACTACGATGTCATCAAAGAACCAAT
GGATTTATCAACTATGGAACTGAAATTAGAAAATGATAAGTATGATTCATTTGACCAATT
CTTATATGATGCCAGGTTGATTTTCAACAACTGTCGCTCTTATAATGCTGATTCTACGAC
TTACTTCAAAAACGCTACCAAATTAGAAAAATTCATGAACAACAAAATCAAAGACAGTGC
TGAGTACTCACACTTCCTTGATCAGTAATCACATATATGTAATTTAGACTTGTATAATAT
AAATTTAACATACATTCAGTTTTAGTCGTGCGATGGTTGATTTGCCATTTGTACCCTTAT
TAAGGGAGAAGAAATATACTTGATTTACTTTAAACTAATTAATACTACAACAATTGTATC
AATGCCAGCAAAAGTATATTCACACGCTCAACACGATGATGTTGTCAACGCTGTTGGAAA
GCATATTTTGAAAATTCAAGATGAATCGTTAAAATCATCATCCACATTCAAGATTGCGGT
ATCAGGTGGATCTTTAGGAAAAGTTTTGAAGCAATGTTTAATTGACAACTCATCAATTGC
GCCACATATTCAGTGGGATAAATGGGAAGTTTATTTCAGTGACGAAAGATTGGTGCCATT
GGACCATCCTGATTCCAATTATGGGTTGTTTAACGAAATGGTTTTGTCAAATTTGCCAAC
TAATACCACAAAACCAAAGGTTAACGCTATTGATGAAAGCTTATTAACCGGTAAAGATGG
ACAAATAGCATCTGCTTCTCAACTGCATGATGAATCAATTGCTAAGCGTTACGAAGCTTC
TTTGCCTGAAAATGCGAAATTCGATTTGATTCTCTTAGGTTGCGGACCTGATGGTCATAC
TTGTTCTTTGTTCCCAGACCATAGACTTTTGAAAGAGAGAGATGAGTTGATTTCAGCCAT
CAGTGATTCTCCAAAGCCACCACCAAGAAGAATTACTTTTACTTTCCCAGTGTTAGAAAG
AGCCTCTTCAATTGCCTTTGTTGCTGAAGGTGCTGGTAAGGCTCCTATCATGGAAAAGAT
ATTCGTTGATAAGTCAAGCCAATTACCATCTAAGCTAGTTAATGAATTGAAAACTGGAGT
AGATGTTCTGTGGTTTGTCGACGACAGTGCAATTGAAGGTGTCAATGTAATCTCTTCGAA
ATACTAAACTTCTAGATGTGTAAGTAAATATAAATTAATACTTTTCTGAAACCCAAAGTA
TCTCTTAT
>RG44F0072 Genomic segment corresponding to mRNA: XM_462559 Debaryomyces hansenii CBS767, DEHA0G24772g predicted mRNA.
CATAACCTATCGTCCTTTTGATAATAGGGAGTTTGCAGAAATTGTTTTCTGTGCGATTTC
TTCGACTGAACAGGTTCGAGGTTACGGTGCACATTTGATGAATCATTTGAAGGACTACTG
CCGGGCCACTTCAAATGTGAAATATTTCCTTACATATGCAGATAATTATGCCATTGGATA
TTTCAAGAAACAGGGCTTCAATAAAGAAATCACACTAGATAAATCTGTCTGGATGGGTTA
TATCAAGGATTATGAAGGAGGTACACTCATGCAGTGTTCAATGTTACCGCCAATTTTGAG
GTATTTGGACCTGGCAAAGATTCTATTATTGCAAAAAGCCGCGATAGAGAAAAAGATAAA
GCTCAGATCAAAGGCCCACGTAGTAAGGCCGGGATTGCAGGTTTTCAAAACAAATAAGGA
TGCAAAGCTCAACCCAGCGAAGGATATTCCTGGGTTAGCAGAGAGTGGGTGGCTGGAGGA
AATGGACAAATTGGCGCAGAAGCCGAAGCGTGGCCCTCATTATAACTTTATGGTGACGCT
ATTGTCAGAGTTGACTAACCATCCATCTGCATGGCCATTTTCGACTCCAGTAAACAAAGA
AGAAGTTGGTGATTACTACGATGTCATCAAAGAACCAATGGATTTATCAACTATGGAACT
GAAATTAGAAAATGATAAGTATGATTCATTTGACCAATTCTTATATGATGCCAGGTTGAT
TTTCAACAACTGTCGCTCTTATAATGCTGATTCTACGACTTACTTCAAAAACGCTACCAA
ATTAGAAAAATTCATGAACAACAAAATCAAAGACAGTGCTGAGTACTCACACTTCCTTGA
TCAGTAATCACATATATGTAATTTAGACTTGTATAATATAAATTTAACATACATTCAGTT
TTAGTCGTGCGATGGTTGATTTGCCATTTGTACCCTTATTAAGGGAGAAGAAATATACTT
GATTTACTTTAAACTAATTAATACTACAACAATTGTATCAATGCCAGCAAAAGTATATTC
ACACGCTCAACACGATGATGTTGTCAACGCTGTTGGAAAGCATATTTTGAAAATTCAAGA
TGAATCGTTAAAATCATCATCCACATTCAAGATTGCGGTATCAGGTGGATCTTTAGGAAA
AGTTTTGAAGCAATGTTTAATTGACAACTCATCAATTGCGCCACATATTCAGTGGGATAA
ATGGGAAGTTTATTTCAGTGACGAAAGATTGGTGCCATTGGACCATCCTGATTCCAATTA
TGGGTTGTTTAACGAAATGGTTTTGTCAAATTTGCCAACTAATACCACAAAACCAAAGGT
TAACGCTATTGATGAAAGCTTATTAACCGGTAAAGATGGACAAATAGCATCTGCTTCTCA
ACTGCATGATGAATCAATTGCTAAGCGTTACGAAGCTTCTTTGCCTGAAAATGCGAAATT
CGATTTGATTCTCTTAGGTTGCGGACCTGATGGTCATACTTGTTCTTTGTTCCCAGACCA
TAGACTTTTGAAAGAGAGAGATGAGTTGATTTCAGCCATCAGTGATTCTCCAAAGCCACC
ACCAAGAAGAATTACTTTTACTTTCCCAGTGTTAGAAAGAGCCTCTTCAATTGCCTTTGT
TGCTGAAGGTGCTGGTAAGGCTCCTATCATGGAAAAGATATTCGTTGATAAGTCAAGCCA
ATTACCATCTAAGCTAGTTAATGAATTGAAAACTGGAGTAGATGTTCTGTGGTTTGTCGA
CGACAGTGCAATTGAAGGTGTCAATGTAATCTCTTCGAAATACTAAACTTCTAGATGTGT
AAGTAAATATAAATTAATACTTTTCTGAAACCCAAAGTATCTCTTATTAGTCCCCTATAC
TTTGCTTCATGCATTGACGTATAACTTTACAAATATAAACATACAAATAAATATATTATG
TGTGTGTCGTCTATGACATTTAAGTGACGTAAATGCGACATACTTTTAGATAAAATGAAA
AACACATGTTTTTATCAGCCATTGTATTTAGCTAATATACTTTAGATTAAAATGGGTATG
TTTCAACTTATGAATCAATTCAAATTAGAATATTAATTACTAACAAGAGCTACCCGCTAG
CATTAGGTGTTGCATTATGGTTATGTCCTAAAACAAACACTCCGCTCTATGATAAACTAA
TGACTCTTATGAGTTCACTCAACACCTTATTTCCCGGTCAACCACCAAAATTCGAACCTC
ATATAACTATATCTTCCAACATTGATGTAGATTTGGACCATCCCGATAAAACCAAATCCG
ATGTATACAGAATTTTATCAGCAAGTTTAGTTGCAATAGATTCGTTACCAAAAAATCATT
CCAATTTGGTTACATTAGGAAAGGTGGACAGTCAGAGAAAGTTTTTCAAAAAATTGTATT
TCCAAGTTGCAAGAGATCCAAATTTAGTATCCTTTGCCACTATAATCAGAGAATTATTTG
TACAATTACCAGCTGATATCGAACAAGAAAATATGAAGAAAAACCCACATTTGTACACTA
CGGATAGCCATGGAAATACCGTTAAGAAAAAGTCAAAACAATCACAAGATGGTAGGATAG
AAGCGATAGACATGCCTAGAATCCAGAGTGAAGCTCAAGAACAAGCATCCTTGTGGAGTG
TCACTGAATTCGATCCACATCTTTCTTTGGTTTACAACGACTTACATCCTATCGACAGTG
CATTGTGGAGGACAATAAAAACCAGAATTCAAGACTATTTGAATATAGATAATTGCGATT
CAGATGATTTAACAGATAACGGATTA
>RG44F0073 Genomic segment corresponding to mRNA: XM_462558 Debaryomyces hansenii CBS767, DEHA0G24750g predicted mRNA.
TCATCAATTGCGCCACATATTCAGTGGGATAAATGGGAAGTTTATTTCAGTGACGAAAGA
TTGGTGCCATTGGACCATCCTGATTCCAATTATGGGTTGTTTAACGAAATGGTTTTGTCA
AATTTGCCAACTAATACCACAAAACCAAAGGTTAACGCTATTGATGAAAGCTTATTAACC
GGTAAAGATGGACAAATAGCATCTGCTTCTCAACTGCATGATGAATCAATTGCTAAGCGT
TACGAAGCTTCTTTGCCTGAAAATGCGAAATTCGATTTGATTCTCTTAGGTTGCGGACCT
GATGGTCATACTTGTTCTTTGTTCCCAGACCATAGACTTTTGAAAGAGAGAGATGAGTTG
ATTTCAGCCATCAGTGATTCTCCAAAGCCACCACCAAGAAGAATTACTTTTACTTTCCCA
GTGTTAGAAAGAGCCTCTTCAATTGCCTTTGTTGCTGAAGGTGCTGGTAAGGCTCCTATC
ATGGAAAAGATATTCGTTGATAAGTCAAGCCAATTACCATCTAAGCTAGTTAATGAATTG
AAAACTGGAGTAGATGTTCTGTGGTTTGTCGACGACAGTGCAATTGAAGGTGTCAATGTA
ATCTCTTCGAAATACTAAACTTCTAGATGTGTAAGTAAATATAAATTAATACTTTTCTGA
AACCCAAAGTATCTCTTATTAGTCCCCTATACTTTGCTTCATGCATTGACGTATAACTTT
ACAAATATAAACATACAAATAAATATATTATGTGTGTGTCGTCTATGACATTTAAGTGAC
GTAAATGCGACATACTTTTAGATAAAATGAAAAACACATGTTTTTATCAGCCATTGTATT
TAGCTAATATACTTTAGATTAAAATGGGTATGTTTCAACTTATGAATCAATTCAAATTAG
AATATTAATTACTAACAAGAGCTACCCGCTAGCATTAGGTGTTGCATTATGGTTATGTCC
TAAAACAAACACTCCGCTCTATGATAAACTAATGACTCTTATGAGTTCACTCAACACCTT
ATTTCCCGGTCAACCACCAAAATTCGAACCTCATATAACTATATCTTCCAACATTGATGT
AGATTTGGACCATCCCGATAAAACCAAATCCGATGTATACAGAATTTTATCAGCAAGTTT
AGTTGCAATAGATTCGTTACCAAAAAATCATTCCAATTTGGTTACATTAGGAAAGGTGGA
CAGTCAGAGAAAGTTTTTCAAAAAATTGTATTTCCAAGTTGCAAGAGATCCAAATTTAGT
ATCCTTTGCCACTATAATCAGAGAATTATTTGTACAATTACCAGCTGATATCGAACAAGA
AAATATGAAGAAAAACCCACATTTGTACACTACGGATAGCCATGGAAATACCGTTAAGAA
AAAGTCAAAACAATCACAAGATGGTAGGATAGAAGCGATAGACATGCCTAGAATCCAGAG
TGAAGCTCAAGAACAAGCATCCTTGTGGAGTGTCACTGAATTCGATCCACATCTTTCTTT
GGTTTACAACGACTTACATCCTATCGACAGTGCATTGTGGAGGACAATAAAAACCAGAAT
TCAAGACTATTTGAATATAGATAATTGCGATTCAGATGATTTAACAGATAACGGATTAGG
CTGGGACAATGGAATACTTAAATTAGTTTTATGTGAAGGTGATGTAAACGATTGGGTAGT
TTTGGGTAGTGCCGACTTGCACTAGTAATAATAATATGTTTAATATGCTAATATATAATT
TATACATTCAAATTAGAACTGTAATAAGCACTAAAAAATAATGAAGGATGCGAGGTTCGA
ACTCGCGCGGACAACTGTCCAGCAGATCTTAAGTCTGCCGCCTTAGACCACTCGGCCAAC
CCTCCAAATTACTTGAAATTCTAGGAAGCATCTCTTTCATTATGTTAAGACGCCAAAAAG
CAATAAACTCTACCATGTATTTCACGCCACTCTAAATGCTTAAATTTGTGTTCTAAAAAC
TATCTCATCTACAAATTGTTGAATTAATTATGTTAAATTTATTAATAATATGCAATTTAT
AAATATAATAATACAATAAGAACTAAAACCCATACTCTCCAACTCAATTCTATATTTCGG
ATAATAGATAAAATGATGAAGACAGACGACCCCACCTCCAGATATGCCAATTGCCAAATG
CGAAGTTACGAAACCTTTATATTTTCGCCCTTAAAACCTTCTCAATACAAGTAATGATAT
GATCAAATGAATAGTTTAATGGCTTTGCGAAAGTATGATCAATACCAGCTTGCTCATAAA
TTATTTTGTCGCATGGCAAACTCTTAGTGGTCACAGCAATGATGCCCACTTGGTTCAACT
TATCTTCCATTCTAATCATTTTTGCTAACTCTATGCCTGTTAAACCTGGCATCTCAATGT
CGAGAAATGCTACATCAAATGTTTGTGAATGCAACAATGCCATTATCTTTGTGGAATCCT
GTGTCTTCACGATCGTGCAATTTGGGTATAATTTAAGGAGTACTCTTTCTAATATCTTCA
AATTGATAAAGTTATCATCCACAAGTAAAAAGTTGTATGGATTAGTATTAGGAGTGAATT
TTTTATACTCTCCAAGTTCAATTGGTGATATAAACTGCTGGTTTCCACCAAACGTATTCA
CATCAACCGACAATTTAGGTTTGAGATCACAATCCACGTATTCCGCCTCGACCATATCGG
CACTT
>RG44F0074 Genomic segment corresponding to mRNA: XM_462557 Debaryomyces hansenii CBS767, DEHA0G24706g predicted mRNA.
ATTATTTACGGAATCGGTTCGCTTACTACAATCTTCCCCGACTGGATGTTCAACAAACAT
ACCACACTTAAATTGCTCTACCCCAACTTAAAAGTGAGTACAGTTCGCTTCTCCATTGCG
GTCCCTCTTGAGTCCCTCTATTCCCTTATTTTTGGGCTCCGACCACGGCTCCATTCCAGT
AACAATTACTGGAATGATCTCGAAGACAAATTTTTTTGCAAAATTCCAGAATCTGTTCAT
CGAGCCCACTCTTGTGTGAATGTCTACTTTGGGTAGACATTCTGTGCCTGAACTTCGGAT
GTATCGAGATTCTATTCACCCGTGAATGTTGTGTATGAGGGTTCGCACACCCCCCATAGC
GCGGTCTGGTTTTTTTTTTCCCTCTTTATTGTGCTTGGAGATTCTTAGGTTTGTGGCTGT
TCCAGGCGAAAAGCTTAGTTTCTTGTTCCTGATTATGTAAGCGTTTTTGCTTCTCGCTAT
GCTCAAAATACTATCCCAAGTCTAGATCTCCGGCTCTATAGCTAGGCGTACCGATCCTTG
ACATCCGTAGAAAAGCTTAATCTCAATCGGAAGCCCTATCGTGCGTTCATCAACATTGAC
TCACCAACCCCGAAGTCAAGACGTTTTGTCTCTTCAAGTAATGGTACGAACATTTGGTAT
GTAGGTGACCCATGGGGTTGCACGTCTAGCAAAGAATCACACTAGTAGATTTCAAGATAT
TCTATTGGGTAGGTGCGGATATAGCGGGCGAAAATGGACGCCTTCTTATCGAAGGCGGCC
ATGGAATGTTCCGCGCGTATGCACAGTACTTGCTACCTATAGTGGAAAAAAATTGTTGCC
CGCAACACCTCCGCTATTTTTACGGTGCACGTTAAAACACTATATATATTCTGAAATCCA
TCTTTGATTAAATTTTATTCATGACAGGCAAATTTGGCAAGCATATTTAGAGAGCATTTT
CTAACAAAAAGTCAATACTTTTATACGATTGTAACGTGTCATGGATCAGGTACAGTTTGA
TTTTGATCTGAAATCAAGCTGCTCGACACAGACCAGGCATTCGGCTAATATTTTTAATAA
GACCAACAATATGATATACAACAACCAACTTGGTACACCTCCGGCGCTTCCTAGTCCAGA
CTATGACTATAGGATGGATTACTTTCATTATAAACCAGTAAGTGGTGATGTAAGAGATGA
AAGTGCCGATATGGTCGAGGCGGAATACGTGGATTGTGATCTCAAACCTAAATTGTCGGT
TGATGTGAATACGTTTGGTGGAAACCAGCAGTTTATATCACCAATTGAACTTGGAGAGTA
TAAAAAATTCACTCCTAATACTAATCCATACAACTTTTTACTTGTGGATGATAACTTTAT
CAATTTGAAGATATTAGAAAGAGTACTCCTTAAATTATACCCAAATTGCACGATCGTGAA
GACACAGGATTCCACAAAGATAATGGCATTGTTGCATTCACAAACATTTGATGTAGCATT
TCTCGACATTGAGATGCCAGGTTTAACAGGCATAGAGTTAGCAAAAATGATTAGAATGGA
AGATAAGTTGAACCAAGTGGGCATCATTGCTGTGACCACTAAGAGTTTGCCATGCGACAA
AATAATTTATGAGCAAGCTGGTATTGATCATACTTTCGCAAAGCCATTAAACTATTCATT
TGATCATATCATTACTTGTATTGAGAAGGTTTTAAGGGCGAAAATATAAAGGTTTCGTAA
CTTCGCATTTGGCAATTGGCATATCTGGAGGTGGGGTCGTCTGTCTTCATCATTTTATCT
ATTATCCGAAATATAGAATTGAGTTGGAGAGTATGGGTTTTAGTTCTTATTGTATTATTA
TATTTATAAATTGCATATTATTAATAAATTTAACATAATTAATTCAACAATTTGTAGATG
AGATAGTTTTTAGAACACAAATTTAAGCATTTAGAGTGGCGTGAAATACATGGTAGAGTT
TATTGCTTTTTGGCGTCTTAACATAATGAAAGAGATGCTTCCTAGAATTTCAAGTAATTT
GGAGGGTTGGCCGAGTGGTCTAAGGCGGCAGACTTAAGATCTGCTGGACAGTTGTCCGCG
CGAGTTCGAACCTCGCATCCTTCATTATTTTTTAGTGCTTATTACAGTTCTAATTTGAAT
GTATAAATTATATATTAGCATATTAAACATATTATTATTACTAGTGCAAGTCGGCACTAC
CCAAAACTACCCAATCGTTTACATCACCTTCACATAAAACTAATTTAAGTATTCCATTGT
CCCAGCCTAATCCGTTATCTGTTAAATCATCTGAATCGCAATTATCTATATTCAAATAGT
CTTGAATTCTGGTTTTTATTGTCCTCCACAATGCACTGTCGATAGGATGTAAGTCGTTGT
AAACCAAAGAAAGATGTGGATCGAATTCAGTGACACTCCACAAGGATGCTTGTTCTTGAG
CTTCACTCTGGATTCTAGGCATGTCTATCGCTTCTATCCTACCATCTTGTGATTGTTTTG
ACTTTTTCTTAACGGTATTTCCATGGCTATCCGTAGTGTACAAATGTGGGTTTTTCTTCA
TATTTTCTTGTTCGATATCAGCTGGTAATTGTACAAATAATTCTCTGATTATAGTGGCAA
AGGATACTAAATTTGGATCTCTTGCAACTTGGAAATACAATTTTTTGAAAAACTTTCTCT
GACTGTCCACCTTTCCTAATGTAACCAAA
>RG44F0075 Genomic segment corresponding to mRNA: XM_462556 Debaryomyces hansenii CBS767, DEHA0G24684g predicted mRNA.
ATCACAATCCACGTATTCCGCCTCGACCATATCGGCACTTTCATCTCTTACATCACCACT
TACTGGTTTATAATGAAAGTAATCCATCCTATAGTCATAGTCTGGACTAGGAAGCGCCGG
AGGTGTACCAAGTTGGTTGTTGTATATCATATTGTTGGTCTTATTAAAAATATTAGCCGA
ATGCCTGGTCTGTGTCGAGCAGCTTGATTTCAGATCAAAATCAAACTGTACCTGATCCAT
GACACGTTACAATCGTATAAAAGTATTGACTTTTTGTTAGAAAATGCTCTCTAAATATGC
TTGCCAAATTTGCCTGTCATGAATAAAATTTAATCAAAGATGGATTTCAGAATATATATA
GTGTTTTAACGTGCACCGTAAAAATAGCGGAGGTGTTGCGGGCAACAATTTTTTTCCACT
ATAGGTAGCAAGTACTGTGCATACGCGCGGAACATTCCATGGCCGCCTTCGATAAGAAGG
CGTCCATTTTCGCCCGCTATATCCGCACCTACCCAATAGAATATCTTGAAATCTACTAGT
GTGATTCTTTGCTAGACGTGCAACCCCATGGGTCACCTACATACCAAATGTTCGTACCAT
TACTTGAAGAGACAAAACGTCTTGACTTCGGGGTTGGTGAGTCAATGTTGATGAACGCAC
GATAGGGCTTCCGATTGAGATTAAGCTTTTCTACGGATGTCAAGGATCGGTACGCCTAGC
TATAGAGCCGGAGATCTAGACTTGGGATAGTATTTTGAGCATAGCGAGAAGCAAAAACGC
TTACATAATCAGGAACAAGAAACTAAGCTTTTCGCCTGGAACAGCCACAAACCTAAGAAT
CTCCAAGCACAATAAAGAGGGAAAAAAAAAACCAGACCGCGCTATGGGGGGTGTGCGAAC
CCTCATACACAACATTCACGGGTGAATAGAATCTCGATACATCCGAAGTTCAGGCACAGA
ATGTCTACCCAAAGTAGACATTCACACAAGAGTGGGCTCGATGAACAGATTCTGGAATTT
TGCAAAAAAATTTGTCTTCGAGATCATTCCAGTAATTGTTACTGGAATGGAGCCGTGGTC
GGAGCCCAAAAATAAGGGAATAGAGGGACTCAAGAGGGACCGCAATGGAGAAGCGAACTG
TACTCACTTTTAAGTTGGGGTAGAGCAATTTAAGTGTGGTATGTTTGTTGAACATCCAGT
CGGGGAAGATTGTAGTAAGCGAACCGATTCCGTAAATAATGATCGAGGCCCGTAAAAAAA
GTCGACAGCGCAAACCCTTTTTGTGTGACAAATAGAGGCTCGCTAAAAAATAAATACGGG
CTAACGTGATCACAGGTCAAGAAATTTTCTACATTCATCGCTTTAGGTGTCTATTTCTGT
CGCCCTATGCAGCCATTACAAGAACTAGTTAACGATTCGTAGTTTGGAAAATATAGCTTT
AGCAATCTTCTGCATAATGGAATGACATATGATCATCATGATTCCCCAATGCAAATAATT
ATGATTTAGAATTGTTTCTGCTTTTTCTTTCTTATATTGTAACATACGATAGTAATTCTT
GTTATATTCATCAACAACGAAGTGAACTTTTGAATAATTCTTTTATTTATGCTAACATCC
AGTATTAACTTCGGGGTCTTGGGCTGTAGTTCCTATGACACCCCAATTTCTAAATTTAGG
CTCAAGTCTACTGAAACACATACCTTTCCTAAATTTAATATAAACGAACACGCTTGTCTA
TATAGAGGTTATATACATATCGAGCTATATCCGGGAATAATTGTGTAAGTATATAGTGAT
TATCTATCTCTCAAAAAATGTTTTTTTTTTCTAAGGAATCAATTTTTGACTTTTTGGCTG
CGAAATAGCCGTTTTGACAATTATGACATACCTTGTTTTTTTCGTGCTGTCTCCAGGTTA
TATCATCAATGCCGCCTTGCTCTGAACAAGTTTCTCTGGACTTTCCATGTTAGCAGATCT
ATTTTATTGTTTCTATCATCATATACAACTTTTAATTTAACTTGTTTGTCCTCTAGTGTC
ACCTTGCTTTTCTTTCTTTCTTTCTAGTCAGTCTATTATTCAAGTATTTTAACACATCAG
ATCCTACCTGACTATTTGAATGTTTCAGTTCTTCAAATGACCTTTATTCCATA
>RG44F0076 Genomic segment corresponding to mRNA: XM_462555 Debaryomyces hansenii CBS767, DEHA0G24640g predicted mRNA.
CTCCATATCTCTATCCTTCGAGGAACTTTTTTGGATTGTACTTCTTATATATCTTCTTAT
ACGGATTATATTCAGAATTATTATATTGATCATCATATAATTGTGCTGTCCTCCTAGCCG
GATTTAAACTCGTTGGACTTCTGAATTTCACTTTTCTTCTGGTGAACGGTTTTAATTGGG
TTAGATATATATCCAATTTTTGTTCATAGGTGTACTAAACCACTGGTAACTCTTTGACTA
ATATCCCTATACCTCAACATCCCTGCCCATTCTTGATATTTTCGATCTCAATTGCGACAC
TATCAATTATATGGGAATAGTGACTAAATATAGTTATTCTTATAGCTAACACCTAATTTC
TATGGGGATTCCACTATTCTATCTTAATCTTAACTTGTAGATTGATAACATACTAATTCC
TCTCTATTCATGCTTTAATTTCGACCCGCAGGCTTTCTTCCTGTTTTATAGTTCTCTGAT
ATTACATAAGGTACATATATATACGGACATCCTCTTACATTATGTAAGGAAACCGGGTAC
TAATATAGTAATTCTTTACTCTTGTATATTATATAGATGTTCTATAGACCAAATAGAACC
TATCTTCTTATTCTTTGCTGACTAACTAACCAACTTTAGCTACCTATAATTAGTTCCTAA
TTTCCTTTATCCTTTCGTCTATCCAGATTCAGGGGATAATCACTTCTATTTATACACCAA
CTTTTGCAACCATGATAACACGACATATATATAATCTATGTATACTTGTGTTCTCTTACT
TATAAAATAATAAGCTCGTATGGCGCAGTGGTAGCGCAGCAGATTGCAAATCTGTTGGTC
CTTAGTTCGATCCTGAGTGCGAGCTTGAGAGTTTTTTTTTACAGCCAAAATATCATTTTT
TTAATAGTCTAACGCCCCGGAAAATAGTATTCTAAAGATATTCAAACTTGACAGTATTTC
TATACGGGGTTCATATATAATAAGAGGCCTATACGCATCAATGCCGCCAACAAGTAAGTT
CAATTAGAATTCTCAGTATTGGAATTCACTAACCTCAATAGAAACGTATAATTCAAAGTC
TTTTAAGCCTTTGATACAATCCAAAACAAACAAACCGTCCCCTGTAGAGAAATCTCTCGA
TTTACAGATTAGACATTGGTTAAAACGTAAGGATTTACTTGTAAAGGCAGTAAAGTATCA
GAAGACTAATGAATCCGCAAAAATAAATGCTTTAATAGACAAATGGCGGGGGATCTGCCA
TCAAGCCTCAAATTACTTACTAAATTCAATGCAAGTCAAAATTATGCATATGGGCGGGTA
TTCAACATGGAAACAACAGCAGAAGGATAAGAAGATAAACCAATCATTTGATAATGATTC
ATATAGAGAAAATCTAAGTGATTTTGTGAATACTGAAGAGTTCACGCATTTATCAAGCTA
TGAACAGAGTGATATAATGGATCAGTTAAACGAAAATTCCAATCAATCTATCCTGGAAAA
CGAGACAGAAGAGACAAATCTAGATGACCAGCTAACTATGAACGAGCTATATCGCCTTTT
AAACATAAATTATGATTTGATTTACAACTGAAAATAGGTTGCAAGAATTTGCATCTCGCT
TAATGATAGTAAAAGTGATTAAGATTAAAAGTATTGACAGCAACAAGTAAAGCTAATTAA
TATTGATATTCACTGTCTATATGTTTCTTGCATGTAAATATTTAGAAAATTATCTTGGAT
TTCAATTATACAGCTTAATTAAATCAAATGATGGTCAAAATGTGCAGCGATATTGTATAC
TAAATAGGAAAAGTAATGAAAATTTAAATGCGGCTTTCAATATGATTATCAATTCGTAAG
ATATATTTTTATTTTATTATACTAGGCGATTAAAATCGGATAGCTATCAAGGATTATAAC
GTTTGAATACAGCACTTCAGTGCCTTAATTATCTACTCATAATCGAATACGATGACTAAT
ACAAAAGTTATCAAAATTAAAGATAAAACTGAACAGTATGAAAATTTTAGCAAAACGAAA
CTCTTACATTTTTTGGAGAATTTGGCATTTGAATTGGATACGGAATATATAAGCCTCGAG
GAAATAGTAAATAAAGTAATAGATGGGTTACCTGACTTGATTTCTGTGAAGGATTTATTA
GAATTATTAGCAGAATCAATTGCCACCAAAATTATTTATCATCCAGACCATTCAATATTA
GCCGGAAGAGTAGAGGCAGTTAATCTACAAAAAATGACTGATTATACCTTTAGTAGTAAT
GTTATTCGATTGAGAAATTATAAAAGTAATAAAACGGGCAGAAGTTATGGCGTGGTTTCC
GATGAATACTTTAAAACCGTAATGGAACATAAGCATGTATTGGATTCGATTATAGATAGC
AGAAGAGACCTTGAGTTGACATACTTTGGGATCAAGACGTTGCAAAATTCTTATTTGTTG
AAGTTGGATAACGTTGTCAGTGAAACTCCACAATTTATGTTTTTAAGAGTGGCCATAGGC
ATTCATGGCGATGATATTGATAGCGTGATTGAAACTTACGAATTAATGTCACAGAAGTAT
TTCATACATGC
>RG44F0077 Genomic segment corresponding to mRNA: XM_462554 Debaryomyces hansenii CBS767, DEHA0G24618g predicted mRNA.
CATATATAATAAGAGGCCTATACGCATCAATGCCGCCAACAAGTAAGTTCAATTAGAATT
CTCAGTATTGGAATTCACTAACCTCAATAGAAACGTATAATTCAAAGTCTTTTAAGCCTT
TGATACAATCCAAAACAAACAAACCGTCCCCTGTAGAGAAATCTCTCGATTTACAGATTA
GACATTGGTTAAAACGTAAGGATTTACTTGTAAAGGCAGTAAAGTATCAGAAGACTAATG
AATCCGCAAAAATAAATGCTTTAATAGACAAATGGCGGGGGATCTGCCATCAAGCCTCAA
ATTACTTACTAAATTCAATGCAAGTCAAAATTATGCATATGGGCGGGTATTCAACATGGA
AACAACAGCAGAAGGATAAGAAGATAAACCAATCATTTGATAATGATTCATATAGAGAAA
ATCTAAGTGATTTTGTGAATACTGAAGAGTTCACGCATTTATCAAGCTATGAACAGAGTG
ATATAATGGATCAGTTAAACGAAAATTCCAATCAATCTATCCTGGAAAACGAGACAGAAG
AGACAAATCTAGATGACCAGCTAACTATGAACGAGCTATATCGCCTTTTAAACATAAATT
ATGATTTGATTTACAACTGAAAATAGGTTGCAAGAATTTGCATCTCGCTTAATGATAGTA
AAAGTGATTAAGATTAAAAGTATTGACAGCAACAAGTAAAGCTAATTAATATTGATATTC
ACTGTCTATATGTTTCTTGCATGTAAATATTTAGAAAATTATCTTGGATTTCAATTATAC
AGCTTAATTAAATCAAATGATGGTCAAAATGTGCAGCGATATTGTATACTAAATAGGAAA
AGTAATGAAAATTTAAATGCGGCTTTCAATATGATTATCAATTCGTAAGATATATTTTTA
TTTTATTATACTAGGCGATTAAAATCGGATAGCTATCAAGGATTATAACGTTTGAATACA
GCACTTCAGTGCCTTAATTATCTACTCATAATCGAATACGATGACTAATACAAAAGTTAT
CAAAATTAAAGATAAAACTGAACAGTATGAAAATTTTAGCAAAACGAAACTCTTACATTT
TTTGGAGAATTTGGCATTTGAATTGGATACGGAATATATAAGCCTCGAGGAAATAGTAAA
TAAAGTAATAGATGGGTTACCTGACTTGATTTCTGTGAAGGATTTATTAGAATTATTAGC
AGAATCAATTGCCACCAAAATTATTTATCATCCAGACCATTCAATATTAGCCGGAAGAGT
AGAGGCAGTTAATCTACAAAAAATGACTGATTATACCTTTAGTAGTAATGTTATTCGATT
GAGAAATTATAAAAGTAATAAAACGGGCAGAAGTTATGGCGTGGTTTCCGATGAATACTT
TAAAACCGTAATGGAACATAAGCATGTATTGGATTCGATTATAGATAGCAGAAGAGACCT
TGAGTTGACATACTTTGGGATCAAGACGTTGCAAAATTCTTATTTGTTGAAGTTGGATAA
CGTTGTCAGTGAAACTCCACAATTTATGTTTTTAAGAGTGGCCATAGGCATTCATGGCGA
TGATATTGATAGCGTGATTGAAACTTACGAATTAATGTCACAGAAGTATTTCATACATGC
ATCACCAACATTGTTTAATTCAGGAACTGAATATAATTATTTATCATCATGCTTTTTGCT
TGCAATGGAGGATGACTCAATAGATGGCATTTACAAAACCTTACATAAATCTGCATTAAT
TTCGAAAGCATCCGGAGGAATTGGACTTCATGTACATAATATTAGAGGAAGTGGGTCATA
TATAGCTAGCTCAAATGGAACATCAAGCGGTTTAGTTCCTATGTTGAGAGTTTTTAATAA
TACTGCAAGGTATGTCGATCAAGGTGGCAACAAAAGACCTGGGGCATTCGCCATATATAT
TGAACCATGGCACTGTGACATTATAAGTATATTGGATTTGAAAAAGAATCATGGTAAAGA
AGAAATGAGAGCCCGAGATTTGTTTTACGGTTTATGGATACCTGATTTATTTATGGAGAG
AGTCAAACAAGATCTAGATTGGTCACTCTTCTCGCCTGATATTACTCCTGGATTAAGCGA
TTGTTATGGTGATGCTTTTAAAACCCTCTATGAGAAGTATGAGGAATCAGGAAAAGCAAT
TAGGACTATTAAAGCTCAAAAATTATGGCGTGCCATTCTAGAATGCCAAACTGAAACTGG
TGGTCCTTATATGTTGTTCAAGGATGCGTGTAACCTGAAATCAAACCAAAGGAATTTAGG
AACTATCAAATCATCTAACCTTTGTTGTGAAATTATCGAATATTCATCGCCCGAAGAAAC
TGCAGTTTGTAATTTAGGTTCTTTAGCCTTACCTTCATTCATCAAGAACAGCAATGAATT
AGAATACGATTTTGATAAGCTTCATACAGTAACAAAAGTATTAGCGAAAAATTTGAACAA
GATAATAGACATTACCAAATACCCTATTGAAAGTGCCAAATTCTCAAATATGAGGAATAG
ACCCATTGCTGTAGGTGTTCAAGGACTAGCTGATTTATTCTTGGAATTAAGATTACCGTT
CGATTCTAACCAAGCTAAGGTTTTAAATACGCAGATTTTTGAAACAATTTACCATGCTGC
AGTCGAGGTATCTATTGAACTAGCAATTAAGGATGGTCCTTACGATACTTTTAAGGGCTC
CCCGATTTCGGAGGGATTATTCCAATTTGATCTTTGGAATCATAAACCATCCCAACTATA
TTCTGATTGGGATGAATTGAAACTAAAAGCTAAAACATTAGGCGTTAGAAATTCATTACT
TGTTGCGCCAATGCCTACTGCTTCGACATCTCAGATTTTAGGCTTTAATGAATGTTTTGA
ACCTTACACTTCAAATATATACAATAGAAGGGTATTATCTGGAGAATTTCAAGTGGTTAA
CAAATACTTAATGAAGGATTTAATTGATTTAGGTATTTGGAATTCGTCAATGAAGAATAA
GATAATCTTGGAAAACGGATCTATTCAAAACATACCCAGTATACCAAAGGAATTGAAACA
ACTATATAAAACTGTTTGGGAAATATCACAAAAGGTGATTATTGAACTAGCAGCTGATAG
AGGAAAATTTATCGACCAGCTGCAAAGTATGAATATTCATTTACAAGATCCTACTTTTGG
TAAGTTAACTAGTAGCCATTTCTATGCATGGGAAAAAGGATTGAAAACTGGTATGTACTA
TTTAAGAACTCAGGCAGCAACTAGAGCTATTCAATTCACTGTTGATTTAGCTGAGTCCAG
GAAACTAGACGTACAACCAGAAGCTGATATGAGTACATTAAAACGAAAATCGTACCATGA
AATTGATAGGATTGAAGGGGTACAAAAAAAATTCAAATCTGAAAAGCCCAAAATGATAGA
CAATACAAAGAAATACAAATCTGATACCTACATAACACCAGAATCAGCTGGAATTGATAG
TCCAGAAACGAAAGGAGATACTGAAGAATCATATGACATTTATGATACCACACCAGTTGC
CTGTGATATTAATAATGTTGCGAACTGTGATTCATGTTCTGGATAATTATATTTACATGC
TCCTTATTTATTATACACCCGATACCTTGTATATATTTATATAATATAGTAAGAATTTAC
TAAAATGTTCTTGTAAATTAAACAAATGTTTACCTTCTTTGATTTCTACTAGCAAAATCA
GCAACCTGTGAAATTCCGTCTTTTGTAACAAAGAACTTCATTTTACTCTTATTTGACCAT
AGTAAAACACCTATTTCTGAAGCATAATTACTCAATGCTTCAAATTCTTGTTGGCTCGCA
AAATCTTTAAATAAGTATCCCTCAAATGTTTGAATTCTATCTAATTCTAACTGCCAGAGC
TTGATCTGGTCAACGACTGTTGGTGGTAATACTTCCAATTTATGCTGAGCTACCGTAGTA
CCATTTTCATTCGTCATCATTTGTGACTGTGGAGCACCCCCTGCAGTGTTAATATTATTG
CTAGTGTCAAATTCTATCTTCTTATCCAATCTTTCTTTAGCTAGTATCTTCATTTGAGAA
TGAGCATGTGTTTCCAAAAACTTAATAATTTGATCAGCGGTAATACCGTTATATAGGGCA
TTCCTGATCGATTCTCTTGTGATTTGACCACATACCATGTTAGAGAATCGAGTCTTTAAA
TGTACAAATAGATTTAAAATCGCTATCTCCAATGGGGAATTTGTATATGCATAAATCTTA
AAATTGGTTTCAAGAATGATTGTCCCCTGGTTTGAATTGGATGCCAAATTTTGTTGTTCT
TCAGTTTCAGTAGTTGATTCTAAGGCTTGTTCCATAGCCATAGACGGGGACTTCAATGCC
GCTGAATCGGAGGTCAAGGTGGTGGCTAGTCTTGTAGGATAAAATCTTTCGGAATTTTCT
GATCTTTGATATATTAAACCGTAATCTCTCAAATCTGCCAACATACTTATTTGTGTTTCA
CTCAAACTTGAAACTGTATACCCTTTACCCAACTCCAAAGAGCCTAATATGAAAATAAAG
TTCAATACGTCCACAGGATCCATATT
>RG44F0078 Genomic segment corresponding to mRNA: XM_462553 Debaryomyces hansenii CBS767, DEHA0G24596g predicted mRNA.
TGAAGTAATACCTGCAGCTTTCAATATAATAACGATAGGAATATCTTCACTAATAGAGTT
ATGCTTCAAATAGATATTATCGTTCTTAGTTATAACGTAGGTTTTGGATTTACGTTCATG
GGTAGAAGAAGTGACAGATGCTTGAACTATATTCTTCTTCTCGTCAGCTTCTACAATAAT
TCTGTTCTTGGATAATTGTTCTTGAACCAAAATAACCTTCTCCGTCCCGTTGACAATAAA
GTATCCACCGGGATCCAACGGGCATTCATCAAAACGTGCCATTTGTTGCTCATCAATTCC
ATCTAAAATACACTTGTTGGAACGCAACATAATCGGCATCCTACCGATTTCAAGGTCTTT
ATGCATAATAATCTTGCGGCCCCTTGTATATTCCACATCAACATATATAGGTGCAGAATA
AGTCAAGTCACGCAAACGGCATTCATGTGGCGGTAATATCACTTCTTTGGTTCCTGGAGG
AGACGTTGATTTATGACCTATTCTAATATCGAGATATTTCAAATAAAACTCTGGATCAAC
ATCAGACAAGACTAATTCATTGGCCTTAATGATCTTCTTTAAATCAACATCAACGAAGTA
ATTGAACGAATCAAGATGTTGTTTTACCAACCCCTTTACCTTCAAAAACGCTGGTAACAA
ATTCCATTTGTCATCAGCTGTGTTGATTTGATCAGTCAATCCTTTACCTTTATATTCAGG
TTGTAGCAACTGATCAAAAGCTTCATCAGATCCCATTTCCATAGAGTTAATCCTTGAAGC
TTTTCTTTTCAGACCCATAATCTAATTTCAATAATATTCTATGCAAACTTGAAGGATTAG
CTCTTGATCTAACCAGAATCTCTTCTCATTGCAGAAAAAAAAATCTATATAGAGTAAATC
GATTACATAATCAGACGAACATAATGATGACAGGGCCTAAGTTAAAAATCATAAACCTTT
AGAAACCCAGTATCAATCAGGACACCAGTGATCGGTCGTGATGTCTTCTAGTAACTTATT
CAAAGCTACTGTTAACGAGCATTTGGAGGGACTACCAAAACAAGTCCAATCAAGATTATA
TGAGGCACCAGCAACATGTCTATCGATTTATAGATTATTACCTCCAATAGCTAAATTCTA
CATAATGACAATGTTATTTTATGAAACGCCAGTGGCATTGAAGGATTTGGATAAGTGGTG
TAAGCCAACGTCAAGAAAGTTTCAATTTGACTCGTTAAAGCGATTGAGGGCCTTGCATCT
CATCGAGGAAGACAGTAGTGGATCACATATTAGGTTACATCCCACTTTCAGGCAGAATTT
CCGTGATTGTCTCACTGGATCACAAGCTCGTAATGCATTTGGTAATTTAAGCACAACACC
CGATGAACAAAGTGTTAGCATCAAATTCTTGGACTCTTTTGCGCTCCAAAAATGGGAAAG
TATATTGCATTTCATGGTTGGAACCGAACTAAGTGTCACACCTTCGAATTCTGTGTTATC
ATTGTTAAAACTGGGTGGGTTAATGGAAGGAACTAACAAAGGTGGAAATAGGTTAAATAT
CACTAATTCAGGGTTTCAATTTTTATTACAAGATATCAACGCCCAAATCTGGACATTATT
ATTACAATATTTAAATTTAACGCAAGACTTAAATATGGATCCTGTGGACGTATTGAACTT
TATTTTCATATTAGGCTCTTTGGAGTTGGGTAAAGGGTATACAGTTTCAAGTTTGAGTGA
AACACAAATAAGTATGTTGGCAGATTTGAGAGATTACGGTTTAATATATCAAAGATCAGA
AAATTCCGAAAGATTTTATCCTACAAGACTAGCCACCACCTTGACCTCCGATTCAGCGGC
ATTGAAGTCCCCGTCTATGGCTATGGAACAAGCCTTAGAATCAACTACTGAAACTGAAGA
ACAACAAAATTTGGCATCCAATTCAAACCAGGGGACAATCATTCTTGAAACCAATTTTAA
GATTTATGCATATACAAATTCCCCATTGGAGATAGCGATTTTAAATCTATTTGTACATTT
AAAGACTCGATTCTCTAACATGGTATGTGGTCAAATCACAAGAGAATCGATCAGGAATGC
CCTATATAACGGTATTACCGCTGATCAAATTATTAAGTTTTTGGAAACACATGCTCATTC
TCAAATGAAGATACTAGCTAAAGAAAGATTGGATAAGAAGATAGAATTTGACACTAGCAA
TAATATTAACACTGCAGGGGGTGCTCCACAGTCACAAATGATGACGAATGAAAATGGTAC
TACGGTAGCTCAGCATAAATTGGAAGTATTACCACCAACAGTCGTTGACCAGATCAAGCT
CTGGCAGTTAGAATTAGATAGAATTCAAACATTTGAGGGATACTTATTTAAAGATTTTGC
GAGCCAACAAGAATTTGAAGCATTGAGTAATTATGCTTCAGAAATAGGTGTTTTACTATG
GTCAAATAAGAGTAAAATGAAGTTCTTTGTTACAAAAGACGGAATTTCACAGGTTGCTGA
TTTTGCTAGTAGAAATCAAAGAAGGTAAACATTTGTTTAATTTACAAGAACATTTTAGTA
AATTCTTACTATATTATATAAATATATACAAGGTATCGGGTGTATAATAAATAAGGAGCA
TGTAAATATAATTATCCAGAACATGAATCACAGTTCGCAACATTATTAATATCACAGGCA
ACTGGTGTGGTATCATAAATGTCATATGATTCTTCAGTATCTCCTTTCGTTTCTGGACTA
TCAATTCCAGCTGATTCTGGTGTTATGTAGGTATCAGATTTGTATTTCTTTGTATTGTCT
ATCATTTTGGGCTTTTCAGATTTGAATTTTTTTTGTACCCCTTCAATCCTATCAATTTCA
TGGTACGATTTTCGTTTTAATGTACTCATATCAGCTTCTGGTTGTACGTCTAGTTTCCTG
GACTCAGCTAAATCAACAGTGAATTGAATAGCTCTAGTTGCTGCCTGAGTTCTTAAATAG
TACATACCAGTTTTCAATCCTTTTTCCCATGCATAGAAATGGCTACTAGTTAACTTACCA
AAAGTAGGATCTTGTAAATGAATATTCATACTTTGCAGCTGGTCGATAAATTTTCCTCTA
TCAGCTGCTAGTTCAATAATCACCTTTTGTGATATTTCCCAAACAGTTTTATATAGTTGT
TTCAATTCCTTTGGTATACTGGGTATGTTTTGAATAGATCCGTTTTCCAAGATTATCTTA
TTCTTCATTGACGAATTCCAAATACCTAAATCAATTAAATCCTTCATTAAGTATTTGTTA
ACCACTTGAAATTCTCCAGATAATACCCTTCTATTGTATATATTTGAAGTGTAAGGTTCA
AAACATTCATTAAAGCCTAAAATCTGAGATGTCGAAGCAGTAGGCATTGGCGCAACAAGT
AATGAATTTCTAACGCCTAATGTTTTAGCTTTTAGTTTCAATTCATCCCAATCAGAATAT
AGTTGGGATGGTTTATGATTCCAAAGATCAAATTGGAATAATCCCTCCGAAATCGGGGAG
CCCTTAAA
>RG44F0079 Genomic segment corresponding to mRNA: XM_462552 Debaryomyces hansenii CBS767, DEHA0G24574g predicted mRNA.
TGATCTTTGATATATTAAACCGTAATCTCTCAAATCTGCCAACATACTTATTTGTGTTTC
ACTCAAACTTGAAACTGTATACCCTTTACCCAACTCCAAAGAGCCTAATATGAAAATAAA
GTTCAATACGTCCACAGGATCCATATTTAAGTCTTGCGTTAAATTTAAATATTGTAATAA
TAATGTCCAGATTTGGGCGTTGATATCTTGTAATAAAAATTGAAACCCTGAATTAGTGAT
ATTTAACCTATTTCCACCTTTGTTAGTTCCTTCCATTAACCCACCCAGTTTTAACAATGA
TAACACAGAATTCGAAGGTGTGACACTTAGTTCGGTTCCAACCATGAAATGCAATATACT
TTCCCATTTTTGGAGCGCAAAAGAGTCCAAGAATTTGATGCTAACACTTTGTTCATCGGG
TGTTGTGCTTAAATTACCAAATGCATTACGAGCTTGTGATCCAGTGAGACAATCACGGAA
ATTCTGCCTGAAAGTGGGATGTAACCTAATATGTGATCCACTACTGTCTTCCTCGATGAG
ATGCAAGGCCCTCAATCGCTTTAACGAGTCAAATTGAAACTTTCTTGACGTTGGCTTACA
CCACTTATCCAAATCCTTCAATGCCACTGGCGTTTCATAAAATAACATTGTCATTATGTA
GAATTTAGCTATTGGAGGTAATAATCTATAAATCGATAGACATGTTGCTGGTGCCTCATA
TAATCTTGATTGGACTTGTTTTGGTAGTCCCTCCAAATGCTCGTTAACAGTAGCTTTGAA
TAAGTTACTAGAAGACATCACGACCGATCACTGGTGTCCTGATTGATACTGGGTTTCTAA
AGGTTTATGATTTTTAACTTAGGCCCTGTCATCATTATGTTCGTCTGATTATGTAATCGA
TTTACTCTATATAGATTTTTTTTTCTGCAATGAGAAGAGATTCTGGTTAGATCAAGAGCT
AATCCTTCAAGTTTGCATAGAATATTATTGAAATTAGATTATGGGTCTGAAAAGAAAAGC
TTCAAGGATTAACTCTATGGAAATGGGATCTGATGAAGCTTTTGATCAGTTGCTACAACC
TGAATATAAAGGTAAAGGATTGACTGATCAAATCAACACAGCTGATGACAAATGGAATTT
GTTACCAGCGTTTTTGAAGGTAAAGGGGTTGGTAAAACAACATCTTGATTCGTTCAATTA
CTTCGTTGATGTTGATTTAAAGAAGATCATTAAGGCCAATGAATTAGTCTTGTCTGATGT
TGATCCAGAGTTTTATTTGAAATATCTCGATATTAGAATAGGTCATAAATCAACGTCTCC
TCCAGGAACCAAAGAAGTGATATTACCGCCACATGAATGCCGTTTGCGTGACTTGACTTA
TTCTGCACCTATATATGTTGATGTGGAATATACAAGGGGCCGCAAGATTATTATGCATAA
AGACCTTGAAATCGGTAGGATGCCGATTATGTTGCGTTCCAACAAGTGTATTTTAGATGG
AATTGATGAGCAACAAATGGCACGTTTTGATGAATGCCCGTTGGATCCCGGTGGATACTT
TATTGTCAACGGGACGGAGAAGGTTATTTTGGTTCAAGAACAATTATCCAAGAACAGAAT
TATTGTAGAAGCTGACGAGAAGAAGAATATAGTTCAAGCATCTGTCACTTCTTCTACCCA
TGAACGTAAATCCAAAACCTACGTTATAACTAAGAACGATAATATCTATTTGAAGCATAA
CTCTATTAGTGAAGATATTCCTATCGTTATTATATTGAAAGCTGCAGGTATTACTTCAGA
TTTGGAAATTTTACAGTTGGTTTGTGGTCAAGACCCTCAGTATCAAGATTTATTTGTAGT
CAATTTTGAAGAGGCGGCAAAATTGGAGATCTTCACTCAACAACAGGCGTTGAACTATGT
TGGTAAGAGAGTTAAGACTATAAGAAGAGCAGGTGCCCCTAAACTATCTCAAATGCAAGA
AGGTATTGAAGCAATTGCAACTACTATTATTGCTCATTTAACTGTATCTGACTTACAGTT
CCGTGAAAAAGCGTTATATATTGCGGCAATGGCAAGACGTGTTTTGATGACTATGCATAA
TCCAAAAATGGTCGATGATAGAGATTATGTCGGTAATAAGAGATTAGAATTGGCAGGTCA
GTTGATGTCTTTATTATTTGAAGATTTATTTAAGAAGTTTAATTCTGATTTCAAAGCTAA
TATTGACAAGATCTTGAAAAAGCCAAGCCGTGCTCTGGAGTTTGATGCATTATTATCTAT
AAACATTCATTCTAATAATATAACCATGGGTTTGAATAGAGCTATATCTACCGGTAATTG
GTCTTTGAAACGTTTCAAGATGGAAAGAGCTGGTGTTACCCATGTTTTATCAAGATTGTC
ATATATTTCTGCCTTAGGTATGATGACTCGTATCTCTTCCCAATTCGAAAAGTCACGTAA
AGTTTCTGGTCCAAGAGCTTTACAACCATCTCAATTCGGTATGTTATGTACTGCAGATAC
ACCCGAAGGTGAAGCCTGTGGGTTGGTTAAGAATTTAGCATTGATGACGCACATTACAAG
TGACGATGAGGAATTACCTATCAAAAAGTTATGTTACGTATTAGGTTGCGAAGATATACT
CGGTATCGATTCGGCGACTTTATACGCAGATGGTAATTTTGGTGTTTGTGTTAACGGTAC
TTTAATTGGATGCACTAGATTCCCTGTGAAGTTTGTTCTGGACTTCCGTAACTTAAGAAG
ATCCGGTAAAGTATCAGCATTTATTTCTATCTACACCAACTCGCATCAAAAGGCTGTGCA
TATTGCAACTGACGGTGGTAGAATTTGTAGACCATTAATCATCATAGGCGAGAAGAACAA
ATCGAAAGTCAATGAGCATCATTTAGCAAAGCTATTATCAGGTAAGTGGGCATTCGATGA
CTTTTTAAAGGATGGATTAGTTGAATATTTGGACGTGAATGAGGAGAATGATTCTTTAAT
TGCCTTATATGAACATGATTTGGTAGAACACTCTTATCAAACCTTCACACATATGGAAAT
TGAACCATTCACTGTATTGGGTGCAGTTGCAGGCTTAATCCCATATCCACATCATAATCA
ATCGCCAAGAAATACATATCAATGTGCTATGGGTAAGCAAGCGATTGGTGTCATCGGTTA
TAATCAATTTAGAAGAATTGATACTTTATTATACTTAATGGTATACCCTCAACAACCAAT
GGTTAAGACTAAGACTATTGAATTGATCGACTACGATAAATTGCCTGCCGGACAAAATGC
TGTTGTTGCTGTTATGTCTTATTCAGGTTACGATATTGAAGATGCCTTGGTTTTAAATAA
ATCTTCTATAGATCGAGGTTTTGGTCGTTGTCAAGTTTTACGTAAGAATACCATCACATT
AAAAAGATACCCAAATCATACTAAAGATTTGGTGTCTGGTATGAGGGTGGACGAAAATGG
TGAGCCTATATTCCCACATGCAGCATTAGGGCCAGATGGCTTAGGTGAAGTTGGGATGAA
GGTAGAGAATGGTCAGGTTTATGTTAATAAATGTGTTCCTAATAATGCCGGTGAATCCGT
TTTGGGGTCTAATGATCAACAGCATAATCAACAGCAAACAGCTGAAAGCCATAGAGAAGT
TCCAGCATTTTATAAGGCACCTGAACCTGCATATGTCGATCAAGTCATGATGTCCGTAAG
TGATAATGACCAAGCTTTAATTAAAGTCTTGTTGAGACAAACTAGAAGACCTGAATTAGG
TGATAAGTTCTCCTCTAGACATGGACAAAAGGGTGTTTGTGGTATCATCGTTCAACAAGA
GGACTTACCTTTCAATGATGACGGTATCTCGCCGGATATCATTATGAACCCACATGGGTT
CCCATCTCGTATGACGGTTGGTAAGATGATTGAATTGATCTCTGGTAAGGCCGGTGTATT
GAATGGTTCATTGGAATATGGTACATGTTTCGGTGGATCAAAATTAGAAGAAATGTCAAG
AACATTAGTTGATAAGGGGTTCAGCTACTCTGGTAAAGACATGTTATATTCTGGTATTAC
CGGTGAATGTCTTCAAGCATATATTTTCTTTGGTCCTATCTATTATCAAAAATTAAAGCA
TATGGTTTTAGATAAGATGCATGCAAGAGCAAGGGGTCCAAGGGCCGTATTGACAAGGCA
GCCTACAGAAGGTAGGTCAAGAGATGGTGGTTTGAGATTGGGTGAAATGGAAAGAGATTG
TGTTATTGCTTATGGTGCGTCACAGTTATTATTGGAAAGATTAATGTTATCGTCTGATGC
ATTTGAAGTCGATATTTGCAATCAATGTGGTTTAATGGGTTACAATAGTTGGTGTACTAG
TTGTAAAAGCTCAGAATACATCATCAAGATGACAATTCCTTATGCTGCTAAATTGTTGTT
CCAAGAGTTATTGTCTATGAATATCGCACCAAGATTGAAATTAGGTGATGTATTTTAAAG
TAGTTTCAATTTAGAGTCCCCTTTTCTATAGAGAATTCTTTATGCTAAATAACGTGTATG
ATAGTTTAATATTCAATTACTTAGATATAATTATAATTCCTGTTGTAATGGACTTAAAGT
TGGGAGAAGCATACTGTAAAATAATAACCGTTATGACCGCATCGCCAATTTGCGAATACC
TACTCCAATAAGATATAAACTCGCCTATACATTCATACACGTTCAATAAATATACAAACA
TCTCTAACAAAAGTTATTTGCCATACTTATTACTATTCGAATATCTACATCGGAAAATTA
AAACTCAAATTAAAATAATTAGGAATAAATATTCAAGGGTTATCAATTCCAAACGAAGTC
GCTACCCATTTTCGCAGCTGCAAAATTTTTGCCCTGGTCTATGAATATGAGAGAATTTGA
TACCTTCTCCTTCAATTTGACTTGAATTTTTCTATAATTTATATCGAATCCTTATATTAT
CACACATTCCTATGTGTAGTATTTCGGAATTCCCTAGCTTGGTTTTGACTCTACAATATA
CGTTATTTACTTCTGTGATGTGTGGTTTGCAGCATAAAGTCGTGTATAAAATTCAAAACA
ATATTTAAAACTCGCGTGAAGACTTTGCGACAAAACGGGATCAAATTTAAGTGATCATAA
ACGCTTTGAAGAGCCAATCATATCTAATTCAGGCAACTATCGATATATTTCCTAGGTAGA
ATGGCTTCCCTATCTACTAGGACACGATTTCAACGTAGGATGATGTTGAGTTGTGGAACT
TTATTTATTTTTCTATTGATCATCAATATTAGCAAAACGTCACTGATAGGCATTGAGGAT
GCTATATTTTTGGCTAAGAATTCATTTAAGGAATTCAGAGAACAACATATCCCCAACGGA
TTGCATATCGGGGATATGATTACAGGAAACCTAACTAATTCGAGTTCTCCCAGAGTTGCA
GCGAACATTTTGGACTTTGATTTACAATATCCATTTGA
>RG44F0080 Genomic segment corresponding to mRNA: XM_462551 Debaryomyces hansenii CBS767, DEHA0G24552g predicted mRNA.
GAGATGGTGGTTTGAGATTGGGTGAAATGGAAAGAGATTGTGTTATTGCTTATGGTGCGT
CACAGTTATTATTGGAAAGATTAATGTTATCGTCTGATGCATTTGAAGTCGATATTTGCA
ATCAATGTGGTTTAATGGGTTACAATAGTTGGTGTACTAGTTGTAAAAGCTCAGAATACA
TCATCAAGATGACAATTCCTTATGCTGCTAAATTGTTGTTCCAAGAGTTATTGTCTATGA
ATATCGCACCAAGATTGAAATTAGGTGATGTATTTTAAAGTAGTTTCAATTTAGAGTCCC
CTTTTCTATAGAGAATTCTTTATGCTAAATAACGTGTATGATAGTTTAATATTCAATTAC
TTAGATATAATTATAATTCCTGTTGTAATGGACTTAAAGTTGGGAGAAGCATACTGTAAA
ATAATAACCGTTATGACCGCATCGCCAATTTGCGAATACCTACTCCAATAAGATATAAAC
TCGCCTATACATTCATACACGTTCAATAAATATACAAACATCTCTAACAAAAGTTATTTG
CCATACTTATTACTATTCGAATATCTACATCGGAAAATTAAAACTCAAATTAAAATAATT
AGGAATAAATATTCAAGGGTTATCAATTCCAAACGAAGTCGCTACCCATTTTCGCAGCTG
CAAAATTTTTGCCCTGGTCTATGAATATGAGAGAATTTGATACCTTCTCCTTCAATTTGA
CTTGAATTTTTCTATAATTTATATCGAATCCTTATATTATCACACATTCCTATGTGTAGT
ATTTCGGAATTCCCTAGCTTGGTTTTGACTCTACAATATACGTTATTTACTTCTGTGATG
TGTGGTTTGCAGCATAAAGTCGTGTATAAAATTCAAAACAATATTTAAAACTCGCGTGAA
GACTTTGCGACAAAACGGGATCAAATTTAAGTGATCATAAACGCTTTGAAGAGCCAATCA
TATCTAATTCAGGCAACTATCGATATATTTCCTAGGTAGAATGGCTTCCCTATCTACTAG
GACACGATTTCAACGTAGGATGATGTTGAGTTGTGGAACTTTATTTATTTTTCTATTGAT
CATCAATATTAGCAAAACGTCACTGATAGGCATTGAGGATGCTATATTTTTGGCTAAGAA
TTCATTTAAGGAATTCAGAGAACAACATATCCCCAACGGATTGCATATCGGGGATATGAT
TACAGGAAACCTAACTAATTCGAGTTCTCCCAGAGTTGCAGCGAACATTTTGGACTTTGA
TTTACAATATCCATTTGATAACGTTGTAAATTCCATATTTCCTATAGACACTACAATTGA
ATACAATTCTAGCGATAAGAACCATAATATCACCACTCACAGGATTATAGGAAGATATGC
GTCGTACAGTCCTATATTAACAGGGCATGTATCGGGAACTTTCAAAATGTTTCCAAACAA
TGCATGTGGAGGTATTAATAGGCCAGATTATATGAAGTACGAGGATCAGATACTTGTGGT
ATTGAGAGGTAACTGCAGTTTCGTGGAAAAGGTAGAGAATATAATAAATTCGGAACTCAA
TCCAAAGAGTATTATTATCGCCAATGACGAGCCGCATAGAGGCTTGATTACTATGTATTC
AAATAAATTTAATACGGATGGCTCCTTTAATGTCCCAATTATGTTTATTTCCTACGAGGG
ATACAAGGAGCTAAACAGCATAAAAAACAAGCATTTGGAATTAACAATATCCACCGTGGC
GTTCGGAAGTTTAATGAATATAGTTTTGTCAATGATTTTGTCTCCTCCTTTATTGATTTT
CTTACTTTACACTTTCATCAAGTGTGTCCAGCATTGTCGGGAAAAACGAATGAATATCGC
AAACGAAAAATTTGTCAAAAATATGCCTATTTATATTTATAACATGAATCACTTGATTTA
TTCTAAGAAGTTTTATGACTATTTGAAAATAACAAATCAGACTGAAAATATTGCATTTGC
AGCTGAATCTGAATTGAATTCATTGAATAGATCGAATTCATACGATGGTCTCAAAATGAG
CCGTTCATCGTCCAAGACTTCGGTGAATAATTTCACTATTAACGGGGTTGATGTCAAAAG
TATCAAAAGTCAGTTTCATATTTTAACTGCTCCTGACGAATTTTTCTTCTCATACAAATG
CCCCATATGCTTGGAAAAATTCAAGCCTTTAACTTCTAGGGTCCTTGTATTAGATTGCAA
GCATTGTTATCACGAAAAATGCTTATCTAATTGGCTAATTAACTTCAGAAGAAGCTGTCC
TTTATGTAACAACACCATCAAGGGTGACGATACCCGTTACCTACTTAGTGATCTGGAATC
ATCTACGTACGGTAGCTTTGATGAAGATTTAGAAGCCCAAGTCCTTCCAAACTCGATTCA
CACGAATCATTATGATGAACATTCAAATGGCTCACCAGATTTGAACTATACTAACGATCA
AATATATCACACAATACCTAAAAATAGCAGTCATCAGTTATATATATCAAACAACGATGA
TAATAGTGATGAAGGTGAACAAGTATATAGTCCACCTGAGATAACACCCGACGAAACTCA
GTTTGAACCGTTTTTATCAACAAGTACGAGCCAGAACTCCCCGAAACTGCAAATTTCTCA
TATTGATACAGCAGAATCACCCAATATTCCAGGAGATCTCATATTCCCCAATAGTCATAA
ACCACCCGCATCGGGTGGCAGTGTTGGAGCTTCAAGTATGAGTGATGCATCTTCGTTTTT
CTCTGCGAAGAGCCATTTTGATAGCAGAAGAAACAGCTCAACCTCACCACCAAATCCACC
GCCGCCACCGCCGCCATCATCGACCAAATATTACGCTAAGCCCTGGCAAATCCTCAGTCG
TTTTGCTCCTCCAAAGTTGGAATCTCTTCACGAGGTGAGTTCAAGCATTGATTCAGAAGA
TTTTGCAACTCCATCCCGAGACCCTGATGATACTGATGAATCAACAATTGACGGTCAATC
GGTAGGTTCAGGTACTGAAACAGACCTTTGTAGTGATTCCGAAAACGGAACAAGTATTTA
AGATCACCATATCATGCAGTGTTCCCTAGTTGTATATGTCTATATATTAGTTATGGCACA
ATTATTATTCACCCCACAGAGTGTATAGTAGTCACGTGGCGTATAAATAGTTGAACGAAA
AAAAAAAAGATTACCCAACCAAGCGGTTACGTCCGTAACCAAAGTACACGATTAAAACAG
AGAACCTATCAGTTAAACACTTGTTTATAATCGAGAAGTATGGATGGGGAGAGTAACCAT
AGAAGTATCACGGGTATGAGACCCGAAGAGCTCGCTAGCAGCATTAGCTCCAGGAGCGTT
ATGACTGATCCGGGGTCTAGTTCAGAAGATACAAAGAAATCCAAAACAACAAAGAAACGG
AAAAAGAAGGTTGAGATTGCATGTGTTTATTGTCGCAGGTCACATATGATTTGTGATGAT
TCAAGACCCTGTCAGCGTTGTATCAAAAGAGGTATAAGCCATTTATGTCATGATGAACCA
TCTAATTCAAGACAACGTAAGAAGGCAGAAGCCATGGTCAAACAACCAGAACCAAATGAA
CCGCATTCACAACCAATACAATCGCAGTCTATGGCACAACCCATTACTGCCCAAAGTTTT
TTGCCTACCGATCAAAGAATCCCGGTTAACTTGAATCCTCAACACAAATCTGTCAATAAC
TCAGTTTTATCGCAAACGTTGCCGTACAAGCAGGAGCCATTTTTCTATTCTGAACATGCG
GGTAGTGAATTCAGCTCACTAAATGACTTTTTGTCGATGATTGACGATCCTGACTTAGTG
CACGGTAATTTAAATGACGAGACTGTTAATAATGATCCTTTGTATGCGTTTGGGATGGGT
AATAGTGGTAATAATATAAGTAACATTGATATACCGAACCATTCAAATAATAACGGTAAC
ACTAATAATAATCATAATCCTAATAATAATAATCATAATACTAATAATAATAACAATAAT
AATACTAATAACCATAATAGCACTAATAATAATGGCAATAA
>RG44F0081 Genomic segment corresponding to mRNA: XM_462549 Debaryomyces hansenii CBS767, DEHA0G24508g predicted mRNA.
AAACCTATCAATCATGTCGAAGTAATTGATGGTTCCTTGAAAATGACTAATATTCCTACG
AGGTTATATAAAACAGTCAGGGTTGATAAATTTCCTGACAAGTCCCCAGTAAATTTGAAC
GTTCTTGAGATTCTTCCACCTAATTTTGACCCTAATAGCCACAAGTACCCTTTGTTGGTT
CATGCCTATGGAGGACCAGGATCACAGACCGTTGATAAACGATTTGGCATTGATTTTGAA
GATGTGGTAAGTGCGAAACTCGATGCAATTGTTTTAATCATAGACCCCAGAGGTACAACC
CAAGATTGGAAATCAAGAGCGTTTGTAAGCGGAAAGCTTGGTTATTGGGAGCCTAGAGAT
ATTACTACTGTTGTTTCAGAATACATTGAAGTCAATGAGAAGTTTATAAATAGAGACAGG
ACTGCGATTTGGGGATGGTCATACGGTGGGTTTACAACTTTAAAGACTTTAGAATATGAT
CATGGTGAAACGTTTAAATTTGGTATGGCAGTGGCTCCTGTTACGAATTGGCTATTTTAT
GATGCGGTATATACAGAAAGATATATGGGTTTACCCTCAGAGAATGACAACTACGATAAA
ACTTCCCGCATAAAGGAATTCAAAAACTTTGACTCTGTTAAGAGGTTTTTAATAATGCAC
GGTATGTCTGATGATAACGTACATTTACAAAATCTGTTGTGGTTATTGGATAAGTTCAAT
TTGAATAATTTGGAAAACTATGACGTCCATTTCTTTCCTGATAATGATCATTCAATATAC
TACCATAATTCAAATCTTATAGTATACGACAAATTGCTTCACTGGCTTTTTGATGCATTT
AGTGGTAAATTCGATAACTTCGTATAGGTGTATAAGTGACGATAAAAGAATAAATGACAC
AAAATTGATACGATGCTTCTCATCGCTTTTTTTTTTTCATATATATATTTTTCAAAAGTT
AAATCGATACTTATAATTAGCTTTAGTATCAAACGTAACAATGGCAAAGGCATCTAAATC
TACTAAGAAGTTTCAAAGTAAACACTTGAAACATACTATTGAACACCGTAGGGAGGTTCA
AAAACACAATAAGAAAATGGGCTCCAGAAAGAAGAAGTCTAGTAGTAATGACGATACCGA
AGATACTCGTCCGAAAGGAGGCCAGCCTAAGGAAGTCTTCGAAGATATGCCAGTAGATGA
GTTCTTTGCTGGAGGATTTGAAGTCCCAAAGGAAAAGAATAAGAAAAAGAAAGTGCAAAC
AGATGAGGATGCATCATCTTCAGAGGAAGAAGATGAAGAAGCTATGCAGCACGACTTGAA
AAACTTGGCCGAAAAGGATCCTGACTTTTATAACTATTTACAAGAGAACGATAAAGATTT
GTTGGATTTTGAAGGTGTCAATCCGTTGGATGCAATGAGTGAAGATGAAGATGATGAAGA
TGAAGAAGACGAAGAAGAAGAGAAAACTGAAAAGCCTGTCAAAAAGACCAAAGCTGAGGC
AGCTGCATCTAAGAAGATTGAAATAACTCCTAAATTAGTTAAGCAGTGGCAAGAACAATT
AAACAAGCCAAGCCCTAAAATCATCAAAAATATATCTATGGCTTTTAAGGCTGCTGTCAA
TATTAATAATGCAAATGATGAAGATTACAAATATTCTGTAACTGACCCAAAAGCTTTTAA
TGATTTAATGTTATTAACTTTAAAGAAGTTACCTGAAGCCATTCAAATGTTAATTAAATA
TAAAGTTCACCCACAAACTGGAGCCAGAAGTATTCCTCAAAAAAACCAAAATGTTACCCA
AATTTCTAACATTTTAAAGTCTCATGCCGGATCATATATAACTTTGTTGAAGGACATTAC
AAACACCGAGACTGCTGCTTTAGTTCTTTCATCAATCCAAGAAGTTCTTCCTTATTATTT
ATCTTACAGACGTTTGTTGAAAGAGATTTTATCATCAGTAGTGAACGCCTGGGCAACTAC
AAGCGATATCGACACACAGATTGCTACCTTTGCATTTTTGAATAATGCGGTCAAAGAATT
TCCTAAATCTATTTTGGAAACAGTTTTGAAATTGACTTACTCTTCTCTTTTGCAGAACTG
TCGTAAGACTAATATTCATACTATGCCAATGATCAATTTCTGTAAGAATTCAGCAGCTGA
ATTATTTGGAATTGATGAAACATTGTCTTATCAAGTTGGATTTGAATACGTTAGACAATT
GGCTATACATTTAAGAAATAGTATTAACGCTACATCTAATGCAAAGGAAGGTTTTAAGAC
TATTTACAATTGGCAATATTGCCATTCATTAGATTTCTGGTCAAGAGTTTTAGCCCAACA
TTGTAATCCTGAAAAGGAATTGCTCAATCATAAGTCTAAGGAATCGCCATTAAGACAATT
GATCTATCCCTTGGTTCAGGTTACGTTAGGTGCCATGAGATTAATCCCAACTGCCCAATT
TTTCCCATTAAGATTTTATTTAATTAGATCATTGATAAGATTGTCTCAGTCCACTGGAGT
TTTCATTCCAATTTTCCCATTAATTGCCGAAATTTTAACCTCTACTAGTATAACGAAACC
ACCAAAGCGTTCGAATTTACAGGTTGTGGATTTCGATCATAACATTAAGGTCAACCAAGC
ATATTTAGGCACTAAGACTTATCAAGATGGGTTATGTGAACAATTCATAGAGTTAACCAG
TGAATTTTTTGTATTATACTCGAAGAATATTGCATTCCCAGAATTAGCTACACCAGCTAT
TTTATCTTTAAGAAGATTCATGAAAAAGTCCAAGAATGTTAAATTTAATAAGCAATTGCA
ACAATTAGTTGAAAAATTAAATTCCAATGCTACCTTTATTTCTGGTAAGAGATCTAATGT
CGAATATGGTCCATCGAATAAAACAGAGGTTCAACTCTTCTTGAAGGATTTCAACTGGGA
AAAGACTCCTTTGGGTCAATATGTTGTTGTTCAAAGAGAAATGAAAGAAGAAAAATTGAA
AATTTTAAGAGATGCTGTTGCCGATGATGAGCAAGCCCGTAAAGATAAAAAGAACCAAGA
TGAAGGTTCAGACATAGAAGTAGATGACCTTGAAGAAGGTGACTCAGAACCAGAACTTTC
TGAATAAATAGTTTAGGTAAAATGATAGCTGATAATAAATTTTTTATTTCGTGTATTTAT
AGAACTTTTAATACTACAGTATAAGAAAACTAGTAATAAATTCTAAGGGTCGATTGGTAT
AAAATTACCTACTATACAACTTGGTATGTTATACCTATCTCTTCTGATTGTGAAACTGAA
ACAACAACTCTTTCGTTTTATACCATCTTTAGTTCTTAAGTTACAACTGGTTAAAACAGC
CTTTTGGCCCTTGTCGAATGCAATAGCACCATATTTTTCCCAAAAGTTGACGGCACTTTC
TTCACTCATCAACTCATATATGGCTAATTTACCATCTTTTAAGTCATCTGTCAGTACTCC
TACTAACGACGCAAACTCTTTATTACCTCTATATATTTCACCCGTACGCCTCCAAAGACA
TGCTGGGATTGCCATAGACGTGAAAACTCTATCATAATCTAAAAGCATTCTTTCAAAACT
CTCTTCTACCAAAACTAAATCGACATCCTTAAGGGTCCTAGCAATTGCCCTGAAAGCAGG
ACGAAAGACGGATAACGGCTTTAATATTCTTTGCCTACTTGACAAATTCATATAGTTATC
CATATAGCTTTGTAATCTTGCATAACCTTTTGCATAATTATAGGGCTGCAACAACCCCGC
CTCCAATTTAGCCTTGATAACTTGCTTCAATCTCTCTTCTGGAGATATTTCAGTAGTAGG
GTCTGCTGCTGTTAGGAAAAATTTATCTCTTGCTGCATCCGATATGGCAGGTTGATGGGT
GGCTTGATTAGTGGACGGGCGTAAGTTATTTTTCGGTTTACCATAGGTATTACTATTAAC
CTGGGATTGCATATGTGATTGGTTTTGGGTTTGATCCACAGATTCAGGGTCATTTGAAAA
AGAAGGCGAAAACATATTAACATTTGGGGAAAACGATAAAATATTCGTCAAATTATTGCC
ATTATTATTAGTGCTATTATGGTTATTAGTATTATTATTGTTATTAT
>RG44F0082 Genomic segment corresponding to mRNA: XM_462548 Debaryomyces hansenii CBS767, DEHA0G24486g predicted mRNA.
TGTTTGTTGCATTTATGTTCTTGAACCAGGCTGAGAGCGTCTTCAATATGTTACATATCA
CTTCAATCCTCAAACCTTCATCAATATGCTCAAAGGCATTTTTTCCCGAATTTAATGAAA
TAGGCTGACTATTGATTTTTGGAAGACTTGGCTTCTGATTAGACGAATCGCTTATATTAC
TTCCTCTTCTACTGCTGTTTTTTCCGTTTAGCGTAGTAATATCATCCCCCTCGCTGTACT
CACTTAAGAAATGCAGATTCGAACTATTCAGTACTTTTCCGCTTAAAGACGTGATATCCT
CACCACCTTGGTCAAACTCCGAATGCACCGATTCAGGACGAGGAGAAACACCACTCAAAA
TAGACTCAGAGTCCCTTTTCAAACCTAGCGAATCCTTGGTATCTGGGGGAATGACACTTT
CGGTCTCTTCCTCTGGATAACACATGGCATCCGATAATAGTTTCACACCATGCAAAAACA
TCACTTGCAACACATTAACGTTATTGCCGGATATGTTAGAAGACCCCACCGTTTGACAAT
TAGCTTGCAACTGCGATAATAAAGCATTAGTATGGACAGGCACCGTGTAAAGTGCAATAA
AGAATTTATCATCTTTGGCCAATTGTGTATTGAAAATTTGTGAATAGATACTGATTGATT
GGCTGTAAATCATATTAGCTATTTCAATGGACACATCTAATATATATTATAGTTTCGATC
AATATTTGCAATTTTTCAACGGTCTAGGTAGACAATTTTCGATAATAACAAGGCGTATTT
TAGACTACGCGAAAATGTAAATTAAACTTGGCAGGTTATCTTGTCCGTCTACGATCTTCC
TTTCAACACCTAAATAAGCAATTGATACTAAATAGGGTGATGAAATCATATAATAGAATA
CCCGTATTGTATGAGATTTGTAATTAAAGATAAGCTTATAATATTTACCGTGTCGATAAA
AAGAGAATCGGAAAAAACAGAGAACATTCATGTGTAGTAGATGTGGTTTAACAAATCAAA
TGGCAGAGAAGAATACGAACTTGTAAACCAGGCACAAATTGACACAGATCTAGAAGGTCA
AAGTTCAGGACTCCATTCGGTGCCTACCCCTAGTCCTAAAAGTTCTAGTGAGTCACTGTC
ATCAGAGATATTTGAGAACATAGATGAATATACTCAAAGGAAGGATGATAGAGATGATTT
CAATATTAACCCTAAATTCCAAACGGTATTATATAAATATAAGGCCATTGGATCAATGAA
CAAGAAAGTCTGTGCGTTAATAAGTGGTTGTGTGGCAGCATTGTGGGTAATAGCATTAAT
AGTATATTCGCAAGGTACAGCTTTATCTATTGTTTCTGATTTGAAATGGAAGACAAATAT
AACTGTGAGCGGTACTAATGTTACGTTAAATCACTACGATCCTACGAATCAGAACTTGAC
ATTGGAACTATACAGAAAAGGCACATTTTTCCCATTCAAGGAGCAAGTCGAATGGCTAAA
TATCAAGCAGAAACCAGCGCACAAGGCGCAAGATGGATTCTATTTATCGCGAGGTTCAAA
AGGAAGTTTCGACGTTAAGCTGGTGAATAGAGAGTCATCAAGGACAATAATAGATAACAT
TCAATTTTCTTACAAGAACAATTTCCTTACTATTGACGAATTGAAATTGAATCCAGGGAA
ATCAATAGATGAAGCTGCAAACTATCACATAGTAGTATCGAATACACTATCGCAGTGGAG
ACATCTGAGTTTTGCTCTCTACTGGATTTATAACACTGAGACTATGGAGTATAAACCGAT
TCAACCACCAAAGAAACAAGAGTCGCAGAAAGAAGAATCACCGTTAGATCATGAGCGGCT
CAAGAAACTTCATTTTGCAGAGTTTTCACCCAATGGTGATTTCATAGTTTTCGGGTTTAA
TCACAATTTATATTTGCAGAATGTGGAATCTATGGAAGTAATAGAAATCACCAAGAATGG
ATCCCCAAATATCTTTAATGGTAAGCCCGACTGGGTTTATGAAGAAGAAATATCAGCTGA
TTATAAGCTCTTTTGGTGGTCTCCTAATCAAGAAAATTTAGTATATGTATCATTAGATGA
TTCAAAAGTCAACGAATACGATCTAGACTACTATATTAAAAATTCCGATGAAATCGGGGA
CACATATAACGAATCAGAAGATAAAACAATAGATAATGTCAAGCAATATCCTACTAAAAA
ATCAATTAAATATCCAAAACCTGGAACTCCAATCCCTATAGTATCTCTCCATAATTTTAA
ATTAACAACGAAAGAATCCACCAAATTAACAATTGAAAATTCAAGCTTAGGGGATGATTT
TTTATTTTATGACGGACTTTGGATCGATGATAAGAATTTCCTTATGAAGCACACTGATCG
TACAAGTAAAATCTTGAGTAAAAAATTGTTCCAGCCTGAAATATCAAACAAAGTCGAGGA
AATAAATTCTGTAAATGTTTCTAAGGAATACGATGGATGGGTGGAAAAGGTTTCGCCAAT
GACAGTATTTCCTACTGATAATGAAGAAAATAGCTATGTTGATAAAATAGTTGTTAATAA
GCGTACACATTTAGCCTTGTTTGAAAAAGCAGCCTCGCAAGACCCATCAAGGATTTTGAC
TGATTCAAACAACTGGGAAATTATTTCAGACTCGCCAGTAGTAGTTGATAAGACAGAAAA
TATTGTTTATTGCTTGTCTACCATGAGGAGTTCTATGGAATCGCATTTGATTGCAGTAAA
GTTGGCCACTGAAAGTAGCATAAATATCGTTACAGACGTAAACAAGGATGGTGTGTATGA
AATCAGCTTTGACCAAGACGGACAATATCTAAACTTGAATTATAACGGACCTAATAATCC
TTGGCAGAAGTTAATAAATATGGCAGATATCCATAATATACTTGAATCCAGAGAAAGCAA
GGATAAGGAAAAGTCTGTCAATGATTTAATAGAAAAGACCAAACCTATCAATCATGTCGA
AGTAATTGATGGTTCCTTGAAAATGACTAATATTCCTACGAGGTTATATAAAACAGTCAG
GGTTGATAAATTTCCTGACAAGTCCCCAGTAAATTTGAACGTTCTTGAGATTCTTCCACC
TAATTTTGACCCTAATAGCCACAAGTACCCTTTGTTGGTTCATGCCTATGGAGGACCAGG
ATCACAGACCGTTGATAAACGATTTGGCATTGATTTTGAAGATGTGGTAAGTGCGAAACT
CGATGCAATTGTTTTAATCATAGACCCCAGAGGTACAACCCAAGATTGGAAATCAAGAGC
GTTTGTAAGCGGAAAGCTTGGTTATTGGGAGCCTAGAGATATTACTACTGTTGTTTCAGA
ATACATTGAAGTCAATGAGAAGTTTATAAATAGAGACAGGACTGCGATTTGGGGATGGTC
ATACGGTGGGTTTACAACTTTAAAGACTTTAGAATATGATCATGGTGAAACGTTTAAATT
TGGTATGGCAGTGGCTCCTGTTACGAATTGGCTATTTTATGATGCGGTATATACAGAAAG
ATATATGGGTTTACCCTCAGAGAATGACAACTACGATAAAACTTCCCGCATAAAGGAATT
CAAAAACTTTGACTCTGTTAAGAGGTTTTTAATAATGCACGGTATGTCTGATGATAACGT
ACATTTACAAAATCTGTTGTGGTTATTGGATAAGTTCAATTTGAATAATTTGGAAAACTA
TGACGTCCATTTCTTTCCTGATAATGATCATTCAATATACTACCATAATTCAAATCTTAT
AGTATACGACAAATTGCTTCACTGGCTTTTTGATGCATTTAGTGGTAAATTCGATAACTT
CGTATAGGTGTATAAGTGACGATAAAAGAATAAATGACACAAAATTGATACGATGCTTCT
CATCGCTTTTTTTTTTTCATATATATATTTTTCAAAAGTTAAATCGATACTTATAATTAG
CTTTAGTATCAAACGTAACAATGGCAAAGGCATCTAAATCTACTAAGAAGTTTCAAAGTA
AACACTTGAAACATACTATTGAACACCGTAGGGAGGTTCAAAAACACAATAAGAAAATGG
GCTCCAGAAAGAAGAAGTCTAGTAGTAATGACGATACCGAAGATACTCGTCCGAAAGGAG
GCCAGCCTAAGGAAGTCTTCGAAGATATGCCAGTAGATGAGTTCTTTGCTGGAGGATTTG
AAGTCCCAAAGGAAAAGAATAAGAAAAAGAAAGTGCAAACAGATGAGGATGCATCATCTT
CAGAGGAAGAAGATGAAGAAGCTATGCAGCACGACTTGAAAAACTTGGCCGAAAAGGATC
CTGACTTTTATAACTATTTACAAGAGAACGATAAAGATTTGTTGGATTTTGAAGGTGTCA
ATCCGTTGGATGCAATGAGTGAAGATGAAGATGATGAAGATGAAGAAGACGAAGAAGAAG
AGAAAACTGAAAAGCCTGTCAAAAAGACCAAAGCTGAGGCAGCTGCATCTAAGAAGATTG
AAATAACTCCTAAATTAGTTAAGCAGTGGCAAGAACAATTAAACAAGCCAAGCCCTAAAA
TCATCAAAAATATATCTATGGCTTTTAAGGCTGCTGTCAATATTAATAATGCAAATGATG
AAGATTACAAATATTCTGTAACTGACCCAAAAGCTTTTAATGATTTAATGTTATTAACTT
TAAAGAAGTTACCTGAAGCCATTCAAATGTTAATTAAATATAAAGTTCACCCACAAACTG
GAGCCAGAAGTATTCCTCAAAAAAACCAAAATGTTACCCAAATTTCTAACATTTTAAAGT
CTCATGCCGGATCATATATAACTTTGTTGAAGGACATTACAAACACC
>RG44F0083 Genomic segment corresponding to mRNA: XM_462547 Debaryomyces hansenii CBS767, DEHA0G24464g predicted mRNA.
GATTCAATTTCAATTCGTCAATAGTAAGGAAATTGTTCTTGTAAGAAAATTGAATGTTAT
CTATTATTGTCCTTGATGACTCTCTATTCACCAGCTTAACGTCGAAACTTCCTTTTGAAC
CTCGCGATAAATAGAATCCATCTTGCGCCTTGTGCGCTGGTTTCTGCTTGATATTTAGCC
ATTCGACTTGCTCCTTGAATGGGAAAAATGTGCCTTTTCTGTATAGTTCCAATGTCAAGT
TCTGATTCGTAGGATCGTAGTGATTTAACGTAACATTAGTACCGCTCACAGTTATATTTG
TCTTCCATTTCAAATCAGAAACAATAGATAAAGCTGTACCTTGCGAATATACTATTAATG
CTATTACCCACAATGCTGCCACACAACCACTTATTAACGCACAGACTTTCTTGTTCATTG
ATCCAATGGCCTTATATTTATATAATACCGTTTGGAATTTAGGGTTAATATTGAAATCAT
CTCTATCATCCTTCCTTTGAGTATATTCATCTATGTTCTCAAATATCTCTGATGACAGTG
ACTCACTAGAACTTTTAGGACTAGGGGTAGGCACCGAATGGAGTCCTGAACTTTGACCTT
CTAGATCTGTGTCAATTTGTGCCTGGTTTACAAGTTCGTATTCTTCTCTGCCATTTGATT
TGTTAAACCACATCTACTACACATGAATGTTCTCTGTTTTTTCCGATTCTCTTTTTATCG
ACACGGTAAATATTATAAGCTTATCTTTAATTACAAATCTCATACAATACGGGTATTCTA
TTATATGATTTCATCACCCTATTTAGTATCAATTGCTTATTTAGGTGTTGAAAGGAAGAT
CGTAGACGGACAAGATAACCTGCCAAGTTTAATTTACATTTTCGCGTAGTCTAAAATACG
CCTTGTTATTATCGAAAATTGTCTACCTAGACCGTTGAAAAATTGCAAATATTGATCGAA
ACTATAATATATATTAGATGTGTCCATTGAAATAGCTAATATGATTTACAGCCAATCAAT
CAGTATCTATTCACAAATTTTCAATACACAATTGGCCAAAGATGATAAATTCTTTATTGC
ACTTTACACGGTGCCTGTCCATACTAATGCTTTATTATCGCAGTTGCAAGCTAATTGTCA
AACGGTGGGGTCTTCTAACATATCCGGCAATAACGTTAATGTGTTGCAAGTGATGTTTTT
GCATGGTGTGAAACTATTATCGGATGCCATGTGTTATCCAGAGGAAGAGACCGAAAGTGT
CATTCCCCCAGATACCAAGGATTCGCTAGGTTTGAAAAGGGACTCTGAGTCTATTTTGAG
TGGTGTTTCTCCTCGTCCTGAATCGGTGCATTCGGAGTTTGACCAAGGTGGTGAGGATAT
CACGTCTTTAAGCGGAAAAGTACTGAATAGTTCGAATCTGCATTTCTTAAGTGAGTACAG
CGAGGGGGATGATATTACTACGCTAAACGGAAAAAACAGCAGTAGAAGAGGAAGTAATAT
AAGCGATTCGTCTAATCAGAAGCCAAGTCTTCCAAAAATCAATAGTCAGCCTATTTCATT
AAATTCGGGAAAAAATGCCTTTGAGCATATTGATGAAGGTTTGAGGATTGAAGTGATATG
TAACATATTGAAGACGCTCTCAGCCTGGTTCAAGAACATAAATGCAACAAACAAAACATT
ACGTAAATCGAAGAATAGTCTTGGTGTATTGCAAGATGTTGATTTTTTAACTACGCTATT
TCAGTTGACCAATAGTAATTCTTCCTCCAGTCTTGATGAAACTCACTTGCATAAACTATT
AAAGATATGCGCATGGTACCTAAATTATGCCATGGCTTACGTGGAAGACAACCCGGCCTT
GCCTGAGTACAAAAATTTGGGTATTGTAAAAGAAATCATTTTTCTCTTAACAGACACATT
GAAAAGCATATTTGCGTCATTATTATATCATAAAGATTCCAGTATGGAATCAGCAATAAC
AGAAAGTCTTCTTTTCACATTTTTCAAAGTTGACTTCTGTAAAGTACTCGATAAATTGCT
AATTATCACAACACCAAAATTGGTTGGAACAGAACTGGAAAACGAAACGCAATACAAACT
TCCAGATATTGCTTTATCATCTGAAACGCTAATGAAGTTGTACAACTTCATTGGAGCATT
AGTAAATGTTCCATCGCGATATTTACCAGTCCCTACCACTTCGCTTTCAGGTGAGATCAC
CATCATGAATAAAGAATCGCTGAATATTTATGAACATTACTTTTGCGACTTAAAAGAATT
CAATGAAGTTACTTTCAATCAGGAAATTAATCTGCGCTTCTTGCCACATTACGCCATTGA
TTTCAATTTCTACTATAATTTTAAGCCTGATTTATTGATGAATCAAATTAAAAGTGGATC
TTTCATGAACTGGATTACTGGCAATAGATTTAATGATAACTTTTACTTGAATTACGATAC
ATGTGCAACTGTTACTAGTTTGTCAGCGAATTATCAATTTTTCAATCTAGCGGAAACTTC
TGAAAAATACTCGTTCATAGATGAACTTCAATCAATTGAAAAACGAAGACTGAGTCAACT
AAACCAAAATAAAGGTGATGATGAAGATTATATTATTGACATTTATGAATTATTACCCAT
GTCACTAATGCTATTTTCATACATTAAGAACCCTACTTTTTTGGAGCAATTTACAAATCA
GGTTCATAAACTTGAACATAGAATTGAAGATATTACACCGAGCGATAATGCATATGTTGA
AATTTATGAAATATGGTTATGTGTATTATCTTACACGTTCCAATATCAACACAAATCAAT
TCTATTACAAGCAAATACGCAAATTTCGTTGCTAGTTTTATTAGAACTAACATCGCATCA
CAAAATGATTAATAATAGAGAGGAGCCGCATCTAGTCCTTGACAACATTAAGAACTACCA
AATAAATGAGTTCAAATGGAAGCTTTGTCATCAGAGATTGCCGATAGTTCCAACTAATAT
TGGTAAAGAAGGATTTAAATCAAGTTTGTTTTATATTCTAGACACATTGCAAATATTTAT
TAGATTCAACCTTACGAAAAGAATTAACTTATTCAATTTTAAATTAGTCAATGCTATAAT
TTATCAAATCATACAAGAGTTCAATAACACACAATCAGAAACATTGGCCATTGATAGTTA
TCCATGGGGTGAATTCTTTAAGTCTTTAACAAATCTATTGTTATTTATAAAGAAACATGA
TCTAGTGGCCACAAAACATATTACCGATTTGGGGAATGTCAACAAATTGAAATCATTAGT
AGAAGAAATCTTGATAATAATTGATCTTTTGCTAAATGAAAAATTCTGTAATATAATACA
GATGACTAATGATGTGCAGAGTTCGGGGAGCCATATTTTAAAATCTATCAATTATGAGTT
ACTCTATATTATATTATTAAACTACCAACTAGTTGATAATTTGATGAAGGATTTTTCTTT
GGAAAATGCACATCATTTACCTAATTTACGAAATTGCATGGACTTCTTGGATAGTAAATT
TCATTTAACTGAAGAATCGAAACAAAACGAAGAAAACAAATCTAAAATAGACTTGATTGA
CTTCGACTACGATTCTCCAGTTCTAATCAAAGAATTATCAGAATACGCGAAGCACCCAGC
TACTGAAAATATCGACTCTCAAGTAGTATACAAATATAAAGATACATTCAAGTGTATCAA
CGCGTCAGATGTCATGAGTGATTCACAAAAGTTGAAAATAATTAACATAGCACTTGAAGT
TTACTAGTATATACTATCACTATCTATTTGTAAATAATTTACCATATTAATAACAGCAAC
CATATCTTATCCTCCAGCATTAGTAAACGAGTCAAAAACGATGAATAACCTTAAGTTTCC
TTCATTGTTCTGAAGAAATCCATACAAGTCGTGAAAACGACTAACAAGATACCACCACCT
GGGCCTAAACCTAAAACTTTTGGAATAAAACCTTTGTACAATGCAGTGAATCCTTCTTCC
TAGCCACAGTTAGTAAGGGTGGGAAGTCCTTTGTATCTGGTTGAACAGCTTGAATCTGGA
CTAACAAAACGAATGGGGTTTCATACAGTACGGAGTTCACCAATGGTTCCCAGCCAGCGG
CAGGGCCTTCCGAGAGGCTAGGCTTGGCACATGTCAGACTGTGGACAACCCAGNNNNNNN
NNNNNNNNNNNNNNNNNNNNNNNNNNNNNNNNNNNNNNNNNNNNNNNNNNNNNNNNNNNN
NNNNNNNNNNNNNNNNNNNNNNNNNNNNNNNNNAGACACCATCTGTCTTAATAATATGCT
TTAAAACTTCACCCATACCGTTGAACTTGGAGGATCTATCTTGCAACTTAATCTTGACCA
ATTCGAATGGAACAACCACAAACGACTCAGTGGCACCTGCTGTAGCCCCTGTCAAAACTG
CCAATGACTGAGTCATGGTAGGAACACCAAAAAACCCTCTGTAGAACTTCCCCCATTCGT
CATTAGCCGCAAATTTGGTAGCTCTCTTTGGTGCTTCCATCAAAATTGGCGCCGAAATAC
CCTTGTACAACCTCGAGAATCCTTCTTCCTTAACAATCTTCTTTAAGCATCTGATAGTCC
CATTGTACGCGTTTGTCGAATCCAATTGTTGTCTAGTTTTAACAACATCCAATGGGTACA
TCACCAAGATCTCGGAAACCCCAGCAATGGCACCTGATGCAAATTGGTAAATAAATGGTA
ACGGTTTAGGTGTTTCGACTGACATTTTCTATTTCTGATATCTATTG
>RG44F0084 Genomic segment corresponding to mRNA: XM_462546 Debaryomyces hansenii CBS767, DEHA0G24420g predicted mRNA.
AAGGAAATTAACCATGAGGCACAATTCCACTGTACAGATTTAGGAACTCAGGTTAAAGAT
GCCATCCTTCTGTATGAAAATAATATAGAAGCAAGAACTTGTAGCAAGTGTGGAACACTC
AACTACTCGAAGCCTCAATGAAAGTCTCATGAAAATACAAATATATATGAGATAAATATA
ACTATAAGTGACTCTAAGTAAAATATATGAATTAAGACAATTTCTGCTTGTAGAAGTCTT
CACCTTTATCAAAGATCCAGTCAATGGCAACTTCACATGGCTCATCGAATACGTATGGCA
ATAATGGAACTATACCTAAACCAATAGCAACGGGTCCATATGTCTTCAATGGCTTGATAG
ACGAGTTTTTAAACATGAGAGACGAATATCTAACTGCACTGTGGATTGTGAATGCGGGCA
AACCCATAGAGGCAATAGTCTGGAAAAGACCTCTCTTCAACCCCGCTAATCTCCAGTCAG
TGTCAACTAACCTACCTTCATGCGTATCATGGAATACACGGGCAGCAACTGGGTTGGCTT
CAGGATATGGGTAATTCCATGGATACATGCCTTCAGTGTATTTGCCCTCTGATTTGGCCT
TCACCTTCCAGGCAGCGTATGAAACATCACCTAAAATATATAACCACGATACACCATATC
CCATTTTAACTAGATATGGATGGGCTACCGGACGAAAAGATTCACCTATATCTGACGTAT
ATGCAACATAACGATGGGATGCAACTAAAATGGTACGGAATCTATTAGCGTAAGCTGCAT
ATCTCAAATTGCTTTCCTCTTCGTAGGTATCACTCTTAAGTGATTCTTTCACTTGATTTA
CTTTCTCTGGGACCGAACTCATAGGACCTTGACTTAATTTCGTTTTAAAAAATTTGACAG
CTAAATAAATAAATTACTTTGTCAACTATTTTATCGCACTCAGAATTAGGAGAATTCTGT
AACTCCTTTTATACATATAGAAGATCATCATATATAAACAATGAAGTACACTATTGTTAT
AAGGTTTACTAGCACATCTTCATCTGTTCAGAATGTGAAAGACTTAAGTATCCCATTGTC
AATTAATTTCGAAAGGGATGATGTTAATAAGCTAGTTAATGTAAACTGGTTGAAGGCAAC
TATCAGAGAGAAAGTAAATGTTTGTGAGAACAAGAGACTTAGGTTAATTTACAATGGAAG
GGTACTAAATGAAGCGACGAATTTCCGGAAGGATATATTCGAGCCAAAACTTAGACAACT
GAAACTACTTGGGGAGCAGACAGAGGAAAAGATATATGTCCACTGTGTTGTTGGAGAAGA
GTTGACAGCGGAGCAATTGGCAGAGGAAAACCAGCTAGACAATAAGCCTCAACAAAGAAC
TACAGCTCCGGAGGTAATAGGATTCGATCGTCTATTGCAACAGGGATTTTCCCAGGAAGA
TATCAATGATTTGCGGAGGCAATTTGTTCTGATATATGGAACCAATTTACCGTCTAGAAG
AACAGACCAGATTAACGATTTGGAGGAAGAGGAACATGCTCAAAGTACAATAAGACAATT
AGAAGAGAGATGGATAGAATCAACGGTGAATACTGCCGAACCAGGAAATGCCAGTACTCC
GGCTGCCCCCAGCGCTGAAGCTCCTTCCAACGCAGAACAACAAGCACCACCACATCCACT
GTCAGACTTGGATGACGGGCATGGGAACGAAGATCTCCTTATTGGACTCTTGGTGGGGGT
ATTTTTGGGAGTTCTAAGCTTGATATTCATCGTTGGAGATGATACCATTTGCAATAAACG
ACAAAAGATGTCTATCATCGCTGGGGTTGTACTCAACTGCATGTTTGCAATAGTAAGAGG
TTCATGGATTTGAGTCAATTGATCTACAATTAACCACTTGCCGGCATCTGCAGAAAACCG
ACAATGTGATTCTTAGAGACTTGCCATCCGAATTATTGTATTTCAATAATTCGGATCGCA
ACTACACGAGAATGTTTGACCTACCAGCCCTCAGTAATTCCAATATACATCGCGAAAGAT
AAATCTTCCTCGAAATACGTAACTCAAACTACTGAAAGGGCGTTAAGATGGTCGTTGCTC
CAAACAACCAAAGGTTGAACGGATATTATTCTCGCCAGGAACTTGACGCTCGCCAACTCG
TTGGGATATCTGAAAAAGACAAGCAACACGGTAATAGTTCTGGCTGCCGCACAAAGAAGA
AAAGATAAATATTTTTTAAATGGTGGTATACGAAGCATCTTATAGTACAATTGGTGAGAT
GCGATTACCCGGATTTTATATCCAGGGCTGAACTAGATCGTTAGTTGTGTCGATTCCTCC
GTTGCACAGCATATATCGCTACTATCCCTGTGTGCCACCAATAGGACACTGCAGACAGAT
ATTAGCGACTGACTGCATGGCCTGGGTGGATCGCTGGTGCAATCTCGTTGAAATGTCGTT
TTTCTGCAATGGAATGCCACTCCCGTTCGCTTCAAAACAGAAACTCAATGCGACTGGGAC
CCTTTGACCCTTTGACCCGTAACACAGTTGGTCCCCTCGTCGTTCTGTATGGTTCTACAA
GTGAACTGAAGTTTCTAGTGGTATTTCAGTATTCTGTCCCGGCCTTACGTCCATATCACC
GCCGGGTTACAGGATCCAGAGATGCTCGCTTTCTCTAGGTTAAATGAACCACTACACCTT
CCTAACTACATAGATATCTACCTCTCTGGTATACATGTCTATATGTATCGTATTCACGCG
TCGTATTCGCTTATCTTTGTAGCAGAGTAAGTAGAATCACCCAATAATGGGTTATCAAAT
TATCAGCACGTGAAATATCGGAACCTTGATTTCCCGGTGAAAAGTTATAGAGT
>RG44F0085 Genomic segment corresponding to mRNA: XM_462545 Debaryomyces hansenii CBS767, DEHA0G24398g predicted mRNA.
AACCTCTTACTATTGCAAACATGCAGTTGAGTACAACCCCAGCGATGATAGACATCTTTT
GTCGTTTATTGCAAATGGTATCATCTCCAACGATGAATATCAAGCTTAGAACTCCCAAAA
ATACCCCCACCAAGAGTCCAATAAGGAGATCTTCGTTCCCATGCCCGTCATCCAAGTCTG
ACAGTGGATGTGGTGGTGCTTGTTGTTCTGCGTTGGAAGGAGCTTCAGCGCTGGGGGCAG
CCGGAGTACTGGCATTTCCTGGTTCGGCAGTATTCACCGTTGATTCTATCCATCTCTCTT
CTAATTGTCTTATTGTACTTTGAGCATGTTCCTCTTCCTCCAAATCGTTAATCTGGTCTG
TTCTTCTAGACGGTAAATTGGTTCCATATATCAGAACAAATTGCCTCCGCAAATCATTGA
TATCTTCCTGGGAAAATCCCTGTTGCAATAGACGATCGAATCCTATTACCTCCGGAGCTG
TAGTTCTTTGTTGAGGCTTATTGTCTAGCTGGTTTTCCTCTGCCAATTGCTCCGCTGTCA
ACTCTTCTCCAACAACACAGTGGACATATATCTTTTCCTCTGTCTGCTCCCCAAGTAGTT
TCAGTTGTCTAAGTTTTGGCTCGAATATATCCTTCCGGAAATTCGTCGCTTCATTTAGTA
CCCTTCCATTGTAAATTAACCTAAGTCTCTTGTTCTCACAAACATTTACTTTCTCTCTGA
TAGTTGCCTTCAACCAGTTTACATTAACTAGCTTATTAACATCATCCCTTTCGAAATTAA
TTGACAATGGGATACTTAAGTCTTTCACATTCTGAACAGATGAAGATGTGCTAGTAAACC
TTATAACAATAGTGTACTTCATTGTTTATATATGATGATCTTCTATATGTATAAAAGGAG
TTACAGAATTCTCCTAATTCTGAGTGCGATAAAATAGTTGACAAAGTAATTTATTTATTT
AGCTGTCAAATTTTTTAAAACGAAATTAAGTCAAGGTCCTATGAGTTCGGTCCCAGAGAA
AGTAAATCAAGTGAAAGAATCACTTAAGAGTGATACCTACGAAGAGGAAAGCAATTTGAG
ATATGCAGCTTACGCTAATAGATTCCGTACCATTTTAGTTGCATCCCATCGTTATGTTGC
ATATACGTCAGATATAGGTGAATCTTTTCGTCCGGTAGCCCATCCATATCTAGTTAAAAT
GGGATATGGTGTATCGTGGTTATATATTTTAGGTGATGTTTCATACGCTGCCTGGAAGGT
GAAGGCCAAATCAGAGGGCAAATACACTGAAGGCATGTATCCATGGAATTACCCATATCC
TGAAGCCAACCCAGTTGCTGCCCGTGTATTCCATGATACGCATGAAGGTAGGTTAGTTGA
CACTGACTGGAGATTAGCGGGGTTGAAGAGAGGTCTTTTCCAGACTATTGCCTCTATGGG
TTTGCCCGCATTCACAATCCACAGTGCAGTTAGATATTCGTCTCTCATGTTTAAAAACTC
GTCTATCAAGCCATTGAAGACATATGGACCCGTTGCTATTGGTTTAGGTATAGTTCCATT
ATTGCCATACGTATTCGATGAGCCATGTGAAGTTGCCATTGACTGGATCTTTGATAAAGG
TGAAGACTTCTACAAGCAGAAATTGTCTTAATTCATATATTTTACTTAGAGTCACTTATA
GTTATATTTATCTCATATATATTTGTATTTTCATGAGACTTTCATTGAGGCTTCGAGTAG
TTGAGTGTTCCACACTTGCTACAAGTTCTTGCTTCTATATTATTTTCATACAGAAGGATG
GCATCTTTAACCTGAGTTCCTAAATCTGTACAGTGGAATTGTGCCTCATGGTTAATTTCC
TTACAACCCAGACAATACCAGCGTAATTTATCGTCACAGTGGGATGGTCTATCTTGTTCG
ACCACTAAACCAATGGTATTAGCATATCTAACAGGATTATGCGGCGTATTTGGTGGTAAA
AGGAAAGAATCATCCTCTCCGATAATAATATCTCTAAATTCGCCATCATCTACAACCTTT
AAACACATCAGACCTTTCAATTGATGAAAATATTCCGGGGTTTGGTTTATATGATAATCT
GTTCTTTCGTTCGGTCCTCCAACAAGCATGACTGTAGACCCACCTTTATGGATACAATAG
TTGTTCACAGGTGGCTGCAACAAATGACTATTCTCTTCTATCCACTTCTTGATATTTATG
GGTTGAGGGAGCATTGGAACTAGTTTTAGTTATTATATATTATCCATGACTAATTGTTCA
CTTCTTTCCTTTAAATAACTCTTTTAATCTCGGATAGGCTAGGCGACAGGTGGAAAAAAA
ATTAAGCTTCCCCACCAGGAGTCGAACCTGGAATCTTCTGGTTCCAACCGAGAAGTGGAT
ACGAAATCGTAGCCAGACGCCTTGACCATTGGGCCATGAGGAACGAAGCTTGTAGCATTT
GGAAACCACAAGCACACATATATTGAATATATTTCAATCTGTATGCTTAAGTAGGGAGTA
TATTAATGATTTGTTTTTAATTTCTTTCCGAATGATAAGTAAGGAGTATATTAATGATTT
GTTTTTAATTTCTTTCCGCACGGTTAGTGGTTTTTCAGTTAATTACTTTATTGAACAGAG
GGCTACATTAA
>RG44F0086 Genomic segment corresponding to mRNA: XM_462544 Debaryomyces hansenii CBS767, DEHA0G24376g predicted mRNA.
CTATTTTGGAACATTAGTGTCCTGGTTTTTACTTATATAGGTTGCTTCCTGTTTATAAAC
CCAATAGCTATTACATTTCATTGTGATAATTTTTTGTAATCTTTCATATCGTTGTTGCAT
TCAGTAGTTTTCGTTAGACTAATGCTTGGTTGTATAGGGATATTTTATTGTATTTCTCGA
ATTTACAAAATTTTGTTATTTTTGCAGCTAAACAAAAATACTTGAAAAATATAAATCAAT
TTACAATGCCTATAAAAACTAAATATATAAGAACCTATAGTATCCCCATTAATACAAAAC
CTTGATTATATAAACATAAAGCAGTACTTATCGAGGATCAAAGTCAATAATCAAAATCAA
TAAATAGCAGTGTTATTTGTCTGACAACGAATTTAAAATATCAAGATATAGAATAGTAAT
TGTCTGGTAAAAAAGTAATGTCTAGTCAACATAGCATGTTTTACTAATCTTTATTGCATC
CACGAAGTTAATCAGTCAGGCTTATTTAGTGGTTTCATTATGTTTGGTGCCGAGTTTTTT
GCACACCATTGTGTCGTCCTGGAGCAACGATACTTCATATAGGTTAATGTAGCCCTCTGT
TCAATAAAGTAATTAACTGAAAAACCACTAACCGTGCGGAAAGAAATTAAAAACAAATCA
TTAATATACTCCTTACTTATCATTCGGAAAGAAATTAAAAACAAATCATTAATATACTCC
CTACTTAAGCATACAGATTGAAATATATTCAATATATGTGTGCTTGTGGTTTCCAAATGC
TACAAGCTTCGTTCCTCATGGCCCAATGGTCAAGGCGTCTGGCTACGATTTCGTATCCAC
TTCTCGGTTGGAACCAGAAGATTCCAGGTTCGACTCCTGGTGGGGAAGCTTAATTTTTTT
TCCACCTGTCGCCTAGCCTATCCGAGATTAAAAGAGTTATTTAAAGGAAAGAAGTGAACA
ATTAGTCATGGATAATATATAATAACTAAAACTAGTTCCAATGCTCCCTCAACCCATAAA
TATCAAGAAGTGGATAGAAGAGAATAGTCATTTGTTGCAGCCACCTGTGAACAACTATTG
TATCCATAAAGGTGGGTCTACAGTCATGCTTGTTGGAGGACCGAACGAAAGAACAGATTA
TCATATAAACCAAACCCCGGAATATTTTCATCAATTGAAAGGTCTGATGTGTTTAAAGGT
TGTAGATGATGGCGAATTTAGAGATATTATTATCGGAGAGGATGATTCTTTCCTTTTACC
ACCAAATACGCCGCATAATCCTGTTAGATATGCTAATACCATTGGTTTAGTGGTCGAACA
AGATAGACCATCCCACTGTGACGATAAATTACGCTGGTATTGTCTGGGTTGTAAGGAAAT
TAACCATGAGGCACAATTCCACTGTACAGATTTAGGAACTCAGGTTAAAGATGCCATCCT
TCTGTATGAAAATAATATAGAAGCAAGAACTTGTAGCAAGTGTGGAACACTCAACTACTC
GAAGCCTCAATGAAAGTCTCATGAAAATACAAATATATATGAGATAAATATAACTATAAG
TGACTCTAAGTAAAATATATGAATTAAGACAATTTCTGCTTGTAGAAGTCTTCACCTTTA
TCAAAGATCCAGTCAATGGCAACTTCACATGGCTCATCGAATACGTATGGCAATAATGGA
ACTATACCTAAACCAATAGCAACGGGTCCATATGTCTTCAATGGCTTGATAGACGAGTTT
TTAAACATGAGAGACGAATATCTAACTGCACTGTGGATTGTGAATGCGGGCAAACCCATA
GAGGCAATAGTCTGGAAAAGACCTCTCTTCAACCCCGCTAATCTCCAGTCAGTGTCAACT
AACCTACCTTCATGCGTATCATGGAATACACGGGCAGCAACTGGGTTGGCTTCAGGATAT
GGGTAATTCCATGGATACATGCCTTCAGTGTATTTGCCCTCTGATTTGGCCTTCACCTTC
CAGGCAGCGTATGAAACATCACCTAAAATATATAACCACGATACACCATATCCCATTTTA
ACTAGATATGGATGGGCTACCGGACGAAAAGATTCACCTATATCTGACGTATATGCAACA
TAACGATGGGATGCAACTAAAATGGTACGGAATCTATTAGCGTAAGCTGCATATCTCAAA
TTGCTTTCCTCTTCGTAGGTATCACTCTTAAGTGATTCTTTCACTTGATTTACTTTCTCT
GGGACCGAACTCATAGGACCTTGACTTAATTTCGTTTTAAAAAATTTGACAGCTAAATAA
ATAAATTACTTTGTCAACTATTTTATCGCACTCAGAATTAGGAGAATTCTGTAACTCCTT
TTATACATATAGAAGATCATCATATATAAACAATGAAGTACACTATTGTTATAAGGTTTA
CTAGCACATCTTCATCTGTTCAGAATGTGAAAGACTTAAGTATCCCATTGTCAATTAATT
TCGAAAGGGATGATGTTAATAAGCTAGTTAATGTAAACTGGTTGAAGGCAACT
>RG44F0087 Genomic segment corresponding to mRNA: XM_462543 Debaryomyces hansenii CBS767, DEHA0G24310g predicted mRNA.
NNNNNNNNNNNNNNNNNNNNNNNNNNNNNNNTTAATAAATTTATTATTGTTTGAGGGTTT
TTTTGTGAAAATGTATAGGAATTTGTAAGAAAAATTTTTTTTTTAAGTAAAAAAAAAAAT
AGAAGAGTATAGTTAGAATTAATTGGGAGTAATTGGTTTTTTTGGGAATAATATATGTGT
TGTTTTAATAATATTTTGAATAAAGAAGGTTTAGTAATGAGAGGTTTAAAATAGATTATA
ATATATTAGAGGGATAAAATAAAAAATAGAAAAATTAAATATATTAGAACTTTTAGGAAA
AGAAAAAAATTAAATAAAAAAATAATTAGAAAAAAAATTAATATGAAATGAATGTTAAGT
ATAAACCATATATAAGAGGATAAATCACTCTCGTAGACGAATCTATATAGCGCTGTATGC
TATTTGCTATATCGAACTTGTCGCAGCCGCGTTATCATATTAATATGGCCCACGCAGGGC
TATCCAGCAAGTCATTTTCCTTTTAAATACATGGGCATACTGCTTTCGTTATATTGAAAT
AAGATAGATCATATCTATAAAGTAATAAAAATGTCAATATATACATATATGTATACATGG
TTCCTATTCACATCTAATGCATTAAACAATATGTGGAGGTTCCACGTAAAATTTGTTGAA
AATTAAATGGTTGGGCGCTCGTTAACCATTAAGGCGACCGTGTATTTATAAGTGTAAATA
TTCTTCTTTTCAATTGTCGACTATATATTATTAATTAATTCAACTAAGACTCTACAACAT
GTCTGCTACTGCTCCAAAGAAACATACTAAGACTCAGTCTACATATGTAAGTGAATACGA
TTTCGAAATCAAGTTCTGATAGAACTGGTCGCTAAATTGACATAATTGCGGTCTAACACC
AATTTGAAAACTGATTGATTTAGCATCATAATACAAGTAGCCGATTACTAACACATCATA
GGCCTTTGATAACACTGCAACTAACATTGCAGCTTCTCAAATGCGTAATGCATTGAACAA
CTTAGCTGATACTGTTCAGGATTCTGAAAAGCAATCTAGATTCGAAAATGAAATGGACAG
CTTTTTCGCATTATTCAGAAGGTATTTAACCGATAAGGCTGCTGGTTCTACCTTAGATTG
GGAGAAAGTTAAATCTCCATCCCCAGATGAAGTTGTTCAATACAAGTCATTGAGCGAAAA
TGGTGCTAATAATTTGGATAAATTGGCTGTTTTAAAGTTGAATGGTGGTTTAGGTACCTC
AATGGGTTGTGTTGGTCCAAAGTCTGTTATTGAAGTAAGAGACGGTAACACATTTTTGGA
TTTATCTGTCAGACAAATTGAACACTTAAACAGAAAGTATGACGCCGATGTGCCATTATT
ATTGATGAATTCTTTCAACACTGATGCTGACACTGAAAAGATTATTAAGAAGTACCAAGG
ACATAGAATTAGAGTCAAAACTTTCAACCAATCAAGATTCCCAAGAATATTCAAGGATTC
CTTATTACCAGTCCCACAATCATTCGATGATGACTTAGATTCTTGGTACCCTCCAGGTCA
TGGTGATTTGTTTGAATCATTAATTTCTTCTGGTGAATTAGACTCTTTATTAGAACAAGG
AAGAGAGGTCTTATTCGTGTCTAACGGTGATAATTTGGGTGCAACTGTAGACTCCAAGAT
TTTAGATCATATGATTGATACTGGCGCTGAATACATTATGGAATTAACTGATAAAACTAG
AGCTGATGTTAAGGGTGGTACTTTAATTAACTATGAGGGACAAGTTAGATTATTAGAAAT
TGCCCAAGTTGCCAAAGAACACGTTGAAGATTTTAAATCTATCAAAAAATTCAAGTATTT
CAATACTAATAACTTGTGGATCAACTTAAGAGCCATCAAGAAATTGGTTGAGGCAGACGG
CATTCAGGCTGAAATTATTCCAAACCAAAAAACTATTTCTAAGGGTTCATCGGACATCAA
CGTGTTACAATTAGAAACTGCTGTGGGTGCAGCTATTAAGCACTTCAACAAGGCACATGG
TGTTGTTGTTCCAAGATCAAGATTCTTACCAGTCAAGACTTGTTCTGATTTGTTATTGGT
TAAATCTGATTTATTCTTCTTAGAACATGGTGCTTTAAAATTAGATCCTGTAAGAGATGG
ATTCGCTAATCCATTGATTAAATTAGGATCTCACTTCAAAAAAGTCTCTGGATTCCAATC
TAGAATTGGCCATATGCCAAGGATTTTAGAATTGGACCACTTGACTATCACTGGTAATGT
TACGTTAGGTAAAAATGTTACTTTGAAGGGTACTGTCATTATTGTTTGTAACGATGGTGA
TAAGATTGATATTCCAAATGGTTCTATTTTAGAAAATGTTGTCGTTACTGGTAACTTGAC
TATTTTGGAACATTAGTGTCCTGGTTTTTACTTATATAGGTTGCTTCCTGTTTATAAACC
CAATAGCTATTACATTTCATTGTGATAATTTTTTGTAATCTTTCATATCGTTGTTGCATT
CAGTAGTTTTCGTTAGACTAATGCTTGGTTGTATAGGGATATTTTATTGTATTTCTCGAA
TTTACAAAATTTTGTTATTTTTGCAGCTAAACAAAAATACTTGAAAAATATAAATCAATT
TACAATGCCTATAAAAACTAAATATATAAGAACCTATAGTATCCCCATTAATACAAAACC
TTGATTATATAAACATAAAGCAGTACTTATCGAGGATCAAAGTCAATAATCAAAATCAAT
AAATAGCAGTGTTATTTGTCTGACAACGAATTTAAAATATCAAGATATAGAATAGTAATT
GTCTGGTAAAAAAGTAATGTCTAGTCAACATAGCATGTTTTACTAATCTTTATTGCATCC
ACGAAGTTAATCAGTCAGGCTTATTTAGTGGTTTCATTATGTTTGGTGCCGAGTTTTTTG
CACACCATTGTGTCGTCCTGGAGCAACGATACTTCATATAGGTTAATGTAGCCCTCTGTT
CAATAAAGTAATTAACTGAAAAACCACTAACCGTGCGGAAAGAAATTAAAAACAAATCAT
TAATATACTCCTTACTTATCATTCGGAAAGAAATTAAAAACAAATCATTAATATACTCCC
TACTTAAGCATACAGATTGAAATATATTCAATATATGTGTGCTTGTGGTTTCCAAATGCT
ACAAGCTTCGTTCCTCATGGCCCAATGGTCAAGGCGTCTGGCTACGATTTCGTATCCACT
TCTCGGTTGGAACCAGAAGATTCCAGGTTCGACTCCTGGTGGGGAAGCTTAATTTTTTTT
CCACCTGTCGCCTAGCCTATCCGAGATTAAAAGAGTTATTTAAAGGAAAGAAGTGAACAA
TTAGTCATGGATAATATATAATAACTAAAACTAGTTCCAATGCTCCCTCAACCCAT
>RG44F0088 Genomic segment corresponding to mRNA: XM_462542 Debaryomyces hansenii CBS767, DEHA0G24288g predicted mRNA.
ATTTACACTTATAAATACACGGTCGCCTTAATGGTTAACGAGCGCCCAACCATTTAATTT
TCAACAAATTTTACGTGGAACCTCCACATATTGTTTAATGCATTAGATGTGAATAGGAAC
CATGTATACATATATGTATATATTGACATTTTTATTACTTTATAGATATGATCTATCTTA
TTTCAATATAACGAAAGCAGTATGCCCATGTATTTAAAAGGAAAATGACTTGCTGGATAG
CCCTGCGTGGGCCATATTAATATGATAACGCGGCTGCGACAAGTTCGATATAGCAAATAG
CATACAGCGCTATATAGATTCGTCTACGAGAGTGATTTATCCTCTTATATATGGTTTATA
CTTAACATTCATTTCATATTAATTTTTTTTCTAATTATTTTTTTATTTAATTTTTTTCTT
TTCCTAAAAGTTCTAATATATTTAATTTTTCTATTTTTTATTTTATCCCTCTAATATATT
ATAATCTATTTTAAACCTCTCATTACTAAACCTTCTTTATTCAAAATATTATTAAAACAA
CACATATATTATTCCCAAAAAAACCAATTACTCCCAATTAATTCTAACTATACTCTTCTA
TTTTTTTTTTTACTTAAAAAAAAAATTTTTCTTACAAATTCCTATACATTTTCACAAAAA
AACCCTCAAACAATAATAAATTTATTAANNNNNNNNNNNNNNNNNNNNNNNNNNNNNNNN
NNNNNNNNNNNNNNNNNNNNNNNNNNNNNNNNNNNNNNNNNNNNNNNNNNNNNNNNNNNN
NNNNNNNNACTGGTACAACGGACTTTTGGTACGAGGGATCGTGAACAGGATTGAATCCTG
ATAGCACAAGTATATATAATATAACCTTCATTATCAGGACAAAGGTAAATAATAGAAAAT
TACCAAAATTAGCCTTTATAGCCTTTGATGAAAAGAACATCTTTTGAATCTTAGGGAAGA
AAAGCATAAAAATACTACACAACCTTGCAGCTCAAGTGAAATGTCGGAAACAGTAGAAAG
TAGCGCCGAGAGAGACCTAAAGCAGGAAGTGCCAAAAAAGAAGGTTGTGCAACCTAAAAG
CCTCATTTCCAAAAAGACAGCTATTATAGTGAACAGTGTTCTCGTCGTATCAGTTTTGAT
ATTCTGTGTATTTTCAGTCTTTCAGAACAAGAACTCCAATAATTCATTACAATCACATCA
TTTTGACACGAATCCAGTGGGGAATTACGAATATCCTGATTTTATAAGGCAGGAAGGAGA
GGAATTTAACTCTAAACCTGAAATGATTCGTAAAAGGGACTCCAAGTCGTCTAGCTCCAG
CTCGAGTAAGGAAAACAAAGCAACCAAGCCCCTTGATGAGCCAGCAATAAGGTTTTTACT
TGTTTTAGGGGGATTCATAGTCCTCAATATGGTTGCTATTTGCATCCACCATCTTTTTTT
GAAAGCTACAAGGTCTGAAAAGTCATACAGAACAGTAGAACAGAACATCTCTCCATTTTA
ATGACATATACGTATATATACTTAGCGTGAATAAAAAACAAATAAAAATTTGAAATAGAG
CCTGCTTTATCGCTAAACTGTTATCTCAAATTGGATTGCGCAAATCATCCTGAAAGTCTC
TTATTAATTTTACTTCTAACATTGGTTTTATATAAGTTAGATATTATACAGAAGTTCTTT
AGAAACCATTCAGAATATAATCTGATACATATCATCAAAGAATAGAATAGGCGTGGACAT
CTTTAACATGCCAACCGTTCAAATTCCTTCATTAACAAAAAGAGTTCTTCAGATATGTTG
TTCCATCGCTTGGTGTTTAGTTGCAGCAGGTCCAGTATTCGGGTTTGCTGCATTGAAGCC
TATCCTAATTAGCGAAGGCGTTTATAGTGAAAGATGTGACGTCGAAAGTGTTAGAAATGA
TGCATTTGATTATTTGTCACAGAAATTTGTGCTGTATGTTAACATTGATACTTTAAGTAA
GGATTTATCACCTTGTGTCGATCAGGACTTGTCATTAAATTTGATGTTTACTTTAGCTGC
TGTCGTCACAAATGTCGCTGCATTACCAGTAGGGTCCATTTTAGATGAATATGGCCCACG
GGTGTGTGGTATGATTGGCTCATTCTTGATATTCTTAGCATCCTTAATATTGAAATACGG
GAAAGAATTATCAGAAAACGTACCGTGGTTTGATGCTTACTTGATTGGATACTCAACTTT
AGCTTTGGGGGGTCCTTTTGTATTTATTTCTTGTTTTCAACTAGCTAATAGTTTCCCCAA
AAATTCAGGTTTAGTATTAGCTCTATTGACGGGTGCCTTTGATACATCACTGGCATTGTT
TTTGATTTATAGAATAATTTATACAAATATGTATAAATTGACCTTAAATCAATTCTTCAC
AGCATACTTGGTTATTCCTGCTTTCATTTTTATCAGCCAAGTAACTATTATGCCAAAGGA
CTCCTACAAAACTGTAGGTACTTTGGCAAAAATAGGTGAAA
>RG44F0090 Genomic segment corresponding to mRNA: XM_462540 Debaryomyces hansenii CBS767, DEHA0G24244g predicted mRNA.
AACCTTAATAAGTAAATTTAAACCACGTTCGATTCTTTCGACCTTATCTTTCAACCCACA
AATGTTAGCAATATCGGTAGCCTTCGATGACCACGGCGAAATAGTGCCGGATCTTGGTAA
TATTCTAATGATATAAGTATCATTCTCCAAGTCAAACTTCTTTTGCGAGTCCACATCATC
GCCGCTTATAGTAGAAATATCCACTAATTTTTGACTCAACTCACCCGAAAGATCAATCGG
AGTATCATATTGCAACAAAACATCAACTAAATTTAATTGTTTGTCGCTTAATTTTTCCTT
CAACGAAATATAATGAACATATGAAGAAACAACTTCCTTAACAACTGAAGGCTTATTCAA
TTTCTTTTCAATTTCTTGAACTAAATTGTTAACCCTAAAAGGAGATAAGGCTTTTGGACC
TGGTAAAATGAGATATTTTTCGTTACTCATTTTAGTACGTTCAAAAGATCTGAATTACTA
CTTGACTAGATAGTACAATTGGCTGTAAATACCTTAACAACTATCAAACCACCGAGAATA
AAATTTGGTACCCGCCAATGATTCATTTATATATTGTCGCATAATTAATTAATCGGAGTC
ACCTAAAAAAATTTTTGGATAGTCGTGCAGAACGATTTCCGCGATGCTCTTCTAGTAGAA
GAGATGATCTTTAAAAGATATTAACAATATATAGACGCTAAGTATTAAGATAACATTCGT
ACAAATGGCTCAAGGTAATTTGAAATTAAAAGCTAGCGGACCTAAGAAAGTTGTCAAGAA
ACTGTTAACTCCTAAAAAGGCCACACCATTGATTATCAAGCCAAAGAAAGCACCTGCTAA
GCAACATAAGAAATTAACAAAAGTCCAACAAGGGCATTTAATGAATTCGACAGAACAGTT
GATTGCTGGTAGAGTAGGTCATTTAGAATTAATTAAGGGATCCAGAAGACAAAACGAAAG
GGAAGAGAAAGCAAGGGCAAAGGCTGGAAAAAAATAGAGAATGTCAGTCAATCCCAAATT
GCATGAAATATTATCCAATTTTCCTGAAAAATATGGAAAGGAGCACGAACAGAAGCGGCG
TACGGTGAGGACAGATAAGAATGTTGAAGTTGCTAATGCACAAATGATCTCAGATACAAG
ATCGCGCTTACAGGAGCATATAGTACATAACTCTGAGTCTAATTCGACAGTAGTTGTTAG
TAGCCTCCCGGAGTTGATAGCATTAGATCCTGATTTGGTTGCAGAGCAGGAGAAGAAGAA
AAGGAAGCTAAGAAAATCATTGAATTAAATATTAAATTATAAAGTCTGTTTAGATATATA
CGAATGACAAAATACAAACAACGATATTAATCAATTTGGAACATCTCTTATCGATGCCTC
TTGTGCTTCGATTTCCAAACCTTTTCTTTTTAAGTTCATTTCTTGTGTTCTTACAAACAC
AATTAATGCAAAACCGAAAATAGCGGTCAAAACAGTAAGCAATGCATTTATTGGGATAGG
GTTCATGTTGAAATATTCGTGGGTTGCTTTGTCCATCACCTGTTGCAAGATGTTGCAAAC
ACCTGAAAAACAAATGATTGCACCATAAACTGTTCCAAAGGTATCGAATCCGAATATTTT
TGCACAGAAATCAGATACCGCTGTATAATAGAACGGTCTGTATACAACAAGCAATATAAT
ACCAAGATATGTCGCTGGTAACCAAGATAATAAACCCATTACCCCAATAACTAATGAAAT
TCCTGTCAATATTTCTAATATTGATAATGTAGTTAAGTTATCTAATAATAATCCGATAAA
TGGTATCGATATTAAGCCTCCCAAAGGTAAGGCCAAATCAAAAAAGTGATTAATACTTAT
TGCAATATCCTCGTTGCCCTTATATAAATATAATTCCTGCGATCTAATAGTTGCAACAAA
GTAATTAATTCTAAGCATTTGAATTGTAGTGAAAAATGTCATGAGAATGAACCAAGATGA
TTTTAATTGTTCAGCAATATTATAGCCATGTAAAATTCCAAAAACTCCACCTGAAGATTC
AATTAATTTATCTTCAGCATCTTGCTCATAGACTGACTTGATTGAGTTTCTGGATACATA
AGAAAATCTCAGAACCACTGAATCTCTCCTAGTAACTGACGCTCTGCGTATTAACAAGGA
TGTAGTTTCACCTATTGTTGGTTGAGGTGCATAGCTTTGTACTGATTGGTCTTCATCGTC
ATCTTCACGATCTTGAGGCTTAAGTAAATCACGGTCAATAGGTTTACCAGTTTCATCGAT
TGCGGTTT
>RG44F0091 Genomic segment corresponding to mRNA: XM_462539 Debaryomyces hansenii CBS767, DEHA0G24222g predicted mRNA.
GGTTGGATTTCTACCAATTATCTGAGTAAACGCATTAGTAAGGTAATCAAGTTCACCCTT
ATCCAAGGCTAAACCCATATCTTTGTTGGCTTTAATCAAATTATCGGTGCTTGAAACCAA
ATCAATTTCAACTAATGGCTTTGGTGAGTGATGAGCGAATAAGTCATCGTACTTAGGGAA
ATGATCCCCTAAATACAAAACTTGAGTCATTCTATCGAAAACTGAAGTTAAAATCTCACC
CGACGAGAGGAAATCTGATAATGGGAACCCTGCTTCAACCTTAATAAGTAAATTTAAACC
ACGTTCGATTCTTTCGACCTTATCTTTCAACCCACAAATGTTAGCAATATCGGTAGCCTT
CGATGACCACGGCGAAATAGTGCCGGATCTTGGTAATATTCTAATGATATAAGTATCATT
CTCCAAGTCAAACTTCTTTTGCGAGTCCACATCATCGCCGCTTATAGTAGAAATATCCAC
TAATTTTTGACTCAACTCACCCGAAAGATCAATCGGAGTATCATATTGCAACAAAACATC
AACTAAATTTAATTGTTTGTCGCTTAATTTTTCCTTCAACGAAATATAATGAACATATGA
AGAAACAACTTCCTTAACAACTGAAGGCTTATTCAATTTCTTTTCAATTTCTTGAACTAA
ATTGTTAACCCTAAAAGGAGATAAGGCTTTTGGACCTGGTAAAATGAGATATTTTTCGTT
ACTCATTTTAGTACGTTCAAAAGATCTGAATTACTACTTGACTAGATAGTACAATTGGCT
GTAAATACCTTAACAACTATCAAACCACCGAGAATAAAATTTGGTACCCGCCAATGATTC
ATTTATATATTGTCGCATAATTAATTAATCGGAGTCACCTAAAAAAATTTTTGGATAGTC
GTGCAGAACGATTTCCGCGATGCTCTTCTAGTAGAAGAGATGATCTTTAAAAGATATTAA
CAATATATAGACGCTAAGTATTAAGATAACATTCGTACAAATGGCTCAAGGTAATTTGAA
ATTAAAAGCTAGCGGACCTAAGAAAGTTGTCAAGAAACTGTTAACTCCTAAAAAGGCCAC
ACCATTGATTATCAAGCCAAAGAAAGCACCTGCTAAGCAACATAAGAAATTAACAAAAGT
CCAACAAGGGCATTTAATGAATTCGACAGAACAGTTGATTGCTGGTAGAGTAGGTCATTT
AGAATTAATTAAGGGATCCAGAAGACAAAACGAAAGGGAAGAGAAAGCAAGGGCAAAGGC
TGGAAAAAAATAGAGAATGTCAGTCAATCCCAAATTGCATGAAATATTATCCAATTTTCC
TGAAAAATATGGAAAGGAGCACGAACAGAAGCGGCGTACGGTGAGGACAGATAAGAATGT
TGAAGTTGCTAATGCACAAATGATCTCAGATACAAGATCGCGCTTACAGGAGCATATAGT
ACATAACTCTGAGTCTAATTCGACAGTAGTTGTTAGTAGCCTCCCGGAGTTGATAGCATT
AGATCCTGATTTGGTTGCAGAGCAGGAGAAGAAGAAAAGGAAGCTAAGAAAATCATTGAA
TTAAATATTAAATTATAAAGTCTGTTTAGATATATACGAATGACAAAATACAAACAACGA
TATTAATCAATTTGGAACATCTCTTATCGATGCCTCTTGTGCTTCGATTTCCAAACCTTT
TCTTTTTAAGTTCATTTCTTGTGTTCTTACAAACACAATTAATGCAAAACCGAAAATAGC
GGTCAAAACAGTAAGCAATGCATTTATTGGGATAGGGTTCATGTTGAAATATTCGTGGGT
TGCTTTGTCCATCACCTGTTGCAAGATGTTGCAAACACCTGAAAAACAAATGATTGCACC
ATAAACTGTTCCAAAGGTATCGAATCCGAATATTTTTGCACAGAAATCAGATACCGCTGT
ATAATAGAACGGTCTGTATACAACAAGCAATATAATACCAAGATATGTCGCTGGTAACCA
AGATAATAAACCCATTACCCCAATAACTAATGAAATTCCTGTCAATATTTCTAATATTGA
TAATGTAGTTAAGTTATCTAATAATAATCCGATAAATGGTATCGATATTAAGCCTCCCAA
AGGTAAGGCCAAATCAAAAAAGTGATTAATACTTATTGCAATATCCTCGTTGCCCTTATA
TAAATATAATTCCTGCGATCTAATAGTTGCAACAAAGTAATTAATTCTAAGCATTTGAAT
TGTAGTGAAAAATGTCATGAGAATGAACCAAGATGATTTTAATTGTTCAGCAA
>RG44F0092 Genomic segment corresponding to mRNA: XM_462538 Debaryomyces hansenii CBS767, DEHA0G24200g predicted mRNA.
TGCATTAATTGTGTTTGTAAGAACACAAGAAATGAACTTAAAAAGAAAAGGTTTGGAAAT
CGAAGCACAAGAGGCATCGATAAGAGATGTTCCAAATTGATTAATATCGTTGTTTGTATT
TTGTCATTCGTATATATCTAAACAGACTTTATAATTTAATATTTAATTCAATGATTTTCT
TAGCTTCCTTTTCTTCTTCTCCTGCTCTGCAACCAAATCAGGATCTAATGCTATCAACTC
CGGGAGGCTACTAACAACTACTGTCGAATTAGACTCAGAGTTATGTACTATATGCTCCTG
TAAGCGCGATCTTGTATCTGAGATCATTTGTGCATTAGCAACTTCAACATTCTTATCTGT
CCTCACCGTACGCCGCTTCTGTTCGTGCTCCTTTCCATATTTTTCAGGAAAATTGGATAA
TATTTCATGCAATTTGGGATTGACTGACATTCTCTATTTTTTTCCAGCCTTTGCCCTTGC
TTTCTCTTCCCTTTCGTTTTGTCTTCTGGATCCCTTAATTAATTCTAAATGACCTACTCT
ACCAGCAATCAACTGTTCTGTCGAATTCATTAAATGCCCTTGTTGGACTTTTGTTAATTT
CTTATGTTGCTTAGCAGGTGCTTTCTTTGGCTTGATAATCAATGGTGTGGCCTTTTTAGG
AGTTAACAGTTTCTTGACAACTTTCTTAGGTCCGCTAGCTTTTAATTTCAAATTACCTTG
AGCCATTTGTACGAATGTTATCTTAATACTTAGCGTCTATATATTGTTAATATCTTTTAA
AGATCATCTCTTCTACTAGAAGAGCATCGCGGAAATCGTTCTGCACGACTATCCAAAAAT
TTTTTTAGGTGACTCCGATTAATTAATTATGCGACAATATATAAATGAATCATTGGCGGG
TACCAAATTTTATTCTCGGTGGTTTGATAGTTGTTAAGGTATTTACAGCCAATTGTACTA
TCTAGTCAAGTAGTAATTCAGATCTTTTGAACGTACTAAAATGAGTAACGAAAAATATCT
CATTTTACCAGGTCCAAAAGCCTTATCTCCTTTTAGGGTTAACAATTTAGTTCAAGAAAT
TGAAAAGAAATTGAATAAGCCTTCAGTTGTTAAGGAAGTTGTTTCTTCATATGTTCATTA
TATTTCGTTGAAGGAAAAATTAAGCGACAAACAATTAAATTTAGTTGATGTTTTGTTGCA
ATATGATACTCCGATTGATCTTTCGGGTGAGTTGAGTCAAAAATTAGTGGATATTTCTAC
TATAAGCGGCGATGATGTGGACTCGCAAAAGAAGTTTGACTTGGAGAATGATACTTATAT
CATTAGAATATTACCAAGATCCGGCACTATTTCGCCGTGGTCATCGAAGGCTACCGATAT
TGCTAACATTTGTGGGTTGAAAGATAAGGTCGAAAGAATCGAACGTGGTTTAAATTTACT
TATTAAGGTTGAAGCAGGGTTCCCATTATCAGATTTCCTCTCGTCGGGTGAGATTTTAAC
TTCAGTTTTCGATAGAATGACTCAAGTTTTGTATTTAGGGGATCATTTCCCTAAGTACGA
TGACTTATTCGCTCATCACTCACCAAAGCCATTAGTTGAAATTGATTTGGTTTCAAGCAC
CGATAATTTGATTAAAGCCAACAAAGATATGGGTTTAGCCTTGGATAAGGGTGAACTTGA
TTACCTTACTAATGCGTTTACTCAGATAATTGGTAGAAATCCAACCGATGTTGAATTATT
TATGTTTGCTCAGGTCAACTCTGAACATTGTCGTCACAAAATTTTCAATGCCGACTGGAC
AATTGATGGTGCTAAGAAAGAATTATCCTTATTCAAAATGATCAGAAATACCCATTCAAA
GAATCCCCAATATACCATTTCTGCTTATTCTGACAATGCTGCCGTGTTTGAAGGCCCAGA
GGGTTATGTCTTTACTCCAGATTTTGAAACGAAACAATGGAAGTCGATTAAGGAAAAGGT
TCACACATTAGTCAAAGTTGAAACCCATAATCATCCTACTGCCGTATCTCCATTTGCTGG
TGCAGCAACTGGTTCTGGTGGTGAAATCAGAGATGAAGGTGCTGTTGGCCGTGGTTCAAA
GTCCAAGGCTGGTTTATCCGGGTTTTCGGTCTCAGATTTAAATATTCCAGACTTACCACA
ACCTTGGGAAAGAGACGTCGGAAAACCAAATCACATTGCGTCGTCCTTAGATATTATGAT
TGAGGCTCCAATAGGTTCAGCAGCATTCAACAATGAATTTGGTAGACCAGCTATTAATGG
TTACTTTAGAACTTTGACTACTGAAGTTGAAAATCACAAGGGAGAAAATGAAATAAGAGG
TTTCCATAAGCCTATTATGTTGGCTGGTGGTATGGGTGCTATTAGACCGGACTTGGCATT
AAAGGACACTAAGATTACACCAGGCGCTAAAATAATTGTTCTCGGTGGTCAATCTATGTT
AATCGGTTTAGGTGGTGGTGCCGCTTCATCGATTTCATCGGGTGAAGGTTCTGCTGACTT
GGACTTTGCTTCTGTTCAAAGAGGTAATCCTGAGATTCAAAGAAGAGCTCAACAGGTCAT
TGACGCTTGTGTATCTTTAGGAAGTAAGGGTACTCCAATTCAATCCATCCATGATGTTGG
TGCTGGTGGTTTATCTAATGCTTTGCCAGAATTGGTCCACGATAATGGTTTGGGTGCTAA
GTTCGAATTAAGATCAATTTTATCATTAGAACCAGGTATGTCTCCTATGGAAATTTGGTG
TAATGAATCTCAAGAAAGATACGTCTTAGGAGTTGCACCAGAAAACTTAGACATGTTCAG
TAAGATTTGTGAAAGAGAAAGAGCTCCATTTGCAGTTGTAGGAGAGGCCACCGAAGAACA
AAGATTAATTTTAACTGATTCTTTATTAAAATCAACTCCAATTGATTTAGATATGTCAGT
GTTATTCGGTAAGCCACCTAAGATGTCAAGAACGGCGGTTACTCAGCCATTAAATTTGAA
ACCATTTCCAACGAGTGATTTGAAATTAGAAGAATCTATTGAAAGAGTATTGCAATTGCC
ATCAGTCGGTTCAAAGAACTTCTTAATTACGATTGGTGATAGATTTATCACTGGTTTGGT
CGATCGTGATCAAATGGTCGGTCCATGGCAAATCCCTGTAGCTGATGTTGGTGTTACTGC
TACTTCGTTAGGTGAGACTGTCCTTTCTACAGGTGAAGCTATATCTATGGGTGAGAAGCC
AACCTTGGCTTTAATTTCTGCTGCTGCATCTGCTAAGATGTGTGTTGCTGAATCATTAAT
GAATATTTTTGCAGCAGATATTCCAGCATTAGACAGAGTTAAATTATCTGCTAATTGGAT
GTCCGCAGCATCCCATGATGGCGAAGGTTCTAAATTGTACGAGGGTGTCAAGGCTATTGG
TTTAGATTTATGCCCAGACTTAGGTATTTCCATCCCAGTTGGTAAAGATTCTATGTCTAT
GAAGATGAAATGGGATGATAAGGAAGTTACTGCACCATTAGCCTTAACTGTTACCGCCTT
TGCGCCTGTTGATAACACTTCTAAAACTTGGACTCCACAGTTACAGAATACTGGAGAAGA
AACAACTTTAGTTTTAGTTGATTTAGCAGCTAATATTAAAAAGTCTTTGGGTGGTTCTGC
ATTGGCCCAGGTTTACAAAGAGGTTGGTGACTCAGCTCCAACTGTTCACTCTAATTCAAT
CTTCAAATCGTTCTTGCAAACATTGGTTGTTTTACATAAACAGTTTAATGTTTTGGCATA
TCACGACAGATCAGAAGGTGGTTTAATTACTACTATTTTGGAAATGGGATTTGCTGGAAG
AACTGGTATTGATTTGGAAATTAGCGGCGATGACTTATTAACTGAGTTATTCAATGAAGA
ATTAGGGGCTGTTTTCCAAATTAAATCAAGTGAATACGAAAATTTTGTTAAGATATTTGA
AACGAATGGTCTTTCAAAGGATTTCATTTCAACTGTTGGTAAGCCTAATTTCGAATCCAA
GGTTCAAAATGTCAACATTAAATTCAATAATGAAGTCGTTTACGAAAAGTCTCGTAGTGA
ATTACAACAATTATGGGCAAAGACTTCGTATCATATTCAAAAATTAAGAGATAATCCAAA
GACAACACAAGAGGAATACGATTCTATTAAAGATAACAGCGACCCTGGTTTATCATATAA
ATTAACCTATAAGGTTTCTGACGATTTGGGAGTTTCCAAGTTAACTACCAAACCAAAGGT
TGCTATCTTAAGAGAACAAGGTGTTAACTCACAACAAGAAATGGCATGGTGTTTCCAACA
AGCTGGCTTTGATGTTGTTGATGTTCATATGTCAGATATCTTAAGTGGTAAAGTTACATT
GGATGATTTTGTTGGCTTAGCTGCCTGTGGTGGTTTCTCATATGGTGATGTTTTAGGTGC
TGGTGCCGGTTGGGCTAAATCCGTCTTATTCAATGAAAGAGCGCGTAATGAATTTAGAAA
ATTTTTCCAAGATAGAGAGGATACTTTTGCATTCGGTGCCTGTAACGGGTGTCAATTCTT
TGGTAGAATTGCAGAATTGATTCCTGGCACTGAAAACTGGCCAACTTTCGAAAAGAACTA
TTCAGAACAATACGAGGCAAGATTTGTCATGGTTGAAGTCACTGACGATTCAAGCAATTC
CATTTTCTTGAATGGAATGAAGGGTTCTAAATTACCAATTGCCGTTGCCCACGGAGAGGG
TAGAGCATTGTTCAAATCAGATAATCTGAAACAACAGTTCGTCGGTTCCGGTTTGACTGC
AGTTAGGTACGTTGACAATTACGGTAATGTAGCTAAAAACTACCCTTTCAATCCAAATGG
TTCTCCAGAAGGTATTGCCGGTATTTCCTCACCAAACGGTAGAGTTTTAGCCATGATGCC
TCACCCAGAAAGAGTTTGTAGAAAGGAAAGTAACTCATGGTACCCATCAGAACAGGGAGA
AGAATGGGGTAGTTATGGTCCTTGGATCAGATTGTTCAGGTCCGCCAGAAAATGGGTCGG
TGACAACCATTGATTTGTGTATATTAAAATATTGATTCCATAGAAAATTGTTTAATTAAA
TACGTAGCATTTATGAAACTTCACATCATGTAGGCACTTCGTTCATTGGTAGAGAGTCAT
TAACCATAAGTATAGTACTACAACTGACTTGTGCAGCATTTACTGGTAAAAAATTATTAC
ATAACACGAACAAGACGATTACATAAACAAGATTGATTCAGAATTTTGGGGTCGTGGATC
GTACCGAACATTTTTTTTCAGTTCACCAGGACGAAAAATTTTTCACATATAGGTGAAAAT
TATAGTTAAACTTCTTCTTGTTATATACAACAAATCATAAATATACAAAATGGTTAACGC
AATCTTATCCAAGAAGAGAAAGTTAGTGGCTGATGGTGTTTTCTACGCCGAATTAAACGA
ATTCTTTACCAGAGAATTAGCTGAACAAGGTTACGCCGGTGTCGAAGTCAGAAAGACCCC
AACCAAATTAGAAGTTATCGTTAAGGCTTCTAACACTCAAGGTGTTTTAGGTGAACAAGG
TAGAAGAATTCACGAATTGACCTCTTTAATCTGTAAGAGATTCAAGATCTCCCAAGAAGG
TATTGTTATCTACGCTGAAAGAGTCGAAGAAAGAGGTTTATCTGCTGCTGTCCAAGCCGA
AGCCTTAAAGTCCAAGTTATTAAACGGTTTACCATTGAGAAGAGCCGCTTACGGTGTCTT
AAGATTCGCTATGGGTGCTGGTGCCAAGGGTGTTGAAGTTGTCATTTCTGGTAAGTTAAG
AGCTGCTAGAGCCAAGTCCCAAAAATACGCTGATGGTTTCATGATTCACTCCGGTCAACC
AACCAAGGACTTCATTGATATTGCTATTAGACACGTTTTAATGAGACAAGGTGTCTTAGG
TATTAAGGTCAAGATTATGAAGGACCCAGCAACCAACAAGTTCGGTCCAAAATCCTTACC
AGATGCTGTTAAGATTTCTGAAGCTAAGGACGATGACGAAATCATCCCAGCTC
>RG44F0093 Genomic segment corresponding to mRNA: XM_462537 Debaryomyces hansenii CBS767, DEHA0G24178g predicted mRNA.
TGTTGGCTTAGCTGCCTGTGGTGGTTTCTCATATGGTGATGTTTTAGGTGCTGGTGCCGG
TTGGGCTAAATCCGTCTTATTCAATGAAAGAGCGCGTAATGAATTTAGAAAATTTTTCCA
AGATAGAGAGGATACTTTTGCATTCGGTGCCTGTAACGGGTGTCAATTCTTTGGTAGAAT
TGCAGAATTGATTCCTGGCACTGAAAACTGGCCAACTTTCGAAAAGAACTATTCAGAACA
ATACGAGGCAAGATTTGTCATGGTTGAAGTCACTGACGATTCAAGCAATTCCATTTTCTT
GAATGGAATGAAGGGTTCTAAATTACCAATTGCCGTTGCCCACGGAGAGGGTAGAGCATT
GTTCAAATCAGATAATCTGAAACAACAGTTCGTCGGTTCCGGTTTGACTGCAGTTAGGTA
CGTTGACAATTACGGTAATGTAGCTAAAAACTACCCTTTCAATCCAAATGGTTCTCCAGA
AGGTATTGCCGGTATTTCCTCACCAAACGGTAGAGTTTTAGCCATGATGCCTCACCCAGA
AAGAGTTTGTAGAAAGGAAAGTAACTCATGGTACCCATCAGAACAGGGAGAAGAATGGGG
TAGTTATGGTCCTTGGATCAGATTGTTCAGGTCCGCCAGAAAATGGGTCGGTGACAACCA
TTGATTTGTGTATATTAAAATATTGATTCCATAGAAAATTGTTTAATTAAATACGTAGCA
TTTATGAAACTTCACATCATGTAGGCACTTCGTTCATTGGTAGAGAGTCATTAACCATAA
GTATAGTACTACAACTGACTTGTGCAGCATTTACTGGTAAAAAATTATTACATAACACGA
ACAAGACGATTACATAAACAAGATTGATTCAGAATTTTGGGGTCGTGGATCGTACCGAAC
ATTTTTTTTCAGTTCACCAGGACGAAAAATTTTTCACATATAGGTGAAAATTATAGTTAA
ACTTCTTCTTGTTATATACAACAAATCATAAATATACAAAATGGTTAACGCAATCTTATC
CAAGAAGAGAAAGTTAGTGGCTGATGGTGTTTTCTACGCCGAATTAAACGAATTCTTTAC
CAGAGAATTAGCTGAACAAGGTTACGCCGGTGTCGAAGTCAGAAAGACCCCAACCAAATT
AGAAGTTATCGTTAAGGCTTCTAACACTCAAGGTGTTTTAGGTGAACAAGGTAGAAGAAT
TCACGAATTGACCTCTTTAATCTGTAAGAGATTCAAGATCTCCCAAGAAGGTATTGTTAT
CTACGCTGAAAGAGTCGAAGAAAGAGGTTTATCTGCTGCTGTCCAAGCCGAAGCCTTAAA
GTCCAAGTTATTAAACGGTTTACCATTGAGAAGAGCCGCTTACGGTGTCTTAAGATTCGC
TATGGGTGCTGGTGCCAAGGGTGTTGAAGTTGTCATTTCTGGTAAGTTAAGAGCTGCTAG
AGCCAAGTCCCAAAAATACGCTGATGGTTTCATGATTCACTCCGGTCAACCAACCAAGGA
CTTCATTGATATTGCTATTAGACACGTTTTAATGAGACAAGGTGTCTTAGGTATTAAGGT
CAAGATTATGAAGGACCCAGCAACCAACAAGTTCGGTCCAAAATCCTTACCAGATGCTGT
TAAGATTTCTGAAGCTAAGGACGATGACGAAATCATCCCAGCTCCAACTGTTAAGTCTTA
CAAGGCTACTGCTGAAGAACCAGTTGAAGCTTCCGCTTAATTTACTTAGGTAATGTATAT
TTCAATATAATTCATTATTTATATACACCACTGTAGATGCAGATAATGTCGTGTTCATAC
ATATGTCGAAGGCTAAATTCCTTATACCCGAGCCCTGATTATGTCTCGGGCAAAAAACGT
CATAAGGAAAGTAGTGACTCCTCGGTTAAACGGAGGGATTTCTTATCGGCGAAAAGGCTC
GGAAAAACTCCGAGTCCGTCATCATCGGCAGTTAAACTCCACATAATTACAAATCTTCTA
GTATAAATATTGGCAAATATGTCTTCAAACTACAATTTTCTATTTTCTTCTTATCCCTAA
CGCATAACACAAATAACAAAGACATAATGAACAGCCAACAAAACTTTTTAACATTATCTA
CAGACATTTCTGAACCATTCGTTATTCCAAACGTTTCTCCAATCTCTATAGTGAGAGCAG
AAACACCAAAACCACAAATTATTAAGAACCAGCTTTGAGGGTTGATCCCAGATAAGATTG
GAACCTAGATGACTAGAATTATTAAGTTTATCATCGGTTAATCGTTTACTTCTTGCCTAA
GTAATCAATGGCTTCTCATTTGTCCGGGAATGATAACTTTTCATTCCATACTTTAGAGAC
CCGTTAGGTGTTTTACGATATTGTTATGATTTATGATTGGGCCCGTATGGTGGCGTGCAA
ACAAATATATAATGTTATTATATTTAGTCGAATAAAATGTGCAAAAAAATAAACTTTGTA
GATAAAACTGTCGCACTACGTAAGATCATGGTGTGTGGGTTTTAGTCAATATTAACCCGA
ATACTTCACACAAAGCACTATTGAGGATTTCCATAAACTGAAAGTTCCCCTATTAGTCCG
AGAAATATGGCCGAATAGTGCGTTTTGATAGGACGATTAGTTGCCTTGGTAATTGGCTTA
TCTAGCGATCAGCCTTCATTACATGCTAGGTCATAAGTATTATTGACGGGCCGACAGATG
TAGTGAGACAGAGTGGGTCA
>RG44F0094 Genomic segment corresponding to mRNA: XM_462536 Debaryomyces hansenii CBS767, DEHA0G24156g predicted mRNA.
ATAAGTATAGTACTACAACTGACTTGTGCAGCATTTACTGGTAAAAAATTATTACATAAC
ACGAACAAGACGATTACATAAACAAGATTGATTCAGAATTTTGGGGTCGTGGATCGTACC
GAACATTTTTTTTCAGTTCACCAGGACGAAAAATTTTTCACATATAGGTGAAAATTATAG
TTAAACTTCTTCTTGTTATATACAACAAATCATAAATATACAAAATGGTTAACGCAATCT
TATCCAAGAAGAGAAAGTTAGTGGCTGATGGTGTTTTCTACGCCGAATTAAACGAATTCT
TTACCAGAGAATTAGCTGAACAAGGTTACGCCGGTGTCGAAGTCAGAAAGACCCCAACCA
AATTAGAAGTTATCGTTAAGGCTTCTAACACTCAAGGTGTTTTAGGTGAACAAGGTAGAA
GAATTCACGAATTGACCTCTTTAATCTGTAAGAGATTCAAGATCTCCCAAGAAGGTATTG
TTATCTACGCTGAAAGAGTCGAAGAAAGAGGTTTATCTGCTGCTGTCCAAGCCGAAGCCT
TAAAGTCCAAGTTATTAAACGGTTTACCATTGAGAAGAGCCGCTTACGGTGTCTTAAGAT
TCGCTATGGGTGCTGGTGCCAAGGGTGTTGAAGTTGTCATTTCTGGTAAGTTAAGAGCTG
CTAGAGCCAAGTCCCAAAAATACGCTGATGGTTTCATGATTCACTCCGGTCAACCAACCA
AGGACTTCATTGATATTGCTATTAGACACGTTTTAATGAGACAAGGTGTCTTAGGTATTA
AGGTCAAGATTATGAAGGACCCAGCAACCAACAAGTTCGGTCCAAAATCCTTACCAGATG
CTGTTAAGATTTCTGAAGCTAAGGACGATGACGAAATCATCCCAGCTCCAACTGTTAAGT
CTTACAAGGCTACTGCTGAAGAACCAGTTGAAGCTTCCGCTTAATTTACTTAGGTAATGT
ATATTTCAATATAATTCATTATTTATATACACCACTGTAGATGCAGATAATGTCGTGTTC
ATACATATGTCGAAGGCTAAATTCCTTATACCCGAGCCCTGATTATGTCTCGGGCAAAAA
ACGTCATAAGGAAAGTAGTGACTCCTCGGTTAAACGGAGGGATTTCTTATCGGCGAAAAG
GCTCGGAAAAACTCCGAGTCCGTCATCATCGGCAGTTAAACTCCACATAATTACAAATCT
TCTAGTATAAATATTGGCAAATATGTCTTCAAACTACAATTTTCTATTTTCTTCTTATCC
CTAACGCATAACACAAATAACAAAGACATAATGAACAGCCAACAAAACTTTTTAACATTA
TCTACAGACATTTCTGAACCATTCGTTATTCCAAACGTTTCTCCAATCTCTATAGTGAGA
GCAGAAACACCAAAACCACAAATTATTAAGAACCAGCTTTGAGGGTTGATCCCAGATAAG
ATTGGAACCTAGATGACTAGAATTATTAAGTTTATCATCGGTTAATCGTTTACTTCTTGC
CTAAGTAATCAATGGCTTCTCATTTGTCCGGGAATGATAACTTTTCATTCCATACTTTAG
AGACCCGTTAGGTGTTTTACGATATTGTTATGATTTATGATTGGGCCCGTATGGTGGCGT
GCAAACAAATATATAATGTTATTATATTTAGTCGAATAAAATGTGCAAAAAAATAAACTT
TGTAGATAAAACTGTCGCACTACGTAAGATCATGGTGTGTGGGTTTTAGTCAATATTAAC
CCGAATACTTCACACAAAGCACTATTGAGGATTTCCATAAACTGAAAGTTCCCCTATTAG
TCCGAGAAATATGGCCGAATAGTGCGTTTTGATAGGACGATTAGTTGCCTTGGTAATTGG
CTTATCTAGCGATCAGCCTTCATTACATGCTAGGTCATAAGTATTATTGACGGGCCGACA
GATGTAGTGAGACAGAGTGGGTCAGTTATTTATTCGAGAAGCTTACGATAGCATGTTTCG
CTCGCAACGTGGAATTTGCTTTCATTATTCATATTATTGGTATATTCTAGGATACGTAAT
GGCATATATACAAATCAATTAGGTATAAGCGTCGGAATATTTTACCTAGTAAAATTTACT
TAGTAAAATTCGTTGTACTTTTTAGTATAATACCCGGTGGATAAACCACCCAAGACCAAC
AACACTAATGGAAGCGGCTTCTTGAATTTAGTAGGAATAGCTCTACCCAA
>RG44F0095 Genomic segment corresponding to mRNA: XM_462535 Debaryomyces hansenii CBS767, DEHA0G24145g predicted mRNA.
AACGAATTCTTTACCAGAGAATTAGCTGAACAAGGTTACGCCGGTGTCGAAGTCAGAAAG
ACCCCAACCAAATTAGAAGTTATCGTTAAGGCTTCTAACACTCAAGGTGTTTTAGGTGAA
CAAGGTAGAAGAATTCACGAATTGACCTCTTTAATCTGTAAGAGATTCAAGATCTCCCAA
GAAGGTATTGTTATCTACGCTGAAAGAGTCGAAGAAAGAGGTTTATCTGCTGCTGTCCAA
GCCGAAGCCTTAAAGTCCAAGTTATTAAACGGTTTACCATTGAGAAGAGCCGCTTACGGT
GTCTTAAGATTCGCTATGGGTGCTGGTGCCAAGGGTGTTGAAGTTGTCATTTCTGGTAAG
TTAAGAGCTGCTAGAGCCAAGTCCCAAAAATACGCTGATGGTTTCATGATTCACTCCGGT
CAACCAACCAAGGACTTCATTGATATTGCTATTAGACACGTTTTAATGAGACAAGGTGTC
TTAGGTATTAAGGTCAAGATTATGAAGGACCCAGCAACCAACAAGTTCGGTCCAAAATCC
TTACCAGATGCTGTTAAGATTTCTGAAGCTAAGGACGATGACGAAATCATCCCAGCTCCA
ACTGTTAAGTCTTACAAGGCTACTGCTGAAGAACCAGTTGAAGCTTCCGCTTAATTTACT
TAGGTAATGTATATTTCAATATAATTCATTATTTATATACACCACTGTAGATGCAGATAA
TGTCGTGTTCATACATATGTCGAAGGCTAAATTCCTTATACCCGAGCCCTGATTATGTCT
CGGGCAAAAAACGTCATAAGGAAAGTAGTGACTCCTCGGTTAAACGGAGGGATTTCTTAT
CGGCGAAAAGGCTCGGAAAAACTCCGAGTCCGTCATCATCGGCAGTTAAACTCCACATAA
TTACAAATCTTCTAGTATAAATATTGGCAAATATGTCTTCAAACTACAATTTTCTATTTT
CTTCTTATCCCTAACGCATAACACAAATAACAAAGACATAATGAACAGCCAACAAAACTT
TTTAACATTATCTACAGACATTTCTGAACCATTCGTTATTCCAAACGTTTCTCCAATCTC
TATAGTGAGAGCAGAAACACCAAAACCACAAATTATTAAGAACCAGCTTTGAGGGTTGAT
CCCAGATAAGATTGGAACCTAGATGACTAGAATTATTAAGTTTATCATCGGTTAATCGTT
TACTTCTTGCCTAAGTAATCAATGGCTTCTCATTTGTCCGGGAATGATAACTTTTCATTC
CATACTTTAGAGACCCGTTAGGTGTTTTACGATATTGTTATGATTTATGATTGGGCCCGT
ATGGTGGCGTGCAAACAAATATATAATGTTATTATATTTAGTCGAATAAAATGTGCAAAA
AAATAAACTTTGTAGATAAAACTGTCGCACTACGTAAGATCATGGTGTGTGGGTTTTAGT
CAATATTAACCCGAATACTTCACACAAAGCACTATTGAGGATTTCCATAAACTGAAAGTT
CCCCTATTAGTCCGAGAAATATGGCCGAATAGTGCGTTTTGATAGGACGATTAGTTGCCT
TGGTAATTGGCTTATCTAGCGATCAGCCTTCATTACATGCTAGGTCATAAGTATTATTGA
CGGGCCGACAGATGTAGTGAGACAGAGTGGGTCAGTTATTTATTCGAGAAGCTTACGATA
GCATGTTTCGCTCGCAACGTGGAATTTGCTTTCATTATTCATATTATTGGTATATTCTAG
GATACGTAATGGCATATATACAAATCAATTAGGTATAAGCGTCGGAATATTTTACCTAGT
AAAATTTACTTAGTAAAATTCGTTGTACTTTTTAGTATAATACCCGGTGGATAAACCACC
CAAGACCAACAACACTAATGGAAGCGGCTTCTTGAATTTAGTAGGAATAGCTCTACCCAA
ACCAGCAACCAACAATGTGGTAGAGGTACCTAAAGCTATTTCTAACCCGTAGTCAGCATT
TTGCTTTAACAAGTATCCTGCAGTTCCGTATAAAACAGAAATAGTACCACCTGCAATTAA
TGATGGTAAAGATCCTTTACGGGCGTATCCCATAATGCCTCCAACGGCGCATAATCCTGA
TAAAGTGAATGCTGGGTGTTCCATCTTGTTCT
>RG44F0096 Genomic segment corresponding to mRNA: XM_462534 Debaryomyces hansenii CBS767, DEHA0G24123g predicted mRNA.
CTATCTTATTAATCGCATTTACCTTGTCTTCAAAATTCTCCAAATACCTTTGGGATATAT
GTTCCAGGTCATTGGAAATTATGCTATTGTAGTTCTTGCCAACATCTTCTTCGTCCGATT
CTATACTCGAACGCGTTGGCCTGATTGGTTTCGGTATAATAGATTCAACAATATTAACAT
TAGACGAATCATCAGTACCTTTAGTATTGCCATTTGTGGCCGATCCATGATTTGCAATAC
CATTTCCCTCAACACTAGCATTTCCATTAGCATGGTCTTCTGCTTCGCCAGTGCCCATTT
TTTTGCTATTTGCGTCTTGACTACCTCCTTTATCATTATTCCTTTGACTATCATCAAAGT
TCCCGCCAACGTCCTGGGAAGCAGTATTACTATCGTTTGATAGCATAGAAGAAATATTCA
TACTAATTATGTATTCAATATCAAATTCACTTTCAATAAACAATTGATTGATGGTTTAAC
TTGTTGTCTAATTAGCTTCTTGAAGCTCAATAGCAATAAAATTTTTCCCGTCTTTTATTC
ATTTATTAAACGCTCATTATTATTTTAATATAGTGGCCGTTTGTTAAAATTTCACACCTG
GTAAGATCTGAATACCAGTAATGTAATTTTTTACAATAAAAGATACATCTTACAGTGCCT
ATATGTCAGTCCCATGAATATACTACAGTAATGAGAGTGTTATTATTTGTGCTAGTATAT
CTTGATACAAATTCCTCCCCAAGTAGAGGGCCCATCCATCCAGTAATAATGCTTGGTGTT
TGAAAACTTTTAAACCGCGTAAAAGCAAGTTAATTGATATATCCGGTTATTTACCGAGGG
TAGCCTTTGTAAGTAATAGTGTTCTATATTGTAATATTCCGGTACTTTACCGGTTGAAGG
TTTCCACCTCCCTCAACAAAAAGTATAGCACTACAGAATTAATACTATTATTCTTTCACG
GTTAACAAACATTTTAGAAATTCATAGTTAATAGAACAAGATGGAACACCCAGCATTCAC
TTTATCAGGATTATGCGCCGTTGGAGGCATTATGGGATACGCCCGTAAAGGATCTTTACC
ATCATTAATTGCAGGTGGTACTATTTCTGTTTTATACGGAACTGCAGGATACTTGTTAAA
GCAAAATGCTGACTACGGGTTAGAAATAGCTTTAGGTACCTCTACCACATTGTTGGTTGC
TGGTTTGGGTAGAGCTATTCCTACTAAATTCAAGAAGCCGCTTCCATTAGTGTTGTTGGT
CTTGGGTGGTTTATCCACCGGGTATTATACTAAAAAGTACAACGAATTTTACTAAGTAAA
TTTTACTAGGTAAAATATTCCGACGCTTATACCTAATTGATTTGTATATATGCCATTACG
TATCCTAGAATATACCAATAATATGAATAATGAAAGCAAATTCCACGTTGCGAGCGAAAC
ATGCTATCGTAAGCTTCTCGAATAAATAACTGACCCACTCTGTCTCACTACATCTGTCGG
CCCGTCAATAATACTTATGACCTAGCATGTAATGAAGGCTGATCGCTAGATAAGCCAATT
ACCAAGGCAACTAATCGTCCTATCAAAACGCACTATTCGGCCATATTTCTCGGACTAATA
GGGGAACTTTCAGTTTATGGAAATCCTCAATAGTGCTTTGTGTGAAGTATTCGGGTTAAT
ATTGACTAAAACCCACACACCATGATCTTACGTAGTGCGACAGTTTTATCTACAAAGTTT
ATTTTTTTGCACATTTTATTCGACTAAATATAATAACATTATATATTTGTTTGCACGCCA
CCATACGGGCCCAATCATAAATCATAACAATATCGTAAAACACCTAACGGGTCTCTAAAG
TATGGAATGAAAAGTTATCATTCCCGGACAAATGAGAAGCCATTGATTACTTAGGCAAGA
AGTAAACGATTAACCGATGATAAACTTAATAATTCTAGTCATCTAGGTTCCAATCTTATC
TGGGATCAACCCTCAAAGCTGGTTCTTAATAATTTGTGGTTTTGGTGTTTCTGCTCTCAC
TATAGAGATTGGAGAAACGTTTGGAATAACGAATGGTTCAGAAATGTCTGTAGATAATGT
TAAAAAGTTTTGTTGGCTGTTCATTATGTCTTTGTTATTTGTGTTATGCGTTAGGGATAA
GAAGAAAATAGAAAATTGTAGTTTGAAGACATATTTGCCAATATTTATACTAGAAGATTT
GTAATTATGTGGAGTTTAACTGCCGATGATGACGGACTCGGAGTTTTTCCGAGCCTTTTC
GCCGATAAGAAATCCCTCCGTTTAACCGAGGAGTC
>RG44F0099 Genomic segment corresponding to mRNA: XM_462530 Debaryomyces hansenii CBS767, DEHA0G24035g predicted mRNA.
GCTGCTGTTGCTGCTGTTGCATGTAGTTATGTTGTGATGCTGTATTTGAAGTATTGGCAT
GTGGAGACAAATTAAACTCCATGCTAAGTATTAAATGATTCAAATTCGAACTTCCTTTTT
CAAACTATTTCAATATCTCTGGTATCCCTAATAAATAACTAAAACTCCCAAAATAAAATA
TAATGCTCCTGGAAAATAGTAATTTAAACTATATGCCGCTTTCCCTTTATTTAGTATCTA
TTTCTAACCTATACGAAGGTAGCAATATAGTAAAACTCTTCAAAGAGACTTTCAGTCTTT
TTATTATCAATGATATTATGAACTGAAATTTCAATTTCCTTAGCCGCTCTGTTCTATTCT
TTGAAATTTCAACTTAAATCTACTCAATGGATTGTTAAAAGCGTTGATGCGGAGGATGCG
AGACTATCGAAGATTTCTAATATTCTATGTACAGGACGTATAAATGTATATAATACTCCA
ATATTGAATAAACGAGTCAATTTCGTTTGATCGAAGCTACCAATTAGTTCGTATGGTAAT
GTAAACCAAGTATATCGTTTTATTAGTTAGCACATGTCTATTTTCTTTTTGCTTTTTCTA
TACGAGTTTCTTCTTTACCCCAATACAAGAACCCGCCTTAGGTGTAAACTAAAATCTAGC
CCACAGATATTCTTAATTCGGAAATGTAGTAATCTACCTGTACACCAGTTTCTCGTAGTT
TATGCTTATAAGTGGATAGTATAAAAACCGAAACTCTTGTGTACCGTTGACGTAAGACGC
TCGTAACGAAACTAAAGTTAACGGAAAAAAGATACACCTATTGGGTTAGAACGATAAGTA
ACTGGCCACTTAGAAATTGGCAATATAGATGAATATAAATTACTAGAGTTAAATCGTTTT
GCTACCATTGAAGCAAAAATTGTGGAGGAGGGGTCCAATTTATGGAGTCGCATCTCATTA
ATTTTCAGACCGAGATTCAATGGGTATTATATAAAATGCAATGAACTTAAAAAGTATTAG
GGGGTCAAGTTTACAGTTTCTCCTCCATGATTCAGTAATAAATGGATGCCCTTCAATACC
TACAACGTTACACCAATTTTTTACTAGGTTGATACCCGATTCACACCTTGATATCAGCCA
GGATTTGATTAGCAGAGCTTACGATGAGAAATTTTATCGTCATCTAAAACAACAATACTT
TCAATCTAGAAAGAAGAAGATACAGGAAACACCTTTGTTCACTCCATATTTAACGAATGG
TCGCTTTAAGGATTTAGTTGTGGACTTATATTCACCCTTCGTACCGCAGATAGCAAATCA
CCGCTTGTTCAGTAGTAATTCTAATAGCCTCTTCAATTATTTGGTGAAGTATTACAAACA
TTGTGCGCTACAAGGATTTCAACAAGAGGGATTGAAGGAAATATACAAGTTGATTCATAA
TTATTCGGGCCATGCTTCAATTGGGCTACTCGTGGATGCAAACTGGTTGAACTTTAATAT
AGACATGGCAGACATTCAGAATATCTATCTTTTTGATTTGAAAAAGCCCGAGTCGCTTAA
TTTGTCACATTTTCAGGACTATAGATCGTTTGAAAATATCTATAGTCTAGATTATCAGTT
CAAGATGAATAGTATATTGATAAACGAGTTTTCTAATATTTTATCTAAAAATGGAGCGGG
CAAGAATATCAAGTATATTATAACAAGTGAGAATTGCCGAAACTTGCAGTTCTTGGGATA
TAAGCGTATACAGATTTCAAAAGACAAATCTAACGTTGATGATTTGTTAGCAAGATACGT
TATGAGCTTAAATAATTTTGAAATTCAGCTAAGTACTTTATTAGATATTTATCAAAGTAT
ATTGCTCAAAGATGTTATTGTGGTGAATAATTTGGAAGAGTTATCTTTATTATTGAAGGT
ATTGACATCGATGATAAAAGCAGATTAGCTTCAAAGTCTACATATACCAAAATTCTGGCC
ATATAATCATAATGTACATAAAAATAATCATGTCCAGCATCTTCTCATTTGCCGGCTACA
AATACAGCGAACTGAATTAACTTTTAATAATATATACGGATTTTATTGATGTAATTTACT
TTAATTTCCCTTTCCTATTCCCATATACCGAGAGTCCCACTATTACATTTGAAATAATTT
TTTATGCTAATAAATGCTCATCCCTTCTTGAAATATCCGAACGGTAAATCTGGTGTTATC
CCACTTTGAATCTCTTTTGACTTCTCTTGCAAGAACTCAGGAGGATATTCTTCATCATCA
AATATTGGTTTTAACCTACGTGCCTTATGGTTGAATTCATAATAGATTCCATGAATCATT
AAATTATCCAATTTAAAGAATATCATAGATAAATATTGCAAGATCGGCTTTAATTGATGA
ACAATATATGTTGTCACTAAATTGTCAATATTCAACTTACTTTCTCCATTGAGATCTTCC
TTTACATTACATCTGCAATTGGCTTCTCCGCGATGGAAGTGGTTATGTAATGTATGTGGT
TGACCTTTATAAATCGGATAATTTTTATAATTAAACGTTGTCTGTTTTATAGGAATACAC
ACTTCTCTGTCAGCTTGGAGTTTACCTAAAATGAAGCCAATCAAAATATAGAAAGTAGCT
TCATCGTTCATTTCTTGAATTTCCTCATCTTCATTCAACGGGAAAAATAAATCACTTAAT
TTATCCAACACTAATGAACAGCCCCAACATTGACATGTATGCAACAATGATTCATAAAAT
GCCGGTTTATAGTAAATAAAAGATGTTAAGAAGTCAGGTAATTGTAAAGTTTTCAAATTA
GAAATTATTCTCAGGTGGTTGGACGTAAAAAAACAAAGGAAAAATGCTTCCATTAATCTT
TCATTTAGTTTATTTAATACCAAACTTGACATACCCATACTACTGTCAAACATTTTAAAT
CCAGGGGT
>RG44F0100 Genomic segment corresponding to mRNA: XM_462529 Debaryomyces hansenii CBS767, DEHA0G24013g predicted mRNA.
GTTGATACAACAAATGGCTTCTTCCAATTTGAAAGCTGTAACCTTAGAATGCGGGGGAAA
GTCTCCATTGATTGTGAGAAAAGATGCAGATTTGGAACAAGCTGTCAAATGGGCAGCTAT
CGGTATCATGAGCAACCAAGGTCAAATTTGTACGTCAACTTCTAGAGTTTATGTTCATGA
ATCCGTTTATGATACTTTCTTAACAATGTACGCTAAGCATATAAAAGAGGAATATGTACA
AGGCGATATGTTTGAAAAGAACGCAATTGTAGGTCCACAGGTCTCCAAACAACAATTTGA
TAAAATCTTATCTTACATTGATATCGGTAAGAAAGAAGGTGCCAGAGTTATTTTAGGCGG
TGAAAAAAATTCCGACGGAAATATGTCGAAAGGATTCTTTGTTAAACCCACCATATTTGC
CGATGTAAAGCCAGACATGCGAATTGTTAATGAAGAAATATTTGGGCCGGTTGTCACTTG
TGGAAAATTTGCGTCTGACGAAGAAGCTATAAAATACGCTAATCAAACGCAATACGGATT
AGGTGCAGCGATATTCACCTCAGATATAACCAAGGCTCATAGCATGGCAAGCGATATTCA
AGCTGGTATGGTTTGGATAAACTCTTCCAATGATTCAGATTGCCATGTTCCTTTTGGTGG
GGTGAAAATGAGTGGGGTTGGTAGAGAATTAGGTGAATACGGTTTATCTATGTATACCCA
AGCTAAAGCAATCTACGTTAACTTGGGTACACATTTATAATTTATAGTCTCCATAGCATT
TGTTTTATGTACTCCAAAATATTACAATATGACCATCATATAGCCCTTTATTCTGTTCTA
TATTACTTGGCTTTATCCGAAGTTGCAGCCATTAATAATAAGGTCGTGTACCCTCAATTA
ATTGTAATCATAGTTATGCTTGCCCTACAAACTAGATCAGTGTCTATATCAACGATATTT
GAAATAAGGGCCATATAAAAGACAACTACAGTTATGAAGAATGACAAGCCATTTAAATCC
AGTAGTAACGGTATCTCCGATTAAGTATCCTATATTGTCGTTAGAACCGCAAGAACAATA
TCGAAATTCATACTTTGGTGGGTTATGCAATAAGACGACTAAGCAATCAAAAGATTCAAT
ATTGAAAAAGTTGCCGTCAAATTTGGTATCAGAAGTATTCCAGCATGTTGACCAGTTCGA
TTTGGTTAACCTACTGCTAACATGTATGGAGTTTTACAGTATTGCTGTTGAAAGGTTATA
CAAAAGGGTAACAATCATTTTGAATGCCGAATACCCTGTCAGGTACAACAAAAATTCACA
ATTATTCATAGAGGAAAACGGAATAAAGTATATGGACTCTGCATTGATCGTATCCATTGA
AAAATTGCTAACGTTCATAAGAGTGCTTCATATGAACCCCTACCTCATTCAGAAAGTCAA
ATTCTTCGTTTTCGATAAATGCTACTCTGGCAATTTATTGAAACAGGGACAAGACTTAAG
TCTTATACAATCGGAGATAATTGAATTTTTTGGAAAGAATTCGTATGAAATGAACTTCTT
ACATATTACTTTCGTGGATTTCGTTACAGGCATAGAGAAATTGACTAAATTCTTAGGTCA
TGAAAACATCAGAAATAAAATCTTCAAATTGTTCGTGACAAGTTGTAAGGACTTATATAT
GCCGATAGTACCGCAAGGATTAACAAATTTGTTTCTTATGTTAGATGAGATTGAATTAAT
GTCTATTGACAAATTTAATCTATTAAATACTCCTTATGATGTTTTCAATTCCTTATTCAC
ATTAACCTGCAGTACGAATAATCAATTTGGTTTAGAGATATTAAGAAAAATCAGTTTAGT
CAACAATGATGACGAAGATTCGAAATTAAAGTTGAAGGGATTAACTGTTTTTCATTGCCA
TAACGAAAGTATAACGTCAGATGAAAATGACATATTTAACTCGATTAGTAATAATCATAA
GCATGATTTAGAATACCAAAATTACGTTAAAGATATGGAAAAGAGCCTACAGTTTAAGGT
AATATCGGATAAGATTGATTTGACCTATTTAACCCACTTGTACCTAAAGATAGACTGCAT
CGAACGTAGGAATTATAATTGTAATTGCTTTTCGAAGTTCTTCAAAGATTTGGCAGCTTA
TCTGGTTTCAAGAAGGGGATTACCAAACTTGATTAGCTTTGAATTAGAGTTGTTTCCAAA
TCTAGAATGGCTAAGACCTCATCAAATCTTAGAGAATATCTTGACACCATTAGGGGGGTT
TGTTAAGACTTTGAGTAATTTATCTAGATTGACCATAGACTTTTCTACCCCTGGATTTAA
AATGTTTGACAGTAGTATGGGTATGTCAAGTTTGGTATTAAATAAACTAAATGAAAGATT
AATGGAAGCATTTTTCCTTTGTTTTTTTACGTCCAACCACCTGAGAATAATTTCTAATTT
GAAAACTTTACAATTACCTGACTTCTTAACATCTTTTATTTACTATAAACCGGCATTTTA
TGAATCATTGTTGCATACATGTCAATGTTGGGGCTGTTCATTAGTGTTGGATAAATTAAG
TGATTTATTTTTCCCGTTGAATGAAGATGAGGAAATTCAAGAAATGAACGATGAAGCTAC
TTTCTATATTTTGATTGGCTTCATTTTAGGTAAACTCCAAGCTGACAGAGAAGTGTGTAT
TCCTATAAAACAGACAACGTTTAATTATAAAAATTATCCGATTTATAAAGGTCAACCACA
TACATTACATAACCACTTCCATCGCGGAGAAGCCAATTGCAGATGTAATGTAAAGGAAGA
TCTCAATGGAGAAAGTAAGTTGAATATTGACAATTTAGTGACAACATATATTGTTCATCA
ATTAAAGCCGATCTTGCAATATTTATCTATGATATTCTTTAAATTGGATAATTTAATGAT
TCATGGAATCTATTATGAATTCAACCATAAGGCACGTAGGTTAAAACCAATATTTGATGA
TGAAGAATATCCTCCTGAGTTCTTGCAAGAGAAGTCAAAAGAGATTCAAAGTGGGATAAC
ACCAGATTTACCGTTCGGATATTTCAAGAAGGGATGAGCATTTATTAGCATAAAAAATTA
TTTCAAATGTAATAGTGGGACTCTCGGTATATGGGAATAGGAAAGGGAAATTAAAGTAAA
TTACATCAATAAAATCCGTATATATTATTAAAAGTTAATTCAGTTCGCTGTATTTGTAGC
CGGCAAATGAGAAGATGCTGGACATGATTATTTTTATGTACATTATGATTATATGGCCAG
AATTTTGGTATATGTAGACTTTGAAGCTAATCTGCTTTTATCATCGATGTCAATACCTTC
AATAATAAAGATAACTCTTCCAAATTATTCACCACAATAACATCTTTGAGCAATATACTT
TGATAAATATCTAATAAAGTACTTAGCTGAATTTCAAAATTATTTAAGCTCATAACGTAT
CTTGCTAACAAATCATCAACGTTAGATTTGTCTTTTGAAATCTGTATACGCTTATATCCC
AAGAACTGCAAGTTTCGGCAATTCTCACTTGTTATAATATACTTGATATTCTTGCCCGCT
CCATTTTTAGATAAAATATTAGAAAACTCGTTTATCAATATACTATTCATCTTGAACTGA
TAATCTAGACTATAGATATTTTCAAACGATCTATAGTCCTGAAAATGTGACAAATTAAGC
GACTCGGGCTTTTTCAAATCAAAAAGATAGATATTCTGAATGTCTGCCATGTCTATATTA
AAGTTCAACCAGTTTGCATCCACGAGTAGCCCAATTGAAGCATGGCCCGAATAATTATGA
ATCAACTTGTATATTTCCTTCAATCCCTCTTGTTGAAATCCTTGTAGCGCACAATGTTTG
TAATACTTCACCAAATAATTGAAGAGGCTATTAGAATTACTACTGAACAAGCGGTGATTT
GCTATCTGCGGTACGAAGGGTGAATATAAGTCCACAACTAAATCCTTAAAGCGACCATTC
GTTAAATATGGAGTGAACAAAGGTGTTTCCTGTATCTTCTTCTTTCTAGATTGAAAGTAT
TGTTGTTTTAGATGACG
>RG44F0104 Genomic segment corresponding to mRNA: XM_462524 Debaryomyces hansenii CBS767, DEHA0G23903g predicted mRNA.
GCGAAAATACTTTTCGTGCTTTTCTATTAACAAAGGATTTTTGCCTCCATCTTCTATGAT
ATTCATGTTAAGTCTTTGCTACGTTCTGGTAAAAAAAATAGGCCATTATCGAAAAGATTC
AAAAAGGTGGTGCATTAACCGCGCCAAAATTGTATGCCATTTTTGCAATAATTCTTCCTA
GAATAAAAGCCTGGATTAGAGGATTTTACGCAAGGCTTTCGCTGTTTAATTACTTCTTAT
GGTTTATTTCGGGATTCTGGGATTTCAAAATCTGTCTGATACGTATTTTCTAGGTGAAAA
AAAAAAAACTATATTAATATTGGCTGTGTTTTATGATTCAAAGCCGAATTTACCTACAGC
CTCAATAACACAAGAACATGGCTCATGAGGCCTTTATTATGGCTTAAATACTTGTACTAA
TATGAATATAAAAAGATGGGATTTGGCAACCAGTAGTGTGATAAATGTCTACTTTCTTCA
GTATCCCATTCAGTTTAGAATATTGTTATTGGTAGTAGCTGCATTAATTCCTTCAATTCA
AGTCACGTTTTCAATGAAGCTTTTCAATACATTGTGCATATTTCCTGTTATCACGTCAGT
AATGGCCTATTCAAGCTCCAACTCATCTTCAAATGGTACTTCAAACTCCCTGTCGCTGTA
TTCGTCCCATTCATCCTCTGTTTTATCATCATTTATACAGAAGTCAGGAGAGGCTACTTC
TAGTGGTGATGCGCATTTTATTAACGTCAATCACTTTGGCTTGGTAGGTGGCATGTTAGC
AGCCGTGGTCTCGCTGCTTGTATAGGAGTTGGATATATCATTCCATTGACGACTAGTAGT
AACAATGTTTCCACTTGAAATGTTTTCGGTAATAACTACGAAGTCGACTATGGCAGATAG
TTGCACTGGCATCTGCTTCCGTTTTAACATTTGGAACGCTGATAGCAAGCCACTGCGGCT
GAGACTCGAGGATTATAATAATAATTACTAGATTAGAAGAATGATGCTGTCATTGTGTCA
GCAGGTTCTTATGGGTGCCAAAAACTCACGTTTAGGGGTTGCGATACTACACACGTCTGA
AAGAATGCACCACGCGGATGAAAATAGGTTGCGAAAATCTACAAAAACATTAGCAGGAAA
CGTGCTCTTGGTAGTAACATACTAAACATTTCATTCTGAATTGTTCTGTTATACTGATGG
TATTACCTTGCTTTGCGAATACAAACACGTTGTTTAAGGCTTGGTCATAAGGTTTAGCGA
AAGTCATGATCTGAAGTCTAATTTAGAAATTCGTCTAAGCCATTAGTTAAGCTCTAGTGA
TAGTGTAGTGGTTTCTAACAATGAAATAGTTTTGCAAATATGTGGTTCAGGAGGTTAGTT
CGGTATATTAGTTTTGAGATGGTATATACCACTGGAAATAGCAACATTGGAGAGATGTGA
ACCAAATATGCATGGGAACCAAATAATATAAATAGGTACTAATTATCGAAGAAAATTAAA
GCAAAAAGAAAGACTTGTAGTATTGAATTTATAACAAATATTAATATAACAATGAGAGCC
TCCACCTTAGCAGTCCTTTTAACTATTGCCGCGTCCGTCAATGCCAAATTCGCTATCCCA
GACGCAGCAAAGTTAGTTGCCAGAGCTGAGTCTTCCTCAGACTCCAGTGATTCAGACTCA
TCTAGCTCTGATGCTTCATCATCATCTGATGAATCTGGATCTTCTGGATCTTCTGGAGCA
GGATCTTCAGGATCTTCCGGTTCTGCTTCTGAATCTTCAGGCTCTTCAGGCTCTTCAGGA
TCTTCCGGTTCTGCTTCTGAATCTTCAGGATCTTCAGGGTCTTCAGGATCATCTGACTCT
TCTAGTTCAGATTCCAGTTCTAGTGCTGATAGTGCTGCTGTTGGCTTAAGCCACGCTGCC
GGTTACGGTTTCGCTGCTGCTGCTGTTGTCGTCGGTGGTTTATTAATCTAATGATTGTAA
TCCAGACTATTTATGTTCTATGATTTTGTTCAACTATGTGTTATTATTAAGTAACCAATA
TATATTATGTTTTTATTAGAATCATGTAATTGTAGATGAGCGACAACGCTATTATATATC
AGATAGAACTCTAAAGAAATCAACATTAAAGTTATTCGAAACCGTATGTTTTTCACCATC
ATAGG
>RG44F0105 Genomic segment corresponding to mRNA: XM_462523 Debaryomyces hansenii CBS767, DEHA0G23881g predicted mRNA.
AACCGTAACCGGCAGCGTGGCTTAAGCCAACAGCAGCACTATCAGCACTAGAACTGGAAT
CTGAACTAGAAGAGTCAGATGATCCTGAAGACCCTGAAGATCCTGAAGATTCAGAAGCAG
AACCGGAAGATCCTGAAGAGCCTGAAGAGCCTGAAGATTCAGAAGCAGAACCGGAAGATC
CTGAAGATCCTGCTCCAGAAGATCCAGAAGATCCAGATTCATCAGATGATGATGAAGCAT
CAGAGCTAGATGAGTCTGAATCACTGGAGTCTGAGGAAGACTCAGCTCTGGCAACTAACT
TTGCTGCGTCTGGGATAGCGAATTTGGCATTGACGGACGCGGCAATAGTTAAAAGGACTG
CTAAGGTGGAGGCTCTCATTGTTATATTAATATTTGTTATAAATTCAATACTACAAGTCT
TTCTTTTTGCTTTAATTTTCTTCGATAATTAGTACCTATTTATATTATTTGGTTCCCATG
CATATTTGGTTCACATCTCTCCAATGTTGCTATTTCCAGTGGTATATACCATCTCAAAAC
TAATATACCGAACTAACCTCCTGAACCACATATTTGCAAAACTATTTCATTGTTAGAAAC
CACTACACTATCACTAGAGCTTAACTAATGGCTTAGACGAATTTCTAAATTAGACTTCAG
ATCATGACTTTCGCTAAACCTTATGACCAAGCCTTAAACAACGTGTTTGTATTCGCAAAG
CAAGGTAATACCATCAGTATAACAGAACAATTCAGAATGAAATGTTTAGTATGTTACTAC
CAAGAGCACGTTTCCTGCTAATGTTTTTGTAGATTTTCGCAACCTATTTTCATCCGCGTG
GTGCATTCTTTCAGACGTGTGTAGTATCGCAACCCCTAAACGTGAGTTTTTGGCACCCAT
AAGAACCTGCTGACACAATGACAGCATCATTCTTCTAATCTAGTAATTATTATTATAATC
CTCGAGTCTCAGCCGCAGTGGCTTGCTATCAGCGTTCCAAATGTTAAAACGGAAGCAGAT
GCCAGTGCAACTATCTGCCATAGTCGACTTCGTAGTTATTACCGAAAACATTTCAAGTGG
AAACATTGTTACTACTAGTCGTCAATGGAATGATATATCCAACTCCTATACAAGCAGCGA
GACCACGGCTGCTAACATGCCACCTACCAAGCCAAAGTGATTGACGTTAATAAAATGCGC
ATCACCACTAGAAGTAGCCTCTCCTGACTTCTGTATAAATGATGATAAAACAGAGGATGA
ATGGGACGAATACAGCGACAGGGAGTTTGAAGTACCATTTGAAGATGAGTTGGAGCTTGA
ATAGGCCATTACTGACGTGATAACAGGAAATATGCACAATGTATTGAAAAGCTTCATTGA
AAACGTGACTTGAATTGAAGGAATTAATGCAGCTACTACCAATAACAATATTCTAAACTG
AATGGGATACTGAAGAAAGTAGACATTTATCACACTACTGGTTGCCAAATCCCATCTTTT
TATATTCATATTAGTACAAGTATTTAAGCCATAATAAAGGCCTCATGAGCCATGTTCTTG
TGTTATTGAGGCTGTAGGTAAATTCGGCTTTGAATCATAAAACACAGCCAATATTAATAT
AGTTTTTTTTTTTTCACCTAGAAAATACGTATCAGACAGATTTTGAAATCCCAGAATCCC
GAAATAAACCATAAGAAGTAATTAAACAGCGAAAGCCTTGCGTAAAATCCTCTAATCCAG
GCTTTTATTCTAGGAAGAATTATTGCAAAAATGGCATACAATTTTGGCGCGGTTAATGCA
CCACCTTTTTGAATCTTTTCGATAATGGCCTATTTTTTTTACCAGAACGTAGCAAAGACT
TAACATGAATATCATAGAAGATGGAGGCAAAAATCCTTTGTTAATAGAAAAGCACGAAAA
GTATTTTCGCTTGTGTATGCAATCGTTGCCATCAAAGGCACAATCCGAAGATTCAAATCG
ATTATCGTTGATATATTTTTGTTTACACGGATTGGGTATACTAGGTAAATTGAACTTGAC
TGACGATGAAAAGAAAGCATATGCGACACATGTATATGCACATCAGATAATAGATCCATC
AGGGCAGTTTGAGTCGTTCAGATCAAGCCAAACATTTCAATTGGCTGTTGAAAAAGGGAA
TTATGACTTACCCAATTTAT
>RG44F0106 Genomic segment corresponding to mRNA: XM_462522 Debaryomyces hansenii CBS767, DEHA0G23870g predicted mRNA.
TTTGTTCGAACTTAAGCCTCCATTAAAGTTAACCCGCTCTAGGACAAAACTAGCTAAGTC
TTGTTCATTGAAGTCATTTATCCTATCACAAACTGGTAATTCATCGTATTTACATAATTT
CCTAATACTGGCCGCAATATAGCAGTGCCTCAAGTCAACTTCACCAAACGGATAACCGTC
CTTATCTAGGACAGGTTTAAATGCTCCTTTATTAGGTCCTTCTGTAACCTGACATTTGCT
TACAAAATTCATTATTTTGTGCCTATCTAACTTCGCCGAATAGTCCGATTCCAATGCTAA
TAAGTTGATCAATGCAAAGAAGGTAGCCGATAAATTGGGTAAGTCATAATTCCCTTTTTC
AACAGCCAATTGAAATGTTTGGCTTGATCTGAACGACTCAAACTGCCCTGATGGATCTAT
TATCTGATGTGCATATACATGTGTCGCATATGCTTTCTTTTCATCGTCAGTCAAGTTCAA
TTTACCTAGTATACCCAATCCGTGTAAACAAAAATATATCAACGATAATCGATTTGAATC
TTCGGATTGTGCCTTTGATGGCAACGATTGCATACACAAGCGAAAATACTTTTCGTGCTT
TTCTATTAACAAAGGATTTTTGCCTCCATCTTCTATGATATTCATGTTAAGTCTTTGCTA
CGTTCTGGTAAAAAAAATAGGCCATTATCGAAAAGATTCAAAAAGGTGGTGCATTAACCG
CGCCAAAATTGTATGCCATTTTTGCAATAATTCTTCCTAGAATAAAAGCCTGGATTAGAG
GATTTTACGCAAGGCTTTCGCTGTTTAATTACTTCTTATGGTTTATTTCGGGATTCTGGG
ATTTCAAAATCTGTCTGATACGTATTTTCTAGGTGAAAAAAAAAAAACTATATTAATATT
GGCTGTGTTTTATGATTCAAAGCCGAATTTACCTACAGCCTCAATAACACAAGAACATGG
CTCATGAGGCCTTTATTATGGCTTAAATACTTGTACTAATATGAATATAAAAAGATGGGA
TTTGGCAACCAGTAGTGTGATAAATGTCTACTTTCTTCAGTATCCCATTCAGTTTAGAAT
ATTGTTATTGGTAGTAGCTGCATTAATTCCTTCAATTCAAGTCACGTTTTCAATGAAGCT
TTTCAATACATTGTGCATATTTCCTGTTATCACGTCAGTAATGGCCTATTCAAGCTCCAA
CTCATCTTCAAATGGTACTTCAAACTCCCTGTCGCTGTATTCGTCCCATTCATCCTCTGT
TTTATCATCATTTATACAGAAGTCAGGAGAGGCTACTTCTAGTGGTGATGCGCATTTTAT
TAACGTCAATCACTTTGGCTTGGTAGGTGGCATGTTAGCAGCCGTGGTCTCGCTGCTTGT
ATAGGAGTTGGATATATCATTCCATTGACGACTAGTAGTAACAATGTTTCCACTTGAAAT
GTTTTCGGTAATAACTACGAAGTCGACTATGGCAGATAGTTGCACTGGCATCTGCTTCCG
TTTTAACATTTGGAACGCTGATAGCAAGCCACTGCGGCTGAGACTCGAGGATTATAATAA
TAATTACTAGATTAGAAGAATGATGCTGTCATTGTGTCAGCAGGTTCTTATGGGTGCCAA
AAACTCACGTTTAGGGGTTGCGATACTACACACGTCTGAAAGAATGCACCACGCGGATGA
AAATAGGTTGCGAAAATCTACAAAAACATTAGCAGGAAACGTGCTCTTGGTAGTAACATA
CTAAACATTTCATTCTGAATTGTTCTGTTATACTGATGGTATTACCTTGCTTTGCGAATA
CAAACACGTTGTTTAAGGCTTGGTCATAAGGTTTAGCGAAAGTCATGATCTGAAGTCTAA
TTTAGAAATTCGTCTAAGCCATTAGTTAAGCTCTAGTGATAGTGTAGTGGTTTCTAACAA
TGAAATAGTTTTGCAAATATGTGGTTCAGGAGGTTAGTTCGGTATATTAGTTTTGAGATG
GTATATACCACTGGAAATAGCAACATTGGAGAGATGTGAACCAAATATGCATGGGAACCA
AATAATATAAATAGGTACTAATTATCGAAGAAAATTAAAGCAAAAAGAAAGACTTGTAGT
ATTGAATTTATAACAAATATTAATATAACAATGAGAGCCTCCACCTTAGCAGTCCTTTTA
ACTATTGCCGCGTCCGTCAATGCCAAATTCGCTATCCCAGACGCAGCAAAGTTAGTTGCC
AGAGCTGAGTCTTCCTCAGACTCCAGTGATTCAGACTCATCTAGCTCTGATGCTTCATCA
TCATCTGATGAATCTGGATCTTCTGGATCTTCTGGAGCAGGATCTTCAGGATCTTCCGGT
TCTGCTTCTGAATCTTCAGGCTCTTCAGGCTCTTCAGGATCTTC
>RG44F0107 Genomic segment corresponding to mRNA: XM_462521 Debaryomyces hansenii CBS767, DEHA0G23848g predicted mRNA.
TATCGCAACCCCTAAACGTGAGTTTTTGGCACCCATAAGAACCTGCTGACACAATGACAG
CATCATTCTTCTAATCTAGTAATTATTATTATAATCCTCGAGTCTCAGCCGCAGTGGCTT
GCTATCAGCGTTCCAAATGTTAAAACGGAAGCAGATGCCAGTGCAACTATCTGCCATAGT
CGACTTCGTAGTTATTACCGAAAACATTTCAAGTGGAAACATTGTTACTACTAGTCGTCA
ATGGAATGATATATCCAACTCCTATACAAGCAGCGAGACCACGGCTGCTAACATGCCACC
TACCAAGCCAAAGTGATTGACGTTAATAAAATGCGCATCACCACTAGAAGTAGCCTCTCC
TGACTTCTGTATAAATGATGATAAAACAGAGGATGAATGGGACGAATACAGCGACAGGGA
GTTTGAAGTACCATTTGAAGATGAGTTGGAGCTTGAATAGGCCATTACTGACGTGATAAC
AGGAAATATGCACAATGTATTGAAAAGCTTCATTGAAAACGTGACTTGAATTGAAGGAAT
TAATGCAGCTACTACCAATAACAATATTCTAAACTGAATGGGATACTGAAGAAAGTAGAC
ATTTATCACACTACTGGTTGCCAAATCCCATCTTTTTATATTCATATTAGTACAAGTATT
TAAGCCATAATAAAGGCCTCATGAGCCATGTTCTTGTGTTATTGAGGCTGTAGGTAAATT
CGGCTTTGAATCATAAAACACAGCCAATATTAATATAGTTTTTTTTTTTTCACCTAGAAA
ATACGTATCAGACAGATTTTGAAATCCCAGAATCCCGAAATAAACCATAAGAAGTAATTA
AACAGCGAAAGCCTTGCGTAAAATCCTCTAATCCAGGCTTTTATTCTAGGAAGAATTATT
GCAAAAATGGCATACAATTTTGGCGCGGTTAATGCACCACCTTTTTGAATCTTTTCGATA
ATGGCCTATTTTTTTTACCAGAACGTAGCAAAGACTTAACATGAATATCATAGAAGATGG
AGGCAAAAATCCTTTGTTAATAGAAAAGCACGAAAAGTATTTTCGCTTGTGTATGCAATC
GTTGCCATCAAAGGCACAATCCGAAGATTCAAATCGATTATCGTTGATATATTTTTGTTT
ACACGGATTGGGTATACTAGGTAAATTGAACTTGACTGACGATGAAAAGAAAGCATATGC
GACACATGTATATGCACATCAGATAATAGATCCATCAGGGCAGTTTGAGTCGTTCAGATC
AAGCCAAACATTTCAATTGGCTGTTGAAAAAGGGAATTATGACTTACCCAATTTATCGGC
TACCTTCTTTGCATTGATCAACTTATTAGCATTGGAATCGGACTATTCGGCGAAGTTAGA
TAGGCACAAAATAATGAATTTTGTAAGCAAATGTCAGGTTACAGAAGGACCTAATAAAGG
AGCATTTAAACCTGTCCTAGATAAGGACGGTTATCCGTTTGGTGAAGTTGACTTGAGGCA
CTGCTATATTGCGGCCAGTATTAGGAAATTATGTAAATACGATGAATTACCAGTTTGTGA
TAGGATAAATGACTTCAATGAACAAGACTTAGCTAGTTTTGTCCTAGAGCGGGTTAACTT
TAATGGAGGCTTAAGTTCGAACAAATTCACAGAGTCCCATTCGGGTTTGACCTTTTGCGG
TATTGCTACTTTACGATTATTGGAGTATGACTTCACCAAGAATATACAGTGGGTTGAAAC
GACCAAGAAATGGCTAGTTCATAGACAGATAGACTACTCATCTCCAGTGTATAAGGGTCA
ATCCTATTCTTACTGGATGGAGGAAGATAATGGAAGTTTCAATGGGAGGGAAAATAAATT
TGGTGATACTTGTTACTCCTGGTGGTGCTCAGCCAGTTTAAAAGTATTGGATCCAAATGG
GCTACAACTAATTAATATGGAAAAGGCGATTGGGTATTTACTACGTAAAACTCAGAGTCC
ACTATTGGGTGGTTTTGGTAAGGATAGTGAATCATTCCCTGACCCTTTTCATTCATTCCT
TGGATTATCTTGTTTATCGTTATATAAATCCTGCGAAAAGTACAACTACGAGGGAGAAGA
AAATCTACAAGAGATGGACGAAACATTAGTTATCACGAAAAAGCTGAGAGAATTCCTTAA
CTCTCATATCCAATTCTAAGATCTGCGGTAATAGTAATTTACTATATTTCCCATGAAAAT
GTGTGTCCTGTATATAGATACATCCACTTAATAGTAGCATAATATCATTCAACGAACATA
CTTCAACACTTAATATTCTACTCATATTTACAATTAGATATAGAAACAATTAGAAGCATT
TGTATAAAGTTTGTTGAATAAAGAGGTATAATCGTATTCATCATTTCTCGAGTAATTTTC
AAGTGACCTCATTGACATCATTGAACTGCCCAGTGAATTCAATTTACGTTCGATCCTTTC
AAAGTGTCCAATTTGTTCCAATCCTAATAAAACAATCTATAACATTTCCTAATGGTTTCC
GATGTTTCCGAACCATCAGATACCACACCAGAAGTGGTTGTTCAGCAACAGCCACAACCA
AAAACTTTGACACATTTGATATCGGGAGCATCTGCTGGATTGATATCTGCCATTTCGTTA
CAACCATTTGATTTGTTAAAGACGAGACTACAACAGCAACAGAGGTCTAATATAAAGTAT
AGGACAACGATATCTAAAGAATTGAAAAAATTGACCCATATTAGGGACTTGTGGAGGGGT
GCATTGCCTTCTACCTTGAGGACATCAGTTGGAGCAGGTCTTTACTTTACCATATTATCA
TCCGCTAGAAATGGAATATCAGACTATAAGAGAAGTTCGGATAGTGTATCAGATACAAGT
ATATTGCCCAAATTGTCGCCATTCGAAAATTTGGCTACTGGGTTTATTGTTAGAGCAGTA
GTAGGTATTATTACTATGCCGATAACAATAGTTAAGACAAGATACGAATCCAACATATAC
AACTATAATTCTATGTACGAGGGTTTTGAAAATATTTATCTAGATGGTAACCAAAAAGGC
CAAGGCTCGTTGAAAAATTTCTTTAAAGGATCATTCGCTACCTTAGCCAGGGATTGTCCG
TATGCTGGTATGTATGTTTTATTCTACGAATTGTTTAAAAATGATATCTTGACGAAGGT
>RG44F0108 Genomic segment corresponding to mRNA: XM_462520 Debaryomyces hansenii CBS767, DEHA0G23826g predicted mRNA.
TTAACGACAAGCCTCTAAATAGGTTCTTGACACCACCGTCCTCTCTCATTAAATCTTTAG
TAGCAGACCACAATGTCATCTTTTTAGAAGCCACTATAGAAGATAATTGAAGTCTTGTTT
TTATGGCATCAAACGGAGCGGTAATGGTAGTAGATACAGAAGCTGCCAATATCGCAGCAC
TGGTATTTATAATAGTTGACCTTGTAATCGGACCATTTTCGGTTTCATCAATCGGAGGCA
CTACCTTCGTCAAGATATCATTTTTAAACAATTCGTAGAATAAAACATACATACCAGCAT
ACGGACAATCCCTGGCTAAGGTAGCGAATGATCCTTTAAAGAAATTTTTCAACGAGCCTT
GGCCTTTTTGGTTACCATCTAGATAAATATTTTCAAAACCCTCGTACATAGAATTATAGT
TGTATATGTTGGATTCGTATCTTGTCTTAACTATTGTTATCGGCATAGTAATAATACCTA
CTACTGCTCTAACAATAAACCCAGTAGCCAAATTTTCGAATGGCGACAATTTGGGCAATA
TACTTGTATCTGATACACTATCCGAACTTCTCTTATAGTCTGATATTCCATTTCTAGCGG
ATGATAATATGGTAAAGTAAAGACCTGCTCCAACTGATGTCCTCAAGGTAGAAGGCAATG
CACCCCTCCACAAGTCCCTAATATGGGTCAATTTTTTCAATTCTTTAGATATCGTTGTCC
TATACTTTATATTAGACCTCTGTTGCTGTTGTAGTCTCGTCTTTAACAAATCAAATGGTT
GTAACGAAATGGCAGATATCAATCCAGCAGATGCTCCCGATATCAAATGTGTCAAAGTTT
TTGGTTGTGGCTGTTGCTGAACAACCACTTCTGGTGTGGTATCTGATGGTTCGGAAACAT
CGGAAACCATTAGGAAATGTTATAGATTGTTTTATTAGGATTGGAACAAATTGGACACTT
TGAAAGGATCGAACGTAAATTGAATTCACTGGGCAGTTCAATGATGTCAATGAGGTCACT
TGAAAATTACTCGAGAAATGATGAATACGATTATACCTCTTTATTCAACAAACTTTATAC
AAATGCTTCTAATTGTTTCTATATCTAATTGTAAATATGAGTAGAATATTAAGTGTTGAA
GTATGTTCGTTGAATGATATTATGCTACTATTAAGTGGATGTATCTATATACAGGACACA
CATTTTCATGGGAAATATAGTAAATTACTATTACCGCAGATCTTAGAATTGGATATGAGA
GTTAAGGAATTCTCTCAGCTTTTTCGTGATAACTAATGTTTCGTCCATCTCTTGTAGATT
TTCTTCTCCCTCGTAGTTGTACTTTTCGCAGGATTTATATAACGATAAACAAGATAATCC
AAGGAATGAATGAAAAGGGTCAGGGAATGATTCACTATCCTTACCAAAACCACCCAATAG
TGGACTCTGAGTTTTACGTAGTAAATACCCAATCGCCTTTTCCATATTAATTAGTTGTAG
CCCATTTGGATCCAATACTTTTAAACTGGCTGAGCACCACCAGGAGTAACAAGTATCACC
AAATTTATTTTCCCTCCCATTGAAACTTCCATTATCTTCCTCCATCCAGTAAGAATAGGA
TTGACCCTTATACACTGGAGATGAGTAGTCTATCTGTCTATGAACTAGCCATTTCTTGGT
CGTTTCAACCCACTGTATATTCTTGGTGAAGTCATACTCCAATAATCGTAAAGTAGCAAT
ACCGCAAAAGGTCAAACCCGAATGGGACTCTGTGAATTTGTTCGAACTTAAGCCTCCATT
AAAGTTAACCCGCTCTAGGACAAAACTAGCTAAGTCTTGTTCATTGAAGTCATTTATCCT
ATCACAAACTGGTAATTCATCGTATTTACATAATTTCCTAATACTGGCCGCAATATAGCA
GTGCCTCAAGTCAACTTCACCAAACGGATAACCGTCCTTATCTAGGACAGGTTTAAATGC
TCCTTTATTAGGTCCTTCTGTAACCTGACATTTGCTTACAAAATTCATTATTTTGTGCCT
ATCTAACTTCGCCGAATAGTCCGATTCCAATGCTAATAAGTTGATCAATGCAAAGAAGGT
AGCCGATA
>RG44F0109 Genomic segment corresponding to mRNA: XM_462519 Debaryomyces hansenii CBS767, DEHA0G23804g predicted mRNA.
CGGCCAGTATTAGGAAATTATGTAAATACGATGAATTACCAGTTTGTGATAGGATAAATG
ACTTCAATGAACAAGACTTAGCTAGTTTTGTCCTAGAGCGGGTTAACTTTAATGGAGGCT
TAAGTTCGAACAAATTCACAGAGTCCCATTCGGGTTTGACCTTTTGCGGTATTGCTACTT
TACGATTATTGGAGTATGACTTCACCAAGAATATACAGTGGGTTGAAACGACCAAGAAAT
GGCTAGTTCATAGACAGATAGACTACTCATCTCCAGTGTATAAGGGTCAATCCTATTCTT
ACTGGATGGAGGAAGATAATGGAAGTTTCAATGGGAGGGAAAATAAATTTGGTGATACTT
GTTACTCCTGGTGGTGCTCAGCCAGTTTAAAAGTATTGGATCCAAATGGGCTACAACTAA
TTAATATGGAAAAGGCGATTGGGTATTTACTACGTAAAACTCAGAGTCCACTATTGGGTG
GTTTTGGTAAGGATAGTGAATCATTCCCTGACCCTTTTCATTCATTCCTTGGATTATCTT
GTTTATCGTTATATAAATCCTGCGAAAAGTACAACTACGAGGGAGAAGAAAATCTACAAG
AGATGGACGAAACATTAGTTATCACGAAAAAGCTGAGAGAATTCCTTAACTCTCATATCC
AATTCTAAGATCTGCGGTAATAGTAATTTACTATATTTCCCATGAAAATGTGTGTCCTGT
ATATAGATACATCCACTTAATAGTAGCATAATATCATTCAACGAACATACTTCAACACTT
AATATTCTACTCATATTTACAATTAGATATAGAAACAATTAGAAGCATTTGTATAAAGTT
TGTTGAATAAAGAGGTATAATCGTATTCATCATTTCTCGAGTAATTTTCAAGTGACCTCA
TTGACATCATTGAACTGCCCAGTGAATTCAATTTACGTTCGATCCTTTCAAAGTGTCCAA
TTTGTTCCAATCCTAATAAAACAATCTATAACATTTCCTAATGGTTTCCGATGTTTCCGA
ACCATCAGATACCACACCAGAAGTGGTTGTTCAGCAACAGCCACAACCAAAAACTTTGAC
ACATTTGATATCGGGAGCATCTGCTGGATTGATATCTGCCATTTCGTTACAACCATTTGA
TTTGTTAAAGACGAGACTACAACAGCAACAGAGGTCTAATATAAAGTATAGGACAACGAT
ATCTAAAGAATTGAAAAAATTGACCCATATTAGGGACTTGTGGAGGGGTGCATTGCCTTC
TACCTTGAGGACATCAGTTGGAGCAGGTCTTTACTTTACCATATTATCATCCGCTAGAAA
TGGAATATCAGACTATAAGAGAAGTTCGGATAGTGTATCAGATACAAGTATATTGCCCAA
ATTGTCGCCATTCGAAAATTTGGCTACTGGGTTTATTGTTAGAGCAGTAGTAGGTATTAT
TACTATGCCGATAACAATAGTTAAGACAAGATACGAATCCAACATATACAACTATAATTC
TATGTACGAGGGTTTTGAAAATATTTATCTAGATGGTAACCAAAAAGGCCAAGGCTCGTT
GAAAAATTTCTTTAAAGGATCATTCGCTACCTTAGCCAGGGATTGTCCGTATGCTGGTAT
GTATGTTTTATTCTACGAATTGTTTAAAAATGATATCTTGACGAAGGTAGTGCCTCCGAT
TGATGAAACCGAAAATGGTCCGATTACAAGGTCAACTATTATAAATACCAGTGCTGCGAT
ATTGGCAGCTTCTGTATCTACTACCATTACCGCTCCGTTTGATGCCATAAAAACAAGACT
TCAATTATCTTCTATAGTGGCTTCTAAAAAGATGACATTGTGGTCTGCTACTAAAGATTT
AATGAGAGAGGACGGTGGTGTCAAGAACCTATTTAGAGGCTTGTCGTTAAGATTTGGAAG
AAAGGGTTTATCTTCCGGTATAAGTTGGTGCATTTATGAAGAATTGATTAAATCTAACTT
TGCCCAGGTAATTATAACCAAATCTGACAAAAAGCTTGTATAATTCCTTGTATATATTGA
TTCTTTATTTATAAACATTCCAGTTAGCTTTTGAACTTGTGCGCTTACACTTAGCCGAAT
GAAGCCTCGGAACCTATTTTTTAATGAGTCGCACCCCCGCTCATATTAATGACTTAATAT
AAGCGTAAAGATTATCAACGTAGAACTTTAGTATATTGTATCTTATTAAGAGTGATGAAC
GACGAACTAATTAACAGTGCAGTCAGCTTTTTAAAGGATGCAAATGTATCTTCTTCACCT
TTGAACAAAAAGATTGAGTTTTTGGAATCGAAAGGACTTAATGAACAAGAAATCGAAGAA
GCATTAAAACGAGCTAATGGACAAAGCTCGTCAAGTCAAACAGCTAATCAGCAGCAGTTA
ACACAACCACAACAACAGCAACAGCAACAACCATTGCCATCGCAGCCACCTATTGACTAT
TACAACGTGGCAGCACCTCAAGTTCCAGAAAGAACATGGCAGGACTACTTTATCATGGCC
ACGGCTACAGCTGGGGTAACGTATGGGTTATACCAAGTTGTCTCAAAATATTTGATACCT
AGCATTATTCCGCCTACGCAGAAATCGATCGATGATGATAAGGCTAAGATTGATGAAGAG
TTTATTAAGATAGACAAGTTATTAGAACAAATGTCTATGGAACAAAATGAGATCAAGGAA
TCGAACGAATCGAAATTAAAAGAAATTGATATTGTCATCGAAAATGTTAATGATTTCCTT
TCTAAATACAACAAGGACAAGTTGAAGTTCGATGACGACTTGCGGTTAATGAAATTGGAA
ATTGATAATTTGAAAAACAGCATTGAAAAGAATATGCTGCTGACAAAAGAAAATATCAGA
GACGAGTTGAAAGATATTAATGAAGAATTGACATCTTTGAAGCAATTGATCAAGGTAAGG
GCTGAAAAATCAGCCTCAAGTGATCCTGCTGGACCATCAAGAAAAATTGCCCCTGTATCG
TCAATCCCATCTGCGTCGGAGAT
>RG44F0110 Genomic segment corresponding to mRNA: XM_462518 Debaryomyces hansenii CBS767, DEHA0G23782g predicted mRNA.
AAAAATTGACCCATATTAGGGACTTGTGGAGGGGTGCATTGCCTTCTACCTTGAGGACAT
CAGTTGGAGCAGGTCTTTACTTTACCATATTATCATCCGCTAGAAATGGAATATCAGACT
ATAAGAGAAGTTCGGATAGTGTATCAGATACAAGTATATTGCCCAAATTGTCGCCATTCG
AAAATTTGGCTACTGGGTTTATTGTTAGAGCAGTAGTAGGTATTATTACTATGCCGATAA
CAATAGTTAAGACAAGATACGAATCCAACATATACAACTATAATTCTATGTACGAGGGTT
TTGAAAATATTTATCTAGATGGTAACCAAAAAGGCCAAGGCTCGTTGAAAAATTTCTTTA
AAGGATCATTCGCTACCTTAGCCAGGGATTGTCCGTATGCTGGTATGTATGTTTTATTCT
ACGAATTGTTTAAAAATGATATCTTGACGAAGGTAGTGCCTCCGATTGATGAAACCGAAA
ATGGTCCGATTACAAGGTCAACTATTATAAATACCAGTGCTGCGATATTGGCAGCTTCTG
TATCTACTACCATTACCGCTCCGTTTGATGCCATAAAAACAAGACTTCAATTATCTTCTA
TAGTGGCTTCTAAAAAGATGACATTGTGGTCTGCTACTAAAGATTTAATGAGAGAGGACG
GTGGTGTCAAGAACCTATTTAGAGGCTTGTCGTTAAGATTTGGAAGAAAGGGTTTATCTT
CCGGTATAAGTTGGTGCATTTATGAAGAATTGATTAAATCTAACTTTGCCCAGGTAATTA
TAACCAAATCTGACAAAAAGCTTGTATAATTCCTTGTATATATTGATTCTTTATTTATAA
ACATTCCAGTTAGCTTTTGAACTTGTGCGCTTACACTTAGCCGAATGAAGCCTCGGAACC
TATTTTTTAATGAGTCGCACCCCCGCTCATATTAATGACTTAATATAAGCGTAAAGATTA
TCAACGTAGAACTTTAGTATATTGTATCTTATTAAGAGTGATGAACGACGAACTAATTAA
CAGTGCAGTCAGCTTTTTAAAGGATGCAAATGTATCTTCTTCACCTTTGAACAAAAAGAT
TGAGTTTTTGGAATCGAAAGGACTTAATGAACAAGAAATCGAAGAAGCATTAAAACGAGC
TAATGGACAAAGCTCGTCAAGTCAAACAGCTAATCAGCAGCAGTTAACACAACCACAACA
ACAGCAACAGCAACAACCATTGCCATCGCAGCCACCTATTGACTATTACAACGTGGCAGC
ACCTCAAGTTCCAGAAAGAACATGGCAGGACTACTTTATCATGGCCACGGCTACAGCTGG
GGTAACGTATGGGTTATACCAAGTTGTCTCAAAATATTTGATACCTAGCATTATTCCGCC
TACGCAGAAATCGATCGATGATGATAAGGCTAAGATTGATGAAGAGTTTATTAAGATAGA
CAAGTTATTAGAACAAATGTCTATGGAACAAAATGAGATCAAGGAATCGAACGAATCGAA
ATTAAAAGAAATTGATATTGTCATCGAAAATGTTAATGATTTCCTTTCTAAATACAACAA
GGACAAGTTGAAGTTCGATGACGACTTGCGGTTAATGAAATTGGAAATTGATAATTTGAA
AAACAGCATTGAAAAGAATATGCTGCTGACAAAAGAAAATATCAGAGACGAGTTGAAAGA
TATTAATGAAGAATTGACATCTTTGAAGCAATTGATCAAGGTAAGGGCTGAAAAATCAGC
CTCAAGTGATCCTGCTGGACCATCAAGAAAAATTGCCCCTGTATCGTCAATCCCATCTGC
GTCGGAGATTTTAAAGAAAGCCAAAGCAGGAAGCTCTAATGATGCCAATAAGCCCAAAAC
TTCCAGTATTACACGCATGCCTGAAGACTCATCTACAAGTTCTGGTGTAGCCGCTACCAC
TAGCGAGCCATCTAAAACTTCGACATCTCCTAAGACTGTAGTTGCAGCTGGTATACCAGA
ATGGCAATTGAAACATAAGCAAAAAGAAGAAGAAAAAAACATGCAAAGTGAAAGCGATTC
TAACCCTCCTAATTCTGACTATAAATCACATACTGACCCTGGTACCAATGATGATGTTGT
CAAAAATAATCTTGCCAATGTAGGTGTTCCTTCCTGGCAATTGAACTCTAATACTAAATC
CAGTTCTAAACCGGAATCAAACCAATCAGATAATATTCCTTCGTGGCAATCTAATGCGTC
TACCTAAATAGAGTAAGCATTTCTGCCCAATATTATAGTTAAATATTATTTCATTTACTT
ATAATACCTTTATGTATTCACGTGTAGATTCTTTAATACCGAAGATTTGGCGCGTTGAAA
AATCGACATTAATTTGATGTTTAGTTAACACCTCTCTTTTACTAAAACAGAACCAATTAA
GTATTATAGCAAGATTAAATAGTAAGTCTTGTTGAGGTACAAAGCTATTGATATTACATT
CGTTTAATTCCGTTCATTTATTTTCTTTTTTACTTTTGTTTTGCTTTATTTTCTTTTCAC
AACAATTTTTGTTCACATTATCTTTTTACAGCATTTTCAAGTTCTTTTTTCAGTTTGATT
CAATTTGAATTTGGTCAGTTTGATTTATTGTGTGGTTATAAGTAAAACGTATAGAATAGA
CTTTTTTATAAGAAAAGGTTTTTGGGTATTTGCATTTTTGTCTTTTTGTCCATTTTAAAG
ATTTCCATTTGAACGAGAGTCCCATAATAAAAAATAATTGCATAACATGTCGTCATCAGT
AACGACAAGTTCCACTACAACTCCTGCTTATGCTAAAAGGAAATTGGAATTGGTTCCGTT
CAATAGTCAATTAGAAATCATCGATAAGGCTATTTTAAATCTTTCCAAGATGCTGCTGAA
TTCTAATCAATATATCAACGTTCACCGCTCTGGTTACAATAATAACAGTGGTAATAATAA
CCCCCACAACCACTCAAGTAATCAGAATCTGCAAAACAAGTATGCTTTAGCTGCGGTTGC
AGCGGCTGCTGCTGTTCAACAACAACAGCAAAATTATATGCTTCAACAACAATCCCATCA
ACAATCTCAACAACAGCAATATAAAGATATCAATCCATATGTGTTCCATGCGCAGGGTAT
GAGCTTCAATAAAGACCAAGGGGAATTGTCCTCTTCCTCCTCATTGATGTCAGAGAAAAG
TGCTCCATTACCCTATGATTTTCAGAATAATTTCATTACATCAAACG
>RG44F0111 Genomic segment corresponding to mRNA: XM_462517 Debaryomyces hansenii CBS767, DEHA0G23760g predicted mRNA.
TGATCCTGCTGGACCATCAAGAAAAATTGCCCCTGTATCGTCAATCCCATCTGCGTCGGA
GATTTTAAAGAAAGCCAAAGCAGGAAGCTCTAATGATGCCAATAAGCCCAAAACTTCCAG
TATTACACGCATGCCTGAAGACTCATCTACAAGTTCTGGTGTAGCCGCTACCACTAGCGA
GCCATCTAAAACTTCGACATCTCCTAAGACTGTAGTTGCAGCTGGTATACCAGAATGGCA
ATTGAAACATAAGCAAAAAGAAGAAGAAAAAAACATGCAAAGTGAAAGCGATTCTAACCC
TCCTAATTCTGACTATAAATCACATACTGACCCTGGTACCAATGATGATGTTGTCAAAAA
TAATCTTGCCAATGTAGGTGTTCCTTCCTGGCAATTGAACTCTAATACTAAATCCAGTTC
TAAACCGGAATCAAACCAATCAGATAATATTCCTTCGTGGCAATCTAATGCGTCTACCTA
AATAGAGTAAGCATTTCTGCCCAATATTATAGTTAAATATTATTTCATTTACTTATAATA
CCTTTATGTATTCACGTGTAGATTCTTTAATACCGAAGATTTGGCGCGTTGAAAAATCGA
CATTAATTTGATGTTTAGTTAACACCTCTCTTTTACTAAAACAGAACCAATTAAGTATTA
TAGCAAGATTAAATAGTAAGTCTTGTTGAGGTACAAAGCTATTGATATTACATTCGTTTA
ATTCCGTTCATTTATTTTCTTTTTTACTTTTGTTTTGCTTTATTTTCTTTTCACAACAAT
TTTTGTTCACATTATCTTTTTACAGCATTTTCAAGTTCTTTTTTCAGTTTGATTCAATTT
GAATTTGGTCAGTTTGATTTATTGTGTGGTTATAAGTAAAACGTATAGAATAGACTTTTT
TATAAGAAAAGGTTTTTGGGTATTTGCATTTTTGTCTTTTTGTCCATTTTAAAGATTTCC
ATTTGAACGAGAGTCCCATAATAAAAAATAATTGCATAACATGTCGTCATCAGTAACGAC
AAGTTCCACTACAACTCCTGCTTATGCTAAAAGGAAATTGGAATTGGTTCCGTTCAATAG
TCAATTAGAAATCATCGATAAGGCTATTTTAAATCTTTCCAAGATGCTGCTGAATTCTAA
TCAATATATCAACGTTCACCGCTCTGGTTACAATAATAACAGTGGTAATAATAACCCCCA
CAACCACTCAAGTAATCAGAATCTGCAAAACAAGTATGCTTTAGCTGCGGTTGCAGCGGC
TGCTGCTGTTCAACAACAACAGCAAAATTATATGCTTCAACAACAATCCCATCAACAATC
TCAACAACAGCAATATAAAGATATCAATCCATATGTGTTCCATGCGCAGGGTATGAGCTT
CAATAAAGACCAAGGGGAATTGTCCTCTTCCTCCTCATTGATGTCAGAGAAAAGTGCTCC
ATTACCCTATGATTTTCAGAATAATTTCATTACATCAAACGGTAGTAACAATTCGGTCTC
ATCTCCCACGGCTGGGCCGCTAAATCAACTGCCAGCTATTGATCCACAAAATCATGCACT
TCAATCACATCTTCAGCCTCAACTTCAAAATCTTTCTCAGCCTCGAATGCCTGGTTTTAT
TTTTGATCCTATGGCTTCTGATAATAGCAAAATCAAGTCCAGCTCACCAACTTCGTTGCA
ATCTCAAGCTACGGCATCATCGAGTAAGGCTAGTAACAATTCACCTCCAAACTTATTCTT
GTCCACTTCAAGTTCAGGAGCAAATGCTGTAAATTCAGTTAACTCCAATAATCCTGTTAC
AACCAACTTTTTGGAGTCACCATCTTTATTATCAGGTGGTAAAAATATTTCAAGCAACTG
GCCTGTTAATAGCTCAAATACAAACGCTATTAATCATTCTTCAATTTGGGGTGCTAACCC
TTCTACGTCGTCTTCATCTATGATGCCTTCTAATTTTGCAAATTTAGATTCTAAATCTGA
AAGTAAGATTTCTATTCAAAATAACTTTGGTGGCTCAATGTGGTGATAAGATTTTTTATA
TTGTTAATTCTTTATGTATTAGATTTATTGGACTAATATTTTCGTCCATAAGTCGTTGGT
TTGTTTTTTGCTTTTATATGTACATGCTGGTGTTTGCTGTTTTGATTGAAATATTCGTAC
AAATTCATAGAATGTTGCGTTTAAAATTACTAATTAAGGGATATAGAGGTTTTGTTTATA
GGATTATATGTGTATTTATGCTTCGTTATTTATAAATTTATTATATAACAAAATGAACCC
AAATTTTCCAAAAAAGCGCTCTCAAAATATTTCAAAATTTCAAGATAAGTTTAACAAATC
AACAGATAAAAAACAATGGCTTCACTGACAGCAACAGTATCGCTTCATAACCTCGTGAAG
CTCTGTTGTAAGCGGAACTCAACGAGTAAAGTTTTTGTTTCTTTGTACAATCAATTAGAG
GAAAAATCACCTATTCAAGATAATGATTATTTGTCGAATCTATTACAACCAGATATAAAG
AATAAGTCGAAAAGAGAAAGCAGTTTGATAACAGAATATATCTTAGCATTGGCGATATCT
TCTGAAAGTCAATTGGAAAAATTCTGGAAATTTTTGCCTGAAATACTTTTAGAAAATCAA
ATACACTACATGATCGAATTAAACAGTATTTTACTATCGAAGTCAAATATAGAAAGACCT
TCTAGTGATATATTCAAAGAAATTGTAAATAATTGCTTTTTCAAATATACTTCCAGTTAT
ATATCAAGTTTATTTCCAGGCATTTCGGCCACCCAAGTTTCGTTGTTAAATCATATAATA
GTGGTATGGTGCTCAGTAATTAGGAGATCACCTTTTCATTTAAACACTAGTTCTTTCAAA
CAATTAGCTGTCAAAATTGTATCCGTTTTAACAGAATGTGACTTACGAAACCTGTTAAAT
TATTTCATATCAAATACTTCATCGATATTGAATACAGATGACTTGCAAGTTGACCTGGTT
CAGGATTCAGACGATAAAAAGATTGC
>RG44F0113 Genomic segment corresponding to mRNA: XM_462512 Debaryomyces hansenii CBS767, DEHA0G23650g predicted mRNA.
TTTGTGCTAAAAGATCACCTTCGTCGACAGCTTCATCTTGGTTTATAATACGAATTTCAG
ACCTGTTGGAAACAATTTGGTTCAAGTGATCCCCAGCTCGAGATCTAATGGCTGCAATGC
CATGAGAAGTAACCGAATGGATAGGAGATTTGGTGGTATTCATTGCGTATAATTAACATA
TACTATTATTCGTATTCATAAACTTATCCGATGCGTAATTCTTTTATAGTTTAACTGTAT
CGTACATAGGATATCAACTGATAAGACTGTCAAAAGACCGTTATCTAAAGACTATCTTTC
TTTCCTAATTGGGAAGCCGCTAACAAAAAAAATTGCAGCAAGTGATAATTGATACTTAAA
GCCTTTACAATAAAATAGGCTTTGTTAAATAGGGATTTCCTATAGAATCCTGGTTCCGGT
GGTTTGTGGATAGCATAAATTATCTCCATCTGAATTGTATTTGCAATATTCGATACTTTT
ATATAATTTTACACATTTTGCACAAAATTCCCTATTTTTACATTATTTCCATTCTTTGTA
TCTGGCTAAATACTGAAAAATATGTCAAAATGCTATATATTAAACACAGAACATGAGATT
GATCTAGTCATGTTCTATTAGCGCAAAACTCTAATACTCTAATGCATTAAATAGCTTTAA
AATAATTTACATTTTTTAACATCTCTTTAGTCTCGTATGTATATATATAAACGAATGGTT
AAATTGTAATAATCAGATATCATCTTATTTATAATATTATCAGGTATAAATTGGTAATAT
TTCAAATAAGTTTCGAGTAATTGGCCAGATTTTTTTTTTGGTGATAATGATAGAAATATA
TTATTGACGCGTCACAGATCGTAAAAAAATATATCTGGTATTCAGCAAGCTAATTCTTTT
TATATGTACCATATCATTGTCCATGTCACAACAAGAGAAGAGACCACTTGAAACCGATTA
TCATGACCAAGCACATTCTCTCCCTGCTATATCACAGAGTATGATTAGCTCGCAAATAGA
GCTTTCAGAATCTCAAGAACAATTACTAAAGAAAGTAAAGAGACCCAATGGTACGGAAGA
GCCAACTGAATTTGAGAGAGAGCTTTTGGATATGACCCAGAATGCTAGTAAATTGGGAAA
TGAGGAAGATCAAAAGTGGGATAGACCTCCGCTTCCTAAAACTTTCGATCCTCATTCTAT
GGATGTTACATTTCAACAATTAGATGCCGAAGAGACTACTGTAGGAGATAATTCATCGGC
AAGGTTCTTTGGGGTTACAAGAGAAGGGCATTCTGTGTTATGTAACGTCACTGGATTCTT
GCACTATTTCTATGTTCCAGTTCCAAAGGGATTTTTTAAAGATCAGCATTTGTCAGGCTT
TATTAATTATATGAATAATAATTACCAAGGTGTGCATGATATTGAAATAAAATTGAAAGA
ATCTATTTGGGGTTATAATAAGAATCTTAAGACGCCTTTTTTCAAGGTGATTGTCAATAA
TTCGAAGAACATTAGTAAAATCAGAACTGCTTTTGAAAGAGGCGAAATCAGGTATGAAAA
TTTATTTCCACCACAGAATGTTTCGTATGATAATATTAATTATCTATTAAGGCTAATGGT
AGATTGTAAAATCACAGGTATGTCATGGATTACTCTCCCTAAGGGTAAATACGAAATAGT
AGAACTGTTTGTTCAAATATCCACATGTCAAATTGAATGTTCTATTGATTATAGGGATTT
AATTTCACATCCATCTGAAGGTGATTGGTTAAATATGGCCCCACTTCGTATATTGTCATT
TGATATCGAATGTGCTGGTAGAAAGGGTGTTTTTCCGGAAGCAGAACATGATCCCGTCAT
TCAAATTGCTAACGTGGTACTGAAGGCAGGTGAGCTGAGACCATTTGTAAGAAACGTATT
CACAGTGAACACCTGCTCTTCAATTATTGGTTCTCAAATCTTTGAACATACGACAGAAGA
AGAAATGTTGATGCATTGGAAGGAGTTTATTGTCAAGGTGGATGCAGATGTCATAATTGG
TTATAATACTGCCAATTTCGATATACCTTATTTATTGGACAGAGCGAGAGCATTAGGGTT
GAAAAGTTTCCCATACTTCAGTAGACTTAACAATGTAAAACAAGAAGTGAAAGATGCTGT
ATTCAGTTCTCGTGCTTATGGTACAAGAGAAAATAAAGTTGTAAATATAGATGGAAGAAT
GCAGCTCGATTTATTACAATTCATTCAAAGAGAATATAAATTGAGATCGTATACATTGAA
TTCAGTTTCCGCCCATTTTTTAGGAGAACAAAAAGAAGATGTCCACCATTCTATTATATC
AGATTTACAAAATGGTACTAAGGAAACAAGAAGGCGCTTAGCAGTCTATTGCTTGAAGGA
TTCTTATTTGCCATTGAGATTATTAGATAAATTGATGTGCCTTGTTAATTATACTGAAAT
GGCAAGAGTTACGGGTGTTCCGTTCTCTTACTTGTTATCAAGAGGTCAACAAATCAAAGT
TATATCTCAATTGTTTAGAAAGTGCTTAGAAGATAATATCGTAATTCCTAATATGAAAAG
TGAAGGATCCAATGAAGAATATGAAGGTGCAACTGTCATTGAGCCCATTAGGGGCTACTA
CGATGTTCCTATTGCAACATTGGATTTCAGCTCATCATACCCATCAATCATGATGGCACA
TAATTTGTGTTATACTACACTATTGAATAAGCAAACGATCAAAAATCTCAATTTAACTGA
AGATGATTATACATTGACACCAAATGGTGATTATTTTGTCAAAGATCATAAAAAGAAAGG
TATTTTGCCTACAATCTTAGATGAATTGTTAACAGCAAGAAAGAAAGCAAAATCAGACTT
GAAAATGGAGACTGATCCATTTAAAAGAGATGTCTTGAATGGTAGACAATTGGCTTTAAA
AATTTCTGCTAATTCAGTGTATGGTTTCACAGGTGCTACAATTGGTAAGTTACCATGTCT
CGCAATTTCCTCATCTGTTACAGCATTTGGTAGAGAAATGATTGAGAAGACAAAGAATGA
GGTAGAAGAATTCTACTCTATCAAAAATGGTCACCCGTCTGATGCACAAGTCATTTATGG
TGATACAGATTCTGTTATGGTTAAGTTTGGATATGAGGATTTAGAAAAATGTATGAAATT
AGGAGAGGAGGCTGCGAATTTTGTTTCTACAAAATTTAAGAAACCGATAAAGTTAGAATT
CGAGAAAGTCTATTTCCCGTATTTATTGATCAATAAGAAAAGATACGCAGGATTGTATTG
GACAAGCACAGAAAAATATGATAAGATGGACACAAAAGGGATAGAAACAGTCAGAAGAGA
CAACTGTCGTTTAGTTCAAAATGTTATTACCAAGGTGTTGGAGTTTATTTTGCAAGAAAG
AGACGTTGATAAAGCCGTAAGGTTTGTGAAGCAAACAATTGCAGATTTGCTACAAAATAG
AGTTGATTTGTCGCAATTGGTTATTACAAAAGCATATTCAAAACATGACTATTCAGCCAA
GCAAGCACATGTTGAATTGGCAGAAAGAATGAAGAAGAGAGATCCAGGTTCCGCCCCTAC
GTTGGGTGATAGAGTTGCATATGTTATTATCAGCTCATCTAGTACCAAGAACTATGAAAA
ATCTGAAGATCCATTGTATGTCTTGGAGAACTCCTTGCCAATTGATGTCAAATATTACTT
AGAGAATCAGATGTCTAATCCCTTGATGAGAATTTTTGAACCAATTTTGGGTGAAAGAAA
AGCGAAGGAAGTGTTATCGGGAGCTCATACAAGAACAATAAAAATGTCTGCACCTAAAAC
TGGTGGATTAATGAGATTTGCAAAAAAGGCAGAACTATGCAAAAATTGTAAATCACCGTT
AAAGTCATCAAACCATGGGGCATTATGCGAAAATTGTGTTTCAAAAGCGCCTGAATTATA
TGGTAATGCCCTAGCACAAATGAACTATTTGGAAAATAAATTTTCAAGATTATGGACTGA
ATGCCAAAGATGTCAAGGGTCTTTGCACCAGGAAGTTTTATGCTCCAATAAAGACTGTCC
TATTTTTTATATGAGAAAAAAAGCGCAAAAGGATGTATTTCAACAATCTCAAGAGCTTTT
AAAATGGGATGAAACTGTTTGGTAGATCTACTTGATGTAAGTATCTACATCGTATAAAAC
TTAATAATAATTCATTTAATAAAATAATATTTAAATTAAATCGTATGTAATATAACAAGC
TTGACTAAGTAATTAAATCAAAGACAATTAATTGTGAGAACAAGGCCGAAAGGCAAAGCA
ATTGGAAATCTTCATTTTCCCAAATAAACTTCCGTGCAATGTATAATATAAAATAGAAAT
ACACCAAATATCAATCAAGATATTCAATCCTTGGAGAAGAATTATCCAAATCCATAGAGT
CAGATTTAGGGGATTTGGGTTTAAGCGAAATAGCGCTCTCTGTGACAGACCTATTATCCA
TAGACAATTTCCCTGGTCTACCATTTACGAAAACATCATTTGATATGGATTTTTTCATCT
TTGGGCTTGCAAACGTAGCGCCATCAGACGCCAGAGAAGTAGACAGACCATTGTAGGTAC
TATTACTAGTAGGACTAGAACCGATATTAAGTAAATTCGAGTTTGGAATTTCAGAGCCTT
CTATGGAAGATTTCTTCAAATTTTTGGCAAAGTCTGAAGTTCGATTACTATTATTTTGTT
TTGACAACTCTTTTAATTGCTTAATATTATGAATGCATTTACTAATTGTTTGCATCAATA
ATTTTGGTTTCAACGGCTTTGAAACATAATCATCCATACCTTTGGCTAAAGACTTTTCTC
TATCACCCAACATTGCATGTGCCGTTAATGCGATTATAGGAGTTCTGAAACTCAAGGAAT
CAATTGGATTGGATTTCTTTTCCCATTGTCTAATCTTTTCGGTTGCTTCAAAACCTCCCA
TTACAGGCATTTGTACATCCATTAAAACAACATCGTATTTTGTCTTCTGGAGTGCTTCAA
AAGCTTCTAAACCATTTTCGACAACTTCAACATGATGTCCTTGTTTCTCCAATATTTTAA
CCGCTAACTTTTGATTAACCAAATTATCTTCAGCCAATAGTATATTGTAGGAAGCTGATT
CATCA
>RG44F0114 Genomic segment corresponding to mRNA: XM_462511 Debaryomyces hansenii CBS767, DEHA0G23628g predicted mRNA.
TTAGTAAGGAACAAATTATTGTTACAAACAATTCTAAGGAACCTGAAACTTATATGGTAT
ATATTATGCTTACCTTATAGAACTTCCATTTATGCTACGAATCCTCTCATTAGCTGTGGA
CAATAAACGACTTATATTGAACCGTTTTTGCAACATTTTGGAAAGAGACGTATATCTACT
CTTTTCTTCCACTATAGTGTTCAGGAACTATCCTTATTAGCTCAGTTGGTAGAGCGTTCG
GCTTTTAAGGATTAAAGATTTCTGTCAAAGAGTCGACCGAAATGTCCAGGGTTCGAGCCC
CTGATGAGGAGTTCTATTTTTTTTTCTTTGTTCCAGCTTGTCTAAGGAAATTGTTGTATC
AATGTCGCGCTGTTCTATCAATTTCCGTGTCGCATACTCATCCCCCCTTTAAGCTGTCTC
AATGTAATGAAAGCGAATTGCCCCTGGAACTTATTATCAATTACATAATTAGATGGTTTG
TGCTGCACACTACAGATGTTGATTAATCTATGAACCATTACACTAAAAATACTAAAATAA
TATATCATTACTTATAATTAAAAAGGCTGATACTATTAATACAACTAGTTGTATATCAAG
TTGGTAGATACGTATATCCTGGATATATTGAAAGAGGCTTTCTTACAAATTACTTGTCGT
TTACAAAAATTTAATTGTTAATTAAATTAATAATTTAATTTAGTCGACAGACAGGAAAAA
CAGTAGATCACAAGTGCTTAGGTATTGAACACTAAGCATAAATTGTACATCACTTGCTTT
CATCTACTGCGGACTGAAACTGAAACATTTCATTTACAACAAAAAGGTTAATTGTTGTAA
GGTTCAAACAAAAGAGTCGATACGCACACGGAAGAAAATTTCGTAAAGGTGGTGATTAAG
ATTGACCAGAATTTTTTTATTAGCTTCGTTGTAACATTAGTTCCATTTGCCCAAGATTCT
GCCGATATCCAAAAAGCCACGAATTGATTCAAGCGTTGACATGGGTACACCCGAATTAAT
GAAAATCCTAGAAGACCCGGTGCTTTTTCAAGAAAATCATGAGAAGATACGAAATGATAT
TTTGAAGCACATCAAGTCTCAGAATGTCACGATTAAGACGTTGACTAATGAATTGGATAC
CTCCAAGTCGGCCAATAAGGCGTTCAAGCAGGCGTTGTCTGAAATAGGTACTGTTGTGAT
TTCAGTTGCAATGGGTGACTTATCGAAAAAGGTCGAAATCCATACCGTCGAGTCTGATCC
CGAAATCTTGAAGGTGAAAATCACTATCAATACTATGATGGATCAATTGCAAGCATTTGC
AAACGAAGTGACAAAAGTTGCGACTGAAGTTGCCAACGGTGAACTTGGTGGACAGGCGAA
AAATGAAGGCAGTGTAGGAATTTGGAGATCGTTAACTGATAATGTTAACATTATGGCCCT
TAATTTGACGAATCAAGTGAGAGAAATTGCAGACGTTACAAGAGCTGTTGCCAGAGGTGA
TTTATCCAGAAAGATTAATGTGCATGCCCAAGGGGAAATTCTTCAATTGCAAATGACCAT
TAATTCAATGGTTGATCAGTTAAGAACATTTGCCTTTGAAGTATCGAAGGTTGCTAGAGA
TGTCGGTGTTTTAGGTATTTTAGGAGGGCAGGCCCTTATTGAGGGTGTTGAAGGCATCTG
GAAAGAATTAACAGATAATGTAAATGCTATGGCTCTTAATTTGACGACCCAAGTTAGAAA
TATTGCTAACGTCACCACCGCAGTTGCAAAGGGTGATTTATCGAAGAAAGTCACTGCCGA
TTGTAAGGGTGAAATCTTGGATTTGAAATTGACTATTAATCAAATGGTGGATCGATTACA
GAATTTTGCATTGGAAGTTACTACATTATCCCGTGAAGTCGGTACTCTTGGTATTTTAGG
TGGACAAGCTAATGTGCAAGATGTCGAAGGAGCGTGGAAGGCTGTTACAGAGAATGTTAA
TCTTATGGCTACTAATTTAACTAATCAAGTCAGATCTATCGCTACTGTTACAACAGCAGT
CGCACATGGAGACTTGTCGCAAAAGATTGATGTTCATGCTCAAGGAGAAATATTGCAGTT
GAAGAATACCATTAATAAGATGGTGGATTCTTTACAACTTTTCGCATCAGAAGTGTCAAA
GGTCGCAAGAGATGTGGGTATCAATGGTAAGTTGGGTATTCAAGCTCAAGTCAGCGATGT
CGATGGGTTGTGGAAAGAAATTACCAGTAATGTCAACACTATGGCTTCTAATTTAACGTC
GCAAGTGAGAGCTTTCGCTCAGATTACTGCGGCCGCTACTGACGGTGATTTTACAAGATT
TATTACTGTTGAAGCAAGTGGTGAAATGGATGCTTTGAAAACCAAGATTAATCAAATGGT
TTTGAATTTAAGAGAATCTATTCAAAGAAACACCGCTGCAAGGGAAGCTGCCGAATTAGC
AAACAGTGCTAAATCGGAATTTTTGGCAAATATGTCCCATGAGATTAGGACACCTTTAAA
TGGTATTATTGGTATGACTCAATTATCATTGGATACGGAGTTAACTCAGTATCAAAGAGA
AATGTTGTCTATTGTTCACAATTTAGCCAATTCATTATTAACAATTATCGATGATATTTT
AGATATTTCTAAGATTGAAGCTAATAGAATGACGGTGGAACAAATTGATTTTTCGTTAAG
AGGGACTGTATTTGGTGCGTTGAAGACCTTAGCAGTTAAGGCAATAGAAAAGTCTTTGGA
TTTGACATATCAATGTGATTCTTCTTTCCCGGATAATTTAATTGGTGATTCTTTTAGATT
AAGGCAAGTGATTTTGAATTTAGCTGGTAATGCTATAAAGTTTACTAAGAAAGGTAGAGT
TAGTGTAAGTGTTAAGAAGTCAACCAGAATTATTGAAGACAAGGAAAGGTTATTATTGGA
ATTCTGTGTCAGTGATACTGGTATTGGTATCGAAAAGGATAAGTTAGGCTTAATTTTTGA
CACATTCTGTCAGGCTGATGGTTCAACTACAAGAAAATTCGGTGGTACAGGTTTGGGTTT
ATCAATCTCAAAGCAATTAATTCATTTGATGGGAGGTGAAATCTGGGTTACATCAGATTA
CGGTGAAGGTTCAAATTTTTATTTCACTGTTAGTGTTGCACCTTCTGCTATTAGGTATAC
TCGCCAAACTGAACAATTATTACCATTTGGTGGTCATTATATTTTGTTTATCTCTACTGA
ACATACAAAGGATGAATTAGGTGACATCAAAAATGGTGCACTTGAATTGGGTTTGAATCC
AGTCATTGTGGATAATATTAAAGATGGAAATTTAACCGAGCCAGTGAGATATGATATAAT
TATGATTGACTCAATTGAAACAGCCAAGAATTTGCGTTTACTACCAGAAGTGAAGTATAT
TCCATTGGTATTATTGCATCATTCTATTCCAGAATTGAACATGAGGGTTTGTATAGATTT
AGGTATATCCTCATACGGTAACACTCCTTGTACTATAAGTGATTTGGCCAGTGCATTAAT
CCCAGCATTAGAATCAAGATCGATCGCCCAGAATACTGATGAATCAGCTTCCTACAATAT
ACTATTGGCTGAAGATAATTTGGTTAATCAAAAGTTAGCGGTTAAAATATTGGAGAAACA
AGGACATCATGTTGAAGTTGTCGAAAATGGTTTAGAAGCTTTTGAAGCACTCCAGAAGAC
AAAATACGATGTTGTTTTAATGGATGTACAAATGCCTGTAATGGGAGGTTTTGAAGCAAC
CGAAAAGATTAGACAATGGGAAAAGAAATCCAATCCAATTGATTCCTTGAGTTTCAGAAC
TCCTATAATCGCATTAACGGCACATGCAATGTTGGGTGATAGAGAAAAGTCTTTAGCCAA
AGGTATGGATGATTATGTTTCAAAGCCGTTGAAACCAAAATTATTGATGCAAACAATTAG
TAAATGCATTCATAATATTAAGCAATTAAAAGAGTTGTCAAAACAAAATAATAGTAATCG
AACTTCAGACTTTGCCAAAAATTTGAAGAAATCTTCCATAGAAGGCTCTGAAATTCCAAA
CTCGAATTTACTTAATATCGGTTCTAGTCCTACTAGTAATAGTACCTACAATGGTCTGTC
TACTTCTCTGGCGTCTGATGGCGCTACGTTTGCAAGCCCAAAGATGAAAAAATCCATATC
AAATGATGTTTTCGTAAATGGTAGACCAGGGAAATTGTCTATGGATAATAGGTCTGTCAC
AGAGAGCGCTATTTCGCTTAAACCCAAATCCCCTAAATCTGACTCTATGGATTTGGATAA
TTCTTCTCCAAGGATTGAATATCTTGATTGATATTTGGTGTATTTCTATTTTATATTATA
CATTGCACGGAAGTTTATTTGGGAAAATGAAGATTTCCAATTGCTTTGCCTTTCGGCCTT
GTTCTCACAATTAATTGTCTTTGATTTAATTACTTAGTCAAGCTTGTTATATTACATACG
ATTTAATTTAAATATTATTTTATTAAATGAATTATTATTAAGTTTTATACGATGTAGATA
CTTACATCAAGTAGATCTACCAAACAGTTTCATCCCATTTTAAAAGCTCTTGAGATTGTT
GAAATACATCCTTTTGCGCTTTTTTTCTCATATAAAAAATAGGACAGTCTTTATTGGAGC
ATAAAACTTCCTGGTGCAAAGACCCTTGACATCTTTGGCATTCAGTCCATAATCTTGAAA
ATTTATTTTCCAAATAGTTCATTTGTGCTAGGGCATTACCATATAATTCAGGCGCTTTTG
AAACACAATTTTCGCATAATGCCCCATGGTTTGATGACTTTAACGGTGATTTACAATTTT
TGCATAGTTCTGCCTTTTTTGCAAATCTCATTAATCCACCAGTTTTAGGTGCAGACATTT
TTATTGTTCTTGTATGAGCTCCCGATAACACTTCCTTCGCTTTTCTTTCACCCAAAATTG
GTTCAAAAATTCTCATCAAGGGATTAGACATCTGATTCTCTAAGTAATATTTGACATCAA
TTGGCAAGGAGTTCTCCAAGACATACAATGGATCTTCAGATTTTTCATAGTTCTTGGTAC
TAGATGAGCTGATAATAACATATGCAACTCTATCACCCAACGTAGGGGCGGAACCTGGAT
CTCTCTTCTTCATTCTTTCTGCCAATTCAACATGTGCTTGCTTGGCTGAATAGTCATGTT
TTGAATATGCTTTTGTAATAACCAATTGCGACAAATCAACTCTATTTTGTAGCAAATCTG
CAATTGTTTGCTTCACAAACCTTACGGCTTTATCAACGTCTCTTTCTTGCAAAATAAACT
CCAACACCTTG
>RG44F0115 Genomic segment corresponding to mRNA: XM_462510 Debaryomyces hansenii CBS767, DEHA0G23562g predicted mRNA.
AATACTTTGATCTATGCTATTCCAAAAAACTGATCAGATTTTTGATTATTTGAGTTTATC
ATGTTTAATTATCAATCTAACAGATTCCTATCGCATGTTAGCTTATTATTTTGCTACAAA
TATTCATGTTGTCGATCTGAAAACCATTTTTTGTAAGGTAGCTGTTTCTCTAGAGCCAAC
TAACTAACCTAAGCCGTTTCAACATAAATTTATCAGCCATATATGCCACATTACAGTCTG
GGTTTTTCTTGTTCTATGTCGATACTCACTTTCGCATTCTCACACTATATCAATACATTG
TATATATGAATATATGTTTATCTGCTTGCAGAGTAACTTATGTAAGGAAACCGGGTGCTA
ATATAGTAATTACTTATCTCTGTATATTATATATGTGTTCTATAGACCAAATAGAACCTA
TCTTCTTATTCTTAGCTAACTAACTAACTTTAACTACCTATAATTAGTTCCTAATTCCCT
TCCTTCTTTCGTCTATCCAGACTCAGGGGATAATCACTTCTATTTATACACCAACTTTTG
CAACCATGATGTATAACTTTTGCAACACGACATATATATAATCCATATATGTATACTTGT
GTTCTCTTACAACTTATATAATTAGGGCGTGTGGTCTAGTGGTATGATTCTCGCTTTGGG
CGACAGTTTAGGAAACTAAATTGATTACTACAAGCATGCGAGAGGCCCTGGGTTCAATTC
CCAGCTCGCCCCAATATTTTTTTTTTAGGTTAAATCAATTTTCCACCGCATTCTTTGCAT
GTCGTGTACTTTAATCAATGATTGGGGATTTTATAAAAAAGATGGCACGGAATCAATTAC
TGTTGACTTTATACCCAAAGCTTAAACAGACTATTCATCGAAGATTTTGGCTTAAGTTCC
AGTACCAGAAGAATTTGACGTAAATTTTATTGCGGAATTATTAGTTGAAAGGACAGTTAC
AATATCAAAAGTATTCGAGTCGCCGCCTTGATAAGATACTATGTCTAACTACAATAACGA
TCAAGAGAAGATAGTATTGAAAGTTTTATCGTATAAACCTCATCAATACTACGAAATATT
GTCAGTCGAGAAAACTGCTAATGATTCAGAGATCAAGAAGTCATATCGTAAGCTAGCTGT
GAAATTACATCCAGATAAGAATCCACATCCAAGGTCGTCGGAAGCATTCAAATACTTAAA
TAAAGCATGGGGTGTCTTGAGTGATCCGTCCAAGAAAAGAATATTCGATCAAACAGGATC
AGATCCAGATACGAGGTTCTCAGGTCAACCTGAAGCCGGTGGTATGGGGGGGATGAGAGG
TAGTCCATTCGCAACAACGAGTGGATTTAATGGGGGATTTGAAGATGATATTTTTAATTT
GTTCTTCGGGGGTAACAGGCATGCCAGTGGTGGACCAGCATTTACATTTGGAAACAACGG
GTTTACATTTCAGTCCTTTGGTGGTGGTGGCGAGCATCCTTTTTTTGCCAGTAATACTAG
AACAAGACAACAACAAGCGCAGCAACAGCGCCAGCGTCGTCAACAGAGACAGCAAACCGA
AGAGCCATCATTTGTCACTACTATCAAACAACTCATGCCAATCATACTATTCATTTTGGT
TCCATTGCTTTCTACGTTCTTTTCGGAATCATCATCTCCCGATTATTCGTTCAATCTTTC
TCCAATATACAATACTGAAAGGCTTACTCCAACATTCAAAATTCCATTCTATGTGACGAA
GGACTTTATAAACAAGAAAAAATTGAGTGGTAGACAATTGAAGAACTTTGATTACAAGGT
GGAAAATTTATTTGTACAAGATAAGAGAGGCAAGTGCTCCAAGGAACAGATCAGGAAAAA
TGAGATGATGGAGGATGCACAAGGTTGGTTCTCAACTGATTATGAAAAATTAAGACGAGC
AGAGGCCATGCCAATGCCTAACTGTCAAGCTTTAAGACAATTGAATTTAATTTAGATGTA
CATATATCTGTAATAAACTAATGACTATGTGAATTGGTCAGGTATTCTCTATCCGTTTTT
CCAATGATGTATTAAATATCCTCTTCTCGGCGCTCCTATCTCTTTCGAGCAATGACAATA
CTCGTCGACTCAGTATGTAAATAATTCATAACACCCTGGTAATGCTATGTCTTAATATCT
CCAGAATATTGTAAAGAGTGATTGATCGTCTAATTTGAATCCCTCGGCTTATATGAAAGT
ATCAAATATTTATCAACCTGAGCATGGTATCAGCCAGATTTACTTCTTCTAATGACATTT
AGTAAGGAACAAATTATTGTTACAAACAATTCTAAGGAACCTGAAACTTATATGGTATAT
ATTATGCTTACCTTATAGAACTTCCATTTATGCTACGAATCCTCTCATTAGCTGTGGACA
ATAAACGACTTATATTGAACCGTTTTTGCAACATTTTGGAAAGAGACGTATATCTACTCT
TTTCTTCCACTATAGTGTTCAGGAACTATCCTTATTAGCTCAGTTGGTAGAGCGTTCGGC
TTTTAAGGATTAAAGATTTCTGTCAAAGAGTCGACCGAAATGTCCAGGGTTCGAGCCCCT
GATGAGGAGTTCTATTTTTTTTTCTTTGTTCCAGCTTGTCTAAGGAAATTGTTGTATCAA
TGTCGCGCTGTTCTATCAATTTCCGTGTCGCATACTCATCCCCCCTTTAAGCTGTCTCAA
TGTAATGAAAGCGAATTGCCCCTGGAACTTATTATCAATTACATAATTAGATGGTTTGTG
CTGCACACTACAGATGTTGATTAATCTATGAACCATTACACTAAAAATACTAAAATAATA
TATCATTACTTATAATTAAAAAGGCTGATACTATTAATACAACTAGTTGTATATCAAGTT
GGTAGATACGTATATCCTGGATATATTGAAAGAGGCTTTCTTACAAATTACTTGTCGTTT
ACAAAAATTTAATTGTTAATTAAATTAATAATTTA
>RG44F0117 Genomic segment corresponding to mRNA: XM_462507 Debaryomyces hansenii CBS767, DEHA0G23452g predicted mRNA.
GGTGTATCAACGATGTCAAGAATATGAGTAATTTCTTGAACCAACATTTTGGGTATTCAT
ACGATGACATGGTGATTTTGACAGATGACCAAAATCAAAGAGCTCGTATTCCAACCAAAG
AGAATATTATCAGAGCGATGCAATGGTTAGTTAAAGATGCTAGACCAAATGATTCTTTAG
TTTTCCATTACTCAGGTCACGGTGGGGTCACCAAGGATTTAGTTGGGGATGAAGAGAGCG
GTATGGACGATGTTATTTATCCTCTTGATTTCGAAGTCAACGGACATATAATTGATGATA
TTATGCATGATATTATGGTGAAACCATTACCTCAAGGATGCAGATTGACTGCCTTGTATG
ATTCGTGCCACTCTGGTACCGCATTAGATCTTCCTTATGTATATTCTACTAAGGGGGTTG
TCAAGGAACCTAATTTATTAAAAGACGCTGGTACTGGTGCATTCAATGCACTTCTTTCTT
ACGAGACTGGTAATATCAGTGGTGCCATTTCGTCACTCTCCGGAATTGTTAAGAAGATAT
CAAATCTGGCTAGTACCAATAGAGATCAAGTTATTAGAATGAAAGCTTCGCCAGCAGATG
TTATTTCGATTTCCGGTTGTAAAGATGACCAAACAAGTGCAGATGCTAGAGAAGGAGGGC
AGAGTACAGGTGCTATGAGTTGGTCTTTCATTACTACTATGAATCAAATGCCTAATCAAT
CCTACTTGTCGTTGTTGAATAACATGAGAACGTTATTAAAGAGCAAGTATTCACAGAAGC
CTCAATTGAGTTGTTCACATCCCCAGGATATGAACTTAAAGTTCATTATGTAGAGTTTGT
TCTATTGTAATATTTGAATATACAGTTAAGATTTTTTATGGAAGATAAATAGAGTCGTGT
CTTATAACAGAATGAAAATAAGAACACGCATAAAAATGGTTACGCCTATTAATAGTAGGT
AAGCCAAGATTATAGATATCTATAAGACCTAAGTAAAGTGATGTCTGACAAATTTGGAAG
AAATAAGTCTACGAGGTGGGTTAAAGCATCTATTCCTACGTATGGAGACGAGTGGGGCGA
TGACTACGATTATGACTACGAGTCAGGTAATGAATCAGAAGCTGAACATTCAGAATCTCA
AACTCGAACAGCGAATGAACCAAGATCTAGTGTTGAAGAAGAGAGAAACCAGCGTAAACA
TTCTGATATACTGCAATTAGATCAGCATGGTGAACGTGAAACGGACGAGAATGTAGAAGC
ACAAAATCCTAATTTAGTATTGTCTATTGATAAACTAAGGACGAGACGCTATGCCTCAGA
AGATTCTTCCAGCGAAGATGAAGAGGGGCCAGAGATTATGGATGAAATAGATGAGCCATA
TATGAAAAGCGGGAGTGAGGATTTTGTATTTGAAGATAATAAAGCAAAATTGGACTCGAA
ACAACCCTCAGGTTCAGGTGATGATAAAACAAGCGAATTATCAGAAATGCCTATAAACCA
AACTTTAACTACACATGATAAGCAATTCGGCCAGAAATCTGATTTGCTTCCTCCAACGCC
TACTTTCAGTACGACTGATAAAACGAACGACTCAGTAGGTGAGACTCCAAAGTCTGAGCG
AAGTTATCAATCTGATGCGGACTCTATCCAGAATGAGCCGTCAGACTTGAATATAAGAGA
TATTGGTAAATTCAGTTCCCATTTAGATGAAAATGCATACTCCAATGATATTCCTGTTGA
ATCAAACCATATGACTCATGAAGATCACCTGGATAGACATATGGAACAAGATCACGAGCA
GCTTGAAACTCACCGAGATGAAAGAATTATGAGTTTGAATGAAAGCAAATCGACAGAAGC
GCCGGCACCTTTAGTTTTGTCTATAGATAAGAAGAAGTATGACGACAATGACAATAGCAG
TGATGATGACTGGGGATATAATAGTCAAAAGGATAGCGACGAGGAGACGGCGAGTGAAGA
CGAAAAGCATCCAAAGGAATTTGAAAAGCCTTATACTGAAGGCTTGAACGAGGAAGCAGA
TTCCACTCGTAAGAATAAAAGTGACGCATTGGACAATCTAATAATGGATTTACAAAATGC
TTCACTAGTTGGACAAAAAGATGGGCAAGTAAGTAAGTCAACTCGAAATGAATCTTCTGG
ACAGGATGAACTATTCCTTAATATGGACTCGTTACAGAACATTTCCTTGCCGGATTTTGA
AAATAACTCATTTAGTCATTATGACGGAGAAAATCATAAGGGTTTGAACATACAAAATAT
CTTACCTGAAGAACAAGATGAAGATTCTCAACCACCAACTCCTATTGCGCCGTTAACTTT
TGGAGATGAGGTAAAAGGTCATGAAGATTTTGTTACAGGTTTAACCGGTCATAGGCGGTC
GATAAGGAAACCACCACCTAATTCAACCGATCCAACTACAAATAGAAATGAATTGGTTTC
TGTTGATTATACTAATATTGCGGATGCTGTTAGTGGATACATGAATGACGATGGCAGCAA
TAAGAATTTAGATCTAAATAAGGGAGATTCAGGAGGTGCGAGATTATCAAATGTTCCAGA
AACCGAAGGCGATGATAATGAAAACAAGGACTTGGAAGCTGACTTGAATCCTACTATTTC
TGCGACATCATCAGGATCTTTATCTACTGGAAGCTTTTCGTTTGATGCTGCGCAGTCTGC
TTCTCAGAAAGAAGAAGCTTCAAAACAAGAAGATACAAACAAAGCAGATACAAACAAAGC
GGATGATGATATTTCAAGGAGAGTTTCTACAATGAGTACTAATACTATCAGTATGGGAAA
TTGGAAACCAAATACTAATAACTACCGTGATCAATTTATCAATGACAATGATAATGAATC
ACACATAAACTTTAACCCTTATGCAGATTCTAATAGCAATTACAATAATTTCACGAAGAT
GAGAACCGTATCTGGAGCTTCATTCGATTCTGTATCTAATTCAAGTTCTGTGTCAGTGCC
TGAGACTATTGATGCAGCTTTGCCGAGTATTGACGAAGATCCAGACAACCATGATTCTAC
GATTAACGGGAGTGACAATAGTCTTGATTTAACTAAGACGATCAACACTACAGACTCTGT
TTTGAGAGAACATCACTACCATCCTCAAGTATTTAAGGAAGAGAAAGTGACTCCGATTAG
TTCGAAGGACGATTTGGGTAAAACTACTGCGCATGAACCACAGAAATATTCTAGTCTCTT
AGGAGCAAATACAGGAGAGACCGAGGACAGTGACCTTTCAAGAACTAAATCTAGTTCATC
GTTTGCTAGTGACGAGGAGGCCACTTCAAACACCGGTAAAAGGTTGGGTAGTACATCTTC
GGGAGGCACAACATCTCTATCAGCAAGTAAAAATTTCACTCCACAACCATACAATTTATA
TAATTGGAAGAGTATTATGGCAACGTCTCAACCTATAGATCGGATTCGTTTGCTTAGAGA
TGCACTTGAGAAAGAAGCCGATTATGATACAGGCCTACTGAATTGGCTAAATGAATCTTT
GAGACAATCAGAGGATGCTTCAAATATTCACATAGGTAAAATTGCTACTCAAGCGTACCA
AAATGCTGCTCACAACGATATTAGAAGGCATGCGTCGATTCGAAGTAAGGTTTCAATTGT
TAGAGATAAAGTCGAAACTTCCGGATTACAGGCTTCAAGTTTAGGTAAAAGATTCTTCAA
TCGTGGTAAGAAGTTAATGAAATCATCGGGTAATGAATAAATAATGTTAGCAATTGTATA
TTTTTTTTTATTGCGATCACATGCTGTAGATAAGAAAAAGTACCTCAAATTAAATTTACT
GACTATTCCAGGTAAATTTATTAGAAACGCCAGCACTATTGTATACAAACGCTTTTCAGG
AAGAAAGAAATGACTAGATTACAACGATAATGTTAAGTAGTTTATTTAGGTCGATCATTA
TCCCTATTATTGCGTTAATAATTAACCATACCCCTTTATTTATATGGGTAATTATAGATT
TCATAGTTGATATTTGTTTCTTCTGGGTAAAGAAGTTATACCAATTTTATAACACGAAAG
ATCCGTTCAAGGAATATTTGAAACAGTTGAAGAATGCTCTGAGTTACAATGAGTGGAAAA
AAATTGCTGCAGAGATTGATAAATTAACAAATATGGACCTATGGAGACAAAATTTTATTT
CGAAACATTACGATTATATTCTTATTGATGATAGATTAAAGTTATTAAGAGAGGCAAGGT
TGAATCAGGATTCACAGTTGATTATCTCTTTGTTTCGGTCGGGATTAATGAGAAACTTTG
GTGGTTTATCGCAAAAGAGATTATATACAAAATCTTACTTAGGGACTAAATTCAAGATAG
AGGAGTATATAACTGAGGTATTGAATTGCCTCAACTATTTAAACGAGTCCATAAATGCCC
CCTCTGAAAGAGACAACGATGAATTTATTATGAATAGCAAACAGTTGAAGTTGGATTTTT
TCCATGATGCAAGACAATCATTCGGTTGTACAGCGCTTTTATTACAGGGTGGTTCTTTAT
TTGGTCTTTGTCACTTAGGCGTTGTTAAAGCGCTATATTTTAAAGGACTTTTACCTAGAA
TTATTGGGGGGAGTGCCATTGGTGCTGCTGTGGCATCACTAGTCTGTACTTTGACTGATC
AAGAATTAATTCCTATATTAATTAACATTGCTGATGTGATTGCTGATATCGATAGATTGA
ATCACGATGTAGATGAAAGA
>RG44F0118 Genomic segment corresponding to mRNA: XM_462506 Debaryomyces hansenii CBS767, DEHA0G23430g predicted mRNA.
TTCACGAAGATGAGAACCGTATCTGGAGCTTCATTCGATTCTGTATCTAATTCAAGTTCT
GTGTCAGTGCCTGAGACTATTGATGCAGCTTTGCCGAGTATTGACGAAGATCCAGACAAC
CATGATTCTACGATTAACGGGAGTGACAATAGTCTTGATTTAACTAAGACGATCAACACT
ACAGACTCTGTTTTGAGAGAACATCACTACCATCCTCAAGTATTTAAGGAAGAGAAAGTG
ACTCCGATTAGTTCGAAGGACGATTTGGGTAAAACTACTGCGCATGAACCACAGAAATAT
TCTAGTCTCTTAGGAGCAAATACAGGAGAGACCGAGGACAGTGACCTTTCAAGAACTAAA
TCTAGTTCATCGTTTGCTAGTGACGAGGAGGCCACTTCAAACACCGGTAAAAGGTTGGGT
AGTACATCTTCGGGAGGCACAACATCTCTATCAGCAAGTAAAAATTTCACTCCACAACCA
TACAATTTATATAATTGGAAGAGTATTATGGCAACGTCTCAACCTATAGATCGGATTCGT
TTGCTTAGAGATGCACTTGAGAAAGAAGCCGATTATGATACAGGCCTACTGAATTGGCTA
AATGAATCTTTGAGACAATCAGAGGATGCTTCAAATATTCACATAGGTAAAATTGCTACT
CAAGCGTACCAAAATGCTGCTCACAACGATATTAGAAGGCATGCGTCGATTCGAAGTAAG
GTTTCAATTGTTAGAGATAAAGTCGAAACTTCCGGATTACAGGCTTCAAGTTTAGGTAAA
AGATTCTTCAATCGTGGTAAGAAGTTAATGAAATCATCGGGTAATGAATAAATAATGTTA
GCAATTGTATATTTTTTTTTATTGCGATCACATGCTGTAGATAAGAAAAAGTACCTCAAA
TTAAATTTACTGACTATTCCAGGTAAATTTATTAGAAACGCCAGCACTATTGTATACAAA
CGCTTTTCAGGAAGAAAGAAATGACTAGATTACAACGATAATGTTAAGTAGTTTATTTAG
GTCGATCATTATCCCTATTATTGCGTTAATAATTAACCATACCCCTTTATTTATATGGGT
AATTATAGATTTCATAGTTGATATTTGTTTCTTCTGGGTAAAGAAGTTATACCAATTTTA
TAACACGAAAGATCCGTTCAAGGAATATTTGAAACAGTTGAAGAATGCTCTGAGTTACAA
TGAGTGGAAAAAAATTGCTGCAGAGATTGATAAATTAACAAATATGGACCTATGGAGACA
AAATTTTATTTCGAAACATTACGATTATATTCTTATTGATGATAGATTAAAGTTATTAAG
AGAGGCAAGGTTGAATCAGGATTCACAGTTGATTATCTCTTTGTTTCGGTCGGGATTAAT
GAGAAACTTTGGTGGTTTATCGCAAAAGAGATTATATACAAAATCTTACTTAGGGACTAA
ATTCAAGATAGAGGAGTATATAACTGAGGTATTGAATTGCCTCAACTATTTAAACGAGTC
CATAAATGCCCCCTCTGAAAGAGACAACGATGAATTTATTATGAATAGCAAACAGTTGAA
GTTGGATTTTTTCCATGATGCAAGACAATCATTCGGTTGTACAGCGCTTTTATTACAGGG
TGGTTCTTTATTTGGTCTTTGTCACTTAGGCGTTGTTAAAGCGCTATATTTTAAAGGACT
TTTACCTAGAATTATTGGGGGGAGTGCCATTGGTGCTGCTGTGGCATCACTAGTCTGTAC
TTTGACTGATCAAGAATTAATTCCTATATTAATTAACATTGCTGATGTGATTGCTGATAT
CGATAGATTGAATCACGATGTAGATGAAAGATATGGTAATGTGATTGAAAATGTTGTCAA
GAAAGGCTATTCACAAGATATATTAATATTTTTGAAGTTTGTCCGGGACACAATCGGCGA
CTTAACATTTGAAGAGGCATATTTGAAGACTGAAAAGATTTTGAATATTGTTGTTCATCC
AACTCATCAGTCTGTAACTTCTTTATTGAATTATATAACGGCTCCAAATGTAATCATTTG
GACTGCTATTTACGCCTCTATCGGCACAGGAGTGCTTTCAGATAATGTACAGCTTTATGT
TAAGGATTTTAACAATCAAATTGTTCCCAAGGTCCCAGATTTCGATGTGGTGTTTTTGAA
GCCGCAAGATGTGAGCTACCTGCAGCAGTATTTTAGGACATCAAACAGAAAAAAGGATGA
TCATCCCAGTAATTCCACGAATTCCAAGGCTAAGAATTCTTCTTCTTCTGAACCTGGGAA
TAACGATAATACAAGTTACAATTATCACTTGAAGGAAAGTTCTCCTTATACTAGATTGAC
AGAATTATTTAATGTAAATCATTTTATAATTAGTTTGGCTCGTCCATACCTAGCACCATT
AATAAGTAATGATTTGAAGCATTATCATAATTCATATGGTAAAGTGCGTTATAATCATGA
AGGAAATGAGAGGAATAATATGAAATCTAAATTCAATAATCAAATACTCATTGATGAAAA
TAAACCCCCCGTATTGGATAAGAATAAAACCTCGGTTAATGATATGGAAAAGTATGCTAA
CGATACTGGTTATAACTTTATGAAATTAATAAAAAACCTATTGGGTATGGAAATTCAGCA
TAGGTTAGAAGTAATGAATAAGTTAGGTCTTTTATCCGATTTAATTAAACGATTTTGTAT
TGATGAGAAGCCATCAACACCTCAGTCATTGACTAACATAAGAGAAATATCAATAGTTCC
AGAATTAAGATATCTTGTTAAAGACTTTGGAAGAGTCTTTGATGTTCATAAGACTATGGA
AAATATTCCATACTGGATCTTAGTTGGCGAGAGGTCTGTTTGGCCATTATTTCCATTGTT
ATGGGCTAGATGTTCAATTGAATTTGCATTAGATGATTTATATAATATTCACAGAAAGAA
AGGTTAGTCCGAATTAAGAGGATTAGCGGAAAAATAATTTAATACTAGATTCTTTATTAA
CGTAGTAAATATATTCTTTTTCAATGACTTCCACGCCTTCAATACTTTCGTAAGGAATTG
CACCTTTTGATATAGTTAAGCAACCCGTGATATCATTTGCTCTTCCAGTAGGTAAAGGTT
GTAAATTAAGATTTAGTTGAGATCTGTGGTAGAGCTTCAGCAAAAAGTCTGTGATCTTAA
ATACTGAGTCTTGAGGTATACTTACTGACGAATCAATTATTTGTGGATAGTCTTGGGCCA
GTATCACAAACAATTGGCGACACAATTTATTTATTTTGAAGCATTGTTTTAAAAGCTCAT
TACTTTCAATATTAGTTGAGGACAATAGGATTTCCATTGATTCAATGAATATAACTTTAT
TATTATTAGCATTTGCATTGATTTCATCCATAATATTTTCAAATAACTTGGAAACTTCAC
CTGAAGCCTTGCTTGGATTCTTAATCATCTTTAAAAACAAATCACTAAAACAATCAATAA
ACTTGAAGTTTGGCAATAATGATAGATCTAATCCATTTTTCTTACAGTTTTTGATATAAA
AGTCCTTTGGATGGGAGAATGAAATAAAGTAGACTTCAGATCTATTAGGTATCTTTTTAT
TAAGGTCATTATTAACTAGGCATGCAGTTCCAATTAACGAATTTTCAAGTAGTGAATTAA
TTAACCATGTTGGAGAAGTACCTTGTATATGTGAAATTATCGAACAGTATGACGACGGAG
ACTTCAATATTTCATTTGAAATTAACGAATTATCGTTGAAGATCACCAAATCCTGCTGCT
GAGATGTTGCCATTATATGAATTGAAGTTGATACATAAACTCTATGGTCTCTAAAGGTCA
GTATATCAATACTACAGAAATATTTTTGTGTTGTCACATGATCTTTATGACAAAATTTTG
CATCTGCAACTGATGATTAGTGGTTTTCTTGAATAAAACAATAAATA
>RG44F0119 Genomic segment corresponding to mRNA: XM_462505 Debaryomyces hansenii CBS767, DEHA0G23408g predicted mRNA.
CTTGGATCTCTTCCTTCTACGGCCGCATTCTTCGGGACCTACGAATATTCAAAAAGAAAA
CTTATCAATGAATTCCATTTTAATGAAACTATATCGTATTTTATATCTGGTGTCTTGGGT
GATTTAGCGTCTAGTATTTTCTATGTTCCCTCAGAAGTCTTGAAAACAAGATTACAATTA
CAAGGAAGACACAATAATCCACACACTAAAGGGTGTGGTTACAATTATAAAGGTTTAACT
GATGCGATATCATCAATATGGAAAAAAGAAGGACCTTCAACGTTAGTTTTTGGTTATAAG
GAAACATTATTCAGGGATTTGCCATTCAGTGCCTTGCAATTTGCTTTTTATGAAAAAATC
AGGCAGCTTGCTATCTATTACCATAAATCAAATGATTTACCAGTTTCAATAGAGTTATTC
ACCGGTGCCTCGGCTGGTGGATTGGCTGGTATTTTGACAACGCCGTTAGATGTCATTAAA
ACGAGAATTCAAACTGCAACTACGTCTACCGCAGCTGCATCCTTGAAGCCTGCATTAACT
AAAAAACCTCAAAGCACAAATCCAATATTCTCAATATTAGATAAATCATCGACAATAAAA
GCTTTAAGATCTATCTATAAAATTGAAGGTGTATTTGGGTTATTCTCAGGTGTCGGGCCT
AGGTTTATTTGGACAGGAATTCAGAGTTCTATCATGTTGTTATTGTATCAAGTTGCACTT
AAAAGATTTGACCAGTGTTTGGAGTCAGGAATGAAACCAAATTGATGACTACGATACATG
TCCATTTATTATATATTTTGTAAATTATATACTTCATTCTGTAAATACTTTAGAAACACA
CATACATATTTATTGTTTTATTCAAGAAAACCACTAATCATCAGTTGCAGATGCAAAATT
TTGTCATAAAGATCATGTGACAACACAAAAATATTTCTGTAGTATTGATATACTGACCTT
TAGAGACCATAGAGTTTATGTATCAACTTCAATTCATATAATGGCAACATCTCAGCAGCA
GGATTTGGTGATCTTCAACGATAATTCGTTAATTTCAAATGAAATATTGAAGTCTCCGTC
GTCATACTGTTCGATAATTTCACATATACAAGGTACTTCTCCAACATGGTTAATTAATTC
ACTACTTGAAAATTCGTTAATTGGAACTGCATGCCTAGTTAATAATGACCTTAATAAAAA
GATACCTAATAGATCTGAAGTCTACTTTATTTCATTCTCCCATCCAAAGGACTTTTATAT
CAAAAACTGTAAGAAAAATGGATTAGATCTATCATTATTGCCAAACTTCAAGTTTATTGA
TTGTTTTAGTGATTTGTTTTTAAAGATGATTAAGAATCCAAGCAAGGCTTCAGGTGAAGT
TTCCAAGTTATTTGAAAATATTATGGATGAAATCAATGCAAATGCTAATAATAATAAAGT
TATATTCATTGAATCAATGGAAATCCTATTGTCCTCAACTAATATTGAAAGTAATGAGCT
TTTAAAACAATGCTTCAAAATAAATAAATTGTGTCGCCAATTGTTTGTGATACTGGCCCA
AGACTATCCACAAATAATTGATTCGTCAGTAAGTATACCTCAAGACTCAGTATTTAAGAT
CACAGACTTTTTGCTGAAGCTCTACCACAGATCTCAACTAAATCTTAATTTACAACCTTT
ACCTACTGGAAGAGCAAATGATATCACGGGTTGCTTAACTATATCAAAAGGTGCAATTCC
TTACGAAAGTATTGAAGGCGTGGAAGTCATTGAAAAAGAATATATTTACTACGTTAATAA
AGAATCTAGTATTAAATTATTTTTCCGCTAATCCTCTTAATTCGGACTAACCTTTCTTTC
TGTGAATATTATATAAATCATCTAATGCAAATTCAATTGAACATCTAGCCCATAACAATG
GAAATAATGGCCAAACAGACCTCTCGCCAACTAAGATCCAGTATGGAATATTTTCCATAG
TCTTATGAACATCAAAGACTCTTCCAAAGTCTTTAACAAGATATCTTAATTCTGGAACTA
TTGATATTTCTCTTATGTTAGTCAATGACTGAGGTGTTGATGGCTTCTCATCAATACAAA
ATCGTTTAATTAAATCGGATAAAAGACCTAACTTATTCATTACTTCTAACCTATGCTGAA
TTTCCATACCCAATAGGTTTTTTATTAATTTCATAAAGTTATAACCAGTATCGTTAGCAT
ACTTTTCCATATCATTAACCGAGGTTTTATTCTTATCCAATACGGGGGGTTTATTTTCAT
CAATGAGTATTTGATTATTGAATTTAGATTTCATATTATTCCTCTCATTTCCTTCATGAT
TATAACGCACTTTACCATATGAATTATGATAATGCTTCAAATCATTACTTATTAATGGTG
CTAGGTATGGACGAGCCAAACTAATTATAAAATGATTTACATTAAATAATTCTGTCAATC
TAGTATAAGGAGAACTTTCCTTCAAGTGATAATTGTAACTTGTATTATCGTTATTCCCAG
GTTCAGAAGAAGAAGAATTCTTAGCCTTGGAATTCGTGGAATTACTGGGATGATCATCCT
TTTTTCTGTTTGATGTCCTAAAATACTGCTGCAGGTAGCTCACATCTTGCGGCTTCAAAA
ACACCACATCGAAATCTGGGACCTTGGGAACAATTTGATTGTTAAAATCCTTAACATAAA
GCTGTACATTATCTGAAAGCACTCCTGTGCCGATAGAGGCGTAAATAGCAGTCCAAATGA
TTACATTTGGAGCCGTTATATAATTCAATAAAGAAGTTACAGACTGATGAGTTGGATGAA
CAACAATATTC
>RG44F0120 Genomic segment corresponding to mRNA: XM_462504 Debaryomyces hansenii CBS767, DEHA0G23386g predicted mRNA.
AACTTACTGAAAGTCCCTTTGCAAATTGTAAACTAGCACTCAACGAGCCTACCATACCAG
GACCTCGCGTGCAACATATCAAATCTGGTGGTGAAGTTGAATTAAGATTGTGTTTCTTAC
AGAATTTAGCTACCAAATTTGCAATCGTAAATTGATGAAACTCGTGTGCATCTGTGGGAA
TAATTCCACCAGTCCCAGATGAGTTCAATGTCTCTTTAAATTGGTCTATAACCTTTGGTG
CTTGATCTTTTGAATATTTATCAAGAAGAGCTACACACGCATCATCGCAAGATGATTCGA
GCGCCAAAACCATGTAACATCTACCGCCATAATATCCACCAATCCTTCTTGGTAAAATTC
CTCTCGATATGCTCGATCGTATCATATCATATCACTTATTTTTATAATGTTCTACCCGTC
TCACCTCTTCTAAATAGGGTCACTTTACTCGGATTAAATTCAATGTTTTCAATATTGCAA
AAAACACAGCACCAATAAATAATCCTACAGACTTAAATTATAAAGGATATACGCTTGCGT
TTTTACCGTTTGAGCCAAGGTTTATAAAGATGCTGTCAAAAACGTTATATTTTCAACGGT
TAGGGATGAAATATTCTTTATGCTAAATAATCTACAAATCCGGTACATAGTGAAGATGAA
AATTATCAAATTATGTAGCGACGAAAAAGGCTATCCATGCTAAGGAAAAGATTATATTCT
ATAAAAACTTTGACTACATTACGAACAGAGTCTCATTGGAGGCTTTTAGAACAATAAAAA
GCGAGAAAATATACCATTTACATTTGGCATTCATTACCCTGTATCCGAAAACCATAGTTA
GCTTGATGGTAATACCAAAGAGATAAAACCAAATCGTTAAATTTTATTCAAGATAACATA
GATTTTTATTCAAGCTCAAGAATTAAAAAAAAAATATCATCAGGTAAAACATCCTGTTAT
TAGAGACTAGAACTAGAAAAGATTAATATCCACATTCGTCATGTCCCAGGTATATACGTC
GTCCACTATACCGTTAAGTTTTGATCCACAGCATGAAGGGCATCTGCAATGGCAACATAT
TCCTCCTAGTTCGTCAGGAAATGCACCACCTGAGTCTGAATCATTCGTGGATAATGCATC
ACCAATCATTAACTGTATGTTAGCTGGTGGGTTTGGAGGAGTAGTCGGAGATTCTACTAT
GCACTCTTTAGATACTGTCAAAACAAGGCAACAAGGATTTCTGTATCAGCTTAAATATAG
AAGTATGATACCGGCATATTTAACAATTTTCAAGGAAGAGGGGTTTTTTAGAGGTTTGTA
TGGAGGATATACTCCAGCTATACTTGGATCTCTTCCTTCTACGGCCGCATTCTTCGGGAC
CTACGAATATTCAAAAAGAAAACTTATCAATGAATTCCATTTTAATGAAACTATATCGTA
TTTTATATCTGGTGTCTTGGGTGATTTAGCGTCTAGTATTTTCTATGTTCCCTCAGAAGT
CTTGAAAACAAGATTACAATTACAAGGAAGACACAATAATCCACACACTAAAGGGTGTGG
TTACAATTATAAAGGTTTAACTGATGCGATATCATCAATATGGAAAAAAGAAGGACCTTC
AACGTTAGTTTTTGGTTATAAGGAAACATTATTCAGGGATTTGCCATTCAGTGCCTTGCA
ATTTGCTTTTTATGAAAAAATCAGGCAGCTTGCTATCTATTACCATAAATCAAATGATTT
ACCAGTTTCAATAGAGTTATTCACCGGTGCCTCGGCTGGTGGATTGGCTGGTATTTTGAC
AACGCCGTTAGATGTCATTAAAACGAGAATTCAAACTGCAACTACGTCTACCGCAGCTGC
ATCCTTGAAGCCTGCATTAACTAAAAAACCTCAAAGCACAAATCCAATATTCTCAATATT
AGATAAATCATCGACAATAAAAGCTTTAAGATCTATCTATAAAATTGAAGGTGTATTTGG
GTTATTCTCAGGTGTCGGGCCTAGGTTTATTTGGACAGGAATTCAGAGTTCTATCATGTT
GTTATTGTATCAAGTTGCACTTAAAAGATTTGACCAGTGTTTGGAGTCAGGAATGAAACC
AAATTGATGACTACGATACATGTCCATTTATTATATATTTTGTAAATTATATACTTCATT
CTGTAAATACTTTAGAAACACACATACATATTTATTGTTTTATTCAAGAAAACCACTAAT
CATCAGTTGCAGATGCAAAATTTTGTCATAAAGATCATGTGACAACACAAAAATATTTCT
GTAGTATTGATATACTGACCTTTAGAGACCATAGAGTTTATGTATCAACTTCAATTCATA
TAATGGCAACATCTCAGCAGCAGGATTTGGTGATCTTCAACGATAATTCGTTAATTTCAA
ATGAAATATTGAAGTCTCCGTCGTCATACTGTTCGATAATTTCACATATACAAGGTACTT
CTCCAACATGGTTAATTAATTCACTACTTGAAAATTCGTTAATTGGAACTGCATGCCTAG
TTAATAATGACCTTAATAAAAAGATACCTAATAGATCTGAAGTCTACTTTATTTCATTCT
CCCATCCAAAGGACTTTTATATCAAAAACTGTAAGAAAAATGGATTAGATCTATCATTAT
TGCCAAACTTCAAGTTTATTGATTGTTTTAGTGATTTGTTTTTAAAGATGATTAAGAATC
CAAGCAAGGCTTCAGGTGAAGTTTCCAAGTTATTTGAAAATATTATGGATGAAATCAATG
CAAATGCTAATAATAATAAAGTTATATTCATTGAATCAATGGAAATCCTATTGTCCTCAA
CTAATATTGAAAGTAATGAGCTTTTAAAACAATGCTTCAAAATAAATAAATTGTGTCGCC
AATTGTTTGTGATACTGGCCCAAGACTATCCACAAATAATTGATTCGTCAGTAAGTATAC
CTCAAGACTCAGTATTTAAGATCACAGACTTTTTGCTGAAGCTCTACCACAGATCTCAAC
TAAATCTTAATTTACAACCTTTACCTACTGGAAGAGCAAATGATATCACGGGTTGCTTAA
CTATATCAAAAGGTGCAATTCCTTACGAAAGTATTGAAGGCGTGGAA
>RG44F0121 Genomic segment corresponding to mRNA: XM_462503 Debaryomyces hansenii CBS767, DEHA0G23364g predicted mRNA.
CGTAGGTCCCGAAGAATGCGGCCGTAGAAGGAAGAGATCCAAGTATAGCTGGAGTATATC
CTCCATACAAACCTCTAAAAAACCCCTCTTCCTTGAAAATTGTTAAATATGCCGGTATCA
TACTTCTATATTTAAGCTGATACAGAAATCCTTGTTGCCTTGTTTTGACAGTATCTAAAG
AGTGCATAGTAGAATCTCCGACTACTCCTCCAAACCCACCAGCTAACATACAGTTAATGA
TTGGTGATGCATTATCCACGAATGATTCAGACTCAGGTGGTGCATTTCCTGACGAACTAG
GAGGAATATGTTGCCATTGCAGATGCCCTTCATGCTGTGGATCAAAACTTAACGGTATAG
TGGACGACGTATATACCTGGGACATGACGAATGTGGATATTAATCTTTTCTAGTTCTAGT
CTCTAATAACAGGATGTTTTACCTGATGATATTTTTTTTTTAATTCTTGAGCTTGAATAA
AAATCTATGTTATCTTGAATAAAATTTAACGATTTGGTTTTATCTCTTTGGTATTACCAT
CAAGCTAACTATGGTTTTCGGATACAGGGTAATGAATGCCAAATGTAAATGGTATATTTT
CTCGCTTTTTATTGTTCTAAAAGCCTCCAATGAGACTCTGTTCGTAATGTAGTCAAAGTT
TTTATAGAATATAATCTTTTCCTTAGCATGGATAGCCTTTTTCGTCGCTACATAATTTGA
TAATTTTCATCTTCACTATGTACCGGATTTGTAGATTATTTAGCATAAAGAATATTTCAT
CCCTAACCGTTGAAAATATAACGTTTTTGACAGCATCTTTATAAACCTTGGCTCAAACGG
TAAAAACGCAAGCGTATATCCTTTATAATTTAAGTCTGTAGGATTATTTATTGGTGCTGT
GTTTTTTGCAATATTGAAAACATTGAATTTAATCCGAGTAAAGTGACCCTATTTAGAAGA
GGTGAGACGGGTAGAACATTATAAAAATAAGTGATATGATATGATACGATCGAGCATATC
GAGAGGAATTTTACCAAGAAGGATTGGTGGATATTATGGCGGTAGATGTTACATGGTTTT
GGCGCTCGAATCATCTTGCGATGATGCGTGTGTAGCTCTTCTTGATAAATATTCAAAAGA
TCAAGCACCAAAGGTTATAGACCAATTTAAAGAGACATTGAACTCATCTGGGACTGGTGG
AATTATTCCCACAGATGCACACGAGTTTCATCAATTTACGATTGCAAATTTGGTAGCTAA
ATTCTGTAAGAAACACAATCTTAATTCAACTTCACCACCAGATTTGATATGTTGCACGCG
AGGTCCTGGTATGGTAGGCTCGTTGAGTGCTAGTTTACAATTTGCAAAGGGACTTTCAGT
AAGTTGGAATAAGCCATTGATAGGAGTCCATCATATGTTGGGGCATATTTTGATAGCAAA
TTTACCAAAGAGTCAACAACCCGAAATGGAGGCACCTAAATATCCATTTTTAAGTCTACT
TTGTAGTGGGGGCCATACCATGCTCGTACTTCTGAAATCTCTCACTGAGCATGAGATAAT
CATTGATACGGTGGATATTGCGGCCGGTGATTCTATCGACAAGTGTGCCAGGGAGTTGGG
TTTAGTAGGAAATATGTTGGGAAAGGAATTAGAAAGCTACGTCAAAGCCATTCCTGAGGA
CTTGAAAAAAAAATTCGAAAACACAGATACAAAGTCAAGAGATAATGAGTTTAAATTTCA
GCTTTCTCTCCCTCTAAGAAGTCCCAAGCACCTAAAAATTCCCGAAAAGTTAGAATTTTC
TTTTGCATCATTTTTGAGTACAATTCAAGGTTACAGGACAAAATATTTTAACGGTAAAGA
TTTTGATGAGATGACAAAAATGTTCATTGCATTTAAGCTTCAAGAATTGGTTCTTGACCA
TATGGTTAACAGAATAAATATCGCATTGATTAAACACGGGATTGATACAATAAACTACAC
GAAAGCAGATGGAAAATTTAAGGGTGTTCAAGACTTTATTTGTTCAGGAGGAGTTGCATC
GAATCAACGATTAAGAAATAAACTTCATAACAATTTAAATTACAGAAGCTTGACTAAAGA
ATCAGAATCGCATATTCTTAATTTCCATTTTCCCGATTTAGCATTATGTACTGACAATGC
CATTATGATAGGGGTTGCAGGTATTGAAATATTTGAAAATCTAAAAGTTAAATCCGACTT
GAATATTTTGCCAATTAGAAAATGGCCAATGGATGAGTTATTGAAAGTTGACGGGTGGGT
TCAATTGAATGATGAAGAAATTAATAAAATACGAAATTTAGATCTATAAATTTATATGTA
CATAGCAAATCAATTGTTTATTAAGCATTATTCATTAATTTCATCATCGTCACTAGATGA
GTACGTATCATCTGCTTCAGGTCTGGTATCTAAATAAGACTCTGTTATGTTGAATCTCTT
TATCAAACCTTGCCAGGTTTTATAATCAAATGTTGCAATATGGTGATTTGATTCTCCATT
AGAAGGGTTTAATTGACTGACTTCGTATTCCTGTGGGTTAACAGTTTGAACAATCGGTAT
TCCTTCATCATTTAGGTACAATTTTAATCTCGCATCTTTGATAAGAAAACTTGTAAAGAA
TAGATTTTCAATTGACTGAGCAAATGAATTAGGGTTAATAAAAAATTTGAAGAAGTTAAC
CCCAGCATCATCTTTCTTTTGAACGAAAGTTTTATATACATTTTTAACCATATGAGCCGT
ATTCTGTTCTTCATTTCCTGATATATCATTAGCTTGAACCAGCTGAGCCGTCGTTGAAAG
ATAGTTTTTCGTATCGTCTATATTTCTTGTCCTCCCTAACTGCTTTCTTCTTTCCGTTTC
CAAAGGTCCGTAAAGAGAGTCTGTAACAACTGCCTTATTACTTACCGAGCAATATAAAGC
ACCTAACTTAAGCCAGTTATAAGAATTGAAGGTATCTTCCTTAGTACTCGTTTCATTATA
ATCACCTTCATAATCATCTTCCACTGTTGCCTCGTTGGGGTTCAAGTAGCTTCTTAAACG
AGAGAGAAAATCCTTCTGACTCAACGATATTCCCATATCATCGAATTTCAAATTTTTAGC
ATTAGTCGCTGCAAATTTGGACGTATCCATAAATGCTTCTGCATCCTTCAAGTGAACCTT
CGTATCTCGATTATGCTCTTTCTGGACGATCTCATAGATCACTTTTAACTCTCGTAAATG
GTCTAATACCAATGTTGTAGCTTCACCTTTATGGGCTTCTGAATTTTCATCTCGCATCTT
GCTCTTAAGAAATTCATATCTATTCATTA
>RG44F0122 Genomic segment corresponding to mRNA: XM_462502 Debaryomyces hansenii CBS767, DEHA0G23342g predicted mRNA.
TTATTATAGTTCGAATTTGTTATGGCTCCAGATACTCTGACTAACCCATATTTTCCTTGA
TAATCTTCTTCCACCGTCTCGTTTCCTTTTATTTCTACATCAATTAATTCATTAGCAACT
GCTGGCCCAAATACTGTACGTATTCTTTCAGTTAATGTCATTGTAGGACGCGTTACAAGT
ACTTGGTACGATTCACCAAATTTTTTACAACTAAACCCTACGCCTTCTGTATGAACTGCA
TACCTTCCTATCACGTCTAAGATCTTTGAAAACTCATCATTCTTAGATTTTAGCGTCTTT
AGTCTGGAAGGAACGTTGTAAAATAAATCCTCAACTATGATTTGAGTGCCATCTTTTCCA
GCTATTGGCTTGGGCTCGACATTAGGTACGTCAGCTTTGAAATTTGCATTTGTTAGTTTG
CCGTTCAAATAATAGGCCTTATGTGCTAACTGTGTCAGCTTCGTCTTAGTAATTACAGAA
AGCCTTGCAATGTGGGAGATACTAGCTAAAGCTTCTCCTCTAAACCCATATGTTGCAATA
CTTTCTAAATCTTCAAATTTGGAAAGCTTCGATGTGGTAAATCGCTCACATAAAAGACAC
ATGTCATCTTTATTTATACCATGCCCATTATCACTTATTTGTAATAACTTGAGTCCACCA
TCTTTTATAAGAATATCAATCATTGTAGATTTAGCATCAATCGAGTTTTCTAGTAGTTCT
TTCAAGGCATTTGCAGGTTGTATTATAATTTCTCCTGCAGCAATTCTGTTAACGACAGAT
GTATCTAAATGTTTGATCTTCTGTCTTTCATTTTCATTCATTGATCCGTTATCGACCATA
TTCAGGATTATTAAACATGAAAATATAATAATATTACTACTTGAATTTTTATGAAGAAAT
GCATTACGCGCAAGTCTTATATCAATCATTACAGAAATTAGCTAAAGTTAATTTATGGAT
TAACTCATAGAAGCCATCTAAATTACGAGGATTGGATAATATGTCTAGCACGAAGCTAGA
GCCTACAAATGAAATTTCTAATGCAGTTCCTTCAAATGGTTTAATAAACAACTTGGAAAA
CAACGGGGATGAAAGTACCAGCGATTCAGACGAAAACTCATACGATAGTAGTTCTGATGA
AAGCCTAGACAATGGAGAACCTGTAAGAAAAATACAGAAGACAGATAAAAATACCTTAAT
GAATAGATATGAATTTCTTAAGAGCAAGATGCGAGATGAAAATTCAGAAGCCCATAAAGG
TGAAGCTACAACATTGGTATTAGACCATTTACGAGAGTTAAAAGTGATCTATGAGATCGT
CCAGAAAGAGCATAATCGAGATACGAAGGTTCACTTGAAGGATGCAGAAGCATTTATGGA
TACGTCCAAATTTGCAGCGACTAATGCTAAAAATTTGAAATTCGATGATATGGGAATATC
GTTGAGTCAGAAGGATTTTCTCTCTCGTTTAAGAAGCTACTTGAACCCCAACGAGGCAAC
AGTGGAAGATGATTATGAAGGTGATTATAATGAAACGAGTACTAAGGAAGATACCTTCAA
TTCTTATAACTGGCTTAAGTTAGGTGCTTTATATTGCTCGGTAAGTAATAAGGCAGTTGT
TACAGACTCTCTTTACGGACCTTTGGAAACGGAAAGAAGAAAGCAGTTAGGGAGGACAAG
AAATATAGACGATACGAAAAACTATCTTTCAACGACGGCTCAGCTGGTTCAAGCTAATGA
TATATCAGGAAATGAAGAACAGAATACGGCTCATATGGTTAAAAATGTATATAAAACTTT
CGTTCAAAAGAAAGATGATGCTGGGGTTAACTTCTTCAAATTTTTTATTAACCCTAATTC
ATTTGCTCAGTCAATTGAAAATCTATTCTTTACAAGTTTTCTTATCAAAGATGCGAGATT
AAAATTGTACCTAAATGATGAAGGAATACCGATTGTTCAAACTGTTAACCCACAGGAATA
CGAAGTCAGTCAATTAAACCCTTCTAATGGAGAATCAAATCACCATATTGCAACATTTGA
TTATAAAACCTGGCAAGGTTTGATAAAGAGATTCAACATAACAGAGTCTTATTTAGATAC
CAGACCTGAAGCAGATGATACGTACTCATCTAGTGACGATGATGAAATTAATGAATAATG
CTTAATAAACAATTGATTTGCTATGTACATATAAATTTATAGATCTAAATTTCGTATTTT
ATTAATTTCTTCATCATTCAATTGAACCCACCCGTCAACTTTCAATAACTCATCCATTGG
CCATTTTCTAATTGGCAAAATATTCAAGTCGGATTTAACTTTTAGATTTTCAAATATTTC
AATACCTGCAACCCCTATCATAATGGCATTGTCAGTACATAATGCTAAATCGGGAAAATG
GAAATTAAGAATATGCGATTCTGATTCTTTAGTCAAGCTTCTGTAATTTAAATTGTTATG
AAGTTTATTTCTTAATCGTTGATTCGATGCAACTCCTCCTGAACAAATAAAGTCTTGAAC
ACCCTTAAATTTTCCATCTGCTTTCGTGTAGTTTATTGTATCAATCCCGTGTTTAATCAA
TGCGATATTTATTCTGTTAACCATATGGTCAAGAACCAATTCTTGAAGCTTAAATGCAAT
GAACATTTTTGTCATCTCATCAAAATCTTTACCGTTAAAATATTTTGTCCTGTAACCTTG
AATTGTACTCAAAAATGATGCAAAAGAAAATTCTAACTTTTCGGGAATTTTTAGGTGCTT
GGGACTTCTTAGAGGGAGAGAAAGCTGAAATTTAAACTCATTATCTCTTGACTTTGTATC
TGTGTTTTCGAATTTTTTTTTCAAGTCCTCAGGAATGGCTTTGACGTAGCTTTCTAATTC
CTTTCCCAACATATTTCCTACTAAACCCAACTCCCTGGCACACTTGTCGATAGAATCACC
GGCCGCAATATCCACCGTATCAATGATTATCTCATGCTCAGTGAGAGATTTCAGAAGTAC
GAGCATGGTATGGCCCCCACTACAAAGTAGACTTAAAAATGGATATTTAGGTGCCTCCAT
TTCGGGTTGTTGACTCTTTGGTAAATTTGCTATCAAAATATGCCCCAACATATGATGGAC
TCCTATCAATGGCTTATTCCAACTTACTGAAAGTCCCT
>RG44F0123 Genomic segment corresponding to mRNA: XM_462501 Debaryomyces hansenii CBS767, DEHA0G23320g predicted mRNA.
GCATCATCTTTCTTTTGAACGAAAGTTTTATATACATTTTTAACCATATGAGCCGTATTC
TGTTCTTCATTTCCTGATATATCATTAGCTTGAACCAGCTGAGCCGTCGTTGAAAGATAG
TTTTTCGTATCGTCTATATTTCTTGTCCTCCCTAACTGCTTTCTTCTTTCCGTTTCCAAA
GGTCCGTAAAGAGAGTCTGTAACAACTGCCTTATTACTTACCGAGCAATATAAAGCACCT
AACTTAAGCCAGTTATAAGAATTGAAGGTATCTTCCTTAGTACTCGTTTCATTATAATCA
CCTTCATAATCATCTTCCACTGTTGCCTCGTTGGGGTTCAAGTAGCTTCTTAAACGAGAG
AGAAAATCCTTCTGACTCAACGATATTCCCATATCATCGAATTTCAAATTTTTAGCATTA
GTCGCTGCAAATTTGGACGTATCCATAAATGCTTCTGCATCCTTCAAGTGAACCTTCGTA
TCTCGATTATGCTCTTTCTGGACGATCTCATAGATCACTTTTAACTCTCGTAAATGGTCT
AATACCAATGTTGTAGCTTCACCTTTATGGGCTTCTGAATTTTCATCTCGCATCTTGCTC
TTAAGAAATTCATATCTATTCATTAAGGTATTTTTATCTGTCTTCTGTATTTTTCTTACA
GGTTCTCCATTGTCTAGGCTTTCATCAGAACTACTATCGTATGAGTTTTCGTCTGAATCG
CTGGTACTTTCATCCCCGTTGTTTTCCAAGTTGTTTATTAAACCATTTGAAGGAACTGCA
TTAGAAATTTCATTTGTAGGCTCTAGCTTCGTGCTAGACATATTATCCAATCCTCGTAAT
TTAGATGGCTTCTATGAGTTAATCCATAAATTAACTTTAGCTAATTTCTGTAATGATTGA
TATAAGACTTGCGCGTAATGCATTTCTTCATAAAAATTCAAGTAGTAATATTATTATATT
TTCATGTTTAATAATCCTGAATATGGTCGATAACGGATCAATGAATGAAAATGAAAGACA
GAAGATCAAACATTTAGATACATCTGTCGTTAACAGAATTGCTGCAGGAGAAATTATAAT
ACAACCTGCAAATGCCTTGAAAGAACTACTAGAAAACTCGATTGATGCTAAATCTACAAT
GATTGATATTCTTATAAAAGATGGTGGACTCAAGTTATTACAAATAAGTGATAATGGGCA
TGGTATAAATAAAGATGACATGTGTCTTTTATGTGAGCGATTTACCACATCGAAGCTTTC
CAAATTTGAAGATTTAGAAAGTATTGCAACATATGGGTTTAGAGGAGAAGCTTTAGCTAG
TATCTCCCACATTGCAAGGCTTTCTGTAATTACTAAGACGAAGCTGACACAGTTAGCACA
TAAGGCCTATTATTTGAACGGCAAACTAACAAATGCAAATTTCAAAGCTGACGTACCTAA
TGTCGAGCCCAAGCCAATAGCTGGAAAAGATGGCACTCAAATCATAGTTGAGGATTTATT
TTACAACGTTCCTTCCAGACTAAAGACGCTAAAATCTAAGAATGATGAGTTTTCAAAGAT
CTTAGACGTGATAGGAAGGTATGCAGTTCATACAGAAGGCGTAGGGTTTAGTTGTAAAAA
ATTTGGTGAATCGTACCAAGTACTTGTAACGCGTCCTACAATGACATTAACTGAAAGAAT
ACGTACAGTATTTGGGCCAGCAGTTGCTAATGAATTAATTGATGTAGAAATAAAAGGAAA
CGAGACGGTGGAAGAAGATTATCAAGGAAAATATGGGTTAGTCAGAGTATCTGGAGCCAT
AACAAATTCGAACTATAATAATAAAAAGAAAATTCAACCAGTTTTCTTTATTAATCATAG
ATTAGTTACTTGTGAACCATTGAAAAGAGCTATTAGTTCCATTTATCAATTCTTTTTACC
AAAAGGCACTCAACCTTTTATGTATTTGAGTTTGGAAATTGAACCGCAAAATCTTGACGT
TAATGTTCATCCGACTAAAAGAGAAGTTAGGTTTTTGTATGAAGATGAAATCATAGAGAT
AATTAGCTCAAAGGTACACCAGTTATTATCGAGTATTGATTCGTCGAGAAAGTTTAAAAC
GCAAAACATATTATCAAATAGGCAAGATCTTAAGAGGTCAAATGATGAATTCTCTGGATT
ACCCCGTGAACATACACTTAACCAGTCTCTGTCACAACCAGCAAAGAAATATAGACAAGA
AAATAAGTTAGTTAGGGTTGATGCACAACAGTCTAAACTCAATACGTTCTTGACGGGACA
AACAGATAGTAATTATCACGGACAAATGACGAAAGAGTTCACACAACCTGAGATAATACA
AGAAGAGATACCGGCTGATATTGAAAATGAAGCGACCGAATCAAGGTTGGATAGTCAGAT
TAAATCCAATAATAGTATAGACTCACGAGGCGTTAATTCTAGCCTTGATTCACAGTTTCA
AATGTCTAATCGGAAAAGAATGAAAGTAAATCTTGAGAGCATATTAAGTTTAAGAAAAGA
GACGACAGATATAGTACATAAACCATTAACAAACATATTTAATAACTCATCGTATATTGG
AATCATCGATGAACTGAGGAGGCTCTGTTGTTTCCAGTTTGACGTTAAATTATTCATGTG
CGATTATTCGGCCGTACTTTATGAATTTTTTTACCAAGTAGCTTTGTCTGAATTCTGTAA
CTACGGTGAGATTACGTTATCCGAGACACTATCATTAGATGAACTACTTGAACCGTTATA
TCTTTCTGTATTAAATAATGACAGAAAGTTGCAAAAAAAGACAGACATAATTTTAAAGAT
AATGAGTATGAAGGATATGTTTATGGAATATTTTCAGATAAATTTCAGTTACGATACAGA
TGGAAAAGCTTCAATTCTTGCACTTCCAATGCTTTTGAAAAATGTTAAGCCATATTTATC
AAAATTGCCATATTTCATCTATAGATTAGGATCTCGTATAGATTACGAGAATGAAAAGGA
GTGTTTGAATGGGATATTAAGAGAAATTTCATTATTGTATGTACCTGAATCGATTTCAAA
CGACTTTACAAGAGTCGATACTACTGGTATACCAAACAAACAAGAGCAGACACAAGAATA
CGAGAAACAGAAGAATGTTGTAAAAAGAAATGAACTTGACAACATTTTGGAGCATGCTTT
ATTTCCCGCTCTTAAACAAAGATTCCTAGCTACTGAAAACATACTTGGTGCTGTAGTTCA
AATTGCAGACTTACCTGGTTTATATAAAGTATTCGAGAGATGTTAAAAAGGATGTAGGTC
TGATCTAAAAATCACAATCATACGACATTATTATATACGACATTTGTAGTGTGAAAAATA
GATATGGAGTACTTGAACAATATAGAATCAACTAGGCTTCTAGACCTAGATAGTTACCAT
AATAGTTCAGATTGTAAACTACGAGACATTAAAATGTTAATTGAAACTTCTCCAAATGAG
AAGTATATGAATACGTTGAATTTCGACTGTTTTCCTAAATCTGTGGACAAGTTCCAAGAT
TCTCCAGAAGTTTTCCAACAGATTATATTTATTGACTACCAATTGCAATCTTTGATTCAG
AGGCAGTTGAAGAATTTAAGTATTATAGAGTGTCGTGATTCTATTTCGAAAAATAGTGGT
TCTTTACGAGAAAGTTTGACTAGTCTAATTCGATTTGCTGAATCGCTTGAAAATTACCAT
GATATTCCAAATACTAGTCATGAAGAAAAATTATACTACGCTGTCATAATGACTCATTTG
TATTACCTAAACTCACAAACCGAAGAATTGATACGTACCAACGAAAAATTTGAGTCATCA
ATACCATCAACTTTACATTCTTCAGCATATATACATAATGATTTCGTTGAATATTTGGCT
TGCCGTCAGATAGTGTTATTAGGTTTGAGCGATGAACAAAGTAGATATAAATTATGGGCT
GAATATTTAATTTCCTTAAAAAAGCCATTTACGAAATCCAATATAGCTGCATCGCATTGG
CTAGATGTACTATTTGGCGGAATGGCTTTATTATTATCTAGCCAGGATAAAAAATTGATA
ACCTTTGACAGCGATATTAAAGCTCAGATTTTTGCGAAAAATAACCTTATGTTGGTTCTG
TTCAGTAACTATTTAATGAAGATTGAAAACAGACATTTTCTTGACGCTGATTTTAGAGCA
CAATTTTCAAATTACTTGAAGATACATATCGAGTCCATTATCAAGAATGAAAACCATTTC
CCAGACGCTAGCTCAGAAAATCATGA
>RG44F0124 Genomic segment corresponding to mRNA: XM_462500 Debaryomyces hansenii CBS767, DEHA0G23298g predicted mRNA.
AGTTTCAAATGTCTAATCGGAAAAGAATGAAAGTAAATCTTGAGAGCATATTAAGTTTAA
GAAAAGAGACGACAGATATAGTACATAAACCATTAACAAACATATTTAATAACTCATCGT
ATATTGGAATCATCGATGAACTGAGGAGGCTCTGTTGTTTCCAGTTTGACGTTAAATTAT
TCATGTGCGATTATTCGGCCGTACTTTATGAATTTTTTTACCAAGTAGCTTTGTCTGAAT
TCTGTAACTACGGTGAGATTACGTTATCCGAGACACTATCATTAGATGAACTACTTGAAC
CGTTATATCTTTCTGTATTAAATAATGACAGAAAGTTGCAAAAAAAGACAGACATAATTT
TAAAGATAATGAGTATGAAGGATATGTTTATGGAATATTTTCAGATAAATTTCAGTTACG
ATACAGATGGAAAAGCTTCAATTCTTGCACTTCCAATGCTTTTGAAAAATGTTAAGCCAT
ATTTATCAAAATTGCCATATTTCATCTATAGATTAGGATCTCGTATAGATTACGAGAATG
AAAAGGAGTGTTTGAATGGGATATTAAGAGAAATTTCATTATTGTATGTACCTGAATCGA
TTTCAAACGACTTTACAAGAGTCGATACTACTGGTATACCAAACAAACAAGAGCAGACAC
AAGAATACGAGAAACAGAAGAATGTTGTAAAAAGAAATGAACTTGACAACATTTTGGAGC
ATGCTTTATTTCCCGCTCTTAAACAAAGATTCCTAGCTACTGAAAACATACTTGGTGCTG
TAGTTCAAATTGCAGACTTACCTGGTTTATATAAAGTATTCGAGAGATGTTAAAAAGGAT
GTAGGTCTGATCTAAAAATCACAATCATACGACATTATTATATACGACATTTGTAGTGTG
AAAAATAGATATGGAGTACTTGAACAATATAGAATCAACTAGGCTTCTAGACCTAGATAG
TTACCATAATAGTTCAGATTGTAAACTACGAGACATTAAAATGTTAATTGAAACTTCTCC
AAATGAGAAGTATATGAATACGTTGAATTTCGACTGTTTTCCTAAATCTGTGGACAAGTT
CCAAGATTCTCCAGAAGTTTTCCAACAGATTATATTTATTGACTACCAATTGCAATCTTT
GATTCAGAGGCAGTTGAAGAATTTAAGTATTATAGAGTGTCGTGATTCTATTTCGAAAAA
TAGTGGTTCTTTACGAGAAAGTTTGACTAGTCTAATTCGATTTGCTGAATCGCTTGAAAA
TTACCATGATATTCCAAATACTAGTCATGAAGAAAAATTATACTACGCTGTCATAATGAC
TCATTTGTATTACCTAAACTCACAAACCGAAGAATTGATACGTACCAACGAAAAATTTGA
GTCATCAATACCATCAACTTTACATTCTTCAGCATATATACATAATGATTTCGTTGAATA
TTTGGCTTGCCGTCAGATAGTGTTATTAGGTTTGAGCGATGAACAAAGTAGATATAAATT
ATGGGCTGAATATTTAATTTCCTTAAAAAAGCCATTTACGAAATCCAATATAGCTGCATC
GCATTGGCTAGATGTACTATTTGGCGGAATGGCTTTATTATTATCTAGCCAGGATAAAAA
ATTGATAACCTTTGACAGCGATATTAAAGCTCAGATTTTTGCGAAAAATAACCTTATGTT
GGTTCTGTTCAGTAACTATTTAATGAAGATTGAAAACAGACATTTTCTTGACGCTGATTT
TAGAGCACAATTTTCAAATTACTTGAAGATACATATCGAGTCCATTATCAAGAATGAAAA
CCATTTCCCAGACGCTAGCTCAGAAAATCATGATTTAAACTTTTTCGTCTATAACTTGTA
CGAATCGTTGAGTTACGTTCCTATGAAATATCACATTTTAAGTGGCCTGTTATCGAAAAA
GTTGTTGATTAACTTAACCCAAAAATCATACCAAAGTCAGATAATTTTGAGGACCTTGAT
CAAGACATTGATTGATCGGGAAGAATATGATGAAGCATACGCTGCATTTAAAACCTATAT
CAGTTACATTGAAAAAGATCAGGAACAGCATAATGGATACATACATGATATTTTATCAAT
TATTGACACATACGCAACTTGCATATTACGTTTTAATCCTTTAGATTCTCTTTCTCTTCA
ATCTAATGATTCGAAGAAGTTTAAATATGTCACCCGGGATCAAATATTACATTCATTGGA
TAAATGTGCTGTCGAATCAAAGGGCTATTTACGCGAGCTTGCAAATACCTGCGATTTGAA
GTACGATGACTCTCCAAATGATAATCATATTTCATTCTTATATCTGAAGTATAACGATAA
TGTGATGCAGGAGGATAATTCCTATTTTATTAGGCTAATCTCCAAGTCATGGTATTCTTT
AGGATATTATTACTACTACTTGTGCAGCTTTGAATTGCCAAATTATGAGACGATTGATGC
TTATACCAGTAAAGTTCTCAAATATTACAAAAACAGTTTGATAATTGATATCACAGGTAA
TATTTCATATTTGTTCAATTATGCGTTGATATTATCGTACAATAGATCAATACAACAAGC
CATTAAATTATGCAAGTTCATTTTAAAGAGACACCCGGAATCATTCAAGACCTGGAATTT
GTATGCATTATTGCTCACCTCGTTAGAAACGCATAGTTCTGGTGAGAATGCCCAGAACCA
GAAACACACGTATCAAGTTAATGTCACAATCGATGGTAGTATTAATGATACTATGAGCGG
TGGCGCCAATGGTACTGCTGCATCAAATATCCAAATGACTAAGATCAGAGAACTGGAAAA
GATCATTAATAATGGTCTCAATATTGCTGGTATATATCTTGTTAAAAATCGCAAATCCAA
TTTGAACCTTACAAATGAAACTAAGTTTGATATATTGCGATTGAGATTAACTCAGTTATC
AATCTGGGAATCAACATATGGAACTCATTATATTTTAGAATATTTGTCGGAAGTTTTCGT
ACTATATAACGAACTATTTGATATTGATATTGGAACCAATAAGAGTGATAATACACAACT
TCGAACAAATATTGCTAAGTGGTCGCATAGACCGAGTTTTATAGATCCATCATCTAATCA
AAATAATGATATTAAACAGGAGAATCATTTATCAAAGGAGAAAAAATTAGCAAAGGATAA
AATAAAAAGGATGTCAAAAATATCCAAGTCTAAAGAAAGACACGATTATCAAACTAACGG
TACATCGATGAAAAAGTTGAATGTGACAGAAAGAAAAATTCTACAGGATATCTGGGTATG
GGCTAGTAAGATATATTTAAAAATAGGATTGTTAGAAGAAGCTGAACAATGTATTGTTGA
AGCGGAAAGTATCCATGAACCAAACACCAAAACTATTACAAGCCTAGGTTTAATATGCTC
AAGCAATAGGAAATTCTTGGCTCTACAGGAGTTCGAAAGATCCCTAGAAATATTAAATGA
GCCGATCAACTACTATAAGAAGAGAGAACTTGGTACTACATTACTAGGATTGTGCAAATT
AATCATTCTTGATGACAATATCGATAACTCTTTATTCATATCAACAAAGGATTTGAGCTC
TGGGTTAATCAGATTGAAAAACTACTTAGAACAATTTTCCCAAAGTTGGCCCTTTGGCTA
TAACAATTCTGAAATCTGGTGGTATTTGAGCTTGATCTACGAAAAGATAGACGATAAAGT
TATGTTAACTAAAAGCTTGTGGAAATGTGTTGAATTAGAAGATTTTAGGCCGGTAAGGGA
CTTTGATTGTTGTAGCGAATTTATTCCTTAGTTGGATATATATAGGTATTATATATTTAA
TAGCAGTCTAATATGAAGGTATTTGCTGTATCGGCGATAATAGTGCGAACTGCGACATTT
GTTGCGTATCATCAAAAAAAATTACACTTCAATTACAATACAAGCTGGCCTATTCATTCA
AACAACTAACACAATGACTGAAGTATTACCAAAGAACATTGAATATTGCGAAGTGTGTAC
CTTCCCTCCAGAATATTGTGAATTTGGTCTTTCATTTAAAAGGTGTAAAGAATGGTTACA
AGAAAACCAACCAGAATTATTTGAAAAATTATATAGTGCAGATGCATTGGCAAATGCTAC
TTCAACATTATCGTTAGAAAAAGAACAAAAAATATCGCAAGAAATGGAGAAGAAGCAAGC
TAAAGAGGAAGCTAAATTGGAAAGAGAATTGCAGAAGAAATTGTCATCGAAAGTCACAAT
TAAGAGAATTGAAAGAAATAAGAGAAAGCATGTTATTTCCATTTCGGGATTAGAAGTCTT
CAATATTGATATGAAGAAATTAGCCAAAACCTTCGCATCTAAATTTGCTACTGGTGCATC
AGTCACTAAAAATGCAGAAAAGAAGGACGAGATTATTGTTCAAGGTGATGTTAGTGATGA
AGCTAAGGATTATATCGAAAAATTATTACAAGAGAAAGCATTAGATGAAGTTAAAGTTGA
ACAAATCGACGAAAAGAAAAAGAAGAAGCCACCGGCACCTTAATTCATGTAAACCTAGTT
ATATATCTAAGTTAATTATATTTCATTCATTAAAATTTTTTATTAGATTCTGAATTATTT
GAATTATATATAAACGAGTAATTCTTAATTATACTCTTTAATTTGGGCTTCTGCAATATT
GAATAATATAGCTTGAAACCCATCATTCAACAATGAATGCCAACTAGTGTAATTACATAA
TTACCAATTGCCATGCTATCGGTTAATTCAATACATTATATAGAAACTTCAAGCTTATCA
TTTATAATGAA
>RG44F0125 Genomic segment corresponding to mRNA: XM_462499 Debaryomyces hansenii CBS767, DEHA0G23276g predicted mRNA.
TTTAGAATATTTGTCGGAAGTTTTCGTACTATATAACGAACTATTTGATATTGATATTGG
AACCAATAAGAGTGATAATACACAACTTCGAACAAATATTGCTAAGTGGTCGCATAGACC
GAGTTTTATAGATCCATCATCTAATCAAAATAATGATATTAAACAGGAGAATCATTTATC
AAAGGAGAAAAAATTAGCAAAGGATAAAATAAAAAGGATGTCAAAAATATCCAAGTCTAA
AGAAAGACACGATTATCAAACTAACGGTACATCGATGAAAAAGTTGAATGTGACAGAAAG
AAAAATTCTACAGGATATCTGGGTATGGGCTAGTAAGATATATTTAAAAATAGGATTGTT
AGAAGAAGCTGAACAATGTATTGTTGAAGCGGAAAGTATCCATGAACCAAACACCAAAAC
TATTACAAGCCTAGGTTTAATATGCTCAAGCAATAGGAAATTCTTGGCTCTACAGGAGTT
CGAAAGATCCCTAGAAATATTAAATGAGCCGATCAACTACTATAAGAAGAGAGAACTTGG
TACTACATTACTAGGATTGTGCAAATTAATCATTCTTGATGACAATATCGATAACTCTTT
ATTCATATCAACAAAGGATTTGAGCTCTGGGTTAATCAGATTGAAAAACTACTTAGAACA
ATTTTCCCAAAGTTGGCCCTTTGGCTATAACAATTCTGAAATCTGGTGGTATTTGAGCTT
GATCTACGAAAAGATAGACGATAAAGTTATGTTAACTAAAAGCTTGTGGAAATGTGTTGA
ATTAGAAGATTTTAGGCCGGTAAGGGACTTTGATTGTTGTAGCGAATTTATTCCTTAGTT
GGATATATATAGGTATTATATATTTAATAGCAGTCTAATATGAAGGTATTTGCTGTATCG
GCGATAATAGTGCGAACTGCGACATTTGTTGCGTATCATCAAAAAAAATTACACTTCAAT
TACAATACAAGCTGGCCTATTCATTCAAACAACTAACACAATGACTGAAGTATTACCAAA
GAACATTGAATATTGCGAAGTGTGTACCTTCCCTCCAGAATATTGTGAATTTGGTCTTTC
ATTTAAAAGGTGTAAAGAATGGTTACAAGAAAACCAACCAGAATTATTTGAAAAATTATA
TAGTGCAGATGCATTGGCAAATGCTACTTCAACATTATCGTTAGAAAAAGAACAAAAAAT
ATCGCAAGAAATGGAGAAGAAGCAAGCTAAAGAGGAAGCTAAATTGGAAAGAGAATTGCA
GAAGAAATTGTCATCGAAAGTCACAATTAAGAGAATTGAAAGAAATAAGAGAAAGCATGT
TATTTCCATTTCGGGATTAGAAGTCTTCAATATTGATATGAAGAAATTAGCCAAAACCTT
CGCATCTAAATTTGCTACTGGTGCATCAGTCACTAAAAATGCAGAAAAGAAGGACGAGAT
TATTGTTCAAGGTGATGTTAGTGATGAAGCTAAGGATTATATCGAAAAATTATTACAAGA
GAAAGCATTAGATGAAGTTAAAGTTGAACAAATCGACGAAAAGAAAAAGAAGAAGCCACC
GGCACCTTAATTCATGTAAACCTAGTTATATATCTAAGTTAATTATATTTCATTCATTAA
AATTTTTTATTAGATTCTGAATTATTTGAATTATATATAAACGAGTAATTCTTAATTATA
CTCTTTAATTTGGGCTTCTGCAATATTGAATAATATAGCTTGAAACCCATCATTCAACAA
TGAATGCCAACTAGTGTAATTACATAATTACCAATTGCCATGCTATCGGTTAATTCAATA
CATTATATAGAAACTTCAAGCTTATCATTTATAATGAAGTAACATTCTGTGGGAGAGAGA
AATTTTGTTTGAACATTGTTAGACAATTTAATAGCCTTTATATCTTCATTATCCAAAAAC
GCATAAATTGTTTTACAGTATCATTTAAAAAACCAAGTGAATAATAACGTGATCTCTTTA
ATAAGAAGTCGTATTCAATCATATTCGACTTAGCAGTAAATGTAAATTGAATTGAAGTAC
ATTGCAGTTGATAAATACTTCTTCCTTTCTCTCGGTAAACATCAGTAGAAGTTTTGTTGT
AGATTTATAATAAAACATTCTCGTATCTATGCCAGAAATTACTAGATTAAAGATATTTTA
GATTAATACTTTCGGTTTCAAGACTTACTAACCTAATAATTTTATCATGCTTCCATTTCG
ATAGCCGTATGCGAAAAATGCAGCAGTGTTATCAGAACATTTAAGAGCGATGAACCGTTA
ATTTGATATTTGTTTGGTAAGTGGAAATTATTAGATACAAAAGTCAAATCCCTTTGTACC
TCTTTTGACATTACTACTTCGCAAGACTAATTTGAATACTTCCGGCTAACAAAAGAAAGA
ATTATAACAAGTGTTCAATACCACTGGACGCAAGAACCTATTATCAAATAACAGCAGACG
TTTATCCATTCCTATTGTTTTCTGTTTCTGCGCTATAGTTTACTCTATACCTGCAAAGGT
TCTTCACGAAGATAACAATAAGAAGCTCTCTATATAGCCTAGTCGCGTAT
>RG44F0126 Genomic segment corresponding to mRNA: XM_462498 Debaryomyces hansenii CBS767, DEHA0G23254g predicted mRNA.
CGTTTCTCACCTAAAGAATCCTCGAAACTTGCTCAATATGTATTCAGGGTTGTCTAATCG
ACCCTACCCCCACTATCGTCTATTCGCTTCAACCTGCTATTGTACCTTTTTTGTGGCTAT
ACTAAGGCTATACAATTATTACTCATGCGCGATTTATGCGACATCGAATTTTAGTAAAAT
TAAACGAGTCCTATTAAGGAGGTACATTTTATGGACTCGTGTGGTCTGAACGCAAGATTG
TTAGTGTACCAGTATATACCTTCTGCGGTGACTATTTCTCATATATGCCACAGATAATAT
AACGGATATGCGGTACCTCTTACATATTGTGCGGGATTAGGAAATCAATCAACAATTCGC
ATTATAAAGGTTCAGGAGTGTAGTTCTCTATAGTGTTTTAACAAAAGGTGATGACAGTAC
AGATGGAGACCGCCTATAGTAGTTGCGTGATCTAATTGTGGTCACGAGAGAATATATGTT
GAGTTCACTGAAGATACTGTTCAGACAAAACCGTTCGGATTTTAACGCGATGAGGCGGTG
TAAACGTAGGTGTGAAATTCGGTCAATGTGCGCATAGACTTATGCTTCCATGTTCGTTAC
TCCTGGCAGTAAGATGTGCCCCGCCCGTAAAAGTAAAAAATTACTCGAATTTTTACGACA
AATGACATTTTGGTGAAAAAATTTATCTGTCTATAGTACAAAATACTTAGATTTTTAGCT
AAACATACCACAGACTTCGAAAGTTAGTGATTTGAGTATAGATAAACAATCTTGACACTG
AATAGTCAGGAAAGTATAATACATTTGCATTCTTAAAATAGACGATTATAGGCTTGCTTG
TTAGTTGTTTTATTAAATTTTAGTTAAAGGTTGAAAGTTGGATAACTTGAAAACAAACAT
TCGAATATACCATTGAGGACACATTGATACATTAATTCTATATACACACGCGAGGTTTAC
ACCCACATAGCACGAATCACATAATACGAGAGACTTGAAGATGGACATTTTCAATTCGGC
GTTGAAGAATCCGGTGCCGCCGTTGATCAAGAAGGAAGAGGAGAAGTTGGAAAGCGAAGC
AGCACTTAAGAGGAAGAAGACATCCAGAAGAAAGCACAGAAACTCGCATTTGGGGTGTGG
CACTTGTAAAAAGAGGAGGATCAAGTGTGACGAGAACTTGCCATCATGTTTGAACTGTTT
GAAAGGTAAGTTGCATTGTGCGTACTTAAATTTGGACTCCAACGCGAGAAATGCTCTTCG
AATGGCGCAATATAACCAGCATTTGAGGCAAGATAGACCTGACAACGAAAAGTCGCCCCA
ATCCAACACTGGGGGCACTAATTCATCGTCTGCATCTCCAAATGAGGTTCTTCTTAACAC
CAATGCTCCGCAAACTACATTCACTGTTCCTTATCCAATTATTCAAACTACAGCTACACC
GGTGAATATGCCTCAACAGGCCCATGTTATTCAATCTCCGTATGGACCTTTGGTTTCGTT
ACAACCGATGCAACAGCAGATGACGAACATGGCCATTCCCTATCCACAAGTACCAATGGT
TCAGTCAGCGGTTCCCCTCATATATTCCAATGCACAACCAATGGCACATATGCAGAATGG
CCATCCAATTCCGTCGCCATCAGTCTCAGTTGCACCACCATCGGAAATGAATTCAGGGAC
TCCGCCAGTTTCCCAATCCATGCGCATGCAATCTATGTCTACACCCATGATGAATACGAT
GAAAGAGAAAGACTTAGCATTGCCCCCGATACCAACTATACCTCAATCAAATACCTCGGC
ATCATTAAGAACATCCCCAAAGTTATCGAGTGCGAACCACTCTGTGTCCTACAATTCATT
ACCATCGATTAATAGCGAATATAAAATTAAACAACTGACAGATAACTCCATTAAGAATTC
ACCAATTTTACCTCCATTAAAGAATAGCCACAATAACAACAATTCTCCAAATGCCAATGC
CGAGGAATCAGACAAGAACCCAAAAATATCAAAATTGTTATCCTAGATTTAATATCTAAT
TTGTAATGAGCTGTTAGATCTTACCGGTACGTCATTCTACCAAAAATTACACTCCTTCCA
TAATGGTGTATGTTTTATGATACTGACTTAATAATCCACATAATTCTTTGCTTGTTTTGG
CAAAACAGTTTTTTTTCAACTTGATGTTTTATATTCCGCATGAAATATTTCATTTATTAA
CCTATCTATGTTATTGCACTCCATTCCCATTGGGATTCTTCATTTGTTCATTATATATTG
AGATCCTGGTTTGGCTATATTTACCAAACATCTAGATATACATTAATGACCTTCTAATAC
ACTACAAAATTTTACAATGTTCACTATGTAGAAATTTACATTTTGATCGAAGGCTGCGGG
AGTATTTGGCTTGCTTCAATAATTGTGCAAATCTGAATCATTTTGCAATTTTTACACGCT
CGATTTCCTTACATATATTCCTCAATTCACTCTTCACAATATGTCCATAAAACTACATTT
GATTGTTTGTTGTTCATCGTCGAGTTTGTGCGCTTCCACTTTTTATTCTTTCATTTCTTG
TCATGTTTAGTTTGCTTTTTTGATCTCGGAAATAATCGGATTTCAATTAAAGTTTCAGGC
TCATGTATGTTTACGATGATACATAAATCAGAGGCGCTTATCTAATTAGGAAACATCGCG
CATGAAATCACAGATGCCTATGCAGCTTTTATAACTTCTCGTATAAATTACGATGATTGC
AACTATGTAACATTTTATTTTATAACTCTTTGTGTAGGAATACTGTGTATAAACATGAAT
TCCATAGCCCTTGAAATCCGGATGTAGAAGTAACTGTTAGGAAATTGAAGCAGTATTCTA
TATCATTAGCGTTTGTCACCTCAATGGTAGTCCTTGCTTAAGCTTTCCATTTGTAATGCA
TTTATCGTATATGAAAGAGTGATACGACGTATAGGCATTTTTGGTTAGAAAATAATTGAT
AAATAAAATAATTATGCAGACTAATC
>RG44F0127 Genomic segment corresponding to mRNA: XM_462497 Debaryomyces hansenii CBS767, DEHA0G23232g predicted mRNA.
GAATAATAAGAACAAAATTATCGTTTGTTGCGGAAGCAATTGTCTCGTGTATTCCTAAAC
CACCTGGTTTGCTTGTAGTAGGATACGCATGTCAAGCACTCGTTAAACCTAGGGAGGGCG
AGAAATGGGTTATCGAAGAAAATCTTGATAATCAATATTAGCTTGAATATCTTTAATTGG
ATGGTTTTTTAAATACCAATAGATTGTTTCGTAATAATTATTTTAATATGGTTTATATCA
TGTTCTATATATTTTATGAGGATCTTTATCAAGGTCCCAAGTTCCATGAATATCATAAGT
CATGGAGGACAGAGATTTTATGCGCATCATAAATTTTCATAGGAACTCAGAAAAACTACT
GTAATCTTGAAATTCTTCTCCTAATTGGCCAATAATATAGTAATTTGAGTTATATATCAA
AATAAAGATGATAAGCAATCTAATATATGCCGTTATAAAACTTTAATCATGCATATTGAA
GTAATCTTATGTCCTATTCCATTGACGAATTTTTCAAGAGAAAAGCTTATTCTTCAATAG
TACGAAACATTATATTTTAATTTGTGTAGTTTTGGTTATCGCGGACGTTAACTTACATAG
CGAATGAATAACCAAAACTTCTTTATCTCCGACTTCCCAAAACGTATTATTCATTAAGAT
ATTTTTGAAAATCTTAAAAATACGAGCCCAATTGCATCTACGATATCACGATTTGCGCTG
TTATCTATAGATAAGACAAAATAAACATGAAACAATAAATACTAATAATTGAATACCGAT
ATACTCATTTAACCAATCAGACGGGATTTAACAATACCACATTACGATATTATTATACCT
ATTGGGTAGGTTTGTTCTCTATTTTTCAAAGAGATTTCACAATCATTCAATTAAGAAGCT
ACTATCACAAAGTTTAAAAAATGCATTTTGGAAGTAGTTAAATACTTGTACAATTTCCTC
TCTTCTGGATTTAATATACCTATTCAAATTAATAAAAAAAATGAAGAATAATCTTGACGT
TGAGAGAAATGGAGTCAGAGAATATACCACTTCTCTGGAAAAAAATGACAACATCATTAT
TGAAGTTGAAAGCAAGACCGATATTTGCAAACCAGATGGGTTGAATGGGGTACTTGGTTC
ATTCATGCCAATGGAAAACGCAGAGTTAGACATTAATTCTTCGCTCACAGAAAACCAGAA
GATTGATATTAAAATGTCCCAAGACCCTTTACAAAGATCGCTATCGAAAAAGTATAGCAC
GATCCTTGCAACAGGCGCGTGGGTAGCTACGGGGTTTTTAGTTGTTCTTGGTATTCCATT
TAGGGCAGCAGGGCCTTTGGGGTCTCTATTGGCCTATATTATCATTGCAAGTATCGTATT
TTGTACAGTTCAAGCTTTAGGGGAACTTTCTGCGGCTTATCCTACTGGTGGTGCATTTAT
AAAATACAACATTAGATTCATCGATAAGTCCTGGGGTTTCGCTATGAGTTGGAATTATTA
TATTCAATATTTGATGATGTTTCCATTGGAGTTATATGCCTTGTCAATTACTATCCAGTA
TTGGGATCAGAAAACAAACCCATCAACATATATAGCGGTATTTTACACGTTGATAATATT
GATCAATATATTTGGATTTAAAGGTTATGGCAATGCAGAATTGATCTTAGCCGCTATTAA
ACTTATTACCATTGCTGGTTTCGTCGTTTGTTCTCTTGTCTTTGTCTGTGGTGGTGGCCC
CACAGGAGAATATTTTGGGGGATCATACTGGAATGATCCTGGTTCATTTTCTCATGGCTT
CAAAGGAATTTGTTTTGCATTCGCAACTTCTGCTTTTGCGTTTGCGCGAACTGAATTGGT
TGGTGTGGCTGCTGCCTCATCACTGAACCCAAGAGAAGCTTTACGTAGAGTAGCGAAACA
TTTTCTATGGAGAACTCTTCTCATATATTTGATTCCGTTGATCTTTGTTGGGTTTCTAGT
CAGCTACGACGACGAAATGCTCTTAGGAGCTGGTCCATTAAAAGCTTCTTGTGCGCCATT
TACACTTGCCATAAAGCGCGCTGGGGTTCAAGGATTGACATCCGTCATGAATGCTGTCAT
CCTTATTTCCGTCTTTTTCATAGGAATCAACTCAATCAATTATTCTGGTCGTACATTAGC
TTCATTGGCTGCATGTGGTCAGGCACCAAAAGTTTGTGGATATATTGATAAGGAAGGAAG
ACCCATCGTTGCGATCCTTATACAAGCAGTGGTTGGAACAATCGCATTCTCGCGATCCAC
TCTCATCGGAGACATTGCAGTTGATTTCTGTTTATTATTGTCTTCGGTATCATCCATTTT
TACGTGGATGTCGATTAACTTCTCTTATATTAGATTTAGGAGAGCTATGTCAGTTCAAGC
TCGTGATCCTAATAATCTCCCTTGTACATCATTATTGGGGGTATGGGGTGCCGTTTACGC
GTGTGTAATTAGTTTCTTGGTATTGGCTGGTTACTTCTGGACCGCATTATTCCCATTGGG
TAAAGATCCAGATGCCGAGGAGTTCTTTAAAGCAGGTTTATGTTATGCTATGGTATTCGT
CTTTTACTTTGGTCATAAGTTAACTACGAAGGACTGGAGATTATTTTATAGGGCCTCTGA
TATCGATCTTGATACTGAGATGACTAAAGCGGATGTACAAAAAATTGAAGATATGGACAG
GCATGTAACGTTAATGCGGAAGGAGTCATTTTTTGCGAGGTTGTCCAGCTTCTGGTGCTA
ATTTATGCCTATTCCACCGTATAAATATTTAGAATTAAACTTGATCTGATTCCTAAACCA
TCTTGTGTTTTTGGCTCCTCGAAACAATGTCTCCTTTTTATAATTCACAATTTAATTAGA
TCTAAATCGAAATTTTTAAAAACATTTTAATTTTGTAAACAAAAATTCTGACCTTTCTAT
TTTTTCTATTGTTGTATGCATCCCATTGATTTTCCCATTTAATGCACCTGGTAGAGTTAA
AATGGAATTATTCATTTAGAAATAACACTAAGAAATGTAATTTAGTTCGCTTTTGATGTT
TCTCATGTACTCGGGATTCACACCGTTTTGCGAATACCTTTGAGTCTTATGCAAATAAGA
ATAGAATAATTTCCAAGAAGAGAAATTTGTAAGATAGAAAAGCTCTTTTGTACAATTCTC
AAATTACATGCTCCATTTTCATCCATGTAGAAATGTCCTATCGATGCAATTAGCAACAGC
TTGCAAATATACTGCCCGTCACAAAACTAGTCGCAAACTTTGAGTTTTCTCCAAAGAAAT
ACATAGTCAGATCGCTCAAGTTTAGACTGCTTTGTCATAAACACGTTCGGCCTTGTCCAA
CGGCATCCCTTTTTATTTTAAATAATGTGTTCTTGGAATAGTCGGCTAGTGTACCGGTTT
TTTAATCATTAACTCTTTCTCATAGCACATTTTATTTGAATTCTATAGAAAAATCCGCGT
GACTTGGTAGTTGTCATCTTTGTAAATTGTTAGCAGCAGAGGAGCACATAAGATTAGAGG
TAAACGTCCCGCGTCACCAATAATTGCGGATCCTGTCCCATTTCTACCAGAAACACTAAT
ATGAAAAACCCCTACAATAGTACCTTGAAAACTATGGACAATTACACCCCAAAAGCGCCT
CATTCTCAAACCCTATTCTCTCCAATATATTTATCAATCTAACATCTCATCCCTATAACC
TCCATCTTTAACTCCCCACAGTTTGCTAGTCTACAGCCTAT
>RG44F0129 Genomic segment corresponding to mRNA: XM_462495 Debaryomyces hansenii CBS767, DEHA0G23188g predicted mRNA.
AACTTGCAGCCTTTACCCAGAGTTGTTACACCCACCAGAAAATCCCCAGACGTAAATGTA
GACAAAATTGAAAAGCTGCTAAATTCGTTGGAGTCAGACACATGAATTGGAATTCTTAGT
CTGCAGCATTCGTGGTAAGTTTTATACTTGAATTCTTTCTGGGACATTGGTACACTCACA
AATACCTTGTCAACAATAAAATTACATTCTGCTCTACCAAGCAATGTTAAATCCACTATT
TTGAAATTTCTCTCTAAATGCTTAATTATACCCAGCTTGATATAATGCTGTATTGAAGTT
GGTAGAGATCCGAATGGAACATCTGCAATAAGAATTGGTTTCGCACCTGCATTTATGATA
GAATTCATCCGGTTGGTTGCAACTCGAGATATCCCTATGATAAGATGGTGTTCACCCTTG
CAATTAAATGAAGCTATTAAATCCACCATTTTCTGATTTAAATGTTAGAAATATTTCACA
GTAAGTTTAAAGTAAGTAAAAAATTGACTTGAGCAAATTCCAACCAAGGATTGTTCATAA
AAACCCAACATATTACGATATCCCGTATGATGCTTAAATATCAATGGAAAACTGAAGGGA
CTTTTCTGTTAGACAATGATTATGTTAATCAATTTCATTGGACAAAAACCAATTATCTTA
AAAGCTATCAACTTAATACATAAAACTCCTTATCAATTCTGTTTCGTAAATTACTAAATG
GGTGGAGTGGTACCAAACTTACATATTGTCAAAAGCTTTGTGATCAAACCAATGATTATG
AAATATTCGAACGCTGATTGTTCCGAATCATACGACGAACTCTTATCTAGAGATAGCGCG
CTATTAGAGATAAGCACTATTATTTTATTGGCTTCTCGGGTTATGAGCACCGGATCAGAT
ACATTTTTGATAACAAGACCATTAGCTATTAAAGATATAGAATGCCATTAAATTATTAAT
TAAATTATATGGTCCTTGATAGGGTTGATTTTTAACCAGGATGAAAACTTCTGACGATAA
TATTTCATTTTCTAAAGGGGGGGTTCCACCAACTTCCAAAGAAATCAGCGTCCTCAAAGA
TGATTGCAATAAAAAACATATTATAATTGTTGGATTTGGGATGGTTGGATTCGCATTTTT
GGAGAAGATGTTAGTTGATGACACGGCCGGAGAATATAGGTTGACAATAATTGGGGATGA
ACCCCATTTAGCCTATAATAGGGTCGGCTTGACAGAATATTTTGAGCATCAAGATTTTGA
TAAGTTGTTACTTGCACCTCACTCGTTTTACGATCAAAAAAATGCAGATACATGCGAATA
TAGGGTTAATCAAAAAGTAACCAAAATCGAAAAGGAGCATAAATATATCGAAACATCAAA
TGCAAAAAGGTACCATTATGATTATTTGGTCCTTGCAACAGGATCTTACGCAGTTTTACC
CATAGACTTATTTCCCCGGTCTCAAAGCAACGAATTCTGCGATTTGAAGAGTTGCAGGAA
ATTGGGCTGTTTTGTATATCGTACAATTGATGACTTGAACGCTATGATTTCTTTTAGTGA
AACAATCAGATCAACAATAAAGAAACCAGTACTAAAAAGAGCAGTTATTGTTGGTGGTGG
ATTATTAGGTCTCGAAGCTGCGAAAGCATTACTAGATATGGAATGCTATGATGAAGTAAC
AATAGTTCACAGGTCAAAGTGGTTATTATCACAGCAATTAGATGAGAAAGGTGGTAATTT
ATTAACTGAACGAATTGCGGAAATGGGTGTCAAGTTAAGAACAGACACCACCATTAATAA
ATTACAATACGATCATTGCACGCTGTCGTTTGAAGTGCAATACAATAATGGTGACGTAGA
AATTTGCCAATTGTTATGTTATACTATTGGGATTAAACCGCAAGATATATTGGCCAGAAG
CTCAGGTTTGAAAGTTGCCAAAAAAGGAGGTATCGAAGTTGACAATTTTATGAAAACCTC
GAACCGCTACATCTATGCGATAGGTGAGTGCGCATCATGGAATAATCAAACATTTGGTTT
GATAGCACCCGGAGTCATGATGGCAGACATTTTGTCATTCAACCTCATTCAGGCTAAATA
CCATTCTGAACGTCAGTTCACAAAGCCTGATATAGGAACTAGGTTGAAGCTTATGGGAGT
AAATGTTGCGTCATTCGGTGATTATTTTGCGGATAAGAATGGACCAAGTAGGTTACCCAA
AGGGTATAAAATCAAAAAAGTCAAATCTCTTGTCTATGATGATCCAATTGAAGCCAATTA
CACTAAGCTTTTATTGAGTTATGATGGGAAATACTTACTTGGGGGAATATTGGTTGGTGA
TACCACTCAATTTACCAAATTGGCATCTATTACTAAAAGTGGGAAACCATTGGAAAAACC
TGCATCAACCTTTATCATTGGGCAATCCAACTCAGAAAACAATGATGTTGATGACTTACC
TGATGATACCCAAGTATGTTCTTGTCATAATGTTACGAAAGGAAAATTAATTGAAAAAAT
TAAAAGTGGAACATGCAACTCGCTTGGAGAATTAAAGTCCTGCACCAAAGCTGGAACAGC
TTGTGGTGGATGTGAACCTACAATAAAGGTCATACTTGATACGGAGATGAAAAAAATGGG
TAAGAATATTTCAAAGGCGTTATGTATACATTATAAAGAATCAAGACAAGATTTATTTTC
CCTAATTATGGTTAAGAGATATAAGTCGTTTAAAGAGGTTATGTCCCATTTAGGTGTTGA
TCCGTGCGCTCTTGGCTGCGAAATATGTAAACCGACAATTGCATCCATCTTGGCGACATT
ATTCAATCGTCATATTTTAGAAACGAATTTGCATGGGCTACAGGATACGAATGACAAATA
TTTAGGAAATATCCAAAGAAATGGTACTTATTCAATAGTTCCTCGGATGAGTGCAGGAGA
GGTCACCCCTGAAAAATTGGTCGCTATAGGTGAAATTGCTCGTAAGTATGATTTATACAC
GAAAATCACTGGTGCTCAAAGGGTGGACTTATTCGGGGCTTCAAAAAGCGACCTACCTAA
GATCTGGGAAGAATTGGGAAAATATGGCTTTGAATCTGGTCAGGCTTATGGTAAAAGTTT
AAGGAACGTTAAATCATGTGTTGGGTCTACATGGTGCCGTTATGGTATTGGTGATTCAGT
TGGTCTTGCATTACGTTTAGAAGAAAGGTACAAGGGTATAAGGTCTCCTCATAAAATGAA
AGGTGGAGTGTCTGGATGCGTTCGTGATTGTGCAGAATTCCACTCGAAAGATTTCGGATT
ATGTGCTGTTCAAAATGGATTTAATCTTTACGTGGGTGGTAACGGAGGCATGAAACCAGC
ACATGCACAACTACTAAAAGCAGATGTTCCACCAGATCAGGTTATCCCATTATTAGACAG
ATATTTAATGTTCTATTTTAGAACCGCAGATCGTTTACAAAGAACCGCAAGATGGTTGGA
GAATTTAGATGGAGGAATCGAATATTTGCGAGAAGTCGTTGTGTATGATAAGTTGGGAAT
TGCCATGGAATTGGAAAAACAAATGAACCAGCTAGTCAGTCAGTACTTCGATGAGTGGGC
TGCTGCCGTTGATTCTTATAAGTATAGCAATATTTTCAAGCAGTTTGTTAATACCGATAA
GGCACAGGAGACAGTAGAAATTATTAGAGATAGAGGTCAACGACGTCCCGTAGACTGGCC
GGAATATGAAGTTACGAAGGAGGTCTTCAAGGATACCAAGTGGTCTTCATTATCCTGGGT
CAAAGTTTGTCAATCCAAAGAATTACCCAATTCAGAAGCAGGATCATCCGCTAATGTATT
AATATCTGATACCCAAATAGCGGTATACAGACTTAATGGTAAATTATTTGCATCGCAAAA
TATGTGCGGTCATAAAAGGGCATTTGTTTTATCCCAGGGCATCTTGTCAATGGACGGTAA
CAAGAATACTTATATTTCCTGTCCTTTGCACAAGAAGAATTATATAATTGATAAGGCAAG
TGATAAGGCAGGTTCGTGCACAAATGATGCATCACAATCAGTGGCACTATTTGATGTGAT
GGAATCAAATGGTGAAGTATTTGTCAAACTACCTCCCATAGAAGAATTGGATAAAGTTCT
TGGGACTTCAAGATGGAAGGTCAGAAAACAAGAAAGTGAGAGTAATGGTTCAATAGCTAC
ATATAAAAATATCGATGAAGCCTTTAACATTAAGGTACCAATAAGGAAACCAATTCCCTC
AGTAGGATGTTCAGGAGGACCAGAATTGGACTGGTAAAATTGTATGTTTATGTAAATTTA
TAATATATAGAAAATATGTGTGTTAGGATTCTATTCAAAAATCTACTCGAATTGTACTTT
CAAATAATGCATAAATGGCGTTAGCTACAACTACATAAGAGGTGACGTGGAAATCTTTCT
ATGATGGGTATGAACTCGCGTGGAATTCAATGAAAATCTATTATAATATTATATGCCATA
ATTAACGGTTCACAGGACAGTATACTAGTTTACTAAGATACACGTACGGTGTGGCTACAT
GCTCTTCTTTTATAATTCAGCATTGGAGAAATTTAATAGCCAGGTTTATGGTAAAATGGT
CCAGAATGGATTCGAATTGATGTAAGGTAGTAGCAACGTAGAAAACTTTAATGTAAGAAG
CTAGATATGCACATGTACAAGGATAAACATATATGGCTTTCTTTTAGTATACTCTTAGAG
CATTGCCATTATAAATAGCTTTCTTTGCCAACATACACATTCAAAAACGGAAAATTATCT
ATGAGTTTCCGTTCAGACATCAAATTAACCCACCCTGGAATTCTTCCTCCTTCAAAAGCA
TCATTTTCAAATTGTGAGAATGATTTCATAATATCGATAGCTAAAAACGCTCTGTTCCTT
CCAAACCTTGCATCTATCTCAGGTTCACCAGCAGTAGCTAATGCATATTTTAGTCCTGTA
AGTGCATTCAATAAATTGTTGTAAACTGAAGTCGGCCCTCTCCCAGCATCTAACTTAGTA
ACAGGGTTAAAGCTTCTCTCGATCTGATTATGCTTGAATTTTTCTGGGTATTTTTGTTTC
CTAAAGTGACATATTAAATTGAAAAAATCACCGTCCCCATAAATAGAAACATATTCAGCT
AATAATAAGCAAATTTTATTAACGTAGGTCCAATAATTCTTTTCAATTTTATTCTCAACA
GAAAATCCGGGTACGATAGCACTAGAAAATAAGTTACTATATCTTTCGAAAGGTGATCGA
AATATAATTTGCAATAG
>RG44F0130 Genomic segment corresponding to mRNA: XM_462494 Debaryomyces hansenii CBS767, DEHA0G23166g predicted mRNA.
GATCATAATAATGAAGACCATCATTTACCCGATTTACCTTTATGGAGGGCGAGACAGATT
ATGACGCGTGCTGATTATATTCAACAGTACGATAATTTAAATATATTCACCATTGATTCA
GAGTCTACTGTACGAGCTGACTCCGTGCCAATGATGAGAGCTTTCCATGAAATTGCATCA
CAACCACATTTCGACGAATTATTAGAAGATACAATTGAGAGAGTAGCCGATATCGAGTCT
TTAGGAAGAACACGAGAAGTAGTGCTCAAGGACTTGAATTATGGTAGTACATATGGCATA
ACTCATAGAGACAAATCATATGAAATTCAGTTGACAAAATCACAAAAACAAAAGATTAAG
GATGGAGAAGAAGATGATGGAGAAGACGATGATGACAGTGAATTATTGTTGGAAGACGTC
AATAAGAGGAATAAAACAAAAATTTGGAGAAAGAGAATGCTGAAAATTGGCCAATTGTAT
TTAAGCTCAGACAAACAAGAGGAGGATAAGTTTGATATCGACATCAACAGATCTAAATGA
GTAAAAATATGCAATGAGTACAGTGGCTTATTTGCCTGTGATAGTGGGCATATGAACGAT
AAAAAGATCAAGAAAATTACCGCCTGACAGATGATTGTTCAAAAGATAGCTAGCCTTTGG
AAACTCATTTATCAAAGAGGTGACTCAGTGTAGAGTCACCTCATGCGATAGCTTTTAGGC
TTGAAACAATATCAGGTCGTAAACATTAGGTTCTGCTTTTTACAGTACAATCAGAGCATG
ATTATTTTGTAGACTTCACTTTGTGGTGACACATCTCGCGCTGTAAACCGGCATGCCGAT
TTATGGAATAAGATCATATAAAAGAGAATGCCCGCTAAAAATATATTAATGTATTTTAAT
AAATATAAGTTAAAAACAACTAAATTAAATTCATTTCATATATGAAATACCTGCAAATCC
AACTAAGCATTAAAATTGGAAAATCATTATTCAATTGAAAATGGTGAAAGGATTTATTAG
TCAGGAACAGATCGACAATGCCCCTGTTCTTAAACCAAGTTTAAGACTTAAAGAAGGTAT
GATCATTATGAAAGATTGCCATATGACTTTTAGCGTTCCTGAAATTGCGGAAATGAACAT
GTCTACAGTATTCGAATCAAGATATACTCCCGAGCAAATGCTAAATTACATGAAATATTA
CGGATGTTCTATGCAAATCGAGGATGTTGTATTCGCAATTTATCTATCGCAAGAAGAGTC
AATAAAAGAGGAGCTTAAACCTTATGTTGAACAAATGATTAGGAACGACACTTGTGGATT
AACTGACTTGAAATACTTGATTACTGATATAGGTCCATCGGTATATAGAGATTTTCAGTT
TTCTAGACTTATGCATACAAGATTTGTCAAGGTATTCACCTGGTTGCAAGAATGGGGAAT
CGTTAAGCCAGGAATTTTGAAAGTTCCTGCACCAGTTCTTGCAACCCCAAATCCAGAACA
CGTTGAATTTGCCTATAGAGTGACCGAGATATTGCTGAAATTAAAGAAATATAATAAAAA
GCTTGGAAATAAGCAGGGCATGAAAATATCGGATTATATGCGGGAGAATTTTGTATGTAA
TCATAATAAGAAGAATAACATTGACGAAATTACAAACAGAATGAATATTTTATCTCTAAT
CAATGAAGAAAAACTAGTGTTGTCAAAAAAACGATTCAGATCCTTGCAGCACTATTTAAA
CCACAGTTTTGACCCCAAATTCACAAGACGAGCTTCGTACACGCTATTGCAAATAGAGGA
ATATATGTTGGCTGCAAGTGACATGTCTACTTCGGATGCATTGAATAAAACGACAGATCC
CCTCCTCTATGGTATATATACCTTGCGAAGAATTAGAAATAACCAACGGAAAGTGGTAGG
TGTTGGGTTTCCAGGCAATTTTATTAATAAGGAAAAGTTAACACTTTCAGAGAATCAAAG
GCTCGTGCCACAGAACTATCCGTTGGTTTTAACACAATTCGAATTAAAGCTATTGCAAAT
TATATTTCGATCACCTTTCGAAAGATATAGTAACTTATTTTCTAGTGCTATCGTACCCGG
ATTTTCTGTTGAGAATAAAATTGAAAAGAATTATTGGACCTACGTTAATAAAATTTGCTT
ATTATTAGCTGAATATGTTTCTATTTATGGGGACGGTGATTTTTTCAATTTAATATGTCA
CTTTAGGAAACAAAAATACCCAGAAAAATTCAAGCATAATCAGATCGAGAGAAGCTTTAA
CCCTGTTACTAAGTTAGATGCTGGGAGAGGGCCGACTTCAGTTTACAACAATTTATTGAA
TGCACTTACAGGACTAAAATATGCATTAGCTACTGCTGGTGAACCTGAGATAGATGCAAG
GTTTGGAAGGAACAGAGCGTTTTTAGCTATCGATATTATGAAATCATTCTCACAATTTGA
AAATGATGCTTTTGAAGGAGGAAGAATTCCAGGGTGGGTTAATTTGATGTCTGAACGGAA
ACTCATAGATAATTTTCCGTTTTTGAATGTGTATGTTGGCAAAGAAAGCTATTTATAATG
GCAATGCTCTAAGAGTATACTAAAAGAAAGCCATATATGTTTATCCTTGTACATGTGCAT
ATCTAGCTTCTTACATTAAAGTTTTCTACGTTGCTACTACCTTACATCAATTCGAATCCA
TTCTGGACCATTTTACCATAAACCTGGCTATTAAATTTCTCCAATGCTGAATTATAAAAG
AAGAGCATGTAGCCACACCGTACGTGTATCTTAGTAAACTAGTATACTGTCCTGTGAACC
GTTAATTATGGCATATAATATTATAATAGATTTTCATTGAATTCCACGCGAGTTCATACC
CATCATAGAAAGATTTCCACGTCACCTCTTATGTAGTTGTAGCTAACGCCATTTATGCAT
TATTTGAAAGTACAATTCGAGTAGATTTTTGAATAGAATCCTAACACACATATTTTCTAT
ATATTATAAATTTACATAAACATACAATTTTACCAGTCCAATTCTGGTCCTCCTGAACAT
CCTACTGAGGGAATTGGTTTCCTTATTGGTACCTTAATGTTAAAGGCTTCATCGATATTT
TTATATGTAGCTATTGAACCATTACTCTCACTTTCTTGTTTTCTGACCTTCCATCTTGAA
GTCCCAAGAACTTTATCCAATTCTTCTATGGGAGGTAGTTTGACAAATACTTCACCATTT
GATTCCATCACATCAAATAGTGCCACTGATTGTGATGCATCATTTGTGCACGAACCTGCC
TTATCACTTGCCTTATCAATTATATAATTCTTCTTGTGCAAAGGACAGGAAATATAAGTA
TTCTTGTTACCGTCCATTGACAAGATGCCCTGGGATAAAACAAATGCCCTTTTATGACCG
CACATATTTTGCGATGCAAATAATTTACCATTAAGTCTGTATACCGCTATTTGGGTATCA
GATATTAATACATTAGCGGATGATCCTGCTTCTGAATTGGGTAATTCTTTGGATTGACAA
ACTTTGACCCAGGATAATGAAGACCACTTGGTATCCTT
>RG44F0131 Genomic segment corresponding to mRNA: XM_462493 Debaryomyces hansenii CBS767, DEHA0G23144g predicted mRNA.
ATAAAATGTTAAGCAAAAAGATTGAGGTTAAGGAGCAGCAACAAAAATTGTTGTATTTGC
GGTTCTTAGGTAATATAATTGGCAAATGTTTCTATGAAAACGTGTTAATTGATTTGTCCT
TTGCGCCATTTTTTTTAAACAAATGGTGTAGTTTCAATAGGGGGCAAAATTCTATGAAGA
ATTCGATTAATGACTTAAACTATTTAGATCGAGAATTATTCACAAATTTAATGAAGTTAA
CTAGCATGGATTCAAACGAGTTGGAACAACTTGATTTAAATTTTACTATTGATGAAAAGA
TAAATGATTTCAACTGCACGTTTGATTTGCTACCACCAAATGGAGCAGAAATTAAAGTCG
ACCAGTCGAATAGATTGAACTATATTCATCAAATCTCGAATTTTAGATTAAACCAATCGT
TGCACGTTCAAACAAAATTCTTTCTTAACGGACTCTTTGAAATTATTTCGTCCAGCTGGT
TGAGTATGTTTGATGCCTCCGAATTGCAAATGTTAATATCTGGTGGTGAGAACGATGTGA
ATATACAAGACTGGAAGGAGAATGTCGAATATGGTGGATACTTTGATGATGATACGACAG
TAGTATATTTCTGGGAAGTCATAAGTGAAATGTCACCAGAAGAGAGATTCAAGTTAATCA
AATTTGTGACGTCTGTCTCAAGAGCTCCTTTATTAGGATTTGGATCATTAAATCCTAAAT
TTGGGATCAGAAATGCTGGTAGAAGTATTGATAGACTACCTACTGCTTCAACATGTGTTA
ATTTATTGAAACTACCTGATTACCAAGATAAAGAATTAGTACGATCAAAGCTATTATATG
CTATTAATACAGAGGCAAGGTTTGACTTGTCGTAACCTTGTGCGTAGATTGAATGTTTCA
TAGAGTTTTTCATGTACGATTATTTTTCGTCGCGATAAAAACCTAAAAAAGTTGTTCGCT
CTATAAATATTATGATTACATATGAATATGATTAGCACTAATGTATAGATTAGTATCGAA
AGTACTGTTTGCATTTAAAAGTAGTGGAATAGTGTATAATCGGGCAGCTACAAGTTTGAT
ATGTTATCAGTCTCAATTGCGATTATTTCATAAAAGTACACCTGTTCAAATAAATCCACT
CTTGCCTTTTGATATTTTAGAAGAAGTACAGAATGATGACCTAGAAGAGAAAAATGAAAA
ATTGAAGAAGGAGAAGAAGAAATTGATCAAAGAAAAAAAGAAGATGAGGAAAAATGAGAA
TGAATCAAAGAAACCAGTTGACGAAACACCTCACAGTAAAGACTTAAGTGAAGATGATTT
CAAAACCACCAATGACACAATTCCTCTTAAAAGAGCTGTTATGCCTAACACAAACGTTTT
AGAAGTTAAAGAAACTGGTGGTCCTGACGAAACAGGAAGCACAGGAAACACAAAATATGC
AAAAAGTGCAGAAAGTGACAAAACATCACCTCCCCAGGGGGGTAGTTCAGGTTTGGGTAC
AACCGCAGGAAGCAATGGAGGAAATGGGGACAATAATGGAAATAATGGGGGTAATGGACC
TCCATCTGACAATAAAGATGAAATAGAACCAGAAGGAAATAAAGATTCCAAAAAAGCAGA
GGAAAATAGAAAAATGGAAGAAGAGAAGGAAAGAGAAAAAGAAAATAAAAGACATCAAGA
AGAGGAAGAAGAAATTGATGAATCGGAAGATATCGAAGAAGAAAAGCCTAACAAATTCAA
AGAGGGATTGGCCAAGTTTGGAAGATTCTTATTTAAATGCCTTGAGACTATTGGCATTAC
GTTCAGCTCTATCGCCATTTTAGGGGTTGCAGGTTTATTGTATCATAAATTTTACGGCAT
ACATGTGCTCGATAAGATGGATTTAGCTTTCGAAAAGGGTGACCCAGCATTCCAATTATC
AATGCATAAGAGAACCAATAAAAGTACGGATAATGTTGAATGTGATGATGATGATTTGTC
CCAATATTGGGTTGAACGCCCACAACAAAAGTTGCTTGACGATATTGTGTCGGGAAAAAT
AGTTGGAAGATACTTTTTGTTAATTGGAGAAAAAGGTACAGGCAAGACTTCCTTGTTGTT
GGAATCTATGAAGAAGGTTGATGGGTATAATGTAGCAATATTCGATGCACACGCAGATCC
TGAAATATTTAGGATCAGATTAGGTAAAGCTTTAAATTTTACTTTTTCTGAAGATTACAT
TGGTTCATTATTCAGCATACGTGGACCCAGAGACACCACTGCTCTATTGGATATTGAAAG
AGCTTTTAGCAAATTGGAAGAGTTAGCAATTAAAAGAGTTATTAAGACAAACAATCGTCC
ATTAGTGCTAATTATTAATAACTCTCACTTGATTAAAGAAACAGAAGAAGGTATCAAATT
GATCGAATTATTACAACAAAAGGCTGAAAGTTTAAGTGGATCAGGGTTAGTCACAATAGT
TTTTAATTCCGATGATTATTGGGTATACGAAAAATTGAAAAAATTAGGTACAAGATTAGA
ACTAATAAACGTAAGAGACTTCAACAGAATAGAAACTGTGAAGTCTTTGAAGTTTATCAG
AGAAAAATTCTTCCCGTCGAAGAAATTTCCAGACCTAAAGTTAAATGACGAAATTTGTGG
AAACATCTATGATTTAATTGGAGGAAGACCGCAACATATATCGCAAGTTGCTAGACATAA
GGATATTATAACTGCTTGTCATCAAATAATCGACCGTGAAAAGACGTGGTTTTTGAATCA
ATGCGGCTTATTAGGAATGGATATGGATGATGATGTAATGGAAAGTGGGAAATTTTCCAC
CAGTGCAATGCTTTTAATGAGGGCATTTGTGGAAATGGATAGGGTTGGATTAACCAATGC
TTCTTATGGTGATCATAATAATGAAGACCATCATTTACCCGATTTACCTTTATGGAGGGC
GAGACAGATTATGACGCGTGCTGATTATATTCAACAGTACGATAATTTAAATATATTCAC
CATTGATTCAGAGTCTACTGTACGAGCTGACTCCGTGCCAATGATGAGAGCTTTCCATGA
AATTGCATCACAACCACATTTCGACGAATTATTAGAAGATACAATTGAGAGAGTAGCCGA
TATCGAGTCTTTAGGAAGAACACGAGAAGTAGTGCTCAAGGACTTGAATTATGGTAGTAC
ATATGGCATAACTCATAGAGACAAATCATATGAAATTCAGTTGACAAAATCACAAAAACA
AAAGATTAAGGATGGAGAAGAAGATGATGGAGAAGACGATGATGACAGTGAATTATTGTT
GGAAGACGTCAATAAGAGGAATAAAACAAAAATTTGGAGAAAGAGAATGCTGAAAATTGG
CCAATTGTATTTAAGCTCAGACAAACAAGAGGAGGATAAGTTTGATATCGACATCAACAG
ATCTAAATGAGTAAAAATATGCAATGAGTACAGTGGCTTATTTGCCTGTGATAGTGGGCA
TATGAACGATAAAAAGATCAAGAAAATTACCGCCTGACAGATGATTGTTCAAAAGATAGC
TAGCCTTTGGAAACTCATTTATCAAAGAGGTGACTCAGTGTAGAGTCACCTCATGCGATA
GCTTTTAGGCTTGAAACAATATCAGGTCGTAAACATTAGGTTCTGCTTTTTACAGTACAA
TCAGAGCATGATTATTTTGTAGACTTCACTTTGTGGTGACACATCTCGCGCTGTAAACCG
GCATGCCGATTTATGGAATAAGATCATATAAAAGAGAATGCCCGCTAAAAATATATTAAT
GTATTTTAATAAATATAAGTTAAAAACAACTAAATTAAATTCATTTCATATATGAAATAC
CTGCAAATCCAACTAAGCATTAAAATTGGAAAATCATTATTCAATTGAAAATGGTGAAAG
GATTTATTAGTCAGGAACAGATCGACAATGCCCCTGTTCTTAAACCAAGTTTAAGACTTA
AAGAAGGTATGATCATTATGAAAGATTGCCATATGACTTTTAGCGTTCCTGAAATTGCGG
AAATGAACATGTCTACAGTATTCGAATCAAGATATACTCCCGAGCAAATGCTAAATTACA
TGAAATATTACGGATGTTCTATGCAAATCGAGGATGTTGTATTCGCAATTTATCTATCGC
AAGAAGAGTCAATAAAAGAGGAGCTTAAACCTTATGTTGAACAAATGATTAGGAACGACA
CTTGTGGATTAACTGACTTGAAATACTTGATTACTGATATAGGTCCATCGGTATATAGAG
ATTTTCAGTTTTCTAGACTTATGCATACAAGATTTGTCAAGGTATTCACCTGGTTGCAAG
AATGGGGAATCGTTAAGCCAGGAATTTTGAAAGTTCCTGCACCAGTTCTTGCAACCCCAA
ATCCAGAACACGTTGAATTTGCCTATAGAGTGACCGAGATATTGCTGAAA
>RG44F0132 Genomic segment corresponding to mRNA: XM_462492 Debaryomyces hansenii CBS767, DEHA0G23122g predicted mRNA.
TGGAGTGATTTGGTTAGATGAGAAATTAATTCCGGGAGTCCTCAGCACCATCGAGTATTT
ACAGTCCAAAAATAAGAGATATGTATTCGTTACAAACAACTCATCTAAATCGCGTCAGAA
TTATGTTGAGAAGTTTCAAAGATTAGGGTTTAAGGGTATTACCAAGGATATGATATATCC
TACATGCTACGCCGCAACCTTCAATTTGAAAGAACATTTGAAAGTGCCGGAAGGCTCTAA
AATCTGGGTATTGGGTGACAGTGGTATTGAAGATGAGTTACGAGAGGCCAATTACATTCC
GGTTGGAGGTACGGATGACCGTCTTAATGCACCTTTTGACCCTCATCACGAGTTACTAAA
AGTTGATCCAGACGTTAAGGCAGTCGTAGTAGGCTCTACAAAAGACTTTAATTATATGAG
AATTGCCCTGACTCTCCAATACTTGCTTCACGATAACAAGTCTATACCATTTATAGGTGC
AAATATCGACAGGTCTTATCCATCTGACGGTTTGATCCTCCCTGCTGGTGGAAGTGTTGT
TAACTACATGCAATACACGGCCGACAGAGATTTTATCAATGTAGGGAAACCTAGCACTAC
CTTGTTGGATGTTATATTAGAGCACAGTAGGTTTGATAAAGAAAAGACTATTATGGTAGG
CGATACGCTATACACTGATATCAAATTTGGTAATGATGGTCAACTCGCAAATTCCCTATT
AGTTTTCAGTGGAGGTACAACGAAACAATATTTTGATCATTTCTTAACCACCTCGTACAA
GCAGGAGGAAACCAAAAGTATGATTCCACTGTGTTACATAGAATCATTTGGTGATATTAT
AGATTTAATAAATTAGATAAGACTAGAATAGATATGGATTCGTTTTTATTTTTGTCCGGT
ATAAAATATAAAATCCCTGCAAATAGCGAATTATAAACGAAAGAGGTAGAGAGTTACAGA
TTAATAATATAGTATAGTTTCTATAAGTAGTTACCTCTCAATGATCAATTTCACAGGAAA
TACAAAGAAAAGGGTAGTTAATTTGGGAAATAAAAAATCAAATGATACCACCAATTATTT
GGAAAAAACCCGATTGCAAAGGCAACAGCGTGAAGAACAACGGCAACGAGAAAGATCAAG
TTTAGTCTTACAATCTTACATTAGAAGATACATCGATTTATCAAGCCAAAATGAAATATT
GAGACAAGAGTGGGCTGATGAAATGGGCCATTGGAAGAGTGAAGAAGATTGGTGTAAGTG
GATTAGTAAATTTCTGTTCTTGTGTAGATGGGGGACATCAAGACATAATTTGGATATTAC
GTGCCACCAATTAGCATTATTTTATGAAGGACTCAACAATAACTGTTTAAGTTCGAAGTA
TGAAATCAGTTCATCTTTATATGATCTGTTGACAAAGAATTTGATAAATGTGATAAGCGC
TCTCAGTAGTTCACAGAAATCTATTGGTTGTATAAGTGTTATATGTGATTGCATCACCTT
ATTAATATCTAAGTATAATAAAGGTGCTCATAGGTATCCGAATTTGATACTTTACTTGTC
GAAAAGCATACTGAGGAAAGTTATACCCGATGAAACCGTGAACAAAATAATACTGCTAAT
CTTTGATATAAATGTTAGCGACTCTTCCAAGAATTTTATTGAATTCTTATCGATCCCAAA
CATCTTCAATTCAATTGGCATTGAAGGAAATCATCATTTACTAGAAATAATACGAAGACA
AGTGCCTCTGGATAACTCGACAAGTTTATTACATTCGCTAGGCGGCTTGCAGAAAATCAA
CTTACTTGTTAACGTATTGAGAATACACGGAGATCGCCAATTTATTGCTTCAGATTATCT
AGTTGTTGGCTTAATATTATCCACTATTTCGTTTTCAATTAAAGATAGAACCAATCTTGA
TGAGGATGGGTTTGAAGAAGATGAATTTGAAAGGACCGATATTGATGACGGTTCAGACAT
CCCTAGATCTTCTGAAGCATTAATATTAGTAAGTAATGGAGTTATAGAACAGTTACAAGT
ACTATACTCAGCAAGGTTTATTAAACAGGCAATAAAATACTTCACAGATGCTGACGAACT
TTCACAGCTAGCGCTCCATATTTTTGCCACATTAACATATTTAATTCCAGTTTCTAAAAG
TAAACTCTGTATATTAATTACAATTACACCAGGTTCATATAAATGGTTTTATAACCAGTT
AAGGAAGGATCCCATCTATAAGTTTATTGAACAAAAAAACATGGAGAATTATGATTATTT
ACGTTCTGATGACTTAATTCAGCTTTATTCGAAAATCCCCGAAAATTTAGTGTCAATCTT
TTGGAAAACTTTGTATACATTTGAAGAACTATATTCCTATTGGTTAATAGTTTCAAATGA
TTTGGAAAGTTTCTCTGAAGATAAACTAAGCTTGCAAGAAGCTTCAAAGTTTTTGAAATT
CTTGAAGAATGTTTGCTTGACTTTGATTTTTAATAATAATAACACTAGTTTATTCAATGA
GTTTGGCAAACTTAAGGATATTTCGATCTCTCTACTTAATCAATTGTATACCAAAAATTC
AAGGCTAATGTTTCTACCAGACAAATTTTGGAAGCCAAATGAGTTGAATTTTAACATTGA
TAATATGTTGCAGCTAATTATCGATGAAGAAGAAAGAAGGAACGAAATGGAAGTTGAAGC
CCTGGACAACGATTCAGATTTAGAACTTAATGGAGATGATTTGTCACATAAAAACTCATC
CAAAAAGCCAAAATTTGCAAAGGCAAATAGTGATACATTAGCAAAGTTAGAAGTGCTAAA
GAAATTACCATATTTTATATCTTTTAGAGATAGAGTTAAGGTATTGCAAACTCTTATTCA
AATAGATAGAGAGAGATTAATGGGTTCGGATGCCTTTTCATTTTTCCAACCACCAAAGAG
ATTAAAAGCAGATATTAGAAGGGAATCCTTATTTGAAGATGCGTTTAATAATTTTCATAA
ATGCGGATCTGATTTTAAACATACATTGAGTGTCACTTTATTTAACGAACAAGGTGGCCA
AGAAGCAGGAATAGATGGAGGGGGAATTACAAAGGAGTTTCTAACAAGTGTTGCAATGGA
AGGATTTCAACCACATGGAAAATTTGAATTATTTAAAGAAACAGCTGAGAACCAGTTATA
TCCAAGTGATGAAATATATAAAATGTTAAGCAAAAAGATTGAGGTTAAGGAGCAGCAACA
AAAATTGTTGTATTTGCGGTTCTTAGGTAATATAATTGGCAAATGTTTCTATGAAAACGT
GTTAATTGATTTGTCCTTTGCGCCATTTTTTTTAAACAAATGGTGTAGTTTCAATAGGGG
GCAAAATTCTATGAAGAATTCGATTAATGACTTAAACTATTTAGATCGAGAATTATTCAC
AAATTTAATGAAGTTAACTAGCATGGATTCAAACGAGTTGGAACAACTTGATTTAAATTT
TACTATTGATGAAAAGATAAATGATTTCAACTGCACGTTTGATTTGCTACCACCAAATGG
AGCAGAAATTAAAGTCGACCAGTCGAATAGATTGAACTATATTCATCAAATCTCGAATTT
TAGATTAAACCAATCGTTGCACGTTCAAACAAAATTCTTTCTTAACGGACTCTTTGAAAT
TATTTCGTCCAGCTGGTTGAGTATGTTTGATGCCTCCGAATTGCAAATGTTAATATCTGG
TGGTGAGAACGATGTGAATATACAAGACTGGAAGGAGAATGTCGAATATGGTGGATACTT
TGATGATGATACGACAGTAGTATATTTCTGGGAAGTCATAAGTGAAATGTCACCAGAAGA
GAGATTCAAGTTAATCAAATTTGTGACGTCTGTCTCAAGAGCTCCTTTATTAGGATTTGG
ATCATTAAATCCTAAATTTGGGATCAGAAATGCTGGTAGAAGTATTGATAGACTACCTAC
TGCTTCAACATGTGTTAATTTATTGAAACTACCTGATTACCAAGATAAAGAATTAGTACG
ATCAAAGCTATTATATGCTATTAATACAGAGGCAAGGTTTGACTTGTCGTAACCTTGTGC
GTAGATTGAATGTTTCATAGAGTTTTTCATGTACGATTATTTTTCGTCGCGATAAAAACC
TAAAAAAGTTGTTCGCTCTATAAATATTATGATTACATATGAATATGATTAGCACTAATG
TATAGATTAGTATCGAAAGTACTGTTTGCATTTAAAAGTAGTGGAATAGTGTATAATCGG
GCAGCTACAAGTTTGATATGTTATCAGTCTCAATTGCGATTATTTCATAAAAGTACACCT
GTTCAAATAAATCCACTCTTGCCTTTTGATATTTTAGAAGAAGTACAGAATGATGACCTA
GAAGAGAAAAATGAAAAATTGAAGAAGGAGAAGAAGAAATTGATCAAAGAAAAAAAGAAG
ATGAGGAAAAATGAGAATGAATCAAAGAAACCAGTTGACGAAACACCTCACAGTAAAGAC
TTAAGTGAAGATGATTTCAAAACCACCAATGACACAATTCCTCTTAAAAGAGCTGTTATG
CCTAACACAAACGTTTTAGAAGTTAAAGAAACTGGTGGTCCTGACGAAACAGGAAGCACA
GGAAACACAAAATATGCAAAAAGTGCAGAAAGTGACAAAACATCACCTCCCCAGGGGGGT
AGTTCAGGTTTGGGTACAACCGCAGGAAGCAATGGAGGAAATGGGGACAATAATGGAAAT
AATGGGGGTAATGGACCTCCATCTGACAATAAAGATGAAATAGAACCAGAAGGAAATAAA
GATTCCAAAAAAGCAGAGGAAAATAGAAAAATGGAAGAAGAGAAGGAAAGAGAAAAAGAA
AATAAAAGACATCAAGAAGAGGAAGAAGAAATTGATGAATCGGAAGATATCGAAGAAGAA
AAGCCTAACAAATTCAAAGAGGGATTGGCCAAGTTTGGAAGATTCTTATTTAAATGCCTT
GAGACTATTGGCATTACGTTCAGCTCTATCGCCATTTTAGGGGTTGCAGGTTTATTGTAT
CATAAATTTTACGGCATACATGTGCTCGATAA
>RG44F0133 Genomic segment corresponding to mRNA: XM_462491 Debaryomyces hansenii CBS767, DEHA0G23100g predicted mRNA.
CTTCGTTTTCTTCTTCATTATCTAACTGTACCTCAAATAACGACTCTGCTCTCCTTATCA
AATCAAGGCACTTGTTATAATCCTTTTGATAGTATGACTTTTCACATGCATTTAGCATTC
TTACCCTATCAGTCTTTTTGGAATTGTCTAGCTGGTTTAATTCTTCTGGATTGTAGAGCC
AGTCCTCAGTATTTAGTGTAGGCCCGGTACTATAGAATTGCAGCTTCTGGGAAAGATAAT
CTTCTTCTGACTGCTCTTTCCGCACTTTTTTGCCTTTCGCCTTATGTTGTGTATCTTGTC
TATTAGGATCTGATTCATTAATAGATTGACATTCAGGTATGTGGCTTGAATTTGGATTTA
CTATCTCTGGGTCTATACACATTATGAAATAAAAAATCAAATCAAATCCAATAAAATCGA
ACAATTCCCAAAATTAACAGAATTAATAACCTGTAGCTGATATGAACTTGAATGCAACAA
GTTTTAAGAAGGTACTTCATTAAGCCAAAACTGATTTTTGGAAATAAAAAAATTTGAAAT
CACGTGAAAATGTCTATTTTTCATGTACGATAACTTATCAGCTTCAATTGATTAAATATC
CACCGAGAGATCTCACACTAAACTAATTCATGTTAACGGAAAAAGTACACAGACTTATTC
AGAAACTACAATTAGGGGATATAGCTGCAAGCGTCACAAGCGTACACAAAAAAACACATT
CCGTTATGTGTTAAGTCAAGTTGTTAAGTTCACAACTTGATTCAATTTTGATTTCATCAA
CACAAAAGGTATATTCAAACAAATGTGTTTCTTGCCAAAATCATGAATATTGCAGAATAT
CTTGTCGAACTAAATATGATCTATCAGTTTATGTATGGAAGATTGTTGATCGTATTTTCT
AACCTTAATCTGCAACAATTGTCATGTGATATCCTCTGAGATATTTCTTTTTATTTGTAA
TATTCCTTATATAGAGACATTATTGAGCTTGACGGTAAAGATGACGGTATCGGAAAGCAT
AATACCCCCAAAGATCTCCAGTAAAGAGCAAGCACAAAAATTAATCGACGAACATGATAA
TTTTTTGTTCGATTGTGATGGAGTGATTTGGTTAGATGAGAAATTAATTCCGGGAGTCCT
CAGCACCATCGAGTATTTACAGTCCAAAAATAAGAGATATGTATTCGTTACAAACAACTC
ATCTAAATCGCGTCAGAATTATGTTGAGAAGTTTCAAAGATTAGGGTTTAAGGGTATTAC
CAAGGATATGATATATCCTACATGCTACGCCGCAACCTTCAATTTGAAAGAACATTTGAA
AGTGCCGGAAGGCTCTAAAATCTGGGTATTGGGTGACAGTGGTATTGAAGATGAGTTACG
AGAGGCCAATTACATTCCGGTTGGAGGTACGGATGACCGTCTTAATGCACCTTTTGACCC
TCATCACGAGTTACTAAAAGTTGATCCAGACGTTAAGGCAGTCGTAGTAGGCTCTACAAA
AGACTTTAATTATATGAGAATTGCCCTGACTCTCCAATACTTGCTTCACGATAACAAGTC
TATACCATTTATAGGTGCAAATATCGACAGGTCTTATCCATCTGACGGTTTGATCCTCCC
TGCTGGTGGAAGTGTTGTTAACTACATGCAATACACGGCCGACAGAGATTTTATCAATGT
AGGGAAACCTAGCACTACCTTGTTGGATGTTATATTAGAGCACAGTAGGTTTGATAAAGA
AAAGACTATTATGGTAGGCGATACGCTATACACTGATATCAAATTTGGTAATGATGGTCA
ACTCGCAAATTCCCTATTAGTTTTCAGTGGAGGTACAACGAAACAATATTTTGATCATTT
CTTAACCACCTCGTACAAGCAGGAGGAAACCAAAAGTATGATTCCACTGTGTTACATAGA
ATCATTTGGTGATATTATAGATTTAATAAATTAGATAAGACTAGAATAGATATGGATTCG
TTTTTATTTTTGTCCGGTATAAAATATAAAATCCCTGCAAATAGCGAATTATAAACGAAA
GAGGTAGAGAGTTACAGATTAATAATATAGTATAGTTTCTATAAGTAGTTACCTCTCAAT
GATCAATTTCACAGGAAATACAAAGAAAAGGGTAGTTAATTTGGGAAATAAAAAATCAAA
TGATACCACCAATTATTTGGAAAAAACCCGATTGCAAAGGCAACAGCGTGAAGAACAACG
GCAACGAGAAAGATCAAGTTTAGTCTTACAATCTTACATTAGAAGATACATCGATTTATC
AAGCCAAAATGAAATATTGAGACAAGAGTGGGCTGATGAAATGGGCCATTGGAAGAGTGA
AGAAGATTGGTGTAAGTGGATTAGTAAATTTCTGTTCTTGTGTAGATGGGGGACATCAAG
ACATAATTTGGATATTACGTGCCACCAATTAGCATTATTTTATGAAGGACTCAACAATAA
CTGTTTAAGTTCGAAGTATGAAATCAGTTCATCTTTATATGATCTGTTGACAAAGAATTT
GATAAATGTGATAAGCGCTCTCAGTAGTTCACAGAAATCTATTGGTTGTATAAGTGTTAT
ATGTGATTGCATCACCTTATTAATATCTAAGTATAATAAAGGTGCTCATAGGTATCCGAA
TTTGATACTTTACTTGTCGAAAAGCATACTGAGGAAAGTTATACCCGATGAAACCGTGAA
CAAAATAATACTGCTAATCTTTGATATAAATGTTAGCGACTCTTCCAAGAATTTTATTGA
ATTCTTATCGATCCCAAACATCTTCAATTCAATTGGCATTGAAGGAAATCATCATTTACT
AGAAATAATACGAAGACAAGTGCCTCTGGATAACTCGACAAGTTTATTACATTCGCTAGG
CGGCTTGCAGAAAATCAACTTACTTGTTAACGTATTGAGAATACACGGAGATCGCCAATT
TATTGCTTCAGATT
>RG44F0134 Genomic segment corresponding to mRNA: XM_462490 Debaryomyces hansenii CBS767, DEHA0G23078g predicted mRNA.
CTCGTAACTCATCTTCAATACCACTGTCACCCAATACCCAGATTTTAGAGCCTTCCGGCA
CTTTCAAATGTTCTTTCAAATTGAAGGTTGCGGCGTAGCATGTAGGATATATCATATCCT
TGGTAATACCCTTAAACCCTAATCTTTGAAACTTCTCAACATAATTCTGACGCGATTTAG
ATGAGTTGTTTGTAACGAATACATATCTCTTATTTTTGGACTGTAAATACTCGATGGTGC
TGAGGACTCCCGGAATTAATTTCTCATCTAACCAAATCACTCCATCACAATCGAACAAAA
AATTATCATGTTCGTCGATTAATTTTTGTGCTTGCTCTTTACTGGAGATCTTTGGGGGTA
TTATGCTTTCCGATACCGTCATCTTTACCGTCAAGCTCAATAATGTCTCTATATAAGGAA
TATTACAAATAAAAAGAAATATCTCAGAGGATATCACATGACAATTGTTGCAGATTAAGG
TTAGAAAATACGATCAACAATCTTCCATACATAAACTGATAGATCATATTTAGTTCGACA
AGATATTCTGCAATATTCATGATTTTGGCAAGAAACACATTTGTTTGAATATACCTTTTG
TGTTGATGAAATCAAAATTGAATCAAGTTGTGAACTTAACAACTTGACTTAACACATAAC
GGAATGTGTTTTTTTGTGTACGCTTGTGACGCTTGCAGCTATATCCCCTAATTGTAGTTT
CTGAATAAGTCTGTGTACTTTTTCCGTTAACATGAATTAGTTTAGTGTGAGATCTCTCGG
TGGATATTTAATCAATTGAAGCTGATAAGTTATCGTACATGAAAAATAGACATTTTCACG
TGATTTCAAATTTTTTTATTTCCAAAAATCAGTTTTGGCTTAATGAAGTACCTTCTTAAA
ACTTGTTGCATTCAAGTTCATATCAGCTACAGGTTATTAATTCTGTTAATTTTGGGAATT
GTTCGATTTTATTGGATTTGATTTGATTTTTTATTTCATAATGTGTATAGACCCAGAGAT
AGTAAATCCAAATTCAAGCCACATACCTGAATGTCAATCTATTAATGAATCAGATCCTAA
TAGACAAGATACACAACATAAGGCGAAAGGCAAAAAAGTGCGGAAAGAGCAGTCAGAAGA
AGATTATCTTTCCCAGAAGCTGCAATTCTATAGTACCGGGCCTACACTAAATACTGAGGA
CTGGCTCTACAATCCAGAAGAATTAAACCAGCTAGACAATTCCAAAAAGACTGATAGGGT
AAGAATGCTAAATGCATGTGAAAAGTCATACTATCAAAAGGATTATAACAAGTGCCTTGA
TTTGATAAGGAGAGCAGAGTCGTTATTTGAGGTACAGTTAGATAATGAAGAAGAAAACGA
AGACATCAAAAGTGATTTCGAATCATCGGGTAAGAAAACTAGAAAAAGTGCTAAGGTCGA
CAGACACATTGTAGAGTTATTGCATATTAAAGAGCGTTGCCTTGAAAAAGTAAATATCTG
ATATATATTTATATATATTAAGCTTGCATTATTGGTATTATTCTCGCTTGAGCCATATTC
TAGTCTCAATGTAGCTTACCATACGTTTCTTAAAGAGGGTTTCGTCATTATAATCGTTAT
CACTGTCATCTCCATTTGTACCTATCTGGAATTCATCTAATACTTCGACACTACCCGTTA
GTATATCAACTTTATAATTTAGCTCATCTTGAAATTTCAATGCAATAGATAGGGTATTTT
CTATAGCCTTACCCATACCCTTCACAGTGATGTATTTAACCTTCTTGTATTCAACGTTTT
GATACTTTTTATTAGGAAGAACTGATTTATCGAATTTCGCAAGGATCTTTTGAATTCTCT
TTAATGCTGATATATATGGTGTTGAAGACTTCACCAAAAATGTAGTTTCATGTTCAATTT
TCAGTAACGGTACAGTATTAGGACTATGTTTAATGTGCTTCCCGTTTATTCTCTTCGGAT
TGATATGCTTTTCTTTGCTTGTTCCCGTCATTATTGAGACGATTTTCACATATATTAAAA
GTGATATTTTTAGTGATGGATAAATTTTGAGAATTCAATTCAAACCATATTTGACGTGAA
CTTGTACTTTTTTTGGTTAATACTTGAAATTCCTTTTTTTATTCAATTCTAATACTGTGG
GTTCGAGATATCTCCTTTCAAATCAATTATAAGTACAGCTACAACGTTTTGTGGAATTAG
TTTCTGATTCACTAATAATTATCATTGCAATTCACACTAGTACCGCGTCTCATTTATATT
TGGCTATCTATGAATATGGCTTCAAGTGAAATAGGCGTGAATCTGTCGAACATAGAATCA
GACTCTTATTATGGATATGCTGACACGTCAAGCTTTGCAATACCGTCGTCGCCTATAAGT
TCTACATCGCATAAAAGAAAGAGATCTGAAGACCTAGATATCATTACGCATATTACAATT
AACAACAACGCTTTAGGTAATCAAGCGATAGCTGAAAATGC
>RG44F0135 Genomic segment corresponding to mRNA: XM_462489 Debaryomyces hansenii CBS767, DEHA0G23056g predicted mRNA.
GAAGAAGAAGAAATTGCATCTGAAGATATGATGAGTGAAGACGAAGAAATGGAAAGCGAA
TCTGAAGCTGAATCCACCAAACAAAAGGTAGTATTGAAGAACAAGAAGAAGTCAAAGCGT
TCTAATTAGTATATGTCATAAGGTTTTTAAAAATTCATTATTTCTTAAGGTTCACAGTTG
TATTTTTCATGTTATATTTTTGTTCTCTTCATATGTATATACATATTTAATCTAATTCTA
TTATTACGGTGAATGTTCTGTAGTGGTTGTTGTATGTGGGAGATATCTTTATCATATCAG
ACGTGAGCCTTATTTATTATTGGCCAAAAGGGTCTCTGTTTAAAGTTGTCCTTCGTTTCA
TCAGTGACTATATCCTCATGCATCGAATTATCCCCATCGTATAACTTATGCAATCTTTCT
TGTTCTTGAAGTATTTTTTGAGATTTCATCATCAAATCTATAGTATTCTGATGTAATTCT
GAGTGAATCTTATTTTGTTGGCATCTCTTTGCATTTTCAGCTATCGCTTGATTACCTAAA
GCGTTGTTGTTAATTGTAATATGCGTAATGATATCTAGGTCTTCAGATCTCTTTCTTTTA
TGCGATGTAGAACTTATAGGCGACGACGGTATTGCAAAGCTTGACGTGTCAGCATATCCA
TAATAAGAGTCTGATTCTATGTTCGACAGATTCACGCCTATTTCACTTGAAGCCATATTC
ATAGATAGCCAAATATAAATGAGACGCGGTACTAGTGTGAATTGCAATGATAATTATTAG
TGAATCAGAAACTAATTCCACAAAACGTTGTAGCTGTACTTATAATTGATTTGAAAGGAG
ATATCTCGAACCCACAGTATTAGAATTGAATAAAAAAAGGAATTTCAAGTATTAACCAAA
AAAAGTACAAGTTCACGTCAAATATGGTTTGAATTGAATTCTCAAAATTTATCCATCACT
AAAAATATCACTTTTAATATATGTGAAAATCGTCTCAATAATGACGGGAACAAGCAAAGA
AAAGCATATCAATCCGAAGAGAATAAACGGGAAGCACATTAAACATAGTCCTAATACTGT
ACCGTTACTGAAAATTGAACATGAAACTACATTTTTGGTGAAGTCTTCAACACCATATAT
ATCAGCATTAAAGAGAATTCAAAAGATCCTTGCGAAATTCGATAAATCAGTTCTTCCTAA
TAAAAAGTATCAAAACGTTGAATACAAGAAGGTTAAATACATCACTGTGAAGGGTATGGG
TAAGGCTATAGAAAATACCCTATCTATTGCATTGAAATTTCAAGATGAGCTAAATTATAA
AGTTGATATACTAACGGGTAGTGTCGAAGTATTAGATGAATTCCAGATAGGTACAAATGG
[truncated: 16,374,266 more chars]
