# Supplementary material for: Automatic generation of gene finders for eukaryotic species
Source: BMC Bioinformatics. 2006 May 21;7:263. doi: 10.1186/1471-2105-7-263 (PMC1522026; doi:10.1186/1471-2105-7-263)
Supplement: Additional File 12 — The annotation part of the training set for D. hansenii. The file is in GFF format and packed using bzip2. [file 1471-2105-7-263-S12.bz2 › 1471-2105-7-263-S12]

RG44F0002	reformat.pl	CDS	1001	1726	.	+	.	status known
RG44F0003	reformat.pl	CDS	1001	1144	.	+	.	status known
RG44F0004	reformat.pl	CDS	1001	1300	.	+	.	status known
RG44F0006	reformat.pl	CDS	1001	1243	.	+	.	status known
RG44F0007	reformat.pl	CDS	1001	1387	.	+	.	status known
RG44F0008	reformat.pl	CDS	1001	1138	.	+	.	status known
RG44F0009	reformat.pl	CDS	1001	1234	.	+	.	status known
RG44F0010	reformat.pl	CDS	1001	2206	.	+	.	status known
RG44F0011	reformat.pl	CDS	1001	1069	.	+	.	status known
RG44F0012	reformat.pl	CDS	1001	1276	.	+	.	status known
RG44F0013	reformat.pl	CDS	1001	1537	.	+	.	status known
RG44F0014	reformat.pl	CDS	1001	1336	.	+	.	status known
RG44F0016	reformat.pl	CDS	1001	2047	.	+	.	status known
RG44F0017	reformat.pl	CDS	1001	2758	.	+	.	status known
RG44F0018	reformat.pl	CDS	1001	4069	.	+	.	status known
RG44F0019	reformat.pl	CDS	1001	1165	.	+	.	status known
RG44F0022	reformat.pl	CDS	1001	1651	.	+	.	status known
RG44F0023	reformat.pl	CDS	1001	4795	.	+	.	status known
RG44F0024	reformat.pl	CDS	1001	2185	.	+	.	status known
RG44F0025	reformat.pl	CDS	1001	1780	.	+	.	status known
RG44F0026	reformat.pl	CDS	1001	2014	.	+	.	status known
RG44F0027	reformat.pl	CDS	1001	1927	.	+	.	status known
RG44F0028	reformat.pl	CDS	1001	2728	.	+	.	status known
RG44F0030	reformat.pl	CDS	1001	2380	.	+	.	status known
RG44F0031	reformat.pl	CDS	1001	3199	.	+	.	status known
RG44F0032	reformat.pl	CDS	1001	4255	.	+	.	status known
RG44F0033	reformat.pl	CDS	1001	2317	.	+	.	status known
RG44F0034	reformat.pl	CDS	1001	2200	.	+	.	status known
RG44F0035	reformat.pl	CDS	1001	1156	.	+	.	status known
RG44F0036	reformat.pl	CDS	1001	2257	.	+	.	status known
RG44F0037	reformat.pl	CDS	1001	2449	.	+	.	status known
RG44F0038	reformat.pl	CDS	1001	1288	.	+	.	status known
RG44F0039	reformat.pl	CDS	1001	2893	.	+	.	status known
RG44F0040	reformat.pl	CDS	1001	2008	.	+	.	status known
RG44F0041	reformat.pl	CDS	1001	1444	.	+	.	status known
RG44F0042	reformat.pl	CDS	1001	2998	.	+	.	status known
RG44F0043	reformat.pl	CDS	1001	1774	.	+	.	status known
RG44F0044	reformat.pl	CDS	1001	1780	.	+	.	status known
RG44F0045	reformat.pl	CDS	1001	1054	.	+	.	status known
RG44F0046	reformat.pl	CDS	1001	1354	.	+	.	status known
RG44F0047	reformat.pl	CDS	1001	1741	.	+	.	status known
RG44F0048	reformat.pl	CDS	1001	2260	.	+	.	status known
RG44F0049	reformat.pl	CDS	1001	1756	.	+	.	status known
RG44F0050	reformat.pl	CDS	1001	1678	.	+	.	status known
RG44F0051	reformat.pl	CDS	1001	1882	.	+	.	status known
RG44F0052	reformat.pl	CDS	1001	1540	.	+	.	status known
RG44F0053	reformat.pl	CDS	1001	1894	.	+	.	status known
RG44F0054	reformat.pl	CDS	1001	2269	.	+	.	status known
RG44F0056	reformat.pl	CDS	1001	1786	.	+	.	status known
RG44F0057	reformat.pl	CDS	1001	2608	.	+	.	status known
RG44F0058	reformat.pl	CDS	1001	2326	.	+	.	status known
RG44F0059	reformat.pl	CDS	1001	1585	.	+	.	status known
RG44F0060	reformat.pl	CDS	1001	2752	.	+	.	status known
RG44F0062	reformat.pl	CDS	1001	2017	.	+	.	status known
RG44F0063	reformat.pl	CDS	1001	3841	.	+	.	status known
RG44F0064	reformat.pl	CDS	1001	1540	.	+	.	status known
RG44F0065	reformat.pl	CDS	1001	1909	.	+	.	status known
RG44F0066	reformat.pl	CDS	1001	1033	.	+	.	status known
RG44F0066	reformat.pl	CDS	1165	2376	.	+	.	status known
RG44F0067	reformat.pl	CDS	1001	1774	.	+	.	status known
RG44F0068	reformat.pl	CDS	1001	3598	.	+	.	status known
RG44F0069	reformat.pl	CDS	1001	2959	.	+	.	status known
RG44F0070	reformat.pl	CDS	1001	2554	.	+	.	status known
RG44F0071	reformat.pl	CDS	1001	2368	.	+	.	status known
RG44F0072	reformat.pl	CDS	1001	1786	.	+	.	status known
RG44F0073	reformat.pl	CDS	1001	1705	.	+	.	status known
RG44F0074	reformat.pl	CDS	1001	1177	.	+	.	status known
RG44F0074	reformat.pl	CDS	1391	1729	.	+	.	status known
RG44F0075	reformat.pl	CDS	1001	1153	.	+	.	status known
RG44F0076	reformat.pl	CDS	1001	1013	.	+	.	status known
RG44F0076	reformat.pl	CDS	1062	1591	.	+	.	status known
RG44F0077	reformat.pl	CDS	1001	3586	.	+	.	status known
RG44F0078	reformat.pl	CDS	1001	2548	.	+	.	status known
RG44F0079	reformat.pl	CDS	1001	4498	.	+	.	status known
RG44F0080	reformat.pl	CDS	1001	3061	.	+	.	status known
RG44F0081	reformat.pl	CDS	1001	3127	.	+	.	status known
RG44F0082	reformat.pl	CDS	1001	3847	.	+	.	status known
RG44F0083	reformat.pl	CDS	1001	3787	.	+	.	status known
RG44F0084	reformat.pl	CDS	1001	1873	.	+	.	status known
RG44F0085	reformat.pl	CDS	1001	1651	.	+	.	status known
RG44F0086	reformat.pl	CDS	1001	1513	.	+	.	status known
RG44F0087	reformat.pl	CDS	1001	2416	.	+	.	status known
RG44F0088	reformat.pl	CDS	1001	1501	.	+	.	status known
RG44F0090	reformat.pl	CDS	1001	1288	.	+	.	status known
RG44F0091	reformat.pl	CDS	1001	1273	.	+	.	status known
RG44F0092	reformat.pl	CDS	1001	5053	.	+	.	status known
RG44F0093	reformat.pl	CDS	1001	1720	.	+	.	status known
RG44F0094	reformat.pl	CDS	1001	1210	.	+	.	status known
RG44F0095	reformat.pl	CDS	1001	1132	.	+	.	status known
RG44F0096	reformat.pl	CDS	1001	1315	.	+	.	status known
RG44F0099	reformat.pl	CDS	1001	1948	.	+	.	status known
RG44F0100	reformat.pl	CDS	1001	3097	.	+	.	status known
RG44F0104	reformat.pl	CDS	1001	1165	.	+	.	status known
RG44F0105	reformat.pl	CDS	1001	1180	.	+	.	status known
RG44F0106	reformat.pl	CDS	1001	1384	.	+	.	status known
RG44F0107	reformat.pl	CDS	1001	2179	.	+	.	status known
RG44F0108	reformat.pl	CDS	1001	1108	.	+	.	status known
RG44F0109	reformat.pl	CDS	1001	2023	.	+	.	status known
RG44F0110	reformat.pl	CDS	1001	2227	.	+	.	status known
RG44F0111	reformat.pl	CDS	1001	2026	.	+	.	status known
RG44F0113	reformat.pl	CDS	1001	4165	.	+	.	status known
RG44F0114	reformat.pl	CDS	1001	4351	.	+	.	status known
RG44F0115	reformat.pl	CDS	1001	1975	.	+	.	status known
RG44F0117	reformat.pl	CDS	1001	3760	.	+	.	status known
RG44F0118	reformat.pl	CDS	1001	2947	.	+	.	status known
RG44F0119	reformat.pl	CDS	1001	1831	.	+	.	status known
RG44F0120	reformat.pl	CDS	1001	2107	.	+	.	status known
RG44F0121	reformat.pl	CDS	1001	2329	.	+	.	status known
RG44F0122	reformat.pl	CDS	1001	2158	.	+	.	status known
RG44F0123	reformat.pl	CDS	1001	3286	.	+	.	status known
RG44F0124	reformat.pl	CDS	1001	3811	.	+	.	status known
RG44F0125	reformat.pl	CDS	1001	1570	.	+	.	status known
RG44F0126	reformat.pl	CDS	1001	2026	.	+	.	status known
RG44F0127	reformat.pl	CDS	1001	2761	.	+	.	status known
RG44F0129	reformat.pl	CDS	1001	4297	.	+	.	status known
RG44F0130	reformat.pl	CDS	1001	2578	.	+	.	status known
RG44F0131	reformat.pl	CDS	1001	3430	.	+	.	status known
RG44F0132	reformat.pl	CDS	1001	4072	.	+	.	status known
RG44F0133	reformat.pl	CDS	1001	1954	.	+	.	status known
RG44F0134	reformat.pl	CDS	1001	1501	.	+	.	status known
RG44F0135	reformat.pl	CDS	1001	1474	.	+	.	status known
RG44F0136	reformat.pl	CDS	1001	1426	.	+	.	status known
RG44F0137	reformat.pl	CDS	1001	1612	.	+	.	status known
RG44F0138	reformat.pl	CDS	1001	1588	.	+	.	status known
RG44F0139	reformat.pl	CDS	1001	1936	.	+	.	status known
RG44F0140	reformat.pl	CDS	1001	1519	.	+	.	status known
RG44F0141	reformat.pl	CDS	1001	2215	.	+	.	status known
RG44F0142	reformat.pl	CDS	1001	1453	.	+	.	status known
RG44F0143	reformat.pl	CDS	1001	2341	.	+	.	status known
RG44F0144	reformat.pl	CDS	1001	2347	.	+	.	status known
RG44F0145	reformat.pl	CDS	1001	3472	.	+	.	status known
RG44F0146	reformat.pl	CDS	1001	1813	.	+	.	status known
RG44F0147	reformat.pl	CDS	1001	4315	.	+	.	status known
RG44F0148	reformat.pl	CDS	1001	1897	.	+	.	status known
RG44F0149	reformat.pl	CDS	1001	2830	.	+	.	status known
RG44F0150	reformat.pl	CDS	1001	3787	.	+	.	status known
RG44F0152	reformat.pl	CDS	1001	6055	.	+	.	status known
RG44F0153	reformat.pl	CDS	1001	2086	.	+	.	status known
RG44F0154	reformat.pl	CDS	1001	3163	.	+	.	status known
RG44F0155	reformat.pl	CDS	1001	2266	.	+	.	status known
RG44F0156	reformat.pl	CDS	1001	2017	.	+	.	status known
RG44F0157	reformat.pl	CDS	1001	2584	.	+	.	status known
RG44F0158	reformat.pl	CDS	1001	3331	.	+	.	status known
RG44F0159	reformat.pl	CDS	1001	2332	.	+	.	status known
RG44F0160	reformat.pl	CDS	1001	2140	.	+	.	status known
RG44F0161	reformat.pl	CDS	1001	2539	.	+	.	status known
RG44F0162	reformat.pl	CDS	1001	3310	.	+	.	status known
RG44F0163	reformat.pl	CDS	1001	1552	.	+	.	status known
RG44F0165	reformat.pl	CDS	1001	1013	.	+	.	status known
RG44F0165	reformat.pl	CDS	1531	3071	.	+	.	status known
RG44F0166	reformat.pl	CDS	1001	3295	.	+	.	status known
RG44F0167	reformat.pl	CDS	1001	2023	.	+	.	status known
RG44F0168	reformat.pl	CDS	1001	1402	.	+	.	status known
RG44F0169	reformat.pl	CDS	1001	3424	.	+	.	status known
RG44F0170	reformat.pl	CDS	1001	2092	.	+	.	status known
RG44F0171	reformat.pl	CDS	1001	1408	.	+	.	status known
RG44F0172	reformat.pl	CDS	1001	1687	.	+	.	status known
RG44F0173	reformat.pl	CDS	1001	2953	.	+	.	status known
RG44F0174	reformat.pl	CDS	1001	3100	.	+	.	status known
RG44F0176	reformat.pl	CDS	1001	2137	.	+	.	status known
RG44F0177	reformat.pl	CDS	1001	1822	.	+	.	status known
RG44F0178	reformat.pl	CDS	1001	2473	.	+	.	status known
RG44F0179	reformat.pl	CDS	1001	2935	.	+	.	status known
RG44F0180	reformat.pl	CDS	1001	1252	.	+	.	status known
RG44F0181	reformat.pl	CDS	1001	3121	.	+	.	status known
RG44F0182	reformat.pl	CDS	1001	1225	.	+	.	status known
RG44F0184	reformat.pl	CDS	1001	1918	.	+	.	status known
RG44F0185	reformat.pl	CDS	1001	1025	.	+	.	status known
RG44F0185	reformat.pl	CDS	1080	1474	.	+	.	status known
RG44F0186	reformat.pl	CDS	1001	1876	.	+	.	status known
RG44F0187	reformat.pl	CDS	1001	2761	.	+	.	status known
RG44F0188	reformat.pl	CDS	1001	2179	.	+	.	status known
RG44F0189	reformat.pl	CDS	1001	2107	.	+	.	status known
RG44F0190	reformat.pl	CDS	1001	1711	.	+	.	status known
RG44F0191	reformat.pl	CDS	1001	6829	.	+	.	status known
RG44F0192	reformat.pl	CDS	1001	2707	.	+	.	status known
RG44F0193	reformat.pl	CDS	1001	2464	.	+	.	status known
RG44F0195	reformat.pl	CDS	1001	1807	.	+	.	status known
RG44F0196	reformat.pl	CDS	1001	2473	.	+	.	status known
RG44F0197	reformat.pl	CDS	1001	3268	.	+	.	status known
RG44F0198	reformat.pl	CDS	1001	1249	.	+	.	status known
RG44F0199	reformat.pl	CDS	1001	4474	.	+	.	status known
RG44F0200	reformat.pl	CDS	1001	2638	.	+	.	status known
RG44F0201	reformat.pl	CDS	1001	1771	.	+	.	status known
RG44F0202	reformat.pl	CDS	1001	2770	.	+	.	status known
RG44F0204	reformat.pl	CDS	1001	1339	.	+	.	status known
RG44F0205	reformat.pl	CDS	1001	1882	.	+	.	status known
RG44F0207	reformat.pl	CDS	1001	1783	.	+	.	status known
RG44F0208	reformat.pl	CDS	1001	1546	.	+	.	status known
RG44F0209	reformat.pl	CDS	1001	1627	.	+	.	status known
RG44F0210	reformat.pl	CDS	1001	2212	.	+	.	status known
RG44F0211	reformat.pl	CDS	1001	2350	.	+	.	status known
RG44F0212	reformat.pl	CDS	1001	3109	.	+	.	status known
RG44F0213	reformat.pl	CDS	1001	2329	.	+	.	status known
RG44F0214	reformat.pl	CDS	1001	2446	.	+	.	status known
RG44F0215	reformat.pl	CDS	1001	2875	.	+	.	status known
RG44F0216	reformat.pl	CDS	1001	1852	.	+	.	status known
RG44F0217	reformat.pl	CDS	1001	1843	.	+	.	status known
RG44F0218	reformat.pl	CDS	1001	1930	.	+	.	status known
RG44F0219	reformat.pl	CDS	1001	1129	.	+	.	status known
RG44F0220	reformat.pl	CDS	1001	1723	.	+	.	status known
RG44F0221	reformat.pl	CDS	1001	1957	.	+	.	status known
RG44F0222	reformat.pl	CDS	1001	1552	.	+	.	status known
RG44F0223	reformat.pl	CDS	1001	1846	.	+	.	status known
RG44F0224	reformat.pl	CDS	1001	2524	.	+	.	status known
RG44F0225	reformat.pl	CDS	1001	1381	.	+	.	status known
RG44F0227	reformat.pl	CDS	1001	2074	.	+	.	status known
RG44F0228	reformat.pl	CDS	1001	2275	.	+	.	status known
RG44F0229	reformat.pl	CDS	1001	1804	.	+	.	status known
RG44F0230	reformat.pl	CDS	1001	1255	.	+	.	status known
RG44F0231	reformat.pl	CDS	1001	1675	.	+	.	status known
RG44F0232	reformat.pl	CDS	1001	1096	.	+	.	status known
RG44F0233	reformat.pl	CDS	1001	1237	.	+	.	status known
RG44F0234	reformat.pl	CDS	1001	1792	.	+	.	status known
RG44F0236	reformat.pl	CDS	1001	2227	.	+	.	status known
RG44F0237	reformat.pl	CDS	1001	1297	.	+	.	status known
RG44F0239	reformat.pl	CDS	1001	1756	.	+	.	status known
RG44F0240	reformat.pl	CDS	1001	1972	.	+	.	status known
RG44F0241	reformat.pl	CDS	1001	3931	.	+	.	status known
RG44F0243	reformat.pl	CDS	1001	2113	.	+	.	status known
RG44F0244	reformat.pl	CDS	1001	3718	.	+	.	status known
RG44F0245	reformat.pl	CDS	1001	3562	.	+	.	status known
RG44F0246	reformat.pl	CDS	1001	1219	.	+	.	status known
RG44F0249	reformat.pl	CDS	1001	2197	.	+	.	status known
RG44F0250	reformat.pl	CDS	1001	2008	.	+	.	status known
RG44F0252	reformat.pl	CDS	1001	1819	.	+	.	status known
RG44F0253	reformat.pl	CDS	1001	4201	.	+	.	status known
RG44F0254	reformat.pl	CDS	1001	3202	.	+	.	status known
RG44F0255	reformat.pl	CDS	1001	2206	.	+	.	status known
RG44F0256	reformat.pl	CDS	1001	1861	.	+	.	status known
RG44F0257	reformat.pl	CDS	1001	2371	.	+	.	status known
RG44F0258	reformat.pl	CDS	1001	2149	.	+	.	status known
RG44F0259	reformat.pl	CDS	1001	1063	.	+	.	status known
RG44F0259	reformat.pl	CDS	1126	1983	.	+	.	status known
RG44F0260	reformat.pl	CDS	1001	3505	.	+	.	status known
RG44F0261	reformat.pl	CDS	1001	2338	.	+	.	status known
RG44F0262	reformat.pl	CDS	1001	1696	.	+	.	status known
RG44F0263	reformat.pl	CDS	1001	3043	.	+	.	status known
RG44F0264	reformat.pl	CDS	1001	1315	.	+	.	status known
RG44F0267	reformat.pl	CDS	1001	2203	.	+	.	status known
RG44F0268	reformat.pl	CDS	1001	1765	.	+	.	status known
RG44F0269	reformat.pl	CDS	1001	2296	.	+	.	status known
RG44F0270	reformat.pl	CDS	1001	1615	.	+	.	status known
RG44F0272	reformat.pl	CDS	1001	2326	.	+	.	status known
RG44F0273	reformat.pl	CDS	1001	2401	.	+	.	status known
RG44F0274	reformat.pl	CDS	1001	2356	.	+	.	status known
RG44F0276	reformat.pl	CDS	1001	2779	.	+	.	status known
RG44F0277	reformat.pl	CDS	1001	2104	.	+	.	status known
RG44F0278	reformat.pl	CDS	1001	2806	.	+	.	status known
RG44F0279	reformat.pl	CDS	1001	1921	.	+	.	status known
RG44F0280	reformat.pl	CDS	1001	1510	.	+	.	status known
RG44F0281	reformat.pl	CDS	1001	2155	.	+	.	status known
RG44F0282	reformat.pl	CDS	1001	1729	.	+	.	status known
RG44F0283	reformat.pl	CDS	1001	1927	.	+	.	status known
RG44F0284	reformat.pl	CDS	1001	1768	.	+	.	status known
RG44F0285	reformat.pl	CDS	1001	1276	.	+	.	status known
RG44F0286	reformat.pl	CDS	1001	4156	.	+	.	status known
RG44F0287	reformat.pl	CDS	1001	1369	.	+	.	status known
RG44F0288	reformat.pl	CDS	1001	3013	.	+	.	status known
RG44F0289	reformat.pl	CDS	1001	2671	.	+	.	status known
RG44F0290	reformat.pl	CDS	1001	1297	.	+	.	status known
RG44F0291	reformat.pl	CDS	1001	1729	.	+	.	status known
RG44F0292	reformat.pl	CDS	1001	1639	.	+	.	status known
RG44F0293	reformat.pl	CDS	1001	2002	.	+	.	status known
RG44F0294	reformat.pl	CDS	1001	2230	.	+	.	status known
RG44F0296	reformat.pl	CDS	1001	1711	.	+	.	status known
RG44F0297	reformat.pl	CDS	1001	1522	.	+	.	status known
RG44F0299	reformat.pl	CDS	1001	4339	.	+	.	status known
RG44F0300	reformat.pl	CDS	1001	1056	.	+	.	status known
RG44F0300	reformat.pl	CDS	1058	1226	.	+	.	status known
RG44F0302	reformat.pl	CDS	1001	1414	.	+	.	status known
RG44F0303	reformat.pl	CDS	1001	1858	.	+	.	status known
RG44F0304	reformat.pl	CDS	1001	1882	.	+	.	status known
RG44F0306	reformat.pl	CDS	1001	3508	.	+	.	status known
RG44F0307	reformat.pl	CDS	1001	1987	.	+	.	status known
RG44F0309	reformat.pl	CDS	1001	3043	.	+	.	status known
RG44F0310	reformat.pl	CDS	1001	1990	.	+	.	status known
RG44F0311	reformat.pl	CDS	1001	2764	.	+	.	status known
RG44F0312	reformat.pl	CDS	1001	2461	.	+	.	status known
RG44F0313	reformat.pl	CDS	1001	3616	.	+	.	status known
RG44F0314	reformat.pl	CDS	1001	1471	.	+	.	status known
RG44F0316	reformat.pl	CDS	1001	2224	.	+	.	status known
RG44F0317	reformat.pl	CDS	1001	2026	.	+	.	status known
RG44F0318	reformat.pl	CDS	1001	1417	.	+	.	status known
RG44F0319	reformat.pl	CDS	1001	3076	.	+	.	status known
RG44F0320	reformat.pl	CDS	1001	3670	.	+	.	status known
RG44F0321	reformat.pl	CDS	1001	2377	.	+	.	status known
RG44F0322	reformat.pl	CDS	1001	2041	.	+	.	status known
RG44F0326	reformat.pl	CDS	1001	2272	.	+	.	status known
RG44F0328	reformat.pl	CDS	1001	2191	.	+	.	status known
RG44F0330	reformat.pl	CDS	1001	1867	.	+	.	status known
RG44F0331	reformat.pl	CDS	1001	2248	.	+	.	status known
RG44F0332	reformat.pl	CDS	1001	2635	.	+	.	status known
RG44F0333	reformat.pl	CDS	1001	2107	.	+	.	status known
RG44F0335	reformat.pl	CDS	1001	2395	.	+	.	status known
RG44F0336	reformat.pl	CDS	1001	1405	.	+	.	status known
RG44F0337	reformat.pl	CDS	1001	2671	.	+	.	status known
RG44F0338	reformat.pl	CDS	1001	1660	.	+	.	status known
RG44F0339	reformat.pl	CDS	1001	1870	.	+	.	status known
RG44F0342	reformat.pl	CDS	1001	1840	.	+	.	status known
RG44F0344	reformat.pl	CDS	1001	3007	.	+	.	status known
RG44F0345	reformat.pl	CDS	1001	1894	.	+	.	status known
RG44F0346	reformat.pl	CDS	1001	1555	.	+	.	status known
RG44F0347	reformat.pl	CDS	1001	1453	.	+	.	status known
RG44F0348	reformat.pl	CDS	1001	2383	.	+	.	status known
RG44F0349	reformat.pl	CDS	1001	2425	.	+	.	status known
RG44F0350	reformat.pl	CDS	1001	1435	.	+	.	status known
RG44F0351	reformat.pl	CDS	1001	2029	.	+	.	status known
RG44F0353	reformat.pl	CDS	1001	2131	.	+	.	status known
RG44F0354	reformat.pl	CDS	1001	3361	.	+	.	status known
RG44F0355	reformat.pl	CDS	1001	1027	.	+	.	status known
RG44F0355	reformat.pl	CDS	1083	2144	.	+	.	status known
RG44F0356	reformat.pl	CDS	1001	1930	.	+	.	status known
RG44F0357	reformat.pl	CDS	1001	2890	.	+	.	status known
RG44F0358	reformat.pl	CDS	1001	2395	.	+	.	status known
RG44F0360	reformat.pl	CDS	1001	3166	.	+	.	status known
RG44F0361	reformat.pl	CDS	1001	1648	.	+	.	status known
RG44F0362	reformat.pl	CDS	1001	1744	.	+	.	status known
RG44F0363	reformat.pl	CDS	1001	1288	.	+	.	status known
RG44F0364	reformat.pl	CDS	1001	1348	.	+	.	status known
RG44F0364	reformat.pl	CDS	1404	1709	.	+	.	status known
RG44F0365	reformat.pl	CDS	1001	1456	.	+	.	status known
RG44F0366	reformat.pl	CDS	1001	3442	.	+	.	status known
RG44F0367	reformat.pl	CDS	1001	2437	.	+	.	status known
RG44F0369	reformat.pl	CDS	1001	2110	.	+	.	status known
RG44F0370	reformat.pl	CDS	1001	4552	.	+	.	status known
RG44F0371	reformat.pl	CDS	1001	2116	.	+	.	status known
RG44F0372	reformat.pl	CDS	1001	2407	.	+	.	status known
RG44F0373	reformat.pl	CDS	1001	1468	.	+	.	status known
RG44F0374	reformat.pl	CDS	1001	1687	.	+	.	status known
RG44F0376	reformat.pl	CDS	1001	1894	.	+	.	status known
RG44F0377	reformat.pl	CDS	1001	1534	.	+	.	status known
RG44F0379	reformat.pl	CDS	1001	1972	.	+	.	status known
RG44F0380	reformat.pl	CDS	1001	1036	.	+	.	status known
RG44F0380	reformat.pl	CDS	1087	1710	.	+	.	status known
RG44F0382	reformat.pl	CDS	1001	1070	.	+	.	status known
RG44F0382	reformat.pl	CDS	1196	2847	.	+	.	status known
RG44F0383	reformat.pl	CDS	1001	1882	.	+	.	status known
RG44F0384	reformat.pl	CDS	1001	1061	.	+	.	status known
RG44F0384	reformat.pl	CDS	1441	2657	.	+	.	status known
RG44F0385	reformat.pl	CDS	1001	1333	.	+	.	status known
RG44F0386	reformat.pl	CDS	1001	2044	.	+	.	status known
RG44F0387	reformat.pl	CDS	1001	4801	.	+	.	status known
RG44F0389	reformat.pl	CDS	1001	2452	.	+	.	status known
RG44F0390	reformat.pl	CDS	1001	1759	.	+	.	status known
RG44F0391	reformat.pl	CDS	1001	2518	.	+	.	status known
RG44F0392	reformat.pl	CDS	1001	4249	.	+	.	status known
RG44F0393	reformat.pl	CDS	1001	1029	.	+	.	status known
RG44F0393	reformat.pl	CDS	1329	1719	.	+	.	status known
RG44F0395	reformat.pl	CDS	1001	1027	.	+	.	status known
RG44F0395	reformat.pl	CDS	1129	1629	.	+	.	status known
RG44F0396	reformat.pl	CDS	1001	2788	.	+	.	status known
RG44F0397	reformat.pl	CDS	1001	2836	.	+	.	status known
RG44F0398	reformat.pl	CDS	1001	1810	.	+	.	status known
RG44F0399	reformat.pl	CDS	1001	1498	.	+	.	status known
RG44F0400	reformat.pl	CDS	1001	1726	.	+	.	status known
RG44F0401	reformat.pl	CDS	1001	2803	.	+	.	status known
RG44F0403	reformat.pl	CDS	1001	2005	.	+	.	status known
RG44F0404	reformat.pl	CDS	1001	2362	.	+	.	status known
RG44F0405	reformat.pl	CDS	1001	2461	.	+	.	status known
RG44F0406	reformat.pl	CDS	1001	3550	.	+	.	status known
RG44F0408	reformat.pl	CDS	1001	1720	.	+	.	status known
RG44F0409	reformat.pl	CDS	1001	2800	.	+	.	status known
RG44F0411	reformat.pl	CDS	1001	1039	.	+	.	status known
RG44F0411	reformat.pl	CDS	1105	1788	.	+	.	status known
RG44F0413	reformat.pl	CDS	1001	2422	.	+	.	status known
RG44F0414	reformat.pl	CDS	1001	1633	.	+	.	status known
RG44F0415	reformat.pl	CDS	1001	1453	.	+	.	status known
RG44F0416	reformat.pl	CDS	1001	3496	.	+	.	status known
RG44F0418	reformat.pl	CDS	1001	1225	.	+	.	status known
RG44F0419	reformat.pl	CDS	1001	1339	.	+	.	status known
RG44F0420	reformat.pl	CDS	1001	1237	.	+	.	status known
RG44F0421	reformat.pl	CDS	1001	1471	.	+	.	status known
RG44F0422	reformat.pl	CDS	1001	1381	.	+	.	status known
RG44F0423	reformat.pl	CDS	1001	3022	.	+	.	status known
RG44F0424	reformat.pl	CDS	1001	1309	.	+	.	status known
RG44F0425	reformat.pl	CDS	1001	1216	.	+	.	status known
RG44F0425	reformat.pl	CDS	1379	1813	.	+	.	status known
RG44F0426	reformat.pl	CDS	1001	2347	.	+	.	status known
RG44F0427	reformat.pl	CDS	1001	2713	.	+	.	status known
RG44F0428	reformat.pl	CDS	1001	2434	.	+	.	status known
RG44F0429	reformat.pl	CDS	1001	2482	.	+	.	status known
RG44F0430	reformat.pl	CDS	1001	1546	.	+	.	status known
RG44F0431	reformat.pl	CDS	1001	1966	.	+	.	status known
RG44F0432	reformat.pl	CDS	1001	2395	.	+	.	status known
RG44F0433	reformat.pl	CDS	1001	1714	.	+	.	status known
RG44F0435	reformat.pl	CDS	1001	1258	.	+	.	status known
RG44F0438	reformat.pl	CDS	1001	2344	.	+	.	status known
RG44F0439	reformat.pl	CDS	1001	1858	.	+	.	status known
RG44F0441	reformat.pl	CDS	1001	1393	.	+	.	status known
RG44F0442	reformat.pl	CDS	1001	1558	.	+	.	status known
RG44F0443	reformat.pl	CDS	1001	3193	.	+	.	status known
RG44F0444	reformat.pl	CDS	1001	2494	.	+	.	status known
RG44F0445	reformat.pl	CDS	1001	1900	.	+	.	status known
RG44F0446	reformat.pl	CDS	1001	2665	.	+	.	status known
RG44F0447	reformat.pl	CDS	1001	1828	.	+	.	status known
RG44F0448	reformat.pl	CDS	1001	1576	.	+	.	status known
RG44F0449	reformat.pl	CDS	1001	2959	.	+	.	status known
RG44F0450	reformat.pl	CDS	1001	1429	.	+	.	status known
RG44F0452	reformat.pl	CDS	1001	2383	.	+	.	status known
RG44F0453	reformat.pl	CDS	1001	1513	.	+	.	status known
RG44F0454	reformat.pl	CDS	1001	1423	.	+	.	status known
RG44F0455	reformat.pl	CDS	1001	1579	.	+	.	status known
RG44F0458	reformat.pl	CDS	1001	3994	.	+	.	status known
RG44F0459	reformat.pl	CDS	1001	4273	.	+	.	status known
RG44F0460	reformat.pl	CDS	1001	1822	.	+	.	status known
RG44F0462	reformat.pl	CDS	1001	2272	.	+	.	status known
RG44F0464	reformat.pl	CDS	1001	2668	.	+	.	status known
RG44F0465	reformat.pl	CDS	1001	2686	.	+	.	status known
RG44F0469	reformat.pl	CDS	1001	2533	.	+	.	status known
RG44F0470	reformat.pl	CDS	1001	2131	.	+	.	status known
RG44F0471	reformat.pl	CDS	1001	1252	.	+	.	status known
RG44F0471	reformat.pl	CDS	2060	2476	.	+	.	status known
RG44F0472	reformat.pl	CDS	1001	2896	.	+	.	status known
RG44F0473	reformat.pl	CDS	1001	1306	.	+	.	status known
RG44F0474	reformat.pl	CDS	1001	2029	.	+	.	status known
RG44F0475	reformat.pl	CDS	1001	2026	.	+	.	status known
RG44F0476	reformat.pl	CDS	1001	1909	.	+	.	status known
RG44F0477	reformat.pl	CDS	1001	1013	.	+	.	status known
RG44F0477	reformat.pl	CDS	1337	1752	.	+	.	status known
RG44F0479	reformat.pl	CDS	1001	1984	.	+	.	status known
RG44F0481	reformat.pl	CDS	1001	1933	.	+	.	status known
RG44F0482	reformat.pl	CDS	1001	2677	.	+	.	status known
RG44F0483	reformat.pl	CDS	1001	2875	.	+	.	status known
RG44F0484	reformat.pl	CDS	1001	2377	.	+	.	status known
RG44F0485	reformat.pl	CDS	1001	2089	.	+	.	status known
RG44F0486	reformat.pl	CDS	1001	1735	.	+	.	status known
RG44F0487	reformat.pl	CDS	1001	4210	.	+	.	status known
RG44F0489	reformat.pl	CDS	1001	3070	.	+	.	status known
RG44F0490	reformat.pl	CDS	1001	1825	.	+	.	status known
RG44F0491	reformat.pl	CDS	1001	2374	.	+	.	status known
RG44F0492	reformat.pl	CDS	1001	2878	.	+	.	status known
RG44F0493	reformat.pl	CDS	1001	1843	.	+	.	status known
RG44F0494	reformat.pl	CDS	1001	2671	.	+	.	status known
RG44F0495	reformat.pl	CDS	1001	1888	.	+	.	status known
RG44F0496	reformat.pl	CDS	1001	2116	.	+	.	status known
RG44F0498	reformat.pl	CDS	1001	5374	.	+	.	status known
RG44F0499	reformat.pl	CDS	1001	1687	.	+	.	status known
RG44F0501	reformat.pl	CDS	1001	2110	.	+	.	status known
RG44F0502	reformat.pl	CDS	1001	7438	.	+	.	status known
RG44F0503	reformat.pl	CDS	1001	1189	.	+	.	status known
RG44F0504	reformat.pl	CDS	1001	2197	.	+	.	status known
RG44F0505	reformat.pl	CDS	1001	1405	.	+	.	status known
RG44F0506	reformat.pl	CDS	1001	1123	.	+	.	status known
RG44F0507	reformat.pl	CDS	1001	3058	.	+	.	status known
RG44F0508	reformat.pl	CDS	1001	4120	.	+	.	status known
RG44F0510	reformat.pl	CDS	1001	1132	.	+	.	status known
RG44F0512	reformat.pl	CDS	1001	2407	.	+	.	status known
RG44F0513	reformat.pl	CDS	1001	1357	.	+	.	status known
RG44F0514	reformat.pl	CDS	1001	1879	.	+	.	status known
RG44F0515	reformat.pl	CDS	1001	3835	.	+	.	status known
RG44F0516	reformat.pl	CDS	1001	2107	.	+	.	status known
RG44F0517	reformat.pl	CDS	1001	1768	.	+	.	status known
RG44F0518	reformat.pl	CDS	1001	2695	.	+	.	status known
RG44F0519	reformat.pl	CDS	1001	2824	.	+	.	status known
RG44F0522	reformat.pl	CDS	1001	2884	.	+	.	status known
RG44F0523	reformat.pl	CDS	1001	3637	.	+	.	status known
RG44F0524	reformat.pl	CDS	1001	2281	.	+	.	status known
RG44F0525	reformat.pl	CDS	1001	3043	.	+	.	status known
RG44F0526	reformat.pl	CDS	1001	1837	.	+	.	status known
RG44F0527	reformat.pl	CDS	1001	1177	.	+	.	status known
RG44F0528	reformat.pl	CDS	1001	2599	.	+	.	status known
RG44F0529	reformat.pl	CDS	1001	2518	.	+	.	status known
RG44F0530	reformat.pl	CDS	1001	2353	.	+	.	status known
RG44F0531	reformat.pl	CDS	1001	1837	.	+	.	status known
RG44F0532	reformat.pl	CDS	1001	1474	.	+	.	status known
RG44F0534	reformat.pl	CDS	1001	1216	.	+	.	status known
RG44F0535	reformat.pl	CDS	1001	2119	.	+	.	status known
RG44F0536	reformat.pl	CDS	1001	2641	.	+	.	status known
RG44F0537	reformat.pl	CDS	1001	2353	.	+	.	status known
RG44F0539	reformat.pl	CDS	1001	2410	.	+	.	status known
RG44F0540	reformat.pl	CDS	1001	2908	.	+	.	status known
RG44F0541	reformat.pl	CDS	1001	2179	.	+	.	status known
RG44F0542	reformat.pl	CDS	1001	1684	.	+	.	status known
RG44F0543	reformat.pl	CDS	1001	3385	.	+	.	status known
RG44F0544	reformat.pl	CDS	1001	2200	.	+	.	status known
RG44F0545	reformat.pl	CDS	1001	1900	.	+	.	status known
RG44F0546	reformat.pl	CDS	1001	1372	.	+	.	status known
RG44F0547	reformat.pl	CDS	1001	1798	.	+	.	status known
RG44F0549	reformat.pl	CDS	1001	1621	.	+	.	status known
RG44F0550	reformat.pl	CDS	1001	2200	.	+	.	status known
RG44F0551	reformat.pl	CDS	1001	2698	.	+	.	status known
RG44F0553	reformat.pl	CDS	1001	2719	.	+	.	status known
RG44F0554	reformat.pl	CDS	1001	3517	.	+	.	status known
RG44F0555	reformat.pl	CDS	1001	1309	.	+	.	status known
RG44F0556	reformat.pl	CDS	1001	1090	.	+	.	status known
RG44F0557	reformat.pl	CDS	1001	2275	.	+	.	status known
RG44F0558	reformat.pl	CDS	1001	3850	.	+	.	status known
RG44F0559	reformat.pl	CDS	1001	2185	.	+	.	status known
RG44F0561	reformat.pl	CDS	1001	2677	.	+	.	status known
RG44F0562	reformat.pl	CDS	1001	1804	.	+	.	status known
RG44F0563	reformat.pl	CDS	1001	1471	.	+	.	status known
RG44F0564	reformat.pl	CDS	1001	2149	.	+	.	status known
RG44F0565	reformat.pl	CDS	1001	2032	.	+	.	status known
RG44F0566	reformat.pl	CDS	1001	1033	.	+	.	status known
RG44F0566	reformat.pl	CDS	1087	1896	.	+	.	status known
RG44F0567	reformat.pl	CDS	1001	2134	.	+	.	status known
RG44F0568	reformat.pl	CDS	1001	1828	.	+	.	status known
RG44F0569	reformat.pl	CDS	1001	3430	.	+	.	status known
RG44F0570	reformat.pl	CDS	1001	3178	.	+	.	status known
RG44F0571	reformat.pl	CDS	1001	1969	.	+	.	status known
RG44F0572	reformat.pl	CDS	1001	2014	.	+	.	status known
RG44F0573	reformat.pl	CDS	1001	2041	.	+	.	status known
RG44F0574	reformat.pl	CDS	1001	1843	.	+	.	status known
RG44F0575	reformat.pl	CDS	1001	1981	.	+	.	status known
RG44F0576	reformat.pl	CDS	1001	1046	.	+	.	status known
RG44F0576	reformat.pl	CDS	1141	2024	.	+	.	status known
RG44F0577	reformat.pl	CDS	1001	3013	.	+	.	status known
RG44F0578	reformat.pl	CDS	1001	2128	.	+	.	status known
RG44F0579	reformat.pl	CDS	1001	1618	.	+	.	status known
RG44F0580	reformat.pl	CDS	1001	2860	.	+	.	status known
RG44F0581	reformat.pl	CDS	1001	2710	.	+	.	status known
RG44F0582	reformat.pl	CDS	1001	1243	.	+	.	status known
RG44F0583	reformat.pl	CDS	1001	4777	.	+	.	status known
RG44F0584	reformat.pl	CDS	1001	4120	.	+	.	status known
RG44F0585	reformat.pl	CDS	1001	2131	.	+	.	status known
RG44F0586	reformat.pl	CDS	1001	3550	.	+	.	status known
RG44F0587	reformat.pl	CDS	1001	1972	.	+	.	status known
RG44F0588	reformat.pl	CDS	1001	1489	.	+	.	status known
RG44F0589	reformat.pl	CDS	1001	1774	.	+	.	status known
RG44F0590	reformat.pl	CDS	1001	1528	.	+	.	status known
RG44F0591	reformat.pl	CDS	1001	1591	.	+	.	status known
RG44F0592	reformat.pl	CDS	1001	2125	.	+	.	status known
RG44F0593	reformat.pl	CDS	1001	1131	.	+	.	status known
RG44F0593	reformat.pl	CDS	1463	3173	.	+	.	status known
RG44F0594	reformat.pl	CDS	1001	1807	.	+	.	status known
RG44F0595	reformat.pl	CDS	1001	3532	.	+	.	status known
RG44F0596	reformat.pl	CDS	1001	2515	.	+	.	status known
RG44F0597	reformat.pl	CDS	1001	1924	.	+	.	status known
RG44F0598	reformat.pl	CDS	1001	2008	.	+	.	status known
RG44F0599	reformat.pl	CDS	1001	2008	.	+	.	status known
RG44F0600	reformat.pl	CDS	1001	1771	.	+	.	status known
RG44F0601	reformat.pl	CDS	1001	1744	.	+	.	status known
RG44F0602	reformat.pl	CDS	1001	1075	.	+	.	status known
RG44F0602	reformat.pl	CDS	1139	1708	.	+	.	status known
RG44F0603	reformat.pl	CDS	1001	4309	.	+	.	status known
RG44F0604	reformat.pl	CDS	1001	1315	.	+	.	status known
RG44F0605	reformat.pl	CDS	1001	2602	.	+	.	status known
RG44F0607	reformat.pl	CDS	1001	1972	.	+	.	status known
RG44F0608	reformat.pl	CDS	1001	2347	.	+	.	status known
RG44F0609	reformat.pl	CDS	1001	1627	.	+	.	status known
RG44F0610	reformat.pl	CDS	1001	1210	.	+	.	status known
RG44F0610	reformat.pl	CDS	1267	1977	.	+	.	status known
RG44F0611	reformat.pl	CDS	1001	2824	.	+	.	status known
RG44F0612	reformat.pl	CDS	1001	1690	.	+	.	status known
RG44F0613	reformat.pl	CDS	1001	1174	.	+	.	status known
RG44F0614	reformat.pl	CDS	1001	2833	.	+	.	status known
RG44F0615	reformat.pl	CDS	1001	1864	.	+	.	status known
RG44F0616	reformat.pl	CDS	1001	1204	.	+	.	status known
RG44F0617	reformat.pl	CDS	1001	1510	.	+	.	status known
RG44F0618	reformat.pl	CDS	1001	1819	.	+	.	status known
RG44F0621	reformat.pl	CDS	1001	1031	.	+	.	status known
RG44F0621	reformat.pl	CDS	1381	1760	.	+	.	status known
RG44F0622	reformat.pl	CDS	1001	2266	.	+	.	status known
RG44F0623	reformat.pl	CDS	1001	1426	.	+	.	status known
RG44F0624	reformat.pl	CDS	1001	1615	.	+	.	status known
RG44F0625	reformat.pl	CDS	1001	3976	.	+	.	status known
RG44F0626	reformat.pl	CDS	1001	2689	.	+	.	status known
RG44F0627	reformat.pl	CDS	1001	2005	.	+	.	status known
RG44F0628	reformat.pl	CDS	1001	1471	.	+	.	status known
RG44F0629	reformat.pl	CDS	1001	2737	.	+	.	status known
RG44F0630	reformat.pl	CDS	1001	1049	.	+	.	status known
RG44F0630	reformat.pl	CDS	1245	2686	.	+	.	status known
RG44F0631	reformat.pl	CDS	1001	1102	.	+	.	status known
RG44F0631	reformat.pl	CDS	1158	1502	.	+	.	status known
RG44F0632	reformat.pl	CDS	1001	1126	.	+	.	status known
RG44F0633	reformat.pl	CDS	1001	1321	.	+	.	status known
RG44F0634	reformat.pl	CDS	1001	2365	.	+	.	status known
RG44F0635	reformat.pl	CDS	1001	3259	.	+	.	status known
RG44F0636	reformat.pl	CDS	1001	1072	.	+	.	status known
RG44F0636	reformat.pl	CDS	1158	1400	.	+	.	status known
RG44F0637	reformat.pl	CDS	1001	1972	.	+	.	status known
RG44F0638	reformat.pl	CDS	1001	1963	.	+	.	status known
RG44F0639	reformat.pl	CDS	1001	1681	.	+	.	status known
RG44F0641	reformat.pl	CDS	1001	1336	.	+	.	status known
RG44F0643	reformat.pl	CDS	1001	1339	.	+	.	status known
RG44F0644	reformat.pl	CDS	1001	2227	.	+	.	status known
RG44F0645	reformat.pl	CDS	1001	2611	.	+	.	status known
RG44F0648	reformat.pl	CDS	1001	2620	.	+	.	status known
RG44F0649	reformat.pl	CDS	1001	7831	.	+	.	status known
RG44F0650	reformat.pl	CDS	1001	2026	.	+	.	status known
RG44F0651	reformat.pl	CDS	1001	2182	.	+	.	status known
RG44F0652	reformat.pl	CDS	1001	3382	.	+	.	status known
RG44F0654	reformat.pl	CDS	1001	2077	.	+	.	status known
RG44F0655	reformat.pl	CDS	1001	1744	.	+	.	status known
RG44F0656	reformat.pl	CDS	1001	1031	.	+	.	status known
RG44F0656	reformat.pl	CDS	1205	2037	.	+	.	status known
RG44F0657	reformat.pl	CDS	1001	4939	.	+	.	status known
RG44F0658	reformat.pl	CDS	1001	1528	.	+	.	status known
RG44F0659	reformat.pl	CDS	1001	3067	.	+	.	status known
RG44F0660	reformat.pl	CDS	1001	2005	.	+	.	status known
RG44F0661	reformat.pl	CDS	1001	2359	.	+	.	status known
RG44F0663	reformat.pl	CDS	1001	1019	.	+	.	status known
RG44F0663	reformat.pl	CDS	1089	2740	.	+	.	status known
RG44F0664	reformat.pl	CDS	1001	2557	.	+	.	status known
RG44F0665	reformat.pl	CDS	1001	2749	.	+	.	status known
RG44F0666	reformat.pl	CDS	1001	1723	.	+	.	status known
RG44F0667	reformat.pl	CDS	1001	2998	.	+	.	status known
RG44F0668	reformat.pl	CDS	1001	2485	.	+	.	status known
RG44F0669	reformat.pl	CDS	1001	2800	.	+	.	status known
RG44F0671	reformat.pl	CDS	1001	1594	.	+	.	status known
RG44F0672	reformat.pl	CDS	1001	1894	.	+	.	status known
RG44F0673	reformat.pl	CDS	1001	1927	.	+	.	status known
RG44F0674	reformat.pl	CDS	1001	3640	.	+	.	status known
RG44F0675	reformat.pl	CDS	1001	2137	.	+	.	status known
RG44F0676	reformat.pl	CDS	1001	1756	.	+	.	status known
RG44F0677	reformat.pl	CDS	1001	3985	.	+	.	status known
RG44F0678	reformat.pl	CDS	1001	2620	.	+	.	status known
RG44F0679	reformat.pl	CDS	1001	2185	.	+	.	status known
RG44F0681	reformat.pl	CDS	1001	1966	.	+	.	status known
RG44F0682	reformat.pl	CDS	1001	1474	.	+	.	status known
RG44F0683	reformat.pl	CDS	1001	1564	.	+	.	status known
RG44F0686	reformat.pl	CDS	1001	4558	.	+	.	status known
RG44F0687	reformat.pl	CDS	1001	1657	.	+	.	status known
RG44F0688	reformat.pl	CDS	1001	3865	.	+	.	status known
RG44F0689	reformat.pl	CDS	1001	1561	.	+	.	status known
RG44F0690	reformat.pl	CDS	1001	1453	.	+	.	status known
RG44F0691	reformat.pl	CDS	1001	2395	.	+	.	status known
RG44F0692	reformat.pl	CDS	1001	1032	.	+	.	status known
RG44F0692	reformat.pl	CDS	1132	3298	.	+	.	status known
RG44F0693	reformat.pl	CDS	1001	1187	.	+	.	status known
RG44F0693	reformat.pl	CDS	1248	1609	.	+	.	status known
RG44F0694	reformat.pl	CDS	1001	1915	.	+	.	status known
RG44F0696	reformat.pl	CDS	1001	1591	.	+	.	status known
RG44F0697	reformat.pl	CDS	1001	1627	.	+	.	status known
RG44F0698	reformat.pl	CDS	1001	2215	.	+	.	status known
RG44F0699	reformat.pl	CDS	1001	1759	.	+	.	status known
RG44F0700	reformat.pl	CDS	1001	1570	.	+	.	status known
RG44F0701	reformat.pl	CDS	1001	2623	.	+	.	status known
RG44F0702	reformat.pl	CDS	1001	2860	.	+	.	status known
RG44F0703	reformat.pl	CDS	1001	2824	.	+	.	status known
RG44F0704	reformat.pl	CDS	1001	1522	.	+	.	status known
RG44F0705	reformat.pl	CDS	1001	1525	.	+	.	status known
RG44F0706	reformat.pl	CDS	1001	1873	.	+	.	status known
RG44F0708	reformat.pl	CDS	1001	2014	.	+	.	status known
RG44F0710	reformat.pl	CDS	1001	1795	.	+	.	status known
RG44F0711	reformat.pl	CDS	1001	2542	.	+	.	status known
RG44F0712	reformat.pl	CDS	1001	1963	.	+	.	status known
RG44F0713	reformat.pl	CDS	1001	1516	.	+	.	status known
RG44F0714	reformat.pl	CDS	1001	1645	.	+	.	status known
RG44F0715	reformat.pl	CDS	1001	1879	.	+	.	status known
RG44F0716	reformat.pl	CDS	1001	2707	.	+	.	status known
RG44F0717	reformat.pl	CDS	1001	1186	.	+	.	status known
RG44F0718	reformat.pl	CDS	1001	2482	.	+	.	status known
RG44F0719	reformat.pl	CDS	1001	1534	.	+	.	status known
RG44F0720	reformat.pl	CDS	1001	1795	.	+	.	status known
RG44F0721	reformat.pl	CDS	1001	1348	.	+	.	status known
RG44F0722	reformat.pl	CDS	1001	1759	.	+	.	status known
RG44F0724	reformat.pl	CDS	1001	1966	.	+	.	status known
RG44F0725	reformat.pl	CDS	1001	1621	.	+	.	status known
RG44F0726	reformat.pl	CDS	1001	3622	.	+	.	status known
RG44F0727	reformat.pl	CDS	1001	1768	.	+	.	status known
RG44F0728	reformat.pl	CDS	1001	1900	.	+	.	status known
RG44F0730	reformat.pl	CDS	1001	2059	.	+	.	status known
RG44F0732	reformat.pl	CDS	1001	1798	.	+	.	status known
RG44F0733	reformat.pl	CDS	1001	5539	.	+	.	status known
RG44F0734	reformat.pl	CDS	1001	2683	.	+	.	status known
RG44F0735	reformat.pl	CDS	1001	3832	.	+	.	status known
RG44F0736	reformat.pl	CDS	1001	2293	.	+	.	status known
RG44F0737	reformat.pl	CDS	1001	3544	.	+	.	status known
RG44F0738	reformat.pl	CDS	1001	3400	.	+	.	status known
RG44F0739	reformat.pl	CDS	1001	2824	.	+	.	status known
RG44F0740	reformat.pl	CDS	1001	1102	.	+	.	status known
RG44F0741	reformat.pl	CDS	1001	1366	.	+	.	status known
RG44F0742	reformat.pl	CDS	1001	2302	.	+	.	status known
RG44F0743	reformat.pl	CDS	1001	1594	.	+	.	status known
RG44F0744	reformat.pl	CDS	1001	2407	.	+	.	status known
RG44F0745	reformat.pl	CDS	1001	3553	.	+	.	status known
RG44F0746	reformat.pl	CDS	1001	1177	.	+	.	status known
RG44F0747	reformat.pl	CDS	1001	2503	.	+	.	status known
RG44F0748	reformat.pl	CDS	1001	2431	.	+	.	status known
RG44F0749	reformat.pl	CDS	1001	1165	.	+	.	status known
RG44F0751	reformat.pl	CDS	1001	2149	.	+	.	status known
RG44F0752	reformat.pl	CDS	1001	1771	.	+	.	status known
RG44F0753	reformat.pl	CDS	1001	3385	.	+	.	status known
RG44F0754	reformat.pl	CDS	1001	1044	.	+	.	status known
RG44F0754	reformat.pl	CDS	1182	1581	.	+	.	status known
RG44F0755	reformat.pl	CDS	1001	5824	.	+	.	status known
RG44F0757	reformat.pl	CDS	1001	3397	.	+	.	status known
RG44F0759	reformat.pl	CDS	1001	2770	.	+	.	status known
RG44F0760	reformat.pl	CDS	1001	1351	.	+	.	status known
RG44F0761	reformat.pl	CDS	1001	2425	.	+	.	status known
RG44F0762	reformat.pl	CDS	1001	3169	.	+	.	status known
RG44F0763	reformat.pl	CDS	1001	1546	.	+	.	status known
RG44F0764	reformat.pl	CDS	1001	1819	.	+	.	status known
RG44F0767	reformat.pl	CDS	1001	3097	.	+	.	status known
RG44F0768	reformat.pl	CDS	1001	2191	.	+	.	status known
RG44F0769	reformat.pl	CDS	1001	1318	.	+	.	status known
RG44F0770	reformat.pl	CDS	1001	5383	.	+	.	status known
RG44F0771	reformat.pl	CDS	1001	1816	.	+	.	status known
RG44F0772	reformat.pl	CDS	1001	2041	.	+	.	status known
RG44F0773	reformat.pl	CDS	1001	1213	.	+	.	status known
RG44F0774	reformat.pl	CDS	1001	1024	.	+	.	status known
RG44F0774	reformat.pl	CDS	1179	2297	.	+	.	status known
RG44F0775	reformat.pl	CDS	1001	2098	.	+	.	status known
RG44F0777	reformat.pl	CDS	1001	2257	.	+	.	status known
RG44F0778	reformat.pl	CDS	1001	3142	.	+	.	status known
RG44F0779	reformat.pl	CDS	1001	1624	.	+	.	status known
RG44F0780	reformat.pl	CDS	1001	1053	.	+	.	status known
RG44F0780	reformat.pl	CDS	1230	3549	.	+	.	status known
RG44F0782	reformat.pl	CDS	1001	1048	.	+	.	status known
RG44F0782	reformat.pl	CDS	1194	1346	.	+	.	status known
RG44F0783	reformat.pl	CDS	1001	2524	.	+	.	status known
RG44F0785	reformat.pl	CDS	1001	1723	.	+	.	status known
RG44F0786	reformat.pl	CDS	1001	1972	.	+	.	status known
RG44F0788	reformat.pl	CDS	1001	5143	.	+	.	status known
RG44F0789	reformat.pl	CDS	1001	1291	.	+	.	status known
RG44F0790	reformat.pl	CDS	1001	1531	.	+	.	status known
RG44F0791	reformat.pl	CDS	1001	1744	.	+	.	status known
RG44F0792	reformat.pl	CDS	1001	1747	.	+	.	status known
RG44F0793	reformat.pl	CDS	1001	2251	.	+	.	status known
RG44F0794	reformat.pl	CDS	1001	1927	.	+	.	status known
RG44F0795	reformat.pl	CDS	1001	3016	.	+	.	status known
RG44F0796	reformat.pl	CDS	1001	2983	.	+	.	status known
RG44F0797	reformat.pl	CDS	1001	1909	.	+	.	status known
RG44F0798	reformat.pl	CDS	1001	2956	.	+	.	status known
RG44F0799	reformat.pl	CDS	1001	1273	.	+	.	status known
RG44F0800	reformat.pl	CDS	1001	1498	.	+	.	status known
RG44F0801	reformat.pl	CDS	1001	2559	.	+	.	status known
RG44F0801	reformat.pl	CDS	2615	2777	.	+	.	status known
RG44F0802	reformat.pl	CDS	1001	2314	.	+	.	status known
RG44F0803	reformat.pl	CDS	1001	2329	.	+	.	status known
RG44F0805	reformat.pl	CDS	1001	2578	.	+	.	status known
RG44F0806	reformat.pl	CDS	1001	1234	.	+	.	status known
RG44F0807	reformat.pl	CDS	1001	4228	.	+	.	status known
RG44F0809	reformat.pl	CDS	1001	2389	.	+	.	status known
RG44F0810	reformat.pl	CDS	1001	2548	.	+	.	status known
RG44F0811	reformat.pl	CDS	1001	3385	.	+	.	status known
RG44F0812	reformat.pl	CDS	1001	3658	.	+	.	status known
RG44F0813	reformat.pl	CDS	1001	1513	.	+	.	status known
RG44F0814	reformat.pl	CDS	1001	3037	.	+	.	status known
RG44F0815	reformat.pl	CDS	1001	1603	.	+	.	status known
RG44F0816	reformat.pl	CDS	1001	1687	.	+	.	status known
RG44F0817	reformat.pl	CDS	1001	2563	.	+	.	status known
RG44F0818	reformat.pl	CDS	1001	2620	.	+	.	status known
RG44F0819	reformat.pl	CDS	1001	1420	.	+	.	status known
RG44F0820	reformat.pl	CDS	1001	1696	.	+	.	status known
RG44F0821	reformat.pl	CDS	1001	1984	.	+	.	status known
RG44F0822	reformat.pl	CDS	1001	4162	.	+	.	status known
RG44F0823	reformat.pl	CDS	1001	1525	.	+	.	status known
RG44F0824	reformat.pl	CDS	1001	2962	.	+	.	status known
RG44F0825	reformat.pl	CDS	1001	1768	.	+	.	status known
RG44F0826	reformat.pl	CDS	1001	1648	.	+	.	status known
RG44F0827	reformat.pl	CDS	1001	1747	.	+	.	status known
RG44F0828	reformat.pl	CDS	1001	1537	.	+	.	status known
RG44F0829	reformat.pl	CDS	1001	3562	.	+	.	status known
RG44F0830	reformat.pl	CDS	1001	1312	.	+	.	status known
RG44F0831	reformat.pl	CDS	1001	2602	.	+	.	status known
RG44F0832	reformat.pl	CDS	1001	1861	.	+	.	status known
RG44F0833	reformat.pl	CDS	1001	2002	.	+	.	status known
RG44F0834	reformat.pl	CDS	1001	2584	.	+	.	status known
RG44F0835	reformat.pl	CDS	1001	1459	.	+	.	status known
RG44F0836	reformat.pl	CDS	1001	2062	.	+	.	status known
RG44F0837	reformat.pl	CDS	1001	4708	.	+	.	status known
RG44F0838	reformat.pl	CDS	1001	2281	.	+	.	status known
RG44F0839	reformat.pl	CDS	1001	3211	.	+	.	status known
RG44F0840	reformat.pl	CDS	1001	3826	.	+	.	status known
RG44F0841	reformat.pl	CDS	1001	1093	.	+	.	status known
RG44F0841	reformat.pl	CDS	1143	2564	.	+	.	status known
RG44F0842	reformat.pl	CDS	1001	1897	.	+	.	status known
RG44F0843	reformat.pl	CDS	1001	2389	.	+	.	status known
RG44F0844	reformat.pl	CDS	1001	3037	.	+	.	status known
RG44F0845	reformat.pl	CDS	1001	1438	.	+	.	status known
RG44F0846	reformat.pl	CDS	1001	1279	.	+	.	status known
RG44F0847	reformat.pl	CDS	1001	1948	.	+	.	status known
RG44F0848	reformat.pl	CDS	1001	3769	.	+	.	status known
RG44F0849	reformat.pl	CDS	1001	1630	.	+	.	status known
RG44F0850	reformat.pl	CDS	1001	2086	.	+	.	status known
RG44F0851	reformat.pl	CDS	1001	4042	.	+	.	status known
RG44F0853	reformat.pl	CDS	1001	1855	.	+	.	status known
RG44F0854	reformat.pl	CDS	1001	1939	.	+	.	status known
RG44F0855	reformat.pl	CDS	1001	2095	.	+	.	status known
RG44F0856	reformat.pl	CDS	1001	1843	.	+	.	status known
RG44F0857	reformat.pl	CDS	1001	2521	.	+	.	status known
RG44F0858	reformat.pl	CDS	1001	2392	.	+	.	status known
RG44F0861	reformat.pl	CDS	1001	1999	.	+	.	status known
RG44F0862	reformat.pl	CDS	1001	3520	.	+	.	status known
RG44F0863	reformat.pl	CDS	1001	2710	.	+	.	status known
RG44F0864	reformat.pl	CDS	1001	1189	.	+	.	status known
RG44F0865	reformat.pl	CDS	1001	1348	.	+	.	status known
RG44F0867	reformat.pl	CDS	1001	1834	.	+	.	status known
RG44F0868	reformat.pl	CDS	1001	1963	.	+	.	status known
RG44F0869	reformat.pl	CDS	1001	1011	.	+	.	status known
RG44F0869	reformat.pl	CDS	1069	1097	.	+	.	status known
RG44F0869	reformat.pl	CDS	1182	1873	.	+	.	status known
RG44F0870	reformat.pl	CDS	1001	2857	.	+	.	status known
RG44F0872	reformat.pl	CDS	1001	6151	.	+	.	status known
RG44F0873	reformat.pl	CDS	1001	1330	.	+	.	status known
RG44F0874	reformat.pl	CDS	1001	2104	.	+	.	status known
RG44F0875	reformat.pl	CDS	1001	2497	.	+	.	status known
RG44F0876	reformat.pl	CDS	1001	3439	.	+	.	status known
RG44F0877	reformat.pl	CDS	1001	2002	.	+	.	status known
RG44F0878	reformat.pl	CDS	1001	2218	.	+	.	status known
RG44F0879	reformat.pl	CDS	1001	2056	.	+	.	status known
RG44F0880	reformat.pl	CDS	1001	2461	.	+	.	status known
RG44F0881	reformat.pl	CDS	1001	2386	.	+	.	status known
RG44F0882	reformat.pl	CDS	1001	2077	.	+	.	status known
RG44F0884	reformat.pl	CDS	1001	2095	.	+	.	status known
RG44F0885	reformat.pl	CDS	1001	1525	.	+	.	status known
RG44F0886	reformat.pl	CDS	1001	2251	.	+	.	status known
RG44F0888	reformat.pl	CDS	1001	4105	.	+	.	status known
RG44F0889	reformat.pl	CDS	1001	1102	.	+	.	status known
RG44F0890	reformat.pl	CDS	1001	1102	.	+	.	status known
RG44F0891	reformat.pl	CDS	1001	1052	.	+	.	status known
RG44F0891	reformat.pl	CDS	1520	1830	.	+	.	status known
RG44F0892	reformat.pl	CDS	1001	2278	.	+	.	status known
RG44F0895	reformat.pl	CDS	1001	1576	.	+	.	status known
RG44F0897	reformat.pl	CDS	1001	2356	.	+	.	status known
RG44F0899	reformat.pl	CDS	1001	2344	.	+	.	status known
RG44F0901	reformat.pl	CDS	1001	1813	.	+	.	status known
RG44F0902	reformat.pl	CDS	1001	1519	.	+	.	status known
RG44F0903	reformat.pl	CDS	1001	1996	.	+	.	status known
RG44F0904	reformat.pl	CDS	1001	2290	.	+	.	status known
RG44F0905	reformat.pl	CDS	1001	3802	.	+	.	status known
RG44F0906	reformat.pl	CDS	1001	2452	.	+	.	status known
RG44F0908	reformat.pl	CDS	1001	2167	.	+	.	status known
RG44F0909	reformat.pl	CDS	1001	1375	.	+	.	status known
RG44F0910	reformat.pl	CDS	1001	2371	.	+	.	status known
RG44F0911	reformat.pl	CDS	1001	1195	.	+	.	status known
RG44F0912	reformat.pl	CDS	1001	1060	.	+	.	status known
RG44F0912	reformat.pl	CDS	1118	1294	.	+	.	status known
RG44F0913	reformat.pl	CDS	1001	2446	.	+	.	status known
RG44F0914	reformat.pl	CDS	1001	1435	.	+	.	status known
RG44F0915	reformat.pl	CDS	1001	2137	.	+	.	status known
RG44F0916	reformat.pl	CDS	1001	2521	.	+	.	status known
RG44F0917	reformat.pl	CDS	1001	3430	.	+	.	status known
RG44F0918	reformat.pl	CDS	1001	2323	.	+	.	status known
RG44F0919	reformat.pl	CDS	1001	1951	.	+	.	status known
RG44F0920	reformat.pl	CDS	1001	2713	.	+	.	status known
RG44F0924	reformat.pl	CDS	1001	1777	.	+	.	status known
RG44F0925	reformat.pl	CDS	1001	2578	.	+	.	status known
RG44F0926	reformat.pl	CDS	1001	3025	.	+	.	status known
RG44F0927	reformat.pl	CDS	1001	4387	.	+	.	status known
RG44F0928	reformat.pl	CDS	1001	1234	.	+	.	status known
RG44F0929	reformat.pl	CDS	1001	1096	.	+	.	status known
RG44F0930	reformat.pl	CDS	1001	4396	.	+	.	status known
RG44F0931	reformat.pl	CDS	1001	1300	.	+	.	status known
RG44F0932	reformat.pl	CDS	1001	1168	.	+	.	status known
RG44F0933	reformat.pl	CDS	1001	2002	.	+	.	status known
RG44F0935	reformat.pl	CDS	1001	2077	.	+	.	status known
RG44F0936	reformat.pl	CDS	1001	3403	.	+	.	status known
RG44F0937	reformat.pl	CDS	1001	2296	.	+	.	status known
RG44F0939	reformat.pl	CDS	1001	2362	.	+	.	status known
RG44F0940	reformat.pl	CDS	1001	2383	.	+	.	status known
RG44F0942	reformat.pl	CDS	1001	1825	.	+	.	status known
RG44F0943	reformat.pl	CDS	1001	2749	.	+	.	status known
RG44F0944	reformat.pl	CDS	1001	4642	.	+	.	status known
RG44F0945	reformat.pl	CDS	1001	2752	.	+	.	status known
RG44F0946	reformat.pl	CDS	1001	3208	.	+	.	status known
RG44F0947	reformat.pl	CDS	1001	1696	.	+	.	status known
RG44F0949	reformat.pl	CDS	1001	1816	.	+	.	status known
RG44F0951	reformat.pl	CDS	1001	2830	.	+	.	status known
RG44F0952	reformat.pl	CDS	1001	3652	.	+	.	status known
RG44F0953	reformat.pl	CDS	1001	1231	.	+	.	status known
RG44F0955	reformat.pl	CDS	1001	1342	.	+	.	status known
RG44F0956	reformat.pl	CDS	1001	2614	.	+	.	status known
RG44F0957	reformat.pl	CDS	1001	1699	.	+	.	status known
RG44F0958	reformat.pl	CDS	1001	1972	.	+	.	status known
RG44F0960	reformat.pl	CDS	1001	5599	.	+	.	status known
RG44F0961	reformat.pl	CDS	1001	3949	.	+	.	status known
RG44F0962	reformat.pl	CDS	1001	1552	.	+	.	status known
RG44F0963	reformat.pl	CDS	1001	2629	.	+	.	status known
RG44F0964	reformat.pl	CDS	1001	1111	.	+	.	status known
RG44F0965	reformat.pl	CDS	1001	1135	.	+	.	status known
RG44F0966	reformat.pl	CDS	1001	1111	.	+	.	status known
RG44F0967	reformat.pl	CDS	1001	2674	.	+	.	status known
RG44F0968	reformat.pl	CDS	1001	1972	.	+	.	status known
RG44F0969	reformat.pl	CDS	1001	1576	.	+	.	status known
RG44F0970	reformat.pl	CDS	1001	1666	.	+	.	status known
RG44F0971	reformat.pl	CDS	1001	1393	.	+	.	status known
RG44F0972	reformat.pl	CDS	1001	1666	.	+	.	status known
RG44F0973	reformat.pl	CDS	1001	2146	.	+	.	status known
RG44F0974	reformat.pl	CDS	1001	1354	.	+	.	status known
RG44F0975	reformat.pl	CDS	1001	1135	.	+	.	status known
RG44F0976	reformat.pl	CDS	1001	2446	.	+	.	status known
RG44F0977	reformat.pl	CDS	1001	1423	.	+	.	status known
RG44F0978	reformat.pl	CDS	1001	2458	.	+	.	status known
RG44F0979	reformat.pl	CDS	1001	1693	.	+	.	status known
RG44F0980	reformat.pl	CDS	1001	1699	.	+	.	status known
RG44F0981	reformat.pl	CDS	1001	2521	.	+	.	status known
RG44F0982	reformat.pl	CDS	1001	1801	.	+	.	status known
RG44F0983	reformat.pl	CDS	1001	2638	.	+	.	status known
RG44F0984	reformat.pl	CDS	1001	2317	.	+	.	status known
RG44F0985	reformat.pl	CDS	1001	3322	.	+	.	status known
RG44F0986	reformat.pl	CDS	1001	1855	.	+	.	status known
RG44F0991	reformat.pl	CDS	1001	2146	.	+	.	status known
RG44F0992	reformat.pl	CDS	1001	2578	.	+	.	status known
RG44F0993	reformat.pl	CDS	1001	2992	.	+	.	status known
RG44F0994	reformat.pl	CDS	1001	1726	.	+	.	status known
RG44F0995	reformat.pl	CDS	1001	1189	.	+	.	status known
RG44F0996	reformat.pl	CDS	1001	3295	.	+	.	status known
RG44F0997	reformat.pl	CDS	1001	1132	.	+	.	status known
RG44F0998	reformat.pl	CDS	1001	1513	.	+	.	status known
RG44F0999	reformat.pl	CDS	1001	1750	.	+	.	status known
RG44F1001	reformat.pl	CDS	1001	1564	.	+	.	status known
RG44F1002	reformat.pl	CDS	1001	2617	.	+	.	status known
RG44F1003	reformat.pl	CDS	1001	1183	.	+	.	status known
RG44F1004	reformat.pl	CDS	1001	2680	.	+	.	status known
RG44F1005	reformat.pl	CDS	1001	1369	.	+	.	status known
RG44F1006	reformat.pl	CDS	1001	1204	.	+	.	status known
RG44F1007	reformat.pl	CDS	1001	1351	.	+	.	status known
RG44F1008	reformat.pl	CDS	1001	1177	.	+	.	status known
RG44F1010	reformat.pl	CDS	1001	1978	.	+	.	status known
RG44F1012	reformat.pl	CDS	1001	1231	.	+	.	status known
RG44F1013	reformat.pl	CDS	1001	1237	.	+	.	status known
RG44F1014	reformat.pl	CDS	1001	3469	.	+	.	status known
RG44F1016	reformat.pl	CDS	1001	2224	.	+	.	status known
RG44F1017	reformat.pl	CDS	1001	3781	.	+	.	status known
RG44F1018	reformat.pl	CDS	1001	1207	.	+	.	status known
RG44F1020	reformat.pl	CDS	1001	1933	.	+	.	status known
RG44F1021	reformat.pl	CDS	1001	2422	.	+	.	status known
RG44F1022	reformat.pl	CDS	1001	2647	.	+	.	status known
RG44F1023	reformat.pl	CDS	1001	3175	.	+	.	status known
RG44F1024	reformat.pl	CDS	1001	1258	.	+	.	status known
RG44F1025	reformat.pl	CDS	1001	1195	.	+	.	status known
RG44F1028	reformat.pl	CDS	1001	2632	.	+	.	status known
RG44F1029	reformat.pl	CDS	1001	2254	.	+	.	status known
RG44F1030	reformat.pl	CDS	1001	2605	.	+	.	status known
RG44F1031	reformat.pl	CDS	1001	2815	.	+	.	status known
RG44F1033	reformat.pl	CDS	1001	4417	.	+	.	status known
RG44F1034	reformat.pl	CDS	1001	2038	.	+	.	status known
RG44F1036	reformat.pl	CDS	1001	1456	.	+	.	status known
RG44F1037	reformat.pl	CDS	1001	2452	.	+	.	status known
RG44F1038	reformat.pl	CDS	1001	4156	.	+	.	status known
RG44F1039	reformat.pl	CDS	1001	1261	.	+	.	status known
RG44F1040	reformat.pl	CDS	1001	2425	.	+	.	status known
RG44F1042	reformat.pl	CDS	1001	2587	.	+	.	status known
RG44F1043	reformat.pl	CDS	1001	3982	.	+	.	status known
RG44F1044	reformat.pl	CDS	1001	1747	.	+	.	status known
RG44F1045	reformat.pl	CDS	1001	1942	.	+	.	status known
RG44F1046	reformat.pl	CDS	1001	1303	.	+	.	status known
RG44F1047	reformat.pl	CDS	1001	3289	.	+	.	status known
RG44F1048	reformat.pl	CDS	1001	2773	.	+	.	status known
RG44F1049	reformat.pl	CDS	1001	1867	.	+	.	status known
RG44F1050	reformat.pl	CDS	1001	2167	.	+	.	status known
RG44F1051	reformat.pl	CDS	1001	3016	.	+	.	status known
RG44F1052	reformat.pl	CDS	1001	3073	.	+	.	status known
RG44F1054	reformat.pl	CDS	1001	4588	.	+	.	status known
RG44F1055	reformat.pl	CDS	1001	1615	.	+	.	status known
RG44F1057	reformat.pl	CDS	1001	1120	.	+	.	status known
RG44F1058	reformat.pl	CDS	1001	2344	.	+	.	status known
RG44F1059	reformat.pl	CDS	1001	1177	.	+	.	status known
RG44F1060	reformat.pl	CDS	1001	2095	.	+	.	status known
RG44F1061	reformat.pl	CDS	1001	3400	.	+	.	status known
RG44F1063	reformat.pl	CDS	1001	2263	.	+	.	status known
RG44F1064	reformat.pl	CDS	1001	1495	.	+	.	status known
RG44F1065	reformat.pl	CDS	1001	2299	.	+	.	status known
RG44F1066	reformat.pl	CDS	1001	2128	.	+	.	status known
RG44F1067	reformat.pl	CDS	1001	2737	.	+	.	status known
RG44F1068	reformat.pl	CDS	1001	5590	.	+	.	status known
RG44F1069	reformat.pl	CDS	1001	2176	.	+	.	status known
RG44F1070	reformat.pl	CDS	1001	3115	.	+	.	status known
RG44F1071	reformat.pl	CDS	1001	3109	.	+	.	status known
RG44F1072	reformat.pl	CDS	1001	1909	.	+	.	status known
RG44F1073	reformat.pl	CDS	1001	1813	.	+	.	status known
RG44F1074	reformat.pl	CDS	1001	4306	.	+	.	status known
RG44F1075	reformat.pl	CDS	1001	2122	.	+	.	status known
RG44F1076	reformat.pl	CDS	1001	1930	.	+	.	status known
RG44F1077	reformat.pl	CDS	1001	2302	.	+	.	status known
RG44F1078	reformat.pl	CDS	1001	4147	.	+	.	status known
RG44F1079	reformat.pl	CDS	1001	1528	.	+	.	status known
RG44F1080	reformat.pl	CDS	1001	1642	.	+	.	status known
RG44F1081	reformat.pl	CDS	1001	2272	.	+	.	status known
RG44F1082	reformat.pl	CDS	1001	4897	.	+	.	status known
RG44F1083	reformat.pl	CDS	1001	2797	.	+	.	status known
RG44F1086	reformat.pl	CDS	1001	3268	.	+	.	status known
RG44F1087	reformat.pl	CDS	1001	1240	.	+	.	status known
RG44F1088	reformat.pl	CDS	1001	1738	.	+	.	status known
RG44F1089	reformat.pl	CDS	1001	3997	.	+	.	status known
RG44F1090	reformat.pl	CDS	1001	1849	.	+	.	status known
RG44F1091	reformat.pl	CDS	1001	1996	.	+	.	status known
RG44F1092	reformat.pl	CDS	1001	3598	.	+	.	status known
RG44F1093	reformat.pl	CDS	1001	2248	.	+	.	status known
RG44F1094	reformat.pl	CDS	1001	1672	.	+	.	status known
RG44F1095	reformat.pl	CDS	1001	2012	.	+	.	status known
RG44F1095	reformat.pl	CDS	2063	2097	.	+	.	status known
RG44F1096	reformat.pl	CDS	1001	2605	.	+	.	status known
RG44F1097	reformat.pl	CDS	1001	1936	.	+	.	status known
RG44F1098	reformat.pl	CDS	1001	2428	.	+	.	status known
RG44F1099	reformat.pl	CDS	1001	2347	.	+	.	status known
RG44F1100	reformat.pl	CDS	1001	1942	.	+	.	status known
RG44F1101	reformat.pl	CDS	1001	2347	.	+	.	status known
RG44F1102	reformat.pl	CDS	1001	1282	.	+	.	status known
RG44F1103	reformat.pl	CDS	1001	3196	.	+	.	status known
RG44F1104	reformat.pl	CDS	1001	2044	.	+	.	status known
RG44F1105	reformat.pl	CDS	1001	1159	.	+	.	status known
RG44F1106	reformat.pl	CDS	1001	2641	.	+	.	status known
RG44F1107	reformat.pl	CDS	1001	2674	.	+	.	status known
RG44F1108	reformat.pl	CDS	1001	1603	.	+	.	status known
RG44F1109	reformat.pl	CDS	1001	3742	.	+	.	status known
RG44F1110	reformat.pl	CDS	1001	2512	.	+	.	status known
RG44F1111	reformat.pl	CDS	1001	4564	.	+	.	status known
RG44F1112	reformat.pl	CDS	1001	3097	.	+	.	status known
RG44F1113	reformat.pl	CDS	1001	2008	.	+	.	status known
RG44F1114	reformat.pl	CDS	1001	1408	.	+	.	status known
RG44F1116	reformat.pl	CDS	1001	2893	.	+	.	status known
RG44F1117	reformat.pl	CDS	1001	2485	.	+	.	status known
RG44F1118	reformat.pl	CDS	1001	3544	.	+	.	status known
RG44F1120	reformat.pl	CDS	1001	1759	.	+	.	status known
RG44F1121	reformat.pl	CDS	1001	2239	.	+	.	status known
RG44F1122	reformat.pl	CDS	1001	1843	.	+	.	status known
RG44F1123	reformat.pl	CDS	1001	1804	.	+	.	status known
RG44F1124	reformat.pl	CDS	1001	3292	.	+	.	status known
RG44F1125	reformat.pl	CDS	1001	1753	.	+	.	status known
RG44F1127	reformat.pl	CDS	1001	2746	.	+	.	status known
RG44F1128	reformat.pl	CDS	1001	2977	.	+	.	status known
RG44F1129	reformat.pl	CDS	1001	1462	.	+	.	status known
RG44F1130	reformat.pl	CDS	1001	1267	.	+	.	status known
RG44F1131	reformat.pl	CDS	1001	1408	.	+	.	status known
RG44F1133	reformat.pl	CDS	1001	1810	.	+	.	status known
RG44F1134	reformat.pl	CDS	1001	2839	.	+	.	status known
RG44F1135	reformat.pl	CDS	1001	1711	.	+	.	status known
RG44F1136	reformat.pl	CDS	1001	1672	.	+	.	status known
RG44F1137	reformat.pl	CDS	1001	2026	.	+	.	status known
RG44F1138	reformat.pl	CDS	1001	2218	.	+	.	status known
RG44F1139	reformat.pl	CDS	1001	1744	.	+	.	status known
RG44F1140	reformat.pl	CDS	1001	2110	.	+	.	status known
RG44F1141	reformat.pl	CDS	1001	1759	.	+	.	status known
RG44F1142	reformat.pl	CDS	1001	2017	.	+	.	status known
RG44F1143	reformat.pl	CDS	1001	1534	.	+	.	status known
RG44F1144	reformat.pl	CDS	1001	2614	.	+	.	status known
RG44F1145	reformat.pl	CDS	1001	2455	.	+	.	status known
RG44F1146	reformat.pl	CDS	1001	3748	.	+	.	status known
RG44F1147	reformat.pl	CDS	1001	1288	.	+	.	status known
RG44F1148	reformat.pl	CDS	1001	1783	.	+	.	status known
RG44F1150	reformat.pl	CDS	1001	2701	.	+	.	status known
RG44F1151	reformat.pl	CDS	1001	1732	.	+	.	status known
RG44F1153	reformat.pl	CDS	1001	1339	.	+	.	status known
RG44F1154	reformat.pl	CDS	1001	1513	.	+	.	status known
RG44F1155	reformat.pl	CDS	1001	2011	.	+	.	status known
RG44F1157	reformat.pl	CDS	1001	1780	.	+	.	status known
RG44F1158	reformat.pl	CDS	1001	4015	.	+	.	status known
RG44F1159	reformat.pl	CDS	1001	2542	.	+	.	status known
RG44F1160	reformat.pl	CDS	1001	2011	.	+	.	status known
RG44F1161	reformat.pl	CDS	1001	1435	.	+	.	status known
RG44F1162	reformat.pl	CDS	1001	1870	.	+	.	status known
RG44F1163	reformat.pl	CDS	1001	1372	.	+	.	status known
RG44F1164	reformat.pl	CDS	1001	1936	.	+	.	status known
RG44F1166	reformat.pl	CDS	1001	2263	.	+	.	status known
RG44F1167	reformat.pl	CDS	1001	8554	.	+	.	status known
RG44F1168	reformat.pl	CDS	1001	2119	.	+	.	status known
RG44F1169	reformat.pl	CDS	1001	2569	.	+	.	status known
RG44F1170	reformat.pl	CDS	1001	4516	.	+	.	status known
RG44F1171	reformat.pl	CDS	1001	2812	.	+	.	status known
RG44F1172	reformat.pl	CDS	1001	2065	.	+	.	status known
RG44F1173	reformat.pl	CDS	1001	1969	.	+	.	status known
RG44F1174	reformat.pl	CDS	1001	1978	.	+	.	status known
RG44F1175	reformat.pl	CDS	1001	2434	.	+	.	status known
RG44F1178	reformat.pl	CDS	1001	1324	.	+	.	status known
RG44F1179	reformat.pl	CDS	1001	1585	.	+	.	status known
RG44F1182	reformat.pl	CDS	1001	2851	.	+	.	status known
RG44F1183	reformat.pl	CDS	1001	3136	.	+	.	status known
RG44F1184	reformat.pl	CDS	1001	3418	.	+	.	status known
RG44F1185	reformat.pl	CDS	1001	1348	.	+	.	status known
RG44F1186	reformat.pl	CDS	1001	3175	.	+	.	status known
RG44F1187	reformat.pl	CDS	1001	2902	.	+	.	status known
RG44F1188	reformat.pl	CDS	1001	2368	.	+	.	status known
RG44F1189	reformat.pl	CDS	1001	2008	.	+	.	status known
RG44F1190	reformat.pl	CDS	1001	1690	.	+	.	status known
RG44F1192	reformat.pl	CDS	1001	1798	.	+	.	status known
RG44F1193	reformat.pl	CDS	1001	2530	.	+	.	status known
RG44F1194	reformat.pl	CDS	1001	3385	.	+	.	status known
RG44F1195	reformat.pl	CDS	1001	1387	.	+	.	status known
RG44F1196	reformat.pl	CDS	1001	2413	.	+	.	status known
RG44F1197	reformat.pl	CDS	1001	2008	.	+	.	status known
RG44F1199	reformat.pl	CDS	1001	1720	.	+	.	status known
RG44F1200	reformat.pl	CDS	1001	1027	.	+	.	status known
RG44F1200	reformat.pl	CDS	1269	1502	.	+	.	status known
RG44F1201	reformat.pl	CDS	1001	1528	.	+	.	status known
RG44F1202	reformat.pl	CDS	1001	1837	.	+	.	status known
RG44F1204	reformat.pl	CDS	1001	1570	.	+	.	status known
RG44F1205	reformat.pl	CDS	1001	2779	.	+	.	status known
RG44F1206	reformat.pl	CDS	1001	1726	.	+	.	status known
RG44F1207	reformat.pl	CDS	1001	3703	.	+	.	status known
RG44F1208	reformat.pl	CDS	1001	1768	.	+	.	status known
RG44F1209	reformat.pl	CDS	1001	1420	.	+	.	status known
RG44F1210	reformat.pl	CDS	1001	2347	.	+	.	status known
RG44F1211	reformat.pl	CDS	1001	3055	.	+	.	status known
RG44F1212	reformat.pl	CDS	1001	2365	.	+	.	status known
RG44F1213	reformat.pl	CDS	1001	1408	.	+	.	status known
RG44F1214	reformat.pl	CDS	1001	4612	.	+	.	status known
RG44F1215	reformat.pl	CDS	1001	2911	.	+	.	status known
RG44F1216	reformat.pl	CDS	1001	1888	.	+	.	status known
RG44F1217	reformat.pl	CDS	1001	4588	.	+	.	status known
RG44F1218	reformat.pl	CDS	1001	1882	.	+	.	status known
RG44F1219	reformat.pl	CDS	1001	1279	.	+	.	status known
RG44F1220	reformat.pl	CDS	1001	2182	.	+	.	status known
RG44F1221	reformat.pl	CDS	1001	2248	.	+	.	status known
RG44F1222	reformat.pl	CDS	1001	1939	.	+	.	status known
RG44F1223	reformat.pl	CDS	1001	3397	.	+	.	status known
RG44F1224	reformat.pl	CDS	1001	1831	.	+	.	status known
RG44F1226	reformat.pl	CDS	1001	2470	.	+	.	status known
RG44F1227	reformat.pl	CDS	1001	1141	.	+	.	status known
RG44F1228	reformat.pl	CDS	1001	1525	.	+	.	status known
RG44F1228	reformat.pl	CDS	1779	2204	.	+	.	status known
RG44F1229	reformat.pl	CDS	1001	2755	.	+	.	status known
RG44F1230	reformat.pl	CDS	1001	2350	.	+	.	status known
RG44F1232	reformat.pl	CDS	1001	1699	.	+	.	status known
RG44F1233	reformat.pl	CDS	1001	4243	.	+	.	status known
RG44F1235	reformat.pl	CDS	1001	2143	.	+	.	status known
RG44F1236	reformat.pl	CDS	1001	2821	.	+	.	status known
RG44F1237	reformat.pl	CDS	1001	2329	.	+	.	status known
RG44F1238	reformat.pl	CDS	1001	1765	.	+	.	status known
RG44F1241	reformat.pl	CDS	1001	1384	.	+	.	status known
RG44F1242	reformat.pl	CDS	1001	3628	.	+	.	status known
RG44F1243	reformat.pl	CDS	1001	2341	.	+	.	status known
RG44F1244	reformat.pl	CDS	1001	4240	.	+	.	status known
RG44F1245	reformat.pl	CDS	1001	2338	.	+	.	status known
RG44F1246	reformat.pl	CDS	1001	1594	.	+	.	status known
RG44F1247	reformat.pl	CDS	1001	1588	.	+	.	status known
RG44F1248	reformat.pl	CDS	1001	1294	.	+	.	status known
RG44F1249	reformat.pl	CDS	1001	2608	.	+	.	status known
RG44F1250	reformat.pl	CDS	1001	4141	.	+	.	status known
RG44F1251	reformat.pl	CDS	1001	1756	.	+	.	status known
RG44F1253	reformat.pl	CDS	1001	2527	.	+	.	status known
RG44F1254	reformat.pl	CDS	1001	2221	.	+	.	status known
RG44F1255	reformat.pl	CDS	1001	3334	.	+	.	status known
RG44F1256	reformat.pl	CDS	1001	2422	.	+	.	status known
RG44F1257	reformat.pl	CDS	1001	1936	.	+	.	status known
RG44F1258	reformat.pl	CDS	1001	2404	.	+	.	status known
RG44F1260	reformat.pl	CDS	1001	2680	.	+	.	status known
RG44F1261	reformat.pl	CDS	1001	2215	.	+	.	status known
RG44F1262	reformat.pl	CDS	1001	3859	.	+	.	status known
RG44F1263	reformat.pl	CDS	1001	4267	.	+	.	status known
RG44F1264	reformat.pl	CDS	1001	1477	.	+	.	status known
RG44F1265	reformat.pl	CDS	1001	2140	.	+	.	status known
RG44F1266	reformat.pl	CDS	1001	3964	.	+	.	status known
RG44F1267	reformat.pl	CDS	1001	1360	.	+	.	status known
RG44F1268	reformat.pl	CDS	1001	1159	.	+	.	status known
RG44F1269	reformat.pl	CDS	1001	3910	.	+	.	status known
RG44F1270	reformat.pl	CDS	1001	1192	.	+	.	status known
RG44F1271	reformat.pl	CDS	1001	1786	.	+	.	status known
RG44F1272	reformat.pl	CDS	1001	2980	.	+	.	status known
RG44F1273	reformat.pl	CDS	1001	1547	.	+	.	status known
RG44F1273	reformat.pl	CDS	2088	3187	.	+	.	status known
RG44F1274	reformat.pl	CDS	1001	4132	.	+	.	status known
RG44F1275	reformat.pl	CDS	1001	1162	.	+	.	status known
RG44F1276	reformat.pl	CDS	1001	3370	.	+	.	status known
RG44F1277	reformat.pl	CDS	1001	1381	.	+	.	status known
RG44F1278	reformat.pl	CDS	1001	2347	.	+	.	status known
RG44F1279	reformat.pl	CDS	1001	1984	.	+	.	status known
RG44F1280	reformat.pl	CDS	1001	1969	.	+	.	status known
RG44F1281	reformat.pl	CDS	1001	1213	.	+	.	status known
RG44F1282	reformat.pl	CDS	1001	1186	.	+	.	status known
RG44F1285	reformat.pl	CDS	1001	3967	.	+	.	status known
RG44F1286	reformat.pl	CDS	1001	1450	.	+	.	status known
RG44F1287	reformat.pl	CDS	1001	1369	.	+	.	status known
RG44F1288	reformat.pl	CDS	1001	1732	.	+	.	status known
RG44F1289	reformat.pl	CDS	1001	2572	.	+	.	status known
RG44F1290	reformat.pl	CDS	1001	2893	.	+	.	status known
RG44F1291	reformat.pl	CDS	1001	2509	.	+	.	status known
RG44F1292	reformat.pl	CDS	1001	2065	.	+	.	status known
RG44F1293	reformat.pl	CDS	1001	1573	.	+	.	status known
RG44F1294	reformat.pl	CDS	1001	3349	.	+	.	status known
RG44F1295	reformat.pl	CDS	1001	2512	.	+	.	status known
RG44F1296	reformat.pl	CDS	1001	3583	.	+	.	status known
RG44F1297	reformat.pl	CDS	1001	2101	.	+	.	status known
RG44F1298	reformat.pl	CDS	1001	3416	.	+	.	status known
RG44F1298	reformat.pl	CDS	3764	3816	.	+	.	status known
RG44F1299	reformat.pl	CDS	1001	2749	.	+	.	status known
RG44F1301	reformat.pl	CDS	1001	3184	.	+	.	status known
RG44F1303	reformat.pl	CDS	1001	1912	.	+	.	status known
RG44F1304	reformat.pl	CDS	1001	1972	.	+	.	status known
RG44F1305	reformat.pl	CDS	1001	1459	.	+	.	status known
RG44F1306	reformat.pl	CDS	1001	1171	.	+	.	status known
RG44F1307	reformat.pl	CDS	1001	2575	.	+	.	status known
RG44F1308	reformat.pl	CDS	1001	2503	.	+	.	status known
RG44F1309	reformat.pl	CDS	1001	2164	.	+	.	status known
RG44F1311	reformat.pl	CDS	1001	1174	.	+	.	status known
RG44F1312	reformat.pl	CDS	1001	1732	.	+	.	status known
RG44F1313	reformat.pl	CDS	1001	1873	.	+	.	status known
RG44F1314	reformat.pl	CDS	1001	2527	.	+	.	status known
RG44F1315	reformat.pl	CDS	1001	5017	.	+	.	status known
RG44F1316	reformat.pl	CDS	1001	2446	.	+	.	status known
RG44F1317	reformat.pl	CDS	1001	2839	.	+	.	status known
RG44F1319	reformat.pl	CDS	1001	1291	.	+	.	status known
RG44F1320	reformat.pl	CDS	1001	2590	.	+	.	status known
RG44F1321	reformat.pl	CDS	1001	1633	.	+	.	status known
RG44F1322	reformat.pl	CDS	1001	1705	.	+	.	status known
RG44F1323	reformat.pl	CDS	1001	2371	.	+	.	status known
RG44F1324	reformat.pl	CDS	1001	2230	.	+	.	status known
RG44F1325	reformat.pl	CDS	1001	1462	.	+	.	status known
RG44F1326	reformat.pl	CDS	1001	3388	.	+	.	status known
RG44F1327	reformat.pl	CDS	1001	1999	.	+	.	status known
RG44F1328	reformat.pl	CDS	1001	3070	.	+	.	status known
RG44F1329	reformat.pl	CDS	1001	3847	.	+	.	status known
RG44F1330	reformat.pl	CDS	1001	1918	.	+	.	status known
RG44F1331	reformat.pl	CDS	1001	1465	.	+	.	status known
RG44F1332	reformat.pl	CDS	1001	1345	.	+	.	status known
RG44F1333	reformat.pl	CDS	1001	2473	.	+	.	status known
RG44F1335	reformat.pl	CDS	1001	1411	.	+	.	status known
RG44F1336	reformat.pl	CDS	1001	2572	.	+	.	status known
RG44F1337	reformat.pl	CDS	1001	2776	.	+	.	status known
RG44F1338	reformat.pl	CDS	1001	1621	.	+	.	status known
RG44F1340	reformat.pl	CDS	1001	2248	.	+	.	status known
RG44F1341	reformat.pl	CDS	1001	2563	.	+	.	status known
RG44F1343	reformat.pl	CDS	1001	2617	.	+	.	status known
RG44F1344	reformat.pl	CDS	1001	2767	.	+	.	status known
RG44F1345	reformat.pl	CDS	1001	1318	.	+	.	status known
RG44F1346	reformat.pl	CDS	1001	3334	.	+	.	status known
RG44F1347	reformat.pl	CDS	1001	2479	.	+	.	status known
RG44F1348	reformat.pl	CDS	1001	2572	.	+	.	status known
RG44F1349	reformat.pl	CDS	1001	1300	.	+	.	status known
RG44F1351	reformat.pl	CDS	1001	2020	.	+	.	status known
RG44F1352	reformat.pl	CDS	1001	2389	.	+	.	status known
RG44F1356	reformat.pl	CDS	1001	3274	.	+	.	status known
RG44F1357	reformat.pl	CDS	1001	1058	.	+	.	status known
RG44F1357	reformat.pl	CDS	1123	2000	.	+	.	status known
RG44F1358	reformat.pl	CDS	1001	8617	.	+	.	status known
RG44F1359	reformat.pl	CDS	1001	2251	.	+	.	status known
RG44F1360	reformat.pl	CDS	1001	2959	.	+	.	status known
RG44F1361	reformat.pl	CDS	1001	2239	.	+	.	status known
RG44F1362	reformat.pl	CDS	1001	3112	.	+	.	status known
RG44F1363	reformat.pl	CDS	1001	1915	.	+	.	status known
RG44F1364	reformat.pl	CDS	1001	2179	.	+	.	status known
RG44F1367	reformat.pl	CDS	1001	1879	.	+	.	status known
RG44F1368	reformat.pl	CDS	1001	3169	.	+	.	status known
RG44F1370	reformat.pl	CDS	1001	2344	.	+	.	status known
RG44F1371	reformat.pl	CDS	1001	3994	.	+	.	status known
RG44F1372	reformat.pl	CDS	1001	1576	.	+	.	status known
RG44F1373	reformat.pl	CDS	1001	2083	.	+	.	status known
RG44F1375	reformat.pl	CDS	1001	1534	.	+	.	status known
RG44F1376	reformat.pl	CDS	1001	1051	.	+	.	status known
RG44F1376	reformat.pl	CDS	1108	1992	.	+	.	status known
RG44F1377	reformat.pl	CDS	1001	1031	.	+	.	status known
RG44F1377	reformat.pl	CDS	1093	1188	.	+	.	status known
RG44F1377	reformat.pl	CDS	1260	1480	.	+	.	status known
RG44F1378	reformat.pl	CDS	1001	1735	.	+	.	status known
RG44F1379	reformat.pl	CDS	1001	3223	.	+	.	status known
RG44F1380	reformat.pl	CDS	1001	1462	.	+	.	status known
RG44F1381	reformat.pl	CDS	1001	2203	.	+	.	status known
RG44F1382	reformat.pl	CDS	1001	2353	.	+	.	status known
RG44F1383	reformat.pl	CDS	1001	1960	.	+	.	status known
RG44F1386	reformat.pl	CDS	1001	2542	.	+	.	status known
RG44F1388	reformat.pl	CDS	1001	1627	.	+	.	status known
RG44F1389	reformat.pl	CDS	1001	1912	.	+	.	status known
RG44F1390	reformat.pl	CDS	1001	1921	.	+	.	status known
RG44F1391	reformat.pl	CDS	1001	1543	.	+	.	status known
RG44F1392	reformat.pl	CDS	1001	1828	.	+	.	status known
RG44F1393	reformat.pl	CDS	1001	2311	.	+	.	status known
RG44F1394	reformat.pl	CDS	1001	4741	.	+	.	status known
RG44F1395	reformat.pl	CDS	1001	4066	.	+	.	status known
RG44F1396	reformat.pl	CDS	1001	1045	.	+	.	status known
RG44F1396	reformat.pl	CDS	1118	1402	.	+	.	status known
RG44F1397	reformat.pl	CDS	1001	2212	.	+	.	status known
RG44F1398	reformat.pl	CDS	1001	1582	.	+	.	status known
RG44F1399	reformat.pl	CDS	1001	2782	.	+	.	status known
RG44F1400	reformat.pl	CDS	1001	1699	.	+	.	status known
RG44F1401	reformat.pl	CDS	1001	1690	.	+	.	status known
RG44F1404	reformat.pl	CDS	1001	1255	.	+	.	status known
RG44F1405	reformat.pl	CDS	1001	2329	.	+	.	status known
RG44F1406	reformat.pl	CDS	1001	2152	.	+	.	status known
RG44F1408	reformat.pl	CDS	1001	1315	.	+	.	status known
RG44F1409	reformat.pl	CDS	1001	1252	.	+	.	status known
RG44F1410	reformat.pl	CDS	1001	1312	.	+	.	status known
RG44F1411	reformat.pl	CDS	1001	3511	.	+	.	status known
RG44F1412	reformat.pl	CDS	1001	2251	.	+	.	status known
RG44F1413	reformat.pl	CDS	1001	2887	.	+	.	status known
RG44F1414	reformat.pl	CDS	1001	1462	.	+	.	status known
RG44F1415	reformat.pl	CDS	1001	3799	.	+	.	status known
RG44F1416	reformat.pl	CDS	1001	1031	.	+	.	status known
RG44F1416	reformat.pl	CDS	1186	2642	.	+	.	status known
RG44F1417	reformat.pl	CDS	1001	2314	.	+	.	status known
RG44F1418	reformat.pl	CDS	1001	1966	.	+	.	status known
RG44F1419	reformat.pl	CDS	1001	2524	.	+	.	status known
RG44F1420	reformat.pl	CDS	1001	1017	.	+	.	status known
RG44F1420	reformat.pl	CDS	1086	1653	.	+	.	status known
RG44F1421	reformat.pl	CDS	1001	1987	.	+	.	status known
RG44F1422	reformat.pl	CDS	1001	1339	.	+	.	status known
RG44F1423	reformat.pl	CDS	1001	1112	.	+	.	status known
RG44F1423	reformat.pl	CDS	1585	2033	.	+	.	status known
RG44F1424	reformat.pl	CDS	1001	1020	.	+	.	status known
RG44F1424	reformat.pl	CDS	1462	1876	.	+	.	status known
RG44F1426	reformat.pl	CDS	1001	1972	.	+	.	status known
RG44F1427	reformat.pl	CDS	1001	2695	.	+	.	status known
RG44F1428	reformat.pl	CDS	1001	2731	.	+	.	status known
RG44F1429	reformat.pl	CDS	1001	3301	.	+	.	status known
RG44F1430	reformat.pl	CDS	1001	3523	.	+	.	status known
RG44F1431	reformat.pl	CDS	1001	1042	.	+	.	status known
RG44F1431	reformat.pl	CDS	1105	1944	.	+	.	status known
RG44F1432	reformat.pl	CDS	1001	1186	.	+	.	status known
RG44F1433	reformat.pl	CDS	1001	2830	.	+	.	status known
RG44F1434	reformat.pl	CDS	1001	1645	.	+	.	status known
RG44F1435	reformat.pl	CDS	1001	2095	.	+	.	status known
RG44F1437	reformat.pl	CDS	1001	2716	.	+	.	status known
RG44F1438	reformat.pl	CDS	1001	1020	.	+	.	status known
RG44F1438	reformat.pl	CDS	1078	1330	.	+	.	status known
RG44F1439	reformat.pl	CDS	1001	2680	.	+	.	status known
RG44F1440	reformat.pl	CDS	1001	1504	.	+	.	status known
RG44F1441	reformat.pl	CDS	1001	3169	.	+	.	status known
RG44F1442	reformat.pl	CDS	1001	4021	.	+	.	status known
RG44F1443	reformat.pl	CDS	1001	2896	.	+	.	status known
RG44F1444	reformat.pl	CDS	1001	2107	.	+	.	status known
RG44F1445	reformat.pl	CDS	1001	2056	.	+	.	status known
RG44F1446	reformat.pl	CDS	1001	1462	.	+	.	status known
RG44F1447	reformat.pl	CDS	1001	1939	.	+	.	status known
RG44F1448	reformat.pl	CDS	1001	2452	.	+	.	status known
RG44F1449	reformat.pl	CDS	1001	1930	.	+	.	status known
RG44F1452	reformat.pl	CDS	1001	3067	.	+	.	status known
RG44F1453	reformat.pl	CDS	1001	1912	.	+	.	status known
RG44F1454	reformat.pl	CDS	1001	1552	.	+	.	status known
RG44F1455	reformat.pl	CDS	1001	2899	.	+	.	status known
RG44F1456	reformat.pl	CDS	1001	1210	.	+	.	status known
RG44F1456	reformat.pl	CDS	1265	1672	.	+	.	status known
RG44F1457	reformat.pl	CDS	1001	1765	.	+	.	status known
RG44F1458	reformat.pl	CDS	1001	2263	.	+	.	status known
RG44F1459	reformat.pl	CDS	1001	3043	.	+	.	status known
RG44F1460	reformat.pl	CDS	1001	2821	.	+	.	status known
RG44F1461	reformat.pl	CDS	1001	1038	.	+	.	status known
RG44F1461	reformat.pl	CDS	1128	1470	.	+	.	status known
RG44F1462	reformat.pl	CDS	1001	1870	.	+	.	status known
RG44F1463	reformat.pl	CDS	1001	1444	.	+	.	status known
RG44F1464	reformat.pl	CDS	1001	2164	.	+	.	status known
RG44F1466	reformat.pl	CDS	1001	5581	.	+	.	status known
RG44F1467	reformat.pl	CDS	1001	2701	.	+	.	status known
RG44F1468	reformat.pl	CDS	1001	1021	.	+	.	status known
RG44F1468	reformat.pl	CDS	1395	1829	.	+	.	status known
RG44F1469	reformat.pl	CDS	1001	1606	.	+	.	status known
RG44F1470	reformat.pl	CDS	1001	1016	.	+	.	status known
RG44F1470	reformat.pl	CDS	1092	1360	.	+	.	status known
RG44F1471	reformat.pl	CDS	1001	1046	.	+	.	status known
RG44F1471	reformat.pl	CDS	1105	2783	.	+	.	status known
RG44F1473	reformat.pl	CDS	1001	2644	.	+	.	status known
RG44F1474	reformat.pl	CDS	1001	1816	.	+	.	status known
RG44F1475	reformat.pl	CDS	1001	3103	.	+	.	status known
RG44F1476	reformat.pl	CDS	1001	2437	.	+	.	status known
RG44F1478	reformat.pl	CDS	1001	2251	.	+	.	status known
RG44F1479	reformat.pl	CDS	1001	1855	.	+	.	status known
RG44F1480	reformat.pl	CDS	1001	1074	.	+	.	status known
RG44F1480	reformat.pl	CDS	1124	2720	.	+	.	status known
RG44F1481	reformat.pl	CDS	1001	4354	.	+	.	status known
RG44F1482	reformat.pl	CDS	1001	1747	.	+	.	status known
RG44F1483	reformat.pl	CDS	1001	3001	.	+	.	status known
RG44F1484	reformat.pl	CDS	1001	1681	.	+	.	status known
RG44F1485	reformat.pl	CDS	1001	1804	.	+	.	status known
RG44F1486	reformat.pl	CDS	1001	1162	.	+	.	status known
RG44F1487	reformat.pl	CDS	1001	1201	.	+	.	status known
RG44F1488	reformat.pl	CDS	1001	1615	.	+	.	status known
RG44F1489	reformat.pl	CDS	1001	2773	.	+	.	status known
RG44F1490	reformat.pl	CDS	1001	3013	.	+	.	status known
RG44F1491	reformat.pl	CDS	1001	1522	.	+	.	status known
RG44F1492	reformat.pl	CDS	1001	1444	.	+	.	status known
RG44F1493	reformat.pl	CDS	1001	2842	.	+	.	status known
RG44F1494	reformat.pl	CDS	1001	2365	.	+	.	status known
RG44F1495	reformat.pl	CDS	1001	3910	.	+	.	status known
RG44F1496	reformat.pl	CDS	1001	1346	.	+	.	status known
RG44F1496	reformat.pl	CDS	1447	1661	.	+	.	status known
RG44F1498	reformat.pl	CDS	1001	2434	.	+	.	status known
RG44F1499	reformat.pl	CDS	1001	1840	.	+	.	status known
RG44F1500	reformat.pl	CDS	1001	1564	.	+	.	status known
RG44F1501	reformat.pl	CDS	1001	1774	.	+	.	status known
RG44F1502	reformat.pl	CDS	1001	2077	.	+	.	status known
RG44F1503	reformat.pl	CDS	1001	2725	.	+	.	status known
RG44F1504	reformat.pl	CDS	1001	1870	.	+	.	status known
RG44F1505	reformat.pl	CDS	1001	2515	.	+	.	status known
RG44F1506	reformat.pl	CDS	1001	2674	.	+	.	status known
RG44F1507	reformat.pl	CDS	1001	1282	.	+	.	status known
RG44F1509	reformat.pl	CDS	1001	2656	.	+	.	status known
RG44F1510	reformat.pl	CDS	1001	2170	.	+	.	status known
RG44F1511	reformat.pl	CDS	1001	1828	.	+	.	status known
RG44F1512	reformat.pl	CDS	1001	2098	.	+	.	status known
RG44F1513	reformat.pl	CDS	1001	1978	.	+	.	status known
RG44F1514	reformat.pl	CDS	1001	1585	.	+	.	status known
RG44F1515	reformat.pl	CDS	1001	1663	.	+	.	status known
RG44F1516	reformat.pl	CDS	1001	1318	.	+	.	status known
RG44F1517	reformat.pl	CDS	1001	1558	.	+	.	status known
RG44F1518	reformat.pl	CDS	1001	3184	.	+	.	status known
RG44F1519	reformat.pl	CDS	1001	1711	.	+	.	status known
RG44F1520	reformat.pl	CDS	1001	2509	.	+	.	status known
RG44F1521	reformat.pl	CDS	1001	3334	.	+	.	status known
RG44F1522	reformat.pl	CDS	1001	2011	.	+	.	status known
RG44F1523	reformat.pl	CDS	1001	1696	.	+	.	status known
RG44F1524	reformat.pl	CDS	1001	2449	.	+	.	status known
RG44F1525	reformat.pl	CDS	1001	1444	.	+	.	status known
RG44F1526	reformat.pl	CDS	1001	2404	.	+	.	status known
RG44F1527	reformat.pl	CDS	1001	1411	.	+	.	status known
RG44F1528	reformat.pl	CDS	1001	1025	.	+	.	status known
RG44F1528	reformat.pl	CDS	1343	2043	.	+	.	status known
RG44F1529	reformat.pl	CDS	1001	1013	.	+	.	status known
RG44F1529	reformat.pl	CDS	1068	2194	.	+	.	status known
RG44F1531	reformat.pl	CDS	1001	2005	.	+	.	status known
RG44F1532	reformat.pl	CDS	1001	1984	.	+	.	status known
RG44F1533	reformat.pl	CDS	1001	3574	.	+	.	status known
RG44F1534	reformat.pl	CDS	1001	1942	.	+	.	status known
RG44F1535	reformat.pl	CDS	1001	1561	.	+	.	status known
RG44F1536	reformat.pl	CDS	1001	3733	.	+	.	status known
RG44F1537	reformat.pl	CDS	1001	1384	.	+	.	status known
RG44F1538	reformat.pl	CDS	1001	3427	.	+	.	status known
RG44F1539	reformat.pl	CDS	1001	1507	.	+	.	status known
RG44F1540	reformat.pl	CDS	1001	1699	.	+	.	status known
RG44F1541	reformat.pl	CDS	1001	1555	.	+	.	status known
RG44F1542	reformat.pl	CDS	1001	2182	.	+	.	status known
RG44F1543	reformat.pl	CDS	1001	1462	.	+	.	status known
RG44F1544	reformat.pl	CDS	1001	4144	.	+	.	status known
RG44F1545	reformat.pl	CDS	1001	2212	.	+	.	status known
RG44F1546	reformat.pl	CDS	1001	2209	.	+	.	status known
RG44F1547	reformat.pl	CDS	1001	3775	.	+	.	status known
RG44F1548	reformat.pl	CDS	1001	1852	.	+	.	status known
RG44F1550	reformat.pl	CDS	1001	1924	.	+	.	status known
RG44F1551	reformat.pl	CDS	1001	2167	.	+	.	status known
RG44F1552	reformat.pl	CDS	1001	2449	.	+	.	status known
RG44F1553	reformat.pl	CDS	1001	1432	.	+	.	status known
RG44F1554	reformat.pl	CDS	1001	1789	.	+	.	status known
RG44F1555	reformat.pl	CDS	1001	2137	.	+	.	status known
RG44F1556	reformat.pl	CDS	1001	3124	.	+	.	status known
RG44F1557	reformat.pl	CDS	1001	2110	.	+	.	status known
RG44F1558	reformat.pl	CDS	1001	2017	.	+	.	status known
RG44F1559	reformat.pl	CDS	1001	2662	.	+	.	status known
RG44F1560	reformat.pl	CDS	1001	1378	.	+	.	status known
RG44F1561	reformat.pl	CDS	1001	1468	.	+	.	status known
RG44F1563	reformat.pl	CDS	1001	1954	.	+	.	status known
RG44F1564	reformat.pl	CDS	1001	2212	.	+	.	status known
RG44F1565	reformat.pl	CDS	1001	3013	.	+	.	status known
RG44F1567	reformat.pl	CDS	1001	1459	.	+	.	status known
RG44F1568	reformat.pl	CDS	1001	1363	.	+	.	status known
RG44F1569	reformat.pl	CDS	1001	1966	.	+	.	status known
RG44F1572	reformat.pl	CDS	1001	1651	.	+	.	status known
RG44F1573	reformat.pl	CDS	1001	1189	.	+	.	status known
RG44F1574	reformat.pl	CDS	1001	2554	.	+	.	status known
RG44F1575	reformat.pl	CDS	1001	1693	.	+	.	status known
RG44F1576	reformat.pl	CDS	1001	3013	.	+	.	status known
RG44F1577	reformat.pl	CDS	1001	1165	.	+	.	status known
RG44F1578	reformat.pl	CDS	1001	2134	.	+	.	status known
RG44F1579	reformat.pl	CDS	1001	2860	.	+	.	status known
RG44F1580	reformat.pl	CDS	1001	5029	.	+	.	status known
RG44F1581	reformat.pl	CDS	1001	1987	.	+	.	status known
RG44F1582	reformat.pl	CDS	1001	3097	.	+	.	status known
RG44F1583	reformat.pl	CDS	1001	1339	.	+	.	status known
RG44F1585	reformat.pl	CDS	1001	8788	.	+	.	status known
RG44F1586	reformat.pl	CDS	1001	1013	.	+	.	status known
RG44F1586	reformat.pl	CDS	1075	1469	.	+	.	status known
RG44F1587	reformat.pl	CDS	1001	3367	.	+	.	status known
RG44F1588	reformat.pl	CDS	1001	1825	.	+	.	status known
RG44F1589	reformat.pl	CDS	1001	2848	.	+	.	status known
RG44F1590	reformat.pl	CDS	1001	1780	.	+	.	status known
RG44F1592	reformat.pl	CDS	1001	2476	.	+	.	status known
RG44F1593	reformat.pl	CDS	1001	2725	.	+	.	status known
RG44F1595	reformat.pl	CDS	1001	1642	.	+	.	status known
RG44F1596	reformat.pl	CDS	1001	2512	.	+	.	status known
RG44F1597	reformat.pl	CDS	1001	1477	.	+	.	status known
RG44F1598	reformat.pl	CDS	1001	1026	.	+	.	status known
RG44F1598	reformat.pl	CDS	1090	1507	.	+	.	status known
RG44F1599	reformat.pl	CDS	1001	3349	.	+	.	status known
RG44F1600	reformat.pl	CDS	1001	1963	.	+	.	status known
RG44F1601	reformat.pl	CDS	1001	1660	.	+	.	status known
RG44F1602	reformat.pl	CDS	1001	1018	.	+	.	status known
RG44F1602	reformat.pl	CDS	1071	2333	.	+	.	status known
RG44F1603	reformat.pl	CDS	1001	2914	.	+	.	status known
RG44F1605	reformat.pl	CDS	1001	1750	.	+	.	status known
RG44F1606	reformat.pl	CDS	1001	2602	.	+	.	status known
RG44F1607	reformat.pl	CDS	1001	1906	.	+	.	status known
RG44F1608	reformat.pl	CDS	1001	1198	.	+	.	status known
RG44F1609	reformat.pl	CDS	1001	2320	.	+	.	status known
RG44F1610	reformat.pl	CDS	1001	1486	.	+	.	status known
RG44F1611	reformat.pl	CDS	1001	1588	.	+	.	status known
RG44F1612	reformat.pl	CDS	1001	1447	.	+	.	status known
RG44F1613	reformat.pl	CDS	1001	1477	.	+	.	status known
RG44F1617	reformat.pl	CDS	1001	1014	.	+	.	status known
RG44F1617	reformat.pl	CDS	1217	1685	.	+	.	status known
RG44F1618	reformat.pl	CDS	1001	1381	.	+	.	status known
RG44F1620	reformat.pl	CDS	1001	3283	.	+	.	status known
RG44F1621	reformat.pl	CDS	1001	1906	.	+	.	status known
RG44F1622	reformat.pl	CDS	1001	1168	.	+	.	status known
RG44F1623	reformat.pl	CDS	1001	1933	.	+	.	status known
RG44F1624	reformat.pl	CDS	1001	5413	.	+	.	status known
RG44F1625	reformat.pl	CDS	1001	2734	.	+	.	status known
RG44F1627	reformat.pl	CDS	1001	2158	.	+	.	status known
RG44F1628	reformat.pl	CDS	1001	1024	.	+	.	status known
RG44F1628	reformat.pl	CDS	1094	1960	.	+	.	status known
RG44F1629	reformat.pl	CDS	1001	2194	.	+	.	status known
RG44F1630	reformat.pl	CDS	1001	2779	.	+	.	status known
RG44F1631	reformat.pl	CDS	1001	1456	.	+	.	status known
RG44F1632	reformat.pl	CDS	1001	3598	.	+	.	status known
RG44F1635	reformat.pl	CDS	1001	2302	.	+	.	status known
RG44F1636	reformat.pl	CDS	1001	1987	.	+	.	status known
RG44F1637	reformat.pl	CDS	1001	1447	.	+	.	status known
RG44F1638	reformat.pl	CDS	1001	2590	.	+	.	status known
RG44F1640	reformat.pl	CDS	1001	2401	.	+	.	status known
RG44F1641	reformat.pl	CDS	1001	2245	.	+	.	status known
RG44F1642	reformat.pl	CDS	1001	1942	.	+	.	status known
RG44F1643	reformat.pl	CDS	1001	1321	.	+	.	status known
RG44F1644	reformat.pl	CDS	1001	2134	.	+	.	status known
RG44F1645	reformat.pl	CDS	1001	1180	.	+	.	status known
RG44F1646	reformat.pl	CDS	1001	1102	.	+	.	status known
RG44F1646	reformat.pl	CDS	1160	2485	.	+	.	status known
RG44F1647	reformat.pl	CDS	1001	3301	.	+	.	status known
RG44F1648	reformat.pl	CDS	1001	3007	.	+	.	status known
RG44F1649	reformat.pl	CDS	1001	3667	.	+	.	status known
RG44F1650	reformat.pl	CDS	1001	1516	.	+	.	status known
RG44F1651	reformat.pl	CDS	1001	1540	.	+	.	status known
RG44F1652	reformat.pl	CDS	1001	5335	.	+	.	status known
RG44F1653	reformat.pl	CDS	1001	1129	.	+	.	status known
RG44F1654	reformat.pl	CDS	1001	2296	.	+	.	status known
RG44F1655	reformat.pl	CDS	1001	3799	.	+	.	status known
RG44F1656	reformat.pl	CDS	1001	3550	.	+	.	status known
RG44F1657	reformat.pl	CDS	1001	2473	.	+	.	status known
RG44F1658	reformat.pl	CDS	1001	1744	.	+	.	status known
RG44F1659	reformat.pl	CDS	1001	1126	.	+	.	status known
RG44F1661	reformat.pl	CDS	1001	2158	.	+	.	status known
RG44F1663	reformat.pl	CDS	1001	2020	.	+	.	status known
RG44F1665	reformat.pl	CDS	1001	2479	.	+	.	status known
RG44F1666	reformat.pl	CDS	1001	1465	.	+	.	status known
RG44F1667	reformat.pl	CDS	1001	1327	.	+	.	status known
RG44F1668	reformat.pl	CDS	1001	1831	.	+	.	status known
RG44F1670	reformat.pl	CDS	1001	2428	.	+	.	status known
RG44F1671	reformat.pl	CDS	1001	2137	.	+	.	status known
RG44F1672	reformat.pl	CDS	1001	2989	.	+	.	status known
RG44F1673	reformat.pl	CDS	1001	1639	.	+	.	status known
RG44F1674	reformat.pl	CDS	1001	1657	.	+	.	status known
RG44F1675	reformat.pl	CDS	1001	1438	.	+	.	status known
RG44F1677	reformat.pl	CDS	1001	2449	.	+	.	status known
RG44F1678	reformat.pl	CDS	1001	1510	.	+	.	status known
RG44F1679	reformat.pl	CDS	1001	2449	.	+	.	status known
RG44F1680	reformat.pl	CDS	1001	1870	.	+	.	status known
RG44F1681	reformat.pl	CDS	1001	1435	.	+	.	status known
RG44F1682	reformat.pl	CDS	1001	1702	.	+	.	status known
RG44F1683	reformat.pl	CDS	1001	1975	.	+	.	status known
RG44F1684	reformat.pl	CDS	1001	2245	.	+	.	status known
RG44F1685	reformat.pl	CDS	1001	3370	.	+	.	status known
RG44F1687	reformat.pl	CDS	1001	1053	.	+	.	status known
RG44F1687	reformat.pl	CDS	1135	1450	.	+	.	status known
RG44F1688	reformat.pl	CDS	1001	2215	.	+	.	status known
RG44F1689	reformat.pl	CDS	1001	1354	.	+	.	status known
RG44F1690	reformat.pl	CDS	1001	4822	.	+	.	status known
RG44F1691	reformat.pl	CDS	1001	5005	.	+	.	status known
RG44F1692	reformat.pl	CDS	1001	1180	.	+	.	status known
RG44F1694	reformat.pl	CDS	1001	1603	.	+	.	status known
RG44F1695	reformat.pl	CDS	1001	2146	.	+	.	status known
RG44F1696	reformat.pl	CDS	1001	1789	.	+	.	status known
RG44F1697	reformat.pl	CDS	1001	1351	.	+	.	status known
RG44F1698	reformat.pl	CDS	1001	3160	.	+	.	status known
RG44F1699	reformat.pl	CDS	1001	3631	.	+	.	status known
RG44F1700	reformat.pl	CDS	1001	1039	.	+	.	status known
RG44F1700	reformat.pl	CDS	1125	2294	.	+	.	status known
RG44F1702	reformat.pl	CDS	1001	1993	.	+	.	status known
RG44F1703	reformat.pl	CDS	1001	3679	.	+	.	status known
RG44F1704	reformat.pl	CDS	1001	3187	.	+	.	status known
RG44F1705	reformat.pl	CDS	1001	2200	.	+	.	status known
RG44F1706	reformat.pl	CDS	1001	2428	.	+	.	status known
RG44F1707	reformat.pl	CDS	1001	1483	.	+	.	status known
RG44F1708	reformat.pl	CDS	1001	1735	.	+	.	status known
RG44F1709	reformat.pl	CDS	1001	1591	.	+	.	status known
RG44F1710	reformat.pl	CDS	1001	1510	.	+	.	status known
RG44F1711	reformat.pl	CDS	1001	1768	.	+	.	status known
RG44F1712	reformat.pl	CDS	1001	2041	.	+	.	status known
RG44F1713	reformat.pl	CDS	1001	2137	.	+	.	status known
RG44F1714	reformat.pl	CDS	1001	2170	.	+	.	status known
RG44F1715	reformat.pl	CDS	1001	3196	.	+	.	status known
RG44F1716	reformat.pl	CDS	1001	4378	.	+	.	status known
RG44F1717	reformat.pl	CDS	1001	2500	.	+	.	status known
RG44F1719	reformat.pl	CDS	1001	2623	.	+	.	status known
RG44F1720	reformat.pl	CDS	1001	2539	.	+	.	status known
RG44F1721	reformat.pl	CDS	1001	3313	.	+	.	status known
RG44F1722	reformat.pl	CDS	1001	1052	.	+	.	status known
RG44F1722	reformat.pl	CDS	1143	2092	.	+	.	status known
RG44F1723	reformat.pl	CDS	1001	2101	.	+	.	status known
RG44F1725	reformat.pl	CDS	1001	3586	.	+	.	status known
RG44F1727	reformat.pl	CDS	1001	2041	.	+	.	status known
RG44F1728	reformat.pl	CDS	1001	1849	.	+	.	status known
RG44F1729	reformat.pl	CDS	1001	2929	.	+	.	status known
RG44F1730	reformat.pl	CDS	1001	1600	.	+	.	status known
RG44F1731	reformat.pl	CDS	1001	4270	.	+	.	status known
RG44F1732	reformat.pl	CDS	1001	3646	.	+	.	status known
RG44F1733	reformat.pl	CDS	1001	2086	.	+	.	status known
RG44F1734	reformat.pl	CDS	1001	2140	.	+	.	status known
RG44F1735	reformat.pl	CDS	1001	2419	.	+	.	status known
RG44F1736	reformat.pl	CDS	1001	1972	.	+	.	status known
RG44F1737	reformat.pl	CDS	1001	1852	.	+	.	status known
RG44F1738	reformat.pl	CDS	1001	2230	.	+	.	status known
RG44F1739	reformat.pl	CDS	1001	1738	.	+	.	status known
RG44F1740	reformat.pl	CDS	1001	2206	.	+	.	status known
RG44F1741	reformat.pl	CDS	1001	2614	.	+	.	status known
RG44F1742	reformat.pl	CDS	1001	2011	.	+	.	status known
RG44F1743	reformat.pl	CDS	1001	1567	.	+	.	status known
RG44F1744	reformat.pl	CDS	1001	3232	.	+	.	status known
RG44F1746	reformat.pl	CDS	1001	2212	.	+	.	status known
RG44F1747	reformat.pl	CDS	1001	2593	.	+	.	status known
RG44F1748	reformat.pl	CDS	1001	1849	.	+	.	status known
RG44F1749	reformat.pl	CDS	1001	2263	.	+	.	status known
RG44F1750	reformat.pl	CDS	1001	1675	.	+	.	status known
RG44F1751	reformat.pl	CDS	1001	5035	.	+	.	status known
RG44F1752	reformat.pl	CDS	1001	2680	.	+	.	status known
RG44F1753	reformat.pl	CDS	1001	2098	.	+	.	status known
RG44F1754	reformat.pl	CDS	1001	1798	.	+	.	status known
RG44F1755	reformat.pl	CDS	1001	1678	.	+	.	status known
RG44F1756	reformat.pl	CDS	1001	2008	.	+	.	status known
RG44F1757	reformat.pl	CDS	1001	2464	.	+	.	status known
RG44F1758	reformat.pl	CDS	1001	1030	.	+	.	status known
RG44F1758	reformat.pl	CDS	1697	2911	.	+	.	status known
RG44F1759	reformat.pl	CDS	1001	2341	.	+	.	status known
RG44F1761	reformat.pl	CDS	1001	2053	.	+	.	status known
RG44F1762	reformat.pl	CDS	1001	1285	.	+	.	status known
RG44F1763	reformat.pl	CDS	1001	1309	.	+	.	status known
RG44F1763	reformat.pl	CDS	1383	1631	.	+	.	status known
RG44F1766	reformat.pl	CDS	1001	1576	.	+	.	status known
RG44F1769	reformat.pl	CDS	1001	1465	.	+	.	status known
RG44F1770	reformat.pl	CDS	1001	2782	.	+	.	status known
RG44F1771	reformat.pl	CDS	1001	1861	.	+	.	status known
RG44F1772	reformat.pl	CDS	1001	2014	.	+	.	status known
RG44F1773	reformat.pl	CDS	1001	3991	.	+	.	status known
RG44F1774	reformat.pl	CDS	1001	1516	.	+	.	status known
RG44F1775	reformat.pl	CDS	1001	1074	.	+	.	status known
RG44F1775	reformat.pl	CDS	1442	2072	.	+	.	status known
RG44F1776	reformat.pl	CDS	1001	2419	.	+	.	status known
RG44F1777	reformat.pl	CDS	1001	1050	.	+	.	status known
RG44F1777	reformat.pl	CDS	1114	1819	.	+	.	status known
RG44F1778	reformat.pl	CDS	1001	2374	.	+	.	status known
RG44F1780	reformat.pl	CDS	1001	1441	.	+	.	status known
RG44F1781	reformat.pl	CDS	1001	4774	.	+	.	status known
RG44F1782	reformat.pl	CDS	1001	1888	.	+	.	status known
RG44F1783	reformat.pl	CDS	1001	1927	.	+	.	status known
RG44F1784	reformat.pl	CDS	1001	1333	.	+	.	status known
RG44F1786	reformat.pl	CDS	1001	2065	.	+	.	status known
RG44F1788	reformat.pl	CDS	1001	2773	.	+	.	status known
RG44F1789	reformat.pl	CDS	1001	1624	.	+	.	status known
RG44F1790	reformat.pl	CDS	1001	1405	.	+	.	status known
RG44F1791	reformat.pl	CDS	1001	1471	.	+	.	status known
RG44F1792	reformat.pl	CDS	1001	1606	.	+	.	status known
RG44F1795	reformat.pl	CDS	1001	4276	.	+	.	status known
RG44F1796	reformat.pl	CDS	1001	3226	.	+	.	status known
RG44F1797	reformat.pl	CDS	1001	1810	.	+	.	status known
RG44F1798	reformat.pl	CDS	1001	1663	.	+	.	status known
RG44F1799	reformat.pl	CDS	1001	2242	.	+	.	status known
RG44F1800	reformat.pl	CDS	1001	2131	.	+	.	status known
RG44F1801	reformat.pl	CDS	1001	1837	.	+	.	status known
RG44F1802	reformat.pl	CDS	1001	3067	.	+	.	status known
RG44F1803	reformat.pl	CDS	1001	1237	.	+	.	status known
RG44F1805	reformat.pl	CDS	1001	2092	.	+	.	status known
RG44F1806	reformat.pl	CDS	1001	2092	.	+	.	status known
RG44F1807	reformat.pl	CDS	1001	1420	.	+	.	status known
RG44F1809	reformat.pl	CDS	1001	1843	.	+	.	status known
RG44F1810	reformat.pl	CDS	1001	2782	.	+	.	status known
RG44F1811	reformat.pl	CDS	1001	1957	.	+	.	status known
RG44F1812	reformat.pl	CDS	1001	2695	.	+	.	status known
RG44F1813	reformat.pl	CDS	1001	2197	.	+	.	status known
RG44F1814	reformat.pl	CDS	1001	1672	.	+	.	status known
RG44F1815	reformat.pl	CDS	1001	1804	.	+	.	status known
RG44F1816	reformat.pl	CDS	1001	1906	.	+	.	status known
RG44F1817	reformat.pl	CDS	1001	2782	.	+	.	status known
RG44F1818	reformat.pl	CDS	1001	1023	.	+	.	status known
RG44F1818	reformat.pl	CDS	1088	2072	.	+	.	status known
RG44F1820	reformat.pl	CDS	1001	1747	.	+	.	status known
RG44F1821	reformat.pl	CDS	1001	2041	.	+	.	status known
RG44F1822	reformat.pl	CDS	1001	1023	.	+	.	status known
RG44F1822	reformat.pl	CDS	1100	4427	.	+	.	status known
RG44F1824	reformat.pl	CDS	1001	1459	.	+	.	status known
RG44F1825	reformat.pl	CDS	1001	2104	.	+	.	status known
RG44F1826	reformat.pl	CDS	1001	3841	.	+	.	status known
RG44F1829	reformat.pl	CDS	1001	1336	.	+	.	status known
RG44F1830	reformat.pl	CDS	1001	3352	.	+	.	status known
RG44F1831	reformat.pl	CDS	1001	1699	.	+	.	status known
RG44F1832	reformat.pl	CDS	1001	2080	.	+	.	status known
RG44F1833	reformat.pl	CDS	1001	5491	.	+	.	status known
RG44F1835	reformat.pl	CDS	1001	2905	.	+	.	status known
RG44F1836	reformat.pl	CDS	1001	1087	.	+	.	status known
RG44F1836	reformat.pl	CDS	1139	2140	.	+	.	status known
RG44F1838	reformat.pl	CDS	1001	2455	.	+	.	status known
RG44F1839	reformat.pl	CDS	1001	1726	.	+	.	status known
RG44F1840	reformat.pl	CDS	1001	1018	.	+	.	status known
RG44F1840	reformat.pl	CDS	1091	2413	.	+	.	status known
RG44F1841	reformat.pl	CDS	1001	1116	.	+	.	status known
RG44F1841	reformat.pl	CDS	1558	2953	.	+	.	status known
RG44F1842	reformat.pl	CDS	1001	3541	.	+	.	status known
RG44F1843	reformat.pl	CDS	1001	1828	.	+	.	status known
RG44F1844	reformat.pl	CDS	1001	1426	.	+	.	status known
RG44F1845	reformat.pl	CDS	1001	1237	.	+	.	status known
RG44F1846	reformat.pl	CDS	1001	1010	.	+	.	status known
RG44F1846	reformat.pl	CDS	1314	2392	.	+	.	status known
RG44F1847	reformat.pl	CDS	1001	1855	.	+	.	status known
RG44F1848	reformat.pl	CDS	1001	2323	.	+	.	status known
RG44F1850	reformat.pl	CDS	1001	1585	.	+	.	status known
RG44F1851	reformat.pl	CDS	1001	2308	.	+	.	status known
RG44F1852	reformat.pl	CDS	1001	1021	.	+	.	status known
RG44F1852	reformat.pl	CDS	1130	3931	.	+	.	status known
RG44F1853	reformat.pl	CDS	1001	1786	.	+	.	status known
RG44F1854	reformat.pl	CDS	1001	3517	.	+	.	status known
RG44F1855	reformat.pl	CDS	1001	2977	.	+	.	status known
RG44F1856	reformat.pl	CDS	1001	1816	.	+	.	status known
RG44F1857	reformat.pl	CDS	1001	2767	.	+	.	status known
RG44F1858	reformat.pl	CDS	1001	2401	.	+	.	status known
RG44F1859	reformat.pl	CDS	1001	1735	.	+	.	status known
RG44F1860	reformat.pl	CDS	1001	2212	.	+	.	status known
RG44F1861	reformat.pl	CDS	1001	2362	.	+	.	status known
RG44F1862	reformat.pl	CDS	1001	1606	.	+	.	status known
RG44F1863	reformat.pl	CDS	1001	4486	.	+	.	status known
RG44F1864	reformat.pl	CDS	1001	2326	.	+	.	status known
RG44F1865	reformat.pl	CDS	1001	2059	.	+	.	status known
RG44F1866	reformat.pl	CDS	1001	2503	.	+	.	status known
RG44F1867	reformat.pl	CDS	1001	2071	.	+	.	status known
RG44F1869	reformat.pl	CDS	1001	2353	.	+	.	status known
RG44F1870	reformat.pl	CDS	1001	4159	.	+	.	status known
RG44F1871	reformat.pl	CDS	1001	2791	.	+	.	status known
RG44F1873	reformat.pl	CDS	1001	1013	.	+	.	status known
RG44F1873	reformat.pl	CDS	1266	1292	.	+	.	status known
RG44F1873	reformat.pl	CDS	1446	2869	.	+	.	status known
RG44F1874	reformat.pl	CDS	1001	1786	.	+	.	status known
RG44F1875	reformat.pl	CDS	1001	2617	.	+	.	status known
RG44F1876	reformat.pl	CDS	1001	2062	.	+	.	status known
RG44F1877	reformat.pl	CDS	1001	1393	.	+	.	status known
RG44F1879	reformat.pl	CDS	1001	3385	.	+	.	status known
RG44F1880	reformat.pl	CDS	1001	3814	.	+	.	status known
RG44F1881	reformat.pl	CDS	1001	6331	.	+	.	status known
RG44F1882	reformat.pl	CDS	1001	1483	.	+	.	status known
RG44F1883	reformat.pl	CDS	1001	2872	.	+	.	status known
RG44F1884	reformat.pl	CDS	1001	1936	.	+	.	status known
RG44F1885	reformat.pl	CDS	1001	4336	.	+	.	status known
RG44F1886	reformat.pl	CDS	1001	3265	.	+	.	status known
RG44F1887	reformat.pl	CDS	1001	2239	.	+	.	status known
RG44F1888	reformat.pl	CDS	1001	2107	.	+	.	status known
RG44F1889	reformat.pl	CDS	1001	2041	.	+	.	status known
RG44F1890	reformat.pl	CDS	1001	1840	.	+	.	status known
RG44F1891	reformat.pl	CDS	1001	1339	.	+	.	status known
RG44F1892	reformat.pl	CDS	1001	3808	.	+	.	status known
RG44F1893	reformat.pl	CDS	1001	3403	.	+	.	status known
RG44F1894	reformat.pl	CDS	1001	1933	.	+	.	status known
RG44F1895	reformat.pl	CDS	1001	2884	.	+	.	status known
RG44F1896	reformat.pl	CDS	1001	1678	.	+	.	status known
RG44F1897	reformat.pl	CDS	1001	3298	.	+	.	status known
RG44F1898	reformat.pl	CDS	1001	1894	.	+	.	status known
RG44F1899	reformat.pl	CDS	1001	2008	.	+	.	status known
RG44F1900	reformat.pl	CDS	1001	1843	.	+	.	status known
RG44F1901	reformat.pl	CDS	1001	2326	.	+	.	status known
RG44F1902	reformat.pl	CDS	1001	5227	.	+	.	status known
RG44F1903	reformat.pl	CDS	1001	2551	.	+	.	status known
RG44F1904	reformat.pl	CDS	1001	3082	.	+	.	status known
RG44F1905	reformat.pl	CDS	1001	2068	.	+	.	status known
RG44F1906	reformat.pl	CDS	1001	2113	.	+	.	status known
RG44F1907	reformat.pl	CDS	1001	1804	.	+	.	status known
RG44F1908	reformat.pl	CDS	1001	2914	.	+	.	status known
RG44F1909	reformat.pl	CDS	1001	1825	.	+	.	status known
RG44F1910	reformat.pl	CDS	1001	3742	.	+	.	status known
RG44F1911	reformat.pl	CDS	1001	4972	.	+	.	status known
RG44F1912	reformat.pl	CDS	1001	2869	.	+	.	status known
RG44F1913	reformat.pl	CDS	1001	1375	.	+	.	status known
RG44F1914	reformat.pl	CDS	1001	1816	.	+	.	status known
RG44F1915	reformat.pl	CDS	1001	2485	.	+	.	status known
RG44F1916	reformat.pl	CDS	1001	3577	.	+	.	status known
RG44F1918	reformat.pl	CDS	1001	2230	.	+	.	status known
RG44F1919	reformat.pl	CDS	1001	1921	.	+	.	status known
RG44F1920	reformat.pl	CDS	1001	1957	.	+	.	status known
RG44F1922	reformat.pl	CDS	1001	2128	.	+	.	status known
RG44F1923	reformat.pl	CDS	1001	2221	.	+	.	status known
RG44F1925	reformat.pl	CDS	1001	3181	.	+	.	status known
RG44F1926	reformat.pl	CDS	1001	3928	.	+	.	status known
RG44F1927	reformat.pl	CDS	1001	1426	.	+	.	status known
RG44F1928	reformat.pl	CDS	1001	2821	.	+	.	status known
RG44F1929	reformat.pl	CDS	1001	2425	.	+	.	status known
RG44F1930	reformat.pl	CDS	1001	3037	.	+	.	status known
RG44F1931	reformat.pl	CDS	1001	2041	.	+	.	status known
RG44F1932	reformat.pl	CDS	1001	1234	.	+	.	status known
RG44F1933	reformat.pl	CDS	1001	2455	.	+	.	status known
RG44F1934	reformat.pl	CDS	1001	2653	.	+	.	status known
RG44F1935	reformat.pl	CDS	1001	4108	.	+	.	status known
RG44F1936	reformat.pl	CDS	1001	2539	.	+	.	status known
RG44F1937	reformat.pl	CDS	1001	1432	.	+	.	status known
RG44F1939	reformat.pl	CDS	1001	2416	.	+	.	status known
RG44F1940	reformat.pl	CDS	1001	2548	.	+	.	status known
RG44F1941	reformat.pl	CDS	1001	1534	.	+	.	status known
RG44F1942	reformat.pl	CDS	1001	1609	.	+	.	status known
RG44F1943	reformat.pl	CDS	1001	1648	.	+	.	status known
RG44F1944	reformat.pl	CDS	1001	1654	.	+	.	status known
RG44F1945	reformat.pl	CDS	1001	1867	.	+	.	status known
RG44F1946	reformat.pl	CDS	1001	1639	.	+	.	status known
RG44F1947	reformat.pl	CDS	1001	2410	.	+	.	status known
RG44F1948	reformat.pl	CDS	1001	2896	.	+	.	status known
RG44F1949	reformat.pl	CDS	1001	2341	.	+	.	status known
RG44F1950	reformat.pl	CDS	1001	9211	.	+	.	status known
RG44F1951	reformat.pl	CDS	1001	5104	.	+	.	status known
RG44F1952	reformat.pl	CDS	1001	2044	.	+	.	status known
RG44F1953	reformat.pl	CDS	1001	2224	.	+	.	status known
RG44F1954	reformat.pl	CDS	1001	3229	.	+	.	status known
RG44F1955	reformat.pl	CDS	1001	2920	.	+	.	status known
RG44F1956	reformat.pl	CDS	1001	1025	.	+	.	status known
RG44F1956	reformat.pl	CDS	1103	1614	.	+	.	status known
RG44F1957	reformat.pl	CDS	1001	1186	.	+	.	status known
RG44F1959	reformat.pl	CDS	1001	1777	.	+	.	status known
RG44F1960	reformat.pl	CDS	1001	2098	.	+	.	status known
RG44F1961	reformat.pl	CDS	1001	2806	.	+	.	status known
RG44F1962	reformat.pl	CDS	1001	3388	.	+	.	status known
RG44F1963	reformat.pl	CDS	1001	2083	.	+	.	status known
RG44F1964	reformat.pl	CDS	1001	1013	.	+	.	status known
RG44F1964	reformat.pl	CDS	1079	2592	.	+	.	status known
RG44F1965	reformat.pl	CDS	1001	2905	.	+	.	status known
RG44F1967	reformat.pl	CDS	1001	1864	.	+	.	status known
RG44F1968	reformat.pl	CDS	1001	1690	.	+	.	status known
RG44F1970	reformat.pl	CDS	1001	1885	.	+	.	status known
RG44F1973	reformat.pl	CDS	1001	2833	.	+	.	status known
RG44F1974	reformat.pl	CDS	1001	6508	.	+	.	status known
RG44F1975	reformat.pl	CDS	1001	2593	.	+	.	status known
RG44F1976	reformat.pl	CDS	1001	2329	.	+	.	status known
RG44F1977	reformat.pl	CDS	1001	1876	.	+	.	status known
RG44F1978	reformat.pl	CDS	1001	2884	.	+	.	status known
RG44F1979	reformat.pl	CDS	1001	1435	.	+	.	status known
RG44F1980	reformat.pl	CDS	1001	2236	.	+	.	status known
RG44F1982	reformat.pl	CDS	1001	1333	.	+	.	status known
RG44F1984	reformat.pl	CDS	1001	3103	.	+	.	status known
RG44F1985	reformat.pl	CDS	1001	1411	.	+	.	status known
RG44F1986	reformat.pl	CDS	1001	1627	.	+	.	status known
RG44F1987	reformat.pl	CDS	1001	1306	.	+	.	status known
RG44F1988	reformat.pl	CDS	1001	1747	.	+	.	status known
RG44F1990	reformat.pl	CDS	1001	3127	.	+	.	status known
RG44F1991	reformat.pl	CDS	1001	2494	.	+	.	status known
RG44F1992	reformat.pl	CDS	1001	2218	.	+	.	status known
RG44F1993	reformat.pl	CDS	1001	2065	.	+	.	status known
RG44F1995	reformat.pl	CDS	1001	1309	.	+	.	status known
RG44F1996	reformat.pl	CDS	1001	2014	.	+	.	status known
RG44F1997	reformat.pl	CDS	1001	2719	.	+	.	status known
RG44F1998	reformat.pl	CDS	1001	2905	.	+	.	status known
RG44F2000	reformat.pl	CDS	1001	3448	.	+	.	status known
RG44F2002	reformat.pl	CDS	1001	1543	.	+	.	status known
RG44F2005	reformat.pl	CDS	1001	1018	.	+	.	status known
RG44F2005	reformat.pl	CDS	1139	1447	.	+	.	status known
RG44F2006	reformat.pl	CDS	1001	1315	.	+	.	status known
RG44F2007	reformat.pl	CDS	1001	1645	.	+	.	status known
RG44F2008	reformat.pl	CDS	1001	2566	.	+	.	status known
RG44F2009	reformat.pl	CDS	1001	2107	.	+	.	status known
RG44F2010	reformat.pl	CDS	1001	2422	.	+	.	status known
RG44F2011	reformat.pl	CDS	1001	2404	.	+	.	status known
RG44F2013	reformat.pl	CDS	1001	1546	.	+	.	status known
RG44F2014	reformat.pl	CDS	1001	1451	.	+	.	status known
RG44F2014	reformat.pl	CDS	1669	2783	.	+	.	status known
RG44F2015	reformat.pl	CDS	1001	2476	.	+	.	status known
RG44F2015	reformat.pl	CDS	2720	3256	.	+	.	status known
RG44F2016	reformat.pl	CDS	1001	1621	.	+	.	status known
RG44F2017	reformat.pl	CDS	1001	1690	.	+	.	status known
RG44F2018	reformat.pl	CDS	1001	1567	.	+	.	status known
RG44F2020	reformat.pl	CDS	1001	3181	.	+	.	status known
RG44F2022	reformat.pl	CDS	1001	2254	.	+	.	status known
RG44F2023	reformat.pl	CDS	1001	2086	.	+	.	status known
RG44F2024	reformat.pl	CDS	1001	2692	.	+	.	status known
RG44F2025	reformat.pl	CDS	1001	1360	.	+	.	status known
RG44F2026	reformat.pl	CDS	1001	1513	.	+	.	status known
RG44F2027	reformat.pl	CDS	1001	1501	.	+	.	status known
RG44F2029	reformat.pl	CDS	1001	4822	.	+	.	status known
RG44F2031	reformat.pl	CDS	1001	1606	.	+	.	status known
RG44F2032	reformat.pl	CDS	1001	1591	.	+	.	status known
RG44F2033	reformat.pl	CDS	1001	1885	.	+	.	status known
RG44F2034	reformat.pl	CDS	1001	1705	.	+	.	status known
RG44F2035	reformat.pl	CDS	1001	5683	.	+	.	status known
RG44F2036	reformat.pl	CDS	1001	2083	.	+	.	status known
RG44F2037	reformat.pl	CDS	1001	2470	.	+	.	status known
RG44F2038	reformat.pl	CDS	1001	1537	.	+	.	status known
RG44F2039	reformat.pl	CDS	1001	1600	.	+	.	status known
RG44F2040	reformat.pl	CDS	1001	1828	.	+	.	status known
RG44F2043	reformat.pl	CDS	1001	2440	.	+	.	status known
RG44F2044	reformat.pl	CDS	1001	1498	.	+	.	status known
RG44F2045	reformat.pl	CDS	1001	1993	.	+	.	status known
RG44F2046	reformat.pl	CDS	1001	2461	.	+	.	status known
RG44F2047	reformat.pl	CDS	1001	2089	.	+	.	status known
RG44F2048	reformat.pl	CDS	1001	1010	.	+	.	status known
RG44F2048	reformat.pl	CDS	1089	1111	.	+	.	status known
RG44F2048	reformat.pl	CDS	1264	1428	.	+	.	status known
RG44F2051	reformat.pl	CDS	1001	1876	.	+	.	status known
RG44F2053	reformat.pl	CDS	1001	2995	.	+	.	status known
RG44F2054	reformat.pl	CDS	1001	1894	.	+	.	status known
RG44F2055	reformat.pl	CDS	1001	2215	.	+	.	status known
RG44F2056	reformat.pl	CDS	1001	2041	.	+	.	status known
RG44F2057	reformat.pl	CDS	1001	2719	.	+	.	status known
RG44F2058	reformat.pl	CDS	1001	1273	.	+	.	status known
RG44F2059	reformat.pl	CDS	1001	1894	.	+	.	status known
RG44F2061	reformat.pl	CDS	1001	1315	.	+	.	status known
RG44F2061	reformat.pl	CDS	1559	1777	.	+	.	status known
RG44F2063	reformat.pl	CDS	1001	2581	.	+	.	status known
RG44F2064	reformat.pl	CDS	1001	2311	.	+	.	status known
RG44F2065	reformat.pl	CDS	1001	2320	.	+	.	status known
RG44F2066	reformat.pl	CDS	1001	2614	.	+	.	status known
RG44F2067	reformat.pl	CDS	1001	2668	.	+	.	status known
RG44F2068	reformat.pl	CDS	1001	2728	.	+	.	status known
RG44F2070	reformat.pl	CDS	1001	1213	.	+	.	status known
RG44F2071	reformat.pl	CDS	1001	1360	.	+	.	status known
RG44F2072	reformat.pl	CDS	1001	2341	.	+	.	status known
RG44F2073	reformat.pl	CDS	1001	2461	.	+	.	status known
RG44F2074	reformat.pl	CDS	1001	2515	.	+	.	status known
RG44F2075	reformat.pl	CDS	1001	2746	.	+	.	status known
RG44F2076	reformat.pl	CDS	1001	2425	.	+	.	status known
RG44F2079	reformat.pl	CDS	852	2552	.	+	.	status known
RG44F2083	reformat.pl	CDS	1001	2881	.	+	.	status known
RG44F2084	reformat.pl	CDS	1001	1792	.	+	.	status known
RG44F2085	reformat.pl	CDS	1001	2512	.	+	.	status known
RG44F2086	reformat.pl	CDS	1001	1810	.	+	.	status known
RG44F2087	reformat.pl	CDS	1001	2554	.	+	.	status known
RG44F2088	reformat.pl	CDS	1001	2527	.	+	.	status known
RG44F2089	reformat.pl	CDS	1001	1417	.	+	.	status known
RG44F2090	reformat.pl	CDS	1001	2257	.	+	.	status known
RG44F2092	reformat.pl	CDS	1001	1267	.	+	.	status known
RG44F2093	reformat.pl	CDS	1001	1219	.	+	.	status known
RG44F2094	reformat.pl	CDS	1001	2080	.	+	.	status known
RG44F2095	reformat.pl	CDS	1001	2488	.	+	.	status known
RG44F2096	reformat.pl	CDS	1001	2014	.	+	.	status known
RG44F2097	reformat.pl	CDS	1001	2188	.	+	.	status known
RG44F2098	reformat.pl	CDS	1001	1903	.	+	.	status known
RG44F2099	reformat.pl	CDS	1001	1828	.	+	.	status known
RG44F2100	reformat.pl	CDS	1001	2041	.	+	.	status known
RG44F2101	reformat.pl	CDS	1001	1912	.	+	.	status known
RG44F2102	reformat.pl	CDS	1001	3424	.	+	.	status known
RG44F2103	reformat.pl	CDS	1001	1855	.	+	.	status known
RG44F2104	reformat.pl	CDS	1001	2155	.	+	.	status known
RG44F2105	reformat.pl	CDS	1001	3106	.	+	.	status known
RG44F2106	reformat.pl	CDS	1001	5725	.	+	.	status known
RG44F2107	reformat.pl	CDS	1001	2461	.	+	.	status known
RG44F2108	reformat.pl	CDS	1001	1990	.	+	.	status known
RG44F2109	reformat.pl	CDS	1001	3769	.	+	.	status known
RG44F2110	reformat.pl	CDS	1001	3250	.	+	.	status known
RG44F2111	reformat.pl	CDS	1001	2635	.	+	.	status known
RG44F2113	reformat.pl	CDS	1001	1570	.	+	.	status known
RG44F2114	reformat.pl	CDS	1001	1864	.	+	.	status known
RG44F2115	reformat.pl	CDS	1001	1279	.	+	.	status known
RG44F2117	reformat.pl	CDS	1001	1618	.	+	.	status known
RG44F2118	reformat.pl	CDS	1001	1597	.	+	.	status known
RG44F2120	reformat.pl	CDS	1001	1513	.	+	.	status known
RG44F2121	reformat.pl	CDS	1001	1159	.	+	.	status known
RG44F2122	reformat.pl	CDS	1001	1576	.	+	.	status known
RG44F2124	reformat.pl	CDS	1001	2647	.	+	.	status known
RG44F2125	reformat.pl	CDS	1001	2992	.	+	.	status known
RG44F2126	reformat.pl	CDS	1001	2617	.	+	.	status known
RG44F2127	reformat.pl	CDS	1001	1204	.	+	.	status known
RG44F2129	reformat.pl	CDS	1001	1540	.	+	.	status known
RG44F2130	reformat.pl	CDS	1001	1702	.	+	.	status known
RG44F2131	reformat.pl	CDS	1001	1687	.	+	.	status known
RG44F2132	reformat.pl	CDS	1001	2353	.	+	.	status known
RG44F2134	reformat.pl	CDS	1001	1228	.	+	.	status known
RG44F2135	reformat.pl	CDS	1001	2104	.	+	.	status known
RG44F2136	reformat.pl	CDS	1001	1471	.	+	.	status known
RG44F2137	reformat.pl	CDS	1001	1015	.	+	.	status known
RG44F2137	reformat.pl	CDS	1402	1719	.	+	.	status known
RG44F2138	reformat.pl	CDS	1001	1900	.	+	.	status known
RG44F2139	reformat.pl	CDS	1001	2122	.	+	.	status known
RG44F2140	reformat.pl	CDS	1001	2083	.	+	.	status known
RG44F2141	reformat.pl	CDS	1001	1084	.	+	.	status known
RG44F2141	reformat.pl	CDS	1265	1459	.	+	.	status known
RG44F2142	reformat.pl	CDS	1001	4264	.	+	.	status known
RG44F2143	reformat.pl	CDS	1001	1144	.	+	.	status known
RG44F2143	reformat.pl	CDS	1198	2955	.	+	.	status known
RG44F2144	reformat.pl	CDS	1001	2209	.	+	.	status known
RG44F2146	reformat.pl	CDS	1001	2431	.	+	.	status known
RG44F2147	reformat.pl	CDS	1001	1987	.	+	.	status known
RG44F2148	reformat.pl	CDS	1001	1246	.	+	.	status known
RG44F2149	reformat.pl	CDS	1001	2200	.	+	.	status known
RG44F2150	reformat.pl	CDS	1001	1237	.	+	.	status known
RG44F2151	reformat.pl	CDS	1001	1738	.	+	.	status known
RG44F2153	reformat.pl	CDS	1001	1309	.	+	.	status known
RG44F2154	reformat.pl	CDS	1001	2575	.	+	.	status known
RG44F2155	reformat.pl	CDS	1001	1031	.	+	.	status known
RG44F2155	reformat.pl	CDS	1126	1424	.	+	.	status known
RG44F2156	reformat.pl	CDS	1001	2323	.	+	.	status known
RG44F2157	reformat.pl	CDS	1001	2485	.	+	.	status known
RG44F2158	reformat.pl	CDS	1001	1999	.	+	.	status known
RG44F2159	reformat.pl	CDS	1001	1169	.	+	.	status known
RG44F2159	reformat.pl	CDS	1466	2880	.	+	.	status known
RG44F2160	reformat.pl	CDS	1001	2614	.	+	.	status known
RG44F2161	reformat.pl	CDS	1001	3085	.	+	.	status known
RG44F2162	reformat.pl	CDS	1001	2584	.	+	.	status known
RG44F2163	reformat.pl	CDS	1001	2014	.	+	.	status known
RG44F2164	reformat.pl	CDS	1001	1972	.	+	.	status known
RG44F2165	reformat.pl	CDS	1001	4039	.	+	.	status known
RG44F2166	reformat.pl	CDS	1001	2686	.	+	.	status known
RG44F2167	reformat.pl	CDS	1001	2005	.	+	.	status known
RG44F2168	reformat.pl	CDS	1001	1855	.	+	.	status known
RG44F2170	reformat.pl	CDS	1001	1216	.	+	.	status known
RG44F2171	reformat.pl	CDS	1001	1552	.	+	.	status known
RG44F2173	reformat.pl	CDS	1001	7681	.	+	.	status known
RG44F2174	reformat.pl	CDS	1001	1951	.	+	.	status known
RG44F2175	reformat.pl	CDS	1001	2443	.	+	.	status known
RG44F2177	reformat.pl	CDS	1001	2020	.	+	.	status known
RG44F2178	reformat.pl	CDS	1001	2038	.	+	.	status known
RG44F2180	reformat.pl	CDS	1001	2536	.	+	.	status known
RG44F2182	reformat.pl	CDS	1001	5653	.	+	.	status known
RG44F2184	reformat.pl	CDS	1001	1681	.	+	.	status known
RG44F2185	reformat.pl	CDS	1001	2779	.	+	.	status known
RG44F2186	reformat.pl	CDS	1001	1339	.	+	.	status known
RG44F2187	reformat.pl	CDS	1001	1082	.	+	.	status known
RG44F2187	reformat.pl	CDS	1134	1432	.	+	.	status known
RG44F2188	reformat.pl	CDS	1001	1912	.	+	.	status known
RG44F2190	reformat.pl	CDS	1001	2170	.	+	.	status known
RG44F2191	reformat.pl	CDS	1001	2215	.	+	.	status known
RG44F2192	reformat.pl	CDS	1001	1432	.	+	.	status known
RG44F2193	reformat.pl	CDS	1001	2926	.	+	.	status known
RG44F2194	reformat.pl	CDS	1001	2728	.	+	.	status known
RG44F2195	reformat.pl	CDS	1001	1405	.	+	.	status known
RG44F2197	reformat.pl	CDS	1001	2572	.	+	.	status known
RG44F2198	reformat.pl	CDS	1001	2035	.	+	.	status known
RG44F2199	reformat.pl	CDS	1001	2101	.	+	.	status known
RG44F2200	reformat.pl	CDS	1001	2098	.	+	.	status known
RG44F2201	reformat.pl	CDS	1001	2470	.	+	.	status known
RG44F2202	reformat.pl	CDS	1001	2725	.	+	.	status known
RG44F2203	reformat.pl	CDS	1001	2068	.	+	.	status known
RG44F2204	reformat.pl	CDS	1001	2053	.	+	.	status known
RG44F2205	reformat.pl	CDS	1001	2179	.	+	.	status known
RG44F2206	reformat.pl	CDS	1001	1693	.	+	.	status known
RG44F2207	reformat.pl	CDS	1001	1723	.	+	.	status known
RG44F2208	reformat.pl	CDS	1001	1747	.	+	.	status known
RG44F2209	reformat.pl	CDS	1001	3403	.	+	.	status known
RG44F2210	reformat.pl	CDS	1001	1828	.	+	.	status known
RG44F2211	reformat.pl	CDS	1001	2026	.	+	.	status known
RG44F2212	reformat.pl	CDS	1001	1651	.	+	.	status known
RG44F2213	reformat.pl	CDS	1001	2827	.	+	.	status known
RG44F2215	reformat.pl	CDS	1001	2983	.	+	.	status known
RG44F2216	reformat.pl	CDS	1001	3241	.	+	.	status known
RG44F2217	reformat.pl	CDS	1001	2737	.	+	.	status known
RG44F2218	reformat.pl	CDS	1001	3406	.	+	.	status known
[truncated: 3,054 more rows]
