# Supplementary material for: Automatic generation of gene finders for eukaryotic species
Source: BMC Bioinformatics. 2006 May 21;7:263. doi: 10.1186/1471-2105-7-263 (PMC1522026; doi:10.1186/1471-2105-7-263)
Supplement: Additional File 14 — The annotation part of the training set for D. melanogaster. The file is in GFF format and packed using bzip2. [file 1471-2105-7-263-S14.bz2 › 1471-2105-7-263-S14]

RG1G20001	reformat.pl	CDS	1036	1103	.	+	.	status known
RG1G20001	reformat.pl	CDS	1163	1419	.	+	.	status known
RG1G20001	reformat.pl	CDS	2487	3013	.	+	.	status known
RG1G20005	reformat.pl	CDS	1001	1130	.	+	.	status known
RG1G20005	reformat.pl	CDS	1225	1406	.	+	.	status known
RG1G20005	reformat.pl	CDS	1799	1855	.	+	.	status known
RG1G20009	reformat.pl	CDS	1001	1348	.	+	.	status known
RG1G20010	reformat.pl	CDS	1001	1095	.	+	.	status known
RG1G20010	reformat.pl	CDS	1432	1568	.	+	.	status known
RG1G20010	reformat.pl	CDS	1814	2133	.	+	.	status known
RG1G20010	reformat.pl	CDS	2214	2660	.	+	.	status known
RG1G20011	reformat.pl	CDS	1057	1162	.	+	.	status known
RG1G20011	reformat.pl	CDS	1242	1496	.	+	.	status known
RG1G20011	reformat.pl	CDS	1555	2184	.	+	.	status known
RG1G20011	reformat.pl	CDS	2248	2471	.	+	.	status known
RG1G20013	reformat.pl	CDS	1081	1242	.	+	.	status known
RG1G20013	reformat.pl	CDS	1322	1486	.	+	.	status known
RG1G20013	reformat.pl	CDS	1562	1759	.	+	.	status known
RG1G20015	reformat.pl	CDS	1001	1695	.	+	.	status known
RG1G20015	reformat.pl	CDS	1783	2215	.	+	.	status known
RG1G20017	reformat.pl	CDS	1077	1159	.	+	.	status known
RG1G20017	reformat.pl	CDS	2107	2503	.	+	.	status known
RG1G20017	reformat.pl	CDS	2727	2935	.	+	.	status known
RG1G20017	reformat.pl	CDS	3001	3052	.	+	.	status known
RG1G20018	reformat.pl	CDS	1001	1981	.	+	.	status known
RG1G20019	reformat.pl	CDS	1034	1062	.	+	.	status known
RG1G20019	reformat.pl	CDS	2892	3834	.	+	.	status known
RG1G20022	reformat.pl	intron	1403	2176	.	+	.	status known
RG1G20022	reformat.pl	intron	2340	2674	.	+	.	status known
RG1G20022	reformat.pl	intron	2786	2845	.	+	.	status known
RG1G20022	reformat.pl	CDS	3008	3430	.	+	.	status known
RG1G20022	reformat.pl	CDS	3508	6021	.	+	.	status known
RG1G20022	reformat.pl	CDS	6084	6227	.	+	.	status known
RG1G20023	reformat.pl	CDS	1179	1295	.	+	.	status known
RG1G20023	reformat.pl	CDS	1347	1888	.	+	.	status known
RG1G20023	reformat.pl	CDS	1951	2290	.	+	.	status known
RG1G20026	reformat.pl	CDS	1027	1145	.	+	.	status known
RG1G20026	reformat.pl	CDS	1207	1858	.	+	.	status known
RG1G20026	reformat.pl	CDS	1942	2400	.	+	.	status known
RG1G20027	reformat.pl	CDS	1001	1765	.	+	.	status known
RG1G20027	reformat.pl	CDS	1893	2292	.	+	.	status known
RG1G20027	reformat.pl	CDS	4301	4714	.	+	.	status known
RG1G20027	reformat.pl	CDS	4818	5830	.	+	.	status known
RG1G20030	reformat.pl	CDS	2612	2770	.	+	.	status known
RG1G20030	reformat.pl	CDS	3266	3643	.	+	.	status known
RG1G20030	reformat.pl	CDS	3705	3864	.	+	.	status known
RG1G20030	reformat.pl	CDS	3920	4614	.	+	.	status known
RG1G20031	reformat.pl	intron	1282	1493	.	+	.	status known
RG1G20031	reformat.pl	CDS	1512	1632	.	+	.	status known
RG1G20031	reformat.pl	CDS	1790	1948	.	+	.	status known
RG1G20031	reformat.pl	CDS	2013	2332	.	+	.	status known
RG1G20032	reformat.pl	CDS	1198	1516	.	+	.	status known
RG1G20032	reformat.pl	CDS	1926	2475	.	+	.	status known
RG1G20032	reformat.pl	CDS	2539	3868	.	+	.	status known
RG1G20032	reformat.pl	CDS	3930	4663	.	+	.	status known
RG1G20032	reformat.pl	CDS	4728	4860	.	+	.	status known
RG1G20034	reformat.pl	CDS	1001	1011	.	+	.	status known
RG1G20034	reformat.pl	CDS	1069	1573	.	+	.	status known
RG1G20038	reformat.pl	CDS	1001	5755	.	+	.	status known
RG1G20039	reformat.pl	CDS	1275	1389	.	+	.	status known
RG1G20039	reformat.pl	CDS	1480	2711	.	+	.	status known
RG1G20044	reformat.pl	CDS	1281	2954	.	+	.	status known
RG1G20045	reformat.pl	CDS	1371	1745	.	+	.	status known
RG1G20045	reformat.pl	CDS	1816	1980	.	+	.	status known
RG1G20045	reformat.pl	CDS	2437	3155	.	+	.	status known
RG1G20045	reformat.pl	CDS	3220	3606	.	+	.	status known
RG1G20045	reformat.pl	CDS	3666	3960	.	+	.	status known
RG1G20048	reformat.pl	CDS	1001	1111	.	+	.	status known
RG1G20048	reformat.pl	CDS	3462	3648	.	+	.	status known
RG1G20048	reformat.pl	CDS	6036	6631	.	+	.	status known
RG1G20052	reformat.pl	CDS	1001	1060	.	+	.	status known
RG1G20052	reformat.pl	CDS	1114	1263	.	+	.	status known
RG1G20052	reformat.pl	CDS	1335	1502	.	+	.	status known
RG1G20052	reformat.pl	CDS	1563	1718	.	+	.	status known
RG1G20053	reformat.pl	CDS	1001	2284	.	+	.	status known
RG1G20053	reformat.pl	CDS	2342	3689	.	+	.	status known
RG1G20053	reformat.pl	CDS	3747	4450	.	+	.	status known
RG1G20053	reformat.pl	CDS	4507	4705	.	+	.	status known
RG1G20053	reformat.pl	CDS	4764	5383	.	+	.	status known
RG1G20053	reformat.pl	CDS	5443	7307	.	+	.	status known
RG1G20053	reformat.pl	CDS	7368	7524	.	+	.	status known
RG1G20053	reformat.pl	CDS	7869	8902	.	+	.	status known
RG1G20053	reformat.pl	CDS	8964	9323	.	+	.	status known
RG1G20053	reformat.pl	CDS	9380	10138	.	+	.	status known
RG1G20053	reformat.pl	CDS	10196	10680	.	+	.	status known
RG1G20053	reformat.pl	CDS	10741	12683	.	+	.	status known
RG1G20053	reformat.pl	CDS	12742	12957	.	+	.	status known
RG1G20054	reformat.pl	CDS	1083	1188	.	+	.	status known
RG1G20054	reformat.pl	CDS	1242	1300	.	+	.	status known
RG1G20055	reformat.pl	CDS	1001	1118	.	+	.	status known
RG1G20055	reformat.pl	CDS	1185	1831	.	+	.	status known
RG1G20056	reformat.pl	CDS	1007	1046	.	+	.	status known
RG1G20056	reformat.pl	CDS	1107	1265	.	+	.	status known
RG1G20056	reformat.pl	CDS	1319	1649	.	+	.	status known
RG1G20056	reformat.pl	CDS	1704	2476	.	+	.	status known
RG1G20056	reformat.pl	CDS	2536	3065	.	+	.	status known
RG1G20056	reformat.pl	CDS	3121	3306	.	+	.	status known
RG1G20057	reformat.pl	CDS	1001	1369	.	+	.	status known
RG1G20057	reformat.pl	CDS	16723	16858	.	+	.	status known
RG1G20057	reformat.pl	CDS	16922	17119	.	+	.	status known
RG1G20057	reformat.pl	CDS	17311	17571	.	+	.	status known
RG1G20057	reformat.pl	CDS	17656	17941	.	+	.	status known
RG1G20057	reformat.pl	CDS	18033	18267	.	+	.	status known
RG1G20059	reformat.pl	intron	1046	1741	.	+	.	status known
RG1G20059	reformat.pl	CDS	1751	1947	.	+	.	status known
RG1G20059	reformat.pl	CDS	2084	2147	.	+	.	status known
RG1G20061	reformat.pl	CDS	1123	1319	.	+	.	status known
RG1G20061	reformat.pl	CDS	1411	3249	.	+	.	status known
RG1G20061	reformat.pl	CDS	3355	3407	.	+	.	status known
RG1G20061	reformat.pl	CDS	4160	4218	.	+	.	status known
RG1G20061	reformat.pl	intron	4251	4337	.	+	.	status known
RG1G20061	reformat.pl	intron	4444	4499	.	+	.	status known
RG1G20062	reformat.pl	CDS	1224	1266	.	+	.	status known
RG1G20062	reformat.pl	CDS	1365	2402	.	+	.	status known
RG1G20062	reformat.pl	CDS	2520	3231	.	+	.	status known
RG1G20062	reformat.pl	CDS	3308	4217	.	+	.	status known
RG1G20062	reformat.pl	CDS	4279	5165	.	+	.	status known
RG1G20062	reformat.pl	CDS	5225	8497	.	+	.	status known
RG1G20062	reformat.pl	CDS	8551	8737	.	+	.	status known
RG1G20062	reformat.pl	CDS	8796	9448	.	+	.	status known
RG1G20062	reformat.pl	CDS	9510	9633	.	+	.	status known
RG1G20062	reformat.pl	CDS	9692	9879	.	+	.	status known
RG1G20062	reformat.pl	CDS	9941	10211	.	+	.	status known
RG1G20062	reformat.pl	CDS	10278	10490	.	+	.	status known
RG1G20064	reformat.pl	CDS	1001	1519	.	+	.	status known
RG1G20064	reformat.pl	CDS	1646	1759	.	+	.	status known
RG1G20065	reformat.pl	CDS	1001	1624	.	+	.	status known
RG1G20065	reformat.pl	CDS	1730	1800	.	+	.	status known
RG1G20065	reformat.pl	CDS	1857	1967	.	+	.	status known
RG1G20065	reformat.pl	CDS	2029	2164	.	+	.	status known
RG1G20066	reformat.pl	CDS	1001	1674	.	+	.	status known
RG1G20066	reformat.pl	CDS	1733	1843	.	+	.	status known
RG1G20066	reformat.pl	CDS	1902	2037	.	+	.	status known
RG1G20067	reformat.pl	CDS	1128	1817	.	+	.	status known
RG1G20068	reformat.pl	CDS	1001	1395	.	+	.	status known
RG1G20068	reformat.pl	CDS	1912	2028	.	+	.	status known
RG1G20068	reformat.pl	CDS	2091	2220	.	+	.	status known
RG1G20069	reformat.pl	CDS	1260	1364	.	+	.	status known
RG1G20069	reformat.pl	CDS	1428	1543	.	+	.	status known
RG1G20069	reformat.pl	CDS	1604	2642	.	+	.	status known
RG1G20069	reformat.pl	CDS	2751	2798	.	+	.	status known
RG1G20069	reformat.pl	CDS	2964	3048	.	+	.	status known
RG1G20069	reformat.pl	CDS	3107	3201	.	+	.	status known
RG1G20069	reformat.pl	CDS	3267	3414	.	+	.	status known
RG1G20069	reformat.pl	CDS	3476	3798	.	+	.	status known
RG1G20069	reformat.pl	CDS	3896	4143	.	+	.	status known
RG1G20069	reformat.pl	CDS	4203	4899	.	+	.	status known
RG1G20069	reformat.pl	CDS	5115	5446	.	+	.	status known
RG1G20069	reformat.pl	CDS	5508	5643	.	+	.	status known
RG1G20069	reformat.pl	CDS	5704	5856	.	+	.	status known
RG1G20069	reformat.pl	CDS	5918	6045	.	+	.	status known
RG1G20069	reformat.pl	CDS	6151	6274	.	+	.	status known
RG1G20072	reformat.pl	CDS	1001	1271	.	+	.	status known
RG1G20072	reformat.pl	CDS	1331	1688	.	+	.	status known
RG1G20072	reformat.pl	CDS	1742	1821	.	+	.	status known
RG1G20072	reformat.pl	CDS	1880	2082	.	+	.	status known
RG1G20072	reformat.pl	CDS	2156	2268	.	+	.	status known
RG1G20072	reformat.pl	CDS	2333	2543	.	+	.	status known
RG1G20072	reformat.pl	CDS	2614	2792	.	+	.	status known
RG1G20072	reformat.pl	CDS	2851	3313	.	+	.	status known
RG1G20072	reformat.pl	CDS	3378	3629	.	+	.	status known
RG1G20073	reformat.pl	CDS	1096	1133	.	+	.	status known
RG1G20073	reformat.pl	CDS	1291	1371	.	+	.	status known
RG1G20073	reformat.pl	CDS	1442	1478	.	+	.	status known
RG1G20073	reformat.pl	CDS	1542	1568	.	+	.	status known
RG1G20073	reformat.pl	CDS	3366	3675	.	+	.	status known
RG1G20073	reformat.pl	CDS	3740	3986	.	+	.	status known
RG1G20073	reformat.pl	CDS	4049	4443	.	+	.	status known
RG1G20073	reformat.pl	CDS	4503	4525	.	+	.	status known
RG1G20075	reformat.pl	intron	1315	1380	.	+	.	status known
RG1G20075	reformat.pl	CDS	1557	2154	.	+	.	status known
RG1G20075	reformat.pl	CDS	2224	2534	.	+	.	status known
RG1G20076	reformat.pl	CDS	1001	1088	.	+	.	status known
RG1G20076	reformat.pl	CDS	1824	2272	.	+	.	status known
RG1G20077	reformat.pl	CDS	1120	1157	.	+	.	status known
RG1G20077	reformat.pl	CDS	1211	1514	.	+	.	status known
RG1G20077	reformat.pl	CDS	1575	1826	.	+	.	status known
RG1G20077	reformat.pl	intron	1841	2096	.	+	.	status known
RG1G20077	reformat.pl	intron	2284	2353	.	+	.	status known
RG1G20079	reformat.pl	CDS	1435	1969	.	+	.	status known
RG1G20079	reformat.pl	CDS	2562	2852	.	+	.	status known
RG1G20079	reformat.pl	CDS	2999	3092	.	+	.	status known
RG1G20079	reformat.pl	CDS	3154	3331	.	+	.	status known
RG1G20081	reformat.pl	CDS	1242	1283	.	+	.	status known
RG1G20081	reformat.pl	CDS	1349	2176	.	+	.	status known
RG1G20081	reformat.pl	CDS	2234	2696	.	+	.	status known
RG1G20081	reformat.pl	CDS	2758	2813	.	+	.	status known
RG1G20082	reformat.pl	intron	1223	1284	.	+	.	status known
RG1G20082	reformat.pl	CDS	1346	1468	.	+	.	status known
RG1G20082	reformat.pl	CDS	1546	3015	.	+	.	status known
RG1G20082	reformat.pl	CDS	3075	3293	.	+	.	status known
RG1G20084	reformat.pl	CDS	1001	1447	.	+	.	status known
RG1G20085	reformat.pl	CDS	1906	2307	.	+	.	status known
RG1G20085	reformat.pl	CDS	27449	27857	.	+	.	status known
RG1G20085	reformat.pl	CDS	27918	28219	.	+	.	status known
RG1G20085	reformat.pl	CDS	28359	28879	.	+	.	status known
RG1G20085	reformat.pl	CDS	28941	29090	.	+	.	status known
RG1G20085	reformat.pl	CDS	29166	29324	.	+	.	status known
RG1G20085	reformat.pl	CDS	29390	29970	.	+	.	status known
RG1G20085	reformat.pl	CDS	30042	30212	.	+	.	status known
RG1G20085	reformat.pl	CDS	30336	30473	.	+	.	status known
RG1G20085	reformat.pl	CDS	31290	31513	.	+	.	status known
RG1G20085	reformat.pl	CDS	31574	31854	.	+	.	status known
RG1G20085	reformat.pl	CDS	31922	32123	.	+	.	status known
RG1G20085	reformat.pl	CDS	32188	32352	.	+	.	status known
RG1G20085	reformat.pl	CDS	32409	32582	.	+	.	status known
RG1G20085	reformat.pl	CDS	32641	33009	.	+	.	status known
RG1G20085	reformat.pl	CDS	33071	33790	.	+	.	status known
RG1G20085	reformat.pl	CDS	33857	33955	.	+	.	status known
RG1G20087	reformat.pl	intron	1052	2367	.	+	.	status known
RG1G20087	reformat.pl	CDS	2371	3255	.	+	.	status known
RG1G20087	reformat.pl	CDS	3316	3480	.	+	.	status known
RG1G20088	reformat.pl	CDS	1107	2135	.	+	.	status known
RG1G20089	reformat.pl	intron	1544	1663	.	+	.	status known
RG1G20089	reformat.pl	CDS	2016	2294	.	+	.	status known
RG1G20089	reformat.pl	CDS	2458	3035	.	+	.	status known
RG1G20089	reformat.pl	CDS	3096	3296	.	+	.	status known
RG1G20089	reformat.pl	CDS	3353	3560	.	+	.	status known
RG1G20090	reformat.pl	intron	1073	1129	.	+	.	status known
RG1G20090	reformat.pl	CDS	1298	1692	.	+	.	status known
RG1G20090	reformat.pl	CDS	1769	2039	.	+	.	status known
RG1G20090	reformat.pl	CDS	2099	2568	.	+	.	status known
RG1G20090	reformat.pl	CDS	2630	4325	.	+	.	status known
RG1G20090	reformat.pl	CDS	6516	6563	.	+	.	status known
RG1G20091	reformat.pl	CDS	1056	1253	.	+	.	status known
RG1G20091	reformat.pl	CDS	1327	1492	.	+	.	status known
RG1G20091	reformat.pl	CDS	1966	2383	.	+	.	status known
RG1G20091	reformat.pl	CDS	2602	3007	.	+	.	status known
RG1G20092	reformat.pl	CDS	1070	1732	.	+	.	status known
RG1G20093	reformat.pl	CDS	1537	1686	.	+	.	status known
RG1G20093	reformat.pl	CDS	2522	2603	.	+	.	status known
RG1G20093	reformat.pl	CDS	2707	3227	.	+	.	status known
RG1G20093	reformat.pl	CDS	3282	3716	.	+	.	status known
RG1G20094	reformat.pl	CDS	1321	1686	.	+	.	status known
RG1G20095	reformat.pl	CDS	1096	1170	.	+	.	status known
RG1G20095	reformat.pl	CDS	1435	1575	.	+	.	status known
RG1G20095	reformat.pl	CDS	1631	1837	.	+	.	status known
RG1G20095	reformat.pl	CDS	2422	2796	.	+	.	status known
RG1G20099	reformat.pl	CDS	1001	1043	.	+	.	status known
RG1G20099	reformat.pl	CDS	1512	2377	.	+	.	status known
RG1G20101	reformat.pl	intron	1266	1773	.	+	.	status known
RG1G20101	reformat.pl	CDS	1961	2151	.	+	.	status known
RG1G20101	reformat.pl	CDS	2216	2381	.	+	.	status known
RG1G20101	reformat.pl	CDS	2645	2789	.	+	.	status known
RG1G20101	reformat.pl	CDS	6285	6538	.	+	.	status known
RG1G20102	reformat.pl	CDS	1361	1383	.	+	.	status known
RG1G20102	reformat.pl	CDS	7832	7920	.	+	.	status known
RG1G20102	reformat.pl	CDS	8363	8586	.	+	.	status known
RG1G20102	reformat.pl	CDS	8728	9178	.	+	.	status known
RG1G20102	reformat.pl	CDS	9246	9739	.	+	.	status known
RG1G20102	reformat.pl	CDS	10815	11579	.	+	.	status known
RG1G20102	reformat.pl	CDS	11752	12477	.	+	.	status known
RG1G20106	reformat.pl	CDS	1347	1576	.	+	.	status known
RG1G20106	reformat.pl	CDS	1632	1860	.	+	.	status known
RG1G20106	reformat.pl	CDS	1913	1977	.	+	.	status known
RG1G20106	reformat.pl	CDS	2033	2275	.	+	.	status known
RG1G20106	reformat.pl	CDS	2330	2489	.	+	.	status known
RG1G20106	reformat.pl	CDS	2550	2726	.	+	.	status known
RG1G20107	reformat.pl	intron	1629	8222	.	+	.	status known
RG1G20107	reformat.pl	CDS	8312	8430	.	+	.	status known
RG1G20107	reformat.pl	CDS	17261	18811	.	+	.	status known
RG1G20107	reformat.pl	CDS	18984	19590	.	+	.	status known
RG1G20107	reformat.pl	CDS	19739	20507	.	+	.	status known
RG1G20107	reformat.pl	CDS	20954	21317	.	+	.	status known
RG1G20107	reformat.pl	CDS	21429	21756	.	+	.	status known
RG1G20107	reformat.pl	CDS	21819	22061	.	+	.	status known
RG1G20108	reformat.pl	CDS	1001	1516	.	+	.	status known
RG1G20109	reformat.pl	CDS	1001	1235	.	+	.	status known
RG1G20109	reformat.pl	CDS	1299	1398	.	+	.	status known
RG1G20109	reformat.pl	CDS	1452	1574	.	+	.	status known
RG1G20109	reformat.pl	CDS	1765	1975	.	+	.	status known
RG1G20109	reformat.pl	CDS	2034	2651	.	+	.	status known
RG1G20110	reformat.pl	CDS	1253	1391	.	+	.	status known
RG1G20110	reformat.pl	CDS	2385	2594	.	+	.	status known
RG1G20110	reformat.pl	CDS	3067	3282	.	+	.	status known
RG1G20110	reformat.pl	CDS	3344	6063	.	+	.	status known
RG1G20112	reformat.pl	CDS	1273	2949	.	+	.	status known
RG1G20113	reformat.pl	CDS	1001	1348	.	+	.	status known
RG1G20114	reformat.pl	CDS	1069	1740	.	+	.	status known
RG1G20117	reformat.pl	intron	1455	2353	.	+	.	status known
RG1G20117	reformat.pl	CDS	2478	3329	.	+	.	status known
RG1G20117	reformat.pl	CDS	3394	3582	.	+	.	status known
RG1G20118	reformat.pl	CDS	1001	1204	.	+	.	status known
RG1G20118	reformat.pl	CDS	1781	2086	.	+	.	status known
RG1G20118	reformat.pl	CDS	2654	2874	.	+	.	status known
RG1G20118	reformat.pl	CDS	3253	3289	.	+	.	status known
RG1G20119	reformat.pl	CDS	1001	1148	.	+	.	status known
RG1G20119	reformat.pl	CDS	1208	1500	.	+	.	status known
RG1G20120	reformat.pl	CDS	1001	1558	.	+	.	status known
RG1G20121	reformat.pl	CDS	1070	5365	.	+	.	status known
RG1G20125	reformat.pl	intron	1263	1512	.	+	.	status known
RG1G20125	reformat.pl	CDS	1655	2211	.	+	.	status known
RG1G20125	reformat.pl	CDS	2267	4759	.	+	.	status known
RG1G20125	reformat.pl	CDS	5169	5439	.	+	.	status known
RG1G20127	reformat.pl	CDS	1001	1116	.	+	.	status known
RG1G20127	reformat.pl	CDS	1170	1302	.	+	.	status known
RG1G20131	reformat.pl	intron	1105	1462	.	+	.	status known
RG1G20131	reformat.pl	intron	1576	1713	.	+	.	status known
RG1G20131	reformat.pl	CDS	1716	1991	.	+	.	status known
RG1G20132	reformat.pl	CDS	1001	1360	.	+	.	status known
RG1G20142	reformat.pl	CDS	1236	1427	.	+	.	status known
RG1G20142	reformat.pl	CDS	3781	4246	.	+	.	status known
RG1G20142	reformat.pl	CDS	4365	4700	.	+	.	status known
RG1G20142	reformat.pl	CDS	4860	5425	.	+	.	status known
RG1G20142	reformat.pl	intron	5633	6555	.	+	.	status known
RG1G20142	reformat.pl	intron	7065	8593	.	+	.	status known
RG1G20145	reformat.pl	CDS	1001	1283	.	+	.	status known
RG1G20145	reformat.pl	CDS	1474	2068	.	+	.	status known
RG1G20145	reformat.pl	CDS	2134	2311	.	+	.	status known
RG1G20145	reformat.pl	CDS	2369	2608	.	+	.	status known
RG1G20145	reformat.pl	CDS	2737	2952	.	+	.	status known
RG1G20145	reformat.pl	CDS	3029	3139	.	+	.	status known
RG1G20146	reformat.pl	CDS	1001	1135	.	+	.	status known
RG1G20146	reformat.pl	CDS	1193	1471	.	+	.	status known
RG1G20148	reformat.pl	CDS	1001	1975	.	+	.	status known
RG1G20148	reformat.pl	CDS	2111	2266	.	+	.	status known
RG1G20148	reformat.pl	CDS	2330	2380	.	+	.	status known
RG1G20149	reformat.pl	CDS	1001	6400	.	+	.	status known
RG1G20150	reformat.pl	intron	1332	7072	.	+	.	status known
RG1G20150	reformat.pl	CDS	7287	7557	.	+	.	status known
RG1G20150	reformat.pl	CDS	23154	23377	.	+	.	status known
RG1G20150	reformat.pl	CDS	29254	29398	.	+	.	status known
RG1G20150	reformat.pl	CDS	29475	29597	.	+	.	status known
RG1G20150	reformat.pl	CDS	29676	29834	.	+	.	status known
RG1G20150	reformat.pl	CDS	29900	30092	.	+	.	status known
RG1G20150	reformat.pl	CDS	30152	30224	.	+	.	status known
RG1G20150	reformat.pl	CDS	31050	31112	.	+	.	status known
RG1G20155	reformat.pl	intron	1058	1273	.	+	.	status known
RG1G20155	reformat.pl	CDS	1385	1432	.	+	.	status known
RG1G20155	reformat.pl	CDS	1494	1525	.	+	.	status known
RG1G20155	reformat.pl	CDS	1892	2435	.	+	.	status known
RG1G20155	reformat.pl	CDS	2512	2538	.	+	.	status known
RG1G20157	reformat.pl	CDS	1001	10408	.	+	.	status known
RG1G20164	reformat.pl	CDS	1063	1571	.	+	.	status known
RG1G20164	reformat.pl	CDS	1634	1807	.	+	.	status known
RG1G20164	reformat.pl	CDS	1868	2777	.	+	.	status known
RG1G20165	reformat.pl	CDS	1001	1267	.	+	.	status known
RG1G20167	reformat.pl	intron	1037	1115	.	+	.	status known
RG1G20167	reformat.pl	CDS	1116	1650	.	+	.	status known
RG1G20167	reformat.pl	CDS	1707	1879	.	+	.	status known
RG1G20169	reformat.pl	CDS	1013	1321	.	+	.	status known
RG1G20170	reformat.pl	CDS	1001	1160	.	+	.	status known
RG1G20170	reformat.pl	CDS	1232	1395	.	+	.	status known
RG1G20171	reformat.pl	CDS	1001	1033	.	+	.	status known
RG1G20171	reformat.pl	CDS	1236	1425	.	+	.	status known
RG1G20171	reformat.pl	CDS	3589	3754	.	+	.	status known
RG1G20171	reformat.pl	CDS	6529	6619	.	+	.	status known
RG1G20171	reformat.pl	CDS	6982	7069	.	+	.	status known
RG1G20171	reformat.pl	CDS	7193	7341	.	+	.	status known
RG1G20171	reformat.pl	CDS	7585	7708	.	+	.	status known
RG1G20171	reformat.pl	CDS	9631	9758	.	+	.	status known
RG1G20171	reformat.pl	CDS	10344	10480	.	+	.	status known
RG1G20171	reformat.pl	CDS	11091	11233	.	+	.	status known
RG1G20171	reformat.pl	CDS	12085	12246	.	+	.	status known
RG1G20171	reformat.pl	CDS	12888	13032	.	+	.	status known
RG1G20171	reformat.pl	CDS	13133	13569	.	+	.	status known
RG1G20171	reformat.pl	CDS	13811	13964	.	+	.	status known
RG1G20171	reformat.pl	CDS	15187	15304	.	+	.	status known
RG1G20171	reformat.pl	CDS	16140	16302	.	+	.	status known
RG1G20171	reformat.pl	CDS	16640	17137	.	+	.	status known
RG1G20171	reformat.pl	CDS	17462	17608	.	+	.	status known
RG1G20171	reformat.pl	CDS	18066	18218	.	+	.	status known
RG1G20171	reformat.pl	CDS	18490	18584	.	+	.	status known
RG1G20171	reformat.pl	CDS	18794	19844	.	+	.	status known
RG1G20171	reformat.pl	CDS	20122	20456	.	+	.	status known
RG1G20171	reformat.pl	CDS	20529	20688	.	+	.	status known
RG1G20171	reformat.pl	CDS	20745	21044	.	+	.	status known
RG1G20171	reformat.pl	CDS	21155	21323	.	+	.	status known
RG1G20171	reformat.pl	CDS	21395	21542	.	+	.	status known
RG1G20173	reformat.pl	intron	1284	87530	.	+	.	status known
RG1G20173	reformat.pl	intron	87618	107400	.	+	.	status known
RG1G20173	reformat.pl	CDS	107528	107597	.	+	.	status known
RG1G20173	reformat.pl	CDS	107710	108005	.	+	.	status known
RG1G20173	reformat.pl	CDS	108071	108182	.	+	.	status known
RG1G20173	reformat.pl	CDS	108246	108371	.	+	.	status known
RG1G20173	reformat.pl	CDS	108449	109039	.	+	.	status known
RG1G20173	reformat.pl	CDS	109138	109361	.	+	.	status known
RG1G20173	reformat.pl	CDS	109427	109468	.	+	.	status known
RG1G20174	reformat.pl	CDS	1001	1098	.	+	.	status known
RG1G20174	reformat.pl	CDS	1165	1232	.	+	.	status known
RG1G20174	reformat.pl	CDS	1296	1377	.	+	.	status known
RG1G20174	reformat.pl	CDS	1438	1486	.	+	.	status known
RG1G20174	reformat.pl	CDS	1543	1611	.	+	.	status known
RG1G20177	reformat.pl	CDS	1070	1135	.	+	.	status known
RG1G20177	reformat.pl	CDS	3204	3329	.	+	.	status known
RG1G20177	reformat.pl	CDS	3397	3986	.	+	.	status known
RG1G20177	reformat.pl	CDS	4049	4213	.	+	.	status known
RG1G20177	reformat.pl	CDS	4271	5003	.	+	.	status known
RG1G20177	reformat.pl	CDS	5211	5424	.	+	.	status known
RG1G20177	reformat.pl	CDS	5482	5598	.	+	.	status known
RG1G20177	reformat.pl	CDS	5680	6090	.	+	.	status known
RG1G20177	reformat.pl	CDS	6364	6560	.	+	.	status known
RG1G20179	reformat.pl	CDS	1057	2253	.	+	.	status known
RG1G20182	reformat.pl	CDS	1245	1457	.	+	.	status known
RG1G20184	reformat.pl	CDS	1001	1086	.	+	.	status known
RG1G20184	reformat.pl	CDS	1144	1211	.	+	.	status known
RG1G20184	reformat.pl	CDS	1267	1341	.	+	.	status known
RG1G20184	reformat.pl	CDS	1398	1784	.	+	.	status known
RG1G20184	reformat.pl	CDS	1845	2119	.	+	.	status known
RG1G20184	reformat.pl	CDS	2178	2332	.	+	.	status known
RG1G20184	reformat.pl	CDS	2399	2561	.	+	.	status known
RG1G20184	reformat.pl	CDS	2619	2708	.	+	.	status known
RG1G20184	reformat.pl	CDS	2769	2852	.	+	.	status known
RG1G20186	reformat.pl	intron	1148	1205	.	+	.	status known
RG1G20186	reformat.pl	CDS	1277	1404	.	+	.	status known
RG1G20186	reformat.pl	CDS	1678	2145	.	+	.	status known
RG1G20186	reformat.pl	CDS	2204	2785	.	+	.	status known
RG1G20186	reformat.pl	CDS	2849	3092	.	+	.	status known
RG1G20186	reformat.pl	CDS	3183	3356	.	+	.	status known
RG1G20187	reformat.pl	intron	1452	3039	.	+	.	status known
RG1G20187	reformat.pl	CDS	3054	3868	.	+	.	status known
RG1G20187	reformat.pl	CDS	3938	4187	.	+	.	status known
RG1G20187	reformat.pl	CDS	4255	4629	.	+	.	status known
RG1G20187	reformat.pl	CDS	4785	5355	.	+	.	status known
RG1G20187	reformat.pl	CDS	5416	5942	.	+	.	status known
RG1G20187	reformat.pl	CDS	6075	6378	.	+	.	status known
RG1G20187	reformat.pl	CDS	7668	7702	.	+	.	status known
RG1G20187	reformat.pl	intron	7960	8071	.	+	.	status known
RG1G20188	reformat.pl	CDS	1001	1034	.	+	.	status known
RG1G20188	reformat.pl	CDS	1090	1414	.	+	.	status known
RG1G20188	reformat.pl	CDS	1482	1603	.	+	.	status known
RG1G20188	reformat.pl	CDS	1657	1915	.	+	.	status known
RG1G20188	reformat.pl	CDS	1976	2077	.	+	.	status known
RG1G20188	reformat.pl	CDS	2148	2334	.	+	.	status known
RG1G20190	reformat.pl	CDS	1071	1110	.	+	.	status known
RG1G20190	reformat.pl	CDS	1169	1493	.	+	.	status known
RG1G20190	reformat.pl	CDS	1556	2062	.	+	.	status known
RG1G20190	reformat.pl	CDS	2131	2725	.	+	.	status known
RG1G20193	reformat.pl	intron	1097	2283	.	+	.	status known
RG1G20193	reformat.pl	intron	2558	2792	.	+	.	status known
RG1G20193	reformat.pl	CDS	2796	2948	.	+	.	status known
RG1G20193	reformat.pl	CDS	12731	12872	.	+	.	status known
RG1G20193	reformat.pl	CDS	12939	13449	.	+	.	status known
RG1G20193	reformat.pl	CDS	13521	13678	.	+	.	status known
RG1G20193	reformat.pl	CDS	13738	15756	.	+	.	status known
RG1G20193	reformat.pl	CDS	15819	16066	.	+	.	status known
RG1G20193	reformat.pl	CDS	16126	16365	.	+	.	status known
RG1G20195	reformat.pl	intron	1299	4423	.	+	.	status known
RG1G20195	reformat.pl	CDS	4441	4633	.	+	.	status known
RG1G20195	reformat.pl	CDS	4718	5081	.	+	.	status known
RG1G20195	reformat.pl	CDS	5139	5313	.	+	.	status known
RG1G20196	reformat.pl	CDS	1001	1349	.	+	.	status known
RG1G20196	reformat.pl	CDS	9349	9500	.	+	.	status known
RG1G20196	reformat.pl	CDS	9558	10865	.	+	.	status known
RG1G20196	reformat.pl	CDS	11148	11489	.	+	.	status known
RG1G20196	reformat.pl	CDS	12620	12796	.	+	.	status known
RG1G20196	reformat.pl	CDS	13008	13763	.	+	.	status known
RG1G20196	reformat.pl	CDS	15033	15227	.	+	.	status known
RG1G20196	reformat.pl	CDS	15340	16765	.	+	.	status known
RG1G20196	reformat.pl	CDS	16830	16990	.	+	.	status known
RG1G20196	reformat.pl	CDS	18506	20297	.	+	.	status known
RG1G20196	reformat.pl	CDS	21304	21510	.	+	.	status known
RG1G20196	reformat.pl	CDS	21861	22036	.	+	.	status known
RG1G20196	reformat.pl	CDS	24420	25851	.	+	.	status known
RG1G20196	reformat.pl	CDS	27411	27493	.	+	.	status known
RG1G20196	reformat.pl	CDS	27610	27790	.	+	.	status known
RG1G20196	reformat.pl	CDS	28130	28233	.	+	.	status known
RG1G20198	reformat.pl	intron	1227	1456	.	+	.	status known
RG1G20198	reformat.pl	CDS	1527	2867	.	+	.	status known
RG1G20199	reformat.pl	CDS	1074	1223	.	+	.	status known
RG1G20199	reformat.pl	CDS	1290	1442	.	+	.	status known
RG1G20199	reformat.pl	CDS	1516	1653	.	+	.	status known
RG1G20199	reformat.pl	CDS	1721	1929	.	+	.	status known
RG1G20199	reformat.pl	CDS	1989	2562	.	+	.	status known
RG1G20203	reformat.pl	intron	1283	3839	.	+	.	status known
RG1G20203	reformat.pl	intron	4148	4276	.	+	.	status known
RG1G20203	reformat.pl	CDS	4330	4629	.	+	.	status known
RG1G20205	reformat.pl	CDS	1001	1023	.	+	.	status known
RG1G20205	reformat.pl	CDS	1506	1660	.	+	.	status known
RG1G20205	reformat.pl	CDS	1722	2001	.	+	.	status known
RG1G20205	reformat.pl	CDS	6808	8374	.	+	.	status known
RG1G20207	reformat.pl	CDS	1001	1238	.	+	.	status known
RG1G20207	reformat.pl	CDS	1398	1575	.	+	.	status known
RG1G20207	reformat.pl	CDS	1636	2044	.	+	.	status known
RG1G20213	reformat.pl	intron	1129	2276	.	+	.	status known
RG1G20213	reformat.pl	CDS	2458	3825	.	+	.	status known
RG1G20213	reformat.pl	CDS	4084	4299	.	+	.	status known
RG1G20213	reformat.pl	CDS	4359	4579	.	+	.	status known
RG1G20213	reformat.pl	CDS	4696	4977	.	+	.	status known
RG1G20213	reformat.pl	CDS	5039	5223	.	+	.	status known
RG1G20213	reformat.pl	CDS	6306	6418	.	+	.	status known
RG1G20213	reformat.pl	CDS	6483	6666	.	+	.	status known
RG1G20213	reformat.pl	CDS	6927	7041	.	+	.	status known
RG1G20213	reformat.pl	CDS	7100	7227	.	+	.	status known
RG1G20213	reformat.pl	CDS	7292	7454	.	+	.	status known
RG1G20213	reformat.pl	CDS	11121	11191	.	+	.	status known
RG1G20213	reformat.pl	CDS	12229	12352	.	+	.	status known
RG1G20213	reformat.pl	CDS	14638	14650	.	+	.	status known
RG1G20219	reformat.pl	CDS	1001	1066	.	+	.	status known
RG1G20219	reformat.pl	CDS	1116	1430	.	+	.	status known
RG1G20219	reformat.pl	CDS	1495	1641	.	+	.	status known
RG1G20224	reformat.pl	CDS	1001	1501	.	+	.	status known
RG1G20224	reformat.pl	CDS	1567	1897	.	+	.	status known
RG1G20224	reformat.pl	CDS	1952	3020	.	+	.	status known
RG1G20224	reformat.pl	CDS	3081	3663	.	+	.	status known
RG1G20225	reformat.pl	CDS	1913	2072	.	+	.	status known
RG1G20225	reformat.pl	CDS	2140	2273	.	+	.	status known
RG1G20225	reformat.pl	CDS	2334	2662	.	+	.	status known
RG1G20225	reformat.pl	CDS	2724	4098	.	+	.	status known
RG1G20227	reformat.pl	CDS	1001	1106	.	+	.	status known
RG1G20227	reformat.pl	CDS	1187	1235	.	+	.	status known
RG1G20227	reformat.pl	CDS	1302	1471	.	+	.	status known
RG1G20227	reformat.pl	CDS	1542	1966	.	+	.	status known
RG1G20228	reformat.pl	CDS	1001	1062	.	+	.	status known
RG1G20228	reformat.pl	CDS	1120	1295	.	+	.	status known
RG1G20228	reformat.pl	CDS	1346	1755	.	+	.	status known
RG1G20229	reformat.pl	CDS	1001	1237	.	+	.	status known
RG1G20229	reformat.pl	CDS	1315	1491	.	+	.	status known
RG1G20229	reformat.pl	CDS	1581	1679	.	+	.	status known
RG1G20229	reformat.pl	CDS	2531	2758	.	+	.	status known
RG1G20229	reformat.pl	CDS	2815	2991	.	+	.	status known
RG1G20229	reformat.pl	CDS	3047	3226	.	+	.	status known
RG1G20231	reformat.pl	CDS	1001	1147	.	+	.	status known
RG1G20231	reformat.pl	CDS	1199	1366	.	+	.	status known
RG1G20231	reformat.pl	CDS	1441	1599	.	+	.	status known
RG1G20232	reformat.pl	CDS	1001	2575	.	+	.	status known
RG1G20233	reformat.pl	CDS	1001	1233	.	+	.	status known
RG1G20233	reformat.pl	CDS	1382	1560	.	+	.	status known
RG1G20233	reformat.pl	CDS	1623	2095	.	+	.	status known
RG1G20234	reformat.pl	CDS	1001	1212	.	+	.	status known
RG1G20234	reformat.pl	CDS	1449	1600	.	+	.	status known
RG1G20234	reformat.pl	CDS	1663	2078	.	+	.	status known
RG1G20235	reformat.pl	intron	1384	2780	.	+	.	status known
RG1G20235	reformat.pl	intron	3012	6037	.	+	.	status known
RG1G20235	reformat.pl	CDS	6089	6719	.	+	.	status known
RG1G20235	reformat.pl	CDS	7537	7722	.	+	.	status known
RG1G20235	reformat.pl	CDS	7788	8662	.	+	.	status known
RG1G20235	reformat.pl	CDS	8767	8890	.	+	.	status known
RG1G20235	reformat.pl	CDS	10021	10269	.	+	.	status known
RG1G20235	reformat.pl	CDS	18134	18258	.	+	.	status known
RG1G20235	reformat.pl	CDS	18325	18438	.	+	.	status known
RG1G20237	reformat.pl	CDS	1001	1051	.	+	.	status known
RG1G20237	reformat.pl	CDS	1110	1265	.	+	.	status known
RG1G20237	reformat.pl	CDS	1322	1492	.	+	.	status known
RG1G20237	reformat.pl	CDS	1557	1739	.	+	.	status known
RG1G20238	reformat.pl	intron	1189	3745	.	+	.	status known
RG1G20238	reformat.pl	CDS	3781	4289	.	+	.	status known
RG1G20238	reformat.pl	CDS	4351	4462	.	+	.	status known
RG1G20238	reformat.pl	CDS	4523	5081	.	+	.	status known
RG1G20238	reformat.pl	CDS	5141	5292	.	+	.	status known
RG1G20239	reformat.pl	CDS	1001	1031	.	+	.	status known
RG1G20239	reformat.pl	CDS	1099	1586	.	+	.	status known
RG1G20240	reformat.pl	CDS	1001	1483	.	+	.	status known
RG1G20242	reformat.pl	CDS	1038	1089	.	+	.	status known
RG1G20242	reformat.pl	CDS	1163	1375	.	+	.	status known
RG1G20242	reformat.pl	CDS	1435	1976	.	+	.	status known
RG1G20249	reformat.pl	CDS	1001	1606	.	+	.	status known
RG1G20250	reformat.pl	CDS	1001	1444	.	+	.	status known
RG1G20251	reformat.pl	CDS	1001	1438	.	+	.	status known
RG1G20252	reformat.pl	CDS	1001	1597	.	+	.	status known
RG1G20253	reformat.pl	CDS	1001	1828	.	+	.	status known
RG1G20253	reformat.pl	CDS	1921	2009	.	+	.	status known
RG1G20253	reformat.pl	CDS	2066	2240	.	+	.	status known
RG1G20253	reformat.pl	CDS	3555	3608	.	+	.	status known
RG1G20254	reformat.pl	CDS	1001	2101	.	+	.	status known
RG1G20254	reformat.pl	CDS	2163	2216	.	+	.	status known
RG1G20255	reformat.pl	intron	1036	1110	.	+	.	status known
RG1G20255	reformat.pl	CDS	1788	1803	.	+	.	status known
RG1G20255	reformat.pl	CDS	1868	2604	.	+	.	status known
RG1G20256	reformat.pl	CDS	1001	1960	.	+	.	status known
RG1G20259	reformat.pl	CDS	1112	1563	.	+	.	status known
RG1G20259	reformat.pl	CDS	1943	2069	.	+	.	status known
RG1G20259	reformat.pl	CDS	2282	2296	.	+	.	status known
RG1G20261	reformat.pl	CDS	1007	1320	.	+	.	status known
RG1G20261	reformat.pl	CDS	1380	1661	.	+	.	status known
RG1G20261	reformat.pl	CDS	1828	1927	.	+	.	status known
RG1G20261	reformat.pl	CDS	1987	2178	.	+	.	status known
RG1G20261	reformat.pl	CDS	2242	2466	.	+	.	status known
RG1G20261	reformat.pl	CDS	2532	2774	.	+	.	status known
RG1G20262	reformat.pl	CDS	1024	1272	.	+	.	status known
RG1G20262	reformat.pl	CDS	1323	1499	.	+	.	status known
RG1G20262	reformat.pl	CDS	1560	1730	.	+	.	status known
RG1G20263	reformat.pl	CDS	1001	1225	.	+	.	status known
RG1G20263	reformat.pl	CDS	1282	1458	.	+	.	status known
RG1G20263	reformat.pl	CDS	1529	1705	.	+	.	status known
RG1G20266	reformat.pl	CDS	1274	1369	.	+	.	status known
RG1G20266	reformat.pl	CDS	1439	1911	.	+	.	status known
RG1G20266	reformat.pl	CDS	1961	2384	.	+	.	status known
RG1G20266	reformat.pl	CDS	2442	2724	.	+	.	status known
RG1G20266	reformat.pl	CDS	2780	3075	.	+	.	status known
RG1G20267	reformat.pl	CDS	1001	1303	.	+	.	status known
RG1G20268	reformat.pl	CDS	1025	1613	.	+	.	status known
RG1G20268	reformat.pl	CDS	1838	2229	.	+	.	status known
RG1G20272	reformat.pl	CDS	1001	1240	.	+	.	status known
RG1G20272	reformat.pl	CDS	1308	1484	.	+	.	status known
RG1G20272	reformat.pl	CDS	1541	1717	.	+	.	status known
RG1G20273	reformat.pl	CDS	1033	1272	.	+	.	status known
RG1G20273	reformat.pl	CDS	1334	1510	.	+	.	status known
RG1G20273	reformat.pl	CDS	1570	1746	.	+	.	status known
RG1G20275	reformat.pl	intron	1054	21487	.	+	.	status known
RG1G20275	reformat.pl	CDS	21854	21864	.	+	.	status known
RG1G20275	reformat.pl	CDS	42306	42436	.	+	.	status known
RG1G20275	reformat.pl	CDS	43303	43411	.	+	.	status known
RG1G20275	reformat.pl	CDS	43483	44976	.	+	.	status known
RG1G20275	reformat.pl	CDS	59927	60486	.	+	.	status known
RG1G20275	reformat.pl	CDS	60551	60695	.	+	.	status known
RG1G20275	reformat.pl	CDS	60754	61056	.	+	.	status known
RG1G20275	reformat.pl	CDS	63167	63540	.	+	.	status known
RG1G20275	reformat.pl	CDS	63747	63898	.	+	.	status known
RG1G20275	reformat.pl	CDS	84951	85046	.	+	.	status known
RG1G20278	reformat.pl	CDS	1001	1543	.	+	.	status known
RG1G20279	reformat.pl	intron	1153	1325	.	+	.	status known
RG1G20279	reformat.pl	intron	1527	1581	.	+	.	status known
RG1G20279	reformat.pl	CDS	1595	2320	.	+	.	status known
RG1G20281	reformat.pl	CDS	1268	2713	.	+	.	status known
RG1G20282	reformat.pl	CDS	1105	1650	.	+	.	status known
RG1G20283	reformat.pl	CDS	1037	1115	.	+	.	status known
RG1G20283	reformat.pl	CDS	1171	1826	.	+	.	status known
RG1G20285	reformat.pl	CDS	1001	1299	.	+	.	status known
RG1G20285	reformat.pl	CDS	1450	1909	.	+	.	status known
RG1G20288	reformat.pl	CDS	1001	3871	.	+	.	status known
RG1G20288	reformat.pl	CDS	3967	4308	.	+	.	status known
RG1G20288	reformat.pl	CDS	4370	4624	.	+	.	status known
RG1G20288	reformat.pl	CDS	4694	4951	.	+	.	status known
RG1G20288	reformat.pl	CDS	5014	5298	.	+	.	status known
RG1G20288	reformat.pl	CDS	5445	5723	.	+	.	status known
RG1G20289	reformat.pl	CDS	1142	1153	.	+	.	status known
RG1G20289	reformat.pl	CDS	1648	2658	.	+	.	status known
RG1G20290	reformat.pl	CDS	1135	1713	.	+	.	status known
RG1G20290	reformat.pl	CDS	1777	2161	.	+	.	status known
RG1G20290	reformat.pl	CDS	2221	2417	.	+	.	status known
RG1G20292	reformat.pl	CDS	1001	1720	.	+	.	status known
RG1G20293	reformat.pl	CDS	1001	2022	.	+	.	status known
RG1G20293	reformat.pl	CDS	12523	12703	.	+	.	status known
RG1G20293	reformat.pl	CDS	12774	12953	.	+	.	status known
RG1G20293	reformat.pl	CDS	13021	13145	.	+	.	status known
RG1G20293	reformat.pl	CDS	13204	14271	.	+	.	status known
RG1G20293	reformat.pl	CDS	14339	14670	.	+	.	status known
RG1G20293	reformat.pl	CDS	14740	15112	.	+	.	status known
RG1G20293	reformat.pl	CDS	15201	15368	.	+	.	status known
RG1G20293	reformat.pl	CDS	15428	15767	.	+	.	status known
RG1G20293	reformat.pl	CDS	15832	16017	.	+	.	status known
RG1G20293	reformat.pl	CDS	16085	16285	.	+	.	status known
RG1G20293	reformat.pl	CDS	16356	16543	.	+	.	status known
RG1G20293	reformat.pl	CDS	16603	16743	.	+	.	status known
RG1G20293	reformat.pl	CDS	16929	16977	.	+	.	status known
RG1G20295	reformat.pl	CDS	1164	2053	.	+	.	status known
RG1G20295	reformat.pl	CDS	2117	2492	.	+	.	status known
RG1G20296	reformat.pl	CDS	1104	1523	.	+	.	status known
RG1G20296	reformat.pl	CDS	1591	2115	.	+	.	status known
RG1G20296	reformat.pl	CDS	2190	3314	.	+	.	status known
RG1G20297	reformat.pl	intron	1075	1233	.	+	.	status known
RG1G20297	reformat.pl	intron	1430	1530	.	+	.	status known
RG1G20297	reformat.pl	intron	1632	2750	.	+	.	status known
RG1G20297	reformat.pl	CDS	2781	2919	.	+	.	status known
RG1G20297	reformat.pl	CDS	3021	3912	.	+	.	status known
RG1G20297	reformat.pl	CDS	4193	4365	.	+	.	status known
RG1G20297	reformat.pl	CDS	4425	4669	.	+	.	status known
RG1G20302	reformat.pl	CDS	1057	1113	.	+	.	status known
RG1G20302	reformat.pl	CDS	1174	1238	.	+	.	status known
RG1G20302	reformat.pl	CDS	1287	1462	.	+	.	status known
RG1G20302	reformat.pl	CDS	1523	1773	.	+	.	status known
RG1G20302	reformat.pl	intron	1955	2135	.	+	.	status known
RG1G20302	reformat.pl	intron	2529	3229	.	+	.	status known
RG1G20302	reformat.pl	intron	3384	3445	.	+	.	status known
RG1G20302	reformat.pl	intron	3865	3930	.	+	.	status known
RG1G20302	reformat.pl	intron	4006	4064	.	+	.	status known
RG1G20302	reformat.pl	intron	4831	4891	.	+	.	status known
RG1G20302	reformat.pl	intron	5165	5849	.	+	.	status known
RG1G20303	reformat.pl	intron	1321	1622	.	+	.	status known
RG1G20303	reformat.pl	intron	1893	2341	.	+	.	status known
RG1G20303	reformat.pl	intron	2516	2634	.	+	.	status known
RG1G20303	reformat.pl	CDS	2757	2850	.	+	.	status known
RG1G20303	reformat.pl	CDS	2916	3157	.	+	.	status known
RG1G20303	reformat.pl	CDS	3221	3787	.	+	.	status known
RG1G20305	reformat.pl	CDS	1043	2033	.	+	.	status known
RG1G20305	reformat.pl	CDS	2094	2437	.	+	.	status known
RG1G20307	reformat.pl	CDS	1001	1062	.	+	.	status known
RG1G20307	reformat.pl	CDS	1284	1426	.	+	.	status known
RG1G20307	reformat.pl	CDS	2028	2209	.	+	.	status known
RG1G20308	reformat.pl	CDS	1070	1116	.	+	.	status known
RG1G20308	reformat.pl	CDS	2038	2328	.	+	.	status known
RG1G20308	reformat.pl	CDS	2513	2987	.	+	.	status known
RG1G20308	reformat.pl	CDS	4556	4805	.	+	.	status known
RG1G20308	reformat.pl	CDS	5292	6405	.	+	.	status known
RG1G20308	reformat.pl	CDS	6470	6767	.	+	.	status known
RG1G20310	reformat.pl	CDS	1001	1037	.	+	.	status known
RG1G20310	reformat.pl	CDS	1262	1680	.	+	.	status known
RG1G20310	reformat.pl	CDS	1825	1902	.	+	.	status known
RG1G20310	reformat.pl	CDS	2679	2909	.	+	.	status known
RG1G20316	reformat.pl	intron	1078	1648	.	+	.	status known
RG1G20316	reformat.pl	CDS	1708	1788	.	+	.	status known
RG1G20316	reformat.pl	CDS	3452	3607	.	+	.	status known
RG1G20316	reformat.pl	CDS	3656	4253	.	+	.	status known
RG1G20316	reformat.pl	CDS	4960	5139	.	+	.	status known
RG1G20316	reformat.pl	CDS	5196	5453	.	+	.	status known
RG1G20316	reformat.pl	CDS	5521	6299	.	+	.	status known
RG1G20316	reformat.pl	CDS	6613	6808	.	+	.	status known
RG1G20316	reformat.pl	CDS	6869	6918	.	+	.	status known
RG1G20317	reformat.pl	intron	1142	8409	.	+	.	status known
RG1G20317	reformat.pl	intron	8526	9054	.	+	.	status known
RG1G20317	reformat.pl	CDS	9064	9265	.	+	.	status known
RG1G20317	reformat.pl	CDS	10337	10390	.	+	.	status known
RG1G20317	reformat.pl	CDS	10444	10550	.	+	.	status known
RG1G20324	reformat.pl	CDS	1485	1607	.	+	.	status known
RG1G20324	reformat.pl	CDS	7299	7731	.	+	.	status known
RG1G20324	reformat.pl	CDS	7851	8093	.	+	.	status known
RG1G20324	reformat.pl	CDS	9309	9795	.	+	.	status known
RG1G20324	reformat.pl	CDS	9860	10366	.	+	.	status known
RG1G20324	reformat.pl	CDS	10482	10679	.	+	.	status known
RG1G20324	reformat.pl	CDS	11045	12065	.	+	.	status known
RG1G20324	reformat.pl	CDS	12125	12437	.	+	.	status known
RG1G20324	reformat.pl	CDS	16013	16123	.	+	.	status known
RG1G20324	reformat.pl	CDS	16454	16687	.	+	.	status known
RG1G20324	reformat.pl	CDS	17187	17558	.	+	.	status known
RG1G20324	reformat.pl	CDS	18852	18924	.	+	.	status known
RG1G20324	reformat.pl	CDS	18975	19194	.	+	.	status known
RG1G20324	reformat.pl	CDS	19423	19999	.	+	.	status known
RG1G20324	reformat.pl	CDS	20926	21269	.	+	.	status known
RG1G20326	reformat.pl	CDS	1105	1125	.	+	.	status known
RG1G20326	reformat.pl	CDS	1185	1280	.	+	.	status known
RG1G20326	reformat.pl	CDS	1343	1579	.	+	.	status known
RG1G20331	reformat.pl	CDS	1232	1418	.	+	.	status known
RG1G20331	reformat.pl	CDS	1487	1674	.	+	.	status known
RG1G20331	reformat.pl	CDS	1763	2395	.	+	.	status known
RG1G20331	reformat.pl	intron	2783	3387	.	+	.	status known
RG1G20331	reformat.pl	intron	3619	3687	.	+	.	status known
RG1G20331	reformat.pl	intron	3858	3916	.	+	.	status known
RG1G20331	reformat.pl	intron	4427	4498	.	+	.	status known
RG1G20331	reformat.pl	intron	4581	4658	.	+	.	status known
RG1G20334	reformat.pl	CDS	1055	1335	.	+	.	status known
RG1G20334	reformat.pl	CDS	1602	1919	.	+	.	status known
RG1G20334	reformat.pl	CDS	2422	3601	.	+	.	status known
RG1G20335	reformat.pl	CDS	1440	1915	.	+	.	status known
RG1G20335	reformat.pl	CDS	2600	2895	.	+	.	status known
RG1G20335	reformat.pl	CDS	3223	3362	.	+	.	status known
RG1G20338	reformat.pl	CDS	1294	1429	.	+	.	status known
RG1G20338	reformat.pl	CDS	1505	1560	.	+	.	status known
RG1G20338	reformat.pl	CDS	1655	1912	.	+	.	status known
RG1G20338	reformat.pl	CDS	1979	2146	.	+	.	status known
RG1G20342	reformat.pl	intron	1054	6883	.	+	.	status known
RG1G20342	reformat.pl	CDS	7304	7380	.	+	.	status known
RG1G20342	reformat.pl	CDS	10287	10356	.	+	.	status known
RG1G20342	reformat.pl	intron	10477	11394	.	+	.	status known
RG1G20342	reformat.pl	intron	11441	13099	.	+	.	status known
RG1G20342	reformat.pl	intron	13436	13536	.	+	.	status known
RG1G20342	reformat.pl	intron	13645	13714	.	+	.	status known
RG1G20342	reformat.pl	intron	13897	14234	.	+	.	status known
RG1G20344	reformat.pl	intron	1065	1126	.	+	.	status known
RG1G20344	reformat.pl	intron	1248	9312	.	+	.	status known
RG1G20344	reformat.pl	intron	9485	10402	.	+	.	status known
RG1G20344	reformat.pl	CDS	10422	10448	.	+	.	status known
RG1G20344	reformat.pl	CDS	12084	12443	.	+	.	status known
RG1G20344	reformat.pl	CDS	12545	12652	.	+	.	status known
RG1G20344	reformat.pl	CDS	12723	12904	.	+	.	status known
RG1G20344	reformat.pl	CDS	13243	13534	.	+	.	status known
RG1G20350	reformat.pl	intron	1054	6931	.	+	.	status known
RG1G20350	reformat.pl	intron	7381	11394	.	+	.	status known
RG1G20350	reformat.pl	intron	11441	13099	.	+	.	status known
RG1G20350	reformat.pl	intron	13436	13536	.	+	.	status known
RG1G20350	reformat.pl	intron	13645	13714	.	+	.	status known
RG1G20350	reformat.pl	intron	13897	14234	.	+	.	status known
RG1G20350	reformat.pl	intron	14456	17999	.	+	.	status known
RG1G20350	reformat.pl	intron	18066	19686	.	+	.	status known
RG1G20350	reformat.pl	CDS	19860	20819	.	+	.	status known
RG1G20353	reformat.pl	intron	1274	1753	.	+	.	status known
RG1G20353	reformat.pl	CDS	1883	3484	.	+	.	status known
RG1G20353	reformat.pl	CDS	5209	5414	.	+	.	status known
RG1G20353	reformat.pl	CDS	10407	10976	.	+	.	status known
RG1G20353	reformat.pl	CDS	11039	11192	.	+	.	status known
RG1G20354	reformat.pl	CDS	1063	1512	.	+	.	status known
RG1G20354	reformat.pl	intron	2307	2371	.	+	.	status known
RG1G20355	reformat.pl	CDS	1206	1534	.	+	.	status known
RG1G20355	reformat.pl	CDS	1600	2164	.	+	.	status known
RG1G20357	reformat.pl	CDS	1001	1167	.	+	.	status known
RG1G20357	reformat.pl	CDS	1227	1611	.	+	.	status known
RG1G20363	reformat.pl	CDS	2227	2508	.	+	.	status known
RG1G20364	reformat.pl	CDS	1219	1530	.	+	.	status known
RG1G20368	reformat.pl	intron	1206	1267	.	+	.	status known
RG1G20368	reformat.pl	CDS	1284	1359	.	+	.	status known
RG1G20368	reformat.pl	CDS	1414	2072	.	+	.	status known
RG1G20369	reformat.pl	CDS	1219	2087	.	+	.	status known
RG1G20369	reformat.pl	CDS	2163	2338	.	+	.	status known
RG1G20369	reformat.pl	CDS	2406	4393	.	+	.	status known
RG1G20369	reformat.pl	CDS	4554	4973	.	+	.	status known
RG1G20369	reformat.pl	CDS	5034	5209	.	+	.	status known
RG1G20369	reformat.pl	CDS	5266	5329	.	+	.	status known
RG1G20372	reformat.pl	CDS	1068	1115	.	+	.	status known
RG1G20372	reformat.pl	CDS	1175	1519	.	+	.	status known
RG1G20372	reformat.pl	intron	1892	2085	.	+	.	status known
RG1G20372	reformat.pl	intron	2221	2350	.	+	.	status known
RG1G20374	reformat.pl	intron	1116	1174	.	+	.	status known
RG1G20374	reformat.pl	CDS	1784	1891	.	+	.	status known
RG1G20374	reformat.pl	CDS	2086	2220	.	+	.	status known
RG1G20374	reformat.pl	CDS	2351	2680	.	+	.	status known
RG1G20376	reformat.pl	intron	1088	1157	.	+	.	status known
RG1G20376	reformat.pl	intron	2711	2769	.	+	.	status known
RG1G20376	reformat.pl	CDS	4487	4522	.	+	.	status known
RG1G20376	reformat.pl	CDS	4623	5133	.	+	.	status known
RG1G20376	reformat.pl	CDS	5189	5897	.	+	.	status known
RG1G20376	reformat.pl	CDS	5976	6075	.	+	.	status known
RG1G20380	reformat.pl	intron	1161	1983	.	+	.	status known
RG1G20380	reformat.pl	CDS	2232	3302	.	+	.	status known
RG1G20381	reformat.pl	CDS	1076	1447	.	+	.	status known
RG1G20383	reformat.pl	intron	1120	1174	.	+	.	status known
RG1G20383	reformat.pl	CDS	1292	2635	.	+	.	status known
RG1G20385	reformat.pl	intron	1730	2393	.	+	.	status known
RG1G20385	reformat.pl	CDS	2937	3794	.	+	.	status known
RG1G20386	reformat.pl	CDS	1065	1598	.	+	.	status known
RG1G20387	reformat.pl	CDS	1088	2518	.	+	.	status known
RG1G20389	reformat.pl	intron	1353	7473	.	+	.	status known
RG1G20389	reformat.pl	CDS	7482	7640	.	+	.	status known
RG1G20390	reformat.pl	CDS	1001	1654	.	+	.	status known
RG1G20391	reformat.pl	CDS	1001	1501	.	+	.	status known
RG1G20395	reformat.pl	intron	1581	2821	.	+	.	status known
RG1G20395	reformat.pl	CDS	2850	2930	.	+	.	status known
RG1G20395	reformat.pl	CDS	2999	3160	.	+	.	status known
RG1G20395	reformat.pl	CDS	3554	3729	.	+	.	status known
RG1G20395	reformat.pl	CDS	3901	4263	.	+	.	status known
RG1G20395	reformat.pl	CDS	4616	4869	.	+	.	status known
RG1G20395	reformat.pl	CDS	4923	5148	.	+	.	status known
RG1G20395	reformat.pl	CDS	6145	6273	.	+	.	status known
RG1G20395	reformat.pl	CDS	6348	6555	.	+	.	status known
RG1G20396	reformat.pl	CDS	1418	1528	.	+	.	status known
RG1G20396	reformat.pl	CDS	1596	2543	.	+	.	status known
RG1G20398	reformat.pl	CDS	1102	1173	.	+	.	status known
RG1G20398	reformat.pl	CDS	1236	1481	.	+	.	status known
RG1G20399	reformat.pl	intron	1128	2349	.	+	.	status known
RG1G20399	reformat.pl	intron	2408	4458	.	+	.	status known
RG1G20399	reformat.pl	CDS	4528	4587	.	+	.	status known
RG1G20399	reformat.pl	CDS	4714	4890	.	+	.	status known
RG1G20400	reformat.pl	CDS	1266	1349	.	+	.	status known
RG1G20400	reformat.pl	CDS	4991	5281	.	+	.	status known
RG1G20400	reformat.pl	intron	5446	5515	.	+	.	status known
RG1G20402	reformat.pl	CDS	1029	3341	.	+	.	status known
RG1G20409	reformat.pl	CDS	1001	1030	.	+	.	status known
RG1G20409	reformat.pl	CDS	1094	2212	.	+	.	status known
RG1G20410	reformat.pl	CDS	1001	1388	.	+	.	status known
RG1G20410	reformat.pl	CDS	2686	2832	.	+	.	status known
RG1G20410	reformat.pl	CDS	2908	3069	.	+	.	status known
RG1G20410	reformat.pl	CDS	3229	3405	.	+	.	status known
RG1G20410	reformat.pl	CDS	3657	4744	.	+	.	status known
RG1G20411	reformat.pl	CDS	1146	1156	.	+	.	status known
RG1G20411	reformat.pl	CDS	1208	2348	.	+	.	status known
RG1G20411	reformat.pl	intron	3206	3278	.	+	.	status known
RG1G20411	reformat.pl	intron	3421	3501	.	+	.	status known
RG1G20411	reformat.pl	intron	3609	3679	.	+	.	status known
RG1G20411	reformat.pl	intron	4157	4219	.	+	.	status known
RG1G20411	reformat.pl	intron	4636	4699	.	+	.	status known
RG1G20413	reformat.pl	intron	1157	1207	.	+	.	status known
RG1G20413	reformat.pl	CDS	2968	3205	.	+	.	status known
RG1G20413	reformat.pl	CDS	3279	3420	.	+	.	status known
RG1G20413	reformat.pl	CDS	3502	3608	.	+	.	status known
RG1G20413	reformat.pl	CDS	3680	4156	.	+	.	status known
RG1G20413	reformat.pl	CDS	4220	4635	.	+	.	status known
RG1G20413	reformat.pl	CDS	4700	4804	.	+	.	status known
RG1G20414	reformat.pl	intron	1404	1468	.	+	.	status known
RG1G20414	reformat.pl	intron	1548	1976	.	+	.	status known
RG1G20414	reformat.pl	intron	2829	2887	.	+	.	status known
RG1G20414	reformat.pl	CDS	3111	3575	.	+	.	status known
RG1G20415	reformat.pl	CDS	1233	1403	.	+	.	status known
RG1G20415	reformat.pl	CDS	1469	1547	.	+	.	status known
RG1G20415	reformat.pl	CDS	1977	2828	.	+	.	status known
RG1G20415	reformat.pl	CDS	2888	2943	.	+	.	status known
RG1G20417	reformat.pl	CDS	1125	1244	.	+	.	status known
RG1G20417	reformat.pl	CDS	1307	1687	.	+	.	status known
RG1G20418	reformat.pl	CDS	1076	1714	.	+	.	status known
RG1G20419	reformat.pl	CDS	1192	1204	.	+	.	status known
RG1G20419	reformat.pl	CDS	1317	1435	.	+	.	status known
RG1G20419	reformat.pl	CDS	1528	1744	.	+	.	status known
RG1G20419	reformat.pl	CDS	1819	3275	.	+	.	status known
RG1G20419	reformat.pl	CDS	3338	3667	.	+	.	status known
RG1G20421	reformat.pl	CDS	1197	1248	.	+	.	status known
RG1G20421	reformat.pl	CDS	1320	1956	.	+	.	status known
RG1G20421	reformat.pl	CDS	2021	2273	.	+	.	status known
RG1G20421	reformat.pl	CDS	2324	2443	.	+	.	status known
RG1G20421	reformat.pl	intron	2713	2796	.	+	.	status known
RG1G20421	reformat.pl	intron	2838	2892	.	+	.	status known
RG1G20421	reformat.pl	intron	2968	3023	.	+	.	status known
RG1G20421	reformat.pl	intron	3411	3470	.	+	.	status known
RG1G20421	reformat.pl	intron	3746	3803	.	+	.	status known
RG1G20421	reformat.pl	intron	3959	4024	.	+	.	status known
RG1G20421	reformat.pl	intron	4188	4244	.	+	.	status known
RG1G20421	reformat.pl	intron	4335	4394	.	+	.	status known
RG1G20425	reformat.pl	intron	1161	2644	.	+	.	status known
RG1G20425	reformat.pl	CDS	2645	2875	.	+	.	status known
RG1G20425	reformat.pl	CDS	2939	3350	.	+	.	status known
RG1G20425	reformat.pl	CDS	3410	3759	.	+	.	status known
RG1G20428	reformat.pl	CDS	1148	1189	.	+	.	status known
RG1G20428	reformat.pl	CDS	1252	1350	.	+	.	status known
RG1G20428	reformat.pl	CDS	1412	2347	.	+	.	status known
RG1G20428	reformat.pl	CDS	2405	3241	.	+	.	status known
RG1G20428	reformat.pl	CDS	3305	3762	.	+	.	status known
RG1G20428	reformat.pl	CDS	4076	5156	.	+	.	status known
RG1G20430	reformat.pl	intron	1080	1868	.	+	.	status known
RG1G20430	reformat.pl	CDS	1977	2036	.	+	.	status known
RG1G20430	reformat.pl	CDS	2622	2702	.	+	.	status known
RG1G20430	reformat.pl	intron	2815	3115	.	+	.	status known
RG1G20431	reformat.pl	intron	1080	1868	.	+	.	status known
RG1G20431	reformat.pl	CDS	1977	2036	.	+	.	status known
RG1G20431	reformat.pl	CDS	2622	2702	.	+	.	status known
RG1G20432	reformat.pl	CDS	1101	1194	.	+	.	status known
RG1G20432	reformat.pl	CDS	1262	1305	.	+	.	status known
RG1G20432	reformat.pl	CDS	1365	1544	.	+	.	status known
RG1G20433	reformat.pl	intron	1195	1261	.	+	.	status known
RG1G20433	reformat.pl	CDS	1780	2583	.	+	.	status known
RG1G20440	reformat.pl	CDS	1068	1096	.	+	.	status known
RG1G20440	reformat.pl	CDS	1149	1555	.	+	.	status known
RG1G20440	reformat.pl	CDS	1613	1719	.	+	.	status known
RG1G20442	reformat.pl	intron	1234	3908	.	+	.	status known
RG1G20442	reformat.pl	intron	4285	4430	.	+	.	status known
RG1G20442	reformat.pl	intron	5019	5716	.	+	.	status known
RG1G20442	reformat.pl	CDS	5760	6611	.	+	.	status known
RG1G20443	reformat.pl	CDS	1182	1233	.	+	.	status known
RG1G20443	reformat.pl	CDS	3909	4284	.	+	.	status known
RG1G20443	reformat.pl	CDS	4431	4587	.	+	.	status known
RG1G20443	reformat.pl	intron	5019	5716	.	+	.	status known
RG1G20445	reformat.pl	CDS	1025	1135	.	+	.	status known
RG1G20445	reformat.pl	CDS	1195	2454	.	+	.	status known
RG1G20449	reformat.pl	CDS	1071	1137	.	+	.	status known
RG1G20449	reformat.pl	CDS	1471	1777	.	+	.	status known
RG1G20449	reformat.pl	CDS	1832	2042	.	+	.	status known
RG1G20452	reformat.pl	CDS	1043	1189	.	+	.	status known
RG1G20452	reformat.pl	CDS	1253	2449	.	+	.	status known
RG1G20452	reformat.pl	CDS	2517	2849	.	+	.	status known
RG1G20454	reformat.pl	CDS	1124	1173	.	+	.	status known
RG1G20454	reformat.pl	CDS	1242	1425	.	+	.	status known
RG1G20454	reformat.pl	CDS	1514	2198	.	+	.	status known
RG1G20454	reformat.pl	CDS	4473	4534	.	+	.	status known
RG1G20456	reformat.pl	CDS	1003	1614	.	+	.	status known
RG1G20456	reformat.pl	intron	1692	1816	.	+	.	status known
RG1G20456	reformat.pl	intron	3452	3515	.	+	.	status known
RG1G20456	reformat.pl	intron	3676	3733	.	+	.	status known
RG1G20458	reformat.pl	intron	1692	1816	.	+	.	status known
RG1G20458	reformat.pl	CDS	1960	3451	.	+	.	status known
RG1G20458	reformat.pl	CDS	3516	3675	.	+	.	status known
RG1G20458	reformat.pl	CDS	3734	4235	.	+	.	status known
RG1G20459	reformat.pl	intron	1407	5305	.	+	.	status known
RG1G20459	reformat.pl	CDS	5375	6185	.	+	.	status known
RG1G20459	reformat.pl	CDS	6249	7435	.	+	.	status known
RG1G20459	reformat.pl	CDS	7499	7666	.	+	.	status known
RG1G20459	reformat.pl	CDS	7729	8008	.	+	.	status known
RG1G20459	reformat.pl	CDS	8067	8851	.	+	.	status known
RG1G20459	reformat.pl	CDS	8921	9156	.	+	.	status known
RG1G20459	reformat.pl	CDS	9219	9747	.	+	.	status known
RG1G20461	reformat.pl	CDS	1539	1814	.	+	.	status known
RG1G20463	reformat.pl	intron	1248	1718	.	+	.	status known
RG1G20463	reformat.pl	intron	1847	2016	.	+	.	status known
RG1G20463	reformat.pl	CDS	2219	2401	.	+	.	status known
RG1G20464	reformat.pl	intron	1148	1419	.	+	.	status known
RG1G20464	reformat.pl	intron	1548	1717	.	+	.	status known
RG1G20464	reformat.pl	CDS	1920	2102	.	+	.	status known
RG1G20465	reformat.pl	intron	1336	1390	.	+	.	status known
RG1G20465	reformat.pl	intron	1519	1688	.	+	.	status known
RG1G20465	reformat.pl	CDS	1891	2073	.	+	.	status known
RG1G20466	reformat.pl	CDS	1102	1247	.	+	.	status known
RG1G20466	reformat.pl	CDS	1719	1846	.	+	.	status known
RG1G20466	reformat.pl	CDS	2017	2210	.	+	.	status known
RG1G20468	reformat.pl	CDS	1001	2746	.	+	.	status known
RG1G20469	reformat.pl	intron	1196	2505	.	+	.	status known
RG1G20469	reformat.pl	CDS	2559	2581	.	+	.	status known
RG1G20469	reformat.pl	CDS	2674	2817	.	+	.	status known
RG1G20469	reformat.pl	CDS	2881	3102	.	+	.	status known
RG1G20469	reformat.pl	CDS	3193	4188	.	+	.	status known
RG1G20469	reformat.pl	CDS	4258	4423	.	+	.	status known
RG1G20471	reformat.pl	CDS	1084	1487	.	+	.	status known
RG1G20471	reformat.pl	CDS	1556	2252	.	+	.	status known
RG1G20472	reformat.pl	intron	1195	1313	.	+	.	status known
RG1G20472	reformat.pl	CDS	1349	1399	.	+	.	status known
RG1G20472	reformat.pl	CDS	3164	3352	.	+	.	status known
RG1G20475	reformat.pl	CDS	1128	1491	.	+	.	status known
RG1G20475	reformat.pl	CDS	1622	2106	.	+	.	status known
RG1G20475	reformat.pl	CDS	2213	2722	.	+	.	status known
RG1G20476	reformat.pl	CDS	1001	2021	.	+	.	status known
RG1G20476	reformat.pl	CDS	2255	2310	.	+	.	status known
RG1G20476	reformat.pl	CDS	3117	3264	.	+	.	status known
RG1G20476	reformat.pl	CDS	3691	3842	.	+	.	status known
RG1G20478	reformat.pl	CDS	1001	1204	.	+	.	status known
RG1G20478	reformat.pl	CDS	1400	1436	.	+	.	status known
RG1G20478	reformat.pl	CDS	1489	1985	.	+	.	status known
RG1G20479	reformat.pl	intron	1152	1558	.	+	.	status known
RG1G20479	reformat.pl	CDS	1566	1874	.	+	.	status known
RG1G20480	reformat.pl	intron	1132	1241	.	+	.	status known
RG1G20480	reformat.pl	intron	1500	1556	.	+	.	status known
RG1G20480	reformat.pl	intron	1662	1718	.	+	.	status known
RG1G20480	reformat.pl	intron	1816	1867	.	+	.	status known
RG1G20480	reformat.pl	intron	2282	2365	.	+	.	status known
RG1G20480	reformat.pl	CDS	2491	2880	.	+	.	status known
RG1G20480	reformat.pl	intron	2906	3003	.	+	.	status known
RG1G20484	reformat.pl	CDS	1303	1614	.	+	.	status known
RG1G20484	reformat.pl	CDS	1674	2599	.	+	.	status known
RG1G20484	reformat.pl	CDS	2654	2825	.	+	.	status known
RG1G20484	reformat.pl	CDS	3264	3434	.	+	.	status known
RG1G20486	reformat.pl	CDS	1047	1136	.	+	.	status known
RG1G20486	reformat.pl	CDS	1194	1438	.	+	.	status known
RG1G20486	reformat.pl	CDS	1610	1756	.	+	.	status known
RG1G20486	reformat.pl	CDS	1813	1960	.	+	.	status known
RG1G20486	reformat.pl	intron	3268	3609	.	+	.	status known
RG1G20486	reformat.pl	intron	4011	4067	.	+	.	status known
RG1G20487	reformat.pl	intron	1137	1193	.	+	.	status known
RG1G20487	reformat.pl	intron	1439	1609	.	+	.	status known
RG1G20487	reformat.pl	intron	1757	1812	.	+	.	status known
RG1G20487	reformat.pl	CDS	2466	3267	.	+	.	status known
RG1G20487	reformat.pl	CDS	3610	4010	.	+	.	status known
RG1G20487	reformat.pl	CDS	4068	4349	.	+	.	status known
RG1G20488	reformat.pl	CDS	1363	1405	.	+	.	status known
RG1G20488	reformat.pl	CDS	56589	56783	.	+	.	status known
RG1G20488	reformat.pl	CDS	57330	57440	.	+	.	status known
RG1G20488	reformat.pl	CDS	57543	57680	.	+	.	status known
RG1G20488	reformat.pl	CDS	57832	57984	.	+	.	status known
RG1G20488	reformat.pl	CDS	58703	59194	.	+	.	status known
RG1G20488	reformat.pl	CDS	59276	59496	.	+	.	status known
RG1G20489	reformat.pl	CDS	1016	1185	.	+	.	status known
RG1G20489	reformat.pl	CDS	1246	1589	.	+	.	status known
RG1G20489	reformat.pl	CDS	1762	2987	.	+	.	status known
RG1G20490	reformat.pl	CDS	1064	1468	.	+	.	status known
RG1G20491	reformat.pl	CDS	1487	2161	.	+	.	status known
RG1G20492	reformat.pl	CDS	1001	4852	.	+	.	status known
RG1G20493	reformat.pl	CDS	1001	1040	.	+	.	status known
RG1G20493	reformat.pl	CDS	1667	6093	.	+	.	status known
RG1G20494	reformat.pl	CDS	1001	1855	.	+	.	status known
RG1G20496	reformat.pl	CDS	1162	1653	.	+	.	status known
RG1G20498	reformat.pl	CDS	1082	2878	.	+	.	status known
RG1G20501	reformat.pl	intron	1086	1901	.	+	.	status known
RG1G20501	reformat.pl	CDS	1972	2078	.	+	.	status known
RG1G20501	reformat.pl	CDS	2174	2329	.	+	.	status known
RG1G20501	reformat.pl	CDS	2449	2829	.	+	.	status known
RG1G20501	reformat.pl	CDS	3359	3521	.	+	.	status known
RG1G20501	reformat.pl	CDS	5707	5765	.	+	.	status known
RG1G20501	reformat.pl	CDS	6408	6927	.	+	.	status known
RG1G20507	reformat.pl	intron	1031	1299	.	+	.	status known
RG1G20507	reformat.pl	intron	1330	1436	.	+	.	status known
RG1G20507	reformat.pl	CDS	1588	2202	.	+	.	status known
RG1G20507	reformat.pl	CDS	2257	2763	.	+	.	status known
RG1G20507	reformat.pl	CDS	2823	3114	.	+	.	status known
RG1G20507	reformat.pl	CDS	3170	3357	.	+	.	status known
RG1G20507	reformat.pl	CDS	3422	3593	.	+	.	status known
RG1G20507	reformat.pl	CDS	3651	3781	.	+	.	status known
RG1G20508	reformat.pl	intron	1183	1848	.	+	.	status known
RG1G20508	reformat.pl	CDS	1896	2041	.	+	.	status known
RG1G20508	reformat.pl	CDS	2098	2517	.	+	.	status known
RG1G20508	reformat.pl	CDS	2578	3798	.	+	.	status known
RG1G20508	reformat.pl	CDS	3871	4399	.	+	.	status known
RG1G20510	reformat.pl	CDS	1136	2641	.	+	.	status known
RG1G20511	reformat.pl	intron	1451	1511	.	+	.	status known
RG1G20511	reformat.pl	CDS	1570	1617	.	+	.	status known
RG1G20511	reformat.pl	CDS	2616	2820	.	+	.	status known
RG1G20511	reformat.pl	CDS	3383	3546	.	+	.	status known
RG1G20513	reformat.pl	CDS	1001	1489	.	+	.	status known
RG1G20514	reformat.pl	CDS	1091	1435	.	+	.	status known
RG1G20515	reformat.pl	CDS	1165	1566	.	+	.	status known
RG1G20516	reformat.pl	CDS	1029	1336	.	+	.	status known
RG1G20516	reformat.pl	CDS	1418	1502	.	+	.	status known
RG1G20517	reformat.pl	intron	1040	1104	.	+	.	status known
RG1G20517	reformat.pl	CDS	1188	1952	.	+	.	status known
RG1G20518	reformat.pl	CDS	1001	1061	.	+	.	status known
RG1G20518	reformat.pl	CDS	1261	1826	.	+	.	status known
RG1G20518	reformat.pl	CDS	1880	2639	.	+	.	status known
RG1G20518	reformat.pl	CDS	2701	3293	.	+	.	status known
RG1G20521	reformat.pl	intron	1375	5666	.	+	.	status known
RG1G20521	reformat.pl	CDS	5707	5903	.	+	.	status known
RG1G20521	reformat.pl	CDS	5965	6253	.	+	.	status known
RG1G20521	reformat.pl	CDS	6309	6475	.	+	.	status known
RG1G20521	reformat.pl	CDS	7444	7588	.	+	.	status known
RG1G20521	reformat.pl	CDS	7658	7804	.	+	.	status known
RG1G20521	reformat.pl	CDS	7873	8031	.	+	.	status known
RG1G20524	reformat.pl	CDS	1001	1143	.	+	.	status known
RG1G20524	reformat.pl	CDS	1369	1796	.	+	.	status known
RG1G20524	reformat.pl	CDS	1856	2509	.	+	.	status known
RG1G20524	reformat.pl	CDS	2586	2737	.	+	.	status known
RG1G20525	reformat.pl	CDS	1001	1312	.	+	.	status known
RG1G20526	reformat.pl	CDS	1125	2486	.	+	.	status known
RG1G20526	reformat.pl	CDS	2566	2901	.	+	.	status known
RG1G20527	reformat.pl	CDS	1101	1319	.	+	.	status known
RG1G20527	reformat.pl	CDS	1373	1490	.	+	.	status known
RG1G20527	reformat.pl	CDS	1557	2636	.	+	.	status known
RG1G20527	reformat.pl	CDS	2702	2769	.	+	.	status known
RG1G20527	reformat.pl	intron	2824	2873	.	+	.	status known
RG1G20528	reformat.pl	CDS	1001	1465	.	+	.	status known
RG1G20531	reformat.pl	CDS	1339	1424	.	+	.	status known
RG1G20531	reformat.pl	CDS	1481	1685	.	+	.	status known
RG1G20531	reformat.pl	CDS	2691	2801	.	+	.	status known
RG1G20534	reformat.pl	intron	1077	1777	.	+	.	status known
RG1G20534	reformat.pl	CDS	1910	2120	.	+	.	status known
RG1G20534	reformat.pl	CDS	2181	2288	.	+	.	status known
RG1G20534	reformat.pl	CDS	2351	2764	.	+	.	status known
RG1G20534	reformat.pl	CDS	2827	2982	.	+	.	status known
RG1G20534	reformat.pl	CDS	3041	3219	.	+	.	status known
RG1G20538	reformat.pl	intron	1161	1215	.	+	.	status known
RG1G20538	reformat.pl	CDS	1359	1538	.	+	.	status known
RG1G20539	reformat.pl	CDS	1049	1145	.	+	.	status known
RG1G20539	reformat.pl	CDS	1270	1277	.	+	.	status known
RG1G20541	reformat.pl	CDS	1052	1188	.	+	.	status known
RG1G20541	reformat.pl	CDS	2033	2466	.	+	.	status known
RG1G20541	reformat.pl	CDS	2549	2691	.	+	.	status known
RG1G20541	reformat.pl	CDS	5855	6155	.	+	.	status known
RG1G20541	reformat.pl	CDS	6224	6308	.	+	.	status known
RG1G20541	reformat.pl	CDS	6388	6531	.	+	.	status known
RG1G20541	reformat.pl	CDS	6728	6821	.	+	.	status known
RG1G20543	reformat.pl	CDS	1005	1055	.	+	.	status known
RG1G20543	reformat.pl	CDS	1186	1896	.	+	.	status known
RG1G20544	reformat.pl	CDS	1070	1187	.	+	.	status known
RG1G20544	reformat.pl	CDS	1246	1885	.	+	.	status known
RG1G20544	reformat.pl	CDS	1948	2280	.	+	.	status known
RG1G20544	reformat.pl	CDS	2337	2418	.	+	.	status known
RG1G20544	reformat.pl	CDS	2479	2634	.	+	.	status known
RG1G20544	reformat.pl	CDS	2692	3159	.	+	.	status known
RG1G20546	reformat.pl	CDS	1001	1429	.	+	.	status known
RG1G20547	reformat.pl	CDS	2561	2983	.	+	.	status known
RG1G20549	reformat.pl	intron	1085	1385	.	+	.	status known
RG1G20549	reformat.pl	intron	1690	2989	.	+	.	status known
RG1G20549	reformat.pl	CDS	2999	3322	.	+	.	status known
RG1G20549	reformat.pl	CDS	3392	5458	.	+	.	status known
RG1G20551	reformat.pl	CDS	1473	1784	.	+	.	status known
RG1G20552	reformat.pl	intron	1099	2308	.	+	.	status known
RG1G20552	reformat.pl	CDS	2539	4173	.	+	.	status known
RG1G20553	reformat.pl	CDS	1035	1092	.	+	.	status known
RG1G20553	reformat.pl	CDS	1151	1338	.	+	.	status known
RG1G20554	reformat.pl	CDS	1001	2113	.	+	.	status known
RG1G20555	reformat.pl	intron	1139	1264	.	+	.	status known
RG1G20555	reformat.pl	CDS	1273	1386	.	+	.	status known
RG1G20555	reformat.pl	CDS	1447	1707	.	+	.	status known
RG1G20558	reformat.pl	intron	1168	1356	.	+	.	status known
RG1G20558	reformat.pl	CDS	1405	1521	.	+	.	status known
RG1G20558	reformat.pl	CDS	1580	2574	.	+	.	status known
RG1G20558	reformat.pl	CDS	2696	3000	.	+	.	status known
RG1G20558	reformat.pl	CDS	3064	3401	.	+	.	status known
RG1G20558	reformat.pl	CDS	3466	3775	.	+	.	status known
RG1G20558	reformat.pl	CDS	3838	4046	.	+	.	status known
RG1G20561	reformat.pl	CDS	1403	1708	.	+	.	status known
RG1G20563	reformat.pl	CDS	1086	2182	.	+	.	status known
RG1G20563	reformat.pl	CDS	2553	2654	.	+	.	status known
RG1G20563	reformat.pl	CDS	2715	2826	.	+	.	status known
RG1G20566	reformat.pl	intron	1306	1684	.	+	.	status known
RG1G20566	reformat.pl	CDS	1952	2079	.	+	.	status known
RG1G20566	reformat.pl	CDS	2587	2797	.	+	.	status known
RG1G20566	reformat.pl	CDS	2864	3031	.	+	.	status known
RG1G20568	reformat.pl	CDS	1002	2667	.	+	.	status known
RG1G20568	reformat.pl	CDS	2727	3091	.	+	.	status known
RG1G20568	reformat.pl	CDS	3148	3214	.	+	.	status known
RG1G20568	reformat.pl	CDS	3290	3501	.	+	.	status known
RG1G20569	reformat.pl	CDS	1099	1503	.	+	.	status known
RG1G20570	reformat.pl	CDS	1087	1106	.	+	.	status known
RG1G20570	reformat.pl	CDS	1164	1385	.	+	.	status known
RG1G20570	reformat.pl	CDS	1443	1549	.	+	.	status known
RG1G20570	reformat.pl	CDS	1606	1763	.	+	.	status known
RG1G20570	reformat.pl	CDS	1919	2047	.	+	.	status known
RG1G20570	reformat.pl	CDS	2104	2280	.	+	.	status known
RG1G20572	reformat.pl	CDS	1303	1635	.	+	.	status known
RG1G20574	reformat.pl	CDS	1388	1499	.	+	.	status known
RG1G20574	reformat.pl	CDS	3221	3380	.	+	.	status known
RG1G20574	reformat.pl	CDS	3631	4176	.	+	.	status known
RG1G20574	reformat.pl	CDS	4239	4521	.	+	.	status known
RG1G20574	reformat.pl	CDS	4583	5414	.	+	.	status known
RG1G20574	reformat.pl	CDS	5660	5708	.	+	.	status known
RG1G20574	reformat.pl	CDS	5868	6066	.	+	.	status known
RG1G20574	reformat.pl	CDS	6197	6541	.	+	.	status known
RG1G20577	reformat.pl	CDS	1001	1399	.	+	.	status known
RG1G20578	reformat.pl	CDS	1407	1763	.	+	.	status known
RG1G20579	reformat.pl	CDS	1131	1152	.	+	.	status known
RG1G20579	reformat.pl	CDS	1481	2019	.	+	.	status known
RG1G20579	reformat.pl	CDS	2075	2461	.	+	.	status known
RG1G20579	reformat.pl	CDS	2520	2753	.	+	.	status known
RG1G20583	reformat.pl	CDS	1001	3442	.	+	.	status known
RG1G20584	reformat.pl	intron	1034	1512	.	+	.	status known
RG1G20584	reformat.pl	CDS	1610	1998	.	+	.	status known
RG1G20584	reformat.pl	CDS	2060	2274	.	+	.	status known
RG1G20584	reformat.pl	CDS	2472	3015	.	+	.	status known
RG1G20584	reformat.pl	CDS	3074	3726	.	+	.	status known
RG1G20584	reformat.pl	CDS	3785	3931	.	+	.	status known
RG1G20584	reformat.pl	CDS	4212	4330	.	+	.	status known
RG1G20586	reformat.pl	CDS	1410	1694	.	+	.	status known
RG1G20588	reformat.pl	intron	1019	1084	.	+	.	status known
RG1G20588	reformat.pl	CDS	1163	1812	.	+	.	status known
RG1G20588	reformat.pl	CDS	1885	1954	.	+	.	status known
RG1G20588	reformat.pl	CDS	2021	2197	.	+	.	status known
RG1G20588	reformat.pl	CDS	2276	2360	.	+	.	status known
RG1G20588	reformat.pl	CDS	2451	2526	.	+	.	status known
RG1G20588	reformat.pl	CDS	2661	2799	.	+	.	status known
RG1G20588	reformat.pl	CDS	2882	2899	.	+	.	status known
RG1G20590	reformat.pl	intron	1196	1804	.	+	.	status known
RG1G20590	reformat.pl	CDS	1854	1935	.	+	.	status known
RG1G20590	reformat.pl	CDS	4607	4726	.	+	.	status known
RG1G20590	reformat.pl	CDS	5771	5893	.	+	.	status known
RG1G20590	reformat.pl	CDS	6763	6989	.	+	.	status known
RG1G20590	reformat.pl	CDS	7604	9016	.	+	.	status known
RG1G20590	reformat.pl	CDS	9114	9312	.	+	.	status known
RG1G20590	reformat.pl	CDS	9472	9630	.	+	.	status known
RG1G20590	reformat.pl	CDS	11471	11604	.	+	.	status known
RG1G20590	reformat.pl	CDS	11681	11842	.	+	.	status known
RG1G20590	reformat.pl	CDS	11984	12016	.	+	.	status known
RG1G20592	reformat.pl	intron	1121	1356	.	+	.	status known
RG1G20592	reformat.pl	CDS	1556	2056	.	+	.	status known
RG1G20592	reformat.pl	CDS	2388	2603	.	+	.	status known
RG1G20592	reformat.pl	CDS	2669	2804	.	+	.	status known
RG1G20592	reformat.pl	CDS	2871	2986	.	+	.	status known
RG1G20595	reformat.pl	CDS	1098	1160	.	+	.	status known
RG1G20595	reformat.pl	CDS	1225	1264	.	+	.	status known
RG1G20595	reformat.pl	CDS	1331	1401	.	+	.	status known
RG1G20595	reformat.pl	CDS	16379	16543	.	+	.	status known
RG1G20595	reformat.pl	CDS	16598	16676	.	+	.	status known
RG1G20595	reformat.pl	CDS	16764	16786	.	+	.	status known
RG1G20597	reformat.pl	CDS	1001	1025	.	+	.	status known
RG1G20597	reformat.pl	CDS	1098	1870	.	+	.	status known
RG1G20599	reformat.pl	intron	1208	1478	.	+	.	status known
RG1G20599	reformat.pl	CDS	1486	1699	.	+	.	status known
RG1G20599	reformat.pl	CDS	1760	2626	.	+	.	status known
RG1G20599	reformat.pl	CDS	2687	2883	.	+	.	status known
RG1G20602	reformat.pl	intron	1020	1171	.	+	.	status known
RG1G20602	reformat.pl	CDS	1184	1655	.	+	.	status known
RG1G20602	reformat.pl	CDS	2130	2896	.	+	.	status known
RG1G20604	reformat.pl	CDS	1063	1443	.	+	.	status known
RG1G20605	reformat.pl	intron	1156	2389	.	+	.	status known
RG1G20605	reformat.pl	CDS	2523	2765	.	+	.	status known
RG1G20605	reformat.pl	CDS	3692	3844	.	+	.	status known
RG1G20609	reformat.pl	CDS	1255	1908	.	+	.	status known
RG1G20610	reformat.pl	CDS	1001	1112	.	+	.	status known
RG1G20610	reformat.pl	CDS	4480	4740	.	+	.	status known
RG1G20610	reformat.pl	CDS	13662	14206	.	+	.	status known
RG1G20611	reformat.pl	CDS	1132	2565	.	+	.	status known
RG1G20612	reformat.pl	intron	1396	1642	.	+	.	status known
RG1G20612	reformat.pl	CDS	1652	2649	.	+	.	status known
RG1G20612	reformat.pl	CDS	2709	2928	.	+	.	status known
RG1G20612	reformat.pl	CDS	2983	3539	.	+	.	status known
RG1G20612	reformat.pl	CDS	3680	4283	.	+	.	status known
RG1G20612	reformat.pl	CDS	4360	4704	.	+	.	status known
RG1G20612	reformat.pl	CDS	4766	4988	.	+	.	status known
RG1G20612	reformat.pl	CDS	5231	5423	.	+	.	status known
RG1G20612	reformat.pl	CDS	5489	5690	.	+	.	status known
RG1G20613	reformat.pl	CDS	1001	1197	.	+	.	status known
RG1G20613	reformat.pl	CDS	1262	1468	.	+	.	status known
RG1G20613	reformat.pl	CDS	1535	1724	.	+	.	status known
RG1G20613	reformat.pl	CDS	1778	1911	.	+	.	status known
RG1G20613	reformat.pl	CDS	1962	2172	.	+	.	status known
RG1G20613	reformat.pl	CDS	2283	2511	.	+	.	status known
RG1G20613	reformat.pl	CDS	2571	2855	.	+	.	status known
RG1G20613	reformat.pl	CDS	2915	3090	.	+	.	status known
RG1G20617	reformat.pl	CDS	1513	1869	.	+	.	status known
RG1G20618	reformat.pl	CDS	1084	1428	.	+	.	status known
RG1G20619	reformat.pl	CDS	1001	1189	.	+	.	status known
RG1G20619	reformat.pl	CDS	1246	1404	.	+	.	status known
RG1G20620	reformat.pl	CDS	1253	2428	.	+	.	status known
RG1G20622	reformat.pl	intron	1456	2487	.	+	.	status known
RG1G20622	reformat.pl	CDS	2602	2796	.	+	.	status known
RG1G20622	reformat.pl	CDS	2862	4075	.	+	.	status known
RG1G20622	reformat.pl	CDS	4138	4204	.	+	.	status known
RG1G20622	reformat.pl	CDS	4263	4412	.	+	.	status known
RG1G20623	reformat.pl	CDS	1223	1954	.	+	.	status known
RG1G20623	reformat.pl	CDS	2017	2373	.	+	.	status known
RG1G20623	reformat.pl	CDS	2427	3713	.	+	.	status known
RG1G20624	reformat.pl	CDS	1020	1361	.	+	.	status known
RG1G20626	reformat.pl	CDS	1045	1312	.	+	.	status known
RG1G20626	reformat.pl	CDS	1367	1599	.	+	.	status known
RG1G20627	reformat.pl	CDS	1118	1281	.	+	.	status known
RG1G20627	reformat.pl	CDS	1336	1604	.	+	.	status known
RG1G20627	reformat.pl	CDS	1700	2045	.	+	.	status known
RG1G20627	reformat.pl	CDS	3863	4161	.	+	.	status known
RG1G20627	reformat.pl	CDS	4994	5333	.	+	.	status known
RG1G20627	reformat.pl	CDS	5428	6549	.	+	.	status known
RG1G20627	reformat.pl	CDS	6603	6690	.	+	.	status known
RG1G20627	reformat.pl	CDS	6748	7134	.	+	.	status known
RG1G20627	reformat.pl	CDS	7191	7463	.	+	.	status known
RG1G20627	reformat.pl	CDS	7526	7588	.	+	.	status known
RG1G20628	reformat.pl	CDS	1023	2417	.	+	.	status known
RG1G20629	reformat.pl	intron	1038	1181	.	+	.	status known
RG1G20629	reformat.pl	CDS	1376	1486	.	+	.	status known
RG1G20632	reformat.pl	CDS	1375	1992	.	+	.	status known
RG1G20632	reformat.pl	CDS	2105	3309	.	+	.	status known
RG1G20632	reformat.pl	CDS	3894	4029	.	+	.	status known
RG1G20633	reformat.pl	intron	1077	1392	.	+	.	status known
RG1G20633	reformat.pl	intron	1572	1627	.	+	.	status known
RG1G20633	reformat.pl	CDS	1789	2520	.	+	.	status known
RG1G20634	reformat.pl	CDS	1268	1349	.	+	.	status known
RG1G20634	reformat.pl	CDS	1569	1937	.	+	.	status known
RG1G20634	reformat.pl	CDS	2034	2302	.	+	.	status known
RG1G20634	reformat.pl	CDS	2369	2638	.	+	.	status known
RG1G20635	reformat.pl	CDS	1074	1163	.	+	.	status known
RG1G20635	reformat.pl	CDS	1266	1643	.	+	.	status known
RG1G20636	reformat.pl	intron	1472	1573	.	+	.	status known
RG1G20636	reformat.pl	CDS	1695	2030	.	+	.	status known
RG1G20637	reformat.pl	CDS	1001	1090	.	+	.	status known
RG1G20637	reformat.pl	CDS	1150	1695	.	+	.	status known
RG1G20639	reformat.pl	CDS	1154	1175	.	+	.	status known
RG1G20639	reformat.pl	CDS	1236	1456	.	+	.	status known
RG1G20640	reformat.pl	CDS	1001	1199	.	+	.	status known
RG1G20640	reformat.pl	CDS	1263	1835	.	+	.	status known
RG1G20640	reformat.pl	CDS	2057	2476	.	+	.	status known
RG1G20640	reformat.pl	CDS	2546	2658	.	+	.	status known
RG1G20640	reformat.pl	CDS	2725	2941	.	+	.	status known
RG1G20640	reformat.pl	CDS	3005	3159	.	+	.	status known
RG1G20643	reformat.pl	intron	1042	3136	.	+	.	status known
RG1G20643	reformat.pl	CDS	3155	3307	.	+	.	status known
RG1G20643	reformat.pl	CDS	6383	6487	.	+	.	status known
RG1G20643	reformat.pl	CDS	6994	7130	.	+	.	status known
RG1G20643	reformat.pl	CDS	7186	8084	.	+	.	status known
RG1G20643	reformat.pl	CDS	8146	8315	.	+	.	status known
RG1G20643	reformat.pl	CDS	8381	8661	.	+	.	status known
RG1G20643	reformat.pl	CDS	8719	8908	.	+	.	status known
RG1G20644	reformat.pl	CDS	1001	2575	.	+	.	status known
RG1G20645	reformat.pl	CDS	1001	1447	.	+	.	status known
RG1G20648	reformat.pl	CDS	1087	1260	.	+	.	status known
RG1G20648	reformat.pl	CDS	1329	1649	.	+	.	status known
RG1G20653	reformat.pl	intron	1310	7138	.	+	.	status known
RG1G20653	reformat.pl	CDS	7151	7234	.	+	.	status known
RG1G20653	reformat.pl	CDS	7325	7612	.	+	.	status known
RG1G20654	reformat.pl	CDS	1036	3768	.	+	.	status known
RG1G20655	reformat.pl	intron	1201	1464	.	+	.	status known
RG1G20655	reformat.pl	CDS	1475	1577	.	+	.	status known
RG1G20655	reformat.pl	CDS	1640	2134	.	+	.	status known
RG1G20655	reformat.pl	CDS	2191	2354	.	+	.	status known
RG1G20657	reformat.pl	intron	1121	1897	.	+	.	status known
RG1G20657	reformat.pl	intron	2043	2319	.	+	.	status known
RG1G20657	reformat.pl	CDS	2524	2831	.	+	.	status known
RG1G20657	reformat.pl	CDS	2889	3004	.	+	.	status known
RG1G20657	reformat.pl	CDS	3415	3577	.	+	.	status known
RG1G20657	reformat.pl	CDS	3649	3825	.	+	.	status known
RG1G20657	reformat.pl	CDS	3890	4039	.	+	.	status known
RG1G20657	reformat.pl	CDS	4232	4456	.	+	.	status known
RG1G20657	reformat.pl	CDS	4727	4854	.	+	.	status known
RG1G20657	reformat.pl	CDS	4944	5365	.	+	.	status known
RG1G20657	reformat.pl	CDS	5742	5846	.	+	.	status known
RG1G20658	reformat.pl	CDS	1097	1185	.	+	.	status known
RG1G20658	reformat.pl	CDS	3966	4117	.	+	.	status known
RG1G20658	reformat.pl	CDS	4182	4316	.	+	.	status known
RG1G20658	reformat.pl	CDS	4494	4751	.	+	.	status known
RG1G20658	reformat.pl	CDS	4827	5166	.	+	.	status known
RG1G20658	reformat.pl	CDS	5225	5311	.	+	.	status known
RG1G20658	reformat.pl	CDS	5366	5516	.	+	.	status known
RG1G20658	reformat.pl	CDS	5585	5894	.	+	.	status known
RG1G20658	reformat.pl	CDS	5962	6061	.	+	.	status known
RG1G20658	reformat.pl	CDS	6820	6963	.	+	.	status known
RG1G20658	reformat.pl	CDS	7374	7809	.	+	.	status known
RG1G20659	reformat.pl	CDS	1001	1385	.	+	.	status known
RG1G20659	reformat.pl	CDS	1790	3546	.	+	.	status known
RG1G20660	reformat.pl	CDS	1001	2656	.	+	.	status known
RG1G20661	reformat.pl	CDS	1001	2788	.	+	.	status known
RG1G20663	reformat.pl	CDS	1001	1306	.	+	.	status known
RG1G20664	reformat.pl	CDS	1464	1655	.	+	.	status known
RG1G20665	reformat.pl	CDS	1421	1514	.	+	.	status known
RG1G20665	reformat.pl	CDS	1581	2074	.	+	.	status known
RG1G20666	reformat.pl	CDS	1001	1296	.	+	.	status known
RG1G20666	reformat.pl	CDS	1354	1476	.	+	.	status known
RG1G20666	reformat.pl	CDS	1533	1725	.	+	.	status known
RG1G20667	reformat.pl	CDS	1154	1477	.	+	.	status known
RG1G20667	reformat.pl	CDS	1618	2115	.	+	.	status known
RG1G20667	reformat.pl	CDS	2173	2372	.	+	.	status known
RG1G20667	reformat.pl	CDS	2432	2639	.	+	.	status known
RG1G20668	reformat.pl	CDS	1434	1946	.	+	.	status known
RG1G20669	reformat.pl	CDS	1296	1637	.	+	.	status known
RG1G20671	reformat.pl	intron	1180	1258	.	+	.	status known
RG1G20671	reformat.pl	CDS	1391	3280	.	+	.	status known
RG1G20672	reformat.pl	CDS	1001	1193	.	+	.	status known
RG1G20672	reformat.pl	CDS	2375	3123	.	+	.	status known
RG1G20673	reformat.pl	CDS	1116	1239	.	+	.	status known
RG1G20673	reformat.pl	CDS	1546	1706	.	+	.	status known
RG1G20673	reformat.pl	CDS	1937	2153	.	+	.	status known
RG1G20673	reformat.pl	CDS	2215	2604	.	+	.	status known
RG1G20673	reformat.pl	CDS	2668	2831	.	+	.	status known
RG1G20673	reformat.pl	CDS	2889	3119	.	+	.	status known
RG1G20673	reformat.pl	CDS	3185	3388	.	+	.	status known
RG1G20673	reformat.pl	CDS	3612	3865	.	+	.	status known
RG1G20673	reformat.pl	CDS	3921	4122	.	+	.	status known
RG1G20673	reformat.pl	CDS	4176	4401	.	+	.	status known
RG1G20673	reformat.pl	CDS	4458	4720	.	+	.	status known
RG1G20673	reformat.pl	CDS	4779	4928	.	+	.	status known
RG1G20675	reformat.pl	intron	1441	1497	.	+	.	status known
RG1G20675	reformat.pl	intron	1553	10742	.	+	.	status known
RG1G20675	reformat.pl	intron	10791	11230	.	+	.	status known
RG1G20675	reformat.pl	CDS	11315	12604	.	+	.	status known
RG1G20679	reformat.pl	CDS	1278	1336	.	+	.	status known
RG1G20679	reformat.pl	CDS	1894	2197	.	+	.	status known
RG1G20679	reformat.pl	CDS	2305	2845	.	+	.	status known
RG1G20679	reformat.pl	CDS	3097	3373	.	+	.	status known
RG1G20679	reformat.pl	CDS	3447	3774	.	+	.	status known
RG1G20681	reformat.pl	intron	1042	1094	.	+	.	status known
RG1G20681	reformat.pl	intron	1289	1343	.	+	.	status known
RG1G20681	reformat.pl	CDS	1615	2042	.	+	.	status known
RG1G20681	reformat.pl	CDS	2360	2846	.	+	.	status known
RG1G20682	reformat.pl	CDS	1115	1145	.	+	.	status known
RG1G20682	reformat.pl	CDS	2929	2993	.	+	.	status known
RG1G20682	reformat.pl	CDS	3464	3686	.	+	.	status known
RG1G20682	reformat.pl	CDS	4502	4629	.	+	.	status known
RG1G20682	reformat.pl	CDS	4725	4835	.	+	.	status known
RG1G20682	reformat.pl	CDS	5223	5483	.	+	.	status known
RG1G20683	reformat.pl	CDS	1093	1201	.	+	.	status known
RG1G20683	reformat.pl	CDS	1264	1424	.	+	.	status known
RG1G20683	reformat.pl	CDS	1490	1668	.	+	.	status known
RG1G20683	reformat.pl	CDS	1737	2930	.	+	.	status known
RG1G20683	reformat.pl	CDS	3003	3237	.	+	.	status known
RG1G20686	reformat.pl	CDS	1001	1321	.	+	.	status known
RG1G20687	reformat.pl	CDS	1119	1163	.	+	.	status known
RG1G20687	reformat.pl	CDS	1224	1429	.	+	.	status known
RG1G20687	reformat.pl	CDS	1502	1606	.	+	.	status known
RG1G20687	reformat.pl	CDS	1671	1887	.	+	.	status known
RG1G20689	reformat.pl	CDS	1010	1112	.	+	.	status known
RG1G20689	reformat.pl	CDS	3010	3299	.	+	.	status known
RG1G20691	reformat.pl	CDS	1152	1225	.	+	.	status known
RG1G20691	reformat.pl	CDS	1284	1644	.	+	.	status known
RG1G20691	reformat.pl	CDS	1709	1822	.	+	.	status known
RG1G20691	reformat.pl	CDS	1883	2074	.	+	.	status known
RG1G20693	reformat.pl	CDS	1211	1285	.	+	.	status known
RG1G20693	reformat.pl	CDS	2495	2662	.	+	.	status known
RG1G20693	reformat.pl	CDS	3195	3878	.	+	.	status known
RG1G20693	reformat.pl	CDS	3944	5242	.	+	.	status known
RG1G20693	reformat.pl	CDS	5304	5916	.	+	.	status known
RG1G20693	reformat.pl	CDS	6000	6250	.	+	.	status known
RG1G20703	reformat.pl	CDS	1051	1369	.	+	.	status known
RG1G20703	reformat.pl	CDS	2949	2965	.	+	.	status known
RG1G20704	reformat.pl	intron	1082	1138	.	+	.	status known
RG1G20704	reformat.pl	CDS	1155	1313	.	+	.	status known
RG1G20704	reformat.pl	intron	1376	1428	.	+	.	status known
RG1G20705	reformat.pl	intron	1087	1138	.	+	.	status known
RG1G20705	reformat.pl	CDS	1155	1313	.	+	.	status known
RG1G20705	reformat.pl	intron	1376	1428	.	+	.	status known
RG1G20706	reformat.pl	CDS	1355	1516	.	+	.	status known
RG1G20710	reformat.pl	CDS	1058	1237	.	+	.	status known
RG1G20711	reformat.pl	intron	1308	2713	.	+	.	status known
RG1G20711	reformat.pl	CDS	2960	2983	.	+	.	status known
RG1G20711	reformat.pl	CDS	4431	6020	.	+	.	status known
RG1G20712	reformat.pl	CDS	1053	1290	.	+	.	status known
RG1G20712	reformat.pl	CDS	1677	1870	.	+	.	status known
RG1G20712	reformat.pl	CDS	1940	2095	.	+	.	status known
RG1G20713	reformat.pl	CDS	1094	2632	.	+	.	status known
RG1G20713	reformat.pl	CDS	2701	2797	.	+	.	status known
RG1G20713	reformat.pl	CDS	2862	3265	.	+	.	status known
RG1G20714	reformat.pl	CDS	1159	2067	.	+	.	status known
RG1G20716	reformat.pl	intron	1145	2811	.	+	.	status known
RG1G20716	reformat.pl	CDS	2818	2950	.	+	.	status known
RG1G20716	reformat.pl	CDS	3209	3939	.	+	.	status known
RG1G20718	reformat.pl	intron	1895	3487	.	+	.	status known
RG1G20718	reformat.pl	CDS	4083	5420	.	+	.	status known
RG1G20723	reformat.pl	CDS	1011	1230	.	+	.	status known
RG1G20723	reformat.pl	CDS	4860	5056	.	+	.	status known
RG1G20723	reformat.pl	CDS	5130	5464	.	+	.	status known
RG1G20723	reformat.pl	CDS	5531	5761	.	+	.	status known
RG1G20723	reformat.pl	CDS	5834	6226	.	+	.	status known
RG1G20723	reformat.pl	CDS	6332	6620	.	+	.	status known
RG1G20725	reformat.pl	intron	1262	2987	.	+	.	status known
RG1G20725	reformat.pl	intron	3075	25607	.	+	.	status known
RG1G20725	reformat.pl	CDS	26402	26752	.	+	.	status known
RG1G20726	reformat.pl	CDS	1072	1249	.	+	.	status known
RG1G20726	reformat.pl	CDS	1312	1430	.	+	.	status known
RG1G20727	reformat.pl	intron	1057	5334	.	+	.	status known
RG1G20727	reformat.pl	CDS	5393	6676	.	+	.	status known
RG1G20727	reformat.pl	CDS	6764	7426	.	+	.	status known
RG1G20727	reformat.pl	CDS	7980	8438	.	+	.	status known
RG1G20727	reformat.pl	CDS	8502	8624	.	+	.	status known
RG1G20727	reformat.pl	intron	8625	8689	.	+	.	status known
RG1G20731	reformat.pl	CDS	1001	1633	.	+	.	status known
RG1G20732	reformat.pl	CDS	1017	1031	.	+	.	status known
RG1G20732	reformat.pl	CDS	1087	1467	.	+	.	status known
RG1G20734	reformat.pl	CDS	1001	1214	.	+	.	status known
RG1G20734	reformat.pl	CDS	1280	1468	.	+	.	status known
RG1G20734	reformat.pl	CDS	1526	1551	.	+	.	status known
RG1G20736	reformat.pl	intron	1166	1280	.	+	.	status known
RG1G20736	reformat.pl	CDS	1565	2012	.	+	.	status known
RG1G20736	reformat.pl	CDS	2085	2161	.	+	.	status known
RG1G20738	reformat.pl	intron	1049	1317	.	+	.	status known
RG1G20738	reformat.pl	CDS	1325	1768	.	+	.	status known
RG1G20738	reformat.pl	CDS	1830	1911	.	+	.	status known
RG1G20738	reformat.pl	CDS	1984	2093	.	+	.	status known
RG1G20739	reformat.pl	CDS	1456	1902	.	+	.	status known
RG1G20740	reformat.pl	CDS	1001	1095	.	+	.	status known
RG1G20740	reformat.pl	CDS	1193	1272	.	+	.	status known
RG1G20740	reformat.pl	CDS	1342	1502	.	+	.	status known
RG1G20740	reformat.pl	CDS	1911	2324	.	+	.	status known
RG1G20740	reformat.pl	CDS	2381	3094	.	+	.	status known
RG1G20741	reformat.pl	intron	1119	1274	.	+	.	status known
RG1G20741	reformat.pl	CDS	1308	3020	.	+	.	status known
RG1G20743	reformat.pl	CDS	1001	1483	.	+	.	status known
RG1G20744	reformat.pl	CDS	1001	1031	.	+	.	status known
RG1G20744	reformat.pl	CDS	1093	1482	.	+	.	status known
RG1G20744	reformat.pl	CDS	1548	2431	.	+	.	status known
RG1G20745	reformat.pl	CDS	1317	1633	.	+	.	status known
RG1G20745	reformat.pl	CDS	1698	2064	.	+	.	status known
RG1G20747	reformat.pl	CDS	1001	1069	.	+	.	status known
RG1G20747	reformat.pl	CDS	1410	2117	.	+	.	status known
RG1G20748	reformat.pl	CDS	1062	1367	.	+	.	status known
RG1G20749	reformat.pl	CDS	1001	1552	.	+	.	status known
RG1G20751	reformat.pl	CDS	1008	1244	.	+	.	status known
RG1G20752	reformat.pl	CDS	1222	1395	.	+	.	status known
RG1G20752	reformat.pl	CDS	1458	1679	.	+	.	status known
RG1G20752	reformat.pl	CDS	1753	1796	.	+	.	status known
RG1G20752	reformat.pl	CDS	1954	3610	.	+	.	status known
RG1G20754	reformat.pl	CDS	1001	1121	.	+	.	status known
RG1G20754	reformat.pl	CDS	1178	1371	.	+	.	status known
RG1G20754	reformat.pl	CDS	1462	1887	.	+	.	status known
RG1G20754	reformat.pl	CDS	2373	2720	.	+	.	status known
RG1G20754	reformat.pl	CDS	2803	2976	.	+	.	status known
RG1G20757	reformat.pl	CDS	1341	1444	.	+	.	status known
RG1G20757	reformat.pl	CDS	2697	3132	.	+	.	status known
RG1G20758	reformat.pl	CDS	1143	1195	.	+	.	status known
RG1G20758	reformat.pl	CDS	1260	1360	.	+	.	status known
RG1G20758	reformat.pl	CDS	1943	2157	.	+	.	status known
RG1G20759	reformat.pl	CDS	1065	1223	.	+	.	status known
RG1G20759	reformat.pl	CDS	1278	1580	.	+	.	status known
RG1G20759	reformat.pl	CDS	1638	1844	.	+	.	status known
RG1G20760	reformat.pl	CDS	1001	1111	.	+	.	status known
RG1G20760	reformat.pl	CDS	1166	1378	.	+	.	status known
RG1G20761	reformat.pl	CDS	1093	1192	.	+	.	status known
RG1G20761	reformat.pl	CDS	1255	1318	.	+	.	status known
RG1G20761	reformat.pl	CDS	1396	1438	.	+	.	status known
RG1G20761	reformat.pl	CDS	1492	1686	.	+	.	status known
RG1G20762	reformat.pl	CDS	1155	1281	.	+	.	status known
RG1G20762	reformat.pl	CDS	1341	1504	.	+	.	status known
RG1G20764	reformat.pl	CDS	1032	1050	.	+	.	status known
RG1G20764	reformat.pl	CDS	1118	1290	.	+	.	status known
RG1G20765	reformat.pl	CDS	1001	1465	.	+	.	status known
RG1G20766	reformat.pl	CDS	1093	1184	.	+	.	status known
RG1G20766	reformat.pl	CDS	1242	1481	.	+	.	status known
RG1G20766	reformat.pl	CDS	1543	1665	.	+	.	status known
RG1G20766	reformat.pl	CDS	1752	1974	.	+	.	status known
RG1G20767	reformat.pl	CDS	1042	1182	.	+	.	status known
RG1G20767	reformat.pl	CDS	1241	1695	.	+	.	status known
RG1G20767	reformat.pl	CDS	1878	1980	.	+	.	status known
RG1G20768	reformat.pl	CDS	1001	1126	.	+	.	status known
RG1G20768	reformat.pl	CDS	1182	1582	.	+	.	status known
RG1G20768	reformat.pl	CDS	1642	1957	.	+	.	status known
RG1G20770	reformat.pl	CDS	1024	1473	.	+	.	status known
RG1G20775	reformat.pl	CDS	1102	1818	.	+	.	status known
RG1G20775	reformat.pl	CDS	1887	2048	.	+	.	status known
RG1G20779	reformat.pl	CDS	1081	1674	.	+	.	status known
RG1G20781	reformat.pl	CDS	1419	1589	.	+	.	status known
RG1G20782	reformat.pl	CDS	1121	1175	.	+	.	status known
RG1G20782	reformat.pl	CDS	1304	1870	.	+	.	status known
RG1G20782	reformat.pl	CDS	1935	2395	.	+	.	status known
RG1G20783	reformat.pl	intron	1229	2916	.	+	.	status known
RG1G20783	reformat.pl	CDS	2977	2985	.	+	.	status known
RG1G20783	reformat.pl	CDS	3045	3371	.	+	.	status known
RG1G20783	reformat.pl	CDS	4140	4197	.	+	.	status known
RG1G20783	reformat.pl	CDS	4363	4434	.	+	.	status known
RG1G20783	reformat.pl	CDS	4492	5022	.	+	.	status known
RG1G20783	reformat.pl	CDS	5082	5209	.	+	.	status known
RG1G20784	reformat.pl	CDS	1001	1429	.	+	.	status known
RG1G20785	reformat.pl	CDS	1603	4140	.	+	.	status known
RG1G20787	reformat.pl	intron	1162	1268	.	+	.	status known
RG1G20787	reformat.pl	intron	1339	1434	.	+	.	status known
RG1G20787	reformat.pl	CDS	1570	1825	.	+	.	status known
RG1G20787	reformat.pl	CDS	1897	3716	.	+	.	status known
RG1G20788	reformat.pl	CDS	1150	1573	.	+	.	status known
RG1G20788	reformat.pl	CDS	2900	3013	.	+	.	status known
RG1G20788	reformat.pl	CDS	3072	3320	.	+	.	status known
RG1G20788	reformat.pl	CDS	3387	3735	.	+	.	status known
RG1G20788	reformat.pl	CDS	3799	4060	.	+	.	status known
RG1G20788	reformat.pl	CDS	4124	4241	.	+	.	status known
RG1G20788	reformat.pl	CDS	4453	4609	.	+	.	status known
RG1G20788	reformat.pl	CDS	4676	4808	.	+	.	status known
RG1G20789	reformat.pl	intron	1308	1549	.	+	.	status known
RG1G20789	reformat.pl	CDS	1571	1747	.	+	.	status known
RG1G20789	reformat.pl	CDS	3180	3778	.	+	.	status known
RG1G20789	reformat.pl	CDS	3988	4243	.	+	.	status known
RG1G20791	reformat.pl	CDS	1001	3586	.	+	.	status known
RG1G20794	reformat.pl	CDS	1509	1531	.	+	.	status known
RG1G20794	reformat.pl	CDS	1697	1847	.	+	.	status known
RG1G20794	reformat.pl	CDS	2170	2291	.	+	.	status known
RG1G20794	reformat.pl	CDS	2360	2521	.	+	.	status known
RG1G20794	reformat.pl	CDS	2595	2890	.	+	.	status known
RG1G20794	reformat.pl	CDS	3013	3191	.	+	.	status known
RG1G20794	reformat.pl	CDS	3260	3402	.	+	.	status known
RG1G20794	reformat.pl	CDS	3469	3613	.	+	.	status known
RG1G20796	reformat.pl	CDS	1401	1564	.	+	.	status known
RG1G20796	reformat.pl	CDS	1649	1676	.	+	.	status known
RG1G20799	reformat.pl	CDS	1170	1260	.	+	.	status known
RG1G20799	reformat.pl	CDS	1679	1839	.	+	.	status known
RG1G20799	reformat.pl	CDS	2008	2070	.	+	.	status known
RG1G20800	reformat.pl	CDS	1001	1318	.	+	.	status known
RG1G20803	reformat.pl	CDS	1146	2246	.	+	.	status known
RG1G20803	reformat.pl	CDS	2337	2447	.	+	.	status known
RG1G20806	reformat.pl	CDS	1084	1230	.	+	.	status known
RG1G20806	reformat.pl	CDS	1290	1406	.	+	.	status known
RG1G20811	reformat.pl	intron	1089	1662	.	+	.	status known
RG1G20811	reformat.pl	CDS	1683	1770	.	+	.	status known
RG1G20811	reformat.pl	CDS	1989	2371	.	+	.	status known
RG1G20811	reformat.pl	CDS	3112	3240	.	+	.	status known
RG1G20811	reformat.pl	CDS	5993	6326	.	+	.	status known
RG1G20811	reformat.pl	CDS	6403	6494	.	+	.	status known
RG1G20811	reformat.pl	CDS	6565	6694	.	+	.	status known
RG1G20811	reformat.pl	CDS	6758	6876	.	+	.	status known
RG1G20816	reformat.pl	CDS	1116	1844	.	+	.	status known
RG1G20817	reformat.pl	CDS	1001	1103	.	+	.	status known
RG1G20817	reformat.pl	CDS	1153	1769	.	+	.	status known
RG1G20818	reformat.pl	CDS	1001	1255	.	+	.	status known
RG1G20818	reformat.pl	CDS	1339	1593	.	+	.	status known
RG1G20818	reformat.pl	CDS	1647	1979	.	+	.	status known
RG1G20818	reformat.pl	CDS	2415	2480	.	+	.	status known
RG1G20819	reformat.pl	intron	1076	1142	.	+	.	status known
RG1G20819	reformat.pl	CDS	1246	1378	.	+	.	status known
RG1G20819	reformat.pl	CDS	2413	3092	.	+	.	status known
RG1G20819	reformat.pl	CDS	3151	3270	.	+	.	status known
RG1G20819	reformat.pl	CDS	3331	3996	.	+	.	status known
RG1G20823	reformat.pl	CDS	1048	1479	.	+	.	status known
RG1G20825	reformat.pl	CDS	1752	2048	.	+	.	status known
RG1G20826	reformat.pl	intron	1103	1180	.	+	.	status known
RG1G20826	reformat.pl	CDS	1191	1272	.	+	.	status known
RG1G20826	reformat.pl	CDS	1336	1451	.	+	.	status known
RG1G20826	reformat.pl	CDS	1664	1851	.	+	.	status known
RG1G20826	reformat.pl	CDS	1966	2224	.	+	.	status known
RG1G20826	reformat.pl	CDS	2282	2566	.	+	.	status known
RG1G20827	reformat.pl	CDS	1146	1650	.	+	.	status known
RG1G20827	reformat.pl	CDS	1757	2442	.	+	.	status known
RG1G20828	reformat.pl	intron	1063	2974	.	+	.	status known
RG1G20828	reformat.pl	CDS	3427	3487	.	+	.	status known
RG1G20828	reformat.pl	CDS	8649	9223	.	+	.	status known
RG1G20828	reformat.pl	CDS	14125	14359	.	+	.	status known
RG1G20828	reformat.pl	CDS	14759	15459	.	+	.	status known
RG1G20828	reformat.pl	CDS	16068	16173	.	+	.	status known
RG1G20828	reformat.pl	CDS	19466	19776	.	+	.	status known
RG1G20829	reformat.pl	CDS	1001	1571	.	+	.	status known
RG1G20829	reformat.pl	CDS	1735	1793	.	+	.	status known
RG1G20829	reformat.pl	CDS	1891	2103	.	+	.	status known
RG1G20829	reformat.pl	CDS	2186	2698	.	+	.	status known
RG1G20829	reformat.pl	CDS	2765	2986	.	+	.	status known
RG1G20829	reformat.pl	CDS	3055	3303	.	+	.	status known
RG1G20829	reformat.pl	CDS	3584	4273	.	+	.	status known
RG1G20829	reformat.pl	CDS	4861	5151	.	+	.	status known
RG1G20829	reformat.pl	CDS	5206	5379	.	+	.	status known
RG1G20829	reformat.pl	CDS	5441	5717	.	+	.	status known
RG1G20829	reformat.pl	CDS	5781	5933	.	+	.	status known
RG1G20829	reformat.pl	CDS	6005	6191	.	+	.	status known
RG1G20829	reformat.pl	CDS	6949	7095	.	+	.	status known
RG1G20829	reformat.pl	CDS	7158	7309	.	+	.	status known
RG1G20829	reformat.pl	CDS	7368	7591	.	+	.	status known
RG1G20829	reformat.pl	CDS	7648	7977	.	+	.	status known
RG1G20829	reformat.pl	CDS	8069	8317	.	+	.	status known
RG1G20829	reformat.pl	CDS	8376	8492	.	+	.	status known
RG1G20829	reformat.pl	CDS	8556	8894	.	+	.	status known
RG1G20831	reformat.pl	CDS	1067	1208	.	+	.	status known
RG1G20831	reformat.pl	CDS	1267	1417	.	+	.	status known
RG1G20831	reformat.pl	CDS	1477	1839	.	+	.	status known
RG1G20831	reformat.pl	CDS	1918	2083	.	+	.	status known
RG1G20831	reformat.pl	CDS	2138	2435	.	+	.	status known
RG1G20831	reformat.pl	CDS	2490	2573	.	+	.	status known
RG1G20831	reformat.pl	CDS	2636	2677	.	+	.	status known
RG1G20831	reformat.pl	CDS	2860	2926	.	+	.	status known
RG1G20831	reformat.pl	CDS	3008	3128	.	+	.	status known
RG1G20831	reformat.pl	intron	3293	3559	.	+	.	status known
RG1G20833	reformat.pl	CDS	1203	2077	.	+	.	status known
RG1G20833	reformat.pl	CDS	2140	2398	.	+	.	status known
RG1G20833	reformat.pl	CDS	2472	2954	.	+	.	status known
RG1G20836	reformat.pl	intron	1067	1669	.	+	.	status known
RG1G20836	reformat.pl	CDS	1670	2209	.	+	.	status known
RG1G20836	reformat.pl	CDS	2269	3081	.	+	.	status known
RG1G20838	reformat.pl	intron	1124	1483	.	+	.	status known
RG1G20838	reformat.pl	CDS	2093	2269	.	+	.	status known
RG1G20839	reformat.pl	CDS	1137	1236	.	+	.	status known
RG1G20839	reformat.pl	CDS	1292	4668	.	+	.	status known
RG1G20839	reformat.pl	CDS	4733	4857	.	+	.	status known
RG1G20839	reformat.pl	CDS	4919	5087	.	+	.	status known
RG1G20840	reformat.pl	CDS	1001	1804	.	+	.	status known
RG1G20841	reformat.pl	CDS	1123	1575	.	+	.	status known
RG1G20843	reformat.pl	intron	1133	2938	.	+	.	status known
RG1G20843	reformat.pl	CDS	3236	3266	.	+	.	status known
RG1G20843	reformat.pl	CDS	3339	3610	.	+	.	status known
RG1G20843	reformat.pl	CDS	3679	3729	.	+	.	status known
RG1G20845	reformat.pl	intron	1191	3084	.	+	.	status known
RG1G20845	reformat.pl	CDS	3113	3438	.	+	.	status known
RG1G20845	reformat.pl	CDS	3498	4125	.	+	.	status known
RG1G20848	reformat.pl	intron	1032	8711	.	+	.	status known
RG1G20848	reformat.pl	intron	9008	18417	.	+	.	status known
RG1G20848	reformat.pl	intron	18630	24678	.	+	.	status known
RG1G20848	reformat.pl	CDS	25313	25780	.	+	.	status known
RG1G20849	reformat.pl	CDS	1456	1678	.	+	.	status known
RG1G20849	reformat.pl	CDS	1742	2264	.	+	.	status known
RG1G20849	reformat.pl	CDS	2616	2784	.	+	.	status known
RG1G20849	reformat.pl	CDS	2862	2969	.	+	.	status known
RG1G20849	reformat.pl	CDS	3060	3104	.	+	.	status known
RG1G20852	reformat.pl	CDS	1274	1307	.	+	.	status known
RG1G20852	reformat.pl	CDS	1535	1716	.	+	.	status known
RG1G20852	reformat.pl	CDS	1938	2140	.	+	.	status known
RG1G20852	reformat.pl	CDS	2720	3642	.	+	.	status known
RG1G20852	reformat.pl	CDS	3841	4064	.	+	.	status known
RG1G20852	reformat.pl	CDS	4134	4889	.	+	.	status known
RG1G20852	reformat.pl	CDS	4941	5135	.	+	.	status known
RG1G20852	reformat.pl	CDS	5205	5588	.	+	.	status known
RG1G20853	reformat.pl	CDS	1194	1739	.	+	.	status known
RG1G20854	reformat.pl	CDS	1099	1317	.	+	.	status known
RG1G20855	reformat.pl	CDS	1001	1696	.	+	.	status known
RG1G20856	reformat.pl	CDS	1089	1286	.	+	.	status known
RG1G20856	reformat.pl	CDS	1714	1776	.	+	.	status known
RG1G20856	reformat.pl	CDS	1837	1908	.	+	.	status known
RG1G20856	reformat.pl	CDS	1965	2078	.	+	.	status known
RG1G20858	reformat.pl	CDS	1001	1195	.	+	.	status known
RG1G20859	reformat.pl	intron	1068	1365	.	+	.	status known
RG1G20859	reformat.pl	CDS	1585	1863	.	+	.	status known
RG1G20860	reformat.pl	CDS	1182	1652	.	+	.	status known
RG1G20861	reformat.pl	intron	1128	1553	.	+	.	status known
RG1G20861	reformat.pl	CDS	1560	2033	.	+	.	status known
RG1G20865	reformat.pl	CDS	1100	1202	.	+	.	status known
RG1G20865	reformat.pl	CDS	1367	1677	.	+	.	status known
RG1G20865	reformat.pl	CDS	1739	2410	.	+	.	status known
RG1G20865	reformat.pl	CDS	2967	3520	.	+	.	status known
RG1G20865	reformat.pl	CDS	3589	3762	.	+	.	status known
RG1G20865	reformat.pl	CDS	3989	4128	.	+	.	status known
RG1G20865	reformat.pl	CDS	4221	4306	.	+	.	status known
RG1G20865	reformat.pl	CDS	5075	5141	.	+	.	status known
RG1G20865	reformat.pl	CDS	5205	5380	.	+	.	status known
RG1G20867	reformat.pl	CDS	1098	2294	.	+	.	status known
RG1G20867	reformat.pl	CDS	2364	2513	.	+	.	status known
RG1G20868	reformat.pl	intron	1079	1325	.	+	.	status known
RG1G20868	reformat.pl	CDS	1388	1461	.	+	.	status known
RG1G20868	reformat.pl	CDS	1527	1665	.	+	.	status known
RG1G20868	reformat.pl	CDS	1726	1855	.	+	.	status known
RG1G20868	reformat.pl	CDS	1984	2078	.	+	.	status known
RG1G20868	reformat.pl	CDS	2309	2545	.	+	.	status known
RG1G20868	reformat.pl	CDS	2605	2706	.	+	.	status known
RG1G20871	reformat.pl	intron	1078	1714	.	+	.	status known
RG1G20871	reformat.pl	CDS	1876	1891	.	+	.	status known
RG1G20871	reformat.pl	CDS	1946	2449	.	+	.	status known
RG1G20871	reformat.pl	CDS	2849	3162	.	+	.	status known
RG1G20871	reformat.pl	CDS	3258	3533	.	+	.	status known
RG1G20871	reformat.pl	CDS	3603	3844	.	+	.	status known
RG1G20871	reformat.pl	CDS	3955	4534	.	+	.	status known
RG1G20873	reformat.pl	CDS	1061	1356	.	+	.	status known
RG1G20873	reformat.pl	CDS	1414	2155	.	+	.	status known
RG1G20875	reformat.pl	intron	1184	7570	.	+	.	status known
RG1G20875	reformat.pl	CDS	7751	7884	.	+	.	status known
RG1G20875	reformat.pl	CDS	7954	9949	.	+	.	status known
RG1G20876	reformat.pl	CDS	1029	1367	.	+	.	status known
RG1G20876	reformat.pl	CDS	1457	1612	.	+	.	status known
RG1G20876	reformat.pl	CDS	1684	2097	.	+	.	status known
RG1G20877	reformat.pl	intron	1154	1270	.	+	.	status known
RG1G20877	reformat.pl	CDS	1285	1571	.	+	.	status known
RG1G20877	reformat.pl	CDS	1629	1875	.	+	.	status known
RG1G20877	reformat.pl	CDS	1947	2113	.	+	.	status known
RG1G20877	reformat.pl	CDS	2217	2399	.	+	.	status known
RG1G20877	reformat.pl	CDS	2502	2795	.	+	.	status known
RG1G20877	reformat.pl	CDS	2941	3067	.	+	.	status known
RG1G20877	reformat.pl	CDS	3188	3244	.	+	.	status known
RG1G20879	reformat.pl	intron	1123	6697	.	+	.	status known
RG1G20879	reformat.pl	CDS	6777	7114	.	+	.	status known
RG1G20879	reformat.pl	CDS	7174	8814	.	+	.	status known
RG1G20879	reformat.pl	CDS	8876	9149	.	+	.	status known
RG1G20879	reformat.pl	CDS	9278	9310	.	+	.	status known
RG1G20879	reformat.pl	CDS	9818	13559	.	+	.	status known
RG1G20879	reformat.pl	CDS	14762	15087	.	+	.	status known
RG1G20880	reformat.pl	CDS	1001	1570	.	+	.	status known
RG1G20881	reformat.pl	intron	1198	1564	.	+	.	status known
RG1G20881	reformat.pl	CDS	1823	1879	.	+	.	status known
RG1G20881	reformat.pl	CDS	15615	15720	.	+	.	status known
RG1G20881	reformat.pl	CDS	15817	15947	.	+	.	status known
RG1G20881	reformat.pl	CDS	17385	17501	.	+	.	status known
RG1G20881	reformat.pl	CDS	19361	19694	.	+	.	status known
RG1G20881	reformat.pl	CDS	22194	22582	.	+	.	status known
RG1G20881	reformat.pl	CDS	22819	22937	.	+	.	status known
RG1G20881	reformat.pl	CDS	23056	23234	.	+	.	status known
RG1G20881	reformat.pl	CDS	23299	23480	.	+	.	status known
RG1G20883	reformat.pl	CDS	1001	1096	.	+	.	status known
RG1G20883	reformat.pl	CDS	1391	1712	.	+	.	status known
RG1G20883	reformat.pl	CDS	1762	2135	.	+	.	status known
RG1G20884	reformat.pl	CDS	1174	1446	.	+	.	status known
RG1G20886	reformat.pl	CDS	1001	1181	.	+	.	status known
RG1G20886	reformat.pl	CDS	2220	2965	.	+	.	status known
RG1G20887	reformat.pl	CDS	1120	1171	.	+	.	status known
RG1G20887	reformat.pl	CDS	1231	1348	.	+	.	status known
RG1G20887	reformat.pl	CDS	1413	1524	.	+	.	status known
RG1G20887	reformat.pl	CDS	1585	1715	.	+	.	status known
RG1G20887	reformat.pl	CDS	1791	2125	.	+	.	status known
RG1G20887	reformat.pl	CDS	2368	2426	.	+	.	status known
RG1G20887	reformat.pl	intron	2722	2779	.	+	.	status known
RG1G20887	reformat.pl	intron	3033	3201	.	+	.	status known
RG1G20889	reformat.pl	CDS	1140	1172	.	+	.	status known
RG1G20889	reformat.pl	CDS	1229	1661	.	+	.	status known
RG1G20889	reformat.pl	CDS	1819	2043	.	+	.	status known
RG1G20889	reformat.pl	CDS	2105	2211	.	+	.	status known
RG1G20889	reformat.pl	CDS	2268	2403	.	+	.	status known
RG1G20889	reformat.pl	CDS	2462	2638	.	+	.	status known
RG1G20889	reformat.pl	CDS	2695	2896	.	+	.	status known
RG1G20889	reformat.pl	CDS	3000	3204	.	+	.	status known
RG1G20890	reformat.pl	CDS	1113	1469	.	+	.	status known
RG1G20892	reformat.pl	CDS	1084	2032	.	+	.	status known
RG1G20892	reformat.pl	CDS	2089	2560	.	+	.	status known
RG1G20892	reformat.pl	CDS	2640	3298	.	+	.	status known
RG1G20892	reformat.pl	CDS	3353	3492	.	+	.	status known
RG1G20893	reformat.pl	CDS	1001	1630	.	+	.	status known
RG1G20894	reformat.pl	intron	1028	1296	.	+	.	status known
RG1G20894	reformat.pl	CDS	1447	1635	.	+	.	status known
RG1G20894	reformat.pl	CDS	1890	2261	.	+	.	status known
RG1G20895	reformat.pl	CDS	1091	1141	.	+	.	status known
RG1G20895	reformat.pl	CDS	1197	1334	.	+	.	status known
RG1G20895	reformat.pl	CDS	1391	1611	.	+	.	status known
RG1G20895	reformat.pl	CDS	1676	1801	.	+	.	status known
RG1G20895	reformat.pl	CDS	1853	1934	.	+	.	status known
RG1G20895	reformat.pl	intron	2128	2182	.	+	.	status known
RG1G20897	reformat.pl	CDS	1064	1074	.	+	.	status known
RG1G20897	reformat.pl	CDS	1143	1157	.	+	.	status known
RG1G20897	reformat.pl	CDS	1220	2162	.	+	.	status known
RG1G20904	reformat.pl	intron	1612	3070	.	+	.	status known
RG1G20904	reformat.pl	CDS	3238	3348	.	+	.	status known
RG1G20904	reformat.pl	CDS	3449	3621	.	+	.	status known
RG1G20904	reformat.pl	CDS	3681	3772	.	+	.	status known
RG1G20904	reformat.pl	CDS	3838	4031	.	+	.	status known
RG1G20904	reformat.pl	CDS	4093	4288	.	+	.	status known
RG1G20904	reformat.pl	CDS	4426	4779	.	+	.	status known
RG1G20904	reformat.pl	CDS	4844	4991	.	+	.	status known
RG1G20904	reformat.pl	CDS	5060	5402	.	+	.	status known
RG1G20906	reformat.pl	CDS	1001	1598	.	+	.	status known
RG1G20906	reformat.pl	CDS	2237	2610	.	+	.	status known
RG1G20907	reformat.pl	CDS	1202	1399	.	+	.	status known
RG1G20910	reformat.pl	CDS	1019	1072	.	+	.	status known
RG1G20910	reformat.pl	CDS	1134	1643	.	+	.	status known
RG1G20911	reformat.pl	CDS	1139	1570	.	+	.	status known
RG1G20913	reformat.pl	CDS	1235	1471	.	+	.	status known
RG1G20915	reformat.pl	CDS	1120	1208	.	+	.	status known
RG1G20915	reformat.pl	CDS	1492	1864	.	+	.	status known
RG1G20915	reformat.pl	CDS	1927	2058	.	+	.	status known
RG1G20917	reformat.pl	CDS	1183	1227	.	+	.	status known
RG1G20917	reformat.pl	CDS	19684	19860	.	+	.	status known
RG1G20917	reformat.pl	CDS	20315	20386	.	+	.	status known
RG1G20917	reformat.pl	CDS	20790	20807	.	+	.	status known
RG1G20922	reformat.pl	intron	1190	1275	.	+	.	status known
RG1G20922	reformat.pl	CDS	1328	1612	.	+	.	status known
RG1G20922	reformat.pl	CDS	1903	2172	.	+	.	status known
RG1G20922	reformat.pl	CDS	2230	2381	.	+	.	status known
RG1G20922	reformat.pl	CDS	3427	3524	.	+	.	status known
RG1G20922	reformat.pl	CDS	3581	3707	.	+	.	status known
RG1G20922	reformat.pl	CDS	3783	4016	.	+	.	status known
RG1G20922	reformat.pl	CDS	4082	4293	.	+	.	status known
RG1G20922	reformat.pl	CDS	4357	5402	.	+	.	status known
RG1G20923	reformat.pl	intron	1032	1303	.	+	.	status known
RG1G20923	reformat.pl	CDS	1304	1870	.	+	.	status known
RG1G20923	reformat.pl	CDS	2079	3212	.	+	.	status known
RG1G20923	reformat.pl	CDS	3440	3658	.	+	.	status known
RG1G20924	reformat.pl	CDS	1266	1493	.	+	.	status known
RG1G20925	reformat.pl	intron	1353	6253	.	+	.	status known
RG1G20925	reformat.pl	CDS	6396	6644	.	+	.	status known
RG1G20925	reformat.pl	CDS	7474	7482	.	+	.	status known
RG1G20929	reformat.pl	CDS	1190	1789	.	+	.	status known
RG1G20929	reformat.pl	CDS	1849	2190	.	+	.	status known
RG1G20929	reformat.pl	CDS	2246	2599	.	+	.	status known
RG1G20931	reformat.pl	CDS	1099	1250	.	+	.	status known
RG1G20931	reformat.pl	CDS	1318	1819	.	+	.	status known
RG1G20931	reformat.pl	CDS	1891	2043	.	+	.	status known
RG1G20932	reformat.pl	CDS	1240	2931	.	+	.	status known
RG1G20936	reformat.pl	CDS	1349	1466	.	+	.	status known
RG1G20936	reformat.pl	CDS	1532	1803	.	+	.	status known
RG1G20936	reformat.pl	CDS	1869	2018	.	+	.	status known
RG1G20936	reformat.pl	CDS	2082	2624	.	+	.	status known
RG1G20936	reformat.pl	intron	2659	2724	.	+	.	status known
RG1G20938	reformat.pl	CDS	1001	2965	.	+	.	status known
RG1G20939	reformat.pl	CDS	1012	1413	.	+	.	status known
RG1G20940	reformat.pl	intron	1274	1335	.	+	.	status known
RG1G20940	reformat.pl	CDS	1468	1641	.	+	.	status known
RG1G20940	reformat.pl	CDS	1904	2438	.	+	.	status known
RG1G20940	reformat.pl	CDS	2952	3352	.	+	.	status known
RG1G20941	reformat.pl	CDS	1169	1411	.	+	.	status known
RG1G20942	reformat.pl	CDS	1093	1419	.	+	.	status known
RG1G20943	reformat.pl	intron	1021	1699	.	+	.	status known
RG1G20943	reformat.pl	CDS	1814	2023	.	+	.	status known
RG1G20943	reformat.pl	CDS	2284	2402	.	+	.	status known
RG1G20943	reformat.pl	CDS	2479	3018	.	+	.	status known
RG1G20943	reformat.pl	CDS	3197	3492	.	+	.	status known
RG1G20943	reformat.pl	CDS	3627	3727	.	+	.	status known
RG1G20944	reformat.pl	intron	1205	1265	.	+	.	status known
RG1G20944	reformat.pl	CDS	1327	1539	.	+	.	status known
RG1G20945	reformat.pl	CDS	1001	1951	.	+	.	status known
RG1G20946	reformat.pl	CDS	1112	2146	.	+	.	status known
RG1G20949	reformat.pl	CDS	1044	2648	.	+	.	status known
RG1G20950	reformat.pl	intron	1151	1236	.	+	.	status known
RG1G20950	reformat.pl	CDS	1240	2964	.	+	.	status known
RG1G20954	reformat.pl	CDS	1117	1380	.	+	.	status known
RG1G20954	reformat.pl	CDS	1440	1652	.	+	.	status known
RG1G20957	reformat.pl	CDS	1001	1016	.	+	.	status known
RG1G20957	reformat.pl	CDS	1384	1508	.	+	.	status known
RG1G20957	reformat.pl	CDS	1575	1733	.	+	.	status known
RG1G20960	reformat.pl	CDS	1066	1161	.	+	.	status known
RG1G20960	reformat.pl	CDS	1222	1349	.	+	.	status known
RG1G20960	reformat.pl	CDS	1399	1537	.	+	.	status known
RG1G20960	reformat.pl	CDS	1603	1617	.	+	.	status known
RG1G20964	reformat.pl	intron	1023	2501	.	+	.	status known
RG1G20964	reformat.pl	CDS	3038	3496	.	+	.	status known
RG1G20964	reformat.pl	CDS	3764	4716	.	+	.	status known
RG1G20964	reformat.pl	CDS	4964	5444	.	+	.	status known
RG1G20971	reformat.pl	CDS	1130	1210	.	+	.	status known
RG1G20971	reformat.pl	CDS	1795	2083	.	+	.	status known
RG1G20971	reformat.pl	CDS	2788	3119	.	+	.	status known
RG1G20971	reformat.pl	CDS	3611	3684	.	+	.	status known
RG1G20971	reformat.pl	CDS	3747	4062	.	+	.	status known
RG1G20972	reformat.pl	intron	1130	2876	.	+	.	status known
RG1G20972	reformat.pl	CDS	3405	3473	.	+	.	status known
RG1G20972	reformat.pl	CDS	15899	16214	.	+	.	status known
RG1G20972	reformat.pl	CDS	21624	21717	.	+	.	status known
RG1G20972	reformat.pl	CDS	21785	21868	.	+	.	status known
RG1G20972	reformat.pl	CDS	22245	22693	.	+	.	status known
RG1G20972	reformat.pl	CDS	22763	23447	.	+	.	status known
RG1G20972	reformat.pl	CDS	26228	26408	.	+	.	status known
RG1G20972	reformat.pl	CDS	26499	27082	.	+	.	status known
RG1G20972	reformat.pl	CDS	27144	31923	.	+	.	status known
RG1G20972	reformat.pl	CDS	31987	32101	.	+	.	status known
RG1G20972	reformat.pl	CDS	32161	32276	.	+	.	status known
RG1G20972	reformat.pl	CDS	32338	32721	.	+	.	status known
RG1G20974	reformat.pl	CDS	1084	1282	.	+	.	status known
RG1G20974	reformat.pl	CDS	1437	2284	.	+	.	status known
RG1G20975	reformat.pl	CDS	1026	1280	.	+	.	status known
RG1G20978	reformat.pl	intron	1245	6163	.	+	.	status known
RG1G20978	reformat.pl	CDS	6168	6353	.	+	.	status known
RG1G20978	reformat.pl	CDS	8292	8997	.	+	.	status known
RG1G20978	reformat.pl	CDS	9062	9711	.	+	.	status known
RG1G20981	reformat.pl	CDS	1311	1658	.	+	.	status known
RG1G20982	reformat.pl	intron	1161	1222	.	+	.	status known
RG1G20982	reformat.pl	CDS	1517	1532	.	+	.	status known
RG1G20982	reformat.pl	CDS	2128	2557	.	+	.	status known
RG1G20982	reformat.pl	CDS	2615	2885	.	+	.	status known
RG1G20982	reformat.pl	CDS	2942	3310	.	+	.	status known
RG1G20982	reformat.pl	CDS	3369	3635	.	+	.	status known
RG1G20983	reformat.pl	CDS	1001	1103	.	+	.	status known
RG1G20983	reformat.pl	CDS	1266	1348	.	+	.	status known
RG1G20983	reformat.pl	CDS	1411	1659	.	+	.	status known
RG1G20983	reformat.pl	CDS	2060	2469	.	+	.	status known
RG1G20983	reformat.pl	CDS	2527	2569	.	+	.	status known
RG1G20984	reformat.pl	intron	1366	1594	.	+	.	status known
RG1G20984	reformat.pl	intron	1644	1701	.	+	.	status known
RG1G20984	reformat.pl	CDS	1761	1873	.	+	.	status known
RG1G20984	reformat.pl	CDS	6359	6450	.	+	.	status known
RG1G20984	reformat.pl	CDS	6622	6875	.	+	.	status known
RG1G20984	reformat.pl	CDS	6937	7144	.	+	.	status known
RG1G20984	reformat.pl	CDS	7275	7354	.	+	.	status known
RG1G20985	reformat.pl	CDS	1001	3748	.	+	.	status known
RG1G20986	reformat.pl	intron	1271	3894	.	+	.	status known
RG1G20986	reformat.pl	CDS	3897	4307	.	+	.	status known
RG1G20986	reformat.pl	CDS	4668	4868	.	+	.	status known
RG1G20988	reformat.pl	CDS	1079	1121	.	+	.	status known
RG1G20988	reformat.pl	CDS	1519	2567	.	+	.	status known
RG1G20991	reformat.pl	CDS	1171	1221	.	+	.	status known
RG1G20991	reformat.pl	CDS	1451	1647	.	+	.	status known
RG1G20991	reformat.pl	CDS	1779	2019	.	+	.	status known
RG1G20993	reformat.pl	CDS	1110	1191	.	+	.	status known
RG1G20993	reformat.pl	CDS	1248	1452	.	+	.	status known
RG1G20993	reformat.pl	CDS	1508	1784	.	+	.	status known
RG1G20994	reformat.pl	CDS	1064	1133	.	+	.	status known
RG1G20994	reformat.pl	CDS	1200	1370	.	+	.	status known
RG1G20994	reformat.pl	CDS	1421	1632	.	+	.	status known
RG1G20994	reformat.pl	intron	2114	2504	.	+	.	status known
RG1G20995	reformat.pl	CDS	1121	2365	.	+	.	status known
RG1G20995	reformat.pl	CDS	2441	2557	.	+	.	status known
RG1G20996	reformat.pl	CDS	1089	1124	.	+	.	status known
RG1G20996	reformat.pl	CDS	1193	1339	.	+	.	status known
RG1G20996	reformat.pl	CDS	1397	1519	.	+	.	status known
RG1G20996	reformat.pl	CDS	1573	1677	.	+	.	status known
RG1G20998	reformat.pl	intron	1062	1183	.	+	.	status known
RG1G20998	reformat.pl	CDS	1202	1253	.	+	.	status known
RG1G20998	reformat.pl	CDS	3132	3243	.	+	.	status known
RG1G20998	reformat.pl	CDS	3375	3509	.	+	.	status known
RG1G20998	reformat.pl	CDS	3849	3961	.	+	.	status known
RG1G20998	reformat.pl	CDS	4268	4417	.	+	.	status known
RG1G20998	reformat.pl	CDS	4570	5720	.	+	.	status known
RG1G21000	reformat.pl	intron	1204	1265	.	+	.	status known
RG1G21000	reformat.pl	intron	1357	1414	.	+	.	status known
RG1G21000	reformat.pl	CDS	1444	1556	.	+	.	status known
RG1G21000	reformat.pl	CDS	1705	2393	.	+	.	status known
RG1G21000	reformat.pl	CDS	2460	2613	.	+	.	status known
RG1G21000	reformat.pl	CDS	2673	3519	.	+	.	status known
RG1G21003	reformat.pl	CDS	1119	1322	.	+	.	status known
RG1G21003	reformat.pl	CDS	1388	1406	.	+	.	status known
RG1G21003	reformat.pl	CDS	2002	2327	.	+	.	status known
RG1G21007	reformat.pl	intron	1371	1574	.	+	.	status known
RG1G21007	reformat.pl	CDS	1692	1763	.	+	.	status known
RG1G21007	reformat.pl	CDS	1819	2001	.	+	.	status known
RG1G21010	reformat.pl	CDS	1001	1050	.	+	.	status known
RG1G21010	reformat.pl	CDS	6944	7100	.	+	.	status known
RG1G21010	reformat.pl	CDS	7911	8778	.	+	.	status known
RG1G21010	reformat.pl	CDS	8846	8958	.	+	.	status known
RG1G21010	reformat.pl	CDS	9376	9558	.	+	.	status known
RG1G21011	reformat.pl	intron	1305	13984	.	+	.	status known
RG1G21011	reformat.pl	CDS	14172	14279	.	+	.	status known
RG1G21011	reformat.pl	CDS	16359	16446	.	+	.	status known
RG1G21011	reformat.pl	CDS	16887	16972	.	+	.	status known
RG1G21011	reformat.pl	CDS	18780	18887	.	+	.	status known
RG1G21011	reformat.pl	CDS	22166	22333	.	+	.	status known
RG1G21011	reformat.pl	CDS	22645	23219	.	+	.	status known
RG1G21011	reformat.pl	CDS	23298	23589	.	+	.	status known
RG1G21013	reformat.pl	CDS	1001	1077	.	+	.	status known
RG1G21013	reformat.pl	CDS	1139	1463	.	+	.	status known
RG1G21014	reformat.pl	CDS	1002	1198	.	+	.	status known
RG1G21014	reformat.pl	CDS	1365	1541	.	+	.	status known
RG1G21014	reformat.pl	CDS	1591	1790	.	+	.	status known
RG1G21014	reformat.pl	CDS	1853	2415	.	+	.	status known
RG1G21014	reformat.pl	CDS	2478	2625	.	+	.	status known
RG1G21014	reformat.pl	CDS	2686	2708	.	+	.	status known
RG1G21015	reformat.pl	CDS	1001	1411	.	+	.	status known
RG1G21016	reformat.pl	CDS	1028	1078	.	+	.	status known
RG1G21016	reformat.pl	CDS	1248	1381	.	+	.	status known
RG1G21016	reformat.pl	CDS	1441	1744	.	+	.	status known
RG1G21016	reformat.pl	CDS	2228	2353	.	+	.	status known
RG1G21017	reformat.pl	intron	1213	2399	.	+	.	status known
RG1G21017	reformat.pl	CDS	2457	2788	.	+	.	status known
RG1G21017	reformat.pl	CDS	2854	3310	.	+	.	status known
RG1G21017	reformat.pl	CDS	3375	3791	.	+	.	status known
RG1G21018	reformat.pl	intron	1023	1097	.	+	.	status known
RG1G21018	reformat.pl	CDS	2003	2293	.	+	.	status known
RG1G21019	reformat.pl	CDS	1104	1373	.	+	.	status known
RG1G21019	reformat.pl	CDS	1456	1528	.	+	.	status known
RG1G21019	reformat.pl	CDS	1612	1670	.	+	.	status known
RG1G21021	reformat.pl	CDS	1001	1149	.	+	.	status known
RG1G21021	reformat.pl	CDS	1224	1288	.	+	.	status known
RG1G21021	reformat.pl	CDS	4114	5021	.	+	.	status known
RG1G21025	reformat.pl	intron	1137	1221	.	+	.	status known
RG1G21025	reformat.pl	CDS	1400	1495	.	+	.	status known
RG1G21025	reformat.pl	CDS	1568	1600	.	+	.	status known
RG1G21025	reformat.pl	CDS	1655	1828	.	+	.	status known
RG1G21025	reformat.pl	CDS	1882	1914	.	+	.	status known
RG1G21025	reformat.pl	CDS	1975	2229	.	+	.	status known
RG1G21025	reformat.pl	CDS	2288	2395	.	+	.	status known
RG1G21025	reformat.pl	CDS	2456	2515	.	+	.	status known
RG1G21025	reformat.pl	CDS	2615	2710	.	+	.	status known
RG1G21025	reformat.pl	CDS	2849	3100	.	+	.	status known
RG1G21025	reformat.pl	CDS	3153	3234	.	+	.	status known
RG1G21025	reformat.pl	CDS	3292	3719	.	+	.	status known
RG1G21025	reformat.pl	CDS	3855	3959	.	+	.	status known
RG1G21026	reformat.pl	CDS	1001	2260	.	+	.	status known
RG1G21027	reformat.pl	CDS	1001	1408	.	+	.	status known
[truncated: 22,990 more rows]
