# Supplementary material for: Automatic generation of gene finders for eukaryotic species
Source: BMC Bioinformatics. 2006 May 21;7:263. doi: 10.1186/1471-2105-7-263 (PMC1522026; doi:10.1186/1471-2105-7-263)
Supplement: Additional File 15 — The sequence part of the training set for D. rerio. The file is in Fasta format and packed using bzip2. [file 1471-2105-7-263-S15.bz2 › 1471-2105-7-263-S15]

>RGAMF0060 Genomic segment corresponding to mRNA: NM_130921 Danio rerio nonspecific cytotoxic cell receptor protein 1 (nccrp1), mRNA.
CATTTACATTGATATTTTAGAAACACATTTGAAATATCTATTCATGCATTCAGTTTCAAC
CGCTTTTCCTTGGCCGGTTCGCGGGGTCAGCAGTCTTAGGAGAGAACCTTAGACTTCCCT
CTTCCCAGACACTCCAGCTCCGCCAGCCAAGAAAAGACATAGTCCCTCCAGAGTGTCCTG
GGTCCTACCCAATGCCTCCTACTGGTGGGACATGCCTGAAACACCTCCCTAGGTAATTCT
TTGAAAAACCGCATTATAATTGTAACCCTTCATTCATTCATTTTCTTTTCGGCTTAGTTA
TTCTTGGGTTGCCACAGCGGAATGAACCACCAACTTATCCAGCATGTTTTACGCAGCAGA
TGCCCTTCCAGCTGCAACCCATCTCTGGGAAACCCAGTAACGTAATGTAATTTAATTAAC
TTGTAAATATACTCATCAAAAATTTAAGTTTTAGTAAATGTTCTCTCAGAGACTAAACCT
CTTAACAGGACTAATGTACACATTTTTAACAAAATAAAAGTTAAACTTAAATATATATAT
ATATATGAATTTATGCACACACATTTTCCAAAACACCATTCACTGTAAGTTATGTTGAAT
TTGGATAGTGCAACAAACTGCCAGTAAATCTCTGCTGCTGACGTGATAAGCCAATGGTGT
TGTGTTAAAGGGTGTGGTACAGTTCAGCTGTCTGTCTGCTGCACATGAATTATGCTCTCT
ACCACCTCAACTGTCTTTATATAAAACAACACCATCAATAAAGTGCCTGAAAGATACCAC
TGCGTTTCGGACCATATGACAAGAACAGTGTATGCCTCATACTGCTCAAAATAATGTATC
AAGTGTCTTGGCACCATCGTCAAACAGGGGTGGTCTGTGACTTGTGACTCACCTGTGAGT
AAAGTGCAATTAAGTAACTTGCGCAAATGCAGAAAGCTCAGAAGTTCTGCGTTAGTTGTA
GGGCGGGGCAGACCATAATAAAACACTTCCTCGAGACTGCAGTGAGCGGACCACGGGGGA
AACAGTCTGACTCTGCAATGGCGACTGACTGGAAGCAGAAGTGTGACTCGGAATGGCAGC
TCGGGGCTCACGGTGTCCCAATGCCTGACACCGTGGACTGGAAATCGGTGTTCGAGACGA
AGCCGTTCGAGCGCAATCTACTGCAAAACCCCTCGCCTTACGGTAATGACGTCACACACA
GGCGTATTCACATATGGCGGTGCTACTTTGTATATGTCATACCTTGGTGAAATCTCTGCT
CGAACATTGTTGTTTCTGTATAAAGTAAAAGATATTTTGAGCTGGAGAACTAGAGAAGAC
CGAGGTTATGGTTGTAGCACTGATGTTTGACTTCTGCTGTTGTTACACAATCAGTTTAAC
TATTGAGAAATTAGCAAGGCAAGGCAGTGTTTTCATATAGCACATTTCATACACAGTGGC
AATTCAAAGTGCTTTACATAAACAGGAATAAAAGAGAAAAGTATAAGAAAATAAAAACAA
ATAATAAATGTGATTTTTTAAAAAATTACAAACATTAAAAAGTGTTAAAACAGGTTTTAA
AAGAATGAAAAAGAAAGACATAATAGTGTGAACTGTCGGATGTAGCACATTGCTCCTTCA
TTAAAAGCACAGCTAAACAGATGTGTTTTCGGTCTTGAATTGAATGTACATAATGTTGGA
GCACATCTTATCCTTTCTAAAAGCTGATTCCAGCAGCGAGGGGCATAATAGGCCAGTTTA
TGTTTTTTTGACGGAACTCTTGGAATTTCTAGTTTATCTGATCCGAAAGATCTGAGTGGT
TTGCATTCAGTGAGCATATCTGTAATGAGGTCTTAGGCCATTTAGTGATTTATAGACAAG
TAATACTTTAAAATCCATTCTGAAAGTAACTGGGAGTCGGTGTAAAGACCTAAGGACAGG
TGTGATGTGCTCTGATTTTCTGGTTCTGGTCAGGATCCTGGCCACAGCATTCTGGATGAG
CTGCAACTGTCTTGCTGATGAATATAGTTTGAAAGCATAACTGATGATGTGAAAATAGTT
GCTAATTTCAAAGTTGTTGCTAATATCCCCTTTTATTTATTTATTATTATTTGAGTTTTT
TTTATTATTATTCGTTTGAACACTTTTTGAATGTTGAATGGAGACCCTCTTTGTCAAACT
TTTTGCTCTTGAATTGGTTTAACATTGTGCAAGATGCTAAAAGGGGATATTGTACTGTAT
AACATCTTTGTTGTTCTTATTATAAAGGAAATATGTCAAGAGCTCAGTCTGTGCAGTGAT
TTATAGAATGAGCAGCATTAAATCATTCGGAGTGTGCAAATAAGCTTCCCATAATTTGTT
TTACATAACCTAAAAATGGTGCAAAATTTGCTTATAAATTATGGATATTTGTATTTGGTT
AAATTAAATTTTTTTTAATCATTCTGATCTTTAAATTTCTTGTCTTTTTTTTTTTTTTCT
CCTTTTGCTTACCAGGTGTGAACCACACTGTTCCGCCACCTGAACCCCATCGGTCAGGAA
TACCACCTCCTTCAGACCGACCACCTCAGTTGGAGCCTGAAGGTGAGTCTGTAACCAAAA
CTTTATGTTTGCTTCCCAGAAAATGCTGAAATGTATAACTTGCAATGAATGTGTGCCATT
AACCATTCTTAAAGTATTTTACAGCAAATAAATTGAGTGAAAATGTTATCCTGTTCTGTG
ATGCTAAATGTAGGTAATTTCTCTGGCTGGAAAACTAAAACAGAAGTTTTGCCCTATGAC
ACTAGTGGAATTCCTCCCGGTGTTGTGATCTGCCAGCTTCCTCAGCACAGGTTAATCACA
GTTTTTTACACAACAAAACTATAAAATAAATTAAAACACTGGTCATTAGATGTATTCATA
TACGAAATGGTATTGTAACTTGTGTAGAAAAAATGTACATCTTGTGTTGCTTCTGTAGAA
CTGTATTTAATAATGTGAATCTAGTTACTTACAATTACAATTATACATTTTTTTGTCTTA
TACATGCAAAAAAGACCCCCGTAAACCTCTCACAGTTACATAACCATTACTATTTTAGAA
TGTTTCTCTGTATTTGAATCAGATCTGAGCAAGACAATCACTTGTCAATGTTTTTTGGGG
TGAGAAAGAGGTCACCCAGTCTGCCTGATATGACTGACTGTTTAGCATTTTTATCTCAGG
TGGTTCACTCTAGAGCAGTGTGTGGACCTGAAGGCAGCAGGTCTGTGGGACCAACTGCTG
GACGACTTTCAGCCAGAGATTGTCATTGAAGACTGGTGAGTTATGAGCTGCTTATTAAAA
TGTCCAATTGCAGTTTATGCAGACTTCTAATAACTAGGGGGGAAATTAAACCATTTTAAC
AACATTTGCATGTTCTTAATGTACTTTTAACTACACGCATTTCAAATGGCTTGAATGGGA
AAAAAACAGATAATGTGCATAGAAGTCTGTCTGCAGTGGTCATAGCTACACTTTTTTTAA
TTCCAACATTAAGCAATTTGACCTGCAGTGTGTATTTGTTTCTCCTAATGGTTAGGTATG
AGGAAAGCCAGCTTCATAAATGCATCTATCAGCTTGATGTGAAGCTCCTGGGTGCTGATG
GTGAGACTGTTATCAAGCAGCATACTTATAACCCTGAAGAGGACCTGGAGTGCTACTCAC
ACACCTGGAAAAAGGTAGCACAAACATGCACATGTACATTAATTTTCAACAATATTTGAT
ATTCTTGTCAACATAATGTGTGTTTTTTTTTGTGCACAGGTCTCCCATGTGTTCTCCAAG
TATGGGCCGGGGGTGCGGTACATTCACTTCCTCCACAGACTGAAGAACCAGTTCATGGTT
GAATTCTTTAATACCAAAGTCACAGACAGCTCAGTTATTGTCAAGGCCAGCAAACCCAGT
GTGAAATAATAATCCATCAGTCAAATTAATTTGATAAAGTCAGCAATAATATTACAAGTA
TTCAACTTGCATAGTTCTTAAAGTAACTGCATTGACAGTAATATAATAAAACATTCCTTT
CTCAATTTGTGACTTTTTTAATTATTATTAATTATGGTTCCATTTTTATTTAAGTATTTA
AAAGGTAATTAGTTTTTTTTTGTGAGAAAGCTATTTGTTTACTCCCCATCAAGTGTTTGC
AAATTGTTTAGATTTTTTTTTTTTTTTTTTTTTTTGGTGTGCAAAAAAGATTAAGATTAT
TTTAAAGGAGCTCAGAATCTTGAAGCCACTGACACCAGTAGAAAAGGCACCATATAAGTC
AATGGCTACTTTACCAAAATTCTTCAAAATGACTTATTTTGTGTTAAACAGAAGAAAGAA
ACTTTCACTGACCAAGTGGAGGGTAAATAACTGATGTTGGAATTGACTTTTTTGGGAGAA
TTATCACATTAAGCCCAGCAGATGGCGATATAGCCCAACAATTATTAGTCTACAAACAAA
ATTTTGTGTGACCCATCCTGTCACGGATTTCTATGCTAAATAAAAAAAAATTATTGTACA
AAATAACCACAATCACGATTATAGAATAAGATTTTTTGTTTTTGTTGTCGGTGGCTGTAT
TTAAGAGAGTACTTAAGAGGCTGTAAAACTAACTAGTGTATAGGCTAATCCATAGGCTAG
TAAGTTAACCATAATATTGTAGCACTATGTTTACTGTGGTAACGTGTTATTAAGTAAGCA
ATATAATTATATTTGTTGCCAAGCGATATATTTAATAACTATTAGGCTATTATATTTCAT
TAATACGAAACAATAAAATATATTGTGTGCAACAAACAAAACTGAAAACATGTCCTCATC
GTTTTTGACAGCGCATTTAATGAATTATTTAAAGTACGAAGGTTCAACAAAAGCTAAATA
TTATTTTGTTTATGTTGGTCTGTAGTGGGCCCTTTTTCTTCAGATTTATAAAGTGTATGT
AAAGGCCGCTGTTGATGTATTTTGACGCACCAATCAGAGCGTCGCGTTGAGCTGCTGCGC
AGTCTACAGCGTGCTGTACGCGTGGAGGATGCGCGCTTGTTTG
>RGAMF0061 Genomic segment corresponding to mRNA: NM_130949 Danio rerio forkhead box A2 (foxa2), mRNA.
TAGTTCAGTATTTTAAATTTGCTGTTTTTTTCTTTGCCTTTAGTTAGAGCTTCACCAAGC
ACCACCAACTAAACACAGTGGATGGCAAACAAAGTGTACAAATGTTAGGCTACTTTGTTT
AATGAAGGCAATCAAATCTTGCCACTGAGCTCTGCAGAATCAACACTGATGACCTGATCT
TACATTAGCAAACTGTGTACCGCTATTAGTTACATAAACTAGAGCGCAGGCAAACAAATG
AATTCAAAATAGATTTTTTTAGAATAATACTGTGCGTGTTATTCTGGCCTATATTTGTAC
CTTGATTTTTATTGGCTTACTTAATTATGCCGTGCAATTATGCCGATGAAAAACAAAGAT
AAATCGGGTATCAGTTAAAACTTTTTTACTGAAAAATACAGGGCTTTAAAAATAACTAAC
CGTATGGGAAAACGGTATATATATATATATATATATATATATATATATATATATATATAT
ATATATATATATATATATATATATATATAGACAAGCTATACACAAGCTATACACAAGGTT
TTGCCTAAATATGTGACCCATGTATGATAAATACTTTCCTTCAAATTAGAAATTAATTGT
AAACCAACCAAAAAAAAAGAATANCTTGCCCAGTTAGCTCTAAACAAAAACCACAGATAA
ACGTGTTGGGATTCTTAAATTCGTTCTCCCCAGTTTTATCTGGATGTGATTTCAAACCAA
GCCACTGTTCTCACAGCAGTCCAAACTGCTATTCCCCTTTTCTCCCGCTGGAATACAATA
AGATTAGGATATAATGAATCTTTTCAAATGGGGCTGCTCTTTTCAAGCTGCGCAGGTGTA
CAATAGGGGGGCAAATGGAGAAGTCTCACGCCTAGGTGTGAGCAGATTATTCAAATAGGG
GCCGAGTGAAGCAGTAGGGATTGGAGGCTAGCCCGGGCGCACAGAGCTATATCACAGCGT
TAAGAGCCAGCAGCAGGCGTCATTTCAACTGCAGTCGTCTCAGATACACACACATACACA
AACACACATGCGCCAGTCCTTGACAGGAGGAGAGCACAACGACGACACGAGTGTATCCCG
TGGTCCCCAACAACCACCTTTGGCTGCCAAAGGACACACAATACAGGCATTTCTCGTGTG
GGGAAGCGTTTTAAAAAGTAGACGAAACTTTTTTCCAGGATGCTCGGTGCTGTCAAAATG
GAGGGACACGAACACGCAGCAGACTGGAGCACTTACTACGGAGAGCCTGAGGTGGGTAAC
TCACCTAAATAAATATATAGCCTATGTATTTTTTTCTCCTCGTCGAATTCCGATTCGGTT
TTATACAACTCACTATTAGCCCTGAGATAATATTAACTTTGAGATCAAATATTGACTTGA
GGCGCCTCCAAATCCTCCCCCATCATCTCGACGCCCTGCACTATCCTAACAAAGTTGTGC
TTGACATGCAACGCAAACTTTTCATTTCCAATAGCGAATAGCCTACCGACGAATACACGG
GTTTTATTATTCAACAACATCGGGTGTTCAGAAGCGAAAATAACTTGCACTTTCAACTTT
GGAACAGATAGCCTAATTCTTGCTTTTAAATATCTGAGCGGCTGTAACTAATTGGTTAGG
CTTGTCTATATGTTGGCAACCTGCAATTAAGTAGCTATAAATGCACCCCAAAAATAGACT
TTCACTTTAGTAACACTAAACAAATAGTTATCGAGCAAATATTTCCAGATTAAAACATTT
CAAACCCTTAAAACTTACAAACAAAATAACTGTTTAATAAAATGAACCCGAACTAACAAA
TCGAATCTTCAGCACACCCTGACATTCTTTAATCGACTTTTTAATGTTTCTTTTTAAAGG
TTAACGAAGCCAATAAATAAATAATTAAGTATATAAATAAAAAAACCGAAGTTTTTTTTG
TTTCTGAAAAAATACTTTGGCGCATTTGTAATTAATCGAATTGTCTTGTTTTCTTTCGCA
GTGTTACACCTCGGTCAGCAACATGAACACTGGACTTGGAATGAATTCCATGAACACTTA
CATGACTATGTCCGGAATGAGTTCGACTGCAAACATGACAGCAGCTAACACCATGAACAT
GTCCTATGTCAACACGGGCATGAGCCCTTCAATGACAGGCATGTCCCCCGGTACGGGAGC
GATGGCCGGCATGGGTGCGGGTATGACGGGCATGAGCGCAGCCCTGAGCCCTACCATGAG
CCCAATAGCAGCGCAAGCGCCCTCCATGAACGCCCTAACCTCGTACAGCAACATGAACGC
TATGAGCCCTATGTACGGCCAGTCGAACATAAACAGATCGAGAGATCCGAAGACCTACCG
CAGGAGCTACACTCATGCCAAGCCCCCTTACTCGTACATTTCTCTAATAACCATGGCCAT
CCAGCAATCACCCAGTAAGATGCTGACCCTTAGTGAGATTTACCAGTGGATAATGGACCT
TTTCCCTTTTTACCGACAGAACCAGCAACGCTGGCAAAACTCTATCCGCCACTCGCTGTC
TTTTAACGACTGTTTCCTGAAAGTTCCGCGCTCTCCGGATAAGCCGGGTAAAGGCTCGTT
TTGGACCCTTCATCCCGATTCCGGAAACATGTTCGAAAACGGCTGTTACCTGAGGAGGCA
AAAGCGCTTCAAGTGCGATAAGAAACTAAGCAAGGATCCGAGTCGAAAAACATCAGAGGG
CGGATCAAACAGCAGCTCCGAGAGCTGCAATGGGAACGAATCTCCTCATTCCAACTCTTC
AAGTAACGAGCACAAAAGATCTCTGTCTGACATGAAGTCGGGTCAGGGTCTGAGTCCGGA
CCACGCAGCGTCCCCGACCTCCCAGGCGCAGCATCTGCTGGCTCAACATAACTCTGTTTT
AGCGCACGAAGGACACCTGAAGCCAGAACATCACTACTCGTTCAATCACCCCTTCTCTAT
TAACAACCTAATGTCCTCGGAGCAGCAGCATCACAAAATGGACCTAAAGACATACGAGCA
AGTGATGCATTATGGTTACGGTTCTCCGATGGCCGGCACGTTATCCATGGGCTCCATGGC
AAGCAAAGCAAGCCTGGATTCACCGGACACATCCTATTACCAAGGTGTGTACTCCAGGCC
CATCCTGAACTCTTCCTAAACTCTCTTGGACCTTGTGACAATTTGTAAATTTGTAAAATG
TTTGTGTATATGTATTCATTTTTCGATGTTTCCTGTTAATTTAGATGATCATTAGTTATT
AATTTGTAAAAGACATGTTAACAATGTGACGAACTCTTCAAGGCGGCTTTTGAAAATGGA
CCAAAATTACACCGAAGGACTGCGGACGGATTGGACTTCTTGAATCACATGTGTAAACTT
ATTTATGGCTTGTAAATGTGTATTCTTGTAGTTGATGACAAGAACAGAATCTATATTAAA
GTGTTATTTGGACTTTTTTCGCAATTCAGATTTTCACTCATTTGTGTTATTATTGTGTTC
ACGACAAAAACAACTATGTACAATAATAAAAAATTTAATAATAGCATAATAATAATAATA
ATAATAATAATAATAATAATAATAATAACAATGATAAGAAAATTATTATACATTTTATTT
TAATAATGCTTTTAAATAATTTCGAATACATTGAATTTGCACAAATAATTGTTAATATTG
AGGCCAAATTAATTGATAATTCAATTATTTAAAAAAAAATTGTTTGCATTTTCGATTATG
AGTTATGGTATCGAAAATACAATGGGTATAGTCAAACAAATTTATTGTTCTTATAAATAA
AATAAGCTAAAATGCGCTTCATTTATATGATCACACGGGAATTACTGACCTAAATATTTA
TTATTTACTTGGCTACAAACAAATGATACTCACAATAGTATAAATTATGTGTTGTATTTT
ACGTAAAAATGATAACAAGTGATTTGAAGTCTATTTCTCCATTAGGACAATATAACGTAT
ATTGTGATAAGAAAACCTTGTTAAAGGCCGAATATATGCGTTACAATCACACTTTTCCAC
GTTTCATATAATATATATATATATATATATATATATATATATATATATATATATATATGT
GTGTGTGTGTGTGTGTGTGTGTGTGTGTGTGTGTGTGTGTGTGTGTACACAAAACGTTAA
CATAAATGCATAAACACATTATATATATTTTTGAATGCATCTAATGTGCACATGGTTCAC
ACATGAGCTTTAACACTTCGTCGCTCTCTCCCTTTGTGCTAATGTCTATCTATCTATCTA
TCTATCTATCTATCTATCTATCTATCTATCTATCTATCTATCTATCTATCTATCTATCTA
TCCATCCATCCATCCATCCATCCATCCATCCATCCATCCATCCATCCATCCATCCATCCA
TCCATCCATCCATCCATCCATCCATCCATCCATCCATCCATCTATCTATCTATCTATCTA
TC
>RGAMF0062 Genomic segment corresponding to mRNA: NM_130952 Danio rerio doublesex and mab-3 related transcription factor 2 (dmrt2), mRNA.
TAACAGACAAACTAATTTGTCAAAGTCATTTTAAACCATTCAATTTATAAATAGGTCTTG
CAGAACTGCAACTTTTATGTGAAAAAATATGGGACTATAAATAAATTGAACTATCTTAAT
TAACAAAATTAATGTTATATACATCTAATCGGCGTTTTTAAACGTGATCTCCAAAGGCCG
ATCTGCACTGTAAACAATTAATAAAACACACTGAAAAGAATAGTTAATATTTATAGATGC
ATATTCTATTTATATCTCAGAGCAAACAAACAAAAACAAAAAGCACCAGTATGGCAACGC
TGTTAGGCGTATTTGAATAAAAATGAAAATCCATCGCCAGTTTTTGCATTCACCAGCTGT
AATTTGAATATTGTCAATTAGTGGTTACTTTGGCCACTGCAAGCACATTAACGAACAATT
ACAACGTACATTGCCAATATGCTTTCTGTAATATAATTAGTAGCCAAAATAAACATCAGA
CTCTGTTGTCCAAATAGGCTATAATAAAATGCAAAATCGTTTCTTATTTTTTAAGCATCT
TCAAAAAGCAAAAGTTTACAGCTTCCTAATATTTTAGTTTGTTCAGTTTTATTGAATTAA
TATACGCTACTCGATTCAATTTCTAAACTGAATAAAAGTCAACTGTAAAGCTGCCTACAG
AAATGAACAACGCATTTAAAAGGTTGAGACATGGGGGTTTGAAACCAGATGCATTAAACA
GCTGAACCCCCATTGTGCTCTGTGATTAATTGTTCTGCTTTCTTAGAAATGTTTTATTTG
TAACTTAATTCACCCCATTAAGAACTTCGTTCAGAGAGCCGTCCTAATCCAGCCAATAGC
AAAGCTTGGTTTTACATCGAGCCAATAGGAACATGCTGTCAAACACCGTCATCTGATAGG
CTCGTTGTAAGCGGAGCTTCCCAATTGGCTGCCTGGGGTTTGCTGCGCGGATCTTAGAGT
TGAAAGGCTGGGAGAGACTCTCATCACACCGCAGTGACAGATCAGGTTGTCTAAATGTCG
CTCACTGATGTATAGGTAAAAGTGGTCTAACTTACCCTGGAGCAGCGCTTCTTATTGGTA
CAACAGCTCTGGGAAGCAAGAAAGACAAAAACCTCAGGTTTTAGTATTATTGCGACTTGG
ATATCCACTCATCGTTTGTTTGACTGCTTTGGCGAGGTAAGTGTATCTTAAAATATGCAA
GAAACATACTATTTAAATTATACAGTACATTTCAGAGCATATATTTTTTTATTTGTTAAC
TTAAGGAATTAAATTACTTAAGTACAAATTTACCAGCTACAGTGATTCATTCACAAAAGT
TTTTCAATTCACAATTTTTTTTGATTGATGCAAATTTGATTTTACTTTTTAAGTAAAATG
ACAGCATTTAACTTGACACGTTACATGCAGGAAAACATAGTTTTAAAAAAATAATTATTC
GCATTTTTTTGGACAGCATCTTGCTTTACGCGGCCAGAAAATGACGGATCTGTCCGGCAC
GGAGTTTGAGATCGACGTGGAGGGCCTGGAGACGGAGAGCGATGATCAGGCGGTGTTCAC
CGGCCCCGGAGAGGACGACACGGGGTCCAAAGACGACGACAAATCTGACCGCTTAAATCT
CGGCTCTGGAGACCAGCGCAAACTGAGCCGCACGCCGAAATGCGCCCGATGTAGGAACCA
CGGCGTTGTGTCTTGTCTAAAGGGGCACAAGAGGTTCTGCCGATGGAGAGACTGTCAGTG
CGCAAACTGCCTGCTGGTGGTGGAGAGACAGCGCGTAATGGCTGCACAAGTGGCACTGCG
GAGACAGCAAGCGACAGAGGTGAGTGCGCGCTAACTAATGATCCGGCCATTTGTTCCCAT
CAGTATTAAACTGAGGTAACAGAATATACACTCTTCAAAATAAAGGATAAAAAAAAGAAA
GAAAGATTTACAGCGATGCCACTGAGGAATCATTTCTGGATTCAATTTTCAAAGACTGTT
TTAAAAATCTTTTCCATCTATAAAGCACCACGAAAATGTTCCATGCATGGAAACAGTGAT
GCCTATAAAGAACCTTTATTTATAAGAGTGTATAAGCAAAACGCTTTATAAAATAAAACA
AAGAGAAGGCAGATTTTTCTGAATGTATCAGCCAGTCAGACATTTCTTCAAGAATATGGT
AAAACTAAACAAACCGTTGAATCTGATCCACTAGAGTAAATGTGATTATTTATGATTCAA
TTTTAGGACAAAAAGGGAATAACTGGGAAGCAAATACCAGTGGAAAGACGAAATATCTAT
CAGCGACACATCCGCCCATCGACCATGCTGGCAAAAAGCATTTTAGAAGGTGGGTAAAAA
CAACAACAACAACAACAAAAAAACAAATTCTGTAGCATGCATGAATTCTCAGCTCAAGCT
CAAGACTGATCTACCTGATGATATCTTTCACCCTTTTTTCTCTTCTTTTCAAAACTAATT
TTACCTCCTCTTTTCTCCTCATCTCTCAGCTTTTCTTGGACTTCTGTCTATTTCAAATTA
ATTCACTATGGTTCACCTCTGGATATTTTCACGGCGTAAGCTTCTCCTAAATACAGCATG
TTCTTTATGATTAAAAATAAAAGCTGCATGATATTATTGATGCTCAAAATTTAATGCATG
ATTTATACTAAAACATTAGTGGTGTTGTATTGTTAAAAACAAATTCAGAAACTCGTCAGA
GTGCCGTAAATGTTATGTGTTGTTCTACATAAATTCAGCCATCGTTTTCATCCACAGGAT
ATCGTCCAGTTCAGAATGACCCTTTCCTGGGTGCCAATCCCGCACTACCCCCTCCTCTGA
GCGACCGCATGAGGAAGAGACGGGCCTTTGCTGACAAGGAGCTGGAAACCATCATGTTGG
AGCGAGAATACAAAGAACGGGAGCTTCTTGAATCCACCCAGTCCAACTCAGCCTCGCTCT
TCATGCCGGGCAGTATGGTCCACGCCGCTGAATACAACTCCTACAAGACGGCCTTCTCAT
CCGCCTCCGCCCCATCCACCGTCGAACCCTCTCCCAAAGATCTGTGTGGCTTTCTACCCG
GCTGTCTAGATCTCTCTCTGCAATATGCTGCCACTGGCGGGACCACAGCAAACGTGGAGC
TCATCTCCTCCAACGTCAGCGTAGCCACCACCTACCGCCAGTACCCGCTTTCCCCGCGAT
TTGTAATGTGGCCGCGGGGCAGCAGCAGTATTAGCGATGCCCTCTTATACCAGCAATGTC
TCCTGAACGCTACCGCAGTCCAGAACTTGAAACCTGGAGCGGTTTGGGACCCAAAGATGA
TGAGCTCCACCGAAAGTCACCCTCCTGAGCAGGATGCACCCGCATCCCGGCTTGAGGGAT
CTCGAGTGGCTCCAGAGTCATCAGACCTCCAGCCGGGACCCAGAGAGGCTCAGACGGGAC
TCGGCCACAATGGAGGTGCCCGCTCGGCCTTCTCCCCTCCTAAAAGAACTTACGGACAGG
TTTTCTCTCCACAAGCAGGAAGCCACGAGCACGTGATCAACAACATGAGCAAAGACACGG
CCAAGCACACACTGTCCATGAAGTTAAACTCCTTCCATTCGCTCATCCAGCAGACGCTCA
ACGACAAAAATCCAGACACAAACAGGCCCTACTGTAAGGAGCTGCTGGAGGAAGCGGCGA
AAAAGTTCAGGGAAGGTACAGCCAAAGACACAGTGGGACTCAAAAGCTCGGAAAGAGCGG
CAAAGGACTTTGTAGCAAAGCCGCGGTGCAGCAAGGTCACCGCTGGAGAGTCGCTGTCGT
TCTCAGTGGAAGCCATATTAAAAAGACCGGCGCTTTCTTTAAATCGGAAATCTCAGTAAG
GCTTCTTGCTAACAACAACAGCAAACCTTAAAAGTAAAATTGTAACTTTGTGCTGATTGT
ATATTTATTTTCAAATGCATATTTTTTAAGTTTATATAAATACAAGACAGAAAAAGATGA
TCCTAGGAATAATCAAAAGGGCATATGTGCAGCTTTATGGACACTTCTGTGTGTATATAT
ATATATAAATAAATGTACATAACATTTCAGACATGCATGTTGTACATTAAAATATATGAT
AATGTGTAGAGTATTTAATTGTAAATGTTAATTTTGCTACATTAAAAATGTCAATAAAAT
GAAATTTCGAAATAATTTACTGTAAGAAGTCCCGTGTTTTTACCATATTTGTGACCCTGG
ACCACAAAAGCAGTCAAATGTTGCACTTGTATATTTTTGGCAAGAGTCAAATTCATGGCT
TTTTACTTTTTTCATTTTTTTGCCAAAAAAATATTAGAACATTAAGATCATGATAGATGT
AGATATTTAATACATTTCCTACAGTAAATATATCAAAACTTTATTTTTGATTAGTAATGC
ACATTGCTAAGATCTTATTTTGGACAATTTTAAAGGCAAATTTCTCAACATGTATTTGTA
TGAACCCTCAGACTGCAGATTATCAAATATTTATACCCTATCTCCATCCTATTATTATTC
CTTCCCAACCATAAATCAGTGGAAAGTATTTTTATCCTGCTTTAAAATGATGTGTAAATT
AAAAAACATACCCTTATGACTGGTTTTGTTGTCCAGGGTCACATTTTGCTATTATGTATT
CTTTTTTAACGAATGTGATAATTTTTTATTAAACTAGAAATTTAATTAAGCCAATAATGA
TGTTAATTATAACATTATATTCATAACATTATGAGGTTACACTACTTTGCAACAACCCAT
AAACAAACTCTCATTAGAGTATTAGTAGACTGATTGACACTTGAAAAGTTGCTTATAGGA
ATATAAATATACTAATAGGAATATTAAGCACTGCAGATATTAAGCAGATAATGCGCTAGT
TGACGTAGTTACAAAGTTACTTTTATTCAACAGAATGAAAATAGTGGTGTTCGTTATGTA
CACACAAAGTAATTATTATGATAATTACAATAATTGAGTAATATTAGTATTTAACCTGAA
CCAGTCACTAAATCAATAATACGCAATCATTATTGTAATAGACAATTCATTTAAGAATTA
AATAAATACATACAATTTAAAATGAATGGTTTATTTACTGATACATTTGAGCTCCTTTAA
GCTTTTCATTAGTGATCATTTGGAACCTGTCATTCGGATCATTTGGATTGTGT
>RGAMF0063 Genomic segment corresponding to mRNA: NM_130961 Danio rerio lefty2 (lft2), mRNA.
GTATGTATGTATGTATGTATATATATATATATATATATATATATATATATATATATATAT
ATATATATATAGTGTACATACATTAACTACTAATTAGTTAATAAAATTAATACTAGTTTT
TATGTGTATGCATATATAAATATTCTATTGAATATTTACAATATAGTAATATTTAATATA
AATACTTTCTATATAAAAAGCATAAATTTCTGCTTACAATAATAAATTGTTAATTGCTTA
AAATACATTAAACTGAAAAATAAATGCATAAATAATCACTAAAAATAAAGTAAGTATAAA
CAATGCATTCGTGATATACAACATGAAATATTAGGAGGTAATGTGTAAATGCTTTGGAAT
AGAATAAAGTGATAAATAAATGCAAAAGTACATAATTATAAAAGCATAATAACTTTTTAA
AAACTAAACTATATTATCTATCTATTTATAAGTACAAATATAATTTATTTATATAAGTAA
AGAATTCTTAGAACATTAAATAAAAACTGTGTAAATATAATATAATATAATTATAATATA
ATATAGTGTAATATAATGTATTATACTGTAATATAATATAATAGAATATAATATAATGTA
ACAATGTAATATAATATAATAGAATGTAATATACTGTAATAAAATCTAATATAATATAGT
ATAATATAATATAATACAATATAATATAATATAATATAATATAATATATTATAATAATTG
AATAATGCACTTAAATTTACTTGACTAACACTATTAATTATCCATAGACGCATAAAAACT
ATATAATGTTCTGAACATACTTATCAACATGAGCATCAATGGTCGGTCTAAATGGGACAC
AAGCTTTGAAGGGTGTCTTTTTTGGGCTCCCTCTCTTTTGTGAAGGTGTGAAAAGCCAGA
CGGAGGGTGGGAGGAGGAGGAGGGGGGTACTTTAAACTGTATATAAACCCTCAGAGCTTC
AGTCAGTCATTCATTCTTTCACTGGCATCGTTAGATCAGTCATGGCTCTGTTCATCCAGC
TGTTCATTTTGACCACAGCGATCTCACTCACACAGGGATTCCAGCATGAGGACATCAAGC
AGGCTCTACTCCAAAAACTCGGACTAACTGAACCGCCCAGGATCCAGAAGCGGGATTTGG
AGAATTTAGTTGTCCCGGCTCACATTAAGAGCAAGTATCTGTCCATGCTGAAGCTCCATC
ACCAGCGCAGGAGGAGATCTCTGCCCAGCCTGGCAGGAATACTCAGGGGAATACACGGCA
ATGCAGGTGGGTTACTTATGCACAATTCATATGTGTTTTTATTACTAATTAATATAATGC
CTATATGAATTATAGTGAACAGTACAATGTAAAAAATGGAATCATATTAATTTTAAATGT
CATTTAAACTTACATAAATTAAACTTACAACTTAAATACTTAAAACTTATGTTGAAATTT
GTACTTAAAATGAAAGAAACTTGAGTTTGAAACCTGATTAACTCAATAAAATAATTTACA
GTAACATAAAAACACATTGTTATGACATGATCAAATCAGTTTTTATTATGCAGTAAATGC
AACATTACTGTACTATGTGCTTATTGTATTGTACGTTATATTTTATTTACTTTATTAAAG
TATGTCCTGTTTTATTTGTAAATATGTTTCATGCATTAGTTCCATAATAAATAAATTACA
TTTAATTTATTAATAAAAATGCATTGTTAATGCAATAATGCTTTGAAATAGATTTAATTA
ATACATATATAAATGCAAACTATTGTTTAAATACAATGCATATTTGCTAAATTAATCAGT
AAAAAAAGTTACAGTAACAGTCCATCTTTTAACATGAGATCCTATTTTTGGTGTCATGAA
TTAACAATAATACATGCAAAAAAATAAAAAATAAAAAATCCCAACCATGTAATAATCAAA
AAACAAAACAAAAAAAAACTTCATAAGTTACATAAGTTAAAGTTATTCATTATGGATTAG
AAATAATAACGTTATTAGTATAATAATAATATATTAATGATTTGCAATAGCTTGAACTGA
TGTGTATAAATGCATACAGTACACAAAATAAATAATGTACATTTAAAAAATGTTTAAAAC
TTATTTTTATATCATATATTTTATTATTAGTTGTTGTAACTGTTATAACTAATTAACGAT
AAACAATAATATATGCAAAAGATAACCATGCACTACAGGGTTACAAGTGCAACTACAGAT
TATTTACATAGTTACTTTATTTTGATTTATTTATAAATGCATTTAAGCATAAAATTTGTT
AAATAAAAACATAATGTTAACAAAAATGAAAAATTAGCAGGTCTAATAAATGATGTACAA
GTGTTAATTAATGTAATATTCACTGCTGCATTAGTTTTAGTTACTTTCTGTCTTAAAAGG
TTTGTCAAACTTACCATAACTTCAACTTTTTGAATAGGCTAGTCTGAATGACATCCTATC
CCAAAGACATTAGTCATACTTTACAATAAGATTTTAATAGTTAATATATTTACTAATATG
AACTAATTAAAAACAATACCTGTACAGCATTTATTAATGATAGGTATGCATAGTCATGCT
TGTTACCAGTGGTTAATGCACCGTGGGTTAGCATGAACTAACAATGTACAACTGTATTTT
CATTTACTAATGTAAACAAATACTGTAATTAATGTATTGTTTATTGTTTGTTCGTGTTGG
TAAAGGTATTAAATTACATAACTAAGTGTTACCAAAATCAAAACAAGTCAACTGAAATTA
ACAATAAAAGACAGCTAACGATAAGTAGCATATTTTACAGCTACATCAATTACAAATACT
AAACTAATAATGCTTATGTTTAACAGATATTACCGGAGAAATCAAGTACTCGGACACCAC
CCGTCAGCGTCTTGTGTTCGACATGGAGGCCAGACTTCAGGAAAACACCGAAGTCACGAT
GGCCGAACTGAAGCTCTTCCAGACCGCGGCTCAGAGTCCGTCCAAGCCGGAGCGGAGGCA
CCACAGGCCGATAAACCACGCCAGAGTCAGCATCTACTGGGTGGAGGTGCTGGAAAACGG
CTCCAATAGAACATCACTCCTAGACTCACGGTATGACACACCTATATAAATCTGATATAT
ATGGAAATATATGCTAATTACATAGGCCTAGATGGCATACATGTTCATATTTGAACTGGA
AACTAATGCATCTTTGGTCATTTAACAGACTGGTTCCCATTCACGAGTCGGGCTGGAGGA
GCTTCGACGTGACCCAGGCCATTCATTACTGGTCTAAATCCCAAAAGAAAGCACCTCTGC
ATCTGGAAGTGTGGACTGAGGGAGAGAGACCCGGGAGTTATGCGGCTGAAATGGCCAAAA
GAGTGCGCTTCGCCACACAGGATCCAAAGGGAAACACCCTGGAGAAGGACATGGGCGCAC
CAGAACTTGTGCTTTACACTTTAGACCTCGATGAATATGGGTGAGTGTTGTTATTAATTT
TTTTTTAGTTTGCATGATTGATTGCCTAATAGAGATGAAAACTGTCACAAAAGATGTCAT
GGTTTTATTGGTTACAACAGATTTTGAATTGATTTTAACTTCTGTGATTTTCGTATGGGA
TTTTACACTGTAAAACATTTATATGATTTACTAAAAACTAAAAGATTTACACTTAAAATA
CTGAGTAAAGTCGTGAAATCACTGACATATACTTTAAATAACTAAACAAATATATAAAAA
ACAATAAAGAAGTGGGTCCAAATAGAGCCCATTTAAATAAAATATAATTTTTAAAAGTAT
ATTTACTTTTTTTTTGCCTTCTGCTGGTGTGCTAAAATAAAAACGTAAATAAATTCTTGC
TTCATTAATTTTTTTAGCTAACCTAGCTGTTCTAGTCATCTCAACTTACATAAGTCAAAC
TGACAAAAAACATTAAGTTAAACTTTGTATACTTAAAAAAGGTTTTAACCTGATTAACCA
ATTAAACTAAACATCAAACACTTAAAATAATTAAATACATATTTAAAAATAAATAAATAA
GTGGGTCTAAACAGAGAAAATTTAAATAAAATATAATTTGTAAAGTATATTTAAATTTTC
TTTCTTTATTGTCTTCTATTGCTGGTGTGTTAAAATAAAATACAAATCTGTAAATAAATT
CTTGCTTCCTATTTTTTTTTTTTTTTATCTGAATCAACTGAAATTTTCTAGTCAACTCGA
TTTACCCAAGTCGAACTGACTAAAAATATTAAGGTACACTTTGCATGACTTAAAAAAAGT
TTTAACCTGATTAATAAAAAATAATAATTTTAATAATTAAACAAATATTTAAAAATAAAT
AAATAAGTGGATCCAAATAGTGAAAATATAAACAAAATATATATTTTAAGTATTTAAATG
CATTTTCTTTTCTTTTTTGCCCTTTATTGGTGTGCTAAAATAAAAATAATCTGTAAATAA
ATCCTTGCTGCTATTTTCTTTAGTTCAAACAACTTAATATTTTAGTCAGTTTGGCGTAGG
TAAATCGAGATGACTAGAAATTTCGTATAACTTAATTAATTAAAATAAGTAAACTAAACA
TCCAATACTTTAAAGAATAATTGAATAAATATTTAAAAATAAATAAATAAGTGGGTTCAA
ATACAGAATATATAAATAAAATATAAATATAAATATTAAAATAATAAATTATTTAAATTA
AAATAATATTATTTTTTGAAGTATATTTAATTTTATTTTCCTTTTGTGCTAAAATAAAAA
AAATATCTGTAAATAAATTCTTGCTTCCTAAATTTTATTTAGCTGAATCAACTTAAATTT
TCTAGTCACCTCAACTTACAGAAGTCAATCTGACTAAACATATTGTGTTAAACTTTGTAA
AGTTGTAACTTGATTAACCAAATTAAAATAAGTAACCTAAATATTAAACAATATTAATAT
TAAATACTATCAATAACATTTGTAGTCACGACTTTTTGTCTCACATTTTTCATGGCACAT
AATGAAGTCTGTCACAAAACACAGTATAGTGTAGAAACCATTTAAACGTACTTGATTTAA
TGGCTCAAATGTTATTTTGTCTTGAAAAACATTAGAAACTCTGTAATAATTCCTATTTAT
TATTATCTTTATTATATGATTTGATGCATTTTTCAGTTATATAGGTTATATAAACTAACA
AGTATCCTTTACTGTCTTATCAACAGATCCCAAGGCAACTGTAACTCCAGCCCAAACAGC
AGCAAATGTTGTCGGGAGGAGCATTTCATCAACTTCCGTGAGCTCACCTGGACTCAGTAC
TGGATCATTGAGCCGGCCGGGTACCAGGCGTTCAGGTGCGCTGGAGGATGCAAGCAGCCC
AAACGTGGTTTCTATGGATATGGACAGAGGACATGTGCAGTGATGGAGAGCGCGCCGCTG
CCCATGATGTACCTGGTCAAAAAGGGAGATTACACTGAAATCGAGGTGGCAGAATTCCCT
AATATGATTGTGGAGAAGTGTGGATGCTCCATGGACAAAATCCCTCCAGTCTGACAGTGT
GGTGTCGAATAGTTTGCTCTCAGATGAGAGGTGACGTGTTTAATAATCACAGTTATGGGA
CTCCCCAAATCCCCACTGAGCACTTGAAAAACAAAGTATTTATGAATTATTGCTTTATGT
AATGTAAGCTTTAGAAATGGCTTGTTGAGAGATGTGATGTTTGAAAAATAAAGTAAGTAG
CTTAATTTTATATCAATGAGGGTCGTCATTTTTTTATTTCTAACATGATTCTTCATTCAT
TCATTTTCCTTCGGCTTAATCCCTTTATTCATTAGGGGTCACCACAGCGGAATGAACCGC
CAACTTATCAAGCATATGTTTTACACAGCGCATATTCTTCTCGCTGCAACTTAGAACTAG
GAAAACACCCATACACTCTCACTTTCGCAGTCATACACTACGGCCAATTTAGTTTTGTTC
CAGTGGTTCTCAAACTGTTTGTGTATTAGTGGTACGCAGGCTTACTTCTAGGCTGTTCTC
TAAAGCCTGCGACCAAAGTGCTGTGCTTAGAATGTTTACTTTATTGCATCAGGTCATCAG
CTGCTAAAAATACATGTAATTGTCGCAGAACTAGAGAAAGGTGCGTGGTGCTTGCAGAGC
AGATAAGTTATATTGGTACCAGGCGGCCCAAAAAATCCTTAATTATTTCGGTTTTGTTAA
TAATCTGAGTCTGAACGATCATTTATTTTGAAAAATCTTTTATTTTGAAAAATGACCGGA
TTCTCGTTACATCTCAGTCACTTGAATAACAATATTTAACCCACAGGCTAGCAAAATGAG
TAAGCTCGGCGCGCTTGCCTATTCCAGGCGTACGCAGTTGAAAGCACCTTAACTTTTCAG
AATGCTGCACCGCGAGTCACGCTACAAGAACCGACTGATCAGATTCATATTTTGTATGGA
ATATAATTTCGTTGAATGAATATGACCTTCTTGTTTTCGAACTTAGCAGTGCTGTAGCTG
CTTAATTTGGCAAACTACGCTACTTTATTTCAATACCGGTCATTATGGTGGTACTTGGAG
AGACTATTTTTTTTCTGAGGTGGTACTTGGTGAAAAAAGTTTGAGAACCACTGATTTATT
CAATTCACCAATAGAGCATGTCTTTGGACTGTGGGGGAAAACTGGAGCACCCGGAGGAAA
CCCACACCAACATGGTGAGAACATGCAAACTCCACACAGAAATGCCAAC
>RGAMF0064 Genomic segment corresponding to mRNA: NM_130966 Danio rerio nodal-related 1 (ndr1), mRNA.
AACCATTTCTAAAATATGTTATAGGTTCAAATGAAATATTTTTAGTCTGCATGTAATGCT
TTTCATTTTGCATTTGTCAGGAATTTGTTAAGAATGGCCAATGATGAATATAAATAAAAG
CTTGTCTGAAAACACAAGTATAATTGAATAAACTAGCCTATATATCATTGCAATGAACTG
GTAGATAAAATATAAGAACTTGCATACAGAAAGATCAGTGTTTAATCAACAAAATATTTG
TCCTCAAATAAATCTGAAAAAAGATTGGTATTGTGTGATATATACACACACACAATTATA
TGCAACAAAACGTCTTAATATGCAAATTTTTTTGTTTTTATTTTGAAAGAAATGTCATTG
ATAGCATTTTACTCAAACATAGTGCCTAACCATAAATAGAAAAAACTTTAAACTGCCATG
CGTTCTCTTCATTTTCCCCAAAGATTTTATTCCTGGAGTCTACCAAACATATTTGAGAAT
TTTTATGCTATAATCAGTAAAATCAAGCAAACAATGAGGCGAAACAAATATTCTGTTACA
AACCTGGATATTTCCAATGCCATACTTATAACTCGTTTGCATTCTCCAGATATGATGAAC
AGCCAGAAACGCACTGACTTCCTCTATTTTCATTCAAACTAAGAAATAACCCAGCATTCA
GGGGTGTTTTTCTCCGTTTAATCAAAGTGACATTGATGAACAAATGTAGTCCACTAATAT
TATTGTTTAGGTACACTTACAAAAGAAACTCCAATACACAGCGCTCGAGGAGAAGAATTA
GTGTTTTCACACCTCCTGACGCACAAAAGAACGCTGGTTTCGATACACGACGGCCCACCA
ACATGTATGCCTTTATGGATCACAGGGGCCACTTCAAAGACCCAAAACGACCTCACTGAC
CATCAAAAGACTGCAAGTTTCTATAAGTGAACTTAGATGACCGGCCAGCACTCATGACAT
TCACTTTCCAGAGGACGGTGTAAGAGAAAGAGCTCAGAGACTTTATTTCAATAACTGCGT
GTGGATTATTACCTTGATTTGACATGTTTTCCTGCGGGCTCCTGAGCGTAGTTTTGGCCC
TCGCGGTCGGCCTGGTGAGCTGCACGGGAAACCTTGCTGGATTTCAAGAGACCCTCAGGA
ATAAAATGCGAGCAGCTGGCAGAAACGGCGGAGGTCGGGCAGGTCACGGCCGACATCTGA
CCAGATATCCGCTGTATATGATGCACCTCTACCGGACACTTCTGACTGGAGACGAAAAAC
ACTTCAGCCATGAGAATCCAACTCTTTACGAGTCTGACTCCGTCTTGAGCCTCGTCGCTA
AAAGTAAGTACAATTGATTTTTTTATTAATAATTTTCATATTTTTTTATTTACATAGCTT
GAATATATTGTTTTTCTCCTCATAGTAGGCTAAATGTAAACAACTTCAGTTTACCTCATC
GTGAAGTAGGCTTTATGAATTAATTAACGTAGATCGCGTGTACTTCACAAGTAAATGTAT
CTACATTCAAGCAAATAATTTAAGTTCAAACCAATAGGCCTAGACGCTGTAGCCTTGATT
TGTTTAGCTAGATTAGCCTACTGGTAACCGTGTTATAAGCCAATAAACAAACCTTGCCGC
CAGTCATTATCTAAAAAACAAATCTCTTTCGGGTTGATACAAGACCCTTAGTGAGCATTA
TTTGTAGTTTAGCTGGTTCTGGTCTATTAGCCAAGTCATGTATTATGCTTATTAGTGTGT
GTGTGTGTGTGTATTACCTTTAAGACGTCTGTTTCAAAGTGGCCTGGGCATCAATACACA
TTTAGACAATAAGAACGTTCTACTTTATTAATTGCTTGTCCCGAACGTGGCCATGTGTGA
AGACATCCTTTAAAGATAATTAAGCACCACACATCACTTATCTTTTCTAGACTGTTTACC
TGTCTGCCCTAAACACTTTTTTCTTAAATATTTTTTATTCAGGTTGTCATCAGGTTGGTG
ACAAATTCGCAGTGACATTTGACATGTCCTCCATATCAGCAAGCGATGACGTCCAGCGAG
CTGAACTTCGCATTCGGCTTCCGCATCTCAGGTCTGAGTTGGAGGTGGATATTTATCACG
CATCTACACCGGAGTGTGAGAGAAGCCCCTGCGAAGAAGTCCGGGTCCACCTGGGAACCT
TGAACGCCAACCCGATTAACTCAACCTTCCGCTCCTCTTGGAGGATCTTCAACATCACTG
CGCTCCTCAAGTACTGGTTGCACCAGAGTGAGCGTGTGCCGTTTGAGGAACCCACACAGA
TGCCGCCAATGGCTGAGGGACACAAGAGCGTTCATCATCCTACAGCGAACCGAGTGATGA
TGGTGGTTTACTCCAAGCAGAACCGGGCAAAGACGTCCACTCTCATCCGGACTGCCGAGC
ACTCCAAGTATGTAGCTCTGGATCGGGCTGGTGGTGGAAGTGAACCTGTGCCTCGGCGCC
ACAGAAGGAACCACAGAACTGATGATAGGGTCCGCGATGCAGCAGCAGGGATGATTCCTG
GTGTTTCCCATGAAGGTGGAGAGAAGAAACCTCTCTGCAAGAAGGTGGATATGTGGGTGG
ACTTTGATCAGATTGGTTGGAGCGACTGGATTGTTTATCCAAAGCGTTACAACGCTTATC
GGTGTGAAGGCAGTTGTCCCACACCAGTAGATGAAACCTTCACTCCAACAAACCATGCAT
ACATGCAGGTAAGAATCTCTCAGATCTTTGATGATTCCGTTTTCCTCCTGCCAGACTGAC
TCTAATGTTTGTTGTTTTCCCATTTGCAGAGTCTTTTGAAGCTGCACCACCCAGATCGCG
TCCCATGCTTGTCCTGCGTACCCACCCGTCTGGCTCCACTCTCCATGCTCTACTATGAGA
ATGGCAAGATGGTCATGAGACACCATGAAGGCATGGTTGTTGCAGAATGCGGCTGCCACT
GATTCTTCAAACCCCAAAGGAACTCAACTCTAGCACTTTGGATATGCTCCTTGACCCCAA
AAATATGTATTTAAGAAAAACTGCTGTCAATTATTCCCACTTGAAATTATTATGGTTTCC
TGCACTGAGGCACCTGGATAACTTGATGCTATTATTGAAAGCTTTGCGTGTTTGCCTTAT
CTGTAAATAGTAGAGTATGTAAATTACCAAATGTAATAAAATGTTTTCATAATGTTTAAT
CTTGTGTGTTGTCTGTTTTTGCTTTGAAAACACGAGGGAGTGAATGAATAAGGAAGACAC
TTGTCAATTCTCTGATGTTTTTTTAATGCTTAAATGTCTCTTCAGGAATAACAGGGCAGT
TTAGAGAACTTCACAGCCAAAAAAAGGCATTTTACATTCTGTTGAATGACACTTTAGGTG
AATCGAGTATTCAGGATAAACAAAAGATTAGATTTTACCATTACAAAAAGTATCAACACC
TAATGGAAAGTGGTCAAATTCAGTGTCATGGCATGTTAAATCTTCAGGAGTTGGATTTCC
CCCACATGATTCTGCATGAGAAAACCACTAAGAAAAGAACCGTTGCTCCCTCTACTGACC
ATTCTGAAAAACTACACAAACAAATCTGTATCAAACAAAGTGTGGCATGGCGGCCTGTGA
AAACGTCCCCCATGTCTTAGGCAGAAGTAGAGCTGCATCGATGTGCTCAGGATGCACTAT
CTGAAATAGTGGCTCTTTCAGGCACAACAGTGTTAGCTGATGTCGAGAATCAAAAGAAAT
GGCTTTGTGCGCGTCTTGAGCGACAGCATCAGTACAGGAAAGGAAAATATCATTTGAACA
GTAAATCAATGACAAAAAAAAAAACAAGAAAAAAAACAAGACAGATGACATGGAAGGAGA
AGTCTTCTGTGCATTTATCCTCTCTGGGAACAGTAATCATCTTTATCACAGTAATATTCA
TTACAGTCGTCGTCTCCTTCGTGTAGCAGTTCCTCTACTGTAGTTAGATGTCCATTTCAA
ACTGGGCATCCTCCCCTTTAAAATCACAGAACAAAATATATATTTTTTGAGTATATTAAC
CCTTTAATGATTAACAGAAAATGTCTAATAGGTATGGGACGATAAAAGTTTAAGTTATAC
ATCAGTATGGAAAAGTCAAGGTTTCAAAACCGGCAAAATTTTCTGTTTACACTGTTCCAA
AGGTATGTGTAAGATTTTTTTATTAAATTTTTTATGA
>RGAMF0065 Genomic segment corresponding to mRNA: NM_130982 Danio rerio noggin 3 (nog3), mRNA.
GCCTCACAGCAAGAAGGTCGCTGGTTCGAACCTCAGCTCAGTTGGAGTTTCTTTGTGGAG
TTTGCATGTTCTCCCTGCGTTCGCATGGGAGCTCCTGTTTACCCCACAGTCCAAAGACAT
GCGGTACAGATGAATTGGGAAGACTTAAATGTCTGTAGTGTGTGTGTGGATGTTTACCAG
AGATGGGTTGGTTGCGGCTGGAAGGGCATCCACTGTGTTCATTCCGCTGTGGCAACCCCG
CATTAATAAAGGGACCAAAAGGGGAAAAACATTTTAACAATCTGAAAACATCATTTTTTA
CTATAAAGAACCATTTGTGGAATGAAAAGGTTCCATGGATGTTAAATGTTTTCTGTGGAA
CCATTGATGATAATCAAGAACTTTCTATCAAACTTACAACGTTTCATACATAAAACAATT
CTACATCTGAAAGATATGTAAAGTTCTTTGAACATGAATTAATGGATTATATCGATGCTT
CAGTCCAGTGGCCTGTGGCCATTGATCCTCGGTTTTGGGACATGCCACCCATGTGCGCGC
GCACCGGCAGAGGGCGATCGCCGATAGTCATCCCTCCGGACCCCCTTCTCCCCCTCCAAC
CCCCAAACAACCCTTTCTCTCTCCCGGACCATCCCACCCCTCCCCTCCCTAAATAGAAGG
AGGTGTCGTGGAGCTCTGGCAACAGACTCACAATTGAGAATGGGTCTTTGGGTTGCATCG
CGACCCGCGAGGATAAATCAGTCGAGCCAGGTGATTCTCAGTTCGGCGGCCACCAGAAAG
CATGCGGATCCTCAGAGAGCACGAGGAGCCCGCGAGCTCACACAGGAGACCGGCTCTGGC
TGAAGCCGCCTGATGCTGTCATGAGGAACCTGTGCGTAAAAGCGGAACGAGACGCAAGAC
TTGTTGGATTTGCGAGCGCATTTACGCACCTCGGATAAGCGAATAAACACTTTGGCGCGA
GCGCTCACGGCTCGCCAAAAAACTTAAGCGAACACTCAAGATGGATAACATACCGTATTT
CCTGGCCACCGTGCTCATTTTCTCCCTCGGGTTCAGGATAGAAGAGGGCATGTGCCAACA
CTACTACCTCCTCCGTCCCATTCCAAGCGACAGCCTGCCCATAGTGGAACTCAAGGAGGA
CCCGGATCCCGTACTGGACCCTAAAGAGCGGGATCTGAACGAGACCGAACTCAGAGCCAT
TCTAGGCAGTCACTTCGAGCAGAACTTCATGTCCATCAATCCTCCAGAGGACAAGCACGC
GGGACAGGACGAGCTGAACGAGTCGGAGCTCATGAAACAGCGTCCCAATGGCATCATGCC
CAAAGAGATCAAAGCCATGGAGTTTGATATCCAGCACGGGAAGAAACACAAGCCCAGCAA
GAAGCTCAGAAGACGGCTTCAGCTGTGGCTCTGGTCCTACACCTTCTGTCCGGTGGTGCA
CACATGGCAGGACTTGGGGAACCGATTCTGGCCCCGTTATTTGAAAGTGGGCAGCTGCTA
CAATAAACGCTCTTGTTCGGTTCCAGAAGGGATGGTTTGCAAACCTGCCAAATCCAGCCA
TTTGACGGTTTTGCGATGGAGGTGCGTGCAGAGAAAGGGTGGACTCAAATGCGCCTGGAT
ACCCGTTCAGTACCCCGTGATATCAGAGTGCAAATGCTCCTGCCCGAACTGAAATAAGCT
CCGCACTCATCCTCACATGCACTGCCCCGTGTAGGAATGTATATTTGATGTATATGTGGT
GCCATATTAGGTTACACTTTACATTGGTGTTCATGTTACTGTGTAATTTCATACAGAAGT
ACTGACAGAACTTAACATGTGATTCTTGTCTCTCTTGTTTTGTGGAGCTGCTTGCTATTA
TAGTCATTATAGTAAATAATTAGAGTAATAACATGGACACTGTAAAATGTAAAGTGTGGT
GCCTGATTCATTTGTAAAAAGAACTAAAAGGTCAGTATTTGCCTATAATATCCAGTGTCT
ACTGTAACTTTGGTTGTAATGTAACTTTATACATATTTATGTCGAAGAACATTTCGCATT
CAAAGTGCGTTTATTGAAGGAGTTCCAAGCTTTTTCCATTATTCGGAAAAAAAAATACTT
TATACACCTCAGACAGGAGAATATAGATTACAGTCTTGGTGTGCTGTAAATATAAGGGGA
ATGGAAAATAACTGCTCATGTAAATTAAAAGAAACTATTTATTCTTTATGTTCATGTAGT
CAAAATGCATTTAAAATAAACCACTAAAAATGGCATGAATTGTTTATTTTTTACATCTAA
TTTACTATTTAGTGACAGCAGTTTGGTTGTAACAGTTTGATTGTGGTTCTCTGTTTTCAT
TGATATTTTAGCCAATGTTTTAGTAATTTTTGTTGTGCATTTAACAAAAAAAACGAATTT
TGAAATATCTTTGAAAATATTTTTACAAACTAAATGTAAATTCAAACTAAGTTTGAGTGA
AGTATGGCAAACCCAACTGTGTGGTTAAATGTTTAAATGATAAATAAAATAATAATCCAA
AACTTGGGTTTGTCGATGACCCAAACTAAAACAACTCAGATTTGAGTTCTAGTTTGAATT
TTGTTTTATTTTTAATTATTTAATCCTAAATTTAACTAAATGAACACTTTTTTTCAGATA
CTTGGAATATCCAGGTATTCTCTAATTAATAT
>RGAMF0066 Genomic segment corresponding to mRNA: NM_131005 Danio rerio ependymin (epd), mRNA.
AAAGCATTTGAGAGTTTCCTTGGCTGTGTTTTGGATCATTGTCTCACTGAAATGTCCACT
CTGTTATCATCTTTATCATCCTGATGATATAAATGTTAGAGTGAAGCAGCTGATAATAAT
TGACAATGACAAAGAACTGCTGAGAGATTTCAGCTGCTGTCTGGGCTTTCACTGTCTTTC
TACGCCTTCATTCTTCATGTGTTCAAAACTTTAGTCCTGTGTCATTTCATTTTATTACAA
ATAGCTTAATTTATAAGTAATTAATATTATTTTATTTGCAGATATTGATTTATTTGGTTG
TTACCAACATCTGGTGTAAATTTCAAGTCAGCTGCACCTTTAGAAATATCTTTTCTGAGA
AAAATGGTGAAGTGTTGAATACTTCTTTTACCCTGCTGTATATAAACAGAAATTACCACA
GTAATTTCCAATGAAAATCAAAGTGCTAGTCTCTGCAACCAGACTGCAAAGTAAGTGACA
CTACAGAATTGTCTTTGATTAAAGTTTTCCCTTTGAATTTTTTAGGTTTATTGCACAGTT
TTATGTAATCTTACTTAAAGTGTGATTTCTAATAGAAGAGCTGAATGAATGAGGAAAGTA
CCAGATGGTGATTGTTTTCACACCTGCATAACCCACTTTTGTTTTTGTTTTGTTTAATTT
TTTTCTTGATTGAGAAGTTTAGTCAGCATAATCTTCACCTTACATGAACCACAATCATGC
GACATGACACCAACTGTCTCTGGTCCACCAGTATGACACCAGCACCCCTGAGCGCCGATC
AGAGGCCGGATGGGGCGATTGTTTGTTGAAATGTACTTTTTTTATTTAGTGGACAGTCAT
TTGTGCCAATTTTCCAGCTTTCTCATTTGGGCTTACAATAGTAGGTGTTTTGAAACATCA
GATGTTTATTCTATTGCTGGACGTCCAGAGGCAGAGGGGAGGGGGCATTTAGATGGGGTG
CAGGGGTTATGTATAAAAGGCAGAGTCTGAATGAGGGTGGAAGTGTCTGGACCTGAAGAA
AGTTAAAGAGCAACGATGCATACAGTCAAGCTGCTCTGTGTGGTGTTCTCTTGCCTCTGC
GCCATCGGCTGGGCTTCTCATCACTCTCATCGGCAGCCATGTCGTAAGTGCTTAATTTTT
TTTTAAAGTAGTTTCTTTAATATTGCTGCATTTTCTCAATTAAATTGGTCCAAAATGAGT
ATGACAATGTTTTTAAGAGGCTGCTGACAAGGCATAAATGTCATCTATCTCGTTTCTTTT
ACAGATTCACCACAGCTGACCAGTGGAACGATGAAAGTGGTGAGTGAACAACATTTTAAA
GACATGATTGATGATTTTAGAAGTGCAATATTACTGTGCAAGAAGAACGCTTTAAAAAAT
GCTTTGTCTTGCAAACAAAAGCAAGGCCTGATTTATTCACTGATTCACTGTAAACAATCT
AATTCAGTAAAGAGTGCACAGATTTTCCGATTGTACATAAACTACACCGTAAAATTATGG
TTGTCTTAAATTTTGAAACTGGATCAATAAATTAACCTTATGAGTCCATTGAACGTATAT
TATGTTAAACTGACTTAAAACTGCTTGCATAACTTATACAATTAAGTTAGAACATGATTG
TCTTGGTTTTATAAGTTGCAATGAACTAAAAACATATGTTGTCATGACTATGTAATCATA
TATTTTTTTACAGTGTAGGCTCTAGAAAATAAATGTCATTTCAACATACATTTGGGTAAA
ATATTTACAAGTTAACAAATGGGTTTCAGTTTTTTTTTATTTAGTTTTTGAAAAAAAAAA
AAACAACCAAAGATGTAACCTAGTGATTGGGTTTGTCCATATTTTCCCCAAAACTGTGTT
GAAACAACCCATCATTTCTTTTTTAAAGTTATTTAAAGTGTTAATATTTGTTTTACTATG
AACTTTAACTTGCATTTACAAATGTTGTTTGTGTTTCAGAAACATGCCTAACACTAACCA
TTACTGTATAACTGAACACTTTCAATCTTCTCTTTTGTTCCACGTTCTAAACACACATTC
AGGTTTCCACAGGGGGTCATGACCTTGCATCTGGAGAGTTCAGTTATGACTCCAAAACGA
ATAAATTTCGTTTTGTTGAGGACACCACTCACGCGAACAAAACTTCTTATATGGATGTGC
TCATACATTTTGAAGAGGTGGGACGACTCAGCAACTCTCTCTCTCTATTCCTCTTCCTCT
TTCAGCTTGTGACTCACCAGTTTTGTTGATGCTTTTTACAGTCAAAACATTAAAGAATTT
TTTTTCGCACAGGGTGTACTCTATGAGATAGACAGTAAAAATGAGAGTTGCAAGAAGGAG
ACTCTGCAGTTCCGCAAGCACCTGATGGAGATTCCCGTTGATGCCACTCACGAGTCTGAG
AGTTACATGGGTAGCCCCTCTCTCACCGAGCAGGGACTCAGAGTTCGTGTGTGGAACGGA
AAGTTTCCTGAACTTCACGGTCCTTACTTTTTGTACCCCTATTCGGTTAATTGATTGCTT
TTATGTATAAAAATTAAAGAAAGCATGTTTACTTTTTGAGTTTCTGATTTTTTTCAGCTC
ACTACTCTCTGTCTACCACCTCCTGTGGCTGTTTGACGGTCTCTGGCTCCTACTATGGCG
AGAAGAAAGATCTTTTCTTCAGGTATTCAAACAGCGTTCTTTACATGTTATTGTTTCAGC
TTTGTATGCCAGTCAGTACATTGTGCTGTTTTCTGCTTTAGCTTCTTCGGTGTTGAAACA
GAAGTTGACGACCTTCAAGTATTTGCACCTCCGGCCTATTGTGAGGGTGTGTCATTTGAG
GAGGCTCCAGACGATCACAGCTTCTTCGACCTGTTCCACGACTGAAGAAAACACACAAGA
TGACCTGCAAACTGCCAACAATGGCTACATACAATAATAAAAAGAGCATTTAATTACAAA
TATTTCCTGTATCCATCTCTCTTTCTTCAGAAAATGCTTGCACTTTCTATCTTACCTTCT
TTTTTTGTCTTTTGCAATTTGTTTCTGCACTCTAATGAAGTCAATAAAGATGAGCTTTCG
CTGAAATCCTTCTTGATGTTTGTTTGTAAATTGAAAATAATCACAAAGCTATGTGAACAA
AGGGTCCTTCAAACAACAACAATTCTAAAACTTTGGAAAAAGGGAAAAAAGTTACTAAAA
ACTGCATACACAAAGGAAAATGAACAGAATTAACTAATAAACTAAGGGTGTTTTGATGTA
ACATACAATAGTTTAAATGTGTGTAATAATTGGATGGAGGAAAAAACTGAACATCACTCT
TGATCTACCAGTTAGTTACTTGGTTATTTAGTGAATGAAGTGTTTGTTGGACTGTTTGTT
TTGATAAGAAATCCTGTATATTAAGAAATCACACAGCTTATTTATCTGTGCTAAAGCCTT
CGTTTTACTGTCTTTAGACTTTCTTAATATTAAACATAATTTCACTAATATCTGTTTTTG
CAACGAAACTGTCTTTTAATCTGTGCAGATTAAAAAAATAAGATAAGACTTGTATAGGTG
CCACGGTGGCGCATTGAGTAGCACGATCACCTCACAGCAAGAAGGTCGCTGGTTCAAGCC
TCGGCTGGGTCAGTTGTCAATCCTATGTGGAGTTTGCATGTTCTCCCTGTGTTCGCGTGG
GTTTCCTTCGGATGCTCCGGTTTCCCCCACAGTCCAAAGACATGCGCTATAGGTGAATTG
GGTAAACTAAATTGTCTGTAGTGTATGAGCGTGAATGAGTGTGTAAGGAGGTTTCCTAGT
GATGGGTTGCAGCTGGAAGGGCATCTGCTGCATAAACCTATACTGGATAAGTTGGCGGTT
TATTCTGCCGTGGCGACCCCAGATTAATAAAGGGACTAAGCCGAAAAGAAAATACATAAA
GACAAGTATACCAAAATTATTCATTAATTTAACACACTAAT
>RGAMF0067 Genomic segment corresponding to mRNA: NM_131009 Danio rerio no arches (nar), mRNA.
NNNNNNNNNNNNNNNNNNNNNNNNNNNNNNNNNNNNNNNNNNNNNNNNNNNNNNNNNNNN
NNNNNNNNNNNNNNNNNNNNNNNNNNNNNNNNNNNNNNNNNNNNNNNNNNNNNNNNNNNN
NNNNNNNNNNNNNNNNNNNNNNNNNNNNNNNNNNNNNNNNNNNNNNNNNNNNNNNNNNNN
NNNNNNNNNNNNNNNNNNNNNNNNNNNNNNNNNNNNNNNNNNNNNNNNNNNNNNNNNNNN
NNNNNNNNNNNNNNNNNNNNNNNNNNNNNNNNNNNNNNNNNNNNNNNNNNNNNNNNNNNN
NNNNNNNNNNNNNNNNNNNNNNNNNNNNNNNNNNNNNNNNNNNNNNNNNNNNNNNNNNNN
NNNNNNNNNNNNNNNNNNNNNNNNNNNNNNNNNNNNNNNNNNNNNNNNNNNNNNNNNNNN
NNNNNNNNNNNNNNNNNNNNNNNNNNNNNNNNNNNNNNNNNNNNNNNNNNNNNNNNNNNN
NNNNNNNNNNNNNNNNNNNNNNNNNNNNNNNNNNNNNNNNNNNNNNNNNNNNNNNNNNNN
NNNNNNNNNNNNNNNNNNNNNNNNNNNNNNNNNNNNNNNNNNNNNNNNNNNNNNNNNNNN
NNNNNNNNNNNNNNNNNNNNNNNNNNNNNNNNNNNNNNNNNNNNNNNNNNNNNNNNNNNN
NNNNNNNNNNNNNNNNNNNNNNNNNNNNNNNNNNNNNNNNNNNNNNNNNNNNNNNNNNNN
NNNNNNNNNNNNNNNNNNNNNNNNNNNNNNNNNNNNNNNNNNNNNNNNNNNNNNCCTTTT
AATAACAACCAAACACTGATAACAGCGTTTCACATTATTAAAATATGTCGCCTTCTAACA
ATAAATTGTCAAATTACATTATACATCATTTAAATGCACTTTCAATACAAAACTGTAAGT
TGTATAGATAAGCTATTATAAAGTGCACTCCCGCGTTGCCAGAAACCGCCATTCTCTGTG
ATCGATTATATGGCCTAGAGTTCGTGGGTCAGAGTTCACACTCGAGCAGCGCTGTGGAAG
TGGACGTTTCTGAAACCAACTGTTTATTTACAATGTTTTTCTGCTTTACCGGTTCACCCT
TGCGCTTTATTAAAAAACGTTTACATAGATAATATATCTGCGTGCTTTTTCAGCCATTCT
CTCTTTTTTACGTCTGATATTAAACCACAACAAAGCCAAACTGATAACTTGTTAGCCATT
AAGACTTGCTTTACTTTTCTGATCAAGTGTTGTAACGAGAAGAGGTTCAGCTGCTGGTTA
AAATATTAATAATATACTCAATATAATTCCAAAATGCAGGAATTAATCGCCACTGTCGAT
CACATCAAGTTTGATCTTGAAATCGCTGTTGAACAACAATTAGGCGCTCAGCCGTTGCCA
TTTCCAGGAATGGATAGTAAGTTCATGGATGGATATTTGCTTATGTTCGTCTATTTTTCA
AAACATAAGACTAACTAAGCACAGAAAACAGTTTAATAATGATAAATATTCTCTGTTTCC
AGAATCTGGCGCTGCTGTATGCGAGTACTTCATGAGAGCTGCTTGTATGAAAGGTGAGTT
GTGCATTTCAGAAGCTTGTTGAAGTGTTCATGTGTAAATCAGATTATTATTGACCCTCAA
TGACTCAACTTTCCCGTTTTTGACAGGTGGAATGTGTCCCTTCAGACACATCAGTGGAGA
AAAGACTGTGGTGTGCAAGCATTGGCTTAGAGGCTTATGCAAGAAAGGAGATCAATGTGA
ATTTTTACACGAGTACGACATGACTAAGATGCCCGAGTGTTATTTCTACTCTAAATTTGG
TTAGTATTGTAATATCCATCCATCCATCTATATTTTGTTTGTTAATAATGCTAATACAAT
GTTTGTATTGTTTTGCAGGGGAGTGCAGTAATAAAGAGTGTCCATTCTTGCACATTGACC
CAGAATCTAAGATTAAAGATTGCCCGTGGTATGATAGGGGTTTTTGTAAACATGGTAAGT
CTTTTGCTATAATTTCCAGATATTGACATACATATACATTCATACGTACATACACACATA
CATATATATGCGATTTGTCAAAACATTTTACAGGGTAGAAAAAAGTTAAAATAATTAGCA
ATATTAACAACAACAAAGCTCCCTAATGTAACAGTTTATTGTCAACCAAAGACATAAAGC
AAAAGCCTATAGCTTATGTAAATATTATAATTAATTATAACTAATAATAATTAATTATTC
ATATTTGCCTCTTGAGCTAGTTTACTAAACTAATAATGTTTAAAAAGTAGAAATTAAAGG
GATAGTTCACCCAAAAATGCAATTTACTCACCCTCAAGCGGTTTCAAACCTCTGAGTTTT
TCTTCTGTTGAACACCTAAGAAGATATCTTGAAGAATGCTGAAAACCTGCAACCATTGTC
TTTCATATTAGAAAAAAAAACTACTAAAAGTCCTAAAAAAGTCTTAAAAGCTTTAGAACT
TTACTGTATGATGATACTGCAGGATGTAGAATTGTCACCCGGTAATAGAAACTGAAAATA
AGGTTGAATCTAACACAGAGCCTTGAGGAACTATTTCAGAAAGCTGATTTTGATTACATC
AACATATATTACACACAGTTTTGTTAGATCAAGCTAGGATCTCATAGTTTAATGAATGTT
TAAATTAATATTTAAAAGAAAGTTACATTACATAAACATACCTAGTATTGAATGAAAGAT
TATTTCAAAATTGGTAACACAATAAGATCATTTTACCTCATCTTCCTTTAGGTCCGGATT
GCAGGCACAGACACACTAGAAGAGTCATTTGTGTAAATTACCTGGTTGGCTTTTGTCCAG
AGGGCAAGTCATGCAAATTTATGCAGTGAGTAACCGTGATTGTATTTTATGCATATTCAT
ATATGTAATTTTATTAAACAGTTTTGTATCAATTATAATCATTTGAATTTTCATTTTGCA
TTTTCTAGCCCAAGATTTGAACTTCCGATGGGTGCGACTGAACAGCCACCACTGCCACAA
CAAGTACAGACTCAGCAAAAGGTTTTTAATCTTTTTTTTTTTTCCACAAAATGTTTTAGT
TGCCATGAAATATAGATTATAATCATCTTTTCTTCTTTACTGTGATATAAACATGCCTTC
TGAATTGGTCTCTCAAATGAGAAGAAGGTTTTTGGGTGGGACTTGATTCAGTTTTTTAGG
ATTGTATTGATTGTTATTGTCCTTCTTCAGAAGCCATCAAATAAGAAATGGGAGGGCCCT
TTTGAAAATAGACTCATTTTTCAATCCTCCTAGCATTAAACAGTTCAATTGTACCATTTA
GCTTAGCTTAGCATAGATCATTGAATCGGATTAGACCATTAGCTTCTCACTCCCACATGG
TCTAAATTTTGATATTATGGTATGTAAAATCTTTGTGCCATGCTATGACAGCTCGACAAC
AAGTTCCTTGATTATTACACCAGAATGAGAGTATAGTCCCTAGCCATACTATCCAAGATA
GTAGCAACTTTTCATTTTCTGTTGGTCTTAGTACACAATGTAACTATGAATTTTTTTTAT
GAGCAAGATGGTAATGGTCTATTCCAATTCAATGATTTTTGCTAAACTAAGCTAAAAGTA
GAGATGGCTTATGTGAAACTAACGTTTCAAGACAGTGTCGAGATTCCAAAGCGCAAGTGT
TTCAAACACTGCACCGAAGCATGATCCGAAACACCCTGGTCACGTGACTAAAGTGTTTAG
AAAAACCTGGTCACGTGACTAAAGCGATTCAAAGCATCGATCATGTCAGAAGCGTTTCGA
GACCTGACGAATCTGCATTTGACTGACAGGGTCTGAAAAAATTCTGTCTCCAATAGCCTA
GTGGACTGTGCGTGTGCATGTTGTCAAAAAACTTCAAATGGTTTGGGTTGGAATCCCGAC
TGAAACAAATACTCCGAAATTCAGATTTTACATATTTTAATAATGTTACTGTTTTATGGT
GTAGTCTAGATAGGATACAGCTGCGGAAATGGCATCACTTCAACATAATTTTTGTAAGAA
TAATTAATACTTTATAAGAATAATTAATATTTTTACTTTATAAGAATAATTAATATTTGT
ACAGTACTGTGATGGTTGGGTTTAGGAATTGGGTAGTCGTTAATAAAATACAATAAATGG
GAAACTTAATGAATACTATAAATAATCCTTTTTAACTTCTGGCCACAACCATGTCTGATC
TAGCAACAACCCTGTTTTATGACCAAAACAAGACATATTTATTCACAAAGTGTTTATTCG
GATATCAAACCAATGTTGAAACAAAACGATACAAGAACAAAGCATTTCAAACTGATATTA
AGCATTTCAAAATAGCTGTATCAGCTGGGATTCAAACCCACTATCCCTGCATGCTAATCA
GAAACTCTCTCCGCTCCACTAAATTACTTGAAGGTTCAAGCTTCAATTCTACAAAGTGGG
GTTTAATACCTCAATATGCTCAACTGTTCTTTGCTGAAGTACAATACAAGCAATACAAAA
AAAATACTACTAGGTGTCACTGTAGAGTGGGGTTTTGAAACATTTCGAAGCTTCGACTGT
TTCAGTGTTTCATGAAGCCTTGCTTTGCCCACCACTAGCTAAAAGTGCTCCTACCAGACT
CCTAGAACGGCTGAATGGATTCAAACTGTTCAACTCTGGGCGACTTGTAAAATGAGCCTT
TTTACAAAAAAAAGTGGAGCATCGCTTTAAAGATAATAAACAATCATGAACTTAAAATAA
TTATTTATATATATATATTATGTTTATAAATAGGCCCACACAGAATCTGCGCACACAGAA
TTCCGCAGATTTTTAGCCCATCATTGGTTCTGTTTAATTACTTGTGTAAATGTGTGTAAA
TTCATATTTATTCAGTTTTTAAATTAATTACAATTTTATTGACTAATCTGAAAATATTTA
TATGACTTATTTACAAAACAGTTTGTGAAGTAACATTTTCTGTTTTTTAGTAGATATATG
ATAGACTTGTTATGTTTACTAAATAAAGTGAATCTAACTGGATCTGCATTGTAAACATTA
AATACAAGTTAAAAATGTATTACTTTTTATTGCATGTATTAAGGTTTTATTTAAGATAAT
CCCAAAATAATTTGGCATAAATCCGCAGATTTTTACCAAAGTAGGGTATATGCCGAGCTA
GTGTTCTTGCCATGCTGATAAACTTCCGGTGAGCTGTTTTTTTCTGTTTTATTTTTTCCT
TTCATAGCATCAATGTTGTTATATAATCAAAATACAATCAGTTAAACAGACTTTGGTATT
CATTTAGATGCTCAAGTGTAAAACGAGACAAAAAGCCGTTTGCCCGCACGCGCCCGTCAG
AATCGGCAGGTTAGCGCAGAAGCTCNNNNNNNNNNNNNNNNNNNNNNNNNNNNNNNNNNN
NNNNNNNNNNNNNNNNNNNNNNNNNNNNNNNNNNNNNNNNNNNNNNNNNNNNNNNNNNNN
NNNNNNNNNNNNNNNNNNNNNNNNNNNNNNNNNNNNNNNNNNNNNNNNNNCATCCTAATC
ATCACCAATACTGCAGAAGACCTATTGAAACCCGCATGGACCCAAGATTCTCACAGAAAT
CAGTCAAGTTTGGTGAAGGAAAAATCATGGTTTGGGGTTACATTCAGTATGGAGGCGTTC
AAGAGATCTGCAGAGTGGATGACAACATCAACAGTCTGAGGTATCAAGACATTTGTGCTG
CCCATTACATTACAAACCACAGGAGAGGGCAAACTCTTCAGCAGGATGGCGCTCCTTCTC
ATACTTCAGCCTCCACATCAAAGCTCCTGAAAGCAAAGAAGATCAAGGTGCTTATAGATT
GGCCAGCCAAGTCGTCAAGGATGAACATTATTGAGCATGTCTGGGGTAAGATGAAGGAGG
AGGCATTGAAGAAGAATTGAAAGAACCTTGATGAACTCTGGGAGTCCTGCAGGAACTCTC
TCTCTGCCATTTCAGGTGACTTTATTATTTTATTTTAATATGTTGCCTATTTTATTATAT
TAAATAAATGTATTAATGATTACATTTATTAATTATTTGTTGTTCCTAAATCTTGGATAG
GCCACAAGACTTTTGTCAGGTAGTGTAGTTTACTACAACTATAGTGTTTAATATGCTGGA
ATACACCACAGTTTACTGCAGTAAAACTAAAGTGAACTGCAATTTTTATTACAGTTTATC
AATTCAATATAGATAAGTATCCTGTATATAATGATGCATACAATATAATGCATTTAACTA
CATTATTGTTCAACAACACTACAATAAAACTACTATGGTATTGTAATAATGTTCGTTTCG
TGGGAAGAAGAAGGCAGGGTCGGCGATATCAGGTAAGCACAAACTTTTATTTTGAATGAT
GTGTGTGAGTATGTGCGTGTCGAGTCGGCAGGTGGACAGGCTCTCCTCTCTCCTGGCTTC
TCCTTCTCCTCTCCTTATGAAGGTGTCTCTCCGGCCCAATCACTAGAAAATACAGGTGTT
AATAAATATTTATGATTAGACCACTGACCAGCCGCCGGTGTCTCCGCTTGCTCTCCCCCC
TTTCTGGGTTTTCGATCACGCCTTCCCCACCACAGGTATTTTTTCCATGCGGGTATAAAT
GAAGAAATGAATCAGAGACTAAATCACTGAAACACATACGCTTGGTCATATACAAAGTAT
TTATTTCAGAATGTTAGTAATTTAATGACAAATAACTGAAGTAAAATAACAATCATATCT
ATGGTTGTTTACATATCTATGATTATAACACTTTTGTTTATTATCACCCAGCTTTCTTGG
AAGTCATCGCACAGTTCAGGTCGCTTTTTGTTCCTGTGCTCTTTAAGGTGTACACAGTGT
TACACCAGAGATTAAAATGATACTGTTTGGTCCGGACAGCAGTGACTCGAAACTTCTCGT
ATGGAGGAATCAGCACCTCTTTCTCATAAAAAAACTGTGAATACGGTCCCACATGAGCAC
CATGACAGGTTAAAATTTCAAAACAAGATACACTTCCAAAACTTTGAGCTACATTAGGAT
CGAGAGACGAGGACGCAAATGAGCCGAAACGAATCTCTTTGTTCAGAACATTCTTAGTAA
ACTCAACCGAAGTGCCGCGATACGTCTTCATGCAGCCTTGTGTTTTCCTCAGAATCTGAA
CGGCTTCTGTTAACAGGAAGTGCAGCGAATACCATTTGAATGTCTTTTGTGTGTACTGTT
TTCTACCGTTACGAGTAGCAGAATTGAAATCCTTGTATAGGTTGCTATCGGTGTACACAT
AAAGAGCGATTAAATGATTCTTTGTCAAGGGACCCACTGGCTTCTTAACGTACTTTTTTT
CACCAGCCTTCCAAACCTTTTTATATACAGGCATGCTGTTGAGCTCCTTCTTCAGATATT
TGGTCTTCACCAGATTTGCCATTTTCACTTTACAGTCTTTATATTGAGCATCGACTGAAT
TAAGAGTTTTATCCAGTGGATAAACCGATCCTGCAGCAAATGTTCTGTGATCCTGGGGAA
CCAGCAGTCATAAATAACACAGTATTAATATTGATGTGTGTAACATTTATAATAGAACAC
AATGTTAATGATATTTATAAATTCTACAGTATTTAACTGTAATATGAAATGTATTTCACT
TTTTGACAGCAAGTTATGCAGTATGGTACTGTATTTTAAAGTTGCACTGTGGTAAAACAC
CCAGTAGGCGCAATCAAAACAGCATTTTTGATTGGACGTTAATCGAAATACAAAAAAAAA
AACATTTAATAATATGAAATACAGTAAATTACTACACTCAAAAATTCATTAGTGTAACGT
AAAGTGACGCTGACAACATGGGGTGTGGATCCAAATGCAAGTGTATTGAACAGAATGGTC
AGGCAAGCAATGGTCAACACAGGAGCAAACAGATACAGGAAATCTTGAGTCGTAGTCGAT
AAACAGGCAGATGGTAGGGATGGCTTATGTGAAACTGACTTTTCGACACAGTGTCGAGAT
CCCGAAGCTCAAGTGTTTCGAAACACGCACCGAAGCATGATCCGAAACATTCAGGTCACC
TGACTAAAGTGTTTTGAAACACCTGGTCACGTGACTAAAGCAATTCAAAGCATCGATCAT
TTCAGAAGCGTTTCGAGACCTGGTGAATCTGCATTTGACTGCCAGGGTCAGATAAATCCT
ATGTGTAATATAGCCTAGTGGACCGTGTGTGTGCATGTTGTTGCTGTGCTTCAAATTGCT
TTTGGGTTTCAAATCACGACAATAATTTCAAATACTCCAAAATTATAATTTTATGTATTT
TAATAATGTAACTGTTTTATGATGTAGTCTAGATAGGATACAGCTGCGGAAATGGCATCA
CTTCAACATAATTTTTGTAAGAATAATTAATACTTTATAAGAATAATTAATATTTTTACT
TTATAAGAATAATTAATATTTGTACAGTACTGTGATGGTTGGGTTTAGGAATTGGGTAGT
CGTTAATAAAATACAATAAATGGGAAACTTAATGAATACTATAAATAATCCTTTTTAACT
TCTGGCCACAACCATGTCTGATCTAGCAACAACCCTGTTTTATGACCAAAACAAGACATA
TTTATTCACAAAGTGTTTATTCGGATATCAAACCAATGTTGAAACAAAACGATACAAGAA
CAAAGCATTTCAAACTGATATTAAGCATTTCAAAATAGCTGTATCAGCTGGGATTCAAAC
CCACTATCCCTGCATGCTAATCAGAAACTCTCTCCGCTCCACTAAATTACTTGAAGGTTC
AAGCTTCAATTCTACAAAGTGGGGTTTAATACCTCAATATGCTCAACTGTTCTTTGCTGA
AGTACAATACAAGCAATACAAAAAAAATACTACTAGGTGTCACTGTAGAGTGGGGTTTTG
AAACATTTCGAAGCTTCGACTGTTTCAGTGTTTCATGAAGCCTTGCTTTGCCCACCACTA
GCTAAAAGTGCTCCTACCAGACTCCTAGAACGGCTGAATGGATTCAAACTGTTCAACTCT
GGGCGACTTGTAAAATGAGCCTTTTTACAAAAAAAAGTGGAGCATCGCTTTAAAGATAAT
AAACAATCATGAACTTAAAATAATTATTTATATATATATATTATGTTTATAAATAGGCCC
ACACAGAATCTGCGCACACAGAATTCCGCAGATTTTTAGCCCATCATTGGTTCTGTTTAA
TTACTTGTGTAAATGTGTGTAAATTCATATTTATTCAGTTTTTAAATTAATTACAATTTT
ATTGACTAATCTGAAAATATTTATATGACTTATTTACAAAACAGTTTGTGAAGTAACATT
TTCTGTTTTTTAGTAGATATATGATAGACTTGTTATGTTTACTAAATAAAGTGAATCTAA
CTGGATCTGCATTGTAAACATTAAATACAAGTTAAAAATGTATTACTTTTTATTGCATGT
ATTAAGGTTTTATTTAAGATAATCCCAAAATAATTTGGCATAAATCCGCAGATTTTTACC
AAAGTAGGGTATATGCCGAGCTAGTGTTCTTGCCATGCTGATAAACTTCCGGTGAGCTGT
TTTTTTCTGTTTTATTTTTTCCTTTCATAGCATCAATGTTGTTATATAATCAAAATACAA
TCAGTTAAACAGACTTTGGTATTCATTTAGATGCTCAAGTGTAAAACGAGACAAAAAGCC
GTTTGCCCGCACGCGCCCGTCAGAATCGGCAGGTTAGCGCAGAAGCTCCATTCAATATAC
TGGGGTAAAATAAATGCTCATTTTATAAAGACATGGCGGGGGGAAATGTAATTTAATGCG
GTGCTTCTTGTACAATCTGAGACCCATTTTATATCGGATATCACTCAGCCAGTGGAGATA
GCTGATTTTTNNNNNNNNNNATCCTCGAGAGCTTAGCCGTCGTTCTGCAGCGTCGCGACT
GGGGAAAACCCTATATATATAATGTATGTGAGTCTGTGTAATTAGTCATGAACAGCTTCA
GCTGTATCTGTTTGCAATCATGGGGATCTAGGCCAGGTGTGTGAGTTCTTTTGCTGGCAG
ATTTGTAGTTCTCAAGCGATCTACACAGGGTGGATTGCTGGTGATTATAACAGTTAGCTG
TTCATTCAAAATGCTTATTTAAAATGAGCTGAAACAACATAATTCCTGAATTTTAAGGGG
CAAAACTTAATTGTTTTCACTTCAGTTCAGTTGCACTTCAGTTTGTAAAAATGAATAAGT
TAACTTAATTCCTTTATGTTGTTCCAGTTGATTGTGTGGAAGCAAGCATCTTTTTTTTAC
AGTGAATTTGTATTGTTTTTACAGAAAATAGATCAATGAATAATGATTTGCAAGTCAATT
TGTATCACATGAAAGTTTATAAATTCTATCAATTCTTTCATTGAATTTGATCAATTTTAA
AGAATTATTCAGTGGCATATTTTTGATGGCTGGTTGTCGCCACCGTTGTCGCCCTGGTTG
AATATTGTAATTGCTGCCTACAGATTGCATTTTTGAGCGTCGTCAAATGCATATGATGGT
GATTTCAATCTTTACCATAATCATCAGTGGTTTAATCTGAAGTATAAAATGTTCTCTCAG
TACTTCTGTGTTATTTGACTGTTTGTAACTTCACAACTAACTCGGAAGACTAAAGGCTGA
ATCTCTTTATTAATTTTTAAGTTGTCAGATTTTAATGCAGTGATTTGAAGGATAAATAAA
CATGCAAATCACCATCATCACCTTCACCATGTTGCGTGGGTGTTGAGATCCTGATCTTTA
ATGATTAATCGTGCAGCTTACACTGAATGCATTAATGCAGGCTAAACAAATAGTGACAAA
AAAAACCTTTAATAACCGAAGAAACCCACCACATCCTGAATAACCCACCACAACTTCTTT
CGTCATTATCATATTTTACAGAAAAGCCTAAATGCTTTTATACCTGTGATTTGAATGACG
CAAGAGACGATCTCTCTGTGATCGTTACAAATTTAGGATTAATCTACAAGTAAAACAAAA
TGTAATAATCCCCAGGACACGTGTGTTCTGAACCGTGGGTTGTGATCCGTATGAATCATG
GATCAACAGTGATCTGTTACACCCCTAAGCTAGAGTCACCGGGCAGAAAGAAGTCCTGGC
CATGATGTGAATTTGCATCTATTGTGAAGTGAATTTGACACATGAATGAAGCAAGTAAAC
TCAAAATATTCACCGGCTATTTACGTGCGAATACCACTATTTATTTGTGCATGCCATGTG
TGATGTGAACACAGTATAGCAATACCATATGTTATACAGTAAAAGACTGTAGATACTTGA
TACATAAAGCAAAATAAACGCTAGTGTAAATATCATAGCAATAAATAAGTGTTTTTTTTA
AGTTTGATTTACAGTAAATTTCTGGCTAACATCTGCTTGTAAGTTACTGTAAACTCTACA
GGAAATTGTTAAAGTGGCTGTAAAAACGAAATTATGAATGCTATTTCCTGCTATCGTGAC
GTACATCCACTTGAAACAGTCCTGAAATTAGATAAAAATGTAGGGCGGTGTATGATTTCG
TTCTTTAAGAACCGGTTGGATTGTTGAAAGCCGAGTGTCAGTGATAAAATGAAGGAAGAT
TGACGAATAAACCAACGAGGAGGAGAAAAGGTTAAGGTACTTGAATAAAGTTTATGAGGG
CAAATGAATTTTTACAAAATAATGAAGTGCACAAATAAAAATAACTACTATATAAAAACA
TGAGTAAATTTTGAGTTCATGATGACTTTAACAGTGCACATACTCACCTGTTCCAGAGCA
GCAAAAATTAGAAGAAGAGTTTCAATCATCAGCAGCATCTTGATTCAATCCAAGCCCTCA
GACCATCTAGATCGAGATATAAGCTGAAAGATGAGAAACACAACTGCAAATCCACGACTA
CTGTATAATGAAAATGAATACATGCAAAGATTTTCACAATAAAACTGTTTAAACTTGATA
TTTACTGAATTACTTACTTACCTGAGAATATTGTTGTCTCTTGCTGGGTTTTTCTCGTTA
TTTTCAGGATTGAAGAAGATCAGAAAAGTCGCACACAGGGAAAACAACTAAACAACTCTA
CAAGCTAAAAGGTGAAGAGGTGGCTTCTTATAGTGCTGATAATATGTGTGTACGTGTGGG
ATTCATAATCTTCAGCTCTGAGTTCCCTCTTTTCAACCAAATTTCTTTCATAATACTGTG
CGCAATGATGAGTTTGCATGAAAACAATGAAAAAGTGCAACTAGTGGTAAACAGATTGGC
CCATTTACAACTCACACACCGTGATACTCTGTTAGAATTAAATTAACAAAGGAATGCTTT
TGTATTAATCAGCTAGTTTGCTTTTGTAACAGAAATGATAAGGGTCAAGAATGGAAGCGC
CAAAATATTAATACAACAATTAATAATAAAATAAATACCCAAAAATTGTCTATCATACAA
TTTCATGGACATAAACACACAAAGAACTAGTCAATATGTCTTAAAGTGATGAAACACACA
TTAGTTTTTCCAACATACTACTGNGTATCAAAAAGTTTAATAAAAATGTATNTAGCAAGC
GACCCATTGGCGCATTAAGTAGTGCTGTCGCCTCACAGCAAGAAGTCACTGGTTCGAGCC
TTGGCTAGGTCAGTTGGCATATCTGTGTGGAGTTTGCATGTTCTCCCTGCGGTTGGTGTG
GGTTTCCTCCGGGTGCTCCGGTTTCCCCCACAGTTCAAAGACATGCGGTACAGGTGAATT
GGGTAGGCTAAATTGTCCNTAAAATGTGAATGGTCACGATTTACAATAAGGTTCATTAGT
TAATGTTAATTAATGCATTTACTAACATGAACAAACAATGAACAATACATTTACTACAGT
ATTTATTCATGTTAATAAATGTTAGTTAATGAAAATACAGTTGTTTATTGTTAGTTCATG
TTAACTCATGGTGCATTAACTAATTTAACAAGCATAGACTTGAACGTTTACAATGCATTA
GCAAATGTTTAATTATGATTAATAAATGCTGTACATGTGTTGTTCATGATTAGTCCATGT
TAGTAAATGCATTAACTAATGAACCTTCTTGTAAAGTGTTACCATGTGAATGAATGTGTG
TGGATGTTTCCCAGAGACAGGTTGCGGCTGGAAGGGCATCCGCTGTGTAAAAAACATGCT
GGATAAGTTGGCGGTACATTCTGCTGTGGCGACCCTGGATTAATAAACAGACTAAGTCGA
AAAGAAAATCAATAAATGATTGAAAAAGTTCATTTAATTTCAGCAGTACAGTGGTTAACC
CATTTGCCTGACTTGCCTCACAGTTAGAAGGTAGCTTGTTCGAGTCCTGGTTGGGCCAGT
TGGCATTTCTGTGTGAAGAAATGTTGGCATTTCAGTTGGCATTTTTGTGTGGCATTTCTG
TGTTCTCCCCAGGTGCTCCGGTTTCCCTACATAGTCCAAAGGAATGCACTGTTAATCAAT
TGAATAGTGAGTTGAAATGTGTGTGAGTGGCGTGTGAATGCGAGAGTGTATGGGTGTTTC
CCAGTAATAGGTTGCAGCTGGAAGGGCATCCGCTGCATTAAACATTCTGAATAGGCTTGT
GGTTTATTTCGCTGTGGTGACCTCTGACAAACTAGGGACAAAGCCGAAGGAAAATTAGTA
AATAATTTAATCATTTAATTTCAATGTCTTGTTCCCTACACAGCAAAATCCTCAGGGTAG
AGAGTCATTGGTGACACACTACAGAGTTAGAGCAGTCGAAGAAAAAAATAAGATNNNNNN
NNNNTAAAGAAAACAGACCTTAAATGCGCCGGTTTTCCATTGACATAAAGTTCACCGGCA
AGAGTTGAACCCAGGTTACTGGCAAATTAAAAGTCCTGTTAGCATGCTTCAGCATATACC
CTATTCTGCGCAGAAATAGCAAAAGTGTCCGCAGATTCCGTCTGGCCCTACTTATAAATA
ATAATTCATTATTATATATTACAAAAACCTATCATGTTAATTTGATTCTCCAGCAGCAAA
ACATGCAGCCCATGAACAGGTCATCACAGTCACTCATCCAGTTAACCAACCCCAACATCA
GCAACAACAACCACCAGAGAATTCCAAACGCTGTAGGGATAGTGCACTCTAACAGCCACA
TGGGTGGAGCTCGTGGCCCTCGCCCGCTGGACCAAGTTACATGTTACAAGGTAAAGGCTC
TGTTTGATTTCATGCATAAAATACACACCCTCTCCCTCAAAATTGTGCGACCACATTCAA
CGTCTGCTCGTTTCTTGCAGTGTGGTGAAAAGGGCCATTACGCAAACAAATGCACAAAAG
GACACCTGGCGTTTTTGAGTGGACAGTGAAGCTTTCTGTAAAAAGGATCTCCAATAAATG
TGGTCATCACGTGAGGTATTCGATTCCTGGTACATTACCCTCTCACTGAGAAGGGTGTAG
TTGAGTGACATAAATGTGGCTCTACCTCACCACCATCACGTATGCCAAGCGCATCACAGT
CACATAACACTTTCAACAGGTAGAACACATCAGTAAAAGATTTTTATATTGAGTTTTGTT
TTTCTTTCACATGAAACCTTACATACCCGATTTCATGCTTTGAAACGTGAATCTCTGCTA
TTTTATTTAGAGCTGGAAGATTTTTTGAATGCTTAAAGGGATAGTTCACCCAAAAATGAC
AATAACCTGCATGTTTTTTTGTTTATTTCAAATGTTGAACACAAAAGGAGATATTTTAAA
GAATTTTGGTTGCTGTCACCCATTTCCTTCCATAGTAGGGAAAAAATTACTATGGAAGAG
GATGTCAACAACTAACATTTCTCAAAATATCTTATTTTGTGTTTAACAGAAGAAAGAAAT
TGAAATAGATTTTGAACAAGGGAAAGTAAATGATGGCAGAATGTTCTTCTTTGGTGAACT
ATCCCTTTACATTTTAAAGTGATAAAGCAAAATATATGAAAGTCTTTTGGGGAACTTTTG
GCAATAGCAGCCAGTGTGATCTGAAATTGAAGAGCACCGTTTTGCAGCATCAAAATGGCT
TGTTTATATAAATTACATTTAAAACAGATGTTTGGGTTGTACTTACAATAAAGATTATCT
GGATTTATGAGACCATGGTCTTGTTTTTATCTATATTCAATAGTAATGAAAATTTGGCTA
GATGGTCACTTCTTCAGATGTTGGTGCTTCACAAATGTAAGACCATTTCATCACCTAAAA
CATAGTGTTCATAGGGTTCAAGAGTCATGGAATTTTGACATGGCATTTTTAGGCCTGGAA
AAGTTTTGGAAAAATTGAAAAACCAACAAAGTTTTGGAAAAGTCATGGAAATTAGTTTAA
CAACTGTCTGTAAACTTAAATATGGGTTAGTTGTCTTTACTTCTTTTACATCCATGGTCA
AACGCATGCTCTCACGTTGTTAGTGCTGTGTGAACATTATCTAAATACATTTTACAAAGA
TGTAAAGATTCATTTAAACTAAATAGATTGTTGCATGTTTTGTGGTATGCTGTAAAAACT
TTAAACAGGGATCTTTTTTTCTATTATTTACCACATATACGTAGACATTACATGAAACAT
TAGGTCATGACAATTTGCTTGAAAGTACTGGAAAAGTCATTGAATTTTAGTAGTAAAATG
TGTATGAACCCTGTCAAAGCCTTTTTGCAACATATTGAATTGTGTTTTAAAATCTGTGTA
TATTTACATGACAATGATGAACTTTATACTAGTTTTTCTTTGGGATATTTGCAATGTTAA
AAGTAATCTAGTAATTGTCTGGTAATCTAGTAAAACTATATATATATTTAAATGCAAAAA
CCTCTAAAAGCCATTTCATATTTTCTTCTAAAATTAGCATCTCTCTTCGACTCCTGTGTG
TAGGCTCAGTAATTTCTCTTTTACAGTGACAAATAAGTTCTTTATATTGCCTTTAAAGTG
AAATAACTGAAGATAAACGGATGGCATTGAGGTTTTCGCATCTGAACTCTTCATTTATAA
CTCCACCTTTCTTGTTTCAGCCGTCTAGTACGTAATACACATTTGCACAATGTGATAATA
TAGCACTTTTGCAACATACATAAAGACAATAGTGTATCAGTTTTGC
>RGAMF0068 Genomic segment corresponding to mRNA: NM_131015 Danio rerio v-maf musculoaponeurotic fibrosarcoma oncogene family, protein B (avian) (mafb), mRNA.
GACTTTGAAAAATGAATAAGAGCATTATACTGCGGTAATATTAATTACATTTTGTTAATT
AAAATAGCTTATATCTTGTTTAAATTAATAAATCCTACTTGATATTGTGTGATATTAGTG
ACTTGAGCAAAACAAATATTCAAATGGCTTAAAACGCAAAGCTGCAATCAGGCCCGCTTT
GACAAATGCAGAAGAAGAAAAAAAAAACACTCGTTAACTTAACGCATCGTGCATCGTTTA
CGCAACTCTAAAGTTAAAGGCTCTAGTATTTATTTACAGGTAAACTCACTTATTTTACAT
TCATATCGCCCTACATAACAGTAGAGCAGCAGCTGCGCTGGAGATGAGCGCTCAGGTGAG
CGCGCAGTGAGCAGATGTGCCACATGAGGGCAGCGTTGGGCGAGTTTTCGTGAATCAAGC
GTCACCAGGAGCGCAATACCAGTCCCTAAACTTAACCCGTCCTACTGAAAATCCAAAAGT
CAATAAACATCACAACAACACATCAAAATCACGAGTAACGCGCGTTCTCATCCATGTAAA
ACGTGGTTATTATTAATGCATATTTATGCGTTCTTAACAATCATGACTTTGAATTTCTCC
CTGATCTTTCATTATTTATTTTTTATGTCTACGCTAACAAAATCTTTTGATATGGTATTA
ACTTACATATTTATTTCGTTGAGCAGTTTTGTCAATGGATAAAGATTTACAGAGATTTAA
AAGNNNNNNNNNNTGTGCCCAATTAATGTACGCGTTTGACTTTTTTCAACAGTACAGACA
AACGGCTCCTCGTTAGGCGCGCACATCCAATCAGTCAATACACGAAATACCACTCTCGCT
TTCTTCATCCCGTCAGCTGACAGCACACAAACAACCATCATTATGCTAATTCTACAAATC
TGACTGGTCGCCAGCCCCTTCTGACGTCACGCGCGCGCAGGCTATAACAGCGGAGAGCGG
TCTGGCGTCCTGCTACAGTCTGAATACTCAGGAGTGAGTGTGAGCTCAAATTCTCTGCGG
TGCAGAGCTGGAAAAACACAGCACCCTTCCACCCCAACGCTGCTTCACTGGCTTAAGGAC
ATATTTTGGAGTATCCGGGATCGGGACGGGAGCCCTCCTCCGGTACTCATTTTTATCTTT
TATTTATGTTTTGAGTTGAAGTGCTGCGACGGGACATTGAGCGCGCGAGAGACTTGACTT
TCTCCAGCGCCGCGAGTAGACTCCAAAGACTGCAGCTGTCGAGCTCTGCGCGTCCATATG
AGGCAGATGTCTTTCGCGGTGCATTAGTCCTGAAAGTTTTTGGCTTTCTGTTGTTCGAGC
ACAATCGAGTGACACTGTATGCTCCAGCGCTCGAGCGCGCCGCGGTCGGAGACCCATCAA
GAACATTGCATGCGCAAAGAGAGGGGAGAAAAAACGCCAAAGTCTGGTTTTCCCAACACT
TTGCTGAAGAACAGGGGCACGATGAGCGCCGATCTCGCCATGGGGCCCGAGCTGCCCACC
AGCCCGCTGGCGTTGGAATATGTCAATGACTTTGATTTAATGAAATTCGAGGTAAAGAAA
GAGGCCATGGCGGCGCACGACCGCGCCAATATACGGCAGTGCAACCGCCTCCAGCCGCAG
GGCTCCGTGTCCTCCACTCCTATCAGCACCCCGTGCAGCTCCGTGCCGTCCTCCCCGAGC
TTCAGCCCCACAGAACAGAAGAACCACCTGGAGGAGCTGTACTGGATGCCCAGCGGCGCG
TACCCGCAGCAGATCGACCCGCAGACGTTAAGCCTCACGCCCGAAGACGCGGTGGAGGCT
CTGATCGGTGCCACGGCCCACGGGCACCCGCCGCCCCCTCACGTGCAGCAGCAGCTGCAA
GCTGGAGCGTTTGATGGATACAGGGGCGCGCATCACCACCACGGCCACGCGCAGCAACAG
CAGCAGCAGCAGCCGCAGCACCATCACCATCAACACCAGTACGGCGCGATCCCCCATCAC
CCCGACGACCTGTCGGGTCACCCCGGCGCTCACGGCCACCACCCCCACCATCACCACCAC
CACCACCACAGCCAGGATCCCGACAGCCCTTCTCCTACCTCGCCCGAGCAGCTCCACCAC
CGCCACCACCACCATCACCACCCGCACGGCCACCCGGGTCAGCAGGGTCACCACGGCGTG
GGGGGCGGCCTGAACGTGGAGGACCGCTTCTCCGACGACCAGCTTGTGACCATGTCCGTA
CGGGAGCTCAACCGACACCTGCGGGGCTTCACCAAGGACGAGGTGATCCGCCTGAAGCAG
AAGCGCCGGACCCTGAAGAACCGGGGCTACGCGCAGTCATGCCGCTTCAAGCGCGTGCAG
CAGAAGCACCTGCTGGAGAACGAGAAGACGCAGCTCATCAACCAGGTGGAGCAGCTCAAG
CAGGAGATCAACCGGCTGGCCCGAGAGAGAGACGCCTACAAACTCAAATGCGAGAAACTG
ACCGGAGCGAACGGGTTCCGCGAGGCAGGATCCACGAGCGACAACCCGTCCTCCCCAGAG
TTCTTCATGTGAGTGCGTGTATGCAGTACAGTGTGTCTGCTTCTTATGCCTGAGAGACAG
CTCCCAGTACTCGTATTAGAAGAGAATAATCCACAAGAAATAATAACGATAATAATAATC
TCGTATGTAATCATCGCCACAGAACCTTGGCAACTAAAACGCGAAGAACACGGTAGAATG
TTTTCTGGGAATTAGATTAGTTGCTTGTAGTACTACCCCTCGTTTCGTAGAAAACAGACA
GAGAGAAAAGCGAAGAAGAACTGGCTTTTGTATTTAGATAAGACCTGCTTTGCGTCTGGT
ATGGTGAGGAAAAAGAACAAAAGACGCCAAACTGTTTGCGCTGAGCGGGAGAGAGAAACT
TTGGACTTTTGTTTCTTTTCCTACTCGGCCAGAAAAGTTGAGAGCACCACAATATGCAAA
ACTTCCCTTAACTTCTCCCGTTAAAGCCGCCTGAGAGAGAGAGAGGCGACAGGGGGAACT
TTATGCAACATCTCATTGGTTTATTGCCTGCTTGGTTATATATAGATCTATATATATATA
TTAAAAAGAAAAGGAAAAACGACAAAAACAAACACATAAATCTGCATTAAGATATTAATC
CTGCATGCTGGACATGTATGGTAATAATTTCTATTTTATACACTCTTTCTTTCTTTCTTT
TCTTCTTTCNNNNNNNNNNATTTTGCTTATTAAAGTCAGTGAAATGGCACTAATTTCGAG
ATCACTCATTTTATTTATGCGTCAATTTCTGTGTCTGAGTTACGCAACACTTGCTGTACG
CCGCATTGTTATCGCGCACAACTGGAATCCAATTAGCCTTCATCAATCGGTTTATTGAAA
AATTCAATCGAGAAAACGATATTTCTGCAAGCTTGTTTGAGAGGGGTTTTTCCTGCTGAA
CTTACACGACTCGCATGCAAGAAAACTTGCGCTTTTACGCCTACTAATACTAACGGGTAG
CTGGATTTGAGGACTAAACAACGTTTATCTAGAAGTAGGTTTACATATAGGCCATTCAAT
GATTAAGTGAAACATATGTAGCCTATATATTCTTTTCTCCAAATTGTAAAATGCGTTTTA
GAGTGTTATTCAAATACGCAGCGTTTTATAGTCATTTTTACGAGACAAACAGAAAGAAAA
GGAAGAAAGCTATAAAGGCAGAAGCTGTGTGAAGACTTCCTTTCTTTCTTTCTCTCTGGG
AGTGTGTTCAGGCCTTCGCTTGTGTTGCGACCTGCAGGATTTGCAGCGCCTTGCGTGCTG
ATCGAGCAGAAATCCAGAGCGCACGTGCGCTCGGTAAAATGAGATCTTTGACCTTGCGCT
CAAAGCCCAGACTGTGGGAACAGGACAGTTAACCCTTCCGCCACTCAACACAACAAACAA
TTTCATACCGCAAACTAATCTGAATATTTTAAGAATCTTAATAAATACCTTAACAATATT
CATAGGTCAAAGACGAAAAGTTGTAATACAGTTTTGACTTTTTTAAATCACAAACTAAAA
TGCTCTCCTGTTTAAAATAGCTTTCTCTAAGCAAAATGATAA
>RGAMF0069 Genomic segment corresponding to mRNA: NM_131016 Danio rerio peptide YY (pyy), mRNA.
TTTTTTGATGACGTCTCCTGTTCAATAGAATTGATCTGCGACCGAACATCAGCAATGATC
ATAATGAAAATGTGTGGTGAGTTGGTATTACGCATGTGTTTATGATTGACGTTCGCGGTG
GTGTTGGGGGCAGAGCTACTGTCGTTTCCACCGCCCGTGTCGTGTTTACGCAAGGCGCAG
CACCCTATATAAAGCTCCTGAGGTGCAGGCAGGATAGAACAGATCCGACTGTGGACAACT
TCTTATTTCTGAAAGAGCTCGCCAAGACTCGGGAGACGCAACGAAAGAGCGTTGGAGCAA
GAAACTTCAAGCTTCCAGTCCAGAGAAATAACTGCACCTAAACTCTTCAGCTGCTGAAAG
TAAGTTTCATTGTGTTTGTCATTTTGCATGTGGAGGTGGCAATTTGTTTTACAGATAGCC
TACTAAATCAGATAGATGTGCCGTGGGAAAACAAAGACATCTAGGCTTTATTGATTTCAT
TAATGCTCAATTCTTACATTACTTAATGCTAAAATCGGATGCAGAAAAAGTTAATTTGTA
TTAACGAGCGCTTTCAGCACCATGGACAGCAATCATTTCAGCTGACGCTTAAGAATTAAC
CCATTTATTTCTCATAATTAGCCTCTAGAAACAGGAATGAGTATTTTTATTTTTTATTTT
AATAACTAAATATATTTTATGTAAAGTTTATATTAATATTTTTTGTTACTCATCTCAGGA
TTTTCTTAGACCATCTGCGCGATTCCAACAGTTTTAATCTCATTTCTTTTTTGACTTTCT
TTCTGAGAAATATGCCTTATTTTAAATTCTTAAAATCGTTTATATTGGTTTTATGTTTAC
CGTCATTATCAGTATAGTGGTGGATACCAATTAACGCGCAAAGTTTGTAGCTTTTAAACT
TTTTAACACCTTTTCCACCTGTTGTCGCGCTCTCACTTTCCGAACTATTCAAGCGTCTTA
AAAACCGCAAATAGTTATTTGATTTATTTACTTTCTTTAGATGGCCGTCATGCTGAAACC
TTGGACCGTCGTCGCCACTGTCCTCATCTGCGTGCTTCTGTGTCTCGGAACATTTGTGGA
CGCTTATCCGCCTAAACCGGAGAACCCTGGAGATGACGCTGCTCCGGAGGAACTCGCCAA
ATATTACACCGCGCTGAGACACTACATCAACCTCATCACGAGGCAACGGTGAGAAGAAAA
TGAAAAAATACAAAAATATACACACGATATGCAGCACCTGTAACTGTGCATACTTGCTTC
TTATCACACTTCACCTTCGAGGTATCGACCAAGAATGAAGATAAAAATCATTTCCCGTTG
GTGTCAGTGCACCATCTCCCATTAATATGTCAGGACAAATGACCAAGTTCTGCAGCAGGA
CTCTGAAATTGCATTATGGCCCACTTTTCTGTGGCCAAAGGCTCTTCATATAACAAATCT
GAGTGATAAAAGCCAAGCAGACTCACCTCAGAGATTGAATAGACTACTTATCTGGCATAG
ATTGATGCTTCTCGCAGCCTTGCCCTATAGAGAACTACATTTATTTACATAGTTATACTC
TCCTCACAGGGCCTTTGACATTTAAGGCTCAGACACTGAGCAACACAGTCACTTCTTAAA
AATAAAAGTGCTATAAGAAGAGCTAAAAGTTTTCACAGTGTTGCCATAGAAGAACCATTT
TGGGTACTTCAGAGAACAGTTTAGCGAAAACTTCAATTTTATAATCAATTTAATGAACTA
AAATGTCTTCTTTTCACTGTACAGAGCCTTTTGTGGCATGAAAATTTCTATAGATGTTAA
AATGTTCTTCATGCACTGTAAAAAATGCTGGGTTCCACACAATTGCTTCATGTTGTCCCA
GCACAAATCATTAGTTAACTTAATTGTTTTCACAAATTTAAGTGGATTGAACATAATTAA
GTTCTCCCAAAAGCAACAAAAGAATCATGTTGTTTCAACTCATTTTAAATAAGCAGTTTA
GACAAACAGCAAAAGTATTTTTTTGAGTGTGGAATAATCAATATCAATAAATAACAAAAA
GACAGTTTCATTAAAATAAATACAGTAATCATTCATCTCCCCATAAATTTTCTTAAAGGG
ATAATTCACCCAAAATTATTATTTTATTCTCTCACTTCCACTTGTTCCAAATCTGCTCAA
GTTTCTATCTTCTGTCCAACACAAAAGAAGATATTTTGAAGAATCTTGAAAACCAATAGC
CATTGACTTCCTAATGTGGATATCAATGGTTACAGGTTTCCAACATTCTTCAAAATATCT
TCTTAAGTGTGGAGCAGAAACATTAAACTCATGAAACCACTTGAGGTTGAGAAAATATTT
CTTTTTAAATATACTATCCCTTTAATCCCAGAACCTTCTCATTCATCTCAGCCATTAAAC
GTCTTTCGACATATCAAAATGAAAATCTGTGATGAATATCTGAGAAGAAATGAACAGATG
TGATGGTTCGAGCAGCTAAATCATGTGTACGCCGCAGTTGTGACAGAGTTAAATGAATGT
TGGCTTATTCACAAAGTATTGTCGACGTCCGTAATGAGGAGCAGGTGAGATTCTGTAAAG
CTCATGATTCAGAAATAGCTGTAACATTATAGTTTCCTCTCAGACTCATTGATGTTGCTC
GTAGGCATCTCTCGAGGAGGAATCTGAGCATGAAATTGCTTTGTTTATCCTGGCACCAAA
CAGCTTGCCCTTTAGCTTGTTTTTATCTTAGGCCTATTCATTTTGAAGAGGCTGTTCGCA
GATAAAGTAATACTCAAGCATCCTCATCTTTCTTCTCTTTTATTCCCAGTTTCCAGTAGA
CTAAACGTTCTGCAATCCTAAAATTCAGAGTTTGCACGAGGCTTTTTCATTTGAATGATC
TCTGTCAAGTCATCTCATTGACATGTCTCAAGCACATTCAGCCGACAAGCAGTCAGAAAA
GTTTAACTGGCAAATTAAATTCATAACGTCTGGGGTGAAGAGACAGTTTGTATTTATATC
AGTGATTGGTGTCTGACAGATAAAGTGGGCTGACTAGTTCTTTTCACTTCCCGACACTTT
CACACACCACAATGAGCTCACTGTATGAGCAATTTGAGATCATTATTTCAACACTGAGAT
GTCCCCAGCTAAGCTACACGACTGCATTGAGGTAATGAGGGGATAAATTGTCATATTTCT
TACATTCAGGTATGGAAAAAGGTCCACTTCGGAAGATGTGATGGCAGAACTGCTGTTTGG
GGATGACACAGAGCACAAACAGAGATCAAGGTGAGATTTTGATTTAATACTTCAGCAGTT
TTTTTATGTTAATGATGCCTATGTGTTGTACTTTAATCGTAAAGCAATAGCTGCTCCTGA
TTTAGCGGGTATTGGAGTAAATGGATTTGTTTAGATGTGTGGTAATAGAATCTGGAATAG
CTCGTGAATTTTTCCCACCTGTTGAGGAATCAGGAGTCATGATGGGATTCATGGCGTCCT
TTTCATCTGTTCGTCAGGGAATGTACATGACCCACACTGCATTTCTGAGAATCCTTGACA
TTTAACAGCCCTAATTAGGCTTTGAATGAGAAGAAATTTTTCCGTTCTTATTAATCCAAA
CTGCAAAACACTGACAGAAATGTATTATTAATTTGAAGACTGAATAGTATCATGAAAATG
TCACCGAAGGAAAAAAAATGTTTATTTATTGATGGCATATTTGTCTTTTTCAGATACGAC
GACTCTTTTATGTGGTGAAGTTCAGGGACTTTCATGTGGCCTGTCCTGAGGCTAAACCCA
CCTGTGCCTCCCACAGAAAACCTCCAGACAACTATATGAGAACCAGTCGCCGTCAGACAA
GCTCATCAACCTCTTGGTCAAACACATCCTCGTTTTTACATTATGCTTTCACGAGCACTG
AACAAATCTCATTAACAAATGTAAATAATATATTATATTAGAAACTATCACTGGAAATGT
ATATGTGTATACTTCATTGTGTCAATCAAAATTATGTTTGTTTTTTATTTTGAATGTAAA
TTATTCTATGTGATTAAAGGTTTATTGGATGAATCTCGCTATTTACTTTGCTCTGGTGTT
TTTTTCCTGGACAAACCATATGTCATTTATTTGTTAATTAGCTTTGTATTTTTTATTTAG
TATGATTGGTAACAGTAGATCATAGAACATAGTTTACCTCTATGTAAGGTTATTTCGAAA
TGACCAGCAGATGTCCCTCCTGTTATATAACATGGAGCTCTGATAGCGCCCATTCGTCAA
TAACGTAACATTCAAGACAAAATGCCCTATTTATTATCATTATTAACTTCGACTACTTGT
CTAGAAATCATAGCTAACGCCTCATTATGCCAAAAAGCATCTGCTCTAACATTTTAAAAT
AAATATCGAATTAAAAACCTGTGAATGAATATACCTTACCTTAACCATTAGCATATACTT
TTAGCTAATGTTTAGATGGGCATCTTACAAGATACATACAAATATATATTCTTTGTTGAA
CCTGCTGCAACTTCACATTACTGAACTGATTGGCAGTGTTATGTAAATTAGCTGAGAACA
TTTAAAGCGGGCTGTCGAGAACATTCTATTGTTAACTCGCCTCCATCGCCAAACATGAGC
CGGTGGGTCCCACTTCTGAGAGGACCGAGCGTGGCCCCTTTAAGTCTACGCAATGGCTAG
ACTCTGATTTGATGCTTTGTAGCTGTTCAGGCACCTCTCTCATAATCAAAACAACGTA
>RGAMF0070 Genomic segment corresponding to mRNA: NM_131017 Danio rerio goosecoid (gsc), mRNA.
GACAATGTGTTAGTATTTGTCATCCTTAAAAAATAGCCTATATTGACTATGCTATCTTTC
GCATTTTTTGTGTCTGTGTTTTAAATAGATGTCCATTGCAAAATGCTTTAAGCTCGAAGT
CTACTCTCATTATTCTTTTACATTGTTACATGGATTAATTGCTTTGAATATTAGACAATA
TATATTTTTATTATTAGCCATATGCTATATTTTTAAAGAACATTGCTGATTTCAATCAGC
TGAAAACATGCCTGTGATTTAAAATTTAATAACATTTATTTTAAAGAAAGTACGAAATGA
TCTCTCGTAGGTAAAAAATATTATTATTATGGACACTTATAACTTTTTTTTCACCTCAAG
ACAATGGTAGACATTTAATTGTTCTTAGGTGTTACAAATTGGTTTAATCGATTCCGTGTT
ACAACACTTGTTGAAAAATAAATGGTCTGATAGGGTCGTCTCTAGGTTAGAGAGCGCATT
GTTTTTATACCTTTAAAATCAAAATAAAAACGAAGATCGAAGCTCACCTGCTCGAACTCA
GAATGTGAGTTTGGAGAAACGATGAAGTCTATCTTCTTCTTTTATCCACAGGACAAAAAA
CGCATTTCACACAAAGTATGTTAAAGCTATATTACTGGCAATAAATGAACTAAAATTTAT
GCTATATATTTATATATATTTAAAAGAGGGAATAAAAATAAACAGCTATTGTGAACCAAA
TAATGTGACTTTGTTGACAATTAATCTGATTGACTCATGCGGACAGCTCTTTAAAAATGC
AAACTGGAACTAAATTATTTGTTTCAAAAGTCAGCAAATGACTTAATCAAATTAATTCTC
AATACACAGATCGGTGGTTTTCACGCCATTGTGTGCTAACCCTAAGTCCAGCCAATCTCT
TATTGGAGAAGTCATTCACAAATCCTTCAATGACGTCAGCGGGGTATAAAGCAGAGCAGG
AGGTTCAGCTCAACACAAACGAGTCTCTGAATCTGTTGCGCGCGGTCACTCTTACAACAG
GAAACAAACAGAATTCGCGGTTTTTGTCACTATGAAGGACACTCGTGCTTTTTAAAAGGA
CTAAAATAACACGTTATTACCGTTGGCAACAAATCTCACACATCTTTTCGCTTGTGATGC
CCGCTGGGATGTTTAGTATCGACAGCATCTTGGCCGGGAGACCCAGCTGCAAAGACTCGG
TTCTGCTCCACCGGAATGCCCCGGTTGTGTTCTCCAACTTGACGGAATCCTTGTACACGG
CAGCTGGCGATTTTAATGGACTGTATTCACACACAGGACCTCCAGCGCCGAACTTACAAT
CGGTGAATGGAAGGATAGGCTACAACAACTACTACTATGGACAACTTCACGTCCAGGGGC
CGACTGGACCAGCTTGCTGTGGCGCAATACCAACCCTTGGTTCGCAACAGTGTCCGTGTA
TTCCTACAGGTATTTTTTTACTTTAATATCCTGTTTTGTATAGTTGGTATTTGTACATGT
CCTTAGCTGTTGTTTGTTGTAGTTAATGTTCCAGATGTTTATTATACAGCATGATGGAAT
TTTGGAGCACATCTTAAAAATACATGCTTCAATTACAACTAAAAAGTTTTTTTTTAGCAG
ACTTGAGTATTTTTTATAGGTTCTTCGAGAAAAGTAATTTTCTGTTTTGACTATGCTTAA
AAGTAGCCTAATTATTAACGCAAGAACGCATACACCAGAAAATATTTTTTATAAGAAAAC
GGCGGATTGCAGAACGCATCACGTTTTATGCCATAAAACGTTTTAAGTCCATAAAATGTA
GACATTTACAATATCTTAGAAATGTCAAATTGATACAGTGTACTCAAAAAAGTTTATCTT
ATTTTCAGGTTATGACAGCGCCGGCTCTGTGCTTATTTCTCCAGTCCCACATCAAATGAT
GTCGTACATGAACGTGGGCACCTTGTCCAGAACCGAGCTACAGCTGCTCAACCAGCTACA
CTGTCGGCGCAAGAGACGACACCGAACCATTTTCACCGACGAGCAGCTGGAGGCACTGGA
AAACCTTTTTCAAGAAACGAAATACCCTGACGTCGGCACAAGAGAACAACTGGCACGAAA
GGTGCACCTACGTGAAGAGAAGGTAGAGGTGAGAGAAACTGTTTTTTTATATAACATTAA
CATTTTGACAGAGTTTACTTTACCACATTTAGCAGTGCATTTCTGACCAAAGTTCTTAAT
ACACATGTAATGCAGTGCATGTTGGCCTACATATTTTAGAATTATTTTGTGGCGCCGCCA
ATACTTTTTTATTATTAATTATTCATAGTGGTTAAACACATTTACATAGCGTGGACATAG
GTTTTTTCTATTAATAATGTGGAAGGCCACATGCAGATTAAAAAACTGAATCTTACGAGC
ACATATACCATCAATAAACAAATCAATAAATCAATCAATAAATTAATCAATCATTAAGAT
CAATAAAGAAATGTTTAATGAATTTTCGATAAAGAAAAAGTTTCAATTATATAAAGTATC
AATTAAAGAAATTCTGACAGGTTATATAAATACTTAGGCTATTAAAAACAGCCATTTATT
ACTGTATAGTTACCTTTATTTAGCCAGAAACAGAAAAACAAATCGAAATCGTGTTCGCTT
GAGGGAGCCACCGTTCGCTTTCAGATAAAACCACCGTCAACACATTATGTATCACTTTAT
GTTTATGTTAAGGCATACATTTCATAAAATCGTTAATGTTTTGTATATAACATATTTAAG
ATAGCAGAAGACTAGGCCACGGTGCCAGAAGCATGTTGAGTTAAAACAGAAAAATGCTGA
CAGAAAATGCAAGTCAAAGAATATTTCACAGTATTTACACTAAAACCAACTCAAGCTTTT
ATTTAACATTTGTATAATTTTATTTTTTTATCACGTCATAACCTTGAAATTAAGCATGTT
ACCCTCCTATTCTACGCGTAGGTTTGGTTCAAAAACAGACGAGCAAAATGGAGAAGACAG
AAAAGGTCGTCGTCAGAGGAATCAGAAAACTCACAGAAATGGAACAAATCCACGAAAACA
ACCTCAGAGAAAATTGAGGAGGGCAAAAGCGACGTGGATTCTGACAGCTGATATAAAGAA
CACGAGAACGGGAAATCTTGCACAAATATAATTCGGACTTTATTGTACATATTGTAAAGT
ATGTGATTAGGAGTAAATAGTGTTGTCTTGCTGTTGCACAGATGTATAGTAAATGTTACC
TTTAACAATGATATTGTTATTTATATTAATTTAAATTTACAGACAAAATAACGTGGATTC
TAGCCATAGTAATATTACCTGGTGTATACTGCAAACGTTTTTAAAGTCTTGTCGTGATAA
GATGTACCTAAATCTGATGTTCTGGAATGGGCTGTAGCTGAAGACATGTACGATGGCAGG
ACGATACATTCGGACATTAATTAATTTAAAGTTTAATGTCGCCTGAAAACAGGAACAAAT
ATTAAAGTAATATCTAAAAAAATTTTGACTTTTCGTGTTTGTTTGAAATATTGCAAATTA
AACTTCTCAATGAAGTCCTATGCTGATTTACCGCATTTGCTAAAGGAATAATTTTCTTCT
CCATTACCATAGGGCTACATTTAATTAACATATAGTATGTAATAATTAAGACCAATTTCT
TTTTTATTTTAAAATATCGCCTAAAAATAAATGATTGTGAAATTGATTCTTTAGATAAGT
TAAAAAAATCCCACCCTTTATAGGTTACTTCAAACCAGGCCACGCTGACCTAAAATCTGA
AAATGATACTATCTGCATATCATGGTTTAACGTTTTTTTTTTTTTTTTAATAATCCATGG
ATTTAAACATGCAACCAAGCAAACCACATAATTTAATGATGGTGATGATTATTTTTATTA
TTTTAATTCTTTCTTGGTATTTATATGTAGCCTACCTAAATTATTTAATGTCTACACATA
TCCCCTGTTTCAAAGTAGGCCAAAAAAGGTCTAATGTTCAAAGTAAAATATCAAACGCCA
CTTTGATCACGTGTAATTTGCTGTAATTTTCCTTTGTGTTCCTTTGTGCATATTACATGG
TGGTAAATGAAATTGCTGTTTACAGTTTGTTTCGTTAAAATTCAGTTCTTTAAAAATAGC
CTATCATAGCTTTTTTTCTCCTCCAAATTTTTTTGACGCTCAAGTCAGTCTTGCGCTGTC
ACCAAGCTGGTCTGCGTCTATAGGCTCATATAGGCTTATAAATTGTCCATTGAATTTCCC
AAATGTTGGCCCGAAATTATGCTGTTTTGCGACAATTTTAGATAATTTACGACATGCAAG
CATCATTTAAATAGAAAATTTTCAGTTTATTATATCCAGTTTTTTGTGTAACAGTTGGCT
CGATTTAGGCTCGATTACTGTACTGGAAAATCTGGGTACATTCCTATTCAATGACACTCA
CCAATAGCATTTAAAGGCCAGATAAATACATCACCATTTTAGACCTACAATGCTG
>RGAMF0071 Genomic segment corresponding to mRNA: NM_131019 Danio rerio growth differentiation factor 8 (gdf8), mRNA.
GAATGGTATTTGTATACATGCCAAATAAATAAATGGATTTGAAATATTGATTCGCGTTAA
AAATATGCTTATTACAAGAGAAACCAACTGAAACTGATGGGAAATACTTGACAAGTCTTG
TTTACAGTTTAGTGATCGCTGACTGACATCACAATTGCCCTGGTATTCAGTGAACCATAA
TGTCATTTTATTAGCCTACAACATATGCAGACTACTAGAGTATCCAAAATATTTTCTGAT
GTAAATAGGAATGTATGTATTGTCTAGATCTGTGTTAGTTTTGTTTATTTTGCATGTCAC
CATCATACGTAGAATTTACTTTACAGGTATTCGACTAGAAAGATCTACATACCTCACCTG
GTTAACGCGTTACACATGTAGTTCCACAAGATGGCGCAATTTATCTTATCCACCGTTCTA
AATGAACTGAAAATGCCGCAAGTACATGGGAGTGTGTTGAATAAATAAGATGAACTGTGA
TTAGTTAAGATCTTACTGCTAAGACAGAGGAATTGGACTGACAGATAAACGCACTGACAG
AAGATACGTTAATTTTTATCCAATTACTTCTTTTCAAACACCACATGAAAAAAGATAAAG
GCAGGAATTGAGAATATAGGGTGATTTTAGCATGTTATTCACTATATAAACTAGCAAATT
AAATGATATAACTACGAAAATGAGTACGGTTATTGTGTTATATGCGTAAATATAACATGT
AGCCTTTGTCAGCTGCGTTTGACAAAAGACGCAAAGTGTGCACGCACGGAAATATGTATT
TTAAATGTTTGTATTTTTCATAAATCTGCATAATTTCTCAGGTTCAAATGATTTCCCCAC
GAGTCCTCAAAGATGTGTTATACCTCTTTAAGAGCTGCGAAAGAAGTCCAGCTCTGTCCA
TTAGGTTTATTGTTGCCAGCTCAGCCAATCATTGAATCTTACGACACAATAGAGTGGCCA
AAGTTGCAGTATAAAAAGCCTTGCCGAATTTAAGCATGACATCTACTTGTCCGGTGCGTG
GTGAGGTTCATTTCCATAGCAAATCAGAACATCAAACATCCTTTAGCACGCCTTGGAACA
TGCATTTTACACAGGTTTTAATTTCTCTAAGTGTATTAATTGCATGTGGTCCAGTGGGTT
ATGGAGATATAACGGCGCACCAGCAGCCTTCCACAGCCACGGAGGAAAGCGAGCAGTGTT
CCACATGTGAGTTCAGACAACACAGCAAGCTGATGAGACTGCATGCCATCAAGTCCCAAA
TTCTTAGCAAACTCCGACTCAAGCAGGCTCCAAACATCAGCCGGGACGTGGTCAAGCAGC
TGTTACCCAAAGCACCGCCTTTGCAACAACTTCTGGATCAGTACGATGTTTTAGGAGATG
ACAGTAAGGATGGAGCTGTGGAAGAGGACGATGAACATGCCACCACAGAAACCATCATGA
CCATGGCCACAGAACGTAAGGATTATCTAGTTCAAAGATTAGTTCGCGTTAACGTATCCT
CTTAATCTGGAGGTAGATACGGTACTTGGAGAGACCCTTTACGCAGTCTTAACGCTCGAG
TCAGTAACACTCACAAGTCAACGATTGTGCATAAATGCACAATTCAGACACATTGTAGTT
CTCCTTCCTGATTTAAAAAGGATATGGGTCGCTTCTTTATCAGTTTTGCCACAGCAATTT
TACGCATGGACCATGAAAGCGCAGCAAAGCGCACAAGCGTCGACCATAATAATCATAAAG
AAAATATTTTCACCTTTATCATACGTGACATATATAGGCTAAATCTTGTTAAAATTGGGT
CATAACGTAGGCAGTTTTTTTAATTAAAGTGTGCATTATCTGTAATGTCTCATTATAAAT
ATTTTATCTGTAGATTATTCTTTTTTAAATAGGCTATAAAGTAAATCCGTCTGTAATACG
TTAAGTATGTTTTTAAATAACTGATATATATGTGTGTGTATATATAGCTATATATATATA
TATATATATTTTTTTTTTTTTTCAAGCTAATATTTATGTGTTTCCTTTATATTTGTTATG
TATTACAGTTTATATCCCCAATAACAGCTATTTATTTAAAACTTATAACTGCATAATATT
CCTCCTTTTAATTTAACAACAATTAAACTCTTTTAAGAATAAACCTACAACTGAAAACCA
TATTCCGTTTCTTTTTCACCTATCACTCTGATTTACTTTTCCTGTCCTTCTTTCAGCTGA
CCCCATTGTTCAAGTAGATCGGAAACCGAAGTGTTGCTTTTTCTCCTTCAGTCCGAAGAT
CCAAGCGAACCGGATCGTAAGAGCGCAGCTCTGGGTTCATCTGAGACCGGCGGAGGAGGC
GACCACCGTCTTCTTACAGATATCTCGGCTGATGCCCGTTAAGGACGGAGGAAGACACCG
AATACGATCCCTGAAAATCGACGTGAACGCAGGAGTCACGTCTTGGCAGAGTATAGACGT
AAAGCAGGTGCTCACGGTGTGGTTAAAACAACCGGAGACCAACCGAGGCATCGAGATTAA
CGCATATGACGCGAAGGGAAACGACTTGGCCGTCACTTCAACCGAGACTGGGGAGGATGG
ACTGGTGAGTTGGTCTGTTGTTACCAAGTGTGCGTATTCTCTGAATATAACCACTTTGGA
CAAAACCTTGCGTGTGGAGACTGAATTATTTAATTATAGGCAAAAACATCTTGTTTTAAC
GAATAACCCCTCAACCATTGGGTTCTGCTACACAAATCTGATGTGCGTGAATGTGAACTG
CATAATATGGATCGTGCACCAGAATTCACACCGCGAAAGTCATCATTGTAATCCGAATGT
TAACAAATTCAAAATATTCAGCAACGACCAGTGAAGTCCGATTCCCCAATGAATGACTCT
TTAGAACCGGATCTTAATAGAGAATCAATAACATACATACAACAGGCCAAAGTAATTTAG
TTTTGGAACGAGCGATTCTTATGACATTGTTCTTTCATGAATCAAAATGTATCACCCAAG
TAAACATGGTTTCCTAAAAGAATAACTATATTAATATAGTGGAAAAGCACCTATATATCA
GTGGAGCAGTTACTGAATTTTACTGCCTCACTGAATCCAAATCTGACTGAAAACAATAGT
AAATGTGAAAATTAATTTGTAAAACAAAGTAGGATATAGTAGTTGGTCACTTGAGAAGTT
GAGCTAGAAGTCAATGACAAATGAACTACTGCTTTTTAAAATTTATTTATGTGTGTTGAT
TCAGCTAATTTAACAAAAATGATATATATCTAACGATAAATATTTCTAACGGTTCCATTA
AGAACTGGAATTGTTTGGTAGAATCAGAATCAATTCATTCATCCTTTCCATAATCATATC
TGTATTTTTATAACTATTTGCAGCCTCCATTGATGTATGGGCAAAATATTAAGTTTACCA
ACTCTCTTTGGCTTCTTTTCCTCTCAGCTCCCCTTTATGGAGGTGAAAATATCAGAGGGC
CCAAAACGAATCCGGAGGGACTCCGGACTGGACTGCGATGAGAATTCCTCAGAGTCTCGC
TGCTGCAGGTACCCTCTCACTGTGGACTTCGAGGACTTTGGCTGGGACTGGATTATTGCT
CCAAAACGCTATAAGGCGAATTACTGTTCAGGAGAATGCGACTACATGTACCTGCAGAAG
TATCCCCACACCCATCTGGTGAACAAGGCCAGTCCGAGAGGAACGGTTGGGCCCTGCTGC
ACTCCCACCAAGATGTCTCCCATCAACATGCTTTACTTTAACGGCAAAGAGCAGATCATC
TACGGCAAGATCCCTTCGATGGTAGTAGACCGCTGTGGCTGCTCATGAACCAGTGCCCAG
ACAGGACTTGATCCGTCTCAAAGACCCGGACATCTGATCACACCACCCACCATACATTAC
CAGTGCTTTCCGCAAGACACTGTGCAATAGAAGGACGCTCACTCACTCTCTGGGCACCGC
TTCATTTGACTATGTTATTTGTCATTTTCCTCTAAATCAGTATCTCTGCCACCAGGACTC
CAATGTCAAATGGATGTATTAAAGGAATGTCATACTGTCTGGACTCGGGAATGGACAATA
TTGACAATGAATGGATGACATTCTCTGCTTTATTTCATGTTTTCACCTTTCAGAATACTC
TCATTAGGATGCGCAGACAACATACAAAGAAAAAATAAAATAAAATTGTATTACGCAACC
ACTCCAAAACACAATCATTTAGATCTTTGCTGTAACAGCTGTAACCGGTGAGCTTGTTTG
ACAAGAGCATCCAAGAGAAACAGAGAGGGACTCTGGAACATTGAACTGAGCTTGAATACA
GTTATCCAACGCAAACTTCAACATACACCGCAATGAACACACAGATCAAATTGTTAATCG
TAGGTTTCGTCCACTACTCATCTGTCGAACAGCCCAACACACTTGAAGCATTACTGAGAT
CGGCATAAGGGGACAGAAGGACTTGAAGCAGAGGCACTGTGAATGCGGTTTACACATTGA
CATGTGTTCAAGACAGAGACATCGGAACTGTATGAATGAATGTTACTATCACGCTAACAC
TCTGTCTTCAAACCACACAGTTTGCACTATGGCAGACCAATAGAAAGAATTGGTTGCTAA
AAATGTTGTAAAAACTGATTTTGATATGTTTGCTAATTGTATTGTATACTTGCCATTGTT
TCCATTAACAGTTGCCTTTTTTAACCACAGTTAGTACATGTATAAGAACACAAAATAGCA
ACAAAAAAAAGTGTACAATATAAATCTATGTATCTGTTCAAACAAATAAAGGTGCTTGCT
TTATATGTTTAACTCTATTATTTCAAACCCCTAACAAGTATTTGGAAATTCAATACACTA
ATCAGTTTATAAAATTGCTTGAAGAGCAAGTATAGGACCTAAGGGAAATGCTTTTATATG
CAAGAGCTTTTCCTGAGCAAAGGGTGTTGTCCAAACTGTGTTAAGAGGTTCCTTTTGGGT
TGAATTTACTATCATTTGACCTTTTCATTTGTTTTTCCCGTAATGGCAGCGAGGCAGCGG
GTGTTACATAAGCCCAAATTAACAAATCTCCCCTCGGAATAGCTCAGCTACGCATGCAGC
AGAGTTTTCTAAAAGGACTTGTGCAGAAATGTTTTGACAGCATGGCTAATTAGACCAAGG
CTTATTGGAGCCTTCACTTCCGTCCAGAAGAGGGCGAACTCAGCACTGCCGAGCTCTGCT
TCCTTTCCTGCTGTGAGTTGGATGGATGCCATGGAAACCAGGTGGGAACTGCTCTGAAAT
GAACAGAGGGTTGAGGGAGATTAAAAGTCCCCGAGCAATAAAAATTTCACATTTGGGTTG
AGAGACTGCACCCGACCATTTTGTGGATCATTCGCCACATGCAATTAAACGTGGGTTCTG
AAGACCCCAAACACCTCACATGAAACCATCAATAAGCGTTTTAACATTTAATAATCAGGT
GCATCCCTTCGTAATTCATCCTGTTCTAAGTGCAGAAGCGTCCGTGCAATGAATCAAGCT
CGGCAGGAGGATGATTGATTTGTTTTCTTGTGCATCTGACTTGCAATGCCCCTCTTTGTG
CCAGGTAATGGCAAGTGTACGATAAACAGGAACAGTAATGGTTTCCCCGAGTTGTTATAT
TTGTCACGGGGGGAAAGTTTTCCTTGTCTCTGTGGCTTGACGGCTGCCAGCACATTCCCA
GGTTGACAGGGGAGGAAGTGACTGTGAGAAAATGGGAAGGCAGCGTGGCTCCTCAGGGGA
CAGGAGACTCCAGGGGGAAACACATAGCTCATCTCAGTCACC
>RGAMF0072 Genomic segment corresponding to mRNA: NM_131037 Danio rerio follistatin (fst), mRNA.
AAATACAGTACTGAATAGGCATTATAGTCGTCAGTTTAGGTAGATTGCACGTGTATTAGT
TTTCAATCAAGATTCACTCGCCATTCATAATGTTTGTTATACAAGTAGTAAGTTTTGACC
GAACACAGTGTTACTCCGACTTTTTCCTCAACGACTCTCAGTATGTAGGCTGGCTACCTG
AAGGTAATGGTGCAGGTGTGTGTTTAGTGTGGTTCAAGACTCTTGCAGAAGAGGTCGCGC
GTGCTCCTCCGCCACCGGGAAAATCTTGCTCCAGTCGGTCTCGCGTGTCTCACTTCTATG
GAAATGAATGCCGTGTGTAGTCTGACTCGCGCCGCCGCCGCTCGGAAATTGAATAGGATA
TAGATCGTGATCCCGAAGGGAAACAGCAACACCTGTCTCTTCTAATAATAGCATTTATTG
CTTTTATTCTGTAATCCATTGTCTCCCTGCGCAGATCACCTTTCAGCCGTAACCTTGTAT
TAAATGACACCCTCTACTGTTAATCAGACCTGTCATGGCCTAGAAAGTTGTGACATTCCC
TAAAGGTTTGCGGTGACTGACTATCGGCGTGCATTTGTATAATTCGTACAGAGTCGCACA
CGTAGCTATGTTCATCAGATCTCACCGAGCACTTTCAAACATGTCCCTTTTGTTGAGGCT
AAACCGGGGTGAGCCTAAATGTGAAACTGGACCAGACGCATCCATCAGTCGTGGACCTCC
ATCAGCAGCACAGCTCTTGCTTGGTTAGAAATTGGGCCATTTTTATTTATACTTCCTGCG
ACTCAGTATGCAGCAAAACTCTGAAGTGATTTAGGGGCAAGAGAAAGTTTCAAGCAGCTA
TGTCACCTGATTTGGATTGAAAGAAGTTGGGGAAAAAACAGTTTCTCCCCACCCCCACAG
AGAGGAAGACCGCCCACACCACAGACAGTCGGCCCGAGACCCCTTATACACTTAAAAAGA
GGTGGCACTCCGAGAGCTGCGTTCATTCAGCACTGCCTGAGTAAGAAGATTACTTTTGCG
CTGCTCGTCTCTCTACTCTTTCTCTCTTTAAACATGCTAAGGATGCTAAAGCGTCAGCAG
CTCCACCCGGGAATGATTTTATTACTCTTTTGGCTCTGTTATTTGATTGAAGATCAAAAA
GTGCAAGGTGAGTGCACTTTTCTTCTTTTATTTCCTTATTTGTGTATTCAAAATTATTTT
TTAAATGCTTTAGATGTGAATTTTTGGCTTGCTTTAGAATGAAAATGTTGCTTTAGAATA
AAGGAGCTGCTTTAATGCAAGACAACTGTAAAGTTTTTGGCTTGCGCCTGCATTGGTGTC
CTCGAGACAGGTGCGTCTTTACATGCACCATTATTTAAACAAATACAAAAACACACTGTG
TTCAATCCGGAGGTAGATACTAATGTAACAGAACGTTTTATTGACCTAAAATAAGTGTTC
AATATTGTCATAATTATAAGAACAGTGAGATGCATTTCTTGTCTTGATGATTGTGATAAA
AGCAAATAAAATGTTTAATGGTGTTATTTTCTAGCAATAATGAAGGGTTTATATAGAATC
ATATTTAAATAAAGCTGCGTGTATGCATTAGACGTTCGATTGTATTTTTCCTCTAATAGT
AGGTAGTGAAATTAGACACTGCCTACCTCGTCTGGCTTTCCAAAAAAAATAAAAAAATAA
ATCACTGGACTTAATGCAAAAAAATTGTGCCATTTTTATGCATTTAATTATTAGGATGCT
TTTGCGTTCGTGTCATCCAAACGACACAGTCGTTTTTAGAAAACAAAGTTTGATAGAGCT
CGCGTGACTGTAAGATTTAATTGGATTGTCTGGCTCGTGGTCTCCCCGGCGCGAATGCCT
AATTTAATACATAAACACGACTGATTCCCCCCAGGCTTGACCCGACAGTTGAAAGAATAA
AAATACAAACATCCGAAGCGTATTCTGGGCGGCAAATAAACGCGTTTGCAGCGCTCCTGT
AAGTGTGTGCTGAAAGGCGATGAGCGCAGACAGTTGGCACAGGGAGCGCTCGAGGAACTG
GAGTCTAGACTGCCGTGCACATTGTTTAAATAGGTACGAGTCTGTCAAGCTGACACTTAC
TTTCAGACAATAAATCTCTGCGCGCCCTTACACAATCGACGACAGGAAAAGCGTATTCCC
GGAGCACCTTGACTTGTCTGGGTGAAGGCACGCAAGTGTAAAATAGTCGCATTACATTGG
GGAAAAAAAAAATCAGACAAAATACAGCGGGGGAGGGGGAGCAGGAGAGCTCCAGCTAAT
ACAGGCTGCACGTGTTGTGTCTGGGTCATTGGCTTCAGACTTTAATACGACTGGCTCTTT
TTCTTTTTGTTTACAGCTGGTAACTGCTGGCTTCAACAGGGCAAGAACGGGAGATGTCAG
GTTCTCTACATGCCTGGGATGAGTCGGGAGGAATGTTGCCGGAGTGGGAGGCTCGGTACA
TCTTGGACTGAGGAAGATGTGCCAAACAGCACATTATTCAGGTGGATGATCTTCAATGGC
GGGGCTCCAAACTGCATACCTTGTAAAGGTACGATCCCGTCAGTATTGAATGAAATAAAA
CAAAGTAATTATTTAATTACAAAGTATTTATTATTACAAAGTAATCATATAAATAAAAGT
AAAGCATAATAAGACATTCCTGTTCTCCATCACATCTTTCACATACGATAATTTATAGGC
TACCAAATGTATGTCATAATACATAATAATAGAGTTTTACAAACCATGTGAATTTCAGAG
ACGTGTGATAATGTGGACTGTGGTCCTGGAAAGAGATGCAAAATGAACAGGAGGAGTAAA
CCTCGCTGCGTCTGTGCTCCAGACTGCTCTAACGTCACCTGGAAAGGGCCCGTCTGTGGC
TCAGATGGAAAAACATACCGGGATGAATGTGCCCTTTTGAAGTCCAAATGCAAAGGGCAC
CCGGATCTGGAGGTCCAGTATCAAGGCAAATGCAAAAGTAGGTAACACACTTGTCTGATG
TCTTGTTTAAAGAGAGATTTTAGCACTTGTATCTAGACCTACAGTAGGGGTTTGTATAAA
ATGGAGTTCAATTCAAGAAAAATTGTGTCAACTACAAGCTTAAAAATAAAGCTTCCACAA
GAATATTGTTTTAAACTTTTAGTGAACATTCCACAAATGTTCAAACCTCTTTGTGGAAGC
ATTAATGCCAGTATAAAACCTTTACGTTTCAGAGTGTGGATCTGTGATGTGTTATGAACT
TCCTGAAGAATGATAGAATACTGTATCACTGAGTCTTCACTTCTCATTTCCACAGAGACG
TGTCGTGATGTCCTGTGCCCGGGAAGTTCAACTTGCGTGGTGGACCAGACAAACAACGCC
TACTGTGTGACATGCAACCGCATATGCCCAGAGGTCATGTCTCCAGATCAGTACCTTTGT
GGCAACGATGGAATAGTTTACGCCAGTGCATGCCATTTAAGAAGAGCCACGTGCTTGCTC
GGTAGATCCATCGGCGTGGCATATGAAGGAAAATGCATCAGTGAGTTTTTCCACTTACAT
TTGGCTACAGTTTCATTTAAAATAGAGAAATTGACTTCATGTATAGTTGAGATGACAAAG
TCTTTCATGTCCCAATCCCAAAAGATTATTTACTGCAAAAGCAAGTCATAGGTGTGTAAT
AGTTTCCTGATGCTGGCAACATGGTCTAAAGTGCTGTTTGGTTCTTAATTAGGAATTGAC
GTTTGCTGTCCTCTGTTGTGTTTTTAGAGGCCAAGTCATGCGATGATATCCACTGCAGTG
CAGGGAAGAAGTGTTTATGGGATTCAAAGATGAGTCGCGGGCGCTGCGCAGTTTGCGCCG
AGTCGTGCCCAGAAAGTCGCTCGGAGGAAGCTGTGTGCGCCAGCGACAACACCACGTATC
CCAGTGAGTGTGCCATGAAGCAGGCCGCTTGCTCTTTGGGGGTTCTCCTGGAGGTTAAGC
ATTCAGGATCTTGCAACTGTAAGTAACACATCTTAAAAGACAATCCAATGCTGCCCAGCA
ACCTCCTTCCCAAAACCTCCCACCCCTCCAAATAACGCCTCTTCATTCCCTTCCTGCTGC
TAAGAGTTAAGCTACAGAAAGGACTTACGATTGGAAGTTCTTTGCATGTCCTCTTTGGCT
GGCTTCAATCATTTTGCATTATCTCGAGAAGAAACAAAAATTGATTTAAAAAAGGAAGCA
AGAAAAGCAATGGAAATCCATCAATTCAGTGTAAACAGAAAAGTGGCAAAGAGCTCTTCC
GAGGAGTCCTTTGACATACTAATCTTTTTCATTTAACTAACAAGACAACATGTGCGAACT
AACGTTTGCAGCTAGCGGACATCGTCACGTTTGACTTGTAGCTCAGTCTGACCTGAGTTC
ATTTCCCACCCCCCTTTGTTTTAGTGTAACTGTAGAGACTTATATAATCACATCAGCTTG
TCAATTCCATAATCATGTACGTGTTTTATGAATCCTGTTGTTTTGTTTGATTCCTGCTTT
TGGCTGTAATGGATTATTACAAATGCACTACGACGTAAACCGCTCCGAGGGTCTCCTCCA
TTTACACTCACATAAGGTGATTGTAACATTGGTGCCGTTGTGTAAACCTTAACTAGACTA
CCTATTTTGACTAGCTCAGAGAACGGATTGACGAAGCTAGACCTGGGAATACTTGCATTC
CAGCAGTTTGTGCTAGCGAACGAATCAAACGATCAATGTGAACGAATGGCTTACCTTAAC
GCCTTAAGGTATGGACGTCATTTCAAGGGACCAACTTTATGATCACCTCATGTTTTAAAC
GACTGCCACATTTAACGATTTGCAGGACAAGAACATGTTAATAGTAGAGCAATGCTTTCT
GAATCTCTGCTGTTAGACCTAACATTAGGAAGGTGATTCTGTGTGCGAGTGTGTGTGAGT
TTTGCTGTGGTCGTGTTGTTCTATATGTTTGTGAGGGACTACACATTTGTTTAATTGCTT
TGCCTGTGTCATTTTTCGAAATGTAAACCTCTATGTAGAAAAATACACACACACACACAC
ACACACACACATATATATATATATTATATACCTCAGAACTGTGCCATTGCTTGACCACGT
AGCTACGGTCAGCCGGTGCACAACCGTGCACTCAAAGTAATGGATTTAAATGCAAAACCA
GAAAAAAA
>RGAMF0073 Genomic segment corresponding to mRNA: NM_131051 Danio rerio T-box 2b (tbx2b), mRNA.
ACCTAAACACTGCGTGAAAATATCGTCTGCGCACAAAGAAAAAAAAAATAAAAAATGCCT
TATTATAACGCACTTAACATTCCATAAACACATGTCTATGCATATTACCGCATATGGAGT
AAATTAAAAGTTAACCGCAGATGCTTGTTAACAGTCAAGAGTAATGCAGCACTCACCAAA
ATTATCTTTACATTGGTCTTTAGATTCCATCAGCTCTCTTCCTTTTTCTTCATAGCGCGT
GGCTATGCGCTTTGAATGACCCGGGGCAGAATTGAAAGTACCAATGTCCGGTTATTGGCT
GATGTTCCCCACATGAAGTCAGTCGCGACACACGAACGAAGTACGGAAATTGTTATTCAC
ACAGTGTTACGCTGAATTCAATTCATACGCACAACAAGGTCCTTTGGCTATCAGTGTGCA
CTTCTGTATCATTAACAAAATACGTACGCGCCACTTCAACATATACAGCGAACATGAACG
TTGTTTTGTGTGTGCTATTTTATTGACTATTGCGAAAAGTTATCTTCAATTCACGATGCT
TTAAATGTGCTTGTAATGTAAAGTTTATAGTATTTGCGCTGATTTTCTCATAAGAGTTTG
CAACGTTCTCATTTACACGTCAATAATCTTAAGTCTTGGTTGTCTGTGTATCGGAAAGAG
TGTTTTGTTCCTCGAACAAGGAGGCATCGTAATTATAAAGCGTAAGCCGACCGAGGTGCA
GTCACCACCGGCTAAGCACTGAGGGCTGACCCGGTCCTTGGCTTGGAGACGGGGGTGGGA
TTTCCCGATCTTTTCTGTCATTGGTTAATATTTTATTCTGTTGACATGTTTTCTTACTGC
TAATGCTTCCGACACCTTCTTGTCCACCCCCTCTCCTTGAGCCTGGCCGGAGCTGTCAAA
ACCACGCCTATAGAGGCCCACAATTGGTCCAGAAAGCGTAAAATCAGCAATCAAGGGGGC
TTGGTTCATTAGTGCTGAGATCAGAGCAGGAAGGACATGTGAGATAGTTACAGTTGTACA
GTGGACAGGGCAAGATCTAACCATTTCAACTCCGTGTCTGGGTAGAATGACTGCGCTTGA
ATGGACATCCGCATCGAAAGAGTAATCTGCTTTTTTATGAGAGCAACTGTTGGCGAACAG
GAATCCCCAAATCTGCCTTCAAAGCGTCCTTGCGCTCACTTTGACTGATATTATTACGGG
GACTTCGTGGAAACTAGCAGCTACGGGAGTTAAAGTGGAAGATCCTACCGCTGTCTGCTC
TCGCCTTTTCGCGATACGCATTTTGCCAAAATTGCCTCGCTGCGCTTTTTCTTCTCGTAG
TGAGAAGATCTGTCTTCTGGATACGCGCTCCTTTTTAGCCAGAGAACACCTCTAAATATA
TCTTTTCACTACGTTTGTTGGATGCACCGATGAGAGATCCAGTTTTTACAGGGACTGCGA
TGGCTTACCACCCTTTCCACGCTCACCGGCCGACCGACTTTCCCATGTCAGCTTTTCTCG
CGGCCGCGCAACCTTCCTTTTTCCCGGCGCTGACCTTGCCTCCCGGGGCTCTCACAAAGC
CGATCCCGGACCATACCCTGGCCGGAGCCGCGGAGGCTGGGCTCCATCCGGCTTTGAGTC
ACCACCATCAGGCAGCTCATCTTCGCAGTCTCAAGAGCTTGGAGCCAGAGGAAGAGGTTG
AAGACGATCCAAAAGTCACACTGGAAGCGAAGGATCTATGGGACCAGTTCCACAAATTAG
GAACAGAAATGGTTATTACGAAATCTGGCAGGTGAGTTCACACTTCATCTGTTAATAGTA
TTTTGTTGCAGTGTTTACGCGATTGAATGTTGTGATCCTGTGAACGTTTCGTATTTATTC
TACAGTAAATTCGCCGTGAATTGCAAGAATAAAAACATAAAATAAAACTGTTTCGCTCGA
TGTTTAATTCAGCAGGCCCAGTATATTCATTGCTGATCCTCGGATTTATGCATTCGCTGT
CGTACAACATTTCTCCATAATTTCCTTATTAATGTCTTGAGCCATGAACTGGCTGACCCA
ATTATTATGTCAAAGAGGCTGTGGAAATGAATGTCTTACTGTCAGAACAATGGGGACCTC
CAAGATTCATCTGCTCATTTGATTTAGGGAAACGAAATGGGGAAAGTACAAGCGATGCGT
ATTCTGTGGCTAAGCGAAAGGAAAATAGTTGAGGCTTTTTGTTGCTTGCATCAGAATCAA
CAAACATTGACTTTCATTGAACGGTGTGGTACAGTTAAATTGTGTTTTATTTTATTTCTT
TGAAGACAAATGTCCTTGTTGGCCTGTCTATGTTCTGAGGTGTACTATGTAAATATCCTG
TCAAAAACATATAATATTTGAGTGGCGAGCTAAATAATCTGGAGCCAAGTCAAATAGTAA
TATTTGGTTTGTTGTTTGTATATATATATATATATATATATATATATATATATATATATA
TATATATATATATATACACACACAATGTCATTGTTTGAGTTAAGATAAACCATAACACAG
AAATGTAAATGATTTTCCTGACAACGTAAAAAAATACATTCATGGACAAACTTTTTTTTT
TCCTACAGGAGAATGTTTCCACCTTTTAAGGTCCGCATTAATGGACTCGATAAAAAAGCC
AAGTATATTCTTTTAATGGACATTGTGGCTGCCGACGACTGCCGCTACAAGTTTCACAAC
TCTCGCTGGATGGTTGCGGGGAAGGCCGACCCGGAGATGCCAAAGCGAATGTATATACAT
CCGGATAGCCCAGCTACTGGGGAACAATGGATGGCTAAGCCTGTTGCTTTTCATAAACTG
AAGTTAACCAACAATATTTCGGACAAACATGGATTTGTAAGTAACCCATTTTCTTTAATA
GCTGTGTCTGTGTGTGTGTGTGTGTGTGTGTGTGTGTGTGTGTGTGTGTGTGTGTGTCGC
ATGTAGAGGCCTATTATAGTTGTGTGTTATAGCATATGTAATATAAATTTACTGCCATGT
GTGGGCTGTAATGCCTATGCTCACAATGACACTTGCAGTATCGCAGTTTATTTTTGGGCA
ATGAGAATGATTGTTTTATAATATCTAATTTAGCTTATTAAATTTATTCGGCCCATACAA
TTCTGTGCTGTGGAGAGATTAATTTCTTTTTTTGTTTGTTTCGGCACAAACACAGATAAG
GGCTTTCCGTCATAATTTTATTCGTTATGATGAATAATGATGACAATGTCAGTTCGGTTA
TGTAATGTAAATACTTCATCCTGAGTTTTTTCTTGGCCACTGTTACTTCTATTGTTTATG
ATAGGCGCTGAGCGCTATAACTTTTATGAGGAGGTGGAAGTGACAAAAAATTAGGTCAAA
TGAACAAGAGAGACCTTGAATCACGCTACAGTAGATGAGTTTACAAATAGCAACAGTGAA
CGTAACATTTGGATTGTTTGAATTAGCGCAGCAACAAAATGCATAGGTAGAGCTACCTGA
GCAGTCTCTGGTGTGTTTGGTTAGTTCAGTGAACAATGTTGGATGCAACGATGCAAACCG
ATACTATATACGAGAGCATGCAGTCAAATATAGTGTGTGACCTGCTCCCTTACGCGACGA
GCAAACAAATCGACTGGAAACAAATGGAGCATTTACATGCATGGCATAACCATTTGATAT
TTGTACAGTAAAATAGAAATTTAATAAATGTATATTATCTGCTCATCACCTTTTTACTTA
ATCCGTACAATTAAGTAACTCTTATTAGATTTCTTCTTGAGATTTAATTTAATGTTATAT
TGAAAGCGCCACAAAATTAGTCGTGTTGCATGTCCGCATGACTGGTTTGTTTCTTTCCAC
CGGCATAGGCCTGCAGCTCTGTGATTTAACCCAAGAACAATATTTCCACTATTAATTAAT
ATATAATGCGGTTTTATCGTCTAAAACTATTTTAAAGAGTAATGACTTGAAATGTATAAT
TATTGTGACGAGCACTAATGTCTTCCTCTCCTTCTTAACAGACCATCCTGAATTCAATGC
ATAAATATCAGCCCAGGTTCCATATTGTGAGAGCCAACGATATTCTGAAGCTTCCGTACA
GCACTTTCAGGACATACGTTTTCCCTGAGACCGATTTTATTGCTGTCACTGCTTATCAAA
ACGACAAGGTATGTACCCATATTTTGGTAAATTAAAGCGATTTATTAGACATTACAGACA
TGTGCTTGCATATCTAAATAATGCACAACTTGACTATTCGTAATTTGTGCATATCTACTT
TCGTTCTGCGATGCTTTTTGCATGCGATCTACGAGCCTGTACATTTGGTGGGATTTACTG
TTTGTCCCTTGGTATAAAAAAGTAGCATAAGTGACAGTATTTTGAATATATGGATGTTAA
ATTTTATCTTGAAAATTGTTCAAATTCCTCACGTGTCCAGTGCTACTTTCAGCTACTGCT
CATGTTAATTGTCGTCTGTGTCCGAGGGGCCTGGTGAGCTTGTCGGTATCGTAAAGTTTA
TGACATAGAGTCACAATCGATTAGCAGGCACTTAAGCTCGTCGGTTTGTCCGGGAGCAAC
ACACACTGAGGCACAGCAATCAAAGCGTGTCAGTTTCTAAACGCAAAAAGCAGAGGCCAT
CTAGCTTAGCAATCTCTGAACTTTAAGGCCTTGGTTTCTCATGAATTTATAGCCTACAGC
GTCTAAATCGCTTGAGTACAACGAAAATCGTTCTGTTACATCGCTTTCTATTTTCATGGA
ACTTGTAAAAACTGGCAATGATTCAAACCACACTATTAATTATTAATAGCAGGTCGGCGT
CACTCATCTAGTTCGCCTCTCTTGTTCTCTCTGTTGTGCTGTAGAGAATAACAATTTGAC
AAATGGAAAATGTTTACTCGTGGAGTTTCTCAGGGGGGTCGTGATTTGATCTTTTTCATT
AAACACTGTTAATAATTAAAAGTAGTCTGCGCAGCGTGTTTAACACTGATGGTAAAATAA
GTGGTGATCACACCACTTATGAAAGCTTTTCTTTTTATGCATTTAAATTCGTATGAAATA
AGGATTTGTATAAGTTAGTGCAACGTAAATCAACACCAAAAGTACCACTACGATTATATA
TTAATAAACTGCTGTTGAATATTTTTACTAATCATGCACAAATCAATAATAATTATAACA
ACATATACATCTTTTTTCTTTCTCTACATTCAGATAACTCAACTGAAAATTGATAATAAC
CCCTTTGCCAAAGGCTTCAGAGACACGGGGAATGGAAGGAGAGAAAAAAGGTAATAAAAG
TTATAGTGTTATACGTTGTAACGAAATAGCCCATGGGCTGCCTACAGATTTTATTTTTAT
TTTGCATTGATCAATTTATAGTTCCCTGATTTGTTAAATATGTATTTATTTTATAAACAA
ATATATTTTTATGTTAAAGGAAACAGCTGACCCTTCCATCATTACGCATGTATGAGGATC
AATGTAAAGTGGACCGTGATGGCGCCGACTCTGATGCTTCCTCAAGCGAACCAACAACTG
GCAGAGATGCTGGTCATTCACCTGGACCGGTTTCCAGCCCACTTAGGTTTAACCGGGGCA
GCAGAGGTACGTCTGAAGTTATGAATAAATTATAACGATATGCTTCATGAATACCAAAAG
GAAGCAGACCTAAATGTCAAATAATTGACAAAACTCTGTATTATACCATTTAACAATTTT
AATAATTGACACTGTCATTTGAATAAAGCATATCTCATTCAGCATGAGCTGATTTGCAAT
TTCCAAAACAAGTTTTTTGAATCAGCGAGCAATACGTAAAAGTTATAGCTCTCAATCATA
TTTCGTTGGATTCACACAAAAACGTGAAAAAAAATTAATTGGAAAAATATTTGTATTTCA
TTGCATTTATTTAATTCATCGTGCAGCTGGTCTCTTACTGTGTCGCTTTATATGCGTATT
AAGCATTAATTTAGCTGCTTAAACAGTAAAGAAAATTTCCAAATGTCTAGTGTTTAAGTC
CAATTACGCCTAGAGTTAGGGACATTTTAAATACATCTGCAATTTATAATACTGATACTT
CCATTATACTGCAACATAAATATATAGATAAAAAGATAGACAGGCAGACAGACAGATAGA
TAGATAGATAGATAGATAGATAGATAGATAGATAGATAGATAGATAGATAGATAGATAGA
CGGATAGACGGATAGATAGATAGATAGATAGATAGATAGATAGATAGATAGATAGATAGA
TAGATAGATAGATAGATAGATAGATAGATAGATAGTCTTATATCAAGAAATATCAAATTA
ATGTTGATTTTTTTGCCCATCACAGACGACAAAACATGCACTGATAGCGAGCACGAAATG
GACCACCAAAATGACCGGTGTGGTGGCTCCAGCAGTCCTGCACCAGAGCCTTCATCTCCA
TTCAGGTCGAGGAGTGAGGACTGGGGGCGAGAGAAGCCTATTGCGGAGAAGAAAGACGAC
TATCCAGACTCACGAAAAACAAGTGATTCTATATTTAGTATAAGAAACTTGGAGAAAGAC
AAACTAGAGAGCAGGTCGAGGAAAGATACAGACTCGTCAAAGAAAGACACGGAAAACAGC
GGTATAAGCGGTAGTAAAGACAGCTTCTCTCCTCTAATGGTACAGACTGAAAGTCCTTCA
CATTTTGGGGCAGGGCACCTTCAGAGTCTGGCGCTCTCCGGCCTACACAGTCAACAATTC
TTTAACCCACTAAACACCGGACAACCTCTATTATTCCACCCTGGACAATTTGCAATGGCA
CCTGGAGCGTTTTCTGCCATGGGCATGGGACATCTATTGGCTTCAGTATCAGGCGCTGGT
GGCCTGGAGAACGGAAGTCTGTCAGCTCAGGGTACTGGGAGCACACCGAGTCCCTTTCCC
TTTCATCTGTCTCAACACATGCTTGCCTCTCAGGTAAGGAAACTCTCGTCATTAAAATTT
AAATCTATGTCATGATACGCCCTGTCTGGTTATGGAAGCACGTGAATGAAAACAGGCTAC
ACTAGTTAGATCTAGTGATATTTTTGGTGAGATGCTATTTGATTTCATAGACTAGCCTTC
TTTGTCAAGCGTAACAGTAGCTGTTTAAACATTTTCTGGTAGAAACGCATGAAAATACAT
TACAAAACAACATTATTATTATTATTATTATTATTATTATTATTATTATTACAGCTTTTA
AAATCTGTCAAAATATCTGCTTTATTTGAGGCTATTATTTCTGTGATAAAATAAACTTCT
ACTTGATTTTACATTTCTTTAAAAGCAATCGCCATACAGCAGATTCATACTTTCCAAACT
GTCGCATGTACAGTGTACTAAAAATGCTAACGATCATCTCTTATTACAGGGCATTCCGAT
GCCAACCTTCGGTGGACTTTTCCCGTACCCCTACACCTACATGGCCGCGGCAGCAGCAGC
GGCTTCTGCCCTGCCCGCTAGCAGCAGCACGGCGTCCTCTCTCTCCAGGAACCCGTTCTT
GAGCAGCAGCACTCGCCCTCGACTGCGATTCAACCCTTATCAGCTCCCAGTGTCGATCCC
TCAAAGCACAAACCTGCTCACCACCGGATTGCCAAGCGGCCTAAACCCCTCATCGGAATC
TTCTAAATGTGGTAGCAGGGAAGCGAGTCCTGTGCCTGATCACAAATCGGGAGCCAGTCA
AAGAAACGGCTCACCTAAAACGACAATGAAGGAATCCATCAATGAACTTCAAAATATCCA
GAGACTAGTAAGCGGCCTAGAGAGCCAGCGGGAGACTTCGTCACCTAGGGATTCACCCAA
GTGATCAAGCGTCCCCAAACCTATCCAGGGCATGACTTGAATTGCCAGAGGATTTTATTA
AGTTGTTCTCGGCGAGAAATTTCATTATATTTTGCGCATGGATGATTAGAGTGGAAAACA
AGAAGTCAACAAGAAAAAAAAAAGAAAAGAAACCGTTGGACTCGGTGCTGTTGGTGGTGG
AAGTGCTGCGAAGACAATCTACATTGTAGCCTAATTGACTGTAGAACATGCCTACAAGAC
CACACCAATCTATTGAAAAAAAGGATTATACAAATAAAATACATTTGTTGCGTAACGTCA
GTATAGGATCACTGCTGGTTGCAATATCTAAATGGTGATTCACGTAAAATCTGTAAACTG
AAAACATCCAAGCTACATCCAAAAAAAAAAAAAGCAAAAAAAGACAAATAATTAGAGTGG
ATATTTCAAAAAGGGATTGAAATAACAGTTGGACCGTTAGTTAAATCCAACAGACAGTTA
TACCTGAACTATTTAATGTAATTATTAATAAAAGGAACCTAATTCTGTAAATAAGCTACA
AGGACCTAAGAATATGCAAATTGGTATTAATTTATTCAAAGCTGTACATTTGCGTGTACA
TAATATTTAGAGTTTAACTCATTGCATTTTTTTTCATTTTTCACTATGGTTGTTGTAAAT
GAAAGCTATAGCGTTTGATGTTTGGAGACAGAAGGTGTTCCTCTCTGTGATGCGTTGCTG
TTTAATCTGCCTGTGACACGTAATGAAAGCGTGTGCCATCATTGCATTGTAGCAGTTGCT
GTAAAAACACTTATCACGCTGCGGGACTCGCAAGGTTTGGGAAGCCTCAGGTTAATGTAC
TCCAATAGAAGAAAGCGACATTCTTCTTCTTGAGCTGAGTTTCTATAAAGAAATATATGA
ACGTGTCCCGTTGTGCTGGCTGTCCGGATTTTTCTGTTGTTGTTGTTGTTGTTGTAGGAT
TCTTTCACAATTTCAATAAAAAATATACGTGTTTAAATATTTCACATTTATTTTAATACG
TTGGCTTAAATAAAAAGATGCACTCTTAGTAATGACAGACAAAAATGATAGCAAATTAAT
TAGGAAGCCTATTTTCTGAGGTATCACTGAAAAAAGGACAATTAGCAAATGGT
>RGAMF0075 Genomic segment corresponding to mRNA: NM_131056 Danio rerio preproinsulin (ins), mRNA.
TGGGTATACTTATGTTTGTACCTTAATAAGTTCATTATATAATATTTAAAATGATACTGC
ATCATTAATTGATATGTTTTCTAGTTGTTTTTATATATTAGCAACTAAATTAGGAAATTA
TCCATAGTAAATTTAATGTAATATGATTTGTTATATTTAACTTCAGCCCACAGTCTAGTT
TAGTTGTTGGTCCCTTATGAGAAAAAGTTTGGGCACCTCTGCTCTAGTGCTTGTAAACAT
TTTTGAGTATCTATAGTTGAACATGAAAGCATTTTTTTGTTTGTTTTTTAAGAAAATGAA
GAAAGCTAAAAACCTGTATCCACTGACTTCCATTAAAAAAGCAAATACTAGGGATGTCTA
TGGTGTCTTTTGTGTTCAACAAATAAGCTAACAAATAGTAACTGCTGACAGAACATTACA
TTTTGTGTGAATTCCCTTAAATTGTGTTTAAAACTGTAGAGAAATCATCTAATAATAAGA
AATTATCAAGAAATAAACACAAAATGATCTAATAGTATACTATAAAATCTTTCAAAATCC
AGGCCACTACCCTATGACTAAAACCACACATATTAGGTTTTAAAAAAAAGTCACAATGAA
GACGTCACAAACGTTCCTGAAGACTAATGACTCGTCTAACCCCATCTTACCTTCTGCTGT
TTCACTCAAAGAAAAGCCACCAGCTGTCTCTGTGATCTGCTCATTCTGTGTAAACTTGTG
TTCTCAACAATTAACAATTAACCAAAAGCCTCTGGAGCTGCGTGAGCATCACGATGTGTT
TGTCTTCTGTGAGCGTGGCAGTGTCCACGAAGTCAATGTGAATTGGTTGGCCAAACACAG
CTAATGTGGCATGTGTGATTGGACAGCCACTTAAAAGTGTTAAAGTGTGTTTACGCACAG
GATTGGTTTTCCGCTGAATCAGGCAAAACCAGCAGAACCGATCTAAACTCGAGTATAAAA
GTGAGTAGGAGATGCTATTCGTCCCAAAACATCTCCACCACCATATCCACCATTCCTCGC
CTCTGCTTCGAGAACAGGTGAGTGTCGAGCGGGATGGTAAATCTACAGAGAATGCGGAGT
GTAGCTTGTGTACATGTTTTTGATTAACAGAGATTGTATGTGTGTGTTTGTGTCAGTGTG
ACCATGGCAGTGTGGCTTCAGGCTGGTGCTCTGTTGGTCCTGTTGGTCGTGTCCAGTGTA
AGCACTAACCCAGGCACACCGCAGCACCTGTGTGGATCTCATCTGGTCGATGCCCTTTAT
CTGGTCTGTGGCCCAACAGGCTTCTTCTACAACCCCAAGAGAGACGTTGAGCCCCTTCTG
GGTAAGAAAGTCAAGTAGAGGTGTTTTGACAGTGGAGTAGTAACAGTGGAGTTTTATCAT
TTTTAAATCCAATTAGCGATCTCCAACTCTGGCAAGAGCACTTTTAGTTTAGTTTAGCGT
AGATCATTGAATTGAATTAGACCATTAGCGTCTCGTAAATTTTTTTTTTTGATAATTTCC
CTATTGAGTATATAGCTTGAAAATGATAACTTTACTATTCTTTATTTACATTGTGGACTA
AGACCAGTGGAAATGAAATGTTGCTGCTTTCTACACTGTAAAAAGCGATTAGTTGCCTTT
ACCTAAAAAAAGAGAGTGAACTCGTTGCCTTATAATTAAGCAAACTATGTGCATATTATA
AAAGTTAAGTCAATGGGTTTTCTGACTTTTTAAAAGTAAAATCAACGGTCACACTTTATT
TTGATGGTCCATTTGGTAAATTGCTTCTACATGCCAACTAACTCTCATTAGATTATATGT
AGACAGGTTGGGTTTAGGGTTAGGGTTAGTGTAAGTTGACATGTACTTGCAAAGTTTCTT
ATAGTCAGTTAAATGTCTGTTGAAGGAGCAGTATCAACAGATAATAAGCAGACAGTCTAC
TAATACTCAAATGGACCATCAAAATAAAGTGTTACCAAATTAACTTGTTGCTTTTGCGGT
TGGTTTACTTACTTTTTTAAAGTAAAGTTACTAATCGATTTTTACAGTGTAGGTTAATAT
CATTCTAGCATAATAATAAAGTAACTTTGCCACTGTATCATGGCTGCAGCCATGGTTCGA
CAACAAAGTAACTTGCCTAGTTAGCCTAATTAATCTCCACTGTAAAAATATTTGTTAATT
AAAATGTAAAAGTTTTTGGTTGATTTATGAATTGCATTATGGGATGTTGATCTCTGCTCT
GCCGCATTTTGATGTTAAATATTCAACTCCACAGTTCAACAAAGTGACTTTTGTTGACGT
TTTAGTAGTTTCAAATAATATAATGTACAGTTGAAGTCGAAGCTGAATTATCAGCCCATC
TGCTTATTTTTTTCCCCAATTTCTGTTTAACGGAGAGAAGATTTCTTCAACAAATTTCTA
AACACAATAGTTTAAATAACTCATTTCTAATAAGTGATATTTTATCTTTGCCATGATGAC
AGTAAATAATATTTGACTAGATATTTTTCAAGACACTTCTATACAGCTTAAAGTGACATT
TAAAGGCTTAACTAGGTTAATTAGGTTAACTAGGCAGGTTAGGGTAATTAGGCAAGTTTT
TGTATAACGATGGTTTGTTCTGTAGACTATCAAAAAATATATAACTTAAAGGGGCTAATT
ATTTTGGCCTTAAAATGTTGTTTAAAAATTGTAATAACTGCTTATATTCTAGCCAAAATT
AAACCACATAAGACTTTCTAAAGAAGAAAAAATGCTATCAGACATACTGTGAAAATTTCC
TTGATCTGTTAAACATCATTTGGGAAATATTGAAAAAAGAAAACTAATTTAAAGAGGGTT
TCATAATTCTGGTATAAGTAATACATAGAGAAATAAGTTTGTAAAAGAACAGAAAATGTA
CTGGCAGTTTATTGCAAGGTGTTTGTATCCTTATACAGTATATACGACACTGACCCCCAC
GACATAACTATAAGAAATGTTAATAAAAGTCACCTTAAAAACCTTTTCAAGGTAAAAGTT
GTTTGAAGAAAGACCAAGGTCTCATAATGCAAAATAAACGGGGAAATACAATAAAAGACA
TATATCACAAATTATGCAAAACTGGTAATGTACAGATAATTTTAGTGTAGAATTTTTTTT
TACTGAACTACTAAAAAGATACTACTATCTTTCAAAATATTTAGAAAATATCTAATATAA
TGGCAAAACAAAAAAAAAAGTAAGTTATTAATTTAAATTTTTTTTTTTTTTTAAATCTGT
TAAAAATTTATTTGGAAATAATTCAATTTTAATAACTACACTAAAAACTATATGGACAAT
TAGTCCTGACAACATATGTTCTTAGGTTATTGTAACTTATTAAACTAAGTTAATCATGTT
CTAACTTAATTTATGCAAGCAGTTTTCAGTTTTAAGTCAGTTTAACATAGTATAAGCTCA
ATGGACTCATAAGGTTAATTTGATTTAGCTTAAAAATTTAAGGCAGACAGGATTGTTTTT
TTACAGTGGGATAATAATTACAGTCTTAAACTATGTAAAGTTTAGGCAATCAAACTGTTT
GAGTTTTGATTTTTTTTTCTAGCAATTTGCTATTACATGTTTGTTAATCTTTGACTTTGT
TAGAAAAAAGTGTAACTAAAGGCGATATATTGAACCCTGAATAGGTCTGATTTCATTGTC
TGTGCAGGGAACTACAAAGAGCCAGCAGTGGTAGACTAATATTAAGCTAGACTAATGTCA
GGATTTTCCCTATTGTTGTGTTTTTTCAGGTTTCCTTCCTCCTAAATCTGCCCAGGAAAC
TGAGGTGGCTGACTTTGCATTTAAAGATCATGCCGAGCTGATAAGGAAGAGAGGCATTGT
AGAGCAGTGCTGCCACAAACCCTGCAGCATCTTTGAGCTGCAGAACTACTGTAACTGAAG
AGATTTGCCCACCGCCAATGCCAGAAACACCTGTTTGCACACAGGCCTTAATGCTCTCCG
TTTGTTTTTACAGAAAAAATAAAACTATCAAATGATGCTGGAGTTTTTCTGCTACATTGC
AGTCTATATTTTCAAAAAAAATCAGCTATTTAAATGAGAAAGAAATGCAGAGGGAGTTTA
AATTTGTGTTAAACTGTAATAATCAACATTATTTACATATGTTTAGTTTTGTAAAAAGTC
TATACAGAGTATAGGCAGAAAATATTCTCGAAAGCAACACCAATTTGTGTTCTCAAAGCA
AAACCACTGATCCATTTTGCAGTGGTGTGATCGCAAGATGATATCATAAAGTAGTATCCC
AAATAATGTAATAATGATAATAACAAATTAGTACACTCATTTTAATGAACATTTTTTTTC
TTAAAACAAGCTTTGTATTTATATTAATATGATGAACTTATGGAATATTAAAAGTATACT
TTAGATTTGACACTCAATAGAAACTCAGTTATTGTAAACATCTATTATAAATAAGATGCT
GACCACTATGGGTGTGAATATATGCAATATAATCATCACAGCTGATAGTAAACATACAGT
AAATGTATAACCATTCAAAACTTTAAAGTTATAGTTTATAAAATGTATATTTTTAAATAT
AATATTTTATAATAATAATTATTTATTTATTTATTTAATACAGTTTTTTTTATTCTGCAA
GAATGAAAACAAAAATCATTACCCAAAACGTATTCTACTTTTAACTTTCGATCTGAAAAT
TCAGAGTTACCATCACAGAAATGCATTGTGATGCATTTCTTTCAATCGTTTTAAAGTTTA
TTTTGTTTAAATAAATGCAGCATTTGTGAACAAGAAATTAAAAAACATCTTTAGTAAAAG
TCATTAACATTATTAGCCCCCTGAATTATTAGCCCCCCTGTTTTTTTTGCCCCAATTTCT
AAAACATTTCTAAACATAATAGTTTTACTAACTCATTTCTAATAAGAGATTTATTTGATC
TTTGCCATGATGACAGTAAATAATATTTGACTAGATATTTTTCAAGACACTTCTATACAG
CTTAAAGTGACATTT
>RGAMF0076 Genomic segment corresponding to mRNA: NM_131099 Danio rerio forkhead box N4 (foxn4), mRNA.
TTTGAAAACCCAAAAACTTTCCTGAAGTTATGTTTAAAAACAAACACAAACATTATCATA
TGATGAAGAACCATATATTATTTTACTTCTGGTGGTAGTTGCAATAATTGATGCTGGCTT
TCTTTAAACTTGCATTAGGCTATTGAAAGAATTGAGGCTAGTTTTACTGCAATTGAAATA
ATATCTGTAAAATCACCACCAACAAATGATTCTAATTTAAATGTAAACGTGTGTGTTTAA
GTCACTCGGCATTTCTATTCAGGCTGTGTAACTAACAGAAAACGCAATAATAAAACATAC
TTTTTATGTCTTGGTATCTTTATTCGCCGTCTATTGTGTTTATTTCACAGGAGAGCGTTA
ACTCACCGTGTGCTCATACATTTTCAGCCCTGAGGCGAGTCTGTCAGATCTGTGGTATCT
GTCATGTCCAGCGCGCGCCACTCAGCGCGTTTTTCCCGCCGCTGTGTAAGCAAAGGACGC
GGCTTCAAAGGCGGTTAAATCTCAAGCCATACACTTAACTACTGCTCTTATTAGGGCAGA
ATATCACACAGACCCGCACGGAGAGGATGTGTCTTTATTCAGGGCAGTATACAACAAGAA
TGGTCCTACATAACGTTACAGATAGGTTGACAACAATATCAGGAACTTTTGTCTGTGTTA
CTTCATGTCTCCTAGGTTACAAGGAACATGGCAATCACTGCTGAAACTGTTCCAGCTCTC
CGGCTTCATAAGGATTTCTATTCATTTTTTCCCGAGATAATGTTTTTTTTAGGGATTTAT
AGTATGTAAATATGGCTTTTATATAGAAGGATTTTTTTTCTGAACTCCAATTTCTGTGTA
TATTTGGACATAATTAAGTTGGACCGGACCCGAAAAGGCGCACCTGTGGACTGCACAAAG
AAAACTAGGAAGAAAAGAGCAAGTCTTTGAGAAATAAAGGTATTGATTAAACAAAAACAG
TAAAGACCAGTCGGGTGAGATGCTCTGACAGATAATCTTCGTGATTGTGCAGGCAAGGCA
ACAGCTGTCAGTCAGAGCGCGAGACCCCCTCCTCTCATCACGGCTCGCGCTGCGCGTGCA
CACAGTGCGCATGACCGTCCAGAGCAAACTGCAGGGACGAGGGAAATTTAAAAAACGGTT
TTTTCGTGCGGGACAACAAGTGCCCCGACCAACACTAGAGCTTTCCTCCGTCTGGTTATC
AAAGATTTTCTATAACCCAGAACAACATCATAACAAACAGGTAAGATGCTGTTTATTTCG
TGCTTTTATTTGTTGTTCTTTTCAAACAATCCAAGAGGCTGCGCACCTGTTTCATAATGA
CATATAATACAGTCTGAAGAATAATGTCTCTACATAAATGTCTGAAGGTTTGAATACGTG
ACAAAATCGTCAGAATATAAGAAAAAATTTAACGTTTTCTGTTAAAATTACTCGATAGAA
TTGATGCGAGCAGACTGACAGGTAAGTTAACGGTGACTGATGACGTCTGATGATCCCGGT
TTAGTAAACAAAGCACATATCTCTTCTGCACCTGTTCATAAACTCTACAGTTTAAAAATG
TTCCTTTCTTTTATATTCATTGTCGTAAATATTGTGTCTATGCGTTTGCTTTTGCAGTTA
ATTGCCTGTTTTAACAATTGTAAATTACTGTGTTCTTATATGACCATGAAAAACAAGTCT
GATAGTTGTCTTTATTCTAAAATTAATAATTAAAAAAGACACATTTGTACTGCGTATTTG
CATTTATCAAGAGCAGATGCACATTTCTTAAAGTTTTTTTTTTTTATTATTATTATTCTT
TGCTCTGCATGGTTTATTTACTCACATTTTATCTGTCAGAAGATGATTGAAAGTGGAATT
ACGACCAGGATGTCGGGAATTCATGAAAACCCCGGACAGAGTCACCACACCTCCGCACAA
GACTACAGGTAGGGGGTGATTTCCTTTGATGGCTGAACCCATTGCTTTTCAACCTTGAGC
AGATTAGAGAATAAAAAGATAATTTTGGGAAGAAGAAGAGCACTGCTAATCTTAATACAA
TCTCCACCTTCTCTATTCTGTAAAATAAAGGTGTGTTTTGAGAGGCAGGGAATTGGGGTT
TGTGAAAAAAGAAAAGAGCGAGAGAATACATCATCTTTGCTCTGAATGGATCTGTCAGAA
AGCATCAGCTCTGTTTACACGCCCGCTGTCGGCACACGGAGGGATTGAGGACCTTGGCAG
GGGCCCCCACGGGTCACCAAGGAGAAGTGGATCCCAATTAGAATGTAAACGAGGGCGACT
TGAGCTGTGATAAACCGTGACTGTGTGCGCCCGCCTCCCCCTTTCTATGGGACACGTAAT
GGTTTGCATCAATGAGCAAATAAAATCATTTTTTCTTCCACTTGTATAACTGCACCCTAA
TGACCGTAAACTGTACAATACACAGCTGGGTTTACAATTAGACTTCAGAAATGCTAATAA
GTACAAGGATGTAGGCCCCCTTTTCTCGACGCTCCTAAGTTTATATGGCATGTTATGAAT
TCTTTCCAAAATTAACCCGTCTACCTAATTTATGAAGCATTTCTTATTTTTTATAAAAGT
ACTAAAATCCATTATTTTTCTTTTCCTTTATTAACTCTGTGAATCAATAGAAAAAAAAGA
CCTGAAACAGTTTTCTTATACTAAAACTTACAGTGCAGCCATATAGTAATGTAAACACTA
ATATGAAGTTAACACAACTAAATATTTTGAGTCGGTATTTATTTTCGGTACTGAAGTTTA
CTTTATTAAGAAGTTGTAAATACACACTTTTTAAAGTTATGCTCACTTAAAATTTATACT
AAGAAATTAAGGCAACTGGTTTCCTCAAGTAAGGTCAACCTAACATACTTTTGACCTCTC
AAACGTTGTAAATGCATATTATTGTGAGTCAACAATGATTAAATTTATTTAGTTTAACAA
CTTAATGTGCTAAAAAGTTAGGGTTTACTTTTTTAATTATTGTAAGGTGAACAAACTTAT
TCATAAGTTCACTGCACTTAATTTCATTAGTGAGAAAAGCTTCTGCATTTTACAGTGTGG
CAGCACAAGTGAATGCTGTTTGCAATATAAAATTGCCAGCTTTTAGATCTGTTTAATTTC
TCAACCTCTGTATATAAGATTTTAAATACTTATTATATCCTTAAAAATATTTATTTTTTT
ATTATTATAATGTTCATATTATTCTAAAGTTTAGTGAGAATTGAATTTCCTTTAAACATG
CAATGAATTTACAGTGACTTACAGAGTTTTTAAAAAGGACATGATTTCATTATCCATACA
CTGTAAAACTCAACAGTCAACTTTATCAAATAAAACAAGTGTAGTTAACTCAAAATTCAC
TGAAAGTTAATTCTACTCAATTGAAAAGAGTTATGAACTCGGTGTCGAAGGTAATGAGTT
AATTAAATACCTTATTACTTCAACTTAAATGGAGTAAGTGCACAGTACTCAAAGTACTCA
TTTAAGTTCTCTTCATTTATCAGGTTTACTGTGCTCAAATTGCTTTGTTTACTCAAATGG
ATTAAGATCACAGTACTCACTTGGATTCGTTTTTTAAAATTACCTCAAACTTTTTGAGTT
TTACAGTGTAAAAACATGCTGTTTCAATGTTAAATCACACTTTATTAATGTTGTAGGTAA
ATATTAGCATATGAATAATAAATAAAGAGACATATTAATGAGGAAATCAATATCTAAAAC
AAACTGAAACACCATGAAAGACAGTTTTTTCCATGAAATGGATAAAAAAAGAATATAGTT
TATTAATGTAAAGTATTTCTTGAGCTCAAACCGCTTAACAAAAATACAATTCAAATGTGT
TCTCAATGCTTTTCTAAAATAAATTTAAGAAAAAAGAAAATTTGATGCTTTATTAATTAT
TCCTATGCTAATTTTAACCTACAACATTACGAAAGTGTTATTTAACATTGAAACAACCAG
CGTTTTGGCGAAGCAGTGGCACAGTAGGTAGTGCTGTCGCCTCACAGTAAGAAGGTCGCT
GGGTTGAGCCTCGGCTCAGTTGGCGTTTCTGTGTAGAGTTTGCATGTTCTCCCTGCGTTC
GCGTGGGTTTCCTCCGGGTGCTCCGGTTTCCCCCACAGTCCAAAGACATGCGGTACAGGT
GAATTGGGTAGGCTAAATTGTCCGTAGTGTTTGAGTGTGTGGGCGAATGTGTGTGTGTGG
ATGTTTTCCAGAGATGGGTTGCGGCTGTAAGGGCATCCGCTGCGTAAAAACTTGATGGAT
AAGTTGGCGGTATATTCCGCTGTGTCGACCCCGGATTAATAAAGGGACTAAGCCGACAAG
AAAATGAATGAATAAATGAATGACAACCTGCGTTTTCATGAATAAACTGAAACAGTATCC
TAAAGAACTTCTGATTAATCAATAAGTTGCAAGACATTCAGGTCTTAAACTGCTTTGTTT
TATCTGTAAGGTGTCTTTTTCATGTCTTTGTATGTGGTCGGGCGTTAGGAAGACTCTTCA
AAGCACATGATGACAGTGTGGTGTTGACATGTTCGTGTCTAAGGTTTCATATTTGCAAGT
GTATGAGTGCGTGTGTAAAGGATAATTATTCAGAAGCTCCGAACCAGAGTAAGCAGGGTG
CTCAAGGCCACGTCCCCGAGTTCTTCCTTCAATGCTGTAATTTATTCAGGTGGCAGACTG
TGTGTGCAGTGTGGCTTGACCTCCAACTCCTTCAACTACCCCCCTTAGGTACTGTCTGAT
GCCTCCAGGCGGGGGGGATGGGGCAGAAGGGGACAGGGGTTGGGTGGAAAGGGACAGGGA
AACAGATGGCATCCTATTTTTCTCCGTTGTGTGAGGCCTGTCATTCCAGTAGATTAATGC
AAGGGGTTGGTTAAAAAAAAAACGGTAAAGACAATCAAGGAAGGGTCTGGGGGCGAAACA
ATAGAGCCACGTGCCGCTGTGCAGATTTGTCGTTTGGGACACAATAGGTGATCATTTTTC
AATGGGGCTGGACCAACTGTTGCAGGCAACGTGTGCCACATACCCATGTTTCAAATGATC
TCATGCGTTGTTTACATATGATTCAGCCAATGACAGTGAAGAAGGCAGCGGTCACCTGAC
CAACGTTAGAGCTTGGTTTAATGGAGAGGGGGGCTCTGAAGTGTCCAGACACACAAAATA
ACTGAAAAGTGAGGGTTGTCATAGCGACCCCAATTATTGCACTGAATAGAGAGTTTGTAG
GGAAGTCTGGAGAGAATTCAAGATGGTTTCTCTGCTCTCTTGATGCTTAGAGCAAATGAA
GAAATGGCTGAGTAAATAACTCTCCCTGCGCTGGATTAGATCTGAGGAGGTATTTTGATT
TACAAGAGGACCTGCTCATTTTCTATTTATTTACTAGAAAACTTTATAAAAAGAGTTTGG
TGATGTGAGTAAAAAATGATGGATTTAAAAATAGGCAATGGCATAAAGATAAATTCTGCT
GATCATAGTGCAATTTTTACTTATTCTCTTTTTATTATTATTCTAATATATATTTTTACC
TATTATTGATAATTGTGTTTGAGTACTGAGTGCTACTGTGTTATGCAGACTCCTGACTAC
AGACCCTTCGCAGCTGAAGGACGAACTGCCTGGTGATCTTCAATCTCTGTCCTGGCTCAC
CTCTGTGGATGTTCCCCGACTGCAGCAGATTGGGGGTGGACGGCCAGATTTCACTAGCTC
TGCTCAAAGCAGCCTACTGGAGCGACAGACAGGTCAGATCTTTACACACTGTGGACATTT
AGAGTAAAAATGTCATCAAAACAGATCAGAAACATTATCTTAGATTTGCATTGTAACTAG
TAATAACTAGAACACTTTTTAAACATAATATTTTTAATAACTAATTTCTAAAAACTAGAT
TCTCTTGACTGCCATGATGACAAAACATAATATTTTACTAGTTATTTTGCAAGATATTAA
TTAGTATACAGCTTAAAGTGTGATTAAAAGGCTTCTCTGGGTTAATTAGGTTAACTAGGC
AAGGTTATTTAGGCAAATCACTGGACAACAGTGTAGCCAATCAAAAAATATTTCTTAATT
TATCTGATAAAATTCACATTAAATATTATTTTAAAAACAATCAAACTAATTCGAATAAAA
AACACTTTCTTCAGAAAAGTAGCATATTTATAGAATATTTCAGTTGTTCCCAAAATGGGG
GTTGCGTGACATATTGTGTGTAGAAAATTTTAATTTTCTAAATTAACTATTAGAATTACC
ATATTTTATCCATAACCCACGGAAGAACAAAATAGTAGTTAATAGTAACATTGTTAACAC
GTTAATAATTAACAATAATAATAAATCCATTAGCCTTTCAATTTTTTGTGACCACTGGGG
TGATAGCATTATATTAAAGACACAGCAATAGCGTCAGATGCAGCACATTGATTTTATGGC
ACCAGGTTAAACGTTCTGACACCTTTACTGTACTCACATACATTATAAATAAATACAGAA
CACAACTGAGCATGTAGGATAGTCTCCAAGTTTCGTTCTCCAAAATTAAACGAAGAATAG
ACTTCAAGTCACTGGCATTGTTATTTTGGAGCTCACGGGTGGAAAAGTTTGGGAACTCCT
GGAAAATTTCACAGGAGGGCTAATCATTTTTGCCTTAAACTGTGGTGCTTAGCAATATTG
AGTACACCACATTTCCCCCAAAAAGAATATTTGTATCCATTTCTCAGTGAATATAGGCAA
TGCATTTCGGTGCATTTAAACAAAACAGATTTATTAACAGATATATTAATTAAAAATAAT
ATTTTAGTCACCAAACATATTTAGAAGTTGTAAGATAATACATTAAATTTAAGCAAAATA
TTGCAAAAACAAATTTCAACCTACAAAATTTTAACAACATTTTTCTTTCTTTTTTTCTTT
TTGCTTCTCTTGATTTTCCTCTTTTTTTAAATTGTATTTAATATTTTTATATCACATTTA
AATTTTGTTGTACTAGTTTTGGACTGTTATCCTAAGTCATTTTCTTAGATAAGCTCTAGA
TTTGGCTTCAGTACTGACTAATCTAATGTATTTGCACAAATATAACATTAGCTTCCTATT
AAAAATACGAAAAGATAGATTTGTGAGGGGTGTACTTATATAAGCTGAGCACTGTATATA
GTCTATTATATTTCTTCTGCATATTTGCTGTTTTACCCTCAATCTGGAATTAAGTCTACC
AAGGCTTTAGACCACAGGTGTCAAACTCAGTTCCAAAAGGGCTGCAGCTCTGCACAGTTT
AGTTCCAACCCTAATTAAACACACCTGATCAAATAATTAAGTCCTACAGGCTTGTTTGAA
ACCTACAGGTAAGTGTGTTGGAGCAGGGTTGGAACTGTGGGCTTCGGCCCTCCAGGGATT
GAGTTTGACACCCCTGCTTTAGACTATTTAGATGTTTATTTAACCCAGTTATTTCTAAAG
TTTATAAATAAAGATGTGGCTTAAAAGGGGCTGGATTCAATCCTTATTTCAAAACCATAC
CCACATTTAAAATAAAACTGTATACTCACACTTTGCTAAAACTTTTAGCTCAGTTGAACA
GCATGACGGTAGCAGGAGGAGCAGGATCTGCGATTCATCTACAGAGTGAAATGCAGCACA
GCCCTCTGGCCATCAACAGCGTAAGTGATGATTCGGATTCAAACTAACTCAAATTATGGA
GTCTAAATATGCCTGTGTTTATATAGTTTTTATATGACATTTTTGTAGATGCCCCAGTTT
TCCCCTGGGTTTCCGTGTGCCGCATCAGTGTACCAGACGGCTCCTCAGCAGGTGCTCACT
TTCACCCAAGCAAACCAACAGGTTGGTTCAGTAACCGGGATGATTTACAAAGACAATAGT
TATTAAGACAATAGTCACAAAGTGGGAAAACTCACAGCACATTATTACTTTTATAAAACA
GCTACCACACAACACAATATAAATTATACTGAATAAATCCAACCATACAAGTATGTTAAA
GCTTAGTAAAGTTATTATATTCCATTTTATAGACAGAAAAATAGTAACTTTTAAAAATGA
AGACTGTCATTGTTCTTAAGCACTATGTTGTTTATTTACAGATCCTCGAGAGCTTAGCCG
TCGTTCTGCAGCGTCGCGACTGGGAAAACCCTAAATTATAAGTCATTTTCCTATCAAAGA
AATACTTGTGCAGGAGAAACTAATGTGTTTTTGCAGATGGAATATTATTTAAATGTTTGC
TGTTTGATTTACACTGTAAATTACTGTTGATACTTTGGTAACACTCTATAATAACAGTAC
ATGAATAATGATGTATGAAAACTAAACATTACTTTATTATGAAATAATGAGTTAAGGTGT
GCGCTAATCATGAATTAACTTCAAATACAAGAGGAGTCACAAGAGTTAATGCGTGAATAA
CGGCGACTTTAATACTTGTTAGTACATGTTGTCAATTAACATTTAAGTTTAAGTTAAGTG
AACTCATGAGCTGTTAATGGATAATTATGTCTTGACTTTACTTGGAGGGGCACATCATTA
AATCACCCTTAACTACTCAAGAACTCTTGTGTTTAAACTGTTCATGACATTGACAGAACA
CTTTTATATTGTTATTCAGCAGGATTTGTATTTAGACGGTCATGATTAAGGTGTTCATCA
GTAGTTAAGAATGGGTTAATAATGATGTGTCCCTCTAAGTAAAGTCATGTCAATTATATA
TTAACAGCTCATGAGTTCATGATGGTTAAATTAAGCATGAAATAATGTGGTAATAATGCA
TCATTAAAAAACAATCATATACTAACAAGTAATTGAGGTAGCTGTTATTCACATATGAAT
TCACATGACTCATGTTGTAGTTAAGGTTAGTTCATGATCAGCGCATACATTNNNNNNNNN
NGCACTATGTTGTTTATTTACAGATCCTTTTTACAAGTTTATTTTGTATATTCGTGTCAC
AAGCACAGACTAGTGCACGTATGTACATTAGAATTATCGGTAACACAACTAAACATTACT
ATGAGCTAATGTATGCGCTGATCATGAACTAACCTTAACTACAACATGAGTCATGTGAAT
TCATATGTGAATAACAGCTACCTCAATTACTTGTTAGTATATGATTGTTTTTTAATGATG
CATTATTACCACATTATTTCATGCTTAATTTAACCATCATGAACTCATGAGCTGTTAATA
TATAATTGACATGACTTTACTTAGAGGGACACATCATTATTAACCCATTCTTAACTACTG
ATGAACACCTTAATCATGACCGTCTAAATACAAATCCTGCTGAATAACAATATAAAAGTG
TTCTGTCAATGTCATGAACAGTTTAAACACAAGAGTTCTTGAGTAGTTAAGGGTGATTTA
ATGATGTGCCCCTCCAAGTAAAGTCAAGACATAATTATCCATTAACAGCTCATGAGTTCA
CTTAACTTAAACTTAAATGTTAATTGACAACATGTACTAACAAGTATTAAAGTCGCCGTT
ATTCACGCATTAACTCTTGTGACTCCTCTTGTATTTGAAGTTAATTCATGATTAGCGCAC
ACCTTAACTCATTATTTCATAATAAAGTAATGTTTAGTTTTCATACATCATTATTCATGT
ACTGTTATTATAGAGTGTTACCAAAGTATCAACAGTAATTTACAGTGTAAATCAAACAGC
AAACATTTAAATAATATTCCATCTGCAAAAACACATTAGTTTCTCCTGCACAAGTATTTC
TTTGATAGGAAAATGACTTATAATTTATATTATAATTGTAATTATATACTGATATGTATA
TATATATATATATATATATATATATATATATATATATATATATATATATATATATATATA
TGATATAATATAATATAATAATTTTTTTTTTAATATATTCATTGAATGTTTTTTTTATGT
TGCACAGTTATTTACAGATTGTCATAATAAGGTGGTCATAAAACATGGCAATGGTCCACT
TAGCATCAAGGACCAGAATTATTTGCTTTACAAATGACCAAAGAACCATTTCTGTGTTTT
ATTTCTTAGTGTTCACCCGGTGGACTGTATGGAAACTACAACAGCCAGAATTTGTTTCCT
CAACCCCGGATTACTGCTCACAGCCAGGACCTGCAGCCCAAGTGTTTCCCCAAGCCCATC
TACTCTTACAGGTGACTTTAAAGTTCACAGCGACAACCACTAAAACGGTATATTTCTCTG
GAAAGGCAGCAGGTTTTGTATTTATCTCAAGAAGACTACATTTGTTATCTATTCCCAGCT
GTCTTATTGCCATGGCTTTGAAGAACAGCAAAACGGGCAGTCTTCCAGTGAGTGAGATCT
ACAGCTTTATGAAAGAGCACTTCCCTTACTTCAAGGTGAGGAATTTGAATAAAACTATGC
TGGTAAATTAGAATTAATGAATGTTACTTACAGAATTTGTTGATTTCTATGCTTCTCAGA
CAGCACCTGACGGATGGAAGAACTCTGTACGACACAACTTGTCCTTGAACAAGTGCTTCG
AGAAGGTAGAGAATAAGATGAGCGGCTCCTCCAGAAAGGGATGTCTTTGGGCGCTCAATC
CGGCAAAGATTGACAAAATGGAGGAAGAGATGCAGAAATGGAAACGCAAAGATCTTCCAG
CCATCCGTCGCAGCATGGCAAATCCAGGTCTCCAAATCTCAGACTATTATTATTATTAGT
GCTACACTGCAAAACATGCTTTTCTTACCTAGAGTTTTTGTCTTGTTTCTAGTCAAAATG
TCGAAAAATTTGCAAATCAAGAAGCAAAAACATTGTCTTGTTTTCAGAAATAATATGTCA
AAATTGAGTCATTCCTTAAAGCAGGGGTGCCAATTTTTTTCCTATGAAGGGCCAAAAACC
AAACATCATTGATAGCAATGGGCCAAACATAAATATTCCAAACTATTTTACATTAAAGTT
GCCATGGGTAATTGCCTGATTCCTGTTATAATATAAAAAAATAAATAGAAAACATCACTT
TAAATAGTATTAACTAATGCAGTATGACGTTTTTTTTTTTAATTGTGACTTGCATTATAA
ACAATCACATTTATAACAGTGGAATTCAATGCTGAATACACTAGTCAAGCAGAAGCTGCC
TTTGCCTTGATTCGCTCATTAAAGTCTCTGCATCGTCATCCTCTATGCGTCATATAAACA
TTTGAAACTGAATCTGATTCATTTACACCATTTAAGTTGACATGTTTAATTTCAGATAGC
TTTTTTGCAGCTTAACAATATAACAATCAAATAAAAGGGTACATTACATTTGAAATGACA
ATCTCAGATGGGATGGTGGGCCAATACAAAGATTAGCATGGACTAACGTTGGCCCGTGGG
CTCTAGTTTAGGCATCTCTGCCTTAAAACAAGCAAAACAATCTGCCAAGGGGGTAAGCAA
AATAATCTTGGTTTCGCTTTGGAATAAGATTAGTTATCTTGCGTGGATTGCAGTTTATTT
TTCTTGTATTAAGGCAAATTCACCTAATTTTGGCTTATTATTTCTGAAAACAAAACAATA
TTTTTGCTTGGCTAGAAAATTTTTGTTGTTACAAGACTTTTTAGATATTTGCACTAGGAA
CAAGACAAAACACTAAGTATAAAAAGATTTTTGCAATGTAGGCTATAAAGTACCTAATAA
ATAACCCACTTATAATATTCATCTTAAGCAACAAAACACTTCAATAAATTTTCCTTACAT
AATACAGTTATGAAGCAATATCTGTGGTCCAGTAAGTCTTAGAAGACTTCATTGTGGGCT
CTTCTTACTTTGCATAGTACACAGTCATCTACAATACCATAGGAAACAGATACAAACAAA
TAAAAACAACAACTAAAAAGCACCTTAGCAACTTCTACAAGAACAATAATCTGATTGTAC
AGCTTTGCAATGTTTAACAACAAACTGTACAGAGTAGAAATTATTATAGAAAACCAAACA
AGTAAAACATCTACTTGACTATACCCTGACATTAATGTTGCCATGTTTTTGTACTTTTAC
CAGATGAATTAGACAAACTCATCACAGACAGACCAGAGAGCTGCAGACAGAAGTCTGTTG
ACCCTGGCATGACCCGCCTGCCTAGCTGCCCACCAGGGCAGACCCTCCCACTAGCAGCTC
AGATGCAACCACAGCCTGTGGTCACTCTGTCTCTGCAGTGCCTCCCCATGCACCAGCACC
TTCAGCTGCAGCTCCAGAATCAGTCTCGCCTGGCTCCGTCCTCCCCGGCTCCTGCTCAGA
CACCCCCTCTCCACACCGTCCCTGACATGACAAACAGCTCGCTCCCCCAGCATCCTGCCA
AGCAGCACACAGACTTCTACACGGTCCACACTGACGTCAATTCAGAGGTGGATGCCCTGG
ACCCCAGTATAATGGACTTTGCCTGGCAAGGTAGTGTAACAGAAGCCAGCTAGTAAGATC
CAAGGTTGTTTTAACTAAAATTATTTGGTCAAAAACATTTTTAAACAACATGCCAATTTC
ATAATAAATGTAAAACTGAAACGGACAACAGTCACTGAAAAACTAACTTTAAAAAATTAT
TAGCAAAATAATAATAGTTTTCAGAAATAGTAAACAGTAACCTGATACGTCTTCGAGAAA
CAATAGTAGATTGCACTTTTACAGCCAAACCCATCAGTCAAGTATCAGATTAAACATCTT
TTTCTAAAAACATAACATATGTATTCTAACTATTCTTTTTCTTTTCTAAAAATGGTAAAT
TAACATGTTTAACTACATATATGATCATATATGATATAAAGAAGTTTGTCTTAATTCAGT
TTTGTGGTTTTGGATTTTGTTCAAACAATAATTTTATTTTTATTACTAAGCATTTTACAA
GAGTTAATGTAAGCTGTGCAAACGCTAAACTTTACCAAAACTAAAACAAACATAATATAT
AAAAACTAAATAGTAATGTTTTCACAAAATAAAAGCTAAATTAAAACTAAATTAAAACCA
CAGGGTTTCTGCAGGTTTCACAAAGTTAAATTTAAGACCGTTAGGAATCAAATTTTAGAC
TTATTAATGCAAAGGAATTTTTATATATATTTTAAATATAGTTTAAAACAAGCAAGCTCT
ACTTGTATCCATTCTCTTTTTTCCAACAAACTTTCTTCAAAAAAAAAATAAAAAAATGAA
CAAATTTATTATACTTTTAAAAAAACTATGATAAACTAAATCTATGCACAATGATTCAGG
TCGGTGTCCTGAGCAGTGAATACATGGAGAACTTTTAAACATGTTTTTGTAAGGAAAAAA
AAAAACTAAACCATTATGATAAATAAAACAACAAAAAAACTTTTTAAATTAAAAGTTTAC
ATTTTTATTAAGATGGATTGTTGGTGATTGAATGGGTGTTGGCCAGATTGGGTAGCAATA
CATGAACAAGGGAAAATTAAGACCTGTTTAAAAATGATTTAAGACCTACAAGACAATATT
TCAGTAAAAATAAGAATTTTTAAGGCCTAAAATTTAGATTTTAAGATTTCAGACATTTTA
GGACTTTTTAAGACCCTGCAGTCGCCCTGAAACCATTAATGAAACAAGCTAAAGTTGAAC
TGAAATTTACAGTAAATTTAAAAATAGAAATATCAAAAGTATAAAAATAGAAGTCTAAAA
AAAAAAAACTAAATTAAAAATGACAAACCATAATAGCCTTGGTAAGAACTCGCTCCCATG
GTGCCAAAACACATATTAGCAACTGATGCTTGAGGCTGAGGTCTTTATTGCCCTTGCTAG
AGGCCCTGCCTTTCACATTAGAACTGCTGGTTAACTTAAAAATCACACTCAGAGCAATAT
CTATGTAGAACCAGAGTGATTATATTGGTGCCGTGACCCGGATGAGAGAAAGGTTTAGGG
ATGTGAGTTTAATTGAGGCCAAGAGCTATGCTGGTAAACCTTTCTCCCTTGATACCAATA
TTGCACACAAGTATCAAAACCAAGAGATCCTTGTTAGAGCACTTGCTTCCGATGCCAGAA
TCGCAGGATTTAATCCTGCTTGAAGTGGCTTAATGTGGATACTGGAGGAGCTACAATACA
TTGGTGCCATAACCCAGATAGGAGCGAGGCCATCTACAGTAGTCAACATTCGAAGTGCAT
CAAAAATGTTTTTCAAAATGATCCTAGGACAAGACAGGTTCCTGTTTAATAGTTTTTGTT
CAACTTTAATAAAAGGTGATGATCCACTTCAAATGTTGACTTCTGTATTAAAAGTGGACG
TCACTCCACTGATCAGTCTTTAATGTCATTGTGAGAGTGCCTGCCAGTGTAGAATCAGAG
GAATAATTTTAACACATTAGCATGATTAATTGATCAGATCAAACCAAATTATGTCCCTGT
TTACACTCAGTATTAAGATGTCAGACTAGCCTGCTTTCATAATGCAAGCTGACATGTGGT
CCAAAAAAAAACTATTCATTCCTTCCGCTTAGTCGCTTTATTCATTAGGGATCGCCACAG
TGGAATGAACCGCCAACTTATCCAGCATATCTTTTACACAGTGGAAGCCCTTCCAGCTGC
AACCCAGTACTGGGAAACACACACACACTACAGACAATTTATTTATTTCAATTTACCTAT
AGCGCATGTCTTTGGACTGTAGGGGAAACCGGAGCACCCAAAGGAAACCCATGTCAAAAC
GTGGAGAACATGCAAACTCCACACAGAAATGCCAACTGACCAGCCGGAAATCAAACCCTA
AGCCTTCTTACTGTGAGGCAACAGTGCTAACCACAGTGTCGCTCCAATAAATAACTATCA
GGATCTAAAAACAATAAAGACTAAATAACGATAAGGACCACTCAATCTCAGCCTACTGAC
CTAATTCTTCAATAGGACATGTTGTTGCCAGACTGAATTAATCATAAGTTTGGTTTAAAT
ACAGAAAAGGAGAATATTTTCTTACTAATCCAAATTCTAATACAAAGCAGTTTTGCTGCT
ATCAAAGAAAAAACAAAAGCTGCAGTTCTCCATATCATTTACATTTTTGTGGAATTAAAA
TATCAGAAAAGACCAAACATGTCTTTATACAGACAGAACACTCAATGAAATTGGTAAATT
GGACAATTGCGATGAATTTAAACACCAGGTGGAAACAGAAACGTGTCTCCATTGTCCACT
TTTGATTCGATCAACCAAGACACATCCTAATACATATATAATCAGGCTGTGAAATACTGC
TACCTCATTGTACTCTGATATCAAATAAACGTCTCATTTCTCAATACAGGAAACCTGTGG
GAGGAGATGAAGGATGACAGCTTTAACCTGGAAGCATTAGGGACTCTCAGTAACTCTCCA
CTTCGGCTGTCCGACTGTGACCTGGACACCAGCAGCGTCACGCCAGTGTCCAGTGCAGGA
GGACTGCCTTACCCAGACCTGCAGGTGACAGGCCTCTACTCTTCATACTCAGCTATTGAT
GCTCTCTCTAACCAGTACATGAACACACAAGGAGGAACAAAACCTATCGTTCTGCTTTAA
TTGCACTCACAGTAAATGAAGCAAGCTGAGCTTTACTCCGCAAGACCATCTCTAAAGTCG
TTCAATCCTGGCTTCCGTGGTGTGTCACGAAACTCCAAAACATATCCTAAAAACGCAAAT
TTCCTACAAGGCAGCCAAAAAGAAAATAATTATAATTTTCCATAATCAGAGTATACGCTG
AACTGACATGAATGAACTTATGGTGGCATAAATTATAAAGACATTGAATGCATTATGTTA
GTGAAGTATTTAGCGAGAGGGAGGATGATTTACAGTATATGTGGTGTAAGGATTTTTTCT
ATTACAGTCGGGTGTTGATTGCAATACTTGGATTGTGACCAAAATACAGTGTTGCTCTCA
TCATAAACCTAATGCAAATTGTGAGTTTTAACACTAAAGGAACAAAGAAAAAAAAAATCA
ACAGTAAAACATGACTATGGGTGTGTTGCCAAGCTTTTTTCCCCATGTACCATAAATAAA
ACTTTCCCCCTTTCTTTTGTCCATTTAACTGTTAGTCTTGTAATTGTAGCTGTGTGTATT
TTTGTTGTACTGTGATAGACACTGTATCTGCTCTTTAATGTTTGTTTATTATTTATATTT
ATGAAAAGAGCTGAAATGGTGACATGAATCTTTGTTTATTGTACATATCGAAATATTTCA
AATGCAGGCAATAAAATTCACATTCAGATCAAAAAACGCATTCGTTTTCTTCATGACTCA
TTGTTTAGCTATATGACAAGCAGATGGGTCGTATTTTGGTGTCCACATCATATTAAATGT
ACTAAAGTGGTTTTATATTTATTAAGCATATACATCTACAAGCATTGTCGGCTGTATTGT
TGAAACTATTTTCTTTTTTAATTATGCTTCGACTGTATTGAACTGTGGCCTTAACTGAAG
TACTATTAGTAATAATAATAATAAATATTAAATTGTAATAACAAATCATAAATTAAAGAG
CCCCTATTCTGGGTTTTTGAAAAAGACCTTCCATACAGTGTGTAACAGTTCTAAGTGAAT
GAAAACACCCAGCCGATGTTTAAATTTGCAAGTGCACCTTGTTTAAAAATATCGATTTTT
TTAATAAAAGACTCGACTCAGAGTCATTTAAATGATAAGTTGTTCCTCTGGATCTTTTGC
TTGTTCGTATCGATGTCAACATGCAACAATACAAAATATGAAGTGCTGGATCCAGTAAAA
CGTGAACGCGCCTTTCCCTTCAAGCAACAGTGGAGTGCGGCTGTGTGTGGTATTAATGAT
GACTGAAGATGTGTGGACATTAATGAGTGAACGTTCTGGTGATTAATGCAATAATCTATC
CTGCAACAGGGCACTCTGGCTAGTCCAACAATGTTAATAAGCTGTGGTGGGTGTTTCTCT
TTGTCTCACGCTGAATGCAGTCGACCA
>RGAMF0077 Genomic segment corresponding to mRNA: NM_131107 Danio rerio type I cytokeratin, enveloping layer (cyt1), mRNA.
GTGGTCAGCACTGTCGCTTCATAGCAAGAAGTTTGCTGGTTTAAGTCCAGCCTGAGCCAG
TTGGCATTTCTGTTTGGAGTTGCATGTTCTCCCCGGGTTCATGTGGGTTTCTTCCTGGTG
CTCGGGTTTCCCTTACAGTCCAAAGACATTTGGTATAGGTGAATTGAATAAACTGAATTG
GACATAGTGTATGATTATGTGTGAGAATGAGAGTGTATTGGTGTTTTGCAGTGCTGGATT
GCAGCTGGAAAGACACCTGTTGCGTAAAACATGCCATAATAATTGGTGGTTCATTCCGCT
GTGGTGACCTCTGAAATAAAGTGTAAACCAAAGTAAAATGAATGTATGATTTAAACACTT
CTAATATAAAATTACTTATTTCCAAATGCGGTAATTTTTTTCAGGATCTAGTGAACTTCT
TTTAGACCTAGCCTGAAATAAACGAGATTTTTTTTTTTTTGTTATTTTCAAGTAATATAT
TTGATCAGCTATCTCATAGGATAAAAAGCAGTATCTCAGCCATCCATTTGAGAGTAAACA
GTTTATATAAAGTCTTTTTGACCATGCTTTTGATTTAAGTAAATTCTGAGGCCCGCAATT
ATTCGTTTTACAGTCTATCGTTATATTACATATTTGATATATTTTTAAAGTTTCTGCAAT
CTTCACCATTTTAAATCGGGTAATCAATGGACAATCCTTGAAAATATCAATATGCACAAT
AATGAATGGACATTCAGAAACAGGATGACATATATTCAATGGAATATTGCAATGGACATA
ACCCCACCCAGCACCACCAAAAAAAAAAAGTAATGTAAGCTAAAATGCCATTCAAACATC
CAGTTAGGCCTGCTGCTCTTGGGAATTGGGAGGTTTCTCTCTCCACAGCCTCAGGCACTG
GTTAGGGTCCCTCCCCTATTTAGCCCACATAAAAGGCACAAGGGTCGTCTTCTCCTCACT
CATCCGCTCACTCCTTCTCCAGGCAGAGCAGACGACGACAGCAAGACTCCTTCAAAATGA
TGTCTTCTTCATCCATCCGCATGTCCTCAGGAGGATCTTCTCGCCTCTCTGTCGGTGGTG
GAGCCAGTCGTGTCTCAGGAGTGCGTGCTGGTAGTGTCTATGGAGGAGCAGGAGGATCCG
GTGTTCGCATCTCCAGTTCTTCTGCTTCCAGATCCTACTCTGCTGGTGGGGGCGCAGGAT
TTGGTGGTGGTGCTGGTGCTGGCTTCAACCTGTCTGATGCCATTGACGTGCCAACAAATG
AGAAAGCCACCATGCAAAACCTCAATGACCGTCTGGCCTCCTACCTGGAGAAGGTGCGCA
GCCTGGAGAAGGCCAATGCAGATCTTGAGCTGAAGATCCGCCAGTTCCTGGACAGCAAGG
CCACGCCTAATGCTCGTGACTACAGTGCCTACTATGCAACAATCAGTGACCTCCAGGCAA
AGGTATGTAACAACTTTTGAATGTGTTGATCAGTTTAATCATTGCATTTCCAAACGAACA
AATTCCAAATATCTTTTTATGAAGGTTTGATGCTTCAAATAATTTGAGAAAAGCATTGCG
TTTGTCAAGTTCTCCCATAAAAGTGGTCTAAAATTGATCATTTATGCATATTAATATTGT
GTCCCTAAAGATCCTGCATGCTACTGGTGTAAATGGAGGCATCTACCTCAGCATTGACAA
TGCCAAGCTGGCTGCAGATGACTTCAGAGTCAAGTAAGTCCACCGTTGTAAGACTTTAAA
AATTGCTTACAAAATCTATAATAGATCCAAAACATTTATATTGACTTTATTTATGTGCAG
GTATGAGAATGAGCTGAGCATGAGGCAGTCTGTGGAAGCAGACATTGTTGGCTTGAGGAA
GGTGCTGGATGAGCTCACAATGACCAGATCTGACCTGGAGTTGCAGATCGAGGGTCTGAA
AGAAGAACTGATCTTCCTCAAGAAGAACCACGAGGAGGTAAATTCATTAATAGTTCACAT
TCAATAGTTTCTGTAAGTATATTAGTCAAGCAAATGCTCAGTATATTGTCTTTGTCTCTT
CAGGAGCTCTTGGCAGCACGCACCCAGATGAGTGGACAAGTCAATGTAGAGGTCGATGCA
GCACCACAGGAAGACCTGACAAAGATCTTGGCTGATATCCGTGAGCACTACGAGGCAGTT
TCTGCCAAGAACCGTAAAGATCTTGAGAGTTGGTTCCAGGCCAAGGTAAAAATCTGTTTT
AACATGTCAAATTTGTTTAGCAAGATGGAAATCAAAACCAACAGATGACTTATCTAGCTG
CTTTTCTGTTGCATTTCCTCTCACAGAGTGAGTCCCTCAACAAGGAAGTTGCTGTAAGCA
CAGAAACTCTCCAAACCTCCCGCTCTGAAATCACAGAGGTTAAGCGCACACTCCAGAGTC
TTGAAATCGAACTACAGTCACAACTCAGCATGGTGAGCAACAACAGATAAATAGAGGAGT
CTGTGATTGATGTGTTTTGTTGTCATCAGCATAGTGTTTACTAATAATAATGACTTTTCC
CCCAACAGAAAGCGTCATTGGAAGGCACTCTGGCAGACACACAGGCCCGCTACACCAACA
TGTTGAATGGTTACCAGTTCCAGGTGAGCAGCCTGGAAGAGCAACTGATACAGCTCCGTG
CTGATCTGGAGCGCCAAGGTCAAGAGTACCAGATGCTTCTGGACATCAAGACCAGACTGG
AGATGGAGATTGCAGAGTACAGAAGACTGCTGGATGGAGAGGCTACTACGTGAGACACAA
CTACTACCCAAAATCTTTAGCTAACAATGTAAATAATAATATTAAAAAATTTAAATAATG
TAACATGCTTCATATTTCTATTTCTCCAGTGTTTCCACAAGCTCAAGCACTACACGCAAA
GTGGTAACCATTGTGGAAGAGGTGGTGGATGGAAAAGTGGTCAGCTCATCCTCCAAGGCC
ACAACCGAGACTAAAACCACTTAAAAGAAATCTTGACAAAAAGAGTTCTCAATCAGTGTG
ATAAGAAAACCAATAAACTGGTCTCACTGTGAATTTTTGTACTGGTCTTGTTTTGGGGAA
CATGATTTATACCATGTATAAAAGCAACCCATATTATAATAAATATGAAAATTAGTTTAT
TAATAGCAGAGTAAGTTTGCCAATTAGAAGCATAATAGAAACAAATGATTTGTAAAACTG
CATGACACAACGTAGGCGTAATAGGCAGAAAACTTTTAAAACAAAGCAAATAACGTCTAG
CCATAAAAAACATCTAGTATTAGTATTGATTCATTTGAATAAAGCATAAGACAGCCAATT
ACTGAATACCAATTACTAAACACACAATTACAAAGATTGTTTTCATGCATATTTTGTTCA
TTAAGATGCATTACTAAATAATCTGAAGTATCCCTATCAAAGCCAGTTTTACCCAGCTTA
AACTCAGTGTCCATTTCTGATTTTTTATTTATCACACAAATAATAGTTTTGCTGTTTTGA
CGTTAAACCTAGAGGTGAAATTCATAAGCTTACATTATATAATGCATAAAAAAATTAGGT
TTACCAATAATCCTAATATAACTTTCTCCATAAAGGCACTTCTTAGCACTTCTTAGATTA
GAGCAGGGGTGCCCACACCTTTTCGCATAAAAGGCCAAAAACCTAATAAATATACCTTAT
TTACCAAGGTAAAGCATGTATTACCGCTCAAAAAAATTAAATAAACACTTAAACACCAAA
AGGTAACTCCAAGTGTTCCCTTTATTTTTTGAGCAGTATATATTACATTAAATTGACTAA
TTTATTTAATAATATTTTTTAAAAAATTTAAAAACATTATTTTAAATTGTATTAACTAAT
GCAGTAACTTTTAAAATGACAGCTTATTGCAATACAACACAACAATGAACAGTGAGTTCA
ATGCTAAATACACCGGTCAAGCAGAATCTGCCTTTGCCTTGATTTGCTCACCAAAATCTC
TGCATTATCATCTATATGTCTGGTGACCGTATGTACATTTAAACTAAACCTGATTAATTT
ACTATATGTAA
>RGAMF0078 Genomic segment corresponding to mRNA: NM_131118 Danio rerio homeo box B4a (hoxb4a), mRNA.
AATACCACGACTGAACGTTTGGTGCACGAACGAAAGTTATTTTTGTAACTAGTACATTCT
TTTCAGTTGTTGTGTAAATATGAAGAACGTTTACGATGTATTGCGTATTTTGTAAGACTT
TTAATATTAAAAAATGACAAAAATGACTTTGTAGAGATTTGTAGAGGTCTGCATTGTTTA
GTGATTGTTTGACTATCTTGGTTTAAACATTATCAGTGAGCAAGGAGAAATATTTGTTGC
TGGTGATAATAGGGGACTGAGCACATAAATTACTATTCATTGTGAGTAGATTTGGCGTAC
AGGACAAACGCGCCGTTTGGAGAGAAATGACTGCAGACTATGTTTAAATGCAGAAGGTCT
CCTTTGTGATTTAGGAGGCTTTGTAACCTGAATTAGTTGATGAATTTTCTATCGATCTTA
AACAAGCCTAGATTCATCTCTGACACGCAGCTCACGCCACGACCATTCTCTCACCATTAT
TAGCGAGTGCATTTAAGAGCCTGGCCAACGCGAACTCCTTGCATCACTTTCCCTTGATAC
CGCTTTTCATGAACACTGGTCTAAATTTTGCAGCATTTTAGTTCGCTAAATCTTAACAGA
TCTTTATAGAGGTAAAGTCAATGTTCTCAATCTGCAGATGAACTGAGAGGGAATGGGGGC
GTGACTTTCTATGGAGCTGGTAGAATCCAGCATGCCTTTTCGCTTTGTCCGGCGTGTTAT
TGTTTTGATTTTACCACTATCTCATCAAAGGCACGGTAATGTATGAAAAGTATGGCATTT
TTCGCTGTTCCGAAATGCAAGTAGACGAGCACGGTCTAAACTGACTAATCCCATTTCCTT
ATCCGGGAATCGCGAAGATCCACGCCATTGGCTGACGATGTCACATGGACCCTTAACTTT
GTTCACTTGACAGAAAGTAGGAGGGTTCTACGAAACAGGAAAACGAGTAAAGGGATACAT
ATAAATTTTAGTATATTTTGTGTGCAATTCAAAGAAATTAATGGCCATGAGTTCCTATTT
GATCAACTCCAACTATGTGGACCCTAAGTTTCCACCCTGCGAGGAATATTCCCAGAGCGA
CTACCTACCCAGTCACTCTCCGGACTACTACAGCGCCCAGAGGCAAGACCCCTCGTTCCA
GCATGAGTCGATCTACCACCAGCGGTCGGGCTGCGCCGACCCACCCTACTCATCGTGCCA
GGGTCCGGGGCAGCCTGCCGCGGTTATCTCTCCGCGAGGTCACGTTCTACCCACAACCGC
ACTCTCGACCCCTCTCCCTGAACCAAGCCATCATTGCGACTCGGTAACTCCAAGCCCTCC
GCCAGCCTGCGGTCAGACTCCCACTAGCCAAAACACTTCAACGGTCAGCTCAAGAAAAGA
TCCCGTGGTATACCCCTGGATGAAAAAAGTCCACGTAAACATCGGTAAGTGCAGCTGAAC
TTCTTTTACTAGTGTGTTTCCGTGCACCGACAGCTCGGCCACTTTAGAGAGCCTAATGTC
CGGCGTTAAATCTATTGCTCCTCTTATGAAGTTGCCCTTGGTCGAGATTTACGACCGTCT
GTTTGCAGGGCAATATAATTACACCCTCCATAAATTTTTATTGCACTCCTTCTTTAAGCT
CTTTCGGGGTCTATGCAACTTTCTCGTTCTAATTTCTTCCCGAGAAGAGTTTTATGAGTT
ATCATGTAATCCATAAGTTAAGTTTTATGTTTCAGTAATTTGATTTTAAGTGACTGGACG
GGTTAATGTGTTGGCTACTTTATACTTCCACTTTACAATTGTTAGTAAAAAAAGTGCTGG
TAAAGAAGTTTTATGGAGAGGTAAAATATTCACAGTTATGAGGAAGACAATAAAAGACTA
ATGGTAATACAAACAATCGCACTCTTTTATGAACTATTATTATACCATAATTAGCGCATG
TACTAGCTGCCATGGTGTGCGTAAAAAAGGGGGCACATGTAATGTTTGCAAAATCATTAG
TCGTTCGTAACCAGACATGCTGTTTCTCGTAGTATACATGCTGATCATGTATTTTTTTTA
GAATTTCTTATGGAACGTGTAACATTAAATCAGCACACATTGTCCCGATCCCAAATGTTA
TCCTAAATAGACAATGACCTTTTTTGTTTACCATTTTGCATAATCTAATCTTTTAACAGT
CGCGTATTTACTTGCAAATACATGCAGATCGTTTTCTTAATGTTCTTAAAAATATATAAT
ACTTTATTATTGTAGCGTGTGCATCTAATTTGAATTTAAGAATATCTAGCTTCTTCAATG
TGTGGGGCTGTGTGTGTGTGGGTATATGTGTGTGTCTGTTTGTGTTATACGTTCTGTAAC
GTGTCGCTTTTTCTATCCCAACAGTGAGCCCGAACTATTCAGGGGGTGAACCAAAGCGCT
CGCGCACAGCGTACACGAGGCAGCAAGTCCTGGAATTGGAGAAAGAGTTCCATTACAACC
GCTATCTGACCCGCAGAAGAAGGGTGGAAATCGCCCATACACTATGCCTATCTGAACGAC
AAATTAAGATTTGGTTTCAGAACCGGCGCATGAAGTGGAAGAAGGACCATAAGCTTCCGA
ACACCAAAATACGCAGTAACTCTGCAAGCACTAATTCAAGCGGCTGCCCGACATTGTGCA
GCAATCAGAGCCGAGCAAGCGGACCTCCGCCAAGTCTATAGCCCTCCACTGATGACCAAG
CACGTACAATTATAAAAGAAACATTTTCTGGAGTGTAGAACGTGGATTTTACCCGCGTTG
TGTCTCCCTACTCTCCCCTGCACATTAGAAACAGGGATAAAGTACGAGCAAGATGTGTGG
GAAAGGGCAAAGTAATGTTCATCTCTTTTAAACACTAAAATGGGTGAAGGCTTGAACACA
AATGCCACTACAGATGGGCTTGCCTTCCTAGTCTGGTTCCCATTTTATCCCGCACGCCTC
TCCTGCTAACTCGCCCCTTCCATAAGCACAGAAGGCGGCAGATAGTTTTCAGATTTGGTG
AAGATGGATCCGCGTTTCATCTTTAATCACGCCAAACTCGGCCCCATTTGTCATGTTTAC
TCTGTGGTACAAGGGATGAACCGTAGGCCTGCCCATTACCTCGACGTCTAGCGTTGTGCT
TAATAAATGAGTCGCTCTGTTTTGTCAAGAAGCCTTTTGTAACTCCTTTTATTCCCATGG
CTTAAAAATAACTAGCCGAATGTTTTTCAACTGATATGAAGTTTTGTATTTTGTAGCAAT
TAGGTTTATTTGCTATTTGCATTTGGAATGCAATGCCAATGGGACTGAGGATTGTTGTGC
GTGTGGTCCATTTGTCCCTCATCATAAATACAGGGACTTGTTTAACTCGCCTGTTTAGCG
CATTTCAGTTTAGGAACAAATATCACTAATAGTTGTCATAAAGATGGAATATAATTAAAA
GGTTCAATGAAGCTGGACGGCTAGATATGCATAACCAAAACCGGTACAACGCAAAGCATT
TTAATGAGAGCACTGCTAAGTACTATTTGAATTACCTCAATTGTATTTTCTGTCTTGTTT
TATGAAGTGATACGTTTTAAGTTCTTTTGACTAAATGACACATATCTGTAATAGCTAATC
TCTGCGTTTGTTTGTAAGTTGAAATGAAATTTAAGTTAAGAGTGANNNNNNNNNNAAAAA
AAAAACATTTAATTGGATTTG
>RGAMF0079 Genomic segment corresponding to mRNA: NM_131119 Danio rerio homeo box B6a (hoxb6a), mRNA.
CGACAAAAAGCTACAACACAGCTGAATTATTTGCTGGCTGTCTTAAACCATTAATTTTTG
TAAAGGAGGAAACATCTTGGACGAAATTCTGTGTGGAGGTTTTAGTTTTATTTGTATAAA
ATTTATTTAACAACACTATACAGAAGTTCTTTCTTAACAAATTGTGGGAGACATTTGGAT
TGTTATGTAGTCATTCGCAACTAAAAACCTGATATTATAAATATTTATAATTAACGTTAT
CACTCATTTTTATTGTATATTTGTAATAAACAGCTAAACATGTATTTGCTTTTGTTAAAT
AGCTTCGCTCAGGCTAATTTACTTTGCACAGTTTATATATAGGCTTTGGTTTTCTTTAAC
ACGTCGTTTACCATTTATAAATCACTATTAAATTACAGTGTTGAAAAAGCGCTGAAGCCG
CAATCATCAATATGATCATCATATCTATTGTGACTTACTAGTGTGATAAGGCCTATAAAT
TACCTATTTGAAATACAAATAATGAAAGATGAATAATTATCTAATACTGTACGGAATAAT
GTATGCTAGGAAAATCGGCGACTCCGGGGCTTGTATGTTGACACGCTACTCTCCAATGGT
ATGATAGGATCAAAGCAGACTGTATGCGGGGGCACAAAGTGTCGATGTATTCAATTTAGC
GTTTTAAAATTCCTATGTGATTCGTATTGTGCAATCTCATTGGAAGGAACGGGAAGGGAG
AACGGATTAAAAAAAGCTAGCTCTCTGCTCTGGGGTCCCCCGGCGCGTGCAATCACAGCC
CCCCTCGAGGGTGCTATTTTGCAGGCACGTCCGCTTGCTATTGGTCAGTGGCTGGTCAGA
TGGTACGGTTTCCCTCTGTCCCGCACTGGCACATAGCCACCCAGAACACCCCCCCACCCC
CCAACTCAAACCCAATCTCCGATAAACTACTAATAGCTAAACCACTTGGACTATAAAACA
CAACAAATCATAAACCAAGCAAAAGAGCCGTACCCTCCCAATGAGTTCCTATTTTGTAAA
CTCAACTTTCCCAGTGACTCTGCCCGGAGGACAGGAGTCTTTCTTGGGACAGATACCGTT
ATATTCCTCCGGATACACAGACCCTTTACGACACTATCCCGGTGCTGCTTATGGAGGTTC
CAGTGTCCAAGAGAAGGCGTACCCATCCTCCTTTTACCAACAAGCGAACGGCGCTTACAG
CAGGGCAACCGCCGCTGGTCCATGCGATTATGCGACAGCAAGCTTTTACAGGGAAAAGGA
CCCTGCCTGCGCCCTCGCCAGCATAGAGGAGCACTCGTTCGTTCTCAGTCAGGATCATCG
CAAGACAGACTGCACGGGCTCGACGGGGAAAAGCATCTACCCTGAGGCCGACGAACAGAA
GCCGTCAGCGCCGGTTTACCCTTGGATGCAACGGATGAACTCATGTAACGGTAAGTTAAT
GTTATCTTTTTTGCCTTTCATTTTTAATACGTAGCTAGTGCGTACTATACGTAGCCTAAC
TTACCGCTTCACTGTAAAATGCCGGAAGCCCATACAGTGCAAATGCGCATTCTCTCTACC
ATAGTCATACTGAAAGCAAAGCCACTCCTGTAAAGTTCTGTGAAATCTCATATGTACAGT
ACTTGTTTTTGAGGGAGGACGTTTAGAAATATGTTCGCCGCAAGGCTCATATCATTTAAA
TCACCGAATAAGCTTCTCTAATTATAAACAGAAGAGCTGCTGCACCACCGCATGTCTTAC
TACAAAAATGACCATTGTTTTTGTTTTGACACATCTGTTGCTGTTTGTGTCTTCTTGTTA
TAAGAAAAATAGACAGTACGTGGTAGTATAGAAAATATGAATTATATTCTGAAAGACTAC
GCAATAGTTTATGAAACAGTGCCAACAACAGAAGCTGAATGTTTTGTCGATTATCTATAA
CAAGATATCATTTGCTAGCCCTGCCGGTTGACAGTAACGTGTTTTATAACAAAAATAAAC
CAAAAACCAGCAGCGTGAACAGACATCTGTGTACACGTACACGTTTCAGTCACAAACAAA
ACTTTGACAAGTGCTCAAACTAGTAGGCGCATGGCGTCTATGTTCAGATTCTAAGTTTGA
TATGGATCATATAAATAGACCTGTATCTTTTGTTATATCTGTCACGAAAATAAGTAGAAT
AACATTTCCTCAGCTTTTCCCTCATCTCAAAATAATAGTTTAAGACTTCCCAATTTAAGT
ACATTGAAGTCTAAACCTGTGTGACCTATTTAATGTAAAAATTATTACAAATTTTCTCAA
GAAACACGAATGAGTGTGTTAAAAATGTAATATAGCAAAAATGTGCAATGTTGAAGGGTG
TATTTAGATGCATACCTATCGCACTGAATAGAGTTTCTTGACATTATGTCACCCTCGAGC
TGTTTTCTCCGGACGCATTTATCATTGTAATAAACACGCTCACGGTGTTAATGTTTGACT
ATTCTCTTTTATCTCATGGACAGGGACCTTCGGTAACGCTGGTCGAAGGGGTCGCCAGAC
GTACACTCGCTACCAGACGTTAGAATTGGAGAAAGAGTTCCACTTTAACAGGTATCTGAC
CCGAAGACGCCGCATTGAGATTGCGCACGCACTGTGCCTGACGGAACGTCAGATAAAGAT
ATGGTTCCAAAACCGGCGAATGAAATGGAAAAAGGAGAACAAACTGATCAACTGTTCACA
AACCAGTGGAGAAGAGGAGGAGGAGAAGAGGACAGAATGAAATTTTAAATCATAAAATAC
TCCAAAAGAAAACTATGGCATAGAGGGCACCAGACTCTCTTATAACACAAATGAAGACTT
TCCATCATGTTAGCAACTGTAGCATTCCTGGTAACTCATTGTAATTTCTTTTGTGATTCT
TTTTTTTTTACATGTCGTTTAACATGTGGTTTTGTGCGCTCTTACTCTGACTTTAGATTT
GCTCTTATGACTGAAATGTCCATGTGGAACGAAGCTATTTGAAATTTGTGTCATATTCGT
GTTTATATTTAAGCTGTGTAAGAATAAAAAATTCAATTGTACGGAAAATGTTTTATCTTC
TATTTTTTGCAAACTAAACTTTCAGACACTTGGACATAATTTATTGAGTCTGGGGGAAAA
GGTGTGGAAGTAGCTAGTTTCAAAAGGAACGTAAAAGAAAGTAGTCTGCAACAGTACACA
CTTTACTTATATTAATGTGCACTGTATTACATTTCATATTTAATACGTGCGGATTTTTTC
TATTAAAGACTTGAATAAATATAAAGCAACTATTTCGCCTTCATGACATGTTAGCTGATG
ACGGTGAAAATGTTAAATTATTGGTCCTCATTGCGGTGTAACGCCTGTATACTTTCATAC
ATTTTTGTCAAGAAAACTAGCTTAAACAAATTAAGTGATCTAATGACTGACCCGTAAATT
ATGCAAGGAGAAATAAGTCGACGTAAAATAAGTCTGTATATTGACAGCGCTGTAAAACTG
CACTTCTAAACTAGTGCGACACTGCGGATAATATTTTTAAGTGCTTATATTTGTTTGTAC
GATGTTTTATTGTAGATAGACTTTTAGTGATTTCATTAAACAAATAAAATGAACAAAAAC
TCGTTGGTTAGGAATTTGGTTTCGCTTTTTGCACTATTAAGAGGCTGAACATTGACAACT
TGGTTCCAAAATACTTCCAACAAAGTGTAAGGTGAGAAGGTTCAGCAGATTTTAATAGAT
AACCAAAAGAGAAAGCTGAC
>RGAMF0081 Genomic segment corresponding to mRNA: NM_131123 Danio rerio homeo box C6a (hoxc6a), mRNA.
AGGAAATTAGGGATAGACAGAAACAAACGTAGCAAGGACAAATCAACTGAATAACAAAAA
CAATAGTGTTGCCATTTCACTCAATGACTGACGATAAAGCAATGATTATGCCTATTGATG
TGATATAACGTGTATCAGCAGATTTATTAACAGTTTCTGAGTTATTATATTTAATTTATT
TAAAACGTTGTGGTAAACAAGATACGTGTAGATAAAGCGCGAGCAGCTGTTTAATAGTTA
GACTTGGATCATTTTTATTTTTAAAAAAACATTTTTAGGAAATAAATTTAGTGGCTAAAT
TGTTGTTCTAGTGTTGTTATACACAAATAAGTTGTTATTAAATAATAAAGTTTTTGTGTC
AGCAAAGAAGTTATAAATGTAGTTATAATTATTACTGCCATAATAAATTACATATGTATA
GTTTGATATACGAAAGCGACAGTAAGCAACTGTAGTAAACAATCATTCAAGTAATTAAAT
TAGACGAAAATTAGCTCACTGTAAAATGCATGATTCACCAAGAAAAGTCTGTATTTACCT
TCCCAAGATACACGGAGAAGCTTAATACTGGCATTAACTCGCCGATTGATGCACAAAAGA
CGTAATTGATTGTTTTCTTGACTGCGTATTCAGTATTTTTGCGTGTGTTTACTTAAACAT
TATCAACTGAAGCCACAAGGATAAGAAGCTACAAGCTCGATATTCCTCCGTACACAGCGC
ATTCAATTGGCTGAAAGTGGTCAGGTGACGCTGTCATATTGTCCTTCCATGAGCCAAGCC
TTGGCTATAACACTTGCTTTGCGCGTCTTAACCGGAGACTGGAAATTAATATTATTGAAA
TCCTTCTGAAGTTCATTTGAAAGAGAGTTAGGAAAGCAGGCGGGAGACGTGTGTATGTGA
CAGAAGGAAGCAGACCCCAAGCACAAAGAAAGAAAGTGTGAGATTAAGAGAGGGGAAATA
AGATAGGAGGGTGAGTTGATGAGAGGGCGATAGGAAAGGTATGAATTCGTATTTCGCGAA
CCCGTCGCTCTCGTGCCATTTATCTGGTGGGCAAGAGGTTTTGCCCAACATGCCACTGAA
CTCGACCACATATGATTCAGTCAGACATTTTTCGTCTTATGGCACTACAGTGACCCAAAA
CCGGATTTACGCGTCCCCTTTCTATTCACCTCAAGATAACGTTGTGTTTGGATCAAGTCG
AGGACCGTACGAGTATGGATCTAACGTGTTTCTTCAAGATAAGGACGTGCTTCCCAGTTG
CAGGCAAACTAGTATGGGACTTAATGCGCAGAGCCACGTTGCCCAGGAGTACAACCTGGA
ACAAGCTCGTGCAGGAACACAGGACCAGAAAGCGAACAACATTCAGATCTACCCGTGGAT
GCAGCGCATGAACTCGCACAGCGGTGAGTTTTTACTGCGACTTAGGACATACCCTGGTGG
AATTGGTCTGTTTTACGATACGTCCTATCAACAGAGTAGCTACATTTTATGGCCTCGTAA
ACCACTACTAAATCATCAGATTATAAAAGCCCCCTTTTCCAGAGAGGGGAATCCCATTTG
GCTACCTCCTTTAAAACTCGAGTGCCAAAATTATTTTTAAAAAGTTGTGCAATAAGTGTG
AGCGCGTTAGAAAATATACAACATAAAGGGCATTTTGAACTTTATTTCAGAAGCATGCAC
TACTGTGTTAACAATGCAGCTTAACTCTTCCGATGTACTGTTTGAAAACAGAGGATGACA
AAGTTAGTTGACATAAATATTTGTATTACAAGCATTGGAAACCAAAATGTAAAGTTTCGC
GTTGCTTTGTGGCTGAAATATGGGTCAAATTCTGCATGTAAACATTCTTTTTATCAAATT
GTTAAATTAGTTACCTCAAAAATAAATTAACAAAATTTTCAGAAAGTTGAAAATTCCACC
AGGATTTCAAATGTGTGGTTTATTTTTTTTATTTGATTTAAAAATGCTGTGTTAACTTTT
TATTAATTCATTTTTTACTTTCCCCTAAAACAGGAGTTGGGTACGGGTCAGACAGAAGAA
GAGGTCGCCAGATTTACTCCAGATACCAAACCTTGGAACTGGAAAAAGAATTTCACTTCA
ATCGCTATTTAACCAGACGCAGACGCATCGAGATCGCCAATGCTCTCTGTCTAACCGAGC
GTCAAATTAAAATCTGGTTCCAGAATCGGCGCATGAAATGGAAGAAAGAGACCAATCTAA
CTTCCACTGTACCGGGGACCGAATCTGCTGGTACTCCTCAAGAGACCGAGAAGGAGACCG
AGGAGGAACCCAAAAAAAAAGATTAGGAAATCAATGTCTCGTTCTCGAACGCCTGTTAAC
TGCAACGTAACTACCTAAACTCTGAGAATTTGCAAATATTAATGCATGGACTGTATACTC
TGCTATTACTTTGACTGCCCCCCTCCTCTTCTGACCTGAACACCATATACAAAAGCTCTA
CTACCACCAGTACGCCACTAACATATACACACGTAGAAACAAATGGAGAGATGAAGAGAG
AGGAAGACGCACTTGTTATCCACCATAATGGAATTCACTTCTCTTTGTTGAAATAGCTCT
TTTATTGGCTGCGTGGTGACAATGCCACAGATGAACTATTTGTGTGGTTTTAGTATTATC
ATGTTGCTATAGGCTAGTAGAAAAAGTACATTAGATGAAAATGTATTCCAATTTGATAAG
TAGGCTACGTCTCCCAACTATTAAGCCTCTAAAATGTTCCCTAAGCATTCCAGAAGTGAA
GGAAACTTCTTATATGCACATTCAGTTTTTGTGGATGCATATTTGTACAATGAAACAAGC
ACTGACGGGATGAACTATACTACCTAAATCATTTTATTTTAATTGTCCCCCCTCAATATT
GCCTTTGCCCCGTCAGTGTTCTATTGTTCGACATGCCGCTGTACTGGCACATCAAGTATT
GAGAGACTTAAAAAATACATTTCATCATACTTGTAGTTGTATGCATATAAACTTGTCTTA
AAGTAAGAATCACACCCATATGAAAACAAGCATATACCTTGGTACGCAATTATATTGTTT
GTGTAAACTGTGTATTATTTAATAAAATTCTTGAAAACAAAAAGCTGTATTGTCTTATTG
TTGTTACGACTTTGCGCTTTTCGCGCTTCAGAAAGAGGTTCACAGCTGGGTTAAAAATTG
TAAGTCTTCACACATTTGTTCGTATTGAAGAATATTTATTTAAGAGCTTATATTCAGGCC
TACACATTTATGACCAAGCTAAATCCAAACAACAAATTAAATCCACTTTTACACGTAGTT
TGTTTG
>RGAMF0082 Genomic segment corresponding to mRNA: NM_131128 Danio rerio apolipoprotein A-I (apoa), mRNA.
AAAAGTAATTTTACCATAAAAATGTAAAATTTGGTTGAATATGTTTAGCTTTTTGTGTAA
CTTTGTTTTTGTTATTTTTTTTATATTTTGACAGTTTTAAATAATGACTGTTAAAGTTGT
TCAAAGAATGACTGTTTTAAATAATGGTTTACACACACAGCATTGTTTGTTTACAAAAAA
TAAGCAAACATAATCCTGTTGCACTGCTACACTTGATTTAAGTTTAGTTGTAAAAAAAAA
AAAAAAACAAGACAGGTTAAATAATGTTAAATGAGAATCTAAAATATTTAATGGCAAACA
ATCAAGATGATTTTTTATTCAAAATGTTTTATTTTGATGATTTTTAAAAAATAAATTGGT
CTTACACTTCATATTTTCATAGTTTATGTATTAATTCCGGTACTTTTACCATAAACCAAC
ATCAACCATTTGCTAGAGGTTGATATTTTAGAAATGATGGGATGTGTTGTGCATTGAGTG
TGTTATCTAGCGACTTTAGGAGTTAAGAGATGCAACTCTTTTTTTTTTGTTGGTTTGGCA
GTTAAAGGGTTAAAGAATAAAACTTTATTCAAATGAACCAAAATATATTGTCCATATTCC
CTGAGAAATGGATAAAAATAAAACTAATTTACACTGTACACCAAACTTGTTGCTACATCA
AAATATAAAGTTGCTCAATTTCAGAATATATTTGTCCCAAGAACTACAAAACATCCCATA
AAATCACTGCTATTTGATCTACTGTTGTTTAACAAATGTAATTAAGAAGCAATACTTTTA
ACCTTTTAAGTGGCATGTTTTCTGTGAAACGATATCACTGAACGCATGTGATATGTGAGA
CTGACAGTGCATCGACGTGTCTACAGATATCTTAAAGGCATCTCTTATTGCACTCACCCT
TTGGACCTCTGATGTGTAAGAGGACAGGGGTCAACTCCACACAGGCACCGTTCCTGCAGT
ATAAAAGAGCCCTGCCTGCGCTGTCTGTCCTCGAACATTCAGAGCAGCACCTCTCAGGTA
AGAGCTCAAACAGCAGGAAAGGACAAACAAAGAGAACACAGACTTTAGCATAGGCACAGC
TGAGAACAATATGCTTCACTTTAAGAAGTGGATCAAAGTAGACCTTGGTTAAAAGGCATG
ATGGTATAATAGTTTGGTTTTCTTTCAGGGCTTAATCATGAAATTCGTGGCTCTTGCACT
GACTCTTCTCTTGGCCTTGGGTAAGCAACATGTCTCGCCTCTCACTTCAAAATGTCGTAG
TGTTGTCTTTAGTCATTTGAATTTACAAATTACTTAAAAACTAATGAAACTGATTATTTT
GTTAATAGTTTGACCGTGTGTTTAAGGGGATAGTTTACTCAATGAAAATTACCTTTTGGT
TTATTCTGCATCGGGTTTTAAACCTTCATGAGTTTTTGTTCACCTTTTGAACACAAATAT
TTTGAAGAATGCTGCCTGTTGGGACTACTTTCATAGTAGGAATTAAAAATTACTATGGAA
GCCAACGGGTTTGAGCAAGCAGCCTTTTTCAAAATATCCTCTATTGTGTTCAACAGAAGA
AGGAAACTCAAATATGTTTAGAACAAGTAAAGGGTGAATCTATGATAAAAGAATGTACAT
TTTTGGGTGATCTATCACTTTAAAGGGTCATATAGGTAATTAATCACTTTGGTTTCTGAA
ATCTCTCTTGTATCTTTCCTCAGGTTCCCAGGCCAATTTGTTCCAGGCTGATGCCCCGAC
CCAGCTGGAGCACTACAAGGCAGCAGCCTTGGTGTACCTGAACCAGGTCAAGGATCAGGC
TGAGAAAGCCCTTGACAACCTGGACGGAACCGACTATGAGCAGTACAAGTAAGAGACTTG
TCTTAATCTTCTGTTTGTGGTTTGTTACCTCTCTTTGTAGTTTATTTTTTTATTTAAAAT
TTTTTTAACTTTATTTTAACTTTGGTTAATGTTCTGGCAAAGCTCTCAATTAAGAAATAC
TGTTCCAGTAATGTACTGAAAGTTATAGGCCAACTTATAGTTGAAGTCAGAATTATTAAA
CCCCCTGAATTATTAGCACCCATGTCTATTTTTTCCCCAATTTCTGTTTAACGAAAAGAC
TTTTCAACACATTTCTAAACAATAGTTTTAATAACAAATTTTTTAATAACTGATTTACTT
TATCATGATGACAGTATATAATATTTTACTAGATATGTTACTAGATATTCTTTTGTCCAG
GACACTTCTAAACAGCTTAAAGTGAAATTAAAGGCTTAACTTAGTTAATTGGGTTAACTT
GGATTATTAACCAGGGGTTATTGTATAACGATGGTTTGTTCTATAGACTATCAAAAAATA
TAGCTTGAAGGGGTAAATAATTTTGACCTTAAAAATTTTTTTTTAAAAATTAAAAACTGC
TTTCATTTTAGCTAAAATAAATTATTATCAGACATACTGTGAGAAAATGTCCTTGCTCTA
TTTGGGAAATAGTTAAAAAAGAAAACTAAGCAGAATAACACATTTGTATATAACGATTAT
GGTACGTTTTCCTAATGTTTTATATGCGTGTCTATCTATTTTATTATCATTATCAACATC
ATTCAGAAACATTTTGCAACATAAAATTAGTGTTAGCATATTTCTCAGAGTGCAATAACA
ACAGGACGGATGGCATTTATTTACTTATTTGAAAATCTTGTTTATGAACGAGTTTTTGAT
GCTGGTAAATATGCTCATGTCATGCTTTTCCGCGGTTGAAAAACCGATTATGCAATTCGT
GATACATTTCAGTACATTGACCTGTATGTATTGACATACCTTTTGATGGTCATTCATGTA
TTATCTCCACATAAACTATAGCAGGCCTAAATCGCTTTCATGCTGATGGTGAGTGATCCA
CTAACCACACGTCAATCAATACGGAAACATCATTAGATGGTGGTTTTGTTCATGGAAATA
TAAATAACATTCTACAATACAATTAAATTATTGATTTTCATTGATTTTGGCTATTTTTAA
CTACAAAAGAGTATAGTTTTTTTTATATTTATATTTTTTAAATTAATAGAATATTACTGA
ATATTAAATGAGAAACTGAACAAGCCAAAGCCAAAACCTGAACTCCAGGAGTAGACAATA
GTTAAGAAAAAAAATATCTTGAAGAAACCAGACTCAGTTTTCCTCTGGTCTTAGAATGAG
CACAATTTCATTTAAGAATCTAAACTCCAGCTTTAACTGAAGCAGTCGGAGTTTCTCAAT
TTTATGTTCCTTTCTCTCCAGACTCCAGCTTTCTGAGAGCCTGACCAAGCTCCAGGAATA
TGCCCAGACCACCTCCCAGGCTTTGACCCCCTACGCCGAGACCATCTCCACCCAGTTGAT
GGAGAACACCAAGCAGCTGCGCGAGAGGGTCATGACTGACGTTGAGGATCTCCGATCCAA
GCTGGAGCCCCACCGTGCCGAGCTGTACACCGCGCTGCAGAAGCACATCGATGAGTACCG
TGAGAAGCTGGAGCCCGTCTTCCAGGAGTACTCCGCTCTGAACCGCCAAAATGCTGAGCA
GCTGCGTGCCAAGCTGGAGCCCCTGATGGACGACATTAGGAAGGCCTTCGAGTCCAACAT
TGAGGAAACCAAGTCCAAAGTTGTGCCAATGGTCGAGGCTGTTCGCACTAAGCTGACCGA
GCGTCTTGAGGACCTGAGGACCATGGCTGCCCCCTATGCCGAGGAGTACAAGGAGCAGCT
GGTAAAGGCTGTCGAGGAGGCCAGGGAGAAGATCGCTCCACACACCCAGGACCTCCAGAC
TCGCATGGAGCCCTACATGGAGAACGTGAGGACCACATTCGCACAGATGTATGAGACCAT
CGCCAAGGCCATCCAGGCATAAAAGTGCACACGCTAATCCTCTAGCAACATCAAAGAACA
GATAATCTTGCATTTGGTGATAGAAGGAGAGAAGATCCAAAGGCTGTGTGATGAATGTTT
ATTATGTTCAAGTTAAATAATGCACAAAATAAAAATCACAAAAAAAAGAATAGTCAGTGT
TTTTTTCTCATGTTATATAATCACAATACAGTTTATTACTTTAAACAATATTATAATTTA
TTTTAAACCTTAATATTAAATCTCAATAAAAATATTAAGTTCAAAACAAAGTCATTAATC
AATTTATTTGACGTTTTATGTATAAAAACTACACATAAAGGCCTCGGTGGATCCTTAATT
TAATAAAATACAGAATTAGAGAACAGTTTCCAGTTAGGTACAGTTTTGTATCACTTGGAA
AAGTTGTGAAAGAAACATCGTCGTCTTCTTCAGAGGTTTAAGTTACACACCTTTATGAAA
AGCTTACATAATGAGGATTATACTTCAGGGTATGTTTGAAAATCTTTGGATAACACTGAA
TACTGAAATAAGTATAATTCATATTGTGAGGATCTCGCCTGATCTGCTAAATAACATCAA
TTAGTATATCGACATGCTGTCCTTTATAAAAATAATTAACTACATTGTTATCATGACCAA
AACTTAATGCCTTGATAACTATTAATATAATCATTACACTTCCCTTTTTTGTAGGTATTG
GCTTAACTGAGTGTGACTTTCTTTTCTTTCTCCTTAAGTCGGTCCTCATTTGGATGGGCA
AAAAGGACAGGAATTATTTTTACTGGTCTTCAGCCAAACACTAACACACTAAAGCAAAGG
AGAAACAATTACTCGGTTATTACACCACACAGACAAAGCAATGGCTTAAATGTATCTTGT
AAAAGTTCCACACTTACATCTTTGTGCATTATATGGGAGCAGTTTGTGTTGTACTGGGTT
GCAGTGTCCACAGGATTTTGACACATTAAACAAAATTTACGAGGAGCGGACTGAAATAGG
AACAGAGAAAAGTATATATGTTAATGAGGATCCACAATTGAATGACCATGATATTGAAAA
TAATTTTAAAACATATATATAATCTGAACACTGAATGCCTTTTTAACATGTTGGTTATAT
TTTAGAAAAAATATAT
>RGAMF0083 Genomic segment corresponding to mRNA: NM_131134 Danio rerio frizzled homolog 8c (fzd8c), mRNA.
GATAGATAGATAGATAGATAGAGCAGTGTTTTCCACACAGTAGCCCCTGGTAAAGGGGTT
GGGGCCTGGGGTTGTGGGCGTGTTCTCGCGGGTGGAGTATTTTCACTTCACTGAAGCTCT
ACGGAGTGAGTAATTACTGGCTCCGCGGCCGCAGAGGGAACACACGCTCTGCCACACTCA
AATATACATGCTCACAAATCAGGAAAAGACTTTAGTGTGGAGCTGTGGAGTTTTATACAT
GTTAAATGCGTGAAGGGACAACAGTGGACTGCTGAGAAACACACTGAAGGAAATGGCTGG
AAGCACCTGAAACCTGTTGCACTAATGCGAAAGGTGATATTATTATTTTGTTATACTCCC
TTATTGAATTCTTTAAAAAGAGGATTTTAATTTTGGACGTCAGAATTCTTTGCTTTATTT
CCTCCTCGCTTTGTGGGCGTTTGTTTTGTGTTGGGAACCCGCCGGATTGCATTCATCGGA
TGCATCCACCTGCCATGTGGAATTTAAAGCAGTTGAGAAAGAAAACCGACCCATAAAATG
TTACTTTGTTACAAAGTATCTGCGGGAAATGAACTTTCGACCTTAACACGGTTTGCTCGG
TGAATGATTGACCACTCAGTCCACGGATGCGCGTGCTTTTCCACGGTACGTTCAGCCGCT
TAATTCTCAGTTTATTTTTTTCTGTGAAATTATTAAGCCGTTGTTTGATTTAACTCTAGT
TGTTCTCTTACTTTTCAGCTCGTGTTTAGAATCATGGACTGTATGAATTGCACTCGCGCG
CTTGGAAGAAAGTGTGCTCGGGATCTAGAATGAAACTTCACTGTGATTTACAGCCTTGTG
GACTGTGGACATGCTGCTGGAGCGAATAAGGTTTCCTTTTGGGATTTTTTCTTTCCGAAA
CGCAGCGATAAATTAAAAAAAGAAAAGAAAGGAAGGAAGTGAAAAAAAAAACCCCTGAGC
TGAGTAAATACTCAAGAATTGAAATTCATAGCTTTCCAGTATGAGGAAACCTGCAGACGA
GCATCATTTCACCATGGAGACCTCAGGGATGCACCTGGTCGGATTTTGGCTGCATGTCCT
GCTGCTGTTTCAACTGTCTGGGCTCGGAGATTCAGCCTCTAAGGATATAGTGTGTGAGCC
CATCACTGTACCCATGTGCAAAGGAATCGGATACAACCACACGTACATGCCCAACCAGTT
CAATCACGACAACCAGGATGAAGTCGGCTTAGAAGTGCACCAGTTTTGGCCGCTTGTTCG
AATTCACTGCTCCCCAGACTTGCTTTTCTTTCTGTGCAGTATGTACACCCCCATCTGCCT
TCAGGACTACAAAAAGCCCCTGCCACCGTGCAGGTCTGTGTGTGAGAGAGCGAAGAGGGG
TTGCTCCCCCCTCATGATCCAGTATGGGTTTGAGTGGCCAGAGCGGATGAGTTGTGAGCA
GCTGCCTATGCTGGGTGACACCGATCGGCTTTGCATGGACAGAAACAGCAGTGAAACCAC
AACTCTATCACCTCCATTCCCCAAACCCACTCCCAAGGGAACGCCACGTCACAGAGCCAC
TGCAAAATCTGCTCCCCCACAAAAATGTGATCGGGAATGTCATTGCCGGGGCCCTCTGGT
GCCCATTAAAAAAGAAGCACATCCTCTTCATAACCGTGTGAATACTGGCTCTCTACCTAA
CTGTGCACTGCCTTGCCACCAACCCTACTTTTCCCAGGATGAGCGCACCTTCACCACCTT
CTGGATAGGGCTATGGTCGGTGCTTTGCTTTGTGTCGACGTTCACCACGGTGGCCACTTT
CCTCATCGACATGGAGCGCTTCAAATATCCAGAGCGGCCGATTATCTTCCTGGCTGCTTG
TTATCTGTTTGTGTCACTGGGGTACATTGTGCGACTGCTTGCAGGCCATGAGCGGGTGGC
TTGCGAGGGCACTGGTGACCAGCAGCACATTCTCTACGACACCACAGGTCCTGCCCTGTG
CACGCTGGTTTTTCTGCTCATTTACTTCTTCGGAATGGCCAGCTCCATCTGGTGGGTGGT
GCTCTCCTTCACCTGGTTTCTTGCGGCGGGGATGAAATGGGGGAATGAAGCCATCGCAGG
CTACTCTCAATACTTCCACCTTGCGGCTTGGCTCGTCCCTAGTGTGAAGTCTATCGCAGT
CCTGGCCTTGAGCTCAGTTGATGGAGACCCTGTGGCTGGGATCTGTTACGTGGGCAACCA
GAGCTTGGAGGGCCTACGAGGCTTTGTGTTGGCACCACTGGTCGTCTACCTCTTCACTGG
CTCGCTCTTCCTCCTGGCTGGCTTCGTTTCACTCTTCCGCATACGTAGCGTCATTAAACA
GGGTGGCACTAAGACGGACAAGCTAGAGAAGTTAATGATCCGTATTGGGCTCTTCACCGT
TCTGTACACTGTACCTGCCACTATTGTGGTGGCGTGCTTGGTGTATGAGCAACATTACAG
GCCAAGTTGGGAGCGTGCGCTGGCTTGTTCTTGCCCATCTGAACGCCAGAGACTAGGCAT
GGGTCCGGACTACGCCGTCTTCATGCTCAAATACTTCATGTGTCTTGTTGTAGGCATTAC
CTCAGGTGTTTGGATCTGGTCAGGGAAGACTTTAGAGTCCTGGAGGCGCTTTATTGCACG
GTACGTCCCATGTAGGACCCGGAAGCCACCTGTTTCAGCCTCATCCATGTACAGTGAGGC
AAGCACAGCTCTCACAGCCCGAGCTGGAACAGCACCCACTGGGACCTATCACAAATCAGC
ACCCTCATCACATGTCTGAACATAATACACATTGTAAACCCTACAGGTGTGCAGGTCATG
ACTCTGAACGAGCAGGTGTCTATTCACACCGGATTTGATGGATGGCATGGATATATTATG
AAGGATTTTAACAGACTATTCGTTGTTTGGTTTTAGTCAAGCTCTTTTCATTCACTACTA
GTCTAAATCGAATTAACATGTTTATACATTGTGAGGATCATTTGTCTTCTTTGCAATTGT
CGCAAGAACCTCAGCCAGAGCCTGTGGCTTTAAGATTATGAATGATGGAGAAAAAAAAAA
AACAATCTGAGAAGATTAATACTTAATATGAGCCGAGACAATTTGAGCAGATCTTTTATT
TATTTGTATATTCTTGTAAATACGTTATTCAGAAGCGTTGTGATATCCAAGAGAAGTTGC
TCTGTTGTGTTGTTGGTCAGAATTTTCACAAGATGATTCCATCATTTTTTTTTTTTTTTT
AAATACCATCTTCAGTTGTCTAATATACAAACACTTTTTAGGAGAAGTAAACAGATGATT
TCATGTATTCCTTGTAAACAAGTACACTTACTGGTAACACTGAATTTTGATGGTCCCTAT
TGCACATTTTGCCAACTAAAAGTTGCCAATTACCTCTCATTTGAGTATTAGTTGGCTGTC
TGCAGAATATCTGTTGATACTGCTCCTTCAACAGACTTTTAACTGACTAAAAGAAACTTT
CAAAGTACATGTCAACACTAACCCTAACCTTACAGTCTACATATAATCTATTGAGAATTA
GTTGGCATGTAGATGTAATGTAAATTAAAAAGGGACCAACCAAATAAAGTGTGACCCACA
TACTGTGCAAGCGGTGTAATAATGCAAGAGTAGTTTCCACTTTTTGAGTCTCTACAGGCA
GTTCTACACAACTTCATGCTTTTTAGAGTCCTTCAGCAGCTTTTTAGCAGGTTGACTGTT
TAAGATTATCAAAGCTCTTTCTCATTTGATAATGGATTGTTGATTATTTTCTACTCGGC
>RGAMF0084 Genomic segment corresponding to mRNA: NM_131136 Danio rerio frizzled homolog 10 (fzd10), mRNA.
GTGGGGTAAGAGATTAAAGACTCTTCAGCCATCAGTTCTAGTTCTTTCAACAATAAAAAG
CGAGGGGTATTTCAAGGAGTAAAAAACTCTCTTTTCTTTCCACTCTTTCTTCCCACAATG
GCCAGAGCGTGAAAATCGTCAGTTGTAGAGAGAAAGGAGACACATCTCGACTGGAAAGCC
GCTGAATCCTTTTGGTCGTCTTCGGCGAGAGATTTCTCACTGACTTGCGCCGAAAAGTCT
TCCGTAAATCATCAGAAGGGTGTTATCCGGGGAAAGAAAACAACAACAACAAATGGCCAG
TGAGTAATTTACTGTGATCTTGTGGTAAAATTGTGACGAGGATTTGAGGTCTACACAGCC
AGTTCCGCACGGTTTAAGGATAATCAGTGTGTCAGTTTGGGCTTTCTTATGTAAAGCAGC
TGTCTTTGAAGGCGGATCTTTTGGCAGGTTAGTTCAGGACGGTGGCGGAGGAGCTCAGAC
ACAGACAGCGCGCGAGGCAGAGAGCTGCTCTTCAGGCAGAAACGGACACGAGCTAAAGTG
AATACTCACACGTTTACGGAGAGGATTCGTTCATTCATTTAACATGACTGCGATGTAACG
ACACCGTGCCTTCCGTTTGGTCAGTTTGGATACACTTTGCGGAGGATGTGTGTGTGTGTT
TAAAGTAGCGCGGGAGCTATTTGAAAAGTAAGTGTACTTTTGTGAAGAAACAGACCGTCA
GCGATGTTTCACAGAACTGGAGAGATTTAAAGTACGGGTATATCATCTGTGGACTGGGAA
TTGAACATTAACAGCGCGAAACCTCTCAAAATAGTGAAAGTTTTTTTCATTTTTTTTCAT
CTGTTTGAAGATTTTTACGCACTAAATTCTCCTGTTACTCTTTTTTGGGATATAATAACT
TTTTAAATTAAAACTAAAACAACAATGAAGAAACTTTTCTAGTGAAACAAAGCTTTTCGG
AGAACAATATCTGCTATACATGAGTTAATATTGAAAGACAATGTTTGCTGCCGGTGTCGG
ACTCAGCCTTGGGCTGCTGTGCTTTGCTGGGTTTTGTTCTGCGATCAGTTCCATCGACCC
GGACCGGCCAGGTGAAGGAAGATGCCAGGAGATTGCCATTCCTCTCTGTAAGGACATTGG
CTACAACTTAACAGTTATGCCGAACTTAATGGGACATGAAGATCAAAATGAGGCAGCCAT
AAAGCTGCATGAGTTTGCTCCGCTGATTGAGTTCGGCTGTCACAGCCATCTGAAGTTTTT
CTTGTGCTCACTCTACGCACCCATGTGCACAGAACAGGTATCCACACCTATCCCAGCATG
CCGAGTGATGTGCGAGCAGGCAAGGCAGAAGTGTTCTCCCATCATGGAGCAGTTCAACTT
TCACTGGCCTGAGTCGCTGGACTGTTCCAGACTGCCAAATAAAAACGACCCCAATTACCT
CTGTATGGAAGCTCCCAACAATGGCACAGATGAGCCCCCAAAGGGCTCCCACACTCAGTC
GCCAGACTCCCGACCCCCTCGGCCAGGTAACAGCCAAGAACTGCCTATTAAAGAGAGGGT
CGGTAAGACCACATGCAGCAACCCTGGAAAGTTTCATTATGTGCAAAAGAGTGAGTCCTG
TGCCCCCAAGTGTTACTCCAACGTAGATGTGTACTGGAGCCAGGGCGACAAACGCTTCTC
CATGGTGTGGATTGCTATCTGGTCCATACTGTGCTTCATCTCTAGTGCCTTTACTGTCCT
CACCTTTCTCATTGATCCCCAGCGCTTTAAGTACCCTGAGCGGCCCATCATCTTCCTTTC
TATGTCCTACTGTGTCTACTCTGTGGGCTTTCTTGTAAGACTTTTTGTGGGGGTGGAAAA
TGTGGCCTGTGATCGTGACACTGGAGTTCAGTACATCATCCAGGAAGGCCTGGAAAGCAC
TGGCTGCACCATAGTCTTCCTCATTCTTTACTACTTCGGGATGGCCAGTTCCCTGTGGTG
GGTCATTCTTACTCTCACATGGTTCCTCGCAGCTGGAAAAAAATGGGGTCACGAGGCCAT
CGAAGCCAACAGCAGCTACTTCCATCTGGCGGCATGGGCTATACCAGCCATCAAGACCAT
CATGATCCTGGTTATGAGGAAGGTAGCAGGAGACGAGCTCACTGGAGTCTGCTATGTAGG
CAGCATGGATGTCAAAGCCTTGACTGGTTTTGTTCTTATTCCTCTCTCTTGCTACCTCAT
CATCGGCACTTCATTTTTACTCTCAGGGTTTGTTGCACTCTTTCACATCCGTAAGGTCAT
GAAGACCGAGGGAGAGAATACGGATAAGCTGGAGAAGCTGATGGTTAGGATCGGCGTGTT
CTCTGTGCTCTACACAGTCCCCGCCACTTGCGTCATCGCCTGCTATTTTTACGAGCGTCT
CAACATGGATTATTGGAAGATTCTAGCAGGAGAACAGAAGTGCGCCGATGACGGTAAAAG
TGGGGAAGAGTGCGTGATGAAGAGCTCCATCCCTGCCGTAGAGATTTTCATGGTAAAGAT
TTTCATGTTGTTGGTGGTGGGCATCACCAGCGGCATGTGGATCTGGACCTCTAAAACACT
GCAGTCGTGGCAGAATGTTTTCAGTCGCAAACTTAAGAAGAAGACAAGGAGGAAGGCTGC
ATGTGTTTTCACAGGAAGTGGACCTTACCTCAAGCCTCATCCTGCACTAAAAGGACACAA
AACTAAGTACGAACCAGCAGGTCCTCCTGCAACTTGTGTATGAGCTGGGTCTCTACGCAC
ACGCAAACAGCCAGAAATGAAAACTCTGAACTTTAACAAACTGCTTTATAAAAGGACAAG
CCAGCAAAGAACTCCACAATTCTCGTATTTATTATATGCAAACTTCAGGTGCAGCATCCC
CAACAAGTTTGTTCAGTTCCTAGTGTTTGTGCTGCATCTGAAACTTTGCAGACTGGAATT
ACAAAACAAAGTAAAAGGGAGTGAGTCCCTTGTGCTGTCATTGGGATGCCTATATCTTGT
CATGTGCAATAGTTTGTTTCCCTTAGTGACAGAGAAAAAGGGACTCTGTAGAGCTGTGAT
TAAAGACAATGAAAGGACTCGACAAACAATGGGTGTGAATGGCTGGAGGAAAAGCAGCTC
CTCTGTGGTGTAGTCGTGTGGCTTTTCTATGGAAATGAAGGCTGTGTCATACACAACTGC
ATTGACATTGGAGTGCAGCTGCTCAATAAGGCTTTGGCAGAGAATGAACTGCCTATTTTT
AGGCCTTTAAATGGAACAAAGTGAATCTTTAAGCACTAAATATTGCCAACACAATGAGAA
AAACCTTGTTATTTGAGTGGTTTTGTACAGTGAGATCATGTCCCTGGTTTGTTTTGTTAC
ACCAAGCTCTTTTTAATGTCCATACATTTGTGTATATTTCTAAAGGTCCATATTTTATAA
GAATAAATAAAACNNNNNNNNNNTTGCCCGGATTTGAACGCTTGTTTTTGGGTTAGCTTT
GCTGGCCAAGAGGCCTGGATCCTTGGAAGGACCAGGGCAGCAGTGCGCACTTGGTTTGCC
CGGATTTGAACGCTTGTTTTGGGGTAGCTTTGCTGGCCATTGAGGCCTGGGTCCTTGGTA
GGACCAGGGCAGCAGCGCCCACTTGGTTTGCCCGGATTTGAACGCTTGTTTTTGGGTTAG
CTTTGCTGGCCAAGAGGCCTGGATCCTTGGAAGGACCAGGGCAGCAGTGCGCATTTGGTT
TGCCCGGATTTGAACGCTTGTTT
>RGAMF0085 Genomic segment corresponding to mRNA: NM_131142 Danio rerio homeo box B1b (hoxb1b), mRNA.
GTTTCCACAAAACTGCAAATTCCCTAGAGCGTAACCCATAACAAAGCTACCCTTCAAATG
ACAAAAAGCCAATTTCACGTATTATTTGCGAAATTAATTTCAATCATAGAATATTAGGCT
TTATTAATGCACTTACTTTATTAAATAATGTAACCTATTTTGGGTTAATAAATCAGTCAA
ATCACTGTGTAAAAAAATTAAATTGCCATTATAATGAGGTTTTAGTGTGCTACTTTATAT
TGCGTTTATTTTAGAAAGTTTTTTAGCTGCCCTAATAGAATTTAGCGTTTACTTTAGGAT
AAAATTACACGCTAAACCACTATCTGTCAAAGATAAAGAGAGAAAAAATTTGAAGATTAT
TAGGAACAAAACTTCCTAGCTCCATAAATATCTTACTTTAACGAAAGATTATAGACCATA
GATTATGTTTTCTATGCTTAAAATAGATATGCCCATATCTTACTTTAAAAGTTAAAGACA
AACTTTATTTGTGGGGGTCTACTAAGTCTAAGTAGGACTTCAGATTTCGAAACAATACAA
GAAGATCAATATTAGGTAAAAAATACAAAGGCAAACTAATTCACGTCAGATGTTATTGCG
CATCATGTATTTCAGCGGCCTATTAAATTTATAGCTCGCTAAACAAATACAGTTGTCCTC
ACCGTCACAGGTACACAATAGCTATAAATTATCTCTTGCTGTACTCGCTTTAATTCACAT
TAGACCTACATAGCGACTTTATCAGATTGACGGGTGGATTCGATTGATGTGTTTGTCATG
TAAATACGAATCGTTTGATGGACACCTGCAACGCCCAGAGTGCTACCGCAGGTCGCACAC
TATTGGCGCAAAATTAGTCACATGATCTGTCACTTAACTGATATGAGCTCAGATACAACT
TTGCGTGGTTTGACATACTGCTTAGAGGTTGTAGGGGCACTGGGACCACACATCAGCTCA
TATTGACCCTGCTTAATCAATTTTGCTTGGTCAGTCAACAATGAATTCTTACTTAGATTA
TACGATTTATAACCGTGGTTCTAACACTTATAGTTCGAAAGTTGGGTGTTTTCCTGTAGA
GCAAGAATACTTGCCAAGTGCTTGTGCAAGTACAAATAGTTACATTCCCGAGGGACGGCC
AGTCGGAGGAAACACTTTCACATCGGCACCGCACGAAACTCATGGCACATCTTACGCACA
AATTCAATCGCAGCCCTTCCACCTCAACGTGGACATGGGTAAAACAGGACACAGCAATTT
CTGCAAGCAAACCAGACCTCCTCATTCGGACTATGGACATCAACACGTTCTCACTCAAGC
AGATGACCACATGCGCCTTCAGTCCCCTGGCTTTTCCGTCGTGAATATGGGAGCCAATAT
TGGAACTTACAGTGAATCAAACTGCAGGCCTGGCTCGGTCTCTGCAAGCCACTATCAATC
ATATGCATATGGAGAACCCGAACCACACGGCTATGGTTCGTTCAGCAAGTATCAGGTCTC
CCCTGACAGTGACAGCGACTCCAAGACGAACATTAAACAAGCGCCAACCTTTGACTGGAT
GAAAGTCAAGAGGAATCCCCCTAAAACAGGTGAGTTATGACTAGTTACAATGGCTATAGA
TAATGTGATATTAAAATACAGTTTCTAAGTCGTGTTTTTATTCAATGCTAATTTTCAGTT
AAAGTCGCCGAATACGGAATCCATGGCCAGCAGAACATAATACGCACCAATTTCACCACC
AAGCAGCTCACGGAACTTGAGAAGGAGTTTCACTTCAACAAATACTTGACCAGAGCGCGC
AGAGTGGAGGTGGCCGCCACACTCGAACTGAACGAAACGCAGGTTAAAATCTGGTTTCAG
AATCGCAGAATGAAGCAGAAGAAGCGCGAGAAGGAAGGCACGGCCCCGGTGATTAAAAGA
GTAACCCTTTGCTCTTCTGGTCAAAACGCAGACCACTCAACTAGCTCATCGCCTGGTGCT
TCGCCTACCTCGGACTCTTCCACTGCAATTTGATGAGTGCCAGACTTTCGTTTCGTTGCT
GGAGGACTATTTAACTTATTCTGTCGTAGAAAAAAATATTGTTTACGTGCTATTTGTGTT
TTTGTGCTGCATTAGAACTACTAAATAGATGCATTAACAGGGTATATGCTTAACGTTCAA
ATGTTCTTTTTCTTGTTGTTGTCGTCCGGTCAATTATTTTGCACTACAGATTCATTCCTC
TGTTGAAAGAGTAATAAAATGTGAAAAAGACTGACATGTTTATGTATTTCGAATATATTC
GGACCTGTGACCTGATAAATAAATATTTTATTTTTCTGAAATCTGTTTGTGGATTTAATC
CTGTTTATTGATCTTTTTTTAATTAAAAGGCTCTTCATGATGTTTGTAAGGTTGTGTCCT
TTGTCAGAGGATGTTGCAATACAATGAAGCTAATTTAAATCAGTGTTACTCTAGTCTGTA
TAGTTTGACAAGAGGAATGTTGCATTACACACCGGGTGGCTTCCTATGACCTCTTCACCT
TTTTGTGCCTTCAGGCTCTCTAAACATGTAAACACTCATTGGTGTTCAGTGTAACACTCA
CTGATTTGAGGATTCAATCCGGCACAGCATAATGATACTGCAAGTTAAGACATTATGAGA
CATTAAGACATTATGATATTTCTTAAGGCCACTTTCGTCTAAACTGTACATTTACACACA
AATAACAATGTGCTGTTAATATACTTGGATTTTCTATTGATTTTGAATTGTGCATTGCAT
TCACTGTAAAAAAAGTTGACTCAACTCAAAATTTTATAGCAACAAACTTCAGGAAATTTT
TGAGCAACTTTTAACCCAATTACTACACTTGACTCGATTTAAGTTGAGTAAACTCAAATG
TCCTGAGGCTTGTTGCCTTAAAATTTAAAGTTGAGTAAACTTTTTTTTTTACAGTGAATG
CAATCCAATGCGCAATTCAAAATCAACATTTTTTAGTTTACTCAACTTATATTGAGTGTA
GTAATTAGGTTGA
>RGAMF0086 Genomic segment corresponding to mRNA: NM_131146 Danio rerio cytochrome P450, subfamily XXVIA, polypeptide 1 (cyp26a1), mRNA.
GAACTCCAAATTTTGTTTGCAGTGTAATGTTAATGAATATTTAGCACTTTCTTTACCATT
ATATTTTGAAGTGTATCAGTGTAGTAGCAAATTCCTGAGATTAGTGATCTGATCCAACTT
TTTTTTACATGTATAGAACTTTACATTTATAGAAATATCCAGAAATCACACTATTATAAT
CAACTTTTGAAAATAAAATGCTTTCTATTATACATACACATTACATTAGTCATCAACATT
TCAAGTGTAGCAAAATCTGCACTTAAAATATGAATATTTTTATTCATATAAATATTCATA
TATTTAACACTATAAATATGCATTATTAGTACATTTTTTATTAATTGAATCATTATACAA
TATGTTAACTACTAACTCAAATGTTGACTTCTGTACATATATTTATATATAAACTGCTGC
AGAGACGATTTTCACCTAAACGATTCATTGAATGTTTAATTAAACTTGAAACCTTTAAGA
CTAAAACTGCACTTTCCATATATATAATGTATACGATTAGCACTGAACATGTTTGAGTAG
GCTGTCTAACATGTGTTATAGCCTTTTAAGGACCCCCAGAGCAGAGAAGGACAAAAAGAG
GGACATTTAAGGGATTTAAAATGTAAAAGTAAAGCTTCACAGTTTAAGCTCCTCAATTAA
ATCCTCCACGGCAGTTCTGATGCCACACAAGCCCAGAGTAATGAGTGTAAACGACGGGAA
TATTGGCAACAAAAGAGCCTCGGATGCTTCCTTTTGTGTCGGGGGAATTAACACCTTTTC
AAAGTGAAATCTCAGGATTGTCTGCCTTCTACAGGAGGTGGTATTAAAATGCGCCTATAA
CAAATGGTTGAGAGTTTGGAGCCGCTTCTGCCCTGTGGGCGGGGCGAGATGACACCACAA
TTAAAGATGAACTTTGTGTGAACTAATTTATCTGAGGAAGTTAACAGGAGGAGACCTGCG
CGCAATGGATATATAAGGGCGCGCAGGCGAGGACGCCCTCAGTTTGTGCGTAAAGACGCG
TCTCCTCTCCAGAAGCTTGTTTTTCGTTTTGGCGATCAGTTGCGCGCTTCAACATGGGGC
TGTACACCCTTATGGTCACCTTTCTCTGCACCATCGTGCTACCCGTTTTACTCTTTCTCG
CCGCGGTGAAGTTGTGGGAGATGTTAATGATCCGACGAGTCGATCCGAACTGCAGAAGTC
CTCTACCGCCAGGTACCATGGGCTTGCCGTTCATTGGAGAAACGCTCCAGCTGATCCTCC
AGGTAAGCGTGCACTATTACAGCAATTTGCTGCAAGTTCAGCTGAAAGTATTTAACTGCT
AAATCAATGATTTCTTGTATTATAACATGCATTTGTGAGCTTTGTGCCAATAACGCATCT
CCATCACACACAGAGAAGGAAGTTTCTGCGCATGAAACGGCAGAAATACGGGTGCATCTA
CAAGACGCACCTCTTCGGGAACCCGACTGTCAGGGTGATGGGAGCTGATAATGTGAGGCA
GATTCTGCTGGGCGAACACAAGCTGGTGTCTGTTCAGTGGCCAGCATCAGTGAGAACCAT
CCTGGGCTCTGACACCCTCTCCAATGTCCATGGAGTTCAACACAAAAACAAGAAAAAGGT
AAGGATGATAAGATTTTCATTCTTTTTTTTTCTTTCTTTCTTTCTTTTTCTTTCTTTCTT
TCTTTCTTTCTTTCTTTCTTTCTTTCTTTCTTTCTTTCTTTCTTTCTTTCTTTCTTTCTT
TCTTTCTAGTAAAATAAAGATGTAAGAAATGGTTGGTTTCGTCGATATTTTACCCAGATT
TGAGTTGAAGCAACTCAATGTTTTTTTAATGCATCTATACTGTAAAATGTTTTTAAAAAT
TGTAAGTAATGCAAAAAATGTCAAGGTATTTCAGTCTTTTCAATTCAAAATGTACTTTTT
TTTGAGTATCTTGCCTTTACTTAGTCATTAATTTAAAAAAATACAATATTTTTGCTTCTT
ACAAAGATACATGCATTTTTGCTGCTTTAATAATATGAATGTTTGACACTCACTCATGTG
TGAAACTTAATGTTAAATATTTTATATATTAAATATAGAATAAATATGATATATTTATAT
AGTAATTTTAAAATTAACATTTTATATATTACTCAATATAAAATATGAAATATTTGAGCA
TCTTCAAAAATGCAGATTGTCTGATATAATTATTTTGGAAATTAAAAGTTTTTTCTTCTT
CTTCTGTTTTAGGCCATTATGAGGGCGTTCTCTCGAGATGCTCTGGAGCACTACATTCCC
GTGATCCAGCAGGAGGTGAAGAGCGCCATACAGGAATGGCTGCAAAAAGACTCCTGCGTG
CTGGTTTATCCAGAAATGAAGAAACTCATGTTTCGGATAGCTATGAGAATCCTGCTTGGT
TTTGAACCAGAGCAAATAAAGACGGACGAGCAAGAACTGGTGGAAGCTTTTGAGGAAATG
ATCAAAAACTTGTTCTCCTTGCCAATCGACGTTCCTTTCAGTGGTCTGTACAGGGTGAGT
TACTCAGAACAAATGTCTGAAGATGCATTCTCAATATGCGATACTCTTAAACTCAACTTG
TGTGATTTTTGATCGGCAGGGTTTGAGGGCACGCAATTTCATTCACTCTAAAATTGAGGA
AAACATCAGGAAGAAAATTCAAGATGACGACAATGAAAACGAGCAGAAATACAAAGACGC
TCTTCAGCTGTTGATCGAGAACAGCAGAAGAAGTGACGAACCTTTTAGTTTGCAGGTAGT
GTATTATTTTTATATTATTCTGTGCCCCACAAAAAGTACGATTCAGTGCTAATGTGATGT
TTCGTATTGCTTAGGCGATGAAAGAAGCAGCTACAGAGCTTCTATTTGGAGGTCATGAAA
CCACCGCCAGTACTGCAACCTCACTAGTCATGTTTCTGGGTCTGAACACAGAAGTGGTGC
AGAAGGTCAGAGAGGAGGTTCAGGAGAAGGTAAGATCTAAGAAGTTTCATTCTGAGTTTG
ATGATGTTACTCAATCAGGGCCAGGGCTAATGTTAAATTTGCATTGACAGGTTGAAATGG
GCATGTATACACCGGGAAAAGGCTTGAGCATGGAGCTGTTGGACCAGCTGAAGTACACTG
GATGTGTGATTAAAGAAACTCTCAGAATCAACCCTCCTGTTCCTGGAGGATTCAGAGTCG
CACTCAAAACCTTTGAATTGAATGTAAGTTGAACTTCAAGCTTCAAGATGTCTTTGAAAA
AATTATAAACTATATACTTAGTCTACTTCTATCTATACTCTCAGTAAAGTATAATATTTA
TCTAATAAATTTTCATTATATAATTTTTTTTTTTATAATTAAATTGTTTAAACTGCAAAA
ACAAAAAAAAAGTTTTAGTCTTTCTACTTTTAAAATATTTTTATAATTTTAAATAATAAA
AATTAATTTATATAAATTATAACCACTAAACTATTATGTCTTTTATTTTTTATTATTATC
TATTAAAATATTGTTAAATAATTCGTTAACTTTTTAGTTTATAATTTGTGGATAAATTAA
TTGTAAAAAAAATCCTTACATTCACAAAACAAAAATATTTATCTATTAAATTCTCGTTAT
TTAACCTTTTTATAATTAATTGTTGAATTTTATTAGTAATTATTGAGTTAAAATAGTTTA
AACTATTTTTTTTGTAAACAATTTAGTTACTTGTTTTTTCTTGTAATTAATTATGAAAAT
TTTTAAAGTAAAAATGGTTTCCTAAACCAATTTTTAAGTACACTAGATTTTAATTACTTT
AAAAAAAGTTTAAGTAATTTAATAAAGTATAAAAATGATGTTTATTAAAAAAAACGTATT
TTAGTCCTTCTACCGCTTGCCTCTTTCTCAATAATCAATAAATATTTTAGTAAAAAATTG
CTTGTGCGGCAATTTGTTTTTCAGTGCATGTTGTAATTTGTCAGAAACAATTTTAACACT
ATATATTTCCTTTCAGGGTTACCAAATTCCTAAAGGATGGAACGTCATTTACAGCATCTG
TGACACGCACGATGTGGCCGACGTCTTTCCAAACAAAGACGAGTTCCAGCCGGAGAGATT
CATGAGCAAAGGTCTGGAGGACGGGTCCAGGTTTAACTACATCCCCTTCGGAGGAGGATC
CAGGATGTGTGTGGGCAAAGAGTTCGCCAAAGTGTTACTCAAGATCTTTTTAGTTGAGTT
AACGCAGCATTGCAATTGGATTCTCTCAAACGGACCCCCGACAATGAAAACAGGCCCGAC
TGTTTACCCAGTGGACAATCTCCCTACCAAATTCACTAGTTATGTCAGAAATTAGCCTAA
CCGGAGCTTTGTACATATGTTTTTATTTTAGATGAACTGTGATGTATTGGATATTTTCTA
TTTTGTTTATATAAAGCAGATGTGTATATAAGTCTATGCGAGGAAGCGAAAACGAGGGCA
CTACTTTCTCATGGATCACTGTAATGCTACAGAGTGTCTGTGATGTATATTTATAATGTA
GTTGTGTTATATAGCTTTTGTACTGTATGCAACTTATTTAACTCGCTCTTTATCTCATGG
GTTTTATTTAATAAAACATGTTCTTACAAATTTCAGTAGGACTGAGTGAGTCATTAAGTC
TTCATTCTCATGCAAATGCACACGCATATGCAAATTTAACATACCCAGACTGTTCGCAGA
GAAGTTCTTCACAATTAAACGAAACATCCAAACAGCTTTTTGTGTTTGGATGTAATTAGA
TGTAACTATGCTCATAACCACCAATTCAAGAACAAAAACTATCACGAGCTTGTATATTGT
ACTTAGCATAGCTGTAATTATATTTGGTACACAATTTTCTTTCATCACTAAATGATCAGA
CCAAAACTTAAGTAGAAATCATACCTTTTAGCAAATAAAGGAATAGAAATCAGATTTTTA
CACAGTGAACAAGAATAATTATTGTTAATCTTATTCAGGGGTGTTCAAACTCAGTCTTGG
AGGGCCGGTATCCTGCTGAGATTAGCTCAAACTTTCCTCAACACACCTGCAAGGACGTTT
CTAGTAAGAACTTGATTAGCTGGTTCAGGTGTGTTTGATTAGGGTTGGAGCTAAACTCAC
CAGGACACAGGCCCTCCAGGACTGAGTTTGCTCTAAACAATTCTTGGGTCAAATAGGGAT
GAATCCAATCGCTGGGTTACATTTATATTTACATTTACATTTAGTCATTTAGCAGACGCT
TTTATCCAAAGCGACTTACAAATGAGGACAAGGAAGCAATTTACACAACCAAGAGCAACA
ATGAATAAGTGCTATAGGCAAGTTTCAGGTCTGTAAAGTCTAAGAAGGGAAGTATTAGTA
GTATTAGTATTAGTTTTTTTTTTTTTTTTTTTTTTGTACAGTTAGTGTGATATTCAGAGA
GGCAATTGCAGATTAGGAAGTGAAGTGGAGACTAAATAGTTGAGTTTTTAGTCGTTTCTT
GAAAATAGCGAGTGACTCTGCTGTTCTGATGCAGTTAGGGAGTTCATTCCACCAACTGGG
CAGATTGAGCGTGAGCGTTCGCAATAGTGATTTCTTCCCCCTTTGGGATGGAACCACGAG
GCGACGTTCATTCA
>RGAMF0087 Genomic segment corresponding to mRNA: NM_131147 Danio rerio homeo box A11b (hoxa11b), mRNA.
TATTCATGTTTATCGCACATGGCGTTTAAAGAAAGACTTGTTTATAGACTTGAAGGAACG
TGTACTTTGGTCATATCATAAAAAATATGTTTTTATATTGTCATTCTAGCAAATATGCAA
ATCAAACATAATGTTTCGTAATTATAAAATGTTAATCTAGCCCCGCGTCTTTTTGGAAAA
TCAATTTGCTCTTTAACATTTTTACTCTGTGATCACAGTTAAAACAAATGTTTTATTTCT
GTCTGAGTAGTCTAAATGTAGAAACACGTACGCAAAATTTGGTAAAGATCTTAATATAGG
GCTTAAATGCGTGGGTAAAAGCACGCTGTTTTCTTACGCCTACTGGCTGAAGATTTTTCC
ATGTTGAAAATAATTCTGAACTGATTATCGGAAAAGAAAGGCAAATATATGACTCTAAAA
GACAATTGCATTTTAATTTCCCCACACAGCCATATCGTTATGTTCGATTTACTTTATTAG
AGGGAGCTATCAATTAACAACATCTCTTGTGAATACAAATGTGCATATCGATGCGAAAGC
CACTTTTTGTTTCTTCTTGGCATTTTATTTTTACTGGTTATAGAGAGTAAGAGCAACACG
AGATTTAACAGAACAAATCTATAAACATTAGAAGCCATGGTAATACTAGTGATCAAGCGC
GTTGTCTGTTAGGCATGCGGATGGGTTACAGCAATCCAAAGTGTCAACATAACCAACTGT
GGTCCACACTGCATGCACACGTTCATCAATGAAAGGATCGCTCACTCCTCGACTTGAACA
TTTGCACATGTTGGCATACAATATTCTAAGAGGTACATGTCAATTTCTGCCCTTGGTCAC
ATGACTGGCGCTCTCTGGAATGGATGGAGATGGATCTCCACGTCAGCTCACGTCTCAAAA
TTTCAGCTCGGCGGATCTGCTTCAAAGCCACTGAAGCTGAAGCAGCTCTGTACTACGATG
CGAGGCAGTACTATGGTTGTGGATTGCCCAACCAAGTGTTATGATGGATTTTGATGAGCG
GGTACCCGTTGGGTCCAACATGTATTTGCCCGGCTGTACTTATTACGTGTCTGGAACGGA
CTTTTCCAGCCTTCCTCCTTTTCTGCCCCAGACCCCGTCTTCTTGCCCCATGACATACTC
ATACTCCACGTCCAGTTTGCCACAAGTTCAGAGCGTAAGAGAGGTATCTTTCAGGGACTA
TGCTATTGACACGTCCAGTAAGTGGCACTCCAGGGGGAATCTGCCACACTGCTACGCGAC
CGAAGACATGGTGCACAGGGAGTGCCTGTCCAATCCAGGGACTTTGGGAGACATGCTATC
GAAAAATAACTCGGTTCTCTACCACTCCAACTCGAGCCACACGTCCAACGTGTACGGCAG
CGTGGGGAGGAACGGAGTGCTTCCTCAAGCCTTTGACCAGTTTTTCGAGACAGCATACGG
GAACGTGGAAAATCAGCCGACTGAGCATCCGGTGGACAGAGCAACCAGCAAGGCGCCTCC
ACCCGCAGAATCGGGCAGCGACAGTTGTCGGGGAACAGATGAGACCGAGCGGTGTGAAGA
GACAAGCAGCCCGGAGCCATCTTCCGGCAACAACGAAGATAAATTCAGCGGCAGCAGCAG
TACGTATAAAAACAGTTGTGTAAGAAAGTTTCTGATGTAACGCGCTGTTGTTAAATGTTT
TATATGCTGTTTTATAAGCATATAAGGTTTATAGAGGGCTCTGTATATTTACCCTAACAA
AACTTTGTTATAAACGCGTGATCACGTGCTCGAAATTGAAATTGGCCGTGAATGATAGGC
CATTTCCCTTTGAGTCTTCAAAAGTATGTGCATCCAGGCTTTATTACAGTTTGGGCTATT
TGTGCATTTTGAGTGTTATTTAAGTGTTCATAGCTATGCTGTCCTCATTTATTGCCTCCG
ATGCAGGCACGTTGTACTCAAGGGAATTTAAAGTTTTGTATTATTCCGTTCTTTTTAAAA
TGTCAAATAATAAATTGTATTACTATTTATCATTTTTGGGTGAAAAGAAATATAGACGAA
ATTTCTGTATCCTTATTACTCAGCAAACGAGCATGGACCGATTTGTTTTTAAATAACTCG
ATCCTTCTTTTAAATAATAATAATTTAATGACTGAATGTGTTAGGCTATCCATAAATGAC
AGTTTATTTATTACAGTCACACTTCTATTAGGGCAGCAGTTTTTTTTTTTTTTTTTTTTT
TTTTTGTGGATAACTTTGAAAAATGGGAAACATTTGAATTAGGTGTATATTCAGTTGTCT
CCGCTGCATGCACTTAAAGGCTTATTTCTGTGAAATTAGACTAAATCAGGGTAAAGGTTT
TTGACAATTTTTCTTCTTTTCTTTTAGATGGACAAAAGACACGGAAAAAAAGGTGCCCTT
ACACGAAATATCAGATTAGAGAGCTGGAGAGAGAATTTTTCTTCAGTGTTTACATCAACA
AAGAAAAAAGGCTACAGCTTTCCAGAATGCTCAACCTCACTGACCGTCAGGTCAAAATAT
GGTTTCAAAACAGAAGGATGAAAGAAAAAAAAATGAATAGAGACCGTCTGCAGTATTATA
CCACGAACCCTTTGCTTTAGATCGTCTATTCTTGAGACATCATTAAAGGCGAGATGGTTA
ATTTCAAGTTCGTGGATGCACATTCCGGCTCCCAGTGACTGTTGCGAGACGAGATGTGGC
CTTCATTCCTTTGATAGACTTTTTCATCGATATAAACATAAATGTATATTCTCTGTGATC
TTTGCATATTTAANNNNNNNNNNGTTTTTATGAGCAATATCTGTAGACAACTTCTGGCTT
TTGTGTCAGACAGCAGCAATATAGGCAATTTTTAAAATCCATTACGGTGAGGGGAAATGT
CTGCGAGGGTGAGATATAAATACAAATGCACAAGAATGTGGATTTTAATGTTACATGTTC
TGAACGTGTTGTGTGTATATTATTAGAATATGTTCCTACTCATTCGATAACGCACATTAT
GAATATGGCTTAAGCTTTTTGGTAAACGACATTGTATCATTCGCGCTATATTCTCTTATA
CTTGAACTGTGTGGACTTTAAATTGTATTTGATATAAGTTTCTTTACTGTGCATTGTCCA
GTAAATTCAGGTGTCTCGACAACACGTGTGTTCAAAAATACAAAAAAAATGATGGAATTA
TTATTTATTATTAACGAATATTGGACATTTTCACAAAGCAATAACTGAACCCAGCACCGC
AAACTGCTTTGTAATGCATTGTAATTTCTTTAAGGAATTCTGTTTCTCCATCTTTTCTCT
AAAATGTGTGAAACTAAAACTCGATGTTGCAAAACCCCATTCATGTTCATGATAATCTCT
CGTGTTTATAACATCTCTTCAGTGTTATATAAATCAGTCTCTTGAAATATCTTGCGTTTT
CTTTCTTTTTCCTGGAGTAGGATCAAATGTTTGATGGATCTTGCGTTATATTGCCTCCAC
GCGTTCTTTGATTCAAGGATCAAGTGTTTGCTGTTATTAATGCCTAGTATCCATTACGGA
ACTCCCCAAAACATGGCTGTGTATGTCCCCATGAATCAAATGTCCTTTCAACAAATTGTT
>RGAMF0088 Genomic segment corresponding to mRNA: NM_131151 Danio rerio proteasome (prosome, macropain) subunit, beta type, 5 (psmb5), mRNA.
CAATTATCATGCTGTTAATCAAATTTAAAGTAAAATTGGAGTTGAAGTTTATAAGATTCT
TAAAAAATGATAAATCTGAGGATGATAATAGTTTAATGACATAAGATCAGGGCATACAAC
AAGGCTACAACAAATGATAAAAGCAGGGGTGCCCAAACTCGGTCCTGGAGGACCGGTGTC
CTGCAGAGTTTAGCTCCAACTTGCCTTAACCTACCTGCCAGGATGTTTCTAGCAAGCCCA
GCATGATGACCTGGCTCAGGTGTGTCTGATTGAGGGTCAATTCAGGACACCAGCCCTCCA
GGACTGAGTTTAGGCACCCTTTGTTAAAAGTGTCTGGATATTTTGATAAGTAGATATATA
TGTACAATTTAATAAACAAAACAAGAGGAACCAAAATATTAATTAACTCAGTAAAGGCAT
ATTATATTTTTACCCTTTTGAATGATTTATGCTGTCATGAAATATTTTTCAGAAGCTGCT
TTGTTATAAAAATCATTATATTATCCATGTTTTAAAAGTGAATTGCAGAAAAAAAAAATT
TTAAATATATAATTGTTATAATATAGTTGAAGCTGGAAGGGCATCCGCTGTGTAAAACAT
ATGCTGGATAAGTTGTAAATTCATTCCGCTGTGGGTCCCCTGATGAATAAAAGGGACTGA
GCCAAAGGAAAATTAATGAATGATTTGTGCTAACTATTTTATTTTAAATGTGCTCACATA
GCATTAGCATCATCATTGTTGTGTGATCAATCGGTGACCAGAGAAGATACACTCAAAAAT
ATTAATTAATTCTCTAAACGATCATTGTCAGCCTCTTTCATTGATCGTTTAGGGAATTAA
TTAACATTTTCTGAGCATATTTCGTTTGATTAAATAGCTTGAATCATGTGTGGCAATTTT
GCTGTAGTCGGTCATCCTGAGCGGTAGATGGCGATGTGGTTTCATGATGTTTCACTTACT
CACATGTAACATACAAGAAGCAGACGCCGCTTCTGGTCAGTTTTCTGAAACATGGCGCTG
TCTAGTATTTTGCGGAATGAGTCTGCGGATTTTTCAGATCCAATTGACCGGTCTTTTGCT
CACGGATGTGGCCTAAACCAGACAAATCTCGGCTTTGGAGCCGCTCTGGGTGACAGCCCA
AACTTCGCCGTGAAGACTCTGGGTGAAGACGATGAACCGGAGAGAAAAATCGAGTTTCTT
CACGGCACGACCACCTTAGCATTCAAAGTGAGTTCATTTAACGTTAGCCAGCAGCTAATA
GCATCTGAAGAGTTTAAAAGCTGTGTATTCTTCCTTTCTGTTAACATCTCAAAAACGTAA
CAATTATACAATCAGGACCATGTGTCTGCTGCACTCATATTTATACATGATGTGTGTGCT
ATGAATAGAGAAATGCTCAATAGTCAAATAACTAGAACATGAGGCTGTTAACGTTAGTTA
AGTTACTCAGTCGCTATGTTTACATCAATGTTCATTCAATTGTTTAACTTACGTCATTAT
ATTTGATGAATGTTTTGAGTTGTTTTTTGTGTGCGTGTGACTTAATTCTTGAATAAGAGC
GGCCCCATTTTGTGTTACTGTCAATAACCGTAGATTATTGTGTCAAACAGCATTAAAAGT
GTTTATGGCTATACGAAGATTGCGAGTTTTTATTAAAAAAGGCAGAATAGGATTTTATTA
AAGTATGGATGTTTACATACTCCAGCTTTACTCCTTTATGTAAAATTAAAGCCTGTCAGG
ATAAGACCGAGTATGACACAGCACCTAATGTGCTTTTTCATTGTGGCCTACTCTGCCTAC
ATTTTATCATAATCTTATGTAGACCACTAAGTTATGCATGTGTTGATTATTTTAACCAAC
ACATTTATTACTTGAACTAAACTGAATTTGGGTTATTGACAAATGTGTTGTCTACATATT
AAAACTAATACAGTTTTGTAATAGTTTCCATTTTGCCTGCCCTTTTTAGTTGCATGATGT
TTATTTGAATAAGTGGCATTAAATGTATTCTAATAAAACCTATGTTAGGGCTGGGCTGAG
AAACATTATATTGAATCGCAATAAAATTTGTGTCAATAACACTAAGCTCTGCACATTTTT
ACTCTAAATTGAACTAAGAGCCAATCACACAGCAGAAATGTGCAACAATAAGTATGTAAA
AGTGTGTTGATATTAGAGATGTACTGTCTTTTTGGCCATCGAAAATGTATTATCGGAAAA
TAGGTTATGCCATTTAATGGACTGTAATTAAAGGGATAGTTCATCCAAAAAATACATTTT
CTGTTAATTTATTCAGCCTCAGGCTGTCAAAGATGTAGGTGAGGTTTTTTCTTTAGTTTA
TTTTACATATGAAATTATGTTGCAAGTCAACAGTTTTGAGCTGAGGTGTCCAAACTCTGT
TCTGGAGGGTCAGTGTCCTGCTGAGTTTAGCTCCAAACTTGCTTCAACACACCTGCACGT
AAGTTTCTAGTTTATCTAGTAAGAGCTTGATTAGCTTGTTCAGGTGTGTTTGATTAGGGT
TGGAGCTAAACCCTCCAGGACCAAGTTTGGACACCACTGGCTTTGAGAGTCTGAGAGTCA
AATTATTACCTGTGGCTCCTGATAGCACATTGAGGTCTTATGATGCAACACAGTCGGTCC
ATGCAAGCGACTAAATATTATTTCCGACTACTGACTGAGAACATGACATTCTCAAATAAT
TATGCATGTGTTGTTTAGTGACAATTTAGAATTTAGCAGGAATATGAAAATGCTGTTTTC
ATCAAAATAGTCCTTGCTTGTGCTTCCCCTGAATGCTGGAACCTGTATTAAAATGATTGT
GTACGCAATCTAAATCGGGAAAATGACATTTTACAGATTCACAATGACTGAAATTAGGGT
TGGGTGATAAATTAAAATGTCATGCACATGTTTTCAGGGATGCTTGGTTCTGTTATCAGT
AGTAATTATTCTCCAAATGCCAGAGGGTGCTTTTGCATGAAAATTCGAATAAGCCTCAAA
GAAGAAACCCAGAAAATCCCTGTTGTTGCTTAATAAACTGTTTATTAAACTGCTTTTTTA
AAATTCAACCTAACTAATAATTCGGCCTGCGCAATACTGAAAAAAAAACTGACATTGTGA
TATTTAGTTTTTATGCAATACATATTTTGATATTCAGTATAATTTCACTTGATTAAATTA
ATTGGTCTGTTTAAAAAAAATCATAGAAATGAATTAATTGAGATGATTTTGTAGGGGAGA
GAATATTCATAAAATATAATAAACCAATCACAAGCATTGATAAATACAGTAAAGCAAAGA
CACAAATTAAACAGTGTTTCTTGATTTTCTGGGGGTCTAGCTGTATTTAGGCACAAATTA
AATGATCAAATGTAAAATAGCACTGTATAGTGTAGCTTTATCATATATGCACATAAATAC
AATTAATCTTTCTTAAAGTTACAAACATAATTTCTTATGCTTAAATTATTTCAAGTGTTT
TGAAATGCTCACACATTTACAGGCCTTAAAAACACATGGAAAATTATTAACTAAATGGTA
AATTTATGGTTAAAATGTAGGCCTGACGCAATAATAAACATATCAGTTTTAGTGTAATAA
TGAAAATGACTGAAAAAATAATATTGTCCTTCTTAATTGCATAAAATCAAGTCTTCCTAA
CATTTTATCTGATTTTGCAGCCTCTATCCAACCTGAAATCTCACACAGAATTTTAAGACA
TTTTAGGACTAGATTTGATCAAGCGGTTTTTACCAGATGTCATATTGGGCATACAAGAAT
AACCCATGTTTTTTTGCTCCAAGGTGAAAACCCTACTAAATGTTTGTGCTAAACAACTTC
CCTTACTATAAAATGCATTTTACTAGACTGTTCTGCTTTTAATGATTCCAGAAGAGTTTT
TTTTTCTGAAATGAACTCTCTTAAGGACTATTTTAGCAAAGTAACACCAGAAAAGATTTT
AGAATTTTTATCATGTATTAACAATAAAAATCCTATTTAGATTGTTGATTTTTAATATAT
TTATTGTTGAAATGTTCCTGCCATGAAAATAGCCCTGGTTGCCGACATGGCATAAAAAAA
AACATTACATTGATACCTTTATCATCTTGGTGATCTCTGTTTGAGGTGTCTGCAAGTTCA
GGGAACTTTTTTTTAGAAATTTAATAGTTTGCAAAATTTAAAAATCCATGATAGTCTTTT
GGGCAGCCAGTCTTAAGATTTCGGTAACCTGAAATGAATTCAAATGGCCTAAATAGAAAA
GTCCTTATTTACTAAATAAAATACATTGGCAAAAAAAAATTATAATGGAATTCATCATAA
GTAGGGCCAGATGGAATCTGCGGATATTTTTTTGCTATTTCTGTGGAGAATTTTGGTAAA
AATCTGCAGATTTCTGCGGAATCATTTTGGAAATATCATAACTAAAACCTTAATATGTGA
ATTAAAAAAGAATATCTTCACTTTTATTTAGTGTTTAAAATGCAAATCCAATTAGATCCA
CTTCATTTGGTAAACAAAGCAAGTCTCGTATGATATATCTGCTAAAAGACAGAAAATATT
ACTGTAAAAACTGTATTGATTATAGTTAAACATTTTCATATTAGTCAATAATATTATTGT
ACTTAATTTAAAAACTGAATAAATATAGTTTTACACACATTTACTCAAGTTAATAAACAG
AATTAATGATGGGCTAAAAATTTGCGAAATTCTGTGTGTGCAGATTTCGTGTGGCCCTAA
AGCTATGTGTTTATGTATGCATGTATGTATATATATATATATATATATATATATATATAT
ATATATATATATATATATATATATATATATATATATATATATGTATATTTATATATATAT
ATATATGTATATTTATATTTTAAATGATTTTAATTATTTTTATTGTATTTGTGTTTTTTT
TTGTCCCTAAAAATCATGTGAAAACCTGGTAGGCCTCTCTTTTTTTGTTTCATTTATTAG
CAACTTGGTACTGAAGTAATGGTTCTTTTGACAACACCAATTAGTGCAAACGCAAATTCA
ATGCTTGAAAACCACAAAAACCGCTGAAATAGGCTGTATATTTCCTCACATTAGGATAGT
TCAACGAGCGAGGTGAATTAAATTTTGGTAGCCGGACTGGAAAATATTATAGCCCCGGGA
TGTCAGGCTATCAGTTTTGTGAGCACTGAACATTGTTTAACCGACAGGTGAATTTTCCCG
TTTTCTTGAAAACTACTGATGGATTGAAACAAGTTGTCCAAATGAGCTCTGTTTCAGAGC
TGCAGTCCACTTCAATAAAAGTGTCAGCGCAAAATGGCACACATTTACAAATGAGGTTAA
AGCCATTTCACAAGGACATTTACACTCTACATCACCAGTGTCCATTTATATTAAGACATT
TACTTTTTAAACCTCAAATGACAGAATCTCAATGACCTTAAAGAGATTTTTTTTTCATTC
CTAGAAAGTTTTTATGCCTATTTGCATTATTATGATTATATAATTATCTTATCACTGGAA
TAAAATTATCTTAAAATGACAATAATATCAATAAAATAAAATAATTACTGTAACAATAAA
TCACACATGATTTTTAATTGTGACAGGCCTAACAGGTTTTAGATTTACCCGTTTATTTTT
TTTACTTTCAAAAGTGCCAAAAGCTGTTGATTTGCATTGTTATAGATCTTCAAGAGGCAC
GATTTGAGCTAAAAATCTTTCTTAATTTTCTGCTGAATAAAGTCATCAAAATCTTCGATG
GACTAAGGCAAAGGTCTCAACTCAATCCTGGAGGGCCGCAGTTCTGCACAGTTTTGCTCC
AACCCTAATTGTACACAGCTGATCTAGTAGTGACTTGTAGTCTTGAACACCTTGATTGGA
TCAGCTATGTTTGATTAGGGTTGGAGCAAAACTGTTCAGAGCTGCGTTCTCCAGGATTTT
AGTTTGAGACCTATGGACGAAGGGAATTAAAGTAAGTTAGAGGTCCTGTGAAATTTAAAT
ATATTTTTGTTTAATTTTTTTAACTAAAGATTTTTTAGTTAATAATAATCATAGTTATAA
CGATATCTATCAGCTATAGTGCATCAAAACAGTAACAAATTTCCCATTTACAAGATATAA
ACAAAACATCCACAGCTTGTAGTTAGTCACTTCTGGCTAAATTGATAAACAACTTTTTTT
TATTTAAAAAAAAAAAAATTTTTTAACATCACCTCATACTTCAGTTTCCCATCAAATCTT
CAGACCAATCAAATGACATGTCCTGCCCCCTTCAAGATGCTTCTCATTTCTTTTTCAAGG
GATGCACTCGATTTCAACCACTCTCATTGGCAGAACTGGGATTAAAAACAAAATATCATT
GGCTGTTTTTTAAAAGAAGAAGAGCTACATTTCCTGTCCTGTTTCACTTGAGTTAAGGTC
AAACTTTTAATACAAATGCACATTTCAAAGCACTTCATGGGACCTTTAAATATTTTTAAT
TTTGCTTTTAAATATTACACTTTTTTGCATTTAAACAAAAATGACTAAATGGCTACTTTT
GAAGGACTCTCAATGGGCCCAAAGAGCTTTTGAATAGCCAGATGGTTTCCGCATCTGCCA
GCTATCAGTTTTACACCAACCAGCCACAAATTGGTTCCTTGGTCGCCTTGGTTTTCATTT
TCTGCTATTAAATTTAAAGTAAAAAAGTTCAATTTGCAATTTTCACCAACATATTTGTGT
CATCTGTCTCAGTTTCAGCATGGTGTGATAGTGGCTGTGGATTCTAGAGCGACCGCGGGC
GCCTACATTGCTTCACAGACAGTGAAGAAGGTGATTGAAATCAACCCGTACCTGCTTGGC
ACCATGGCAGGAGGGGCAGCAGATTGCAGCTTCTGGGAGCGACTGCTGGCCAGGCAGTGT
CGCATTTATGAGCTCCGCAACAAAGAGCGCATTTCAGTGGCAGCTGCATCCAAACTGCTG
GCTAACATGGTGTATCAGTACAAAGGCATGGGCCTCAGCATGGGCACGATGGTCTGCGGC
TGGGACAAAAGAGGGCCAGGTAATTATCATATGCTTGTGTTAATTGTAGTTTGATTAGAC
AAAGTATTCTTTTTTTATCAAATAAATAAATTGGTTAAATTCTTTACATTCAAAAGGGGT
TGAAAGATCATATAAACACTTGATAGATTAATTCATTTATGTTTTTTGCTTTGTTTTGAT
TGATGTCTTTTTATTGTTGTAGATCTTTATTATTATAGAAAAATTATATTTAAAACATCG
TCATCTTAGAATTATAAGGTTCTATCTGACATTTTTGTCAAAATTGAGTTATTGACATAC
TTATTAAATGACAACTTATTTACACTATGAGATGTTTTTTTATATGTTGTTTTTTTATAA
GACGTTTATTTAATAAAAAAAAAAAAAATTGTACACACATATGGTTTGCTATGGAATGTA
AAAATATTGAACAGTCATAATCTTATAATTCCAAGGTGACAAAATGTTCTGGTTTTGTCA
TGAAATTGCCAGAGAAGCTGATGTGGCAATTCAAAATTCTTTCTCTCCCATCATGTTTTA
ATTAAATTGTACATTTTAAAATCTATTTACCAATATTTTTAAAATTGAAAGTTTTACTGG
TTATTTAAATTGGTTAGATTTTTTTTTTGTTGACAAGGCCTGCAAAATGTAAAATATTAT
CATCTTATCTTCAGATTTATCATCTTTACAGGCTACCTATTAGGTTTGATCTCATAAGCT
TCAACTCCAGTCAAATCAGATCAATAATTTTGGGCCCTATTACCCTAGGCTGGACTAAAT
TATACCTATTAAATAAATTCTATTACTTAAATTTTAAATGACATAAGTTTATTAGCATAT
TTTTGATTAATTCATAGTATATTAGAATAATTAATAATGTAATGTGACATTTAAATATAA
TTAATTTAATATACAAATGGTTTTTTCATTTGTTTACCAATAAGTTTTATATTTTAATAG
AAAATTACATTTTTATATTTCAGAATTTTTTTATGTATATAAAAATGGAACATAGCTTTG
AATTTTATGTCATACATCTTATGCGATTGTAAAATACTATATAGTATTAAAAATGTGTTG
TTTTTTTTTATACACTCAGATACACATTTAGTCTTGTCACAATAATCAGTATATCGATCG
TGCAATACTCAGAGATCTCAATAATTTTTTGTCGTTGCAATATATATTTACAAATTTGCA
ATTAACGTTAAAGCCATTTTACAATGACATTTACATTTAACAGCAATGCTGTTAACGTTT
ATAATTGGACAATTACCTAATATGATGTTTTATAGTGTATTTATAATACTACATTTACCT
TTTTACATCAAATTATAGAATTTTAATAACCTTAAGAATAATAAGTATGTATTATAATGC
CATTATATAATTAGTGGCATAAAATGATCTCAAAATGACAATATTTGTTGCTTATCGCAA
CAGTTTCTGTGACAATATATCGCATGACAAAATATTTTTATCGTGACAGACCTACATAAA
CAAACAGTTGAAGGCAAAATTATTAACCGATTGTTAGTAACTAAGGGTGTCACGATCCTC
CAAATCTTCGATTCGATTTTCGATTATGAATAATTAATTAATTAATGACCAATTAATTAT
TTGAAGCCTACCGTTTAAACTACCTGACCTGCATGGTCTTTGTTTTACCCATAAACAAAT
CATACAGTAAATGAATAAAGGCAAGATACACACATAATTACCACCTGTCAATCACTTTTT
TTCTGCGGGACTCGTGAATAGGCAGTGATCTGTGTCGTTATAATGGCGTCGTTATAAAAT
GCCATTTAAAAACAAAGACAGTGTAAACAGGGCCTGAGTGTGTACTTTTCGCGAGCGGAT
TTGCAACGGGGGCGGGCGGAGGATCGCGATGCCGGTGTTGTCTATCGGACGAACCGTATG
TAGTACGTACATAGCAGAGCTTGCAAAACTGTGTTTTTTTTTTGTCGACAACACGAACGT
TGTCAACATAACTCCAAAAAATCCAAAATGCTTACACACCGGGGACTTCATTGAAAGAGG
AGAGGGTTTAATTCTGTCGACGGGTCTCCTGCTTCTGCAGTTTAACAAGCACTTCAACAA
GCATGTTTTTTTCCCGCTTGGCAAGCCAAGATGACGTGAAATGGGGGCGTGGCAGCATCG
ACGATTCTATTTTTTGATTCGGTAATCGAAATTGAGCATAAATTTCGATCGATTTCGATT
AAAAATCGAAATCGTGACACCCCTATTAGTAACATTTAACGGATTAAGCACATTTTCACA
GCATTTCCGCAAATTTTTTTAAATAAGCAATATTTTGTTGATTTTTGTTAAAAACAAATC
AGTCATTAGAAATAAGTTATTAAAAGTATTATGTTAAGAAATGTGTTGAAATTGGGTAAA
AAAAAAGAACTTAAATTGAAGAGGAGGGCTAAAAATTCTGCTTTTGTCGTAGTATTGCAA
TATATTATATTACATGAACATTATCGTAATTTCATGCAAAAATTCAATGGCTATTCATAC
ATCTCACCTGCTTAATATGCTCGTATAAAATGTTCCAGCGAGCCGGGGACTAAGGATTAT
GCTAATTATATATTGCGTAATGCTGTTTACAATAATGTTTGCCGTTAATTAAAGGTGGTT
TTCCTCTTTCCTTTTTACTCCGCTACCATCAAAGGCACTAAGCAGAAATATTCCAGCTGC
AACCTGTTTGCATCTGGAATAGCTTTGTGATGCAAAAGATTGTCAGAAGGGACCACATTT
TTATTTTTTTGCGCCATTTATGTTTTCAATGATTGCTGCAGTTGGCATGGGGACAAATTA
TGTGATTATTTTCTTTGCTGATTTGAACCTCCCTTTCTGCTGGAATAGCTTTGTAAAAAT
AGCTCTATCATCATAATTTCCTGCCAGTCCCCAGCAGTAGCCGGAATCTGGTTTTAATAT
GCAGCACTATGACTTTGTTTTTTAAGATGCATCACAAAACTTGCGCATTAATGGACTCTC
GAGACCTTTGCTTTTCTACACCATGATTGATGTCCATTTCTTCTTAATTGGACATTGCAT
TTAGATCTATGAGAGGCTTTTAATCTAATGGTCTTAATGGTGAGCTCTGCCCATTTTCAG
TTCATTTTGTTTCTTCCTAACATGAGGAGTGCAAAGCTAAATGAAGCAAATACTGACTGG
GAAAGACAAAGAGATATTACTGCTAGAAATTGCAGATCGTAGGCAGACCAGGGAGTTGTT
TAAGCCCATTCCAACAGATGCATTTTTAAAATAAAGTTATTAAGAATGTTAATTTTTAGT
ACCTCCTATGTACTGTTTAATAAAGGTTTTTTTTTTTATCATGGATTTTATAGTTTAATT
GTTCAATATTGTATTATTATATTATATTATATTATATTATATTATATTATATTATATGAA
ATTTAATTATATTATATTTAATTATATTTGATTATATTGTTGTAATTTATTAGATGTTAT
CATCATCATCATCATTATTTAATAAAAAACATTTACTTTTAATAAATGTTTTTATTATTA
ATATCATTGTTTAATTGTTTATCATTGTATTATATTGTTGTAATTTATTAGATTGTTGTT
ATTATTATAATCATTATTATTATTTAATATAAAACATTTACTTTTTTTATAAAGGTTTTT
ATTATTAACATTGCTTAACTGTTCATTATAATATATTATTGTAATTTAGTAATGTTCTTG
TTATTATTATTCGCATCATCATCATCATCATCATCATCATCATCATAATTATTTAATATA
AAACATTTACCTTTTAATAAATGTTTTTTATTATAAATATTGTTTAATTGTTCATTATTA
TAGTATATTTGATTATATGTTTATTGAAGTTTATTTGATCATGTTGTTATTATCATTCTC
TTCACCATTATTATCTTTTAATATAAAACATTTACTTTTTAATAAATGTTTTTTATTAAT
AATATTTTAGTTTAATTGTTCATTATTGTCATTTGATAATATTATTGTTATTTATTAGAT
TATGTTATTATCATTATCATCATCACCATTATTATTATTATTATTATTATTATTATTATT
GTTTAATCGTTCATTATATTATATTTGATTTATTATTGTAATTTATTAGATGCTGTTGTT
GTTGTGATCATTATCATCATTATCATCATTTAATATAAAACATTTTCTTTTTGATAAATG
TTTTTTATTATTAATATTTGTAAAAAAAATTTATTCAATTGTTTATTATTATATTTGATT
TTATTTATTTATATTATATTGTAATTAATTGTTAACATCAATATGTTGTTGTTGTTATTA
TTTAATATTAAACATTCAAATGTTTATAATATTATGCACGCGTGTGCGTGCGTGCATGTG
TGTGTGTGTATTTGTTGTAATGCGCAAACACATTTATTATATTATTAATAATATTAATGT
AATTGTAATTTGTTTGTGCTCATAGTTTTTTAATATTTATGAATATTAAATCATTTTAAT
TATATAATTTAATGTATAATAATATTATTAATAATAATACGAAGAAGAATTAAATATAAA
TTATTAATATAATAAAATTGGGTGTGCGTTGTATATAAATTCTTATAATATTAATTAATT
TACAATTAATATATGTATAATTATAAATGTAATGTAATAATACTTGTAAAACCTGTATTT
GTGATATCTTTTAGTTTTAACATCACGCACACAAAGATAAATGACTGCTACAAATTGCAG
ATGGTAAGCATGAGTGTGCAAAGCAGGGATTAACTTGAGTTTGTACCAGCAGATGGCGAT
GCAGCGTCCTGTGCTAGTGATGCATTCCTAAGCTGCAGATACTGAGGTGCTGTAACTGCT
CTACATCACGGCCAGTGTGTTTAAAAAGGCCCTGCACACTGACACAGTAATGGGAAATCA
ATATTCCGGTGACTGTGGGCCAGGGGGGAGCAGCACCATGATGGACGCGGCTTTCAGATG
GGGCGATCAGGTCGCATGCAAAGTCGCGTCAGCTCGATCAATTGAGGTTTATGCGGTGAC
ACAGGCCAGTGTGGCTCTTCCCAAAAAAAACAACCTTCACCTGACAGGCTAACAAATGTA
CGTGGTAAATATTCCAGGCAATTCTGCAAGTAATGATTGCTGTTGGAAGTTCAATAGCAG
CACTGGCTGTTACGATGCGTTGTGATTCAACAGAGAGGTAACGGTTGCGCAAATTAAATC
AATCTTGATTAAACAAAGCACATTTACTGCTTTAACAGTGTCTGGCGCTCTTATTCCTGT
GATAAAGTGTCTTTAGTCGCTGTGAGGAATAAATTGAACACAAAACTGTGATATGGTTCT
GACAAAAGATGCTGATAATAAAATTTAATGCAGTGCAGCGTCCGCCGAGACCACTGTTGA
CGCCCCAGAGCTTTAGCCTGGCTGTTATTGGAGCGCCGCTTTCCTCTTTGCTGCTTGAGT
TATAGGCACGATTTAGAACTGCTATTAAAATTCGTCTCAAGTGATCCAGTGACAAGGGGA
AGTGCATGTAATCTTTGACCGAAACAATCCTGGGGGGTCATATGTTTTGTGGATAAATCC
TTCTGTTCATTATTCAATTAAGCATTGAGCTAAATATGGTTTTACATTTATGCTGGCATA
AAATGTCACCCACATTTTAATGTCATAGTATGCTGTAAAAATATCTGTAAAATAACAATT
TGCCATATTTTGTGATTAATGTTTATTATTATTTATTTATTTATCCTTTTTAATTGCATT
ATGGGACCTTGATGTGTCTGCCAGCAAGTTTTGATGTTGAAAAGTTTGAAAAGGTGACTT
TTTTTTAAAAACATTTTTAATAGTTTGATGTGATATTTTGTCTAATTTGCTGTTGTAAAT
TACGATACAAAAACCGACTACACCATGATACACCATGATAGCAGTAATGAACTGTCAGTA
CATCATCTGTTCTTTTACAGACTTAATTTTCTATATATTATTTTTTATGCAATGTTGTTG
TTTCAAACTAGTAAAACTTTAGTAATAGTCACCTTGATAAAATGTGCCGTTGAAAAGTCA
ACAGAGTAGAGATCAACATTCCACAATTTAAATCATCAACAGAAAAAACTGTAAATCATG
AAATACAGACCCTGTTAACAATTTTTTTTTACAACATCAACACTTATTTTAGTGTTATTT
GTTGATACACACTCATGTTTGTTTTTGTGAAATGTGGGGACGTTACATAGTTTTCCATTG
TTTTTATACTTTACAAACTGTATTTTCTATCGCCCTAACCTCACCCTACTCCTAAACCCA
ATCCTCACAGGAAACTCAGTACTGTCACCTGTGACATTATACAGATGTGTCCTGACATGT
CACAAAAACATGCGTATACACACACTATGCATTCAGTTTTTAATTTTTATTGTTTATGAA
CATTTTATTTGTGTTTTCATTTTTTTTTGTTCTCAGTTAGGCACTCTTGTGATTTGTTCT
AATAACAAGATAAAAACCCTAATAGTTAAATAATTAAATTGTTTACTTTAATCTAAAGTA
AAAAAAGTGTTGCCTTTTTAAAATCTTAAAACTAAAATATTAATAAAATAAAACTCGATA
GAATAGTTAAATCAATAGAAAAATTACATCTTTCATGTATTAAAATAATTGATGAAAATA
CATGTCTCTTTCCCAGTACTGGGTTGCAGCTGGATGGGCATCCGCTGTGTAAAACATATG
CTGGATGAGTTGGCGGTTCATTCCGTTGTGGCGATCTCAGAATAATAAAGGGACTAAGTC
GAAGGAAAATGAATGAACATTTCTGAAGCATGCAAAATTGCCTGCAGGTAATTTGTATCA
TGCAAGGTGATTTAGGTAGTCGTGATTTTTCTTACTGAATATCTAAAATAGCGCATCATG
TTGCCTTAGTAAAACAGATTTTTTTGTTTCAACCACTTAACTCCGTTTTTCTTTTCTCTG
TTAGCACTCAGATCATTGCAAGTCTCAATTCTGGGAAAGTTTTCAGTCTGGTGATCCACC
GAATACATTCAAACAATCCTTTAGTGACAGTTTCTCTAAAATTGTGCTTAATTTAAAAAA
GCAACAGTGATGACCCGCATCCTTTTTCTATTTTACACGTTACTAATTTCCTATTACACG
TTCCGCACTTGCTGTGAAAATATAGGCAGCGTCTGTCCTGCCAGGAGCTGTAAACATCAG
CAGGACCGTTATCTCAAAGACGTTCGAGCTCTTTCAACTGCCATCTTTTCATGTACTGCC
GATGTGGACCGCCGATGTGCATGCATGCTCGCATGTCTGTACACGCGCTTGCTTTTGCTT
TCTGAGCAGCTGCTCTCATCAGCGGCACTCTTAACCAACCATGGCCGTGTGACAATCAGC
AGTGCAGTCAGCCAATCACCTGTGTAGACTCTTTCCTTTTGTCTGGAAGTTGCCATTCAT
ACATGCAGACAGCCTCACTTTCAGTCTAGCACATCTAACTGCCTGTCACCTTTGTGATGG
AGTGCAAGGAGCCGGGCTGTCGTAACATATCCTGCGATCGCTCCCGCTTCGCCGCCTCTG
CTTTACGAGGGCTCGCAAATTCAAGTGCCTTTTTTTGTTCACCTTTACTTCCCCACCCTT
TCTCAGTGACTCAGGTAGCATGCGACGACCATTGTGTGATAAAGCGATCCCAGGTGTTGT
ATGTAAAAAAAAAAACGGTAAAAAACAACAGTCTGCTCAAGTACCCTCGCATTCGGCTCC
TAATGAGAACCGGGTGCCTTGCAGGTGAAAGAAGACGTACTATTGCATTTTTAACCTGTT
TTTTGTCGTCACACTTGAGTCTACAAAATGGCAAATTACCTTGCATATTTTTAGGGAGCC
GTAATGATTATCAGGTCGAGCTAACGACGCATACAGAGGGTGTAAATTGCTTGTTGAAGA
CATCTGAGCTTCACTTTCTGTAGAACGTCCTTAAAATGTCTCTCTGAGCTCATTTGAGGG
GATTGAACTTTGGTTTAAGTTGGCAGAGTACAAAAGGAATATTTTAGATTATTTCTGATT
TAGTACTAGTGATCTTCGTGAGTTGGGAACAGATGAGTCGCTCGCTTTTTATAGGGAGTT
TTTACCCAATGAGGGTGCATGGGGTATAATCATAACAAGTGTGGCTTGTTTAATACGAAG
CGATTATTAAATGGTAAGTGACAAATTTCTTGTTCTTTTCAGATTTGTTTGTTATGAGTG
TCAGCTTGTTGATCATCTCCCATTCTTACACTAAAGGTGTAAGTTTTTGACTCTTAAGCA
TAACTCTAAGAAGTTTTCCCCTTAAGCATAAAAATACCATAATATGTTTGCATATATTTA
GGAAACATGCTAAGTGAACATTTTTGTTTATCTGGAAAATAATGCTAAAGTCAGATATTC
TGCTTTAAAAAGGTGAGTTACGTGCTGAAACTCTGTCTTTGCTTTGGTTCTTGTAACTCA
CCCACTGCCACTTTAGTTAATTATATTTCAGCACCCCGGTTTGCCTCGTGGAAAACAGTA
TATTTCATTCATTCAGTCAGCAAGGCTTTCAAAGTATGCATCCGTGAACAAAATGCGACC
TCCTGTGGACCGAGGCAGACTCCAATATGGGATGCAGATTCAGAGTTCTACATGAGGTGG
TTATTTATTAGCAAATAATTTCAATATTACGAACGTAAATATTAGGTAATATTAGCACGT
TCTAATAACATGCTACGTGATGAGATTTGCAGTGATAACAAGTTTGGCTGGTTGCACCAG
GAAACATGAAAGAAATTTAAATGCAGCCATTCAGAAGCAGAATAGTGCACTCACTGCACT
TCAGCAAAATAGTTAGGTTTATAATCTAATTAATATATATCGAAACTCTCTAACAGTCAC
AGTTCTACAGTTCAATTTCAAGTGGTTTATGTCATTTTCATGATCTTGAGGTGAACTATC
TGCAGCTGCTTTTAGTATATGAAAATACATGTCATGTAAAATGCCATTCAAACTCTCATT
TTTAGCATTTAAAACTTAATAAAGCACATGAGGTGTACCTGAGGTGATCATTGTCCGTTT
TCTGTTGTTCAGCTGCAAGAAATGGAAGCCGTTTCTAAAAAAGAAATTGCATGTGTTGGT
TAGGACAAAAGCTCCTTTTAATATGGAAAATATTTTTATATTATTTAATAGGTTTGCTAA
ATGTGGCAGCTTAGTAAGAATAATTAAAATAAAGTAAGAATGATTAATAAATCCATATTA
AATAGTTCTTTAAAAGTGATGCTGCGTCATTAGTTTTGTGCTCAGGCACACTTTGCATTC
AAACTACTGCGCCAAAACCCTATCGAACTGCACTCTGGCACACCTCTTCCAAATGGGCCA
GGGCTGGCCAACTGAACTGAACTGAACTGTACTTAGGTCTGATTCGGAGCACTCGCAGTT
GTCAAATGAGCTGGTAAAGGGTTGTCAAATGCGCCTGGGCATGGTTTGGATAGCCTAGTG
TGAGTACCCCCTAAAAGATAACAGAATACATTTTTTTTGGTGAACTATCCCTCTGAATCA
TTCAGTTATGGCAGATGTTGGATCATGGTTGTCATGAGCCTATGAAATGGTTTACTCCTC
CTCATGTTCTATGACTTTCTTCTGCAGAACACAGAAGACTTTTCTTATAGCTTTTCTGTA
CAATGAGTCAGTGATGTTGTTTTTAAGCCCACAGTGATATTTACAGTGTGGACAAAGCAG
TTGAAATGTTCCTTAAAATATCTTTTGCGTTCCAAAAAGTGAGTAAATGATGACTGCATA
AATTTTTGGGTGAACCATCTGATTACTGGTCCATCTGCAGCCTGGTTCTGCTGGAGCACA
GATGGAACATAGTCACCATTGCTGTGGGAGTGTTTCCTGTCACAGCACAGCCTCTCGGAC
ACTTAAAACCTGCCTTGAGGTGATCTGCTCCTGGACCAGACAGTGACCCACCAGTTCATC
GAATGTGATCTGCATCGTCCATCATGTCTGGTGAGAGGTCGGGTCTTCAGATATAGATCA
ATAATTAATTCTGGTGTTTTTGGAGCGATCGATGGCGCCTCGGGCGATGCCACAAGGTGG
ACGCTGTGTTTGCCTGTGCCTGATCAGCAGTTTGTTTTTAGATTGCTTAAAGGTGTCCTA
TTATGTCCTTTTTATCGAACACATTGTTATTTGAAATGTTCTCCAAGTGTTAGAGGTGTT
CCCGTATGTCTAAAGTTTTAGTTCAATATGCATCGAACACTATTTTTAAACTATTGTAAA
TGCACATTTTGAGTTTCTCTTTCATGTAAAATAAACAAATGCCAAAAGTCCACACTCAAA
GTTCACATGGGGTGGAAAAAGCACATATATCCCTACATTCGATTGGTGAAACACTACATT
TCCATCAAAAAGTGCAAATTTGAATTGTACACATGGATCAAAAACAGTGCTTTATGCATT
ATATTTGTGTACAAGGTAAAAACACTGGCTATGTTTACATGGACATCAGTAATCAAATTA
TTTGCCTTAATCTGAATTTAAGACTATACTATGGTTAAGGTGTTAACATGAGTTGCTTTT
TGAATGTCCCATTCATGATTCTGTTTTACATGTTATAGTACATAAGTTGATAAACATCAT
TGCGTCACCATGCTATCCACATTCCTCCAGAGTTTCATGTAATTTTGGGTGTTTCATTTT
TAATTTGTTGACTTAACTGCAGTTTGGCACTTTTACTTTTTTTCGGGAACATTTTATGCA
TGCTCCATGTAACAAACTAAATATGGATGGGACTATAAACTGCTGGAGGAGTAGTTTTAA
TGGAATTTGATACCGCACACCGAATAGGAGAAAAAACCTCCACATTTCACGATGCAGGTG
TCTGTGGTCCTTAACTGACTGGGTAGGTGCAGAGAATAGTGTTAAACAATGTGTGTATAA
AACAGGACAAAAAGTCCTACATGTCGGTAATAATTTGATTAGGTTGTTTACATGCCTGTA
CTGAACTTCTGATTAGTTGGATTATGACCTTAAATGGTTTGAATTAACTAAAAATGGCTA
TTTACATGGTAGACCTTTAATCCATGTAATCATACTCATTGTCGCTTCCTTTTAATGATA
TGTATATAATGAAGTTCCAGCAAGTGAACTTAAAAACCAGTTTACCTTTTTTTCCTCCAT
AATAAATGCATTCTGCCTCAACTCAGTATACTAGCACAAAGCAACCAGGCTCTTTGGTGT
AACTTGAGTGGGAATTAAAATGTTGTATTTGGTGTGGTAGGGACTTTGACACCAGATAAC
ATTTTTTTCACAGTTTCTTTAAAATACACTTTTTTTTGTTGGAACATTTTTAGCCTTATG
AATGCAATTTTGGGGAACACAAGGAACTTTTTCACATATCCTAGAACTATTAATTAGTAA
TACACTTTTTTTGTAGGAAATTTTGTTGCCTTATGATTGCAATTTGGGGTGGTGCAGTGT
GTAGCACTGTCCCCTCACAGCAAGAAAGTTGCTGGTTCAAGCCTCAGCTTGGTCAGTTGG
CATTTCTGTGTGGGGTTAGCATTCCCCCCCCTTGGTTGGCGTGGGTTTCCTCCGGGTGCT
CTGGTTTCCCCCACAAGTCTTGCATGTACCATAAGTGAATTGGGCAAGCTAAATTGTCCG
TAGTGTATGTGTGTGAATGAGGGTTTTCCTAGCGTTGGGTTGCAGCTGGAGGGACATCCG
CTGCGTAAAACATATATTGGATAAGTTGGCGATTCATTCCGCTGTGGCGACCCTTCATTA
ATAAAGGGACTAAGCTGTAAAAGAAAATGAATGAATGATCGGAAATTGTACTGTTTCGAT
TATGGCATCCTCCAGTTGTTGAATATGTTGTACGCTGTACTTGATGTTGCTGTCAACTGC
CTTGCGTCACTTTGTATCCTTTGATGGTGTCAGTGCAACCAGGAAAATGCTCTGGGAAAA
ATAGTTCTTTGGGAACTGCCTGACAACTTGTAGCTGACCACTGCAAAAGCCCCTATTCCT
ATATGTACATTCCCCAAGGGAAACTTAGGACTACATCTAAGCATTTAAGGGAGAAATGCT
GCTTACTGATATAGAGAATATTCCCTATTAAGTGGACTTTGTACTTTTGTCACTGCAGAT
CTTTTTCATGTTCAAACAACTACATTACTCACCAAAGAAAGTTGAAAATGCAAAAAGCAT
AATAGGGTCCCTTTTAATATTAGAAAGTCATAAGCTCTTCTTTTGTAATTCGTCCTGCTT
TTTCTTCCCGCTTTCATGCTGAAACCCCTTGGTACCCCCAAGACCGAGCTCCAACTACCA
AGCATCCGGCTGTCAGAAAGAAGAAAAAAAAAGTCAACCACCCATTTCCCATGATTCCTT
CTCACACATGTACTCACTGAAATGGATTTGACCTTGTGTTGTTCAAACCATTATTTATAA
CCCTGTGTTCATAACATTAGATCGATCAACTGAATTCTCTTAAGTTTTTTTTTCTCTCTT
TTTTAAAATTTTTTTTTACGCTTTTATCCTTCATGGAGGTGCCTGTTTTTTTAACACAGC
AGGACGTAAAGCAGTGCTGATAGTCTCTCTTATGCTCTTCCTTCTTTTTTCTGATTGCAG
GACTCTACTATGTGGATTCAGAGGGCAACCGTGTATGCGGAGACCTGTTCGCTGTTGGTT
CGGGTTCCATGTATGCTTACGGCGTCGTCGACAGCGGCCTTCGATACGACTTGACCATAG
ATGAGGCTTGTGACCTGGGCCGTCGTGCCATATACCAAGCTACTTACCGTGACGCCTACA
GTGGAGGCCAAGTCAACCTCTACCGCGTCCACAGCGAGGGCTGGGAAAGAGTCTCACAGG
AAGACGTGCTTCAGTTGCACCAAAAATACCAGAGTGAGAAAGCTTAGAGCGAAGGGTAGA
GGAGATGAGGGAAGAGCCCACAGCAGTTGAGTTTCAAAAGAAAGGGTAAGACCAGTCAGA
TGAGGAATGAATAGCAGATTATTGATATGACCTGAAAGGCACTTGAGTTAATCAAATCCG
CTTCTATGTAAGTGTTTTGTAAGAGCAGGCTCTTCTGCATATGAGAACACGAGCAAAGCT
GTCTCTCTTCTTCTCAAAGTTATTTCCGTTATTTTTCTCACCCATGTTATTTGTTGAGTT
TTCATCCACAGTTTCAGTAGTATTACAACCCTAGCCGGTCTAATTGCAATTGTTGTTTAT
GATAATAAAATAAGGGGGGGTGCTGTCTCCCAATGGACACTAACGACAAGCCAAAACTCT
AGTAGTTGGCCGACTCTCACTGAGTGGGAGTGGGCTTCTGTTCTTCTCTTCTCACATGTA
TCTGCTGTTTCCACAGTTACTAAACCTACTCTCAATAAAACCTTGGATTTTTTTTTTGCT
ATTTAAGTGTTTGTTTTTTTTTTCAGGATCCTGATGCATCGGTTGGTATGTGTTTTGACG
GGTATTCAAAAGTCGTATTTGGAAACTCAAGTCACGCATAAGATATGAAGGTCGTTGCAC
TAAATAGAAAATTATCAAACCAGCTGTATATGGAAAGTGGCGATTAAATAATGAAACTAC
TTTTCCCTGGACTACACATTACTTTCAGACAACTTTGCCAATGTTATTTTTAGTTTGGAC
TACAGGATTAGTGCAGTCTTATTTTTTTTGTAAATCTTATATTTGTATATTGCTCTGGGT
CAGTTTCATACTGATATCAGAAATAATGTGCTTTTGTATAAAGAAAAAAGCTTTTAAAAA
TGTGTTAAACATACATACATTTTACAAACATTTTTGATTTTTTTTTATGTCAAAGTGTTG
TAGTTTAAAGGGACAGATCACCCAAAAATGAAAATGCACTCACTAGCTATGTTTCCATCC
AAAATGCAAATTAAATGTATGTGCAAAATTGGAATATTGCATAAAAGATTCCATCCAATG
ATTCAAAGAGAACAAAATTGTCACTTCCTGATTAACTCGCACCAAATATCAATAGTAAAA
ACGGAATTTCGTGCGATGGGAGAAGCTGTATGAATCTTTTACTTATTTAATAAATGACTT
GCACCTCAGAAGACAGTATGCCAACACGCAATGAACGCGTTTTGGCATTGGAAGGCATGA
GAGCACAGATGCTCTTGACAGTTCTGGAGGTAATTAATAATATAATAACACTAATACTGA
AATTGTTAGGGCATTTTAGAATGACCAAAACAACATTTCAGATGTTTTACAATGTGCTCA
GACTTTTGGTTTGTCCATTCACACAGATTTGTATTATAATTTAAAAAATAATCTCATGTC
TTTTTTTATGCACTTAGTGGAATTTGTTCTGTAAAAGTGTTTCCATCATAGTTTATGCAC
ATTTTATTGTCGAATAACACGTTTTTCCTACTCCTATGTT
>RGAMF0090 Genomic segment corresponding to mRNA: NM_131190 Danio rerio serum response factor (srf), mRNA.
TGTGGAAACTACCTTTAACTAGGAAACCGTCAAATCGGTCAAACCTCAGAGAACGTAGAT
GTGGTTCTGACTGAGTCGAAATGAGCAGGCGGTTTGAGTACATGCTAATGAGCGGCTCTG
TGTGTTACACTAACTGCTGTGTGGTATAAGCAGTAGTAAAGTAGCATAAAATCCGGCAGA
AGTGAAAGATGCAAGCATGTTACCTGGTTTTGCTATTGTTACAGTAAAACTACTAGTGCT
AGTATTAATTCAGTGGTATTTATTAGAGTACAATAATGGTGAAAGCATAGTGTTTAGCAT
TAGCATTGGTATAGTAAGAACTTCAGTGACAGTAATACAGCTTGCATTGCACAATAAGTA
CATTAATAGGGTAATGATCCAATATTAGCAGGATGATATTGCCCCTTATAGTACTGTTAA
TGAAACAATTAGACAATAACAAGAACTGAACTGTATTAGTATGATGCAATAATAGATACT
GAAGTTACTAACAGTCATTAGTAATAATTATTAGAGGTAAAAAAGCAGAATAAAGTACTA
TACAACNNNNNNNNNNATCATTTGTGTCAGCCAAATGACACATGAGCCAATCGCAGGGTC
GGAGAGGTTTGCGTAACCAATCGCAGCGCAGCACTGTGACTCACCATACATGGACAGCCA
TCACCATATAAGGAAACATCGACTCGCTTTATATGGAGGAAAGTAGATCTTTAGACGAAC
GTCTCGTGAGTTAAATTATCAAAATAAGCAATATTTTAATAATTATTTTCCCCAGAAAAC
GTTAAACTTAATATTTGACCAAAATAGTGCTTTTTATGAGCTAATAACGTATTATGTAAA
ACAATATCGACGTTTAAGCAGAGAACTATTTTTAAAGGCGGAGCTGCATTGCGCGGTCGC
GATTCGTCGTTTCCAAATGTGGCAAGCGCAGCGTAAGTTCAGTCGAGGTTTGATTGATGG
ACTGTAGGCGGAAACTATATGTTGTAAACTTTGTACGGTGGTCGTAAAGGGCTAGTTTTG
CAGGTTTATTTCTGTCGTTTACGAGACCCTCAAATCCTGACTTTCATACTGAAACAAATC
CATCCGTAACCAGAAATAGCGCTTGCCTGCTTTAAGTTGTCCGCTGAGTTGAGCTAATGT
TTCTTAGCCTAGCATATGTGAGGTAAGTTCGGTTTTGGGTCTGGATTTGATCTGGGATCT
GCTGCACAGATCGCTAACTTTACACCCACCGCAGACCGCCGTAGTGCCGCTTGCAGGTCA
GCGATGTTAGGGGGCAACGGGACGGCCAGAGGGGCTGGACGCTCTGGTAATGGCACGGGA
TTGACACCTCTACAGGTGGGCAGCACATCTGGGGCTCTGGGGGCTGTAAACTCTGTCATA
AACCTGCCCGATGGGGGCAGATACGACGACGGGCCGTCGGTCGAGGCTGTGCTGAGCGGC
TCCGATGGAGACTCAGACTCCGGGGACGATGAAGAGAGCCCTGTGCCGGACAGGAGAGGG
GTGAAGCGGGAGAGGAGCGAGCTGGAGGTCGGGGGATCTTCTGGATCTAACGCCGCACTC
TCGGCAGGATACGGAGGGGTCTCCAGCGGGGTGGCCGGAGCGAAGCCCGGCAAGAAAACG
CGAGGACGGGTGAAAATTAAGATGGAGTTTATTGACAACAAGCTGAGGAGATACACGACC
TTCAGCAAGAGAAAGACTGGCATCATGAAGAAGGTATGTTCATGTGTCTTCTGCTGTTAG
TCTGGAACTGATTGTACCACTGCTGTTCTACTGCTGTACTGATGCTAGTTTTACACCAGT
GCTAAACATCTATGCTAATATTAGCACTACAACTACTAGTAGTGCCATGCCAATACGTTC
TTCAGTAACTGGTACTCTAGTAAACTTTAGTATTTACCTCATTGTGCTTTGTTTAATTCT
GTGTAAATAATAGTACCACTAACATTACTATATTCAGGATTCCCACTGGTCATGGAATTG
TAAAAGCTCTATCCCACATCCTGTAAGTCAGGGAATTGTATACATTTTTTGGTAACACTT
TAGGTTATTACATATTTATAATTATGACATTGGTTGTTTTTTAGTAGTTATAAAGTATCG
TTTTATTCAACATCCTTAAACCTACCAATACCTAAACCATAGCTCTCAAACTCAATTCCT
GGAGGGCCACAGCTCTCAGTTTTGCTTCAACCGTAATCAAACACAACTTATTCAACTAAT
CAAGGTATTACTACTAGTAGAGACTATTAAGTAGGTGAGCTAGAGATGGTTGGAGCTAAA
CTGTGCAGAGCTGGGGCCCTCCAGGAATTGGGTTTGAGACCTCTGACCTAAAGCCAACTT
CTTACTAACAGTTAATTAGCAGCAAATTAGTACCTTAGTGAGAAAAAAGTCTTAGTTAAT
GGTTTGTTTATAACAATAATTGTACCTTAAAATAAAGTGTAACCATTTTTATTGGCCCAA
GTCATTGAATAACAGGGATTGTTGTTGTATTTCTTATTTCTTTACATTTATCATTTGTTT
TTTAAAGTCAAATTATATTCTTCTCCCGCTTGTCAGCTGGGATAAGTCCTAGGGTGCTAT
CACACCTGCCTTATTTAGTTCGGTTGAATCGCACTAGAGTTCGTTTTCCCTCTTGGTGCG
GTTCGTTTGGGCAGGTGTGAATCTAACAATCGTACTCGAGTGCGCACCAAAAGCGGACTA
AAAAAGCATAGCAAGACCCCTTAGAGGAGGTGATCTCGGTACGCTTTCAAACATGGCAAA
TTAATTCTTAGTATTATAAATATTTATTATTGTCTGCCACATAATAAAAAGTTTGAACAA
TAACACACTTACAGGTAAAAAAAAGATAAATAAAACATCAACGTTTTAATTAAAATGTAA
TTTTAAAAGTTTTTACTTGAATAATTCAGCGATTCCTCCGCGTACCACTAGAAGGAAGTC
CGCGTACCACTTGAAGGAAGCCAGTGCATTGATAATGACCAAAAACACATTGAATGAGCA
ATTTTACCCAATAAATGCATCAATAATATCCACTGATTTTTAGATATTCAATTAAGTGAA
CTTAAACGATTAGAATGGCAACAAATATTTAGTTGAACCCAAACTACAAAAAAAAAACAT
TTAAAATAATTTTAAACTAGTTTTAAACTAGTGGGGTTTTGAAATCAATTAATGCAAATA
ATCGAAATAACTGTAAAGCCGTGATTATTTCTAAGACTATAAGCGTACAACCAAAATTTA
TAATCGTTGCATCCCTATTTTCAACTGGTTCAGATTAAAGCAATCAGTTTGGTGTGAAAA
CAACCCAAAAACGGCAGAAAATGCTACAATGTGTCATTTGTTGCCCTTGGTCCGGACCAA
ATGACCGAACTACAGATGTAAAACCACCCTTATGCACATAAGTCAAAATGCAATCCCCAG
GCTTTACCTGTTAAATACTGTCTATATTTTGTGTCTGCCCAGTGCTCAACCCAGCAGAAG
GTATAATAAACCTTAAAGACGTCACAGAAATCAAGCATTTTGCTATTTAGTCAGTAAAAT
TTACATATTTTGACATTTGGTTTAGACTGGGAGCCCTGTATATGATACTAAATCTATAGA
AATAGTTCCACTTGATTGATCCTAGAGCTACAGTAGAGATGCTAGCTTAGATAGTTTAAA
TTAATACATATTCTAACACTTCACAAAAACTCTACCACTAAATGTAAAAATACTTCATTT
AAAACATTAATAATATTAGTGTCAATGGTTTGAACTCATGAAACTGATTCTATTATTGTA
AAATAACAGTGTAAATTACAACATTGATGTTAATTCTATTGAAGTAGTAGTATCACTAGA
TTATATTGTAAAATTTCAGATACTAACTCTTTTTAAGTACCAGTATTTGCTTAAAATCAT
ACTGCTGAGAAATACCTTTCTTAAATCTCAAAATCAAAGTTGTAGGCTTTAAAAAGTCTC
AAATTTACTGAAATATTGTGTTGTAGGTCTTAAATCTTTTTTTAAACAGGTCTTAATTTT
CATTTGTTCATGTATTGCTATCCAATCTGGCCAAAACCCATAAAATCACCAACAATCCAT
CTCAACTTTAAACTTTTTTTTTATTATTATTTAAAAGTTAATTTTTAACTCTGTTTATCA
TAATGGTTTAATTATTTTCCTTGTAATAACATTTGTTTAGAAGTGGTCCATGTATTTACT
GTTGAGGACACTGACCTGGACAGGTTGTTGTGCATAGATTAGGTTTGTTATAGTTTTTAA
AACTTTTAAAACATTTGTTCATTTTTTTTATTTTAAAGAAAGTTTATGTTGGAAAAAAAA
CTTGTATGGATACAAGTAGAGCTTGCTTAATTTTACACAATATTTAAAATATTTTACTTA
TAAATATCTAAAATATTTGAATTCTTTATTATTTGTTTATTATTGTACTATTGAATGCAT
CAAATTATTATAATTTCTTTTGATAGGGCAAATAAAAATCTTTTCCATCTGAGCCATTTG
TAAATTTCCTTAGCCTTTAGCTCTTTATGAGTCTAAAATTTCATTCATACTGGTCCTGAA
ATATCTTAATGTCTTAAATTTAACTTGGTGAAACCTGCAGAAACCCTGATATTAGTAAAT
CAGTTCTAATACTCAAAGTACTCAACTAATGTTTAATATTTATGTTGATTTTAACACGGT
GGTAATATTAGTATCTCTTTTCCTAATGCTATGTCACTACTAGTTATTTATAATGGTGTT
TTACCAATGCTTGTACCTTTTACACTGTTTGAGGTATAGGTTCTGAATCATGCTTGTTTA
CTTATGTTATATACGCTGACTGTACCATGCTACTTACATGACATTTGTGTTTAAATGTGT
TTTACTGCTCCTGCTAAACCATGATACGCAAGCACTGTTGTTGGTGTTATAATTACCACC
CACTCATGTTCTGTAATACTGCAAGCAATTTTATAATTTGCATTATTAGTGGTATATGCT
GAGATAATTCAATATACTGAAGATAGTAGTTTTATTATTAATGCTGCCATACTACTTTTG
TAGTTCTACCACCAGTAATTTACAAATCAACATTGTATGGCCACAACCATATCATCTTGC
AACCCAAGACTGCTTACTCACTGAAGCTAAGCAGGGCTGAGCCTGATCAGTATCTAGATG
GGAGACCACAAGGGAAAACTAGGTTGCTGTTGAAGTGGTGAGGCCAGCAGGGGGCGCTTA
GTCACTTTTGTGTGAGTCCTAATGCCCCAGTATAGTAAAGGCAACGCTATGCTGTCAGTA
TGCGCCATTTTTCGGATGAGATGTTAAACCGAGGTTTTGACTTTGTGGTTATTAAAATCC
CATGGCACTTCTCGTAAAGAGTAGGGGTGGCCAAATTCCCTCCATCAGCCCTGATCCTGC
ATAGCCTCCCAATCATCCCCATTAACCAATTTGGCTCTATCGTATATATACCAATTGCTA
GTGTGAGGTGAGCGCACTGGCGCCGTTGTCCTGTGTAGGGCTGCACGATTAATCGAAAAA
AGATCACGATCTCGATTCGACCCTACACACGATCTTAATTCAGCTTTTCTACGATTCAGT
CAATTATATTTTCAAGGTCAGGAGAGAAGCTTAAAGGCGGCCGCACAGGTCCTTACAGGA
ACATGAACACCTTCAAATGGCGTTAAAAGTGTCACATACTGTATTTATAAGGTATAATTC
ACCCAGAAATGTCATTTCTGTCTCATGTAAGGATTTATTTGCGACAAAATCACATGTGAG
CTGACCACGAGTCACTGAGAGTGCGTGCACGTAGCACGCCAATGACGGCTACTTTAGTGA
ACAGAACCTGCATATGCTGTGAATAACAAGTTATAAAGTTGTAAATAACGTTCAGTTTGT
TGCACAGTGATCGTTTGAGAGCCGCGTTGAAAGAATGATTTGCATGTGTGTGTGTTTTAT
CACAGTGATGGCAGCCATGAGCCGCACTGGAAAGTGAAAGTGAAACCTGTGCGCACATCA
TTTAAATGATCATAACGCATTTTACAGTTATAATTACGACAAGCATTTGATGTGTTTTTT
TTTCTTTCATAGCTAACAGTGTTGTGCATGAAAATAAATGTTTTACAGTGTCAGTATAGC
TACTCTAGCTTATATTATGTTGAATATAATGCAAAAATGTCTGTGAAATGTCTGATTTTA
CCAGTGAAGACAAATGGTCTAATGATGCTGACAATGACAGATGACAAGCACGTCTTAAAC
ATAATAATTCAACTTTATAATTATGAATAGTTGTATTCTGATGTGGGCGAGGCAGTGGCG
CAGTATGTAGTGCTGTCGCCTCACAGCAAGAAGGTCGCTGGTTCGAACCTTGGCTCAGTT
GGCCTTTCTGTGTGGAGTTTGCATGTTCTCCCTGCCTTCGTGTGGGTTTCCTCCAGGTGC
TCCGGTTTCCCCCACAGTCCAAAGACATGCGGTACAGATGAATTGGGTAGGCTAAATTGT
CCATAATGTATGAGTGTGTGTGTGAATGTGTGTGTGTGAATGTTTCCCAGAGATGGGTTG
AGCCTGGAAGAGCATCCGCTGCAAAAAAAAAAAAACTTGCTGGATAAGTTGGCGGTTCAT
TCCGCTGTGGCGACCCCGGATTAATAAAGGGACTAAGCCGACAAGAAAATGAATAATGAA
TGTATTCTGATCTCATCATTTTACTGTGAATTATCAACCAGGACATAAGCCGCACTGGAA
AGTGAAAGTGAAACCTGTGCATACATCATTTAAATGATCATAACGCATTTTACAGTTATA
ATTACGACAAGCATTTGATGTGTTTTTTTTTCTTTCATAGCTAACAGTGTTGTGCATGAA
AATAAATGTTTTACAGTGTCAGTACAGCTACTCTAGCTTATGTAATGTTGAATGTAATGC
AAAACTGTCTGTTACCAGTAAAAAAAAATGGTCTGATGACGCTGACAATGACAAATGACA
AACACATGTCTTAAACATAATAATTCAACTTTATAATTATGAATAGTTGTATTCTGATGT
CATCATTTTACTGTGAATTATCAACCAGGACATAATGAAAGTCTGTTCAAGTCCACCATA
ATGACTACAAAATTGAGAATTTTAAGCAACAGTAGAGCTACACACAGGCTTAATATTATT
AGTGTTGTTTTACCATATCATCGCTTTAGAATTATAAGGTTCTATCTGACATTTTTGTCA
AAATTTAGTTATTGACATATTAAATGACAACTTATTGTTTACATTTTAAGACTTTAAAAN
NNNNNNNNNNNNNNNNNNNNNNNNNNNNNNNNNNNNNNNNNNNNNNNNNNNNNNNNNNNN
NNNNNNNNNNNNNNNNNNNNNNNNNNNNNNNNNNNNNNNNNNNNNNNNNNNNNNNNNNNN
NNNNNNNNNNNNNNNNNNNNNNNNNNNNNNNNNNNNNNNNNNNNNNNNNNNNNNNNNNNN
NNNNNNNNNNNNNNNNNNNNNNNNNNNNNNNNNNNNNNNNNNNNNNNNNNNNNNNNNNNN
NNNNNNNNNNNNNNNNNNNNNNNNNNNNNNNNNNNNNNNNNNNNNNNNNNNNNNNNNNNN
NNNNNNNNNNNNNNNNNNNNNNNNNNNNNNNNNNNNNNNNNNNNNNNNNNNNNNNNNNNN
NNNNNNNNNNNNNNNNNNNNNNNNNNNNNNNNNNNNNNNNNNNNNNNNNNNNNNNNNNNN
NNNNNNNNNNNNNNNNNNNNNNNNNNNNNNNNNNNNNNNNNNNNNNNNNNNNNNNNNNNN
NNNNNNNNNNNNNNNNNNNNNNNNNNNNNNNNNNNNNNNNNNNNNNNNNNNNNNNNNNNN
NNNNNNNNNNNNNNNNNNNNNNNNNNNNNNNNNNNNNNNNNNNNNNNNNNNNNNNNNNNN
NNNNNNNNNNNNNNNNNNNNNNNNNNNNNNNNNNNNNNNNNNNNNNNNNNNNNNNNNNNN
NNNNNNNNNNNNNNNNNNNNNNNNNNNNNNNNNNNNNNNNNNNNNNNNNNNNNNNNNNNN
NNNNNNNNNNNNNNNNNNNNNNNNNNNNNNNNNNNNNNNNNNNNNNNNNNNNNNNNNNNN
NNNNNNNNNNNNNNNNNNNNNNNNNNNNNNNNNNNNNNNNNNNNNNNNNNNNNNNNNNNN
NNNNNNNNNNNNNNNNNNNNNNNNNNNNNNNNNNNNNNNNNNNNNNNNNNNNNNNNNNNN
NNNNNNNNNNNNNNNNNNNNNNNNNNNNNNNNNNNNNNNNNNNNNNNNNNNNNNNNNNNN
NNNNNNNNNNNNNNNNNNNNNNNNNNNNNNNNNNNNNNNNNNNNNNNNNNNNNNNNNNNN
NNNNNNNNNNNNNNNNNNNNNNNNNNNNNNNNNNNNNNNNNNNNNNNNNNNNNNNNNNNN
NNNNNNNNNNNNNNNNNNNNNNNNNNNNNNNNNNNNNNNNNNNNNNNNNNNNNNNNNNNN
NNNNNNNNNNNNNNNNNNNNNNNNNNNNNNNNNNNNNNNNNNNNNNNNNNNNNNNNNNNN
NNNNNNNNNNNNNNNNNNNNNNNNNNNNNNNNNNNNNNNNNNNNNNNNNNNNNNNNNNNN
NNNNNNNNNNNNNNNNNNNNNNNNNNNNNNNNNNNNNNNNNNNNNNNNNNNNNNNNNNNN
NNNNNNNNNNNNNNNNNNNNNNNNNNNNNNNNNNNNNNNNNNNNNNNNNNNNNNNNNNNN
NNNNNNNNNNNNNNNNNNNNNNNNNNNNNNNNNNNNNNNNNNNNNNNNNNNNNNNNNNNN
NNNNNNNNNNNNNNNNNNNNNNNNNNNNNNNNNNNNNNNNNNNNNNNNNNNNNNNNNNNN
NNNNNNNNNNNNNNNNNNNNNNNNNNNNNNNNNNNNNNNNNNNNNNNNNNNNNNNNNNNN
NNNNNNNNNNNNNNNNNNNNNNNNNNNNNNNNNNNNNNNNNNNNNNNNNNNNNNNNNNNN
NNNNNNNNNNNNNNNNNNNNNNNNNNNNNNNNNNNNNNNNNNNNNNNNNNNNNNNNNNNN
NNNNNNNNNNNNNNNNNNNNNNNNNNNNNNNNNNNNNNNNNNNNNNNNNNNNNNNNNNNN
NNNNNNNNNNNNNNNNNNNNNNNNNNNNNNNNNNNNNNNNNNNNNNNNTATGTGTGTGTA
TATATATATATATATATATATATATATATATATATATATATATATATATATATATTTATA
TATATATTTATATATGCATAACACACGTATAGTCTTCCAAAGAACACATAACATGCTATT
CTTATGAATATTTCATTTAATTAGTCATTTCAACAGTTTAATAATGAGGCATTGGAGTCG
GAATGTGAAAATGCATATCCTAAACAAATTAATTATCATAATTTTAGCACAAAAGTGCAA
GGTAAAGATTATCAGAGGCTGTGATATCTGCTACCAGATCAATTTTCAGCTGTCAGACAC
CCACATGAAAATATACTATAGCAGTGTTTCCTCTAGGATTTTTTTCCAGCTGTGGCGGCA
GGTCTTTTACACAAATCTACCAACTACCTATGCCGTTATTTTAATGACAAATGGAGAAAT
GTGGTGAGTGCGGTATTACAAGTCGCGAACACATTTACGTAATACGATCATGCAAATCTC
TGCTTGCACGCTGATTTTCTCTGCTTGTCAAAACTCCTTGCACGCCCTCAAACATGCTGC
TCAAGCGCAGATCTTCTTGTGCGCTCTTAAATATACGCTGCTGAAGCTCCAACATTTATT
AAATTTGCTAGGAATATTTCTGACTGTCTCCATTAGACCTACAGAGCGGCATTAATGTGT
CCTGAAGTAAAGTGAAGTGACACGGCAGTAAACTCCAGCAAGATAAGGTTAAAGTCTTTG
TATCCAGAATCACAGACCTTTATCTATAAATACAGTATAATTATGGAAACTGTGTTCATC
ATAACTGAAAGCTGCATCGTGTTTGCTGGCCTCACGCATCATGCATCTGTCAGTTAGTCA
ATCAGTCTGTCAGCACGTCACCTTAAAGTGTTAAACAGATAACGCACAGCCCTACTACGG
TAACAGGAAGTTTGCACTGTTATAATTCACTTACCTTTTAATACGTTTTGGTGCGATCAT
AACCTGCTATTAAAAACAACAACAACAACAATGAATGCATGTTTTGAATGAATAANAAGC
TGTAATGTANCCGTGGTGGGATGAATTTTGGTGGTGCGCNNNNNNNNNNTAATAATATGA
TTAATCGTGCAGCCCTATAAATTACTATTGCATGGTTTCCGCTACATTCATTCTTCCATG
GCGAGCCGCGCACCACCAAAATTCATCCCACCACGGCTACATTACAGCTTCTTATTCATT
CAAAACATGCATTCATTGTTGTTGTTGTTGTTTTTAATAGCAGGTTATGATCTGTGATGC
ATTTTTCTATGCATTGCTAACATCACTAAACTGTTTTATTATTAGTTAACCAAATAATTG
CCGAGATTCAGCAGTTTTTTTCTGACATCTTTGCCAGTCATGTAGACAGAAGACAGTGAC
TGTATCCAATTATTTCATTATTAAACACAAAAAGCCATTGTGGCCCTGTTCACTCAGGTA
TTCAGGTTCATTTTCATCAATCTGACGCAACTTTTATTATTTACAAGAAAAGAAAATGTA
TTTAAGTTTAAGATCAATTAAATTGATCTAAAACTTAAAATTGATCATTTTGTGATTGAT
TTTTTTATTTTATTTTTTGCCATGAGATAGCATAAATTAAATAAAGTAAAAAACTCTCTC
TCATGCCATCACCTTTTCAAAAATGTTTAACCATCATTACTGGGGTTGCACAATGTATTA
GGTTACAATTATTACAACATTGCAATGTTGAGTCAGATTTATTGTTGACCAGCACTTCAT
TTCAGAACTGATGTGGTTTGTCGAGTCACTGCAAAGTTGAACTATAATAGAGAAAAGTTC
TGTCGTTTGCATGTGTTTTTTTAAAGGCCTGTGACTTTGTGAGCATTTCAAGTGAGTTTA
AATGATGTTGTTATGACATTTGTAGCTTTAACAAAGATTCAGTAAGGAATAACTGATGAT
TGGCCATTGATTTATCGGAAAATAATGCAGGTATGCATCGTTTTCTAATAAGTTAATGGA
CTGGAACCAATTATTCCACATTTATGATGGGGTCTAACGCCTAAAGACTGTTCAAATATA
TATATATATTTTAAGACATTTGACTGGTTTTTATCCTCAGACTGATCCTGTATGTAGCAC
TAGTTTCTTACACATATCTTGCAAAGCCTTCTGTTGTGTTTGTTGTGATTTTTCGACTGT
TGTAGCTGTGAAAATAACTGAAATTATTCTGTGTAGTGATTTGAAGCCGCAATGCACTCA
AAACCTGCCTGATACTAACTCAGCTGTGTGATTATCTGAAAATAACTGCACATCATAGAA
TGCCCATCAGCCAATTAGACTCAAACATTTAACAGTCCTGTAGTAAAAGTGAATTTAGTT
ATTTATACGATAAATTTTATGCTATATATTTCAGGGTTCAACGCTAAGGATTTTTTTCTA
CTGGCCCGATCGGACCAGTGGTTCAGATTTTTACTTGCCCTGCCAATATTGTCACTGGCC
CCACCAAAAAAAGTTAATAGCTATTTCTTAGCCACAAATAAAAAAAAAAGTCAAAATGTT
TGTAAATATAGAATTTAAATATTTAAAAAATGTTAATAAAGTGTTTTGCAAACAAAAGTA
GCAAAATGTGCAGGTATTTTTTTGCAAAACAAAAGATGACTGACCTGCCAAACTAACGGC
AAACTGTACAAAACATCACTTTATTTTTTTTTTAGTTGTGGTGTACCCTCGTAAATGTCT
GGTTCCAAGACGTTAGAGACAAATGTTTTCCTTTAGCATCATCACTCGAAGTTGCCGCCA
TGTTGCTGTCTCTTAGCTGTACTGGTTGTTATGGAAAAAAATAACATGCTCACAACATCC
AATCAGATAAGAGGAACCGAGAAGGTAGCATTTGAAGGCTTAAAAACACAAACGGTTTCT
CTATTCTGACTGTATTTGCACGCAATTGACAAATAGTCACAGGCAAATTAAACTAATAGT
GACAGGGCATTAGTGGCCCAATCGGGCCAGTAACGATACTGTCGACTGTCCTGAGCATCT
CACACGTTGACCCCGGGCCATCGGGCAGTCCTTATTGTTGAGCCCTGTATTTGATCATTT
AGTTTCTGTACCTTAATCTTTGCTCAGTTGTATTCCTTTATAATTATGATTTGATTCAAT
ATATGCGGATCCACTTCCCTGGAATCATGCCAATCAAACTAAAATGATGACCTCTTTCCT
AATAAAGCCTCATCTGATAAAACTGTATTCAAAAAATATATAACAGAAAAACACAATATT
TTATTCTATATTGTGCCGCTGTACTTCTTTAACCACAAGTATCCTCTGCACTGTAGGATT
CTATTTTTATATTCTTCTCAACATTTGTGACTGTTTTAGTCTTTATTTTATATTCAAGTA
TCCTTACGGTTACAAGGAATGAGTTTGCAGTAGCTTATCAATCTTGTGCCTCTTTCGAAG
GAAACCCCAACTCGTAGAAAAGCTGTCATCGATATCTCTCTCTCTTCTCAATGGTTCCAG
GCCTACGAACTCTCTACGCTGACGGGGACGCAAGTTTTACTCTTGGTTGCCAGTGAAACG
GGCCACGTCTACACATTTGCCACGAGGAAACTTCAACCCATGATCACCAGTGAGACGGGT
AAAGCCCTGATCCAGACTTGCCTGGATTCCCCCGATTCTCCACCCCGTACGGACCCTTCA
ACAGACCAGCGCATGAGTGCCACGGGATTCGAGGAGACCGACCTCACCTACCAGGTCTCA
GAGGCTGATGGCCTCACAGAGCCAAAGGTACCTGCCTTCTACTTAAATGCCTAGATCGTA
GGTCTCAAACTTAATTCCTGTACGGCCAAAGCTCTGCACAATTTTGCTCCAACCCTAATC
AAACACAGCTTATGCAACTAATCGAGGTGTTTATGTAACAGCCCGGTGGAGAAATAAAAG
GATTAAACTCATGCACTGATGTTGCACTGTCCTCCTTTGTGCCTTTATTGTTGCATTTGC
TGTCCTTAAAGACTGTACAACACCGTAAGAGCTAAGAACAGATGAATAAACACAAATAGA
AAAGATGTAATGAATAATAGTTCACATAATAAGACAAAACAATAAACTTAGTGACAATAT
TATTAAGTATCTGCAAATATATGACTAATTTTACGATAAAATAGCAATTTAAATTATTAG
CAAGCCAACAGATGCATCAAATTTTAGCAATATGTATAAAAAATGTCCTCATCTACCTTG
TTCTCCCTTCCAACCAGGTGTTCAAACAATGAAGATGAACAGAACAAAAAACAAACTCAA
ATATGCATTAAATCTCTCCTAAATCAGTCCTTAAATGTAACATTAGCTCCGTGCATTTCT
CTGTGCAAGCGATCGCTGTCTCCCTCGTGCTAGGCGCGCTTCTCCGATCTCCTTGCTTCC
GTGATCTGCGCGCTCTCGCGCACCTGACCACTTCCGGCAAGCCGCGCGTCAAAATAAGGG
TCTCTATAGGCTAAATAACTTAGTGCAAAGCGGAGTTCAAATAAATAACAAAAACACAAC
AACTTTTAAAGAAATAGAGAAGTAATTAAAAGCAGCATAAATAATTAACACTGAAACCTA
ACTTAAATGACTTGGGGTTATTTACACTCCCACCAATCATGAGTGATTATGAACTTTAAC
CTTTTAATCACGAATGATTTTAAATGAATTATAATTACTACTACTACTACTATAACCATT
TAAGACTAGATGTAAACAACACTAAAACATATACTACTATGAACTGTTTACTCAAAGGAT
ATGTCAGTATGTTCAGGCTGCCTCCATCAGCAGGACCAGCTTCTGCACTGGACGTTCCAC
CACAGATGGTTTATGTGGACGTTTGCCATCCTTCCCCAGATTTCTATCTCCGAACTGTAT
TTTCACTCTTCTCACCAATCCGTC
>RGAMF0091 Genomic segment corresponding to mRNA: NM_131191 Danio rerio survival motor neuron (smn), mRNA.
CAATAATATACTCAAACACTAACACGGTTACAAAGAGACACAAAGAAAGAATATAAGAAG
ACATTTGTTTATGGACTAAACAAATATCAATAGCCAATAAACCTACATTTATCAATATGA
AACTTGGCTAATATGAAACATAAATTAATTATGTACACTACCGGTCAAAAGTTTGGGGTC
AGTATGATTTTTAAATTATTTAAAATAAGCTTCTCCTGCTCAACAAAGCTGCATTTATTT
CATCAAAATACAGTAAAAATTGTGAAATGTTATTTACACTATAAAGAAACTGTTCAAAAG
TAGTTTATCATTTAATTTAATCATTTATTCCAGTGATTTTAAAGATGATTGATTTTTAAG
CTTCATTACTCCAGTCTTTAGAGTCACGTGATCCTTCAGAAATCACTATTAAAATTAATA
ATAATAATAATAATAATAATAATAATAATAATATTAATAATAATTATTATCATTATTTTA
TTAATCTTAATGGTAATTGTTAAAAGCAATAATGACTGGAGTAATAATTAAATTTGAAAC
TAAATACAATAAAAAAGCATTATTATTTTTTTTATAAATATTTAGCAATTAAACTTTATT
TTTTTTACATTTAATAAATGCCACCTTGATGAATACAATAATTTCCTTTATAAAACATGA
AAAAACTGACCCCAAACATTTGACTGTATGTTTTCCAAATATTATTTTGAATCGTGGAAA
AAACACGTTTAAAACTAATTTCAAAGTCACTTATAAAATAACATAGATATATACATATCT
ATTATAAGACTGAATTAACGCCGCTCAAAAAATCTGACCAAATCTTTCTGTACATGAGCT
TTGACAAAACAACCGAGTAAGTTTCCTTCGAATGTGCTTATCGAGCCATAAAAGATTCAG
TACGACCGCTGAATGAATCTGCTAAAAAGATCCGACTCAAAAGAACAATTCATTAATTAT
GCCAGGACATGGCAAGGCAAGCGTCGCGTGATTTGTACGTCATCAGCAGCTGCGTTCATC
AGAGTGGCGCACGTTGGACTTGGGAAATATTTAAAATTTTCATACATCCCCATGGCCAAT
GGTGCAGAAGATGTCGTATTTTGTCGTGGGACTGGTCAAGTATGTATTGAGCCTTTTAAA
AGAAAAGAAAATTCGCTATGTTAGATTTAGCTAGACTCGTTCTTTAAACTGATGTGAGCA
TATATCTGATTCCTTTTACTCATTTTTAGTTGTTGTTTTGTTAGCTGCACATCTAATAGA
AGTTATTTTTATATTCTTTACCTTTGTAATTTGGTCTTACAGTTAGGTAAAGGGATTGTT
TACCCTAAACTGAAAATTCTGTAATCATTTACTCAGAAAGTAAAACCTGTAACCACTGAC
TTCCATAACATTTGTTTTTCCTACTATGAAAGTCAATAGTCACAGAGTTTCAGCTTTCTT
CAAACTATCTTCTTTTGTGTTTAGCAGCTGAAAGAAACTCAAAAAGGTGTGGAACCAGTT
GAGGGAGAATAAGTAACGTCAGAAGTTTTAGTTTTGAGTTAACTATCATTTTAGAAAAAC
ACAACAAAACTGTAGCATATAAGAGTTGAGTGTTAAATGATTCCTTCTCTCTCTTCAGAG
TGATGATTCTGACATTTGGGATGATACAGCTTTGATTAAAGCATACGATAAAGCTGTTGC
ATCATTCAAGGTAACAGTGATGCTTAGAAATGACACTTCAGTTTACCTTGTTTCTTTAGT
AAAATTGATGTTGTTTTTCACCTCTTTTGTTCAACAGAATGCTTTGAAAGGTGAGGATGG
GGCGACCCCACAAGAAAACGACAACCCAGGGAAGAAGAGGAAAAACAACAAAAAGAATAA
GAGCAGGAAGAGATGCAACGCAGCACCGGATAAAGAGGTAATTACAAACCATCTCTCAGT
TTGTTTGGAGTTATAATACAAGCTGATGAACTGAATGTGTTTTGTAGTGGCAGGTTGGAG
ACTCCTGTTATGCGTTCTGGTCTGAAGATGGCAACCTGTACACTGCCACCATTACCTCAG
TCGACCAGGAGAAGGGCACCTGTGTGGTCTTTTACACAGATTATGGAAATGAGGAGGAGC
AGAACCTCAGTGACCTTCTGACTGAGCCTCCAGACATGGATGAAGATGCTCTGAAGACAG
CAAATGTATGAAGAGTGTGAAGTTCACACCACTTAGATGTTTAAGCATTGAATTATGCAG
TTGCATAATATTGACGTTTGTTTGCTTTAACACAGGTCAAAGAAACAGAGTCCTCCACAG
AAGAGAGTGATCGCTCTTTCACCCCACAGAAGTCCGGTCATGCAAAGCACAAATCTAAAA
GCAATTTTCCTATGGGACCCCCATCATGGTTTCCCAGTTTCCCACATGGACCGCCACCAC
CACCACCCCACTTTAAAAAGGTGAATATCTCTGACTGCCATTTACTTACTTGCATACATA
CAAAAAGAGTTAGTTCACCCAAAAATACAGACTTTTCACATATTAGCAATATAAAGTAAT
ATGTGGACATTTTTATGTTTGGCATAAACATTATGTATTAATAGGGCACCTATGATGAAA
GCCCTCTTTTGTAAGCTGTTTGGACAAAACTGTATGTAGGGTTAGTGTGTCCACAGTAAT
AATAGAGTAATATAAAGACAATAAGTCTCTTTTTTTAATTGCCTGTCATTAAAAAAGGAT
CCAAGTCCTTCCCGCAACATGATGTAGGAGAGCGGTTTTCCCGCCCAACAAATTGATTGA
CAGCCGCATATTAACATTTCTCCGTTGTAACTCGTATAATTATATCAACAAGACAGGATG
TGCGCAAAGCAACTAGGATTAAAAGATCTGTTCAGCTCTCTGTGATCATCAATCATCATC
AAATGTAAACAAGAATGAGCTTTACAAGTTTAAAACGTTTATAAAACAGTGCATGTTTGT
AATGAATTACAACGATTTTACTGTCTTTACCACAGCTGCATGTCAGTACAGTTATAAAAG
ACGACGCTTCAATTCCAGTTTGTGAATGTTAAATCAGGTTTATTTTGTACATTAGCATAA
TGGATGTCCATACACATGTGCATATTAATGTGTATCCTTTCAGCGCAAAGTTAAACGTGC
GCTGTGTGTGTCTGCTGCGTATGTGTGTTTCTATGTGTGTGCGTGAACTTTGTAACGGCA
TTGTGTTTGTCTCATTGGGGCAGAAAGCTTTGAATCAACTCCACAACACATCAAATAATC
ATTGGGAAATTTCTTACTGTAGGATTTCTCACAAATGCTACGTAAGATCTGCTTCTTTCT
GTCACTGTGCTGTTTATCTGACACAGTCAAGGCGGAGATTATTTCTTTAAGTCATAAACG
CGAAACGACACACTGAATAAATGACGATCTAATGATGGTTTGACATTCCTTATATAACAC
TAGATCATGTCATTCACCAGTTAAAAAACTCTATGGAGACACACACTCTGTCCAGCATAG
TTGTTGACAGGTCAGTGGGTGCAGGAATTATATTTCCCCAAAACTGGCATTGGGGTAAAG
TTGGTTTTATATTCACACAGTCAGACTTTCTCCTTAATAATATAATTTCAGAAAAGTATT
GTTTGCTAATTTTAAATAGTGAAATCATAAAATCAGCCAATGACTGTAAAATATAAAATT
GTTCAGAGTAAGTTAAACAGTGCTAATGTTGTCTTAAAGTCATTCCTACATGCTTTTTTT
AGACCCAATATTCAAAGTAGTGTTAGAGTGGGAGCGTGTCACAGGTTGTCACCATTCAAA
AATGAACAAATGTGTGAATATAAATCACACTACACCTCAGTAAACCTGGTTAGGTGAAAG
AGCGCTATTTACTTGTGTATCGTAATTGAACTAAATATAAATCAGATCATAAAAAAAGGA
GTGCTACAAACAGAAATATCCTGTCATCGTTTTACATTACACTTACGTTATCAAGACAAT
GAGTGACTTTTCATTTTGATCCTCATACTTCGCTTGTTGTCATCTCCTTTTACACTTTAA
CAACTAAATTAATGCTTAGGTCTATTTAACTTCATAAAGTCAATATTTTGCCAGACGTTT
TTAGTGGCTGAACAACACTTCTGTGCATATAAACCCATTCATAAACAAGAACACAATCTA
CATAAGCTTTGTGTGACTAAAAAAGTTTGAAAACATACTCGTCTAAACTTAATACATCAG
CCATTGTGTCACCCTTCTAATCACAGTTTTAAACTGCATTACATAATTTTCCTTAAGTTT
GCCAAAGTAAATCCAATATTGATTAAGGGTTTAGAAAAGTTTAGTTTCAGCATTTTTGGC
AGAAGACTCTACAAAAACAATATTTCTTTTTATGGATACAAGGCCACGTTCGTCTTTTAT
AAAGAAGTCTTTCAGGTTGATGCAGAGTTTGCCTGATGTCTTTCTCTGTCAGCTGTAGGT
GGCCATGCTTCACGTGTACGTGCAAATGACGGATCTACAGTATCTGCCTAAAGAGGCTGT
GCAGAAATACACATTTAAATTTGTTGATAGACGGTTTGAGTTACTTGTCATGTTATTTGT
CAGTCTGACTATTTTTAATTGTATGAACATTTTTTTAGTTTTATGTTTTACCCAGGATAT
AAAAATACATTTAGATCATTTACTTTAATCATTACTATTTGAATGTGAAGAAACTTTCAA
CCAGCACAACAAAAAATGTTTCTGAAGACAATCACCTACTGCACTAAAGTTCGATGTTGC
AAATAGTCCCTGTTTACAGCTGAGATTAAATGAATAGTTCACAGAAAAAAAAAACTCAGT
GTTACCTTAACATCAAAAGGTTCCTAACCTTTGAGTTTCTTTCTTTTGTCAAACACAAAA
GAAGAAATTTTGAAGAATGCTGAAAACCTGTAGGAGTTTCCATAGTAGGAAAAAAGAAAT
GCTAGGGAAGTCAAGGGTTACAGGTGTCTTTAAAATCTCTTCTTTTATGTTCAACAAACA
AATATATGTCCACAAGTGAATCTCTGGTTAAAGACAGGCATAAATGTGATATAAAAACAT
TATGAGCATTAATATGTATCTGAAGGTAATGTCTAAATGTATTCATTCATTATTGAAGAC
ACTCTTGATTGACTACAATTTTAATATAGGCAAACACAAGTCCCTGTTATTTGTACTTCT
GAATGTTTCTGTGTGTTCCTTGTGATCTCCAATCTTTTGTGAGTGCGTGTGTGTGCGTGC
GTGCGTGTCTGCCTGTGTGTGTGTCTGTCTGTGTGTCTGTCTGTGTGTCTGTGTGTGTGT
CTGTGCGTGCGCGCCAGCATGTTATGTGCATTATACACAAGAGTGATAGACTTTGTTATC
TTCAGATGGATGGCAGACGAGGAGAAGGTCCTGGTCCTTCCTTTCCTGGATGGCCTCCCA
TGATTCCACTCGGTCCACCGGTAGGAACAATTTGCTTTTCAGACCCTATAAGTGTATTCT
TAACCCTTGTGTGCTGTTGGGGATACTTCTACTCTGTAGTGTTTTTGAGCTCTTATTTGC
CCACAACTTTCTGTTTCGGCAAATGGAATGATTGTTGGGTGACCAATCTTATTTTGACAC
ATATTTTGGGAAAATGCTTTGGAGTTTTTCTTAAATTTAACAATACACTTAGGGCAAATT
TACCACCCTTTTGTTGTGTTCGTGGCTGTTTTTACCCCATTGACTTCCATTATAACCACA
TTTTTTATTTTGAAGCCATAACACTATATAATCATGCANNNNNNNNNNGGGTTAATGATG
CCATACGCATACATGGTACAAAAATGTTTCTGACATATATGTGGACCTTATATGTTTCTG
ACATACAGTAGGCCTATTATATTATATATGTATACATGTATATGACAAAAAAATATGTCC
ACATATATACCAGTAACATCATTATTTTAAAGGGAGGCTAATAATTCAACTGCCTTCAAT
TGACTTCAACTGTATGTGTTTTACATGTATGGAAATGTATGTTTTTGGCATACATGTTTA
CTCTCTTTACTTACCGATCGTGCATCAACCCCCAATTATATATATGGGAATGACATGTAT
GGGACGTTTGTTTCTGGCATATTTGTGGACATATTTCTTTCTGACATATATGTGGACAAA
GATGTTTGTGACATATATGGGACATGCATTGTGTTTTATAGGTAAATGTGCCATATATGT
TTCTGGCATATATGTGGACATATACGTGTTATGCTGCCAACTGATGATCAACAGTAAAAA
TTACACATTTTGCCTCCTCCCAACAGGGAGGAACCAACAATAAAGAATGCATGATTATAT
GGCTTTGCAATCAAAAAATGTTGTTATAAAGAAAGTCAATATGGCAAAAACAGCCATAAA
CACAACAAAAGGGTTGTAAATTTGAACAGTACAGAAGGGTTTGACAAAATCCATTATACA
GGATGGATGGCCGGACCTTCACTCTTGTGGGCCAAATATGAACAAACACAGTCATTGGGT
TATAAAGTGTCATTTAAATGTTATTATATAACGTTTGTCCATTATTTTACTCCATATTGG
GTTACATCACCCACCCAACATTTTAGAGTGCGGTCAAAGCTTTACAGACAGTGAGATGAG
TTTATTATTTGTAATGGTGATAAACTGGTGCAGATGATCCCACCACCGCCACCTATGAGT
CCAGACTTTGGGGAGGACGACGAGGCTTTGGGCAGTATGCTGATTTCCTGGTATATGAGC
GGCTATCACACTGGATACTATATGGTACAGTTGTTTTTCTTGTAATTTACAAGCATCTCT
TTGTCTACCTGCTGTTTTCACTTTTTACTTAATTATTTATTTTTTAAACAGGGTTTAAGA
CAGGGCCGTAAAGAGGCTGCTGCATCCAAGAAATCGCATCGGAAATAAAAACCCAACGGT
TTGTTTTTTTTCAGTCTCATAATTTCACATGGATCACTGTTAAATTTGAATTTCTAGATA
TAGGGAGGGTTTGGGTTGAGTAGATGTGTTCACTTCCTGACAAAAGTCTTCTCATCGATC
CCTGTTGTAAGAGCAACAAATAATTATTTGACTTCTAGTTGATCATTTGGAAAAGTGCCA
GAGGGTTAATTCTTCAGATGAATTATTTGTTGAACTGAATCCCAAACATCACAAATACTG
CAGAAGACCTAAAGGAACCTGCATGGATCCAAGATTCTCACAGAAATCAGTCAAGTTTGG
TAAAGGAAAAAGTTATGGTTTGGGGTTACATTCAGTATGGGGGTGTGTGAGAGTCTGCAG
AATGGATGGTAACATCAACAGCCAGAGGTATCAAGACATTAATGCTGCCTTCATCTTCAG
CAGTATAACACTCCTTATAATTCAGCCTCCACATCAAAGTTCCTGAAAGAAAAGGAGGGC
ACCGTGCTCCAGAATTGACCAGCCCATTCACCAGACATAAACATTATTGAGGGTGCGCTG
AAGCAGGAGGCATTGAAGATTAATCCAGGGGATCTTGGTGAACTCTGGTAGTCTTGCAGG
AGCACTTTTTTGCCGTTCCAGATGACTTTATTACTGCATTGCAGAGATGTATGGATGCAG
TCCTCCAAGCTCATGGGAGTCATACACAATATTCATTATTTTTCCACTGCAGCACATTTA
TATTCTATACTGTAAATTATTTATGTTAAGTGACAAGATTTTTGTCTAAGCAAAGTCAGA
CCTTACTGACCTAATTAAATGACTACAAATCAAGGCATGATCATATTTTGTGTTAAATTT
AACATGTAGAAGCCTTTGCCTTTCATATAAGTCACTTCTTATCCCAAATGATCAACTAGA
AGTCAAGTTATTATAAAACTTTGATAGACGACAATACTTTTGTCAGGTATTGATAGTAAT
TTTATCTAATGACTAATTTATCTATTTTTTCCCAATGCAGAGTGGGATATGAACGGGATG
CTGCTGGAGACATAATTGTTCTTTTTTGTATCGTTTGTAAATAAATTAAAAGTAATTGTT
CTCTTTTCAAAATCGTGTTTGTGTTCTTTTTTTAAAAGAGATGATTTCAGTGAGATTACT
TATTAATCAGGGTTGATACGGTCATGGAAAACCTGGAAAAGTCATAGAATTTTGACATGG
TATTTTCCAGGCTTGGAAAAGTTTTGGAAAAACTGAAAAACCCACAAAGTTTTGGAAAAG
TCTTGGAAATTAGTTTAACTAATATCTGTATACTTGAATTAGGGCTGGGCAATATTGGAA
AAAATCTGACATTACCATATTTTGTTTTTCTGTGATATATATTGCGATATTTTCACTAGA
CGATTTAACAGTTTTTTGGGGGGGATTTTGTAGAGGTCTGAATCTCGAATAATATATAAG
AAATAAATGACAAGCATGAATAAATAAAATATAGTAAAGATAAAAGTGAGTTATAGTTTT
CAGGTATTCACTATTCTGGTACAGATATTGAATAATCAACACTGCATCATCTTAACTGTA
TACTATTTAATCTTTATTAAAGTTACAAAAAATTTCTTGTGGCAGAATGTTTAAAATTTT
AAACATTAAAATGCTCACACAGTCACAGGACTTAAAGAAACCGTTTACTCAAAGATTAAA
ATCTACTCGCTATTTACTCACACTTCACTTGACTCAATACTACAGGAGTTAATAAATTTA
ATTCTTTTTGTGCTCATTTAAAAAAAAAAAAAACAATGTTTGAAACAAGTGAAGGGTGTA
ATGAAAACGGTATGTAATTTTTGGGTGAACTGTCTCTTTAAAAATGCATGCAGATGATAA
ACCTTTACTCCATTATGATTAAAGTCCTATATTAAACTATAATCCCAACATTGCACACTC
TGCGATGTGACATTTACGGATGCACACATTGCGATATCAATGTTGAAATGATATATTGTT
CAGCCCTAACTTGATTATAGGTTAGTTGTCTTTACTTCTTTTCATTTTTGTAATAAAAAT
GAATGAACCCTGACTAATCTACTTGTTCAATAATATGTGATCAATTATT
>RGAMF0092 Genomic segment corresponding to mRNA: NM_131194 Danio rerio homeo box A13b (hoxa13b), mRNA.
TCGCTTCCAAACCCGCATAATGCAAACATAGGATCAAAACACGATCATGCTAAATTCGTG
GCATCACAAACAGTATACCTTTGTGTTCCTGTTTACAATGCACTCGGAGATGTGTGGTTT
TTTCCTGTCAGACGGTCTAGCCTTCAATGACAACAAGGGCCCTGACTAGACTGCAACTTT
CAACTTGACCTTGGCCTCCAGCCGTGTGAAACTCATATGCAAACGAGTCTTGCCAAATTG
TGGCTGGATTTCTAGCCGTATAGAGTAATAAACTGGTGGTCAATTTCATAAAGTGTGATT
TGTTATTTGAGAATTTCATGAGCTTACAATGGTCAATTATATTACAGTGAGGGTTCACTG
TAGCGGTGCAAAATTTTGTAGAGCAAAAAAATAAAAATAAAATAAAATTCGTAAAATTAT
CGAAAATTGACATTTTAAGAGTTTTTTTTTTTTTTTGGTGACTGAATAAACTGACACATC
ATAATGTCTTGGATCGAAGACTAAAATGAGACTTCCTTTTCTAACAAAAAAGTGCTTAAC
TATTAATAACATAGTAAGTCTGAAACGCAACAATTTATGCAATATTAAATGTAAAATTGT
ATATTTCCATTGCTTTTATTTGTACTTTAATACATGGTATTATTATTTACGAATCTTACT
GAAAATCCGGTAAGAAGACAAGTAATATCCCATTGTGCAATGGAATGCCACTTGGCCTCC
TCTTATGAAGCTTATCACTAGAATCTTTACAGCTATTTTTGACTAAATCCCACCACTTTG
TTTCAGTTCAATGCATTACGTTTGTCATGCTAGATTGGCGTTATCTCTAGTTTAGACGTT
TATCAACCTCTTTGCATGTCACGTGCCTGCTCTCGTCCAATAACAGTTGGATCCTGACGC
ACGCGGGGCGCATGGGTATCTGTTACTCCACTGATCCACAGCTTCTCTTTCAGTCTTGGG
GAATTCTAAAAGAGCTGCTGGGCTCCATGTAGGGCGTGCTATGACAGCGTCTTTACTCCT
CCATTCCCGCTGGATTGACCCGGTGATGTTTCTCTATGACAACGGTTTGGATGATATGAG
CAAAAACATGGAAGGATTTGTGGGAGGCAATTTTGCTGCGAACCAGTGTAGGAATCTCAT
TGCCCATCCGTCTACTTTGGCTCCGAGTACAACCTACACATCGAGTGAGGTGCCAGTGTC
GGGCATGGGAGAGCCTGTCAAACAATGCAGCCCGTGTTCGGCCGTGCAAAATACCCCAAG
TGCTTCTTTGCCCTATGGATATTTTGGCGGCAGCTATTACCCGTGTAGGATGCCCAAGTC
CTGCACGCAACCCACCACATATGGAGAAAAATACATGGACACTTCTGTTTCTGGAGAGGA
GTTTCCTTCTCGAGCAAAGGAATTTGCTTTCTACCAGGGCTACTCGTCTGGCCCTTACCA
GCCTGTACCAAGTTACCTTGACGTGCCAGTTGTACCTGCGCTGAGCGCTCCTTCGGAACC
GAGACATGAATCTCTACTGCCTGTGGAAACGTACCAGCCGTGGGCAATCACTAACGGGTG
GAGCAGTCCAGTGTACTGCCCGAAAGATCAAACACAGTCAAGTACCTTGTGGAAATCGTC
TATCCAAGGTAAAATGCTGCATCTCTGCTTTATTGCCACAAATAAATCGTTCACAAATGC
TTAAGCATAAAAAAGTAACCTTTAGGCCCTGAGAAAAACGAGACTATCTAATAGTTATTT
GAAACTGATATTTAAAAAAGAATTAACTTGATATTACTAATTCTTAATGTTAAAAGTAGA
CTGAAAAGGTTTGTGATTCACAGCAGTTCCTACAACATTTCCGCACACTTATTTATGTGT
GCTTTATCCGACGTATGTATTTTCGTTGGTTGCGCTGCCTCGGAGACACACCATTGTGTT
ATTACATTTTGCGCCCTATTATTTGATACTCTGCAATCATTATCATCTGTTTTGGCAATG
ACTTTTTCTTATTTTGGATTTGATCTGACCCATAGATACCGTGTCAGGTACCGATGGAGC
CTCAGTACGTCGAGGGAGAAAGAAGCGGGTTCCCTACACCAAGGTTCAATTGAAGGAACT
AGAACGAGAATATGCCACAAATAAGTTCATCACAAAGGACAAACGAAGAAGGATATCTGC
TCACACAAACCTGACCGAGCGACAAGTGACCATCTGGTTTCAGAACAGGCGGGTAAAAGA
AAAGAAAGTGGTCAACAAGTACAAGGGCATCAGTTAAGTCCTGGAGATTATTAAAACTGA
AATACAAAAAGTGGTGTAAATGGAAGGACAATCACCATTATTTATTTTGAAATCCATTCC
ACCATCTGTTCCACGTCACGAGACTATGCGGAGATGCGCAGGAGGGAAAATGTAAATTTC
AATTTCCTGTGTACATATTGCCAAGACACTGACATTGATCAAACGCAAAGATAGTGCTCA
AGAACAGTGTATCCTTATTCACCACTTGATTTTTCTTTCCTTTTTAATATATAACTTTCT
TTCAAAGACGTGGAAAGAATGTAAATTCATTAATGCCCTTTCAACACAGTGAAAGAAAAT
CAGTGAAGTAAACGAAGACAAATCCTTGCAATTCGTGTTTTTATTTTAATTTACTTTTAA
AACATCACCTTTCCATAAAAAAACAACTGTACATTTATGACTGTGGATTTGCATGCTACG
TGAACTGTACACTAAAGTTACCCTAAACAATGACAAAAAAGCTGTTTGCGCTTTAATTTT
CTATTAATTTAATTTTTTTAATCCCGTGCGTACGTTTGTAAATACGAAGTTGCTTTCAGG
CACCTGCAAAGTATAAAAATCATGTGTTATTGCAGACAGTATACAAATAAAACGCCCCAT
GTAATGTTTTTTTTTTTTTCACAATTTTCTTTGTATCTGTAGCCTGACTTTTCTTTTGTC
AACATTTACGTCAAAAAGGTTTAACATAAACTGTTTTGCTCTTTTAAATGCATTTATGTA
ATTCTACTTTTATTAATGAATATGTAAAATATATGTCAGCTACTAATATAAATTGGCAAG
TAGGTTAATGGCTTTGATTAATGTTTTTACCATTGATAAGGGATATCTAGAACAAATGCT
CTGCAAAAGTAATTCTTCATGAGTTTGACCGCGCCGTCCATCTAGTGGCCCATCTACGCA
CTTGCATTGACTTAACGCTATTGGGTGTTGCTCATCATCGAAGTATTAGATAACATCTGA
AATTTCATTGCACCATG
>RGAMF0094 Genomic segment corresponding to mRNA: NM_131198 Danio rerio cathepsin L, b (ctslb), mRNA.
AACACTAACCATCATCTGGCCTTTAACACTCATTTTTTTAGCCTGAAAGTATAGTGATAA
CATCTAATTATTTTGTGTTTTGTGTTTATGTCTGGTTTTGCTTTAAAATTTTTATTGAGT
GAGTAAACAGCTTGTTACTTTCATTTATTTACTGCTTTATGTTTAAAATAAAAGATCTAT
ATAAGATAAAACGGTAATATATATATAAAGGAAACAATAAAACTAGAAGTATTGTGTCTG
CTAATTTCAGTCAGTCTTAATTATTAAATATATTTAGTAATTAGAATTAAAGTAATTAGC
CCCTGATGCTATTTAAAAATGCTTAGTTTTCTAAATGGACTCTGTGTTTTATCTTGGATT
ATTTTCTGTTTAAGCATGTGAGATTGGTGAAACACACCCTTATGTGACAAACACAAACAA
TGATTAAAACAAACCTTAAACAATCTCTACATCCCCCCAATCAGTGTAGCATATTCTAGT
AAGCTTTCCACTTGTGTATTGAAAGTGTTGTTTTTATAAGCTGTGAAAATAACAAAACAT
TTCTGGTTTCCGTTATCTTTTTACAGGCTACTAATAATATAAACAATCACCATAGTCCAT
TGATGAATACTTGTGATTCTGGATCACATGACAAGATAAAGTTCTTGCTGCACCTGATTG
GCTGTAAATTGACTAGTTTCATCATCAACGTCAGCCAATAAGAGACCGCCTCTATGTTCG
GACAGGCTATAAAACACACTCAATTGTATGGAATTACAGTCAGTAAGGTTTGCTTGTGAA
AGGTAAGTGTAAATCTTTAATTTTTTCCTTCCTTTATAAGAGACATTCCTTGTATTATAT
TAATGAGACATTTACCTCAACTCACAGGATATTTAACTGCTTGTGCTGTTGCCTGTTTAA
AGTGTTTTGTTAATGTTTGTAAATTTTCTTTTTCTTTTTCATTTGCTTTAAGTAATTTTT
TTTTTACTGTTATTGTTTTTTTCTGTTAGTCCTCCAGGCAGGATGATGTTTGCTTTGCTC
GTCACGCTGTACATAAGTGCAGTGTTTGCTGCTCCATCTATAGACATCCAGTTAGATGAC
CACTGGAACTCCTGGAAGAGCCAGCATGGAAAAAGCTATCATGAGGTGGGAAGACTGTTG
TCTGTAGCCATGTATCAGCTTAACATGAATGAATGATGCAGTGCATGTGTTTATGTTGAA
CTGGTGCTTTGCAATAACTGATACTGTATCTACTTTCTACTCCAGGACGTAGAGGTCGGG
AGGAGAATGATTTGGGAGGAGAACTTGAGAAAAATTGAGCAACACAACTTTGAGTATTCC
TATGGAAATCACACCTTTAAAATGGGAATGAATCAATTTGGTGACATGGTGAGCAGTTTA
GTATTACAGTCAATTACAGTCATTTATTTCTCTATCTATATTGCTTTATACAATCCAAAT
GGTCAAAGAGAGAAAAAAAAAACTATCAAAATGCAAGATTCATAAGTGTGAAACCAGATC
AGAATGTTGTTGTGTTTATTAAATGATTCAATTACAGTCAACAACATCCTAGATTAGAGA
TTTAAGCCCTGTGTGCTTTAATGGATTTTCTGCAAAATTACTTTAATTCTCAATATGAGG
TGCTATCGATACCTTTAAAAGTACTATTTGTAAGACTTTTATTAACATTTCACTACAATC
TATTTACTAGACAAATGAGGAGTTCAGACAGGCAATGAATGGTTATACGCATGACCCCAA
CCAGACGTCACAGGGCCCGTTGTTCATGGAACCGAGCTTTTTTGCAGCCCCACAACAGGT
TGACTGGAGACAGAGGGGCTATGTTACTCCTGTCAAAGACCAGGTGAGTTTAAAGTAACT
GAAAACTGCAAATGTTTTTTGCTAAATTAGGACCTATAGTTGCATCTATTACAATTGATC
TATTTACAGTTGATCTGGTGAACCCAGTTTAATGTATAAATGGCTATTAAATGTCAGTAT
GTGTATCTGTAGCTTTACTGTTTGGTGACTTTTTTTCTGTTTTGTGGTTTTAGAAACAAT
GTGGATCTTGCTGGTCTTTCAGTTCAACGGGTGCCTTGGAAGGTCAGCTCTTCCGTAAAA
CTGGAAAGCTGATTTCTATGAGTGAGCAAAACTTGGTGGACTGTTCCAGACCACAGGGCA
ATCAAGGGTGTAATGGAGGCCTCATGGACCAGGCCTTCCAGTATGTTAAAGAAAACAAGG
GGCTGGATTCTGAGCAGTCATACCCTTATCTTGCAAGGGTAAGAATCATATTGTGACAGT
TTCTGAGCAATGAATTTTTTTTTTTTGAAGACATGGGATTAAACTGCTGTATTTGCAGAT
TGTGGAAAAATGTCAAGTTTTGTTCAAAAGATTGTTCAAAAATTTTAGTTTTTTAATCTC
TTTGAATGAAGATCATTAAGTATTTTAAGACTTCAATGTACCACTTTTTTCTTATTTTAA
CTTTGTGCTTGCAGGATGATCTGCCATGCCGGTATGACCCCCGTTTTAATGTCGCTAAAA
TCACCGGATTCGTGGACATTCCCAGCGGTAATGAGCTTGCCCTAATGAATGCTGTTGCTG
CTGTGGGTCCTGTATCTGTTGCTATTGACGCATCACATCAATCCCTACAGTTCTATCAGT
CTGGTAAGTGCCTGATATCCCTCAACTCTAGTTTTAATTCAATATTTGCAAAAATGGTTA
GTTATACAATTATTACAAACTTATTACTGAACTTACTCTGCCTTAGCTCCTTTCTAATAT
TCTGATCTTTAGGCATCTATTATGAGAGAGCATGTAGCAGTAGTCGACTTGATCATGCAG
TCTTGGTGGTTGGCTATGGTTATCAGGGTGCTGATGTTGCTGGGAATAGATACTGGATTG
TGAAGAACAGGTATGATGCAAACAATCTTTAGTTTTGCGGGCACAAGCTTGATTGCATGT
TTTCATATTTTATTATTTCTTTCAACTTTTTTTAGCTGGTCTGACAAATGGGGTGACAAA
GGCTACATCTACATGGCAAAAGACAAAAACAATCACTGTGGCGTTGCGACAAAGGCCAGC
TATCCCCTAATGTAAGGTCACTGGAGCCTTCTCTGCATTCTGAAAAAGACACGTTTATGG
TTTCTCTATTTTAATGTGTTTTTATTTCTTCTATTTTATCAAGTTGTTCTGCTGTTAGGG
CTATGATAGTGGTATTTTAGGAAATTCCATTTTTCTTGTGTTTCATATATTTTGTTTATC
CAAGAAGAAGAATTTTGTACTGGATCTATTTGACCTGCAAATGGATAAATAATAAATTTT
CTGGCATGGCAATCTCAAGTCTGTACTGTGTTTATTTGCATATCATGTAGGAAAACCATA
AATATTAAATGTTTAAAAAGTGTTTCTTACATTAGACCTGTGTTGAATTTAATGGGGCAG
ATTAAGACTAAGCTATTCTGATTATGTACTACAATTCTTTATAACCGGATCAAATTACCA
CAAAAAAATCTAATTAAAGGTACAAATCTCAGCATTCAACAATATTGTTTTGATATGCAC
TAATGGTAACAGTAAGTATTTGCTTGTTAGTCAATGAAAATACAGTTTTTCATTGGTAAT
AGATAACTCATGGTGCATCAACTAATGTTACCAAACATGAATTTGGATGTTAAAGCATTA
CACTGTAAAAAAAAAAAAAAAAAAAAAAAAAACCACCTAATTTTACAGAAAATCTCTAAC
CTTTTTTTACAGTAATTATTTGACATTTCAAATTATATTCAAAACTTAGTAAAATGACAA
TCTCTCTGAATTAACAGTTTAACTTTCATTTTAGGTACTTTATCATTAAAGACAAATACT
GACATTCTTGTTTTTTTTTAATATTGGGAAATTACAGTATTAGTTATACAGTATTTAAAT
AAAAGTAAAAAGACTTTTTTTTTACAGACTTTTCCTAGATTATTACAATCAAACACCATC
AATAAAGTGACTGCACTTAAAGTTCAAGAGAAAACAATGTTATTTAAAAGAATTTTCCCT
AAATCATTACGATTAAGCACCTTTATTAAAATGCCAAGACATGCTCAGGGTCATAAATTA
ACAGTTTTATTTTGGATCATAAAGTCTGGAAAAAACAACATGCGAGATACAACTGATTAA
ATTTCTAAATAAGTTAGATTAAAAATAAGTAATTTTCTGGAGGAAGACCAAAGTCTAACC
AGGAGGAGGGAAAAAAAAACAGAACAGTCTTTTGACAGTCTTTAACTGTAAACAGTGCTG
GCACAACATATTCCCACAGAGGGAATTTCATGATCCTTAGACAAAAAAAA
>RGAMF0095 Genomic segment corresponding to mRNA: NM_131213 Danio rerio ring finger protein 2 (rnf2), mRNA.
GCTGCACACCCTCAGTTTTCAACCATTAAAACATTTTTGTCTAAAAAAAGGGGGAATGGT
TTCTTAGATGTTTTGGCTGGCACATATAAAATTTATTAGTATTTAGTGGTTTTAACCTGT
TACCAATAGAAGGCAAACTAATTTCCAGTCTTTACGAAATTTAGTCATGGTTTTACTATT
TGTGGCTTTTGTAGTTAAGCCATGGAACTAGAAATTGCATGGTTCTGGTACATAACCATT
AACCATGGTATTTGACATAAAAGCAAGGTTATATAAATGATAATAAACATGCCAAAAATA
TCATAGAACACTTACTATAATGAAGGTTCATTTTCAAAAGGAATACCCTTAGACACCATT
ATGATCACATTATTGTATGCTTGATATTAGTGGATATTTGGCAATTCTGCTCTGTGTTAT
GTGATGTTTATTATTATTATTATTATTATTACAGAATTCTGCATGCAGGGTTTCAGTTTT
AATATCTTGCTCTGAGCTGAAATGTTGTACTGGGTTGAACTACAAATACATCCAGCATCC
ACCAACTCAAACAACTCACCTATTAAAAGCATATCATATCAAAATCATAAGGGACTATCA
CAGACAGTTTTCTTTAAAACTTTACAATATCCACTCAATATCCAATGCAATTGTCATTGC
ATTTTCAGCAGATAATTCTGACTTTAATATAGGCATGAATTTTCTTTATTATTTCATGTG
GGACAAATTGGCCTCTATGTTTTTTTCCCTCATATAAAAACAATCTCATTTTAGGACTGT
GGTCAAGGCTGTGGTTTGTCATTAGTCTCCTTTAATGTATCGGACTGTGGTCTTTCCTAA
ACGCCTCTAAAAACAGTTTGGATTTAGTCATCAATGAGCCACAAATAAACCATTTTTGAC
ATTAGCAAAGCGAATGATTCCAAGACTGACTCTATTGCTGAAAATACCACATTTCCCAGA
GTTCCTTTGGACCGACTAAATCCGCCATATTGAGCTCACCAGAACGCGCTGGCAGGAGAG
AGAGTGTTCACAACATTGAGATGTAAGTATGTAAACAGCTGCGTTTTTACTAAAATATAT
GCTTATTGCTTGTCGACGTTAACGGCTTAATTAGCACGAAATGGTTTAAATGTCACAATC
TCGCCGACATTGATCTCCGAGGTGATTAATAGAGCCTGTAAAAACAGCATCTGGATTAGC
CGTGAGAGTTAGCCGTTAGCTTTACGTTTTCATGACAGCGCAGGCGATAAACATTACCGC
CGTATTTATTTTCTCTTCCGCGTATTTCATTTTGGAGTACTTGATATCTATATGTTGCTG
GAAAGCAGGCACAGTACGTCAAAAGACACTTTGTATGTGCAGGCAGATGCTTCGTGCATT
CAGTGACACAAAGAGTTATAAGTGCATCCAGGAGCTAATTTTAGCCTGCTAGCTCACTGT
CTACTTGGTTAGACAGATAACGTTAAATGATTTATTACATTATGATTAGTATGATAATAT
AAAAAAACACTCAATGCTGATGACTGAGGTAAACATGCTTAGGGATTTCTGGACAACGTG
CCAGTTTTAGTTGTACGTTAACGTTAACCAGCGTCAACAGAGAGGATCATCCCTCAGATG
TCAGTTGTCAAAGATAATCACCGTAAAACTCTTTTGTCCTTGTCCTGATTAAGAATATAT
TTGAAAAATCGTGGTTACAAAGTCTTTAAGTCCTGGATAGAAAAAAAATCATCACAAATA
CATAAACTTTAATTTGTCGTTTGTCTTGTTTCTGTCTGTACATGTAGCACTTGTGGCAGA
ATTTGGTATTTTGACCTTCTGTCAATACTCTTCTCTACTGTTATTTTTTACAGAAAAGAC
GTGGTGTATGAAGATGACACAGACGGTCCAGACAAATGGGGTTCAACCCCTCAGCAAGAC
CTGGGAGCTCAGTCTATATGAATTACAGAGAACTCCACAGGTAACGTTAAAAAAACTACT
ATTGTATAAAGTAGACTAACCATAGTCCATACACAGCGACGTTCCGTACAGATGACCTTT
TAACACCAATACTTGCGGTTCATAGACAAGGTATATATCTGAGTAATCTTTGCATCTCAC
TCGTTCATTCACGATCATAACAAAGACTCTCCTACCAAATGTTTCCGAAAAAAATCAGTA
TGTTTCCTTCGTCCACCTAATGTGCTTGATAATTAACTGTGGGCAAGCTTAAGGTGTGAG
TTTCGCTTAGGAGGGGAGACATTTAGGGCAAGAAAAATATGCATTTGAATTGAATTTATG
CATTACACAGTATTACAGTGTTAGTTTAATGAATATCATGCTATCACTAATTGTTAAATA
AATGATCTTTTGTTGAATAAATGCTTTAAAATTGTCATGCTGTGTAAAAATAAGCATGAT
CTAAAACTTAAACAGGGCTCGAAATTAACTTTTTTACTTGGTAGCACCGGTGCTCCCAAC
TTTAAATATTTAGGAGCACCAAAATAAATTTAGGAGCACCAGAAAAAATTTAGGAGCACC
CACCAAAAATGATGGAGCACCGCTGCAAATTGCTTTTTAAGGGATTTATTGTATTTTAAA
ACAACATCAATAGGACTGACAAAAACCAGAAACAACTATCTAACTAATGCTGCGAAGACA
TTGATATTTGTGTGCAATAATTCCAAAATGATTGTCTAATAATTATAGAATATTAATGAT
GATGAAAATGACAATAATAGTAAAAATGAATTACATTTCTCATTATGATACTGCCTTGAA
TGTGCATGAATGTAGGTAATCTGCTATAAAAAGTCTGTTACTCTATGAAAAATAATTGTA
TAGTTTGCATCAAACAAAAATGAAGCATTGCAGTAAGAAATATTTATTTTGTACTGCTGT
TTTATGCATGTCAATTTAATAAATAATATTTCTGCTACAAAACAAACAAAAGATTATAAT
AAATCATTCAATTCAATGATGAAAGCTGCAAAGCAGTCATCAGTAAATAAATAAAAAATA
AAAATAATATACACCTCAAAAAAGATAGACAAAAGAAAGAAAGTAAAGTCTCACTTCTAT
CACTCTTTAAAAGATTTGGTTTCAGTTTGTGTCAATTTAAAGGTCTGAGATGATCTTCAT
TTTTCTGTGTTAGTGGAAAAGCTGGCGAGTCAGCCGACCCAATTTATGAGCAGGCAGCGC
AAGATTCTTGCGGTGACCACCGGCGGAATACCGCTGTTTGTTATGAGACGCAGTTTCAGT
GTAAACTTAGTAAAGGCGAGCTTCTTTGGCGATGAAATGTACAGTATTAGATTTGACTTT
TAGCGGACATTTGCGCTGAACACGCAGTGAATGCAACGCATGGAGATTCGGGCGCCTTCT
CCATGAAGCGCGTACTCGATTGATCTCAGCTGGCGGATCATTATTCACCACGTGACGTGT
CATGATCGCTCTCATCTGCACCTCAATTTTAGGTGGGGTTTGCAAACCTGTGTGCTTTAA
GTTTTTACTCTTCTGCCGTTTGCATTTCCCGTGGTCATAAAAGCTCCTTCCCTGTCATCT
GACAGCGGAATACCTTGAGTGAATGACAGCTAATATGAACCAATATAGCGGCAGGGAAGA
GCGATTCAGCACGTTTTTACAAAAAATCAAAACAGGTCGCACTACAACCATTATTAGCAG
TCGCCCTAATGCGCCCAAATATATTATGAGGTCGCATAGATTAATTTTCGGGCGCATATG
CGACCAAAATGGTCGCAATTTCGAGCCCTGCTAAATGATTGTAAGGTTCTTTCATTGTAA
ACTTTCATAAAAAAATATATTAAATATAACATTAAGTTGAAGTTAAACGCAATAATAGTA
TATTCTGACATAAGTTTTTAATAAGACTTCAAACAATGACCGTTTTTGCCAGTGAACTGA
AGTTATGCGCCTTGTGCGGACACTATTTTAATCGTGTACGGAACACTGTTAATACCCATC
ATCTTTTATACACATGCGAAGGTGGTACTTTTCCCCTCTTTTCTGAAAAAGTACTGGTCC
AAAAGACATCAATCAAAATTTTAATTGTGCAATAAGTATTCACCCATTGAATGATCACAC
AAACATGCTTACCTGACTTTCAATGAGGGAGGAGTGGTCGTTTGAGTGCACGGAAGAGCA
GTGTACAGAACACGGTTTGTCTGTTAATTGTCCACAGTTGCCTCATTTGCTCTTGTAAAA
TGCCTTTAATGAAACCTTGTCAGGAGACACTGTTTTGAGATATGTTTTATATGTGTTGTA
TTATCAACAATTAACTGATCATTGATACTGCCAAGCTGCTCTTATTATGTTGAAATATGG
AAGTTTGAATACCAATTTACCATTATAAGGAGAGTACTTTTTGATGAATATTATTTAAAA
AGGTAGAGTCTTAAATTATTTATCAAAAAATTAACTTTAATATTTAGCTTTATATATTTT
TGTGTGAATTTTATTTACTTCTATTTTATATATTTTTCTAAGTAACTTTTTATTATAATA
AGAATTTGTTTTTATCATGTAATATTTTATGTATATTCATTTTGACATGAAATAGCCATA
AGTTGCTGATATGGCAACAAATAAATAATAAACAAATAACTAAACATTGATTAATCATTC
ACAGCGTACTTGCACTGACTCCCTGTCAAATCGAGAATTCACTTTTAAATTCTTGCAATG
GTTTCTAGGGCACGATCAAGCTGTATACGTACAAGAGGTGTTGAAACCTTCCAACTCTAG
TAGGAATCTGAGATCCTCAAAACTAGTTTTTGTTTGTCAAGTAATTGTTCCTCGTTCTAG
ATTAAAGACAAAAGGAAATGGCTTTTGAGGTAGTTGCTCCCAAAGTGTGGAATCCTCTTC
CACTGAAATGGAGATCTGTGGACACTTTCAAAGAGCAGCTGAAAACTCACTGGTTCAAAC
TTGCCTATGCCTTAATTGTTTTGTTTTAGTAGTTTTTTTTTCTTTTAACTCTTAAATGTG
CTTTGTCCTTTAGACCTCATTTTACAATTTTGTTGTAAATCACTTCATGACTCATTGTTT
ACTTGCTTACTACTTAGCTTTACAGTTTTTGTGCCTTTGTGCTCCTATAGGAGGCCATCA
CGGATGGTCTGGAGATTGCAGTGTCCCCACGCAGCCTGCACAGTGAGCTTATGTGTCCCA
TCTGCCTGGACATGCTGAAGAACACTATGACCACCAAGGAATGCCTGCACCGTTTCTGTG
CCGACTGCATCATCACTGCTCTCAGATCAGGGTTTGTTTGAGTTATTAATCATCTCAGAT
TTATTTTATACAGTATATTTTGTTTGTGGTGCAAAATGATATCAATTATGGCAATAGCCT
ACTGGTTAGTACGAAGTTCAATTTCCGGCTTGAGGTCATTTGACAATCCTTCCTCTCTCT
CAGCTCCACTATTCTGTCCTTTAAAATTAAGGTTAAAACCCCTAAAAATAATTGCAAATG
GCTATTTTTTACTTGTGATTTTGAAAAATAAGTGTCCTCATTATCTTAAGTAAAAACTAA
AATGGTACCTCTCACAATATTATCGCTCTGATTACATGTACAGTGGTGTGAGAGTGGGAC
AATAATACCTGCATTTTTCACACTTTAACTATTTGACTGCCACTATACGAAATGGTTGAC
CATGTTTTTACTGTTTTAAATGATGACTGTTAAAGTCATTTAAAGAATGACCATTTTAAA
TAATGGTTTACGCACACAGTATTGTTGGTTTACAAAAAAAAAATCAAACAAACAATCCTG
TTGCACTTCTACACTTGATTTTGGTTTTATTGTTAAACAAAAAAAAACAAGTAAACGTGA
ATTGAGAATCTGAAAAATTTTATGGCAAACTTAAAAAAATATATATACAATAAACATCCA
TCTTAATCATTTGGTGGAGGCTGATATTTTAGAAATTTCGGGATGTGTGAAAATGCATTC
AGCAACATAAGGAGTTAGTAAATGCAATCCATTTTTTCTTGGTGGGGTAGGTAAAGGTTT
AAGACATGTGTTTATTTATTTGTTTATTTTTAAGATTTATTCTTGGCATTTTGCCTTTAT
TGTACAAAAAGAATTATGACAGGAAGTGAAGCTGTAGAGGGGGATGGGTTTGGGTAAGGT
CCACGAGCTGTGATTCAAACTCTGGATGCTGCAACGCTGTTCTACTGTATATGTTGGCAC
ACTAACCACAAGGCTATTAGTGCTGAGGTTAATTAGATTTATGTTCATTTAATATTTCAT
CCAAAAAAGACAAGTGAGTTTCAAAGTAAGCAAGCAAAAAATGGTATCCATAGTAGGGAA
GGCAATTTTATTTTTGAAGCACATTTCAAACTACGACTGCATGACATCCCAGAGACATGC
CAACAGCATTGTATATAAAAGAATTAGAGAAAGACAATATAATAAGGAAAATTACTTAAG
AAATAAAAGCAAATACTTTATTATTATGGAGAAATATTTATCCTACTCTTATGAGGGCAG
ATGGTGAGTCTTATCTGAATTTTTGAAATATTTATGTCCTGGACACCATGAGCCCAGATA
CTGTAATAAACACTAGTGTGTGTTTTTAGAAGTTTAGAACAGGACTACCATACTGTTATA
TAATCCTTATATAATTACAGTTGCATAAAATGATGATAATATCGCTTATTGCAANNNNNN
NNNNNNNNNNNNNNNNNNNNNNNNNNNNNNNNNNNNNNNNNNNNNNNNNNNNNNNNNNNN
NNNNNNNNNNNNNNNNNNNNNNNNNNNNNNNNNNNNNNNNNNNNNNNNNNNNNNNNNNNN
NNNNNNNNNNNNNNNNNNNNNNNNNNNNNNNNNNNNNNNNNNNNNNNNNNNNNNNNNNNN
NNNNNNNNNNNNNNNNNNNNNNNNNNNNNNNNNNNNNNNNNNNNNNNNNNNNNNNNNNNN
NNNNNNNNNNNNNNNNNNNNNNNNNNNNNNNNNNNNNNNNNNNNNNNNNNNNNNNNNNNN
NNNNNNNNNNNNNNNNNNNNNNNNNNNNNNNNNNNNNNNNNNNNNNNNNNNNNNNNNNNN
NNNNNNNNNNNNNNNNNNNNNNNNNNNNNNNNNNNNNNNNNNNNNNNNNNNNNNNNNNNN
NNNNNNNNNNNNNNNNNNNNNNNNNNNNNNNNNNNNNNNNNNNNNNNNNNNNNNNNNNNN
NNNNNNNNNNNNNNNNNNNNNNNNNNNNNNNNNNNNNNNNNNNNNNNNNNNNNNNNNNNN
NNNNNNNNNNNNNNNNNNNNNNNNNNNNNNNNNNNNNNNNNNNNNNNNNNNNNNNNNNNN
NNNNNNNNNNNNNNNNNNNNNNNNNNNNNNNNNNNNNNNNNNNNNNNNNNNNNNNNNNNN
NNNNNNNNNNNNNNNNNNNNNNNNNNNNNNNNNNNNNNNNNNNNNNNNNNNNNNNNNNNN
NNNNNNNNNNNNNNNNNNNNNNNNNNNNNNNNNNNNNNNNNNNNNNNNNNNNNNNNNNNN
NNNNNNNNNNNNNNNNNNNNNNNNNNNNNNNNNNNNNNNNNNNNNNNNNNNNNNNNNNNN
NNNNNNNNNNNNNNNNNNNNNNNNNNNNNNNNNNNNNNNNNNNNNNNNNNNNNNNNNNNN
NNNNNNNNNNNNNNNNNNNNNNNNNNNNNNNNNNNNNNNNNNNNNNNNNNNNNNNNNNNN
NNNNNNNNNNNNNNNNNNNNNNNNNNNNNNNNNNTGGGCCCGGTACCCGGATCCTCGAGA
GCTTAGCCGTCGTTCTGCAGCGTCGCGACTGGGAAAACCCTATATATACATATTTAAAAA
AAATTTTAATTTTATTTTAACCAAATAAACAACTTGGTGAGTATGTTACACGTTAAAAGA
GTGGTCCACTCGTTACTGTTGGTAGAGTTTTTTTTTTTTTTTTTTACCAAATAAACAAAC
TTACAAACTTGGTGAGTGTGTGTCCATGTAAAACATAAATGAAGAGTGTAAAGTTTAGAC
AAGTATTAAACAGTAATATATTTTCATTTGTGTTGTTAATATTCAGAAAAATAGGTAATA
CTTAAAAATAATGGTCTGCTAGTAATGTATAAAAAATGAATTAGTAAGAATAATTTTAAA
AATTCATCCTAGAGCACATTTGCACAAAGAGTTTTTTTTAAAGAATTAGGTATGTTAACT
TAGTAAAAGAGAAAATTTTTTAAAACTTAAAATGATATGTAAAATGCTTTATAATATGGT
TCCTAGTTATCTAGTGAACTATTTTCAAATGGTGAGGCAACAGCATTCATACAGTACTAG
GGGTTGGGATTTTAAAAGTCTAGTGGGGAAAAAATATGTCTTTATATACAAGTGCAATCA
TGTAGAACAAATTACCAAAATCGATCAAAGAAATAAAAGACTTGGGGAGGTTCAAAAAAG
CGGTCAAAAGATGTTTGTTTGAAAATTAGTTTGCATGGTGGATGATGATGGTTTATTAGG
GACCGAGCACCGAACGGTGCAAGGCCCCTATTGGAATTGCTCCGTTTCTTATTAGGGACC
GAGCACCGAAACGGTGCGTAGGCCCTATTGGAATTGCTCCGTTTATTATTAGGGACCGAG
CACCGAAACGGTGCGTAGGCCCTATTGGAATTGCTCCGTTTATTATTATTATTATTATTA
TTATTATTATTATTCTTCTCTCCAATGAATCGCGATTTAGAGGGGCTAAACATGCCCGAA
AACTCACGCAACTTTGCACACGCCTCAGAAGTGGCGAAAATTTACGTTTATTATGGGTCT
CGGAAGTGGGTGTGGCAAAATGACTCGACAGCGCCACCTAGAAAAATTAAACGGACGAGC
CCCCGATCTACGAATCACGCACATGCACGAAAAGTGACACACACCTCAAACATGCCAAAA
CATACGAAANNNNNNNNNNNNNNNNNNNNNNNNNNNNNNNNNNNNNNNNNNNNNNNNNNN
NNNNNNNNNNNNNNNNNNNNNNNNNNNNNNNNNNNNNNNNNNNNNNNNNNNNNNNNNNNN
NNNNNNNNNNNNNNNNNNNNNNNNNNNNNNNNNNNNNNNNNNNNNNNNNNNNNNNNNNNN
NNNNNNNNNNNNNNNNNNNNNNNNNNNNNNNNNNNNNNNNNNNNNNNNNNNNNNNNNNNN
NNNNNNNNNNNNNNNNNNNNNNNNNNNNNNNNNNNNNNNNNNNNNNNNNNNNNNNNNNNN
NNNNNNNNNNNNNNNNNNNNNNNNNNNNNNNNNNNNNNNNNNNNNNNNNNNNNNNNNNNN
NNNNNNNNNNNNNNNNNNNNNNNNNNNNNNNNNNNNNNNNNNNNNNNNNNNNNNNNNNNN
NNNNNNNNNNNNNNNNNNNNNNNNNNNNNNNNNNNNNNNNNNNNNNNNNNNNNNNNNNNN
NNNNNNNNNNNNNNNNNNNNNNNNNNNNNNNNNNNNNNNNNNNNNNNNNNNNNNNNNNNN
NNNNNNNNNNNNNNNNNNNNNNNNNNNNNNNNNNNNNNNNNNNNNNNNNNNNNNNNNNNN
NNNNNNNNNNNNNNNNNNNNNNNNNNNNNNNNNNNNNNNNNNNNNNNNNNNNNNNNNNNN
NNNNNNNNNNNNNNNNNNNNNNNNNNNNNNNNNNNNNNNNNNNNNNNNNNNNNNNNNNNN
NNNNNNNNNNNNNNNNNNNNNNNNNNNNNNNNNNNNNNNNNNNNNNNNNNNNNNNNNNNN
NNNNNNNNNNNNNNNNNNNNNNNNNNNNNNNNNNNNNNNNNNNNNNNNNNNNNNNNNNNN
NNNNNNNNNNNNNNNNNNNNNNNNNNNNNNNNNNNNNNNNNNNNNNNNNNNNNNNNNNNN
NNNNNNNNNNNNNNNNNNNNNNNNNNNNNNNNNNNNNNNNNNNNNNNNNNNNNNNNNNNN
NNNNNNNNNNNNNNNNNNNNNNNNNNNNNNNNNNNNNNNNNNNNNNNNNGGGTTCTTTAT
ATACATCGGCTTAAATTAATATTGTTCGCTGTTCTCTGTAATCCTGAGGTCACCGAGCGG
CGGTGAGCCCGGGTGCGAGGTCCCTATCATCGCTGCTTGCAGCTTTAATTTTTATATGTT
ATTGTATTGTGAATAGGGTTACAGCAAGAAGGGCATCCGCTGTGTGAAACATATGCTAGA
TAAGTTGGCGGTTCATTCCGCTATGGTGACCCCTGATTAATAGAGAGACTAAGCCGAAAA
GAAAATTAAAGAACAAAAAAAAAAATTGTATTTGTGAATAACTTTGTTCCTGTTTTAAAT
GTGGAGGCACTGGTTGTTTTATGCATCAACTGTATTTTGAAGCCATTTTTTGTTTTATTT
AACAACGATGACCACAATGGAAACAAGCCCAGGGCCTCATTGTGTTTTTATCCACGACAT
TTATTTCAAAATGTATGGGATAGTTGTATTTTTGAACAGTTTGTCTAAAATCTGTCAAAT
AAAATATTAATTCAATGTATTTGCTAACATGAACAAACAAGTGACACATTTATTATGGTA
TTCAATCATCTTTGTTAACGTTACTTAATGTCATTTAAGTTAAATAAACTAATGTTATCT
AACGGTGCATAAACTAATGTTATCAAGCACAACTTTGTATTTTAATATTGCATTAGTAAA
TGTTAAAATATGATTAATAAATACTTTAAAAGATTATTGATTATAAGTTGGTTATTGAAA
CTTTATTCTAAAGTGTTACTCATTAATATAATGCACAGGTTAAACAATTGAGGTTAGGTC
ACATCTGTCGTACTGTCGCACTGCCTGTATTCTGAGTCCAGCAGCTCAAACTGTGCTTTA
TTTCCTATTCTATATCTTCAGACGTCCACTGACCCCCAATATAAATATTTCTTTACATAT
TTTAACCAAACAAATAAACTATGTGTCCAATTAAAACATAAAAAAAGAGTGTTAAGTTTA
CACAAGTATAGTAAACGTAATATATTTTCAATTGTGCTGTTGATATATTCAGAAATATAT
CATTAAAAGATAACACTTTAAAATAATGGTCTATTAGTTACTGTTATTAATGTATTTACT
AACATGAACAAACAATTAGTAACACATTTATGACCGTATACACTTATCTGTTAACGTTAA
TGTTATTTAGGTTAACTTACAGTATAATCCAAGCATGACTTTGGACTTTAACAATGCAAT
AGTTAATGTTGAACTATGATTAATAAATGCGTTACAAAATTACTGACAGTTAATGTTAAT
AAATACATTAACTAATGGTCCATTTTTTTTAAAGTGTTACCCATTAATAAAAGACAGAGG
TCAAACAGTTGAGCCAGTTATGTCACATCTGTCCTTGATAGGCTTATCACAGTACCAGTA
TTCAGTGTGCTTTATTTCCTGTACTGTATCTTCAGACCTCCTCTGACCCCCCGTTTGACA
CCCTCTGGCTCACGTTTGCCCCACTTCACAACACAATGCTGTTCCTAATGGCACTTTTAT
CAGTAATTCAGCTTTCATCTGAGAAAGTGCAGTTTGCGTCGCTGTGGTCCCTCCCTNNNN
NNNNNNAACCTCAAAAAGCAAACAGATACATTTTGTATATAATGAAAAGGAAGAAAATAT
GTTTTGATGCAATGAAAATTACATTAGCACTAATGTCAGTCGGAACTGAAATTGGGTTAC
ACAAGCTTAACTTGAATGGCTGGCAGATTAGGAAAAAAGTGCTGTTTATGAAAGACAATT
GAATAATAAAAAGTCATATACAAAATATTAATAAAATAATTAATGAATTTAATTTGCCAA
ATATTGTGCCATTTCATTTTTTTATTATTTATAAGAAATGTTATGCATTTCAAATGTCCC
TAGTGATTACAAGGTTAAATATTAGTACTAGAAAAATATATATATACATTGAAAAAGTGC
ATTTATGATTTATTGCATTAATAAATGGCTATTAATAATATAATTGTACACTTATATTTT
AATAATATACATTACATGAAACATTTTTATTATATATTTATACTATAATTATAGAATTGT
TATAATTATAATTAATAACAAATAAATTATTATTAATTACATTTAATAATTAATTTAAAC
ATTTTCCATTTAATTACAATTATTAAATTCTCAAATTGTGCAAAAAATATGTATTCAAAA
AATTTACATTCAAATCATATATATTATATAAATATTTTTAATCATACAATTATATATTAT
AATTACATAATTATTATAATTATAATATTAATAATGTTAATAAATTAATGAATAATTATT
TACATTTTCTCTTTAATTTGATTAAATTCTTAAATTATGTCAAAAAAGGTATTCAAAATA
ATTATATTAAAATTAATTATATGAATGATTTTAATTATATTATATTATAATTATATTATT
ATTATTATTTACATTTTCCCTTTTATTAGATTAAATTATGTAAAAGAAAATGTATTTCAA
AGAACTATATTCAAATTATTTTTATATATATTATAATTACATATTATATGAATTATTTTA
ATTATATAATTAGTACAATTATAATATGACTAATATTAACAAATTAATCATTTTTATTAT
TTATAAATAACAATAGCTTCCTAAATTATGTAAAACAATAAGTATTAAAAACAGGTTAAT
CAAACATTTCTTAAAAACATTATAAATACAATTACAATTTTACAACATGAATATACTATA
ACATTAACTGATTAATAATACTAAACATATTTTGGTATATTTACAAAGTGTGAGTGTAAA
TATATACAGTTGAAGTCAGAATTATTAGCTCCCGTTTATTTATTCCCCCAATTTCTGTTT
AACGGAGAGAATATTTTTTCAGAACATTTTCTACATCATAATAGTTTTAATAACTCATCT
CTAATAACTGATTTATTTTATCTTTGATTTGATTACAGTAAATAATATTGACAAGATATT
TTTTCAAGACACTTCTATACAGCTTAAAGTGACATTTAAAGGCTTAACTACGGGAATTAG
GGTTAATAGACACGTTAGGGTATTTAGGCAAGTTATTGTAACGATGGTTTGTTCTGTAGA
CTATCGAAAAATGTAGCTTAAAGGGGTTAATAATTTTGTCCTTAAAATGGTGTTTAAAAA
ATTAAAAACTGCTTTTATTCTAGGCAAAATAAAACAAATAAGACTTTCTCTAGAAGCAAA
AATATCATCAGACATACTGTGAAAAAAACTTCCTTGCTCTGTTAAATATTATTTGGGAAA
TATTAAAAAAAAAAAAATCAAAGGGACTAATAATTCTGACTTCATTTGTTTATAATATAT
AACCTTTAACATAATAACTGTGTTGGTCATAATAATGACTAACCCAATTAACATAATAAA
AGCACAATTATGATCATGTCCCAACACATATTAAACAATACTCCATTTATAAGAAAATAA
ATTGATGAAGCATTAAGAGATTCAATGCACACATTTTCAAAGCCTCTACCTGCAAGGATG
CGCAGCTCAAAAAGCAGCCACTGCTGTATTATTTTCAGCTCAGCCGTTTTGCGTTGGCTT
GTGTTAAAGGTGTGAGTATGTGAAAAAGCCTGTACGTGGGGTGAATAGTGCGAGTTGTGC
GTAGTAAGTGCTGTGTGTCGGTCGCAGGGTTTGTAGCTCCCAGGGAGATCTGTGACCGGC
GCTCCTCAAGTTGAAGGTTCATCCTCAGTTCAGAGGAAGGTTCACCCAGCGGTCAACAGG
CTATTCTGCTAGCAGGGCACTCACGCTTTCTCACTCCGTCTCGCCCTCCCTCTCTAGCCT
TTTACTCTCTGTTTTCGGCTGTAAGCAATCAGGCAACACTAAACTACTGTACTAAATGCT
GAAGCGCAGTTGTTTTACCTTTTATGTCAAAATACGCCAATGTTTACCTGCACTGAGGTT
TGTTTTTGTGTGTTTTTTGGTGTGTTTCAATAGCAGAGACCTTTTGAGCGTACCGGGCTG
GCATTGATGTGCAATTTTTACAGTCTCTTTGTCTCTCACCAAAATGCATTGACCTATTTC
GAAGCGTAACTTACAAACAATGAACTGATACGTGTGAACACGTCATTTGGCCTTTCATAT
GATGAAAAGGAATTAATAAAACTCTCGATGCACTGAAAATCACATCGCCACTAATTTCTG
ATGGAGCTGAAACTGGCTGAATGGCCAGAATATTCAAATTTCATTTTATGAAATATGTAC
ATGTAGCACCAACATTATAACATTGAATAAGCAATAACATAAATAATGAATACATTAATT
AGTGTATTGACTATTGACTATTGTGCAGAGGATTGTAACAAAACAATGTCCGTATTATTT
TTAATAAATGTAATTCATTTATATATATATATATATATATATATATATATATATACACAC
ACACACACACACACACACACACACACACACACACACACACACACACACACACACATATAT
ATATATATATATATATATATATATATATATATATACATACATACACATACACATACACAT
ACACATACACATACACACACACACCGTACACTTTCAGAAAAAAAGGCACACGGTGGTACA
AATAATGTCCCTTAAGGAACAGTTTTGTACCTTTGTAAAAGTTGAACCTTATATGGTACA
GAAAAGACCTCTTTATGATACTGTTCTGTACCTTTTAAGGTACAACTGAAATGAAGGTAA
GCAATTGTTCTCATAAAAAGGTATTGTGTTGGACAACTCCTTTATTACAATATCTATGGA
AATAAATATGACTGGAAAGGCAAAGTGATTTATGAATAATTTCCATATTAAAACATGAAT
CATCATTTAAAAGCATATGTTTAAAGAAACTCATAAACATGAATAATACAAAACAACTGG
TAAAACAAAACTATAGGTATTGTAAACTAAACATTTGAGGAATTGTTAATATAATGTTTG
TTAAGTATTTTCTGATAAGTACGATTTCATCATTGATATCCGCACCGTTTGGCATTTACT
TTCCACTACGCACATGAGCTGACAAGAGTCCTGCATGTGCAGTGTTCATGAGACATTTTA
GTATTGTAAAACTGATCAAACATTGAGCATATCTCCTCACAATACTTTTGCATAATTCTA
TATCTATTTTAAAATTAAGTACATTAAATGAACTTTTAAGTGATTACAAGGGTTTTGTGT
GAAAATTGGAGGAAAAAAGGTTTTATATTGTACATGAGAGAATGTACTGCTGTAGCATTT
TTGTGAAAGTGTTGTGAAATGTTTAGCAGAAAATATATCTTTTAATTTATGTTAAAGAAT
ATTTTTATTCTTTATTGTAAATGGAAAAGGTGCAAGTACATAGAAAGAAACTTTTTTTAT
TTTATTTAAAGCATCGTTTAAAAATGTATTTGATGTTTTATATTTACTGAAAATAAACTG
ACACATTTTGGATGAAGCAAAATGCCTTTAAATAGTTCTTGGAGCACAGTTAACACTGTT
AAGATACAAAGTGTCTTGTCACCTTCATGGATCAGATTTTTACCTTTGATGAAGGCACAA
TATTGTCTCTGCAGGTTTTAAAAACCAATGGTACATTTTGGCTTCCCGTGGTACAAATAT
GTTGATTTTTTTGTGTTAAGGATTCAGTTGCATAAAAAGGTACTAGCCCAGTGACAAGGG
TTTGTACCTTCTTGGGTACAACATTGCACCATTTTTTCTCAGAGTGTATACAGCTGAAGC
CTAAATTATAGCCCTGTGAAAATTTGTATTCATTTTCAAATATATTATACCAGTGATGTT
TAACAGAGCAATGAAAATTTTACAATTTTTGAAAATCACAGTGTTTACTAGAATATTTTT
TGTATGGAGATAGTCTTCTCTTCTTTTAGTTTGTAATTTTTTATTTTAAAAATGGGTCAT
TATCAGTGTTGGGGTTAACGCATTACAAGTAACGCGAGTTACGTAATAATATTAGTTTTC
TATTTAACGAGTAAAGTAATGCATTACTTTTCAAAATTAAATAATAATATTTAAGTAACA
AGTAAAAAATTTTACTTTTTAAAAAAAAGTTATGCTAGTTACTTTTAGTTAATTTGCTTA
TAAAAAAAAATGAAATAGCTCAATTAAAATGAACATAGTCACGTTTAATCCCACACTCAA
TGTGAGAATGATGGAACAGACAGAAACAAAGATGGCAGAGCCTTACATTTCAGCAATGGA
AGTATTCTCGTTATTCTGAACGGACCAAAAAGAGGGGAAATGGATTATAGTGTCAATGGA
CAGTGATTTTACTTCACTAATAAGACAAAAAGTATAGCAAACATATTGCTTTACATTGAG
TTCTCCGAAAATAAAATTATCCTACATTATTATTTTTTGATGTGTTTTTTTGATTTTTTT
TAAGGTAAATTAAGGTGTAGGCTACACTGAGCATTGTTAATAGCAGAGCTCCTTTGTTTA
AAAAAGAAGGGGAAAAAAACTGCAAGTTCTGAAAGAGATCAAGCCTCAGCCAGGTCAGAA
ACAAGAGCAATGCAAGTTACTTTTTTTGGGGAGTAACTCAATATCGTAATGCATTACTTC
CATTTTTTCCCAACACTTGTCATTATTATTATTATTAGCCCCTTATTAACTTAAAGAAAT
AAGTATATAAATATATGAACATGAACTACTTATGGACAATGTTTGTACAGTATTTATTAA
TCACATTTCAACATTTACTAATGCATTATTAACATCCAACCGTATGCTTGTTAACATGAA
CTAATGATGAACAAATACATTTTAATTAACTGATTTTAGCATAACATGAACATATACTAT
AATAAATGTATTGTTCATTGTTAGTTCACATTAGTAAATGCATTAACTAGCGGTAAATAT
ATACAACCTAATTGTAAAGTGTTACGAATATATGTAATAACAGTGTTCGGACCATAAAAA
TCCACTTTATTAAATTTTGATCATTTGCTGTGTTCTGAACTGCTGACGCAAAAGCTGAAG
ATTCTGCTGTAGACAACGATGTGACGCAGAAACTGAAAGCTTACAGTCACAGTTTTCCAC
CAGCAGCACTTCAGACACCTCTCTGGCTGCACAGACATTGCTCTCAAAGCAAACTGTGCT
AAATCAGCAACAGAAAGTGCATCTAATTTGATTTCTAAAAAGCAAATATAGTGCTGAGCA
TTAATTGGATTTCCATTCACATTTAATATAAGAATATTGAAACTAGGGATGCAAAATAAT
ATATAGTTTTAGCATCGTTATCGCAATGCTGAAATTGAAATTATGTTTGAACAGAAGCCA
AAGTTCAAGAACATGTAGTCATTGCAGATTTTTACCATAATGGAGCTGTAAAAAAATTGT
ACATTTTATTTTCCCTTAGCTGCCGATAAAGCAACATAAAATAATGGCCATTAAACGACA
AAAATTTACCGTAGAATAACCAACGTTAATTTACAGAAATGTACTGTAGTATAAAGGATG
TTAAATTACAAAAATGTACCGCAAAACATTGGCCATTGAATTACAGTAATTTACCGTAAA
ACAACGGTGGTAAATTACAGAAATTTACCGTAGAATAGCGGATGTTAAATTACAGAAATT
TACCGTAGAATAATGGACGTTAAATTACAGAAATTTACCGTAGAATAATGAACTATAAAT
TAGAAAAAATTACCATAGTATAAAAGGACGTTAAATTACAGAAATTTACAGTAGAATAAC
AGACATTGAATGACAGAAATTTCCTGTGAAATAACGTGCGTAAATAGCAAAAATTTACCA
TAGAATAACGGACGTTAAATTACAGAAATTTACCACAAAACATCGGCTGTTAAATTGCAG
AAATTTATCATAAAACAACAGCTGTAAATTACAGAAATTTACTGTAGAATAGCGAAGGTT
AAATTTCAGAAATCTACTGCAGTATAAAGGACGTTAAATTACAGAAATCTACTGCAGTAT
AAAGGATGCTAAATTACAAAAATTTACTGTAGTATAAAGGACGTTAAATTACAGAAATTT
ACCGTAGAATAACAGATGTTAAATTACAGAAATTTACCATAGAATAACCAACATTAAATT
ACAAAAAAAAAATTTTAATAACAGACATTAAATTAGAAAAATTTACTTTAGTATAAAGAG
CGTTAAACTACAGAAATTTACCATAGAATAACAGACAATAAATTACAGAAATATACCATA
GTATAGCCGACATTAAATTATATATCCTCTATATATATATATATATATATATATATATAT
ATATATATATATATATATATATATAATGGACTGGCAAATAAATTAATTGTGGCAGTTTAA
ATGTCACTTTAAGCTGTATAGAAGTGTCTTGAAAAAATATCTTGTCAATATTATTTACTG
TAATCAAATCAAAGATAAAATAAATCAGTTATTAGAGATGAGTTATTAAAACTATTATGA
TGTAGAAAATGTTCTGAAAAAATATTCTCTCCGTTAAACAGAAATTGGGGGAATAAATAA
ACGGGAGCTAATAATTCTGACTTCAACTGTATATATTTACACTCACACTTTGTAAATATA
CCAAAATATGTTTAGTATTATTAATCAGTTAATGTTATAGTATATTCATGTTGTAAAATT
GTAATTGTATTTATAATGTTTTTAAGAAATGTTTGATTAACCTGTTTTTAATACTTATTG
TTTTACATAATTTAGGAAGCTATTGTTATTTATAAATAATAAAAATGATTAATTTGTTAA
TATTAGTCATATTATAATTGTACTAATTATATAATTAAAATAATTCATATAATATGTAAT
TATAATATATATAAAAATAATTTGAATATAGTTCTTTGAAATACATTTTCTTTTNNNNNN
NNNNNNNNNNNNNNNNNNNNNNNNNNNNNNNNNNNNNNNNNNNNNNNNNNNNNNNNNNNN
NNNNNNNNNNNNNNNNNNNNNNNNNNNNNNNNNNNNNNNNNNNNNNNNNNNNNNNNNNNN
NNNNNNNNNNNNNNNNNNNNNNNNNNNNNNNNNNNNNNNNNNNNNNNNNNNNNNNNNNNN
NNNNNNNNNNNNNNNNNNNNNNNNNNNNNNNNNNNNNNNNNNNNNNNNNNNNNNNNNNNN
NNNNNNNNNNNNNNNNNNNNNNNNNNNNNNNNNNNNNNNNNNNNNNNNNNNNNNNNNNNN
NNNNNNNNNNNNNNNNNNNNNNNNNNNNNNNNNNNNNNNNNNNNNNNNNNNNNNNNNNNN
NNNNNNNNNNNNNNNNNNNNNNNNNNNNNNNNNNNNNNNNNNNNNNNNNNNNNNNNNNNN
NNNNNNNNNNNNNNNNNNNNNNNNNNNNNNNNNNNNNNNNNNNNNNNNNNNNNNNNNNNN
NNNNNNNNNNNNNNNNNNNNNNNNNNNNNNNNNNNNNNNNNNNNNNNNNNNNNNNNNNNN
NNNNNNNNNNNNNNNNNNNNNNNNNNNNNNNNNNNNNNNNNNNNNNNNNNNNNNNNNNNN
NNNNNNNNNNNNNNNNNNNNNNNNNNNNNNNNNNNNNNNNNNNNNNNNNNNNNNNNNNNN
NNNNNNNNNNNNNNNNNNNNNNNNNNNNNNNNNNNNNNNNNNNNNNNNNNNNNNNNNNNN
NNNNNNNNNNNNNNNNNNNNNNNNNNNNNNNNNNNNNNNNNNNNNNNNNNNNNNNNNNNN
NNNNNNNNNNNNNNNNNNNNNNNNNNNNNNNNNNNNNNNNNNNNNNNNNNNNNNNNNNNN
NNNNNNNNNNNNNNNNNNNNNNNNNNNNNNNNNNNNNNNNNNNNNNNNNNNNNNNNNNNN
NNNNNNNNNNNNNNNNNNNNNNNNNNNNNNNNNNNNNNNNNNNNNNNNNNNNNNNNNNNN
NNNNNNNNNNNNNNNNNNNNNNNNNNNNNNNNNNTATCTAGTTGACGGACTACTGAGAGT
CGATTTGCAGAAGTTCGTGTGGTTTCGGCATTCCGGAAACTTAAGAGGTTTGCATTGAAA
GTTTGTGATGACCCAATCGCATGGCGGCGCAGTGTCTGGACAGGCGAGAGGAAGCAAAGA
GCAACAGCGAGCGTGAGCCAGCTAATGCAAAAAGTAATGTTTTCTTGTTGCAGGGTGCTT
TTAAGTGACCTGGTTTGGTCCATCTTCCAATAAACAGTTGCCATGAAGGGCGGGGCCATG
CCCTGTACCATCGAAGTAAGGGTCAATCATTAACAGACTGCATGTTGATTTCAGGCGAAG
CAGTGGCGCAGTAGGTAGTGCTGTTGCCTAATTGTTGATTAATTGGGTAGGCAGAATTGT
TCGTAGTGTTTGAGTGTTTGTGGATGTTTCCCAGTGATGTGTTGCGGCTGGAAGGGCATC
CGCTGCGTAAAAACGTGCTGGATAAGTTGTTGGTTCATTCCGCTGTGGCGATCCCAGATT
AATAAAGGAACTAAGCCGAAAAGAAAATGAATGAATGTTGATTTCACGTGGTAAAATCTC
TTGTAAGTTTGTAACTATCTTACTTCAAATGTTACAAGACGAATACTGTTTGTACTTCTA
GTTTTTCATGTACACTGCTCTTACAGCTGAATAGGTGCTGAGACCAAAATTATTTCAAAC
AAGACTCAATGCAACAGTGCAGCGCAGGACAGGATTTGATTGTGACTTCAGGTTCTTTCC
ATTATCCGCGGCCTGCAAAACTGCAGCAAAATGGATATAATATACATGGATGAAAGCAAA
TGAAATTATATTTATCTACGCACGGCACGGAAGAAACAAGGATGCATTAGGCTCCTTTCA
GACTGGAGGTGGATGGAGGACTCGCCACCTGCACGTGACTGCGGTGAAGTTTTCCATGTT
TTTGTTCAGTAAAGCGAAGCGTAGCTTCAGGTCTAATCATCACTAAAGTGATCATCAAAA
GTGTCACATTTGTATTTGCTGACATCTAACACAATGTTGCTCTTGGCATATGTGTTTATT
GTTTTTCTAATAAGAGTTTCATTTTGGCAATAGCCTTTTGTATTAAATAGCCGATTTGAT
CTATATAAAACTTCACATTCAAACCCAACCAAAAAAATCAACTTGCACCACTTTTATCTA
ATTCCGATGGTTTCTGAGGCATTTGAGCATATTTCATTCGACTGTGTAGGACCTCTTCCA
CATTCAAAATCTGGCAATAATTACCTGTTTACGATTATATGCGCAACTACACATTTTCCT
GAGGCCAATCCTTTACATTTTGTAACTGCTAGAGCAATCACCAAAACACTGGTTAAGTTT
TTCACGGTCTTTGGTTCAGAGTGATCATGGAACAAATTTTACATCTCAAACGTTTTCTCA
AGAGCTTAAACGACTCGCCATTAAACATAACATCTCCACTGCTTATTATCCAGAGAGTCA
AGGTGCTTTAGAGAGGTTTCATCAGACAGATAAGGTCTATAAGTTCTCACATACTCTTTT
GAGCTTGAGAGAGGAAGAAATTCTGTGGTTGCTTTTCGCTTCACGAGAGGTGATACAAGA
CTCACTGGGGTAGAACTTTTTTGGGCACACTTTTTGCTGTCCTTTAGCTGTATTGAAAGA
GAAGTGACTCTCTGATTCAAAAAGCACCACTGTTCCTGAATATTTTTCACAGTTTCGTAC
ATGTTTATATAGGGCTGTGACACAGGGTTCCCGCGGGTCCTTAAAAAGTCTTAAAATGTC
TTAAATTAAAATCCGGGAAATTAAGGTCTTAAATTGTCTTAAATTTTACCGTAAAGTGGC
TGTAGGTATTAAATTTTCAGCTGGTCTGCTTAATGACGATAGGGAAGCACAGTGGTCCAC
CGTAAAACATCTAATAGTTGATTAATTCAGTATGTGAATCAGGAGAGAAATGACAGTCTC
CGTGATTTATTAGACTTTTTTTCTATCATTTTAGACGGGGTTGTGCCGGGCTTGGGCTTG
CGCAGTAAATGAACAGTCATGTGATGCATTTCGATTAGCGCGAGGAAGTAATAAAATAGT
AATAAAATTGTTTGTTACAACATTGAAATCCATCCCTGCAAAGGTGAATCAAATGATGAC
AGAGATGTCAAAAAGAGCGAATTATGTCAGCGGTCAGGTCAGCCGCCTGTTTTATTCGAA
CAGTCATTCTAGCCGCTGGTATATAAAGGTATTTTGGCGGTCGCTCGTACACTGCGTTTT
ACGGTAGAGCACCTGGGAGCAGTGTCCAGCGAGCTGACAGGACATGACAAGGACACTCGC
TACATTGAAACCGCTGTCATGGAAAATGAAATGAATGTTCTTGACTGGTGGAAGATGAAC
AAACAATCCTACCCAAAACAAATTAGCCAGATCAGTAGTGTATTCTGGCCAGTAGCAGCA
GCAGAGAAAAGGTGTTCAGTGCTGCTCAGTGAGCGCAGGACTGCGCTAAAGCCATTTACA
GTGGATTCAATAATGTTCCCCCACAAAACGCATAACCTAATCTTGATAAGTAAAGAATTT
CAAATTATAACTAAATATTAATGAAATCATAATGTATGCAGAGTATACAGGCTAATGCTG
GCATTATTCTTTTGAGCATTACATTATTCAGCTTCACCATCGCCTTACTGTGAAGAGAAG
TGGCAAAACAAATCCCACTGAGCCTTTATCTTAATTTCGTTATTGCCAAATATCTGTCAT
CATTTATCATTTATTTTAATNNNNNNNNNNNNNNNNNNNNNNNNNNNNNNNNNNNNNNNN
NNNNNNNNNNNNNNNNNNNNNNNNNNNNNNNNNNNNNNNNNNNNNNNNNNNNNNNNNNNN
NNNNNNNNNNNNNNNNNNNNNNNNNNNNNNNNNNNNNNNNNNNNNNNNNNNNNNNNNNNN
NNNNNNNNNNNNNNNNNNNNNNNNNNNNNNNNNNNNNNNNNNNNNNNNNNNNNNNNNNNN
NNNNNNNNNNNNNNNNNNNNNNNNNNNNNNNNNNNNNNNNNNNNNNNNNNNNNNNNNNNN
NNNNNNNNNNNNNNNNNNNNNNNNNNNNNNNNNNNNNNNNNNNNNNNNNNNNNNNNNNNN
NNNNNNNNNNNNNNNNNNNNNNNNNNNNNNNNNNNNNNNNNNNNNNNNNNNNNNNNNNNN
NNNNNNNNNNNNNNNNNNNNNNNNNNNNNNNNNNNNNNNNNNNNNNNNNNNNNNNNNNNN
NNNNNNNNNNNNNNNNNNNNNNNNNNNNNNNNNNNNNNNNNNNNNNNNNNNNNNNNNNNN
NNNNNNNNNNNNNNNNNNNNNNNNNNNNNNNNNNNNNNNNNNNNNNNNNNNNNNNNNNNN
NNNNNNNNNNNNNNNNNNNNNNNNNNNNNNNNNNNNNNNNNNNNNNNNNNNNNNNNNNNN
NNNNNNNNNNNNNNNNNNNNNNNNNNNNNNNNNNNNNNNNNNNNNNNNNNNNNNNNNNNN
NNNNNNNNNNNNNNNNNNNNNNNNNNNNNNNNNNNNNNNNNNNNNNNNNNNNNNNNNNNN
NNNNNNNNNNNNNNNNNNNNNNNNNNNNNNNNNNNNNNNNNNNNNNNNNNNNNNNNNNNN
NNNNNNNNNNNNNNNNNNNNNNNNNNNNNNNNNNNNNNNNNNNNNNNNNNNNNNNNNNNN
NNNNNNNNNNNNNNNNNNNNNNNNNNNNNNNNNNNNNNNNNNNNNNNNNNNNNNNNNNNN
NNNNNNNNNNNNNNNNNNNNNNNNNNNNNNNNNNNNNNNNNNNNNNNNNNNNNNNNNNNN
GCATTTCTTGCATGCACTGCACGGTCTACTCTAGAGGCTACCCCGCACTGTAAGCCCTAA
GGTGCCCCTCGCAGCTCCACCTAGGGGCCTTAGACCCCTGCAAGCTACCCAGGAGTCCAC
CTCTCTCCCTGGACTTACAGTAGAGGCCCCATTGTGCTCCCTTGCCCTCCACCTAGGGAC
CTCTGACCCCAGCAAGCTACCCAGGAGTCCACCTCTCTCCCTGGACTTGCAGCATAGGCC
GCAGGGTGCCCCCTGGCCCTCCACCTAGGGGCCTCTGACCCCTGCAAGCTACCCAGGGGT
CCACTTTTCTCCCTGGACTTGCAGTATATCCCCCAGGGTGCCCCCAGCCCCTCCACCTAG
GGGCCTAAGACCCAAGCAAGCTACCCACGGGGGCACCTCTCTCCTTGGACTTGCAGTAAA
GGCCCCTAGGTGCCCCCCGGCCCTCCACCTAGGGGCATCTGACGAACCGACAACACCAAT
GGGATCGTCTTGCGTTGTGAAAATGCCCGGAGTAAACTCACATTGTGACCACATGACTAA
CCCATGTGGCTATGTATGCTGTGAACAATCAAGTGAGGACTCTCTATCTGTATGACATTG
ACACTAGGCTCGCCATAAAGCCTTNNNNNNNNNNAGCTATGACATGATTACGAATTCGAG
CTCGGTACCCTGTTTTTAGTTAAATTTAGTTTAACATTTTTCAGTCAGTAGTTTTCTTTC
GTTATTTATATTGTTTTTGCTTTGGCTTAGTTTTTTTTTTTTTTTTTTTTTTTTACTTGT
CTACATTCATTCATTTTTTTCGGCTAGTCTCTTTATTAGTTTTTCTAAATGGCTTTGATG
CATTTCTCACAACACTATTTACATTTGCACAACAGTTAATGCATTCTCAAAACAATTAGT
CATTTGTGCACATCATAGTAGCAGTTTCTCATTTCTTACAACAAATTGCAAATGTTTTTG
GACATGCATCAATTGCTTTAATACAACTCTCTGCTGCTTAACATTATTATTTGCTTAAAC
TTGTGAATGCTGAATAGTCATTCCATATAAAACTAATGGTCCTCATTTCATTACTTGATT
CATTACATACAAAACTGTTGAACTAGTTGTCAAAATCTTTCAAGCTAATTTTATATATAA
AAAAAATTAATCTTTGTTTTCCTGCAATTGTCTTAAAAATTGAACAATTTCATGAATAAT
TTACAGATCTGTGTATGTCATAGGCTTAGTTCCAATATGTACTGCAATATTGTCTACAGT
TGTGCACAACTCTACCCAAAGGGAGTTTATGTTTGTTGAAAAATAAGAATGTATTTATAC
TTTTGCCCAATGCTGTGAATAAATTAGAATTGCAACGAGCAAATGCAGTAAAAATGTGAA
ACAGACATATTCAGTGTCTTGTACTCAGATACCTCACTAAATGCAGTGATGTCTAATTTT
TGCTGTAGTTTTCAAATGGCTGTGCAAATGGTACATAGTGCTGTCTTGAGCATTTTCAGG
AAGTGTCAACAAAATCAGAATTTTTTTGCATTGAAAAAATGCCCAGAGTAAACTGTCATA
ATGAAAACATGACGAAGCCATTTGACTATCTTGTTCATAAACAATGATGTCAGGACTTTT
TATCTTGATGACAATGACACTTTGATTGACATCAATACTTGCTTTTGAGGAATGAACTAT
CTATTTTGATAGATTTGATAGATCTATTTTGCTTACCTAATTCACCTATAGCACGTCTTT
TGATTTGTGGGGGAAACCTGAACACCTGAAGGAAACCATGGCAACAGCGCCTATATTTAT
TCAATAACCTATATTTGTTTGGCTAAGGCTGAGTTTTTTTATTTGTGGATTTTGTGTTAC
TTGTCTACGTTGAGTTAGTAGCCCATTTTTGGATTTTTTATTTTTTTTTAGTTTTTTGCG
TTTCTTGTTTCCATTTGTCTACTAATTGTTTACAGGCAGTGTAGATATATTCAGCCAGTA
GCCTACATTTTGTTTTTTGGTTTGTCTGTCGATCCACTTATAATACATAGTCTGCATGTT
TCTGAACAACACGCCTACTTTTGATTTTATTTTTTTATTTTTATTAATTTTTGTCTGTTC
ACTGTTTACGTAGCCTGTTTTTTTTAGTGTCTTTCCAATGATTATGTACAAAATCTTCAT
GTATTTGGCTAGCATACATTTGTTTTTTTCTTTTTTCTGCACACTGATTAAAATTCAGTA
TTTTAGCATTTACAGGGTGAATTTAATATCGGTCTACAAATGAAAAGAGCATCAAACAAA
GTACTGCTTGCATTGGCCATTAGGCAAATTGAATCCTGAGACTATTTTGACAGCAAGATT
AAATTGCATCTGCATTTTGCCATACAGAATTTAGTCACCTTATCCTTTGTCATACAAAAA
GACATGAACAAGACAAAAACATTTTTATATATATTTGTCTTTGCTTGGTTTAATGGATTA
TGCTTTATACAGAATTTCCATAAACCTTTTACTTTATGCACAATTTGGCAACTGATAACA
TTACATCAACAGTTTGACATTAGTTTCCCCTCAATGTGGTATTGATTAGAAAACTGAAAC
AGAGGACCAAAGAAGAAAATGCATTGAAAAAAACAAAGCAGGCCAAGGTTAAGGGGTGTT
ACGTGAATACTTCCCTAGCTGCTTTTTCATCTGGTAGAGTAATGCTCTGATCTTTTCTCT
TCAGTCTCCTCTGCAGTTCATCTTTCTTCCTCTGGAATTTTAGTTGGCACACCAGCATAA
TAGAGCATTCTGGGTTAATTTAGACTTATTTATTACATGTTTTAATGGCTCTTTGGGGTG
TAACCATGGATAAAGTCAAGTGCTGTTAAACGCTGAAGTTTGAATTTGCATTCTTACCAT
TTTTGTTCCTCTCTTTTGACCTTCTCATTAGGTTTCTTGGCAATGCGTCTGAAAATCTTA
GCAATGTGCTTCAGCTCTTTTCCGCGCTCTGACAGGGAGAGTCTATTTTGCTTCCTCTGG
CACAGCAGGCCAAAACAGAGGCAAACTTCTGACCGTCACAGCATGAATGCAGGACAGCCT
CATGTTAAGGCCCTGTAATTAGGGCTTCAAGCTGCTTGCCTTTAATGGCTTTTAAAAAGC
TGCCTGTTCCCTTCACATTCAATCATAAGCGATTTATTAGACTCTTTAACCTCATCCTCC
TCCCCGCCATTGTAGAAATGTATTTTGTGGTGAACCGCTTTTAAAAATATAGCGAAACTG
GTTTAGATCCGGGATGCCTTAATTACTAGTCTCCACTAGCTTTCATTAAAAGAACTAAGA
AGGAGCAGCAATTAATCAAAGCAAATGACTGCGGCAAGAACATTTTACTGAACAGCTGTT
ATGATGCTTATTGTAGAGGAGATGATGGGGCGGAGCAAATTTACTTGAATTGTGATGTAA
TAAAAATATGACTCATTGCAGAATTGCTGGCCAAGCACTTTCCTTTCATTCTCCTTAAAC
TGGAATAACATACACCAAATACAGTAAACGCTGTCTGACAAAAGTCTTGTCAGCGATCTC
AGTTGAAAGAGCAACAAATAATAACTTGACTTCTAGTTGATCATTTACAAAAGTGTCAGA
AGGTAGATTTTTCAGATAAATCATCCGTTGAACTATGTCCCAATCATCATAAATACTGAA
GAAGACCTACTGGAACTCGCATGGACTCAAGATTCTTGAAGAAATCAGTCAGGTTTAGTG
AAGNNNNNNNNNNNNNNNNNNNNNGGACAAACAACAGTGAACTTGTTGGTTAGCCTAAGC
TAGTATGTTAGCTATATAGCTATTCAATGGGGTTTATGCACAGCTAGTGTTTTCATAAGG
TTCCTTTTACAGCATTGATGATGTAATGTAATTAACTGTGTTTATATATAATGCTGTATA
TAAATACTATATATAATGCTGTATATATTTGTTTACTTGTTTTTTTTTCAGATTCTTGAA
GAAAAATTTTACAGTATTTTCCCACAAAAGAGGAGCAGTCTATGTGTGCCATACAGCCAG
GTATTTTTTTTATCATGTTATTTGTGTATTATTATTATTAGGCAATATTACTAATTTCTA
CACTTTTGTTGCATCAGAGCTCACATTAAATCAGGGAGGAGATGAGAGATATTGTCATTC
TGTTGCTGGTGTATTTGTATGAAAATGAGGAAGAGCTCATCCAGGAGTGCAATGTAAGTG
TCTTAGACAGATAGTTATAGTTTTCAGAAAACGGTCTTTTATATTTTTGCATTTTTACAA
AAAAAATAAAAATAAAATAAATAAATAAATAAATAAATAAAATAACACAAACCCTAGATT
GTTGAATGCACTATTCCCTGTATAAATATACTTGTGTTATAGTGTAAATCAGCAATGTCT
CCTCACAGGGGCGCCTGCAGGATTTCATTCCAAGGTACGCACAAATCCAGCACTGCCCCG
CCCCTTTCCGATGGCTGTTATTTCAGTATTCAAACATTAAATAATAAATGCATCAAGTAA
AATAAAAACAAACTTTTTTTATTTTTTATAATTTAGCAAAATTGTGCTCTTTTTATCTTA
GCATTTTTATTATTTTATTTTTGTTAGTTTTAATATTTTATTGTCTTCATAATTAAAGCT
ATAGACAAAATCCTGCTTGACATTTTAGAAAATATTTTGCGTAGCTACCCAGTATGTATT
AAAGATCACCGAGAACAAAAAAACAAACAAAAAAAAAAACAGAAACATGTTACATGCCCC
AATAAATGTCCAAATTATATTTACCTGAATCGTAAAAAAATGTGAAAATTGCTCATTTTA
TTTTTATAAAACATTTTATTATTATTATTTTTAAGTAAAAACTATACCGACATTTAAGAA
TCCATATTTATTTTATTTATTTATTAATTTGACCTGTTTATTGGTGCATATATAGGCTAT
AATTTAACTCAAACAACAGTACCTTGGACNNNNNNNNNNGCTTGACTGACGTGCAGTTAT
TTGCTCGTTGTTCAAAGAGTCTGCAAATTCGTGTTTCATATAGTATGTAGCAGGATTGAG
ACCATCAATAATGTTAAGCGAGTCTTTACTCGATGCACAGCAGAAAAAAAAGTCTTTCAA
CAGAGAGACTAAGAAATGGTTTAATGTATTTACTTAATGTGTTTCAGTAAACCTTAAACA
TTTGAAATGTACAATTACATAATTTCATAATAATAAACTTGATGTTTATTTTACAGTGTG
GGAATGCACAGAGAATTGCTGTCTGCCAGAGGAATGACCAACCATGAGGACACCAACCAT
GGAGGAGGATTGAGTCATGGCTGGCTTGGAAAATCTAGAATTGCTGAACTGGTTCCCCAA
ATTAAAATCACCCAAAAACAAACTAATAATAAGTTTCTGACACAATGTCACTGTTACAAA
CTTTTGGGGGAATTTTCACTCCATTGACTGATTGTCTTGCTATTATTTTGAGATCCAGCT
TTTATACTGGTTTTATATGTTGTGCAATTCTGTCAGAGTTTGTTTAAAATGTGACTATTC
CTACAAAAGATAGTTGACAGAACTTTTTTTTTTTCATGAGATGGATAAAGGACTTTTTTT
CCAGAGCTTAACATTGCTGTAAATTTTAAATAGATTTGTTAAACAAATTGTATGTACGAT
TTTGTTATCAGTGGAACATGTAATAAAATTATATTTGGCAAAAATGCATTGTGTATGTAT
TTCATTATAAATAATATATAATACATTTTATGAGAGGGTCATTTTTATAAATTAATATGA
GTAAAAGGTGGCTTTTGCTTAAATTATTATTATTTTTTAAATTGCTTAAATTATAAAAGC
ATATTCCACTAATAATATTAAAATCATCATCTATCACTCAAAAAAATCTAGTAATTTTCA
CATGATTCCTTTAAGTGGTTTTTGCTAAAAAATAAATATGAGTAAATTGTGGTGGATTTG
CTTCAATTATAAAAGCACATTCCACTAATAATATTAAAATCCTCATTTAACACTCGAAAA
TTGTTGTAATTTTCACATGATTCATTCAAGTGTTTTTTGTTAAAAACAATAAAGTTTTCA
AACTACTTAAAAATATTATGTGCAATAGTGTTACCACAATTTTAAAGTAAATAGCACATA
AGATTTTTTTTACAGTGAGCCTGAGGTATCAAGACATTTGTGCTGCCCATTACATTACAA
ACCACAGAAGAGGGCAAATTTTTCAGCAGGATAGAGTTCCTTCAGCTTCCACATCAAAGT
TCCTGAAAGCAAAGAAGGTCAAGGTGCTTCAGGATTGGCCAGGCCTTTCACCAGACCCGA
ACATTATTGAGCATGCCTGGGGTAAGATGAAGGAGTAGCATTGAAGATGAATCCAAAGAA
TCTTGATGAATCACCAGAATCCACTTTTGCTATTTTAANNNNNNNNNNTAACCTATACAT
AATTAATTTTGTTTGTTAAGTGCAAAGATTTGTTTCAAAACTATTTCTAAATTCAGTTCT
AATTTCCAGCTAACAAATAATTGAACAATAATACCGGTGTGCTCAAAAGTTATATCCAAA
TACACATGCTGATAAATCTAAGCTTGTTTTTAATAAAACAAATATAAATATGCATTTAAT
AAATAATACTGCTAATAATAATATTACACAAAGGCAAATTGTTATGAATAAACTGAAAAA
GTTTAGAGATGAAGACATGAAAGTATGGTTTTTATATTTATGTAGGCTTGAAAATACTAA
TTTTTGTAATATTTTAATCCTTTAATTATTTTTCATTTATAAAGAAATTTGCATATTGCT
GTACACCCTATGTGTATTAAGCAATGTGTAAGTGAGGCGCACAACTAAAGGCTGATTTAT
ACCTTTGCGTCAAGCGCACGCGAATGCTACGGTGCAGCATATGTGTTGATGCATAGCCCT
ACGCTGTGGCCGTCAAAAAAATGTAACTACATGTCGCAACAACACGTAGCACAAGCTCTG
TGATTGGTCGGTTTGGTAGCACTGACGAGTCTGGGCAGGACCGAGAGCCGAGCTAGCACA
ATAGAGTGATTGTTTACAGGTGTGGAGTCCCGTGAAGGAGCTCCTGATGGAAAGTTTTGT
TTTGTGTTTACCTAATGGTTAAAGTTGATGCTTGTCCGCCGGTTCATGTCTCAAATTGAG
CGTGTTTGAGCCACTTGAAAATTAAGGAAGGGTTCAGAAAAAACAAAACACCAGCAAAGA
AACTCGACACAGAGGAACATTAACACCTCTCTGCCAACTAGTGTTTAGGAAGTGTTAATG
CAGAACAACAGAGACAGCGCGCAGAAGTATAAATGCACAGCTACGCGCGTTGCATGCAAC
GTGGGTCACGCAGATCACTTGCAGCAGAAGGATAAACCAGGCTTAACGCGCTCTGCGCTG
GACAATAAACCAGCTTTGATCTGGTCTATTGTGCAGTCTATTATAGTTCCTCAAAATATG
TGCCCGGGTGTATGATTGGGCCCTTAAAGTGAATATTTTCAAGACAGTTAACATTTTTCT
CACAAAAATTTTTTTTAGAGATACAGTTGAAATCAGAATTAATAGCCCCCCTTAAATTAT
TAGCCCCCCTGTTTATTTTTCCCCCAATTTCTGTTTAATGGAGAGAAGATTTTTTTAACA
CATTTTAAACATGATAGTTTTAATTACTCATTTTTAATAACTGATTTATTTTATCTTTTC
CATTCATTCATTCATTCATTCATTCATTTTCTGCCGCTTTTACGGAGCAGCAGTCTTAGG
AGAGAACCCCAGACTTTCCTCTCCCCAGACACTTCCACCAGCTCCTCCGGGGAGATCAGA
AGGCATTCCCAGGCCAGCCGAGAGACAGTCCCTTGAGTGTGTCTTGGGTCTTTTCCAAAG
CCTCCTCCCCGTGGCGGTGGGACATGCCTGGAACACCTCCCTAGGTAGGCATCCAGGAGG
CATCTGAAACAGATGCCCCGGCCCCCTTCAGCTGACTTCTCTCGATGTGGAGAAGCAGCG
GCTCTACTCCGAGCTCCTCACCCTATCCATAAGAGTGCACCCTGCCACCCTTCGAAGGAA
ACTCATTTCGGCTGCTTGTATCCGAGATCTTGTCTGTTTAGTCATGACCCAAAGCTTATG
ACCATAGGTGAGAGTAGGAACGTAGAATGACAAGTAAATCGAGAGCTTTGCCTTTCGGCT
CAGCTACTTCTAGACCACAACGGACCGGTACATCAACTGCATTACTGCTGCCGCTGCACC
AATCCGCCTGTCAATCTCACGTTTCATCCTTCCCTCACTCGTGAACAAAACCTCAAGATA
CTTAAACTCCTCCACCTGGGGTAAAGACTTTCCTTCAAGATGGCAAACCACCTTTTTTCA
GTGGAGCACCATGGCGTCTGAGTTGGAGGTGCTGATTCTCATCCCAGCTGCGTCACACTC
GGCAGCAAACCACCCCAGTGCGTGCTGAAGGTCCATGTTCGATGAAGCCAACAGAAAAAC
ATTGTCTGCGAATAACAGAGATTAAATCTTGTGGTCCCTGAACCAGATCCATTCCAGCCC
AAGGCTGTGCCTTGAAATTCTGTCCATAAAAATTAGGAATAGAATTGGTGACAAGGGGCA
GCCCTGTTGGAGTCCAACATGCACTGAAAACAAGTCTGATTTATTGTCGGCAAAGGGTAC
CATACTCCTACTCTGTTCATACAGGGACGAGATGGCCCTTAACAGATCGCCTCTGACCCC
ATACTCCCCAAGCACCCTCCACAGAANNNNNNNNNNAGTGAGGGTATAGAGCTGGTCCAG
TGTACCACGGCCTAGACGAAAACCCCTATTGTTCCTCCTGGATCCTAGGTTCAACCATTG
GCCCGACCCTCCTCTCCAGTTCCCTGGCATAGACTTTTCCCGGGAGGCTGAGGAGTTGGA
GCACTATAGTTGGAGCACACCCGACCTCCATGTGATGTTGTAAAGACGTGTCAGCCACGA
CAGCCCCACAACATCCAGAGACCTAAGATACACAGGGTGAATCTCATCCAACCCCACTGT
TTTGCCACCACGGAGCTTGCAAACTACCTCATTGACCTCAGCTTGGGTGATGGGTAAGTC
CACCCCTGCGTCCTCAGTCTCTGCTTCCTCAATGAAAGACATATTGGTGGCGTTGAGATC
TTCAAAGTATTCCTTCCACCGCGCAACCACATCCCCTGTCGAGATCAACAGCTCCCCATT
TCCGGTGTAAACAGCATCGATGTGGAGCTGCTTTCCCCTCCTGAGGCGCCGGACAGTTTG
CCTAAATCTCTTTTGGGCCGACCGATAGTCTTCCTCCATGGTCTCCCCGAACTCTTCCCA
ACCCTCTTCCGTAACTGTCTGGAATGCAGCATGCTTGGCCTGTCAATACCTATCAGCTGT
CTCGGGAGTCCTGCAAGCCAACCAAGCCCTGTAGGACTCCTTCTTCAGCTTGACGTCATC
CCTTACTTCCGGTGTCCACCATAGGGTTCATGGATTGCCGCCCCGACAGGCACCACAGAC
CTTATGGCCACAGCTCCTCATGGCCGCGTTAACAATGGAGTTGAAGAACAAGGATTACTC
AGTCTCCATCTTTCCAGCCTTTCTCGGGATCTGGTCAAAGCTCTTCCGGAGGTGAGAGTT
GAAAATCCCTCTGACTTGAGGTTTCAGCAAGACGTTCCCAGAGGACCCTCACAATACATT
TGGGCCTACCAGGTCTTTCCAGCTTCCCTCCCCTGCCAGCGGATCCAACTCACTACCAGG
TGGTGATCAGTTGACAGCTCTGCCCCTCTCTTTACCCGAGGGTCCAGACATACGGTCCGA
GATCAGATGAAACACCCACAAGTTGATCATTGACCTCCGCCCTATGGTGTCCTGGTGCCA
TGTGCACTGATGGACACCCTTATGCTTGAACATGGTTTTTGTTTTGGACAAACTGTGATT
AGCACAAGTCCCATAACAAAACACCACTCGGGCTCAGATCAGGGAGGCCTATTCTCCCAA
ACTCATCTCTCCAGGTATCACAGTCATTACCCACGTGGGCTTGGAAGTCCCCCAGCAGAA
CAATGGAGTCCTCAGTCTGGGTATTTTCCAGCACCCCTCTCAAGGACTCCAAAAAGGCCG
GGTACTCTGCACTGGTGTTTGGCCCATAGGCACATACCACAGTGAGAGACCTATCCCCGA
CCCGAAGGCGCAGGGAGGCGACCCTCTCGTTCATCGGGGAAAACTCCAAAAAGTTCTCAA
AAAGTTGAGTTCCAGAGTGCCAGCTGTGCGTGGAGGTGAGCCCAACTATCTCTAGTTGAT
ACCGTTCCACCTCCTGCACAAGCTCGGGCTCCTTTCCTTCCAGTGAGGTGACATTCCATG
TCCCAAGAGCCAGTTTCTGTGCCTGACGATCGGGTTGTCCTAACCTTCGACCACCACCCG
TTCCACAATGCACTGGCCCCTTACGGCTCCCCCTGCAGGTGGTGGGCCTGCGGGAGGATG
GTCCCACGTCGCTCCTTTGGGATAAGCCTGGCCGGGTTCCAGGCCACTAGGCACTCGCAT
ACAAACCCCAACCCCAGGGCTGGCTCCAGGGTGGGGCCCCGGCTGTGCCATACTGGGCGA
CATCATAGTCCTTGATGTCGATGAACTCGTAAGGGGTTTTTGAACCTTCTTTGCCATGAT
TACAGTAAATATTTTACTAGTTATTTCTCAAAACAATACTATACTGCTTAAAGTGACATT
TAAAGGCTTAACTATGTTAATTCGGTTAACTAGGCAGGTAAGGATAATTAGGCAAGTTAT
TGTATAAAGATGGTTTCTTTTGTAGACTATGGTAACAATATATAGCTTAAAACCTAATAA
TTTTGACCTGAAAATGAAGGACTAATAATTCTGATTTCAACCAAAGACTCTATAATTCAA
AATGATATCAGTTTTATCAGAATACAGATAATAGGTTTATCTAGGAGATGCAAAGAGTAC
CCGCAATTCTAGAATCACCCATATATATATATATATATATATATATATATATATATATAT
ATATATATATATATATATATAAACAAGTAATTAATAATAACAATAATATTTGTTATACAT
TTTAGATTTTTTTTGTTGATTATTATATTAAAATTATTATTATTATTGTTTTTCATTCAT
TTTATTTCGGCTTAGTCAGCGACCTTCTAGCTGTGAGACAATTGTGCTACCCACTGTGCC
ACCGTGACACTCACATTATTTATTTATTTATTTATTCATTCATTTATTTTTAAATTATTA
TTAATGTTGTTATTCTTTTTATCCTTTTTAAATTGATGACAGTTACATTTGTAGAAACCT
TCCAAATAGTGTAAAATGTACAATTTCTCTGAGTATAAATATGGCAACAACATCAGAAGC
ATTGAGACACTGAAATCCAGCAGATTTTGACAGATGTTTTAATGACAGAGTCAGTGTTGA
GTTACCATATGTGTGCATACTATTAATACACACACGCACACACCCACACATGTAAAGTCT
ATGAAACCTCATAATGCTCATTCTGAGACAGTGTTGTGTAAAACCTTCTTTTGTGGTCTT
TGTGTGATTTGCTGTCCACCTGTTAGCAGCTCAACAGATGGGACAAACACATCAAAATGC
CACAAGACACTAGCAAACTCTTCCACAAAGTGCCTTGCTGGCAAGACAAACATTACAAGA
GCAACAGATGGCTATACATGGTGTTACAATCAATAGACTTTGGCTTNGATAAAAATCAAT
AAATANNNNNNNNNNNNNNNNNNNNNNNNNNNNNNNNNNNNNNNNNNNNNNNNNNNNNNN
NNNNNNNNNNNNNNNNNNNNNNNNNNNNNNNNNNNNNNNNNNNNNNNNNNNNNNNNNNNN
NNNNNNNNNNNNNNNNNNNNNNNNNNNNNNNNNNNNNNNNNNNNNNNNNNNNNNNNNNNN
NNNNNNNNNNNNNNNNNNNNNNNNNNNNNNNNNNNNNNNNNNNNNNNNNNNNNNNNNNNN
NNNNNNNNNNNNNNNNNNNNNNNNNNNNNNNNNNNNNNNNNNNNNNNNNNNNNNNNNNNN
NNNNNNNNNNNNNNNNNNNNNNNNNNNNNNNNNNNNNNNNNNNNNNNNNNNNNNNNNNNN
NNNNNNNNNNNNNNNNNNNNNNNNNNNNNNNNNNNNNNNNNNNNNNNNNNNNNNNNNNNN
NNNNNNNNNNNNNNNNNNNNNNNNNNNNNNNNNNNNNNNNNNNNNNNNNNNNNNNNNNNN
NNNNNNNNNNNNNNNNNNNNNNNNNNNNNNNNNNNNNNNNNNNNNNNNNNNNNNNNNNNN
NNNNNNNNNNNNNNNNNNNNNNNNNNNNNNNNNNNNNNNNNNNNNNNNNNNNNNNNNNNN
NNNNNNNNNNNNNNNNNNNNNNNNNNNNNNNNNNNNNNNNNNNNNNNNNNNNNNNNNNNN
NNNNNNNNNNNNNNNNNNNNNNNNNNNNNNNNNNNNNNNNNNNNNNNNNNNNNNNNNNNN
NNNNNNNNNNNNNNNNNNNNNNNNNNNNNNNNNNNNNNNNNNNNNNNNNNNNNNNNNNNN
NNNNNNNNNNNNNNNNNNNNNNNNNNNNNNNNNNNNNNNNNNNNNNNNNNNNNNNNNNNN
NNNNNNNNNNNNNNNNNNNNNNNNNAAAACTGAGGGATGGGACAAGCATTACAAGTTTCT
GTTGGATACCCTCATGCTCTATGCAGTGTAGCTTTTTTTAAACCATTCCTGAGTACTCCT
CATTGTTAGACACAAAGATACATTCTGAATAGCTCCTTAAGATTATTTAAGCTCTAAAAA
AGACAAATTTGACATTTTATAAGATATATTAAAAACGTTCAGTTTCTCAATCTCGATTCA
ATGTGTTTTGCTTTTGACCTAACTGTGCACTTCAGCTTCTCATCTAATCTTCTGTCCAAT
CAAATCCTCTCTACAGTCTGAAAGGTCTAGCCCCATACAATAAGGTTAGTGCAATTTGAT
TAAGTAGGACATGGTTCTGAATTAACACCTATGTCAACCCTGGAACACCAATCCAATCAG
ATTTAAGGGATAGCTTTACAGTTTTATGTTAAGTTTAGCCTAGAGTTAGGGTTTTGTGCT
TCTACATCATTATTATCCAACTTTTAATCCTCCTTGATTTGGGAATAATTTACGATTAGT
ATTCAATTTAGGGCTAAGGATTAGATATGGATTACATTTTTAGAAGACTGATGTTCCAGG
ATCAACATAAATCCAGTATAGCATTGTACTTGTCAAACTCACAACCCACACCATAAGGGT
GAATGAAATCTGGTCAGAGGGTAGAGTATCCAAAATCTATACTCAAGTAAAAGTACAAGT
ACTTGCAAAATTTCTTACTCAAGTTAAAGTAAAAAGTAACAATCTTAAATGTTACTCGAG
TCAGAGTAAAAAGTACTTGATAAAAAAATTACTCAAGTAAATAGTTACTAGTTATTTTAG
ATTATATATATATATATATATATATATATAATGAGTTATTAAAATTGTTGTGTTTAGAAA
TGTGTTGAAATATCTTTCTGTTTAACAGATATTAGGGAAAATATACAGGGGGCTAATTTC
ATATATATATATATATATATATATTTTTTTTTGTAAATGTTTAATGTTATATTTTTAATG
ATTAACAGCGTGAATGACTAACATGGACAGGGACAATCACATTGAGCACCCCTAGCCACC
CTGGTACAAGGGGTGGTTCTTTTTCTTAAAATGTGGACCTTTTGTGGTTATTCACAGCAT
TTACAATTTATGAGATTTAAATACTGTATTGTAGTGACATTTTAAGCACTATTTTTAGTG
CTAGAGGGTGAGTGGCAAGTTTGGCGAGACTCCTGCTGGAGTCGATGCTCGAGGAACACT
CCGACTGGAGATAGAGCAGGGAGTGACAGCGCTCTATATAAATATATATCTATAAACTAA
AGTCCATAAATATATATATATATATATATATATATATATATATATATATATATATATANN
NNNNNNNNTGCGATGGGGGATGCGCAGCTAATCGATTCAATTGGGTAACGCCCTCTCTCC
CGACTGCTCCTCCCGTTCTCCTTAAGAAGGGAGTCTCTCCGGCCCAATCACTAGAAAGGC
AGGTGTTATTTATCATTTCTGATTGACCTGCTGATTAGCCGCCGGGCTCCTGGCATGCTC
TCCCCCCTTATTGGGTGTTCGATCACGCTTACCTCTCCACATACCCCCACTGCCCGCCTC
AGGCCGGGGAGCCGTCCGGCCTGCGCCACAACACCCCCCCCCCCCGCCCTCGAGAGGAAA
TCGGCTACAGCCATTTGTGCACCCGGCCTGTGGATCACCTTGACTTAAAAGGCTATAAAG
CTAGATACCAACGGGTGATCCACGCATTGGTATCCTTCATGCGGTGAAGCCACTGGAGAA
GAGTGTGATCTGAACAGAGGACGAATTCCCTACCCAGGAGGTAATAGTGGAGAGTGAGAA
CGACCCATCTCGATTGCCAGGCACTCCTTCTCTATGGTGCTGTACTTAGCCTCACTCTTG
CTGAGTTTTCGGCTAATGTACAGCACCGGCCGTTTCACTCCCGCCACCTCCTGCGAGAGA
ACCGCCCCCAGTCCCCAATCGGATGCGTCCGTTTGTAAAACAAAGGGGAGAGCAAAGTCA
GGAGCGTGCAATAGCGGCCCCCCGCAAAGTATAGATTTTACCTTTGAGAAGGCCTGTTGG
CACTGCTCCGACCATTGGACGGTATCCGGTCCCTCCTTTTTAGTGAGATCGGTCAATGAG
CTGACAAGGGCCGAAATATTAGGGACAAAACGCCTATAATATCCTGACAGCCCCAAAAAC
TGTCTCACCTCCTTTTTGGTCTTAGGTCTCGGACAGGTTGCAATAGCTGGAGTCTTATCA
ATTTGGGGCTGCACATGCCCGTGACCTAAGTTTAAGCCCAGATACCTTACCTCCACTCGC
CGAATTGAGCACTTCCGTAGGCCGTCTCAGCGCCGACAATACTGCCCTCAGATGTTGCAT
ATGCCGCTGCCAGTCATTACTGTAAATGATGATATCATCTAGATAAGCAGCGGCATATGC
TGTGTGAGGGCCGAGTATTTTGTCCATCAGGCGCTGAAATATCGCCGGTGCCCCGAACAG
CCCGAACGGAAGCGTCACAAATTGGTGTAATCCAAATGGCGTAGTGAAGGCTGTTTTTTT
GCGGGATATTGGAGATAAGGGGATCTGCCAATAGCCCTTCGTTAAATCCAATGTCGTGTA
ATATCGAGCAGCACCCAACCGGTCGAGCAACTCAATACGCGGCATTGGATAAGCATCGAA
TTTCGACACAGCATTCACCTTGAGATAATCCTCACAGAACCGGACCGAGCCGTCCGTCTT
AGGTACCAAGACAATCGGGCTGGCCCAGTCGCTGTGGGATTCTTCTACTACTCCTATTTT
CAACATATTACTCAATTCTTTCTGAATCACTTTTTTCTTGTGTTCAGATAGGCGATACGG
CTGGGTCCTAACAACCACGCCCGGTTCGGTCTCAATATGGTGCTGGATCAGGTTAGTACG
ACCGGGCAGGGGCGAAAACACGTCAGAGTACTCACGTTGGAGGTGCCGGATGTCAAGGAG
CTGGCTCGCTGAGAGATGAGTGCCCAGTAGCCAGCACCACGTCCTCCGGCTCCCTCAACT
GCTTAAGCAGATTAACGTGATAAATCTGACGCGAGTCAGCCCTGTCCGAACAAACCACCT
CGTAATCAAGATCACTGACTTGTCATGTGAACACAAACGGCCCTTGCCACTTGGTGGATG
GAGGTCTGGTTACACCCCGAATCCACCAAAGCTTGATATGTACCCCCTTTCATACTCACA
GGTATCTGGTATAGCCCGTCGTGACCGGGGGCGATGACTGGCGCGGCGGGGACGCGGATC
AATACACTCACCTCCTTTGCAGAGCAACTTTTTAGTGCGCTATCCTCGCGCCCGCGGCGC
CAATGAATCGGCCCAGACCTTCCCACTATACCCCCGGGGCCAGCAGGACCAACCGATTGA
ACCGGAGAGAGACCTGACGCTGTTTTAGAAGCAGCCAGGGGTCGAAACTCCACCCCTCCG
TTCTGATAGGCGCGCCCCTTCAGCGAGACCGGCTGCGGATCCGCCTTTGTGCACTGCTGT
CTGGGTGCTGGTGTGGGCGGTCTCCGCACTCTGGGCCTGGGAACAGGACAGGAGAGAGAG
ACAGAGAAAGAGGGGGAGAAGAGAGAGAGGTTATCTCGCTGACTCTGGACCTCGCCACCA
GCTGGATGGCCGTCTCAAGATTGTTCGGCCGGTGGCAATGGACCCACTGCGATGTTCGGT
AGTGGAGGCGGGCGATGAACTGCTCCAGCACCACGGCATCCATCAGCTGGGCTGTAGTTC
GGCCATCCTGCACCAGCCATCTGCGGCAGGCGTCACGGAGCTGCTGAGCGAACACAAAGG
GTGTACAGAAGCTAATCTGGGATCAGTTTATTGTACGGAGCGCGTCTGTCAGTCAGCACT
TATACATGCATTCACTGGTTCAGATGTTGCATATGAAAGGCGACGATCGACGCACAGTAT
TAATGTAAAGAAAGTGGGATAAAATGGTAAAATACGGGAGAATTTTGGCAAAAACGAGAG
GGTTTACGTGAGTGAAGTGAACACGAAGTGTTTGTGGAGAAACAATTTTGCAAAAGAACA
AAACATCTTTGCAAAGGGAATGCAAAACATATTTGCGAAGGAACGCAACACTTTGCGAGA
GAACGCAAAAACTTAGAATAATATATATTTTCCTCCCACCCATTTTTTTCTTTCAACCAT
TTTTTTTTCAGCCAATTTTTTTTCTCCTCCACAACGTCCCTTCTGGGGTTCCGTATTTTT
CAATGGATTAATTTCATTATTAGTAATGGCATAGCAGTCAAAATAAGGCAAATGAGCTCA
TGTATGGAACCTTTGTCATTGAAGGGAGGGTTTTTCGAACCACCCGAACCTCCCCTGGCT
AGAGGCCTGCATAGTTACCATTAATAAGGTTCAAATTAGGATAATTTGGACACTTACCAC
TACTTTTTTCAGGTTGGAGCTGGAATCCATGTTATATGTTGTGATGTCAGTTCAATGTAC
AGCGTGCATTGCATTATCAGACTATTGTTGTTGTTGACATCTTGGAGTGAAAACAGACTG
AACTTGAGGCTGGGTGACCTCGTCCGATAAACTTATAGGCTACTGCACAGACAACATGAC
TGTCCTTCTCAGATGGCCATAGCATGACGCAGTACAACTTGCACGTCTTCCTAGGCATCA
GCCATCATTCCAACACAGGTGCGCACGCCTTAACCGAAAGCGGGAGACGCGTCTCTACAG
CAACCTCTTGCGACACAACCTCTCCAATGCGGCGCCTCGTGAAATTTGCAAACAAAACAT
ATGGATCATACTTATTATCATTTGACAGTAATGGAGGAACGCCGCAAAATGTAGCGAAGT
AAGAGTAATGATTTTTCTCTATTAGTTTACTTGAGTAAGAGTAAATGTACACATATATAA
ATGTACTTAAAAAGTACACGTTACCCAATAATTTTACTCAAGTAAATATAATGAAGTAAA
TGTAATTCATTACCACCCATCTCTGAATCGGGTTTCAGGTTAATGTCATACAAACTTGCA
AAGCATGAACACAGACACAGTCCACTCTAATTCAGAGATATGACAGCACAAAGTTGATTG
TTTTGGTCTTCATGAACCACAAAAACATATTGAATCCATTTGAACGATGCTTTTTTTGTT
CTTTATGAGACTTTTATTTCAGTACGTTGATGTACTTCCAACTGAAACAGAATAGTGAGT
AGGGGGCGGGGCTTTCTTTTTGAACATATTTTCCTTCTAGCAAACTAATGGTAAGAGGGG
CAGCACGTCCTAATACTGCAGAGTTCTAAGTGTTCCAGGGTCAACAAGGGTGGAGCTTAA
GCTACAATGTTTCAAACAATCCATAAAATGTTTCATCCAATCAGATGTGCGTGTGGGCGG
TAGTTGGTCATGTGACACGGTAGCACAAATTTAGGCGCCAGTTTCAGAAATCCCATTTAA
ACGACATTATCGCAATCTGTAAGGTAAGGTAAGGTAAGTTAATTTCCTCAATATTTGCAT
GTAAGACTATTCATTACTCAATATAGGATATTGGTTGTAATTTTATAATGTATCTCTTTG
GTAAAATCTTCAAATAAGTCATAAATCGTTTGAAACCCTCGTTATTGAGGTCGTTATTAG
CAACGTCAGACCGGAGGAGAGAGACACTTTTTTTCCTGTGATCTATTATTATAAACAATA
ATATAATTATAATGATTATAATAGGCTAAAATAATACTGAAATGTTTCATATAATAAAAT
GATTTTAATAATAGTATAATAATAAATCTAAAAACAATAATATAAAATATTAATGTTAGT
CTAATTAAAATGATAATAAACAGGTACAATAAACATATTTGTCTTAGCCCAGGGACATCC
TTTATTATATACATTGATAATGATATATAAATAATAATTATGACAAATAGGCTTATAATA
GTAATGACATATCTTGTGTTAGCCCAGGGCCATCACTTATTATATACTATAATATTAATA
ATAATAATAATAAAATAATAATAATAATAATATATAAATAATAATGATAATATCAGGCTA
AAAATAATAATAATAAGAAGAAAATTCTAAGAAGAATGACAAGAATATTTAAATAATAAT
AACAACAACAGGCTTATAATATTAATAAAATATTTTGTGTTAGCCCTGGACCATTATTCA
TTCCAACAACAACATTTACAATAATATTAATGAATAAGTTATAATAAAAATAGTAATATT
ATTAATATATAAATAATAATGATAACATCGGGCTAACAATAATAATAATAACAACAACAT
AAATAATAATAATGTACAAATAGTAATGAAAATAATAGGCTAATAATAATAACGAAATAT
CTTATTAGCCCAGGACCCATCATTTATTATTTACTATAAAAGTAATAATAATAATAATAA
TAATAATAATAATAATAAATAATAATAATAATAATAATAATAATAATAATAATAATAATA
AGCAGAATTTTCAAATAATAATAATAATAATAATTATTATTATTATTATTATATTTAAAT
AATAAAACAATAATAATATGAATAATAATAATAATATTAACAGTTTTTTTAAAATATTTT
AAAAAAAAATTTGGCCCTGTGCCATCATTCCTTACAATAATATTTCAGCATTATTTTAGC
CTATTATAGTCATTATAAGTATTATTATTTATATTAATAGATCACAGGAAAAAAGCGTCT
CCCCCGGTCTGACGGTGCTTATAACGACCTCAATAACGAATGTCAATTCGAATGTCAACG
AATATCAAATGATTTATGCCTTATTTAAAGATTTTACCAAAGNNNNNNNNNNTTCACATG
TACCGCATGTCTTTGGACTGTTGGGGAAACCGGAGAACCCGGAGGAAACCCACGCACACA
GGGGGGAGAACATGCAAACTCCACAAAGAAATGCCAACTGACCCAGCTGAGGCTCAAACC
AGTGACCTTCTTGCTGTGACGCAACAGCACTACCTACTGCACCACCGCGCTGCCCTTCTG
AAATATGTGTTAATTATATTGCAGTTATAACAAAGATGACCAATTGTGTAATGATTTATT
TTAAACTTAAAATTGTTGAGAAAATTGTCAAGAAAAACAGTCAATTTTATAAAAAACTGT
ATATGTGTGAGTACGGAAAGTATTCAGACCCCCTTCATTTTTCACTCTTTGTTATATTGC
AGCCATTGGCTAAAATCATTTAAGTCTTTCTCCTCAATAATGTACACACAGCACCTTGCA
TATTCACAGAAAAACACACAATTTATTAAAAAGAAAAACTGAAATATCACATGGTCCTAA
GAATGCAGACCCTTTTCTGTTACACTTATTTAACTCATGCACTGCCTATTTCCTCTGATC
ATACTAGAGATGTTTCTACACCTTCACCCCAGTCTAGCTGTGTTTGGTTATACTGATTGA
ATTTGATTAGGTAAGCCACATACCTGTCCATATAAGACCTTACAGCTCACAATGCATGTC
AGAGCAAATGAGAATCATGAGATCAAAGGAACAGCCTGTGGAGCTCAAAGACAGAACTGT
GGCAAGGCACAGATCTGGCCAAGGTTACAGAAACATTTCTGTACACTTAAGGTTCTTAAG
AGGATATTGGCCTCCATAATCATTTAGGAAAACATTTAGGATGACCAGAACCCTTCCTAG
AGCTGGCCATCTGGCCAAACTGAGCTATTCAGGAAGAAGAGCCTTTTGAAAGGAAAAGAA
GAGCCCAAAGATCACTGTGACTGAGCTTCAGAGATCCAGTCGGGAGATGAGAGCCAGGTA
TAGAAAGTCAACCATCACTGCAGCCCTCCACCAGTCAGGGCTTTATGGCAGAGTGGCTCA
ACGGAAGCCTCTCCTCAGTGGAGTTTTCTAAAAATCCCCTGAAGCACTCCCAAGATGGTG
AGAAATAAGATTCTCTGCTTTGATGAGACCAAGATAGAAATTTTTTGGCCTTAAATCTAA
GTGGTGGAGAGAACCAGACACTGCTCATCACCTGTCCAATACAGTCCCAGCAGTGAAGCA
TGGTGCTGGCAGCATCTGTGGAAGTGTTTTTCAGCTGCAGGGATAGGACGACTGGTTTCA
ATCGAGGAAAAGATCACTGCGGCCAAGTACAGGGATATCCTTGATGAAAACCCCCAGAGT
AATCAGGACCTCAGACTAGGCCAAATGACCCTAAGCATACAGCTAAAATAATAAAGGTAT
ATTTTGAATTTCCTTTAAAAAATCATATCAAATATATATATATGAGAGAGAGAGAGAGAG
CACTAAACTTCATTTCTTCAATTAGATTCAAAATGTGAAAGCCAAACAGGTTTTAAATGT
TATGAAATAAAAAAAAATGATGACAGAACTTTCACTTCAGACAAAGTTTCCCTTTGAATG
TTCGAAAACCATCAATAACCAGATTAAGCGCGGGAGTCGGTGAGGTCTAATCAGTCACGA
ACACCAGCAGTGCGCTTTTTTAATCATCGATTTGTACCGTTTGTGTCAGCAGAATGTGAT
GTACCCCTGAAAGCACTAAAGATACTTACTTTTCAGGAATACTAACATTAAAAAAAGTCT
TTTCGTCAGTGCACAGTATTTAATTTGACCTGACTAGATTTAAAGCCACAGTTCACCTGA
AAAAATGACAATTCTACCTGTTTTGCCCTACATTTTTTAGAAAATCTTATTTTAACTGTG
TGATTTCACTGTTTAGAATTTGCAAAAAATGATTTTCTAAAATTATATAAAGGAGCAAGT
CCGAGTATTTTTTTAACGTTGTTACATGACGTTATCACATGATCTAATAACTAGATCCGC
ATGCATGTGCACGCATGTGAGTAACCTAAGCAGTACCACCACTTCCTATACGAAGAGTAT
GCAGGCTGCGTGGGGCCTGTACTCCAGAGGGGGGCGCCATCTTGGTTGCTAAAAAAATAT
ATATTAACATTTATTTAATAATATTTTCGTAAAATGAGTTTAAATATAAGATATATTGAT
AATATGTTGTTAAATACACACACACACACACACAAAAAAAAAAATTATGACGACCGCAAA
AACAAACATGTGACGAATTTTTTTTCTGTGCACGCCCTTTTCCCATGTTGCTGATAATTA
CACAATTACAACAACACTTTACACTTCTGTTTATACACCAGCTACTGTACAAACATGCAC
TGCACAATTATTTCACTGTATGTATTATTTATTATTATATAGTTATTACATTATACAATG
ACATATTATATAATTCTTTGCAGTTGTTTATTGTTTTGTCTATTTCTATACATTTCTTAT
TGTTATTGTTATTATTGCTTGTTTCACTGCAATGACAATAAAGTCTTTATATCAGTAGAT
TGGAATGTTTTTAATAGGCCGGTTTTTCATTTTTGTACATTATAATATGAAATAACAAAA
CTGACTCATTCTGTGATTTCTGAAAGATCAATAATATGAAATAAGTCAAATTACTGCAAG
CTACAGGCCCTAAACCATTTTTATTGCTTCAATTCATTAATGATGATTTTGTTCTGAATG
TTAAAAGCTTTTGTTTAAAACACACTAGTTTTAATACACTTTTTAATTCGTAAAAAACCA
CAAATGTTTTTGATTTATACTCACAGCAAGGGTCAGTGTTTGTCAACATAGATTATAGTG
CAAGTTCAATCCACATTTTGGTTGTAGTTAAGACACAATATGTACAGTGCTTGACTAGCC
CCTTGTCTTAATGGTATATCATGGGTTTTTCTTTAAATGACCAATTTCTTCTGCATTATA
CATGCAGGATTAATGCTGAAATTTGGCACAAAAGATGTTAAGGTGGCCTGATCCATACTG
CACTGAGGACCATCCATCTCTACATGTACAGAAATGGTTTATTCATTACCTTTTGTAAAT
GTTTGAAATTGGAAATGCTTCTGCAGAAGACATGTCCATGTTTATTTTGATGTAATCTAT
TATTTTATGATGTAAATATTTGAATAAGTATAATTTTAATTGTTTATATGCAGATTTATG
TGTATAAATAAATAAATACATGTTTAAATACATATGCTTGTTTGTTTTTGTTCCTCTGTG
GAGGCACCACAGTAAACTTTTGCATAGGACACCCTTTGGCCAGCAGCGGCCCTGAACCTA
AGTGACATGAATTTACACAGCAAGATCATTTTAAATTCATTTTCTTTGATAAAGCTTCAA
ACTTAACATGCTTGAGACCTCTATGACCTCATATCCGACTGCAGGTCTGCTCATTCCCCA
AGTCCTGCTGTGAGAGAAGACTCCGCACCTGTGATTATCGGCTACTGACCCGACGCCTCA
CCCTCCATTAGGTGCCACTCAGCAGCCTTTCCATCACCGGCGGGGAAATGAGAGGTAATC
GATCACATCAGCGCAGCCCTGATAAATCACGCTGTCTATTCTTCTCTGTATTGAACAGGC
ACACAAAAAACACGACACAACCCACACACAGCGTCAGCTCGGCCTCTGCTGCTGCTGCTG
CTGATTGATCCTGCAATCCGATCCTGCTCAGACCCGCAGTTACTTCACTTTTACTCCAGT
TTCCTTTTTTGTAGTGTTATCCAAAGGGACCTTTAGGAATAATATTATTTTAAGTTCAAC
ACAGTTCACACACTCAAAAATGAAAATTCTGTCATCATTTAATCACCCTTCAGTTTTTCC
TAACTTGTTTGTATTTCTTTCTTTTGTCGAATACAAAAGAAGATATTTCGAAGAATGTTG
AAAATTGATAGCCTCTGACAGTCCACAGTTAAGGACAGTTTCCTTTAGGAGGAAAAATAC
TTCACTCTAATTTTTGGCTGCGTGGGGGTCCCTTATAATAAATCAATCATAAAATGTGCT
CCCCCCTAGCCCTCCCACCAGATTTTGGTTTGTTGCCTCAGGGCAACAACGTTCAGTTAG
GACATTGAAACACCTTGGTTTTCAGTATATTATTATATGTGAAATAGGTACAAACAAGCC
ATAAATACATTAGAAAAGTCTTAATTTAACATAATATCAACAAGTAATTTTTCATCAATA
ATTTTTCACCAATAATAATAATTTTTCATCAATAATGGTGTATGTTTATGTGGGGTACCG
ATAGAATACTTATTTAACAATGTTTATTATTTACTGTGGAACCTCAGAAAGCAGTTGTTG
GTGGATGTGAAGCAAAGCTGGGTGCCACATTTTTGTCACTTGGCTTTAGGTCAGAGGTGT
CCAAATTTAGTGGGCCGGTGTCCTGCAGAGTTTAGCTCTAACCACACCTGAACCAGCTTC
TCAAGCTCTAACTAGTATACTGGGGTTAGAAATGGGGTTTTCCCCAGTCGCGACGCTGCA
GANNNNNNNNNNNNNTGCTGGACTCAATTCCAACAAAATTACTGAAAGAGCTGCTACCTG
CTATAGGAGAACCTCTTCTTAACATTATCAACTCTTCTTTATCTATAGGCCATGTTCCAA
ACTCTTACAAGCTAGCTGTTATTAAGCCTATTATTAAGAAACCGCAACTAGACACCAACA
ACTTAGCTAACTATAGACCTATTTCAAATCTTCCATTTATGTCTAAAATACTAGAAAAAG
TTGTTTCCACTCAATTATGCTCTTTTCTGCAGACGAACAATATTTTTGAAGTGTTTCAGT
CAGCTTTCAGGGCTCACCACAGTACAGAAACCGCCTTAGTGAAAATAACCAATGATTTAC
TCTTAGCTGCTGACCGAGGGTGCGTCTCGCTATTAGTTTTACTCAATCTTAGTGCGGCAT
TTGATACCATTGACCACAATATCCTCATAAATCGCTTAAAGTCTACAGGTGTCCAGGGAC
AGGCTCTACAATGGTTTAAGTCATATTTAACTGACCGCTACCAGTTTGTGAATATTAATG
GACAGCCTTCACAAGTCAGCCCAGTAAAGTATGGGGTGCCTCAAGGATCAGTTTTAGGCC
CTTTATTGTTTACAATTTACATGCTACCTCTGGGAGACATTATTAGAAGACATGAGATCA
GCTTTCACTGCTATGCAGATGATACTCAATTATATATTTCAACTAAACCTGACGAGACGT
CTGAACTTTCTAAACTAACTGAGTGTATCAAAGACATCAAAGACTGGATGACCAACAATT
TTCTTCTCTTAAACTCCGACAAAACAGAATTATTACTTATTGGGCCTAAATCTTGCACAC
AGCAGATCTCGCAACTCAATTTACAATTAGAGGGATACAAAGTTAGTTTTAGCTCTACTA
TGAAAGATCTGGGTGTCATATTAGACAGCAATCTAACTTTTAAAAACCATATATCCCATT
TCACAAAAACTGCCTTCTTTCATCTGAGAAATATCACTAAATTACGAAATATGCTATCCA
TCTCAGATGCAGAAAAGCTAGTCCATGCTTTTATGACTTCGAGACTGGATTACTGTAATG
CTCTATTTGCTGGCTGCCCAGCATCCTCTATTAACAAATTTCAATTAGTACAAAATGCAG
CAGCCAGAGTTCTGACCAGGTCTAGAAAATATGATCATATAACCCCAATTTTATCCTCCT
TACACTGGCTGCCTGTTAAGTTTCGTATTGAATTTAAAATATTACTTCTCACCTATAAAG
CTCTAAATAATCTAGCTCCTGTTTATCTAACCAACCTTCTGTCTCGCTTCAAACCAACTC
GCTCTTTAAGATCTTAAAACTCAGGGCTTCTGGTAGTACCTAGAATAGCAAAATCAAGTA
AAGGAGGTCGAGCCTTCTCTTTCATGGCTCCTACACTCTGGAATAGCCTTCCTGATAACG
TCCGAGGCTCAGACACACTCTCCCAGTTCAAAACTAGATTAAAGACCTATCTGTTTAGTA
AAGCATACACTCAATGCATCACCTAGCGGGTTCCACACAGGCTTCTGCATCTTGCTTATA
TACACTATGAACAGCAGCTACGCTAATTATTCTCTTTATTCTCTATTTTCACCTGGGGAT
ACTCATCCCGAGGTCCTCAGATTATGCCGAGTCACTGATTGGATCCAAGACCAGCGACGT
GATGATCCCAAGGATTCCATATCCGGGACCAGGCCATATCCTGAGCTGCTGCTGCGCTGA
TGGTCGTGGGGAGTGGAGAACATGAGTCTGATTCCAGCGACGCTCCAGGGACAGACGAGT
CTTCGCTGAGGCCATCTTCCAGCCTAAACCACGGCGAATGAAGCTCTGCACAAGACTTTT
GGCCAGCGGAGAAACTAAAATGGTCGTGCCCAACTGAGTCTGGTTCCCTCAAGGTTTTTT
TTCTTCACTCCCATCAGGTGCAGTTTTTTTTCCCTCTCCGCTGTCGCCACTGCCTCGCAT
GGTTCAGGATTGGTAGAGCTACGCATCGATGAATTTGCTCTTTAGTGTTTGAACTCTCAG
TAATGATTAAATTACGCTGAACTGAGCTAAACTGAACTGAACTGAACTTAAACACTAAAA
CATGAACCACACTGTTCCAGTTACTATGACCATTTATGTGAAGCTGCTTTGACACAATCT
ACATTGTAAAAGCGCTATACAAATAAAGCTGAATTGAATTGAATTGGTTCGATCCAGGGA
AGACCAAGAAGCAATCAAACTTCTCGAGTGCAAAACACAGAAAATTAATGTGGAGGGTGT
CCAGCGGTATGCCACCCCTCTCTTGGGCAAACCTGGTGCTCCTACACTATCGAGTACGAC
TCGATCTGTCATGCCTACTTTGAGAAGTATTGAGAGGAAACTCCAGAGAGACCCTGAGAA
AGCAACCATCTACTCTCGTGAGATTGAGAAGCTCATTAAAGCAGGCTATGTCACTAAAAT
TTATCCACAAGAAATCAGCCAGTCTAAGGAGGCCTGGTACATACCCCACCACCTGGTGTG
TCACAATGATAAACCCAGACTGGTCTTCAATTGCTCATTCAGGTCTCAAGGCCAGTTTCT
GAACAATCAACTTCTCCCAGGGCCTGCACTTAGTCCATCATTATTGAGCGTTCTTTTAAG
ATTTCATCAATACAATGTGGCTGTAAGTGCAGATATCCGGGGAATGTTCCATCACGTTCG
ATTGTTACCTGAGGACAGACCTCCTCTCCGCTTCATTTGGCGAGATCTGCAATATGAGAA
CTGTCCAGATGTATATGAATGGCAAGTTTTGCCATTTGGTACAACCAGTAGCCCATGTTG
TGCCATTTTTGCTGTGCAGCAGCATGCTCACAATAATCAAGAGAGCTACCCAAGTGCTTT
ACAAACAATCCAGCAAAGCTTCTATGTGGACAATTATCTAGCAAGCTTTCCCACCACATC
GGAAGCCAGGGTGTCCGTTGATCAACTGCGCAGCCTACCAGCTACAGGTGGCTTTGACCT
TGGACAATGGGCTAGCAACCAGCCCACAGTAATCTCACATCTACCCACTGAGGCAAGATC
TTCAGCTGCAGAACAGTGGCTTGCACAAAATAGAACTGATCCAATGGAACCAACTCTGGG
CCTTAGGTGGAACTGTGCTGCTGATACACTGGGATACCACTATCGTCCAATAGAACATGC
TACCCTGACAAAGAGAACAGCGTATCAAATACTAGCCACACAGTATGATCCACTGGGCTT
CATTGTGCCTTTTACCACATGAGCCAAGGTGCTCATTCAACAGTTGTGGTTTAAAAATGA
GATTGGGATGACCCAAATTTACCACAAGATCTCAGCAAGTCCTGGGACACATGGGAGAAC
GAGTTAAAACATCTCAGCGATATAGCCATACCTCGTTGCTACTCATCTATTCCCCACGAT
GCACAACAACAGTACGAACTACATGTGTTCTGTGATGCATCTGAACAGGCTTATGGGGCT
GTGGCTTACTTGGTAGAGTATACAGATGTTATTTATTCAACCTTTGTCATGGCCAGATTG
AGAATTGCTCCTAAGAGGCAACAATCTATACCTCGACTGGAGTTATGTGCTGCACTAGCA
GGTGCACAGCTGGCAAAGCTCTTGAAAGAGGAGATCACCCTTAAAATCCAGCAGATAGTT
TTATGGACCGATTCTACAACTGTGCTAGAGTGGCTCCAGTCCGATTTATGTCGATTTAAA
GTTTTTGTTGGAACACGGGTCTCAGAAATCCAGGGTGTGACTGAGCATAGTACTTGGCAC
TATGTGGACACACAGCAAAACCCAGCAGATGATATCACCAGGGGTAAACCACTCCTAAGT
TTTACTATTCCTGGGCGCTGGAGTCAGGGACCCTCATTCCTAAACCTGGGTCCTGAGCAC
TGGCCAAAAAGACCTGAACCATCAAGGTCAGAAGGATTACCTGATTTAAAGGGTACCACC
ATCTGTTGTCTGATGACTGTGGTACCAAATCATACTTTCCCCGATGCCACTCATTTCCAT
ATATGGAAAGAGTTAGTGGAAGCGACTCGACAGGCCAATGAAAAGGCGACAGGTAGTCAA
GCAGATGCTCAACTCATGGACCATCGCGCAGCAGAATTGGAATTACTAAAAGGGTGTCAG
GCTCAAAGCTTTCTTGAGGAGACCGCAGCCCTGAAAATGCACAAACCTGTACCAAATCAC
AGCCGATTAAGATGTCTTGCTCCAGAGTGGGATGCGGTCATGGAGGTAATCAGAGTCGGA
GGATGATTACGAAGGCTGGAAAGCCTAAATGCTGAGGAAATTCACCCTATAGGATTAGAC
CCACAGCATCCAACCACAAAGCTTCTCATCGAAGAGTTTGATGAGCGCCTGCTCCACCCA
GGTACAGAAAGAGTGTACGCTGAACTTCGGAGACACTATTGGATCTTGAGAGGGCGGCAA
GCTGTTTTAACATCACCAGCTTAAATGTTCATCATGCCAACGATGGAGAGCTCAGCCTAA
AGTACCAAAAATGGCAGACCTACCACCAGAGCGGCCCAGGATTCTCTGCCCACCATTCTA
CTCTACTGGAGTAGACTGTTTTGGTCCATATCATGTAAAAATAGGCAGACGAGTAGAGAA
ACGTTAGGGAGCCACTTTTAATTGTCTCACAACAAGAGCGGTTCACATTGAGCTCCTTAA
CTCCATGGATGTGGACGCCTTCTTGCTTGCTTCGCAACGATTCATAGCCAGACGTGGCAG
ACCAAAGGAGCTTAGGTCAGATTGTGGCACAAACTTCCATGGGGCTGATCGAGAGCTAAG
AGAAGCCTTTGCTGTCATGGAATCCCCATTACAAGAGCAGCTAGCTGACCATCAGATCAC
ATTTAAGTTCAACCCTCCTCATGCACTGCATTTAGGTGGCACTTGGGAACGAGAGGTTCG
TTCCATAAAGACTGCTCTACGGGCAGCAGTTGGTGGCCAGTCTGTTTCAGAAGATGTCCT
CACTACCGTATTAGTAGAGGTAGAGGGCATTTTGAACTCAAAACCGCTTGGATATGCCTC
CACGGATATTGCAGATCCAGATCCTATTACAACAAACCTTCTCCTCATGGGGCGGCGGGA
TGTGTCACTACCACAAGTGACTTATGCCTCAGGGGAAATGGGACGGTGCAGATGGCGCCA
TTGTCAAAATCTTGTGGATCAGTTCTGGACTCAGTTTGCAAGGAATTACTTGGCCACACT
ACAAACCCGCCAAAAGTGGCAAACTTCATCCGACAATCTGAAAGTGGGTTCAGTGGTTTT
GATTGTTGACCCACAATTGCCCAGGGCTCAGTGGCTCATTGGCAAAGTAACATAGACTGT
TATCAGTGATGATGGTTGTGTAAGATCTGCAAACATAAGATCTGCTCATTCAGTTGCCAG
CCTTTCAAGATGACAGTAAAGACTCTTAAAGAATTCTCTTGACTTGCACATTCGCTGTTC
AAATGTGGGGCTGGCTGTTCTGAATTCTTTATACTATGGCTGTAACACGATTTACTAAGT
GTTCTGTAAAGGGCTTATATTATGAATGTAGGATGTAACTTCCGGAAGATGCGTATTTGA
GTCCATATATGAGAAGTTGTATATGCTGACTCATCTGAGTGAGACGCTATTGCCATCCGT
GAGATATTGTGAGGTGTGGGGTAAAGTTATTGCCAAGTAAGTTTGTTCTTTCATATGATG
TTTGTAATTACCCTTGTATGCTTGATATTAAGTGCGTGATGTTGTTAATGACCCTCGAGC
GGGAGTATTCGTTTTCGTGTAAACCAAAAGTGAAAGTGCTGCCACCATCAGCATCGCGGC
TAATCCCGATGTCATCGTTGAGATCTCGTTTGTTTTATTATGATTCAGTTTACTATATTT
TATATTTGTTATGCCTTATGCTGTCACATGCCCTTTATATAATGTAGCTTTAGTCATTTA
TGTCTAATTATATTGTTTACATTGAGCATACATTAGTCTATACATTAGACTGCACTTTAA
GAGAGCTGCAAATACTGTGTTGTTTGTTATGGGATATTTATTGTGTCAGTACATACATAT
TTTCGTGTTTGATATTTTTTTATTTACGTATACTTCATAAACTCATAAATAGAAGATGGA
AATTATCTCCTGACTCCTACTCCTTAACCAGAGTGCTGAAGTGGTCAGCAACATTTAAAG
TAGAACTGGCATTCTAAATTGGGCAATAACCAACAGCACACATGATACACTCTCAACATA
GATAGACCCTAAACAAATACACATGATACACTCCAAACATTTGCACACATCATTTGAGAC
CTCATCAAGATGGTGCTGCGGATGGCCACCTCGGTGTGGAGCTCTCCAGTGTTTGCACTG
TTTTCGTTAGTCTGTCCTGTTTTATGTTTATCAAACACAATCAGTTACACCAGGGACGAG
CTCCTGAACATTTGGCAGTGCATACCAACTAATTAAGAACCGGATTTTGATTTCTCTGGC
GGTTTGTGGAACATTGTAGTTGGCGGAGCAGCTGCACTGTGGAAATGCTACAAGATGCGG
AAGCGAGCCGGCACGCTCGTCAGGCTGAGACAGTGAGGCTTCAGAACGGTGCTGCCCAGC
ATCCATCTGGCGAATCTTCGCTCTCTTCCTAACAAAATGGACAAACTACTTCTGCTAACA
TGCAAAAACAAGAACTTTAACAACTCTGCTGCGCTGTGTTTCACGTAAACCTGGCTAAAC
GAAGCCATTCCGGACAGCGCATTACATCTACCGGACTTTCAGCTGTACAGAGCAGGTCGC
GATGCATAGCCAACGGGCAAAATGCGCGGCAGTGGGACATGCTTTTACATCAACAGAAGG
TAGTGTAGAATTGTAACTGTGTTAAAGAAGATGTACTATCCTGATGTGGAAGTACTTTTC
ATTAACTGTAAGCCATTTTATTCACCAAGAGAGTTTTCTTTGTTCATTCTCGTCTGTGAT
TAAATTCCACTGCAAGCACACGTGAGTACTGCGCTGCAACAGCTGGCTGATCTGATCACA
GAGACAGAACAACAACACCCGGACTCTGTTTTTATTATACTTGGTTTTATCATACTTGGC
AAAACTCACACATGAGCTGCCTAAATTCAAACAGCACATTACATGCAAAACCAGAGACAA
TAACATTTTAGACCATTGCTACACCACAATAAAGGATGCATATCGCTCATGCAGAGCAGC
TCTAGGACTCTCTGACAACTGCCTGGTTCATCTTATACCAATTTACAGGCAAAAACTTAA
AACTACTAAACCAGTATTAAGGACTGTTAAGAGATGGACCAACGACACAGAGCAGGTCCT
ACAGCCTGTTTTGAATGCAATGGCTGGAGTGTTTTTGAAGCTGCAGCCACAGACCTGGAC
GAGCTCAGATACATAAACTGTAATAACATACATCAGTTTCTGTGAGGAGTTATGCATCCC
TACCAGGACCTACTTATCATTTAACAATGATAAACCATGGTTCACACCAAAACTCAGATA
GCTTTGTCAGGCCAAAGAGGATGCCTACAGGAGTGGTGACAGGACCTTGTACAATCAGGC
CAGGGACACATTGACAAAAGAGATTGGTGTGGCAAAAAAAAAAAAAAAAAAAAAAAAACA
TGCCAAAAAGCTGCAAAACCAGTCTTCAGCTAACAACCCTGCATCAGTGTGGAGAGGTTT
AAAAGGTTTCACTAATTACAAGACACCGTCCCCCAGTACTGACAGCAATAAGCATCTTGC
AAACGAGCTGAATATATTCTACGGTAGATTTGACACCTCTGACCAGACACCTCACACCCG
TCTGGACCATCTCCCTACACAGCCATCAACATCACATATACAAAGCCTGGACCATCTCCC
TACACAGCCATAAACACCACATCAACACAACCCAGACCATCTCCCTACACAGCCATCAAC
ACCTCCAGCCATCCCCCAATCCCCTCCCCCCAGTGACAGTGTTTCACCAGCCTGTCTGAG
AACCTGCACTGACCAGCTAGCTCCTATTTTCTCACAGATCTTCAACAGATCATTGGAACA
GCACTAAGTTCCATTCTGCTTTAATCGCTCCACCATCATCCCAATCCAGAAGAAGCCAAA
GATCACAGAACTCAATGACCACAGACCTGTTGCCTTAACATCTGTAGCCATGAAGTCATT
CGAAAGAGTGGTGCTAGCATATCTGAAGGACATCACTGGACCCCTGCTGGACCCCTACAG
TTTGCCTATAGAGCAAACCGGTCTGTGGATGATGCAGTCAACATGGGACTGCATTATACC
CTACAACATCTGGACAAACCAGGGAACTACGCAAGGATTCTGTTTGTGGACTTTAGTTCT
GCCTTTAAAACCATAGTCCCATCACTGTCTGAGTACAAACTGACCCAGCTCTCTGTTCCT
AGCTCTGTTTGTAAATGGATCACCAGCTCTCTGACAGATAGACAACAGCTAGTCAGAATG
GGCAAAATCACATTCGACAGCTGCACCATCAGCAATGATGCACCCCAGGGATGTGTTCTC
TCCCCACTGCTCTTCTCCATGTACACCAATGACTGCACCACAAAAGACCCCTTCATCAAA
CTCATTAAGTTTGCAGATGACACTACTGTTATCGGCCTCATCCGTAACATAATGAGTCTG
CATACAGACAAGAGGTGGAGCGGCTGGCATTATGGTGCAACAACCTGGAGCTGAACATGC
TCAAAAACAGTGGAGATGATAGTGGACTTTTGGAGAAACCCCTTTGCACTCCCCCCACTC
ACCATCATGAACCGCACTGTGGCTGCAGTAGAGTAATTCAGGTTTCTGGGCACCACCATC
TCTCAGGATCTGAAGTGGGACATTCACATGGACACTTTTGTGAAGAAAGCTTAGCAGAGA
CTGTACTTCCTTCGTCAGCTGAGGAACTTAAACCTGCAACAGGAGCTGCTTGTGCAGTTC
TACTCCGCTGTCATCCAATCCATCCTCTGCAATTCAATCACTATCTGGTTCGGCTCAGCT
GCCGAAACTGACCTCCGTAGACTACAGCGAATAGTCCAGACTACAGAACAAATCACTGGC
ACTACCCTTCCTACAATTCAAAAACTGTACTTTTCCAGAGTGAGTAAAAGGGCTCGCAAA
ATCACCCTAGAAGCCTCGCATCCAGCACACTACCTGTTCGAACTATTACCGCATGGTCGC
CGCTTCAGAGCACCAAGCACAAAAACAGCCAGACACAGAAAAAGTTTCTTTCCTCAGGCC
ATCTACCTTATGAACAGTTAAATATCCCCCAACTGTGCAATAAATATGTGCAATACTTTC
TCAAACGCACTTGTACACAGCACCTTATATAAATATAAAATGCAATACTTTCTCCTTTTG
CATTTGTCCATAGCATCTTATAACCTGTATATTTAGAACAAATCTGTACAACTCAACATC
CAGATTTCTTGACTAACTGCAACTCTGTTTAATGTTTATTGTATTTTTTATATTTGTTTT
GTGTTGTTTTTTTCACTTTATGTACACTGGAAGCTTCTATAGCCAAAACAAATTCCGCGA
GTAGGCTACAGGATAAGGAAAAACTGAAAAAAAGTGCAAATTTGTGATCTTTGTTCAGAT
ACATTGGATCTATTCTCACTGCTAAAATAGACCTAAACAGTTTTTATTTTATCAAAAATA
TATAATATATTTTTAAAAAGTTGATATAAAATAAATCGGGATTTGACTAACATGAAAAGT
GACCAATCAGTTAACCTTGTCTAGTTTTGTGTGAAACTTAAGGGCGGGAAAAAGGCCTTT
CTGTGTTACAGTGGCAGAAAATAACAACTGAAAACCGTCCTGGTTACGTACGTGGGTTAC
ATACGTAACCAGGACGTTCGCCTTCATAAGGGAACTCCTATGAGTGTCTGTATAAACAGA
CTTTGGGAGACTGTATGGAAAGCGCCACAGCAGCCAAAGCCCGTCATGCTCCTTATGTGT
AGTCTGCCAAGCCACAGCGCCTCTGAGGAATCGGATGAATAGATCATGCTTCCCAAGCGT
TTTGCCATCCACCGCGTCATGATGAGTGGAGATGGCAGCAAAGTAAACCTTCATTGTGGA
GGGTGACAGCCTAAACTCCAGCTTATCCTGAAGGAAGGATAACACAATGCTAATCTGGCA
AGTTTGGGGGTCTTCTCGGCGAGAAGCGCATCACTCAGAGAACAGACTCCACTTCAGGGC
GTAGGCATGCTTTATAGAGGGTGCTCTAGCCTGAGTGATGGTGTTAAGTACCGCGGGCGG
TAAGTCACCTAAGTCTTCGCCAAGGAGGTGCCGCCGCGAGGAGTGTGAGCTCCGACACCC
AGGTCCCGTTGTGCCAGAGGGGCGCAACGAACAAGTTCTTCTCCTCGTCCTCCCTGACTT
TGCACAAAGTTTGCGCAATTAGGCTCACTGGGGGAAACGCATACTTGTGCATGGCCGATG
GCCATCTATGAGCCAGTGCATCCGTGCCGAGGGGGGCCTCGGTCAGGGAATAAAACAGCT
AATAAAAAAAGCACTTTGTCTCTGTGCATAATCAGCCAATTGCGAAACGAGGCTAGAATG
AGCCAGTCGTCGAGATAGTTGAGTATGTGGATCCCCGCGAACCGCAGTAGCGCTAGAGCA
CCCTCCACGAGCTTGGTGAAAATCCACGGAGACAGAGAGAGCCTGAAGGGGAGTTTTTTG
TATTGCCACGCTCGTTTTTCGAACTCAAACTGGTGGCATGGAAAAATAGATCTGATTATT
CTAAAAATATTCTAAAAATAGAAAATATGGTCAGGTCTATGGCTGCAAACCAATCCTGTG
GACGGACGCTCTGAAGCAAGTGTTTCTGGGTGAGCATTCTGAAAGGCTTTTTATGTAAAT
GACAGATCAGTCTGCGCAGATCTAGGATTGGCCTTAACCCCCAGCTCTTTTTGCTCACAT
CAGTAAAACCCGGACCTCATCTCCGCTGGAGGGACCTGCTCAATTGCATCCTTCACCAGG
AGGACAGCAATCTCCTCTCACAAGACAGGGGCACTCTCTGGGATAACCCTTGTGAAAAGG
ACACACGTGAACTTGGGGGGGGCGAATAGCGAACTTTATCGCATAGCCGAGTCTGACTGT
CCGCATGAGCCACCGTGACGCACTGAGCAGCACTAACCAGGCCAGCAGAGAGCATGCTAA
TGGCACCATCGGAGCGATCGCTGACGTGCTAGCGGAGAGGCAGCTCCCCAACTCCCCAAG
GGTGTTGCCGAACAAGCCAGCTTGGGATATGGGAGCGTTAAGAAAGCGAGCTTTGTTAAC
TTCACTCATATCGGCCAAGCTCAGCCAAAGGCGGCGTTCCTGGACCCACTAATGTGGCCA
TCGTCTTCCCCAGGGCACGAGCAGCCGATTTGGTGGTCATGAAAGCATAATTGGTTGCCG
TGTAGAGCTCGTGCAGCAAGCCCAGGGGAGAACCGCCCTCCTACATCTCGGCCAGCTTCT
CGGCTTGGTAGAGTTGATAGGTGGTCATAGTGTGCAGAGCGGAGGCGGCCTGCCCTGCAG
CAGTGTAGGCTCTGGCCATGAGAGACTCAGATAACCTGCACGCTTTGGAAGGAAGTTTGG
GTGAATCTCTTCGAGTGGTGCGGCCCCACGGACAAAGATTGACCACGATAGCACGCTCCA
CTCAGGGATTCGCCGCATATCCCCTGGCCGCTCCACCATTGAGGGAGCGCATGAGGACCG
GGCAGAAAAAGGTGCCCTTCGTGCCTGCGGGAGCTCGCTGTGTACCTCCAGGAAGAAGGG
GACGGGGGGGTCTAAAAGGCTTAGCATTTGCCCTCAGAAAGCACCTGTCTAAGCGGTCCA
GCCGCGTTTCTGGGGGACAAGCCATCTCTAGTCCCTCGGCCAAAGCAGCCCGGAATAACA
TGTCCGACTTCAGGTCCGAAACCTCACTGACAACCCCAGAGGGTGGCATGGGGTCCGGAT
CTTCATCAGAGCATGTCAACCCGCCCTCCGATGCGGCAATGGACATCACGTCCCTGGTGT
CATCTAATGAAAATGCGGCCAACCCGGAGGATGAACCAGCGCTTGCACTCGAAGCAGAGA
CAGAGCGCACTGACGAGAAGCGAGGGGTCCGCAGGCCCGAAGGCGACGGAATAGCCCCCA
CTGTAACCCTCAGGCCTGCCCGAGTGCTAACCGCTTGGCGGGGAGCATCAGGGGTGACTT
GCCCTAATAAAAGAGCTTGCCGCAACCTCAGCTGCGCAACAGTCAAGTCATCGCAATGCG
GGCAAGAACTGTTCGTGAGCACCGAATAAACATGTTGGATCCCCAAGCATGTGACACAAC
ACTCATGCCAGTCATCCAGGGTGAGGAAACCACCGCATCCAGAAATGCATGGTCAAAACG
ACATCTTTAAAAAGACACGCTGTACGACCTTGTGCTCTCTTAGGGAATTCTGCGCTTTTA
GTAAACTGCTCTTTTAGATCACCAGCGAAACACCAAGGGAACGGGAAACCCAGCTCAACC
GCCGTTATGACGTCTTCTCCCGCACAGGTGAAGTAAATGCTTTCTTCAACGTTGGAAGTC
AGCTCAGCAGAAGGGTTCTTCAGTTTCAGATCGGGTCTGAAGCAACAATTTTGACTAGCT
AACTCACACAGCCGACTGATATAGCTCTAATTGGCTCATCAGTTTCAGCTGTGGAGCTAA
GCTCCGCCAATTCAATTGGCATTTCATTGGCCCGTTTTCATATCTTCAGAAGTGATTGGT
CGTCTAAAGCACTCCCAAAGTCTGTTTATGCAGACACATGCAGGAGTTCCCTCATGAAGG
GTAACAAATGTTTTATTGTAATAATGCTTTTCGGGTGTTAATACTATAGAGATGTCTATA
GAGATACTATACTATAGAGAGAAGAATATAATAAAATAAGACTGACACGCAATGTATTGA
ACACCAAAAATGTCTCAGCATATTATAAAAATCTATCTATTTATACTATCTATCGATTTA
TACGCATAAAAACCATTAATAATAATAATAATAATAATAATAATAATAATATAATAATTA
ATTAATTGCATAGAAATAATATAATACACCTGCACTAAATGTGTTTGTGAATTATTTTTT
ATTTTATTTGTTGATGTTCTCTCACAAATGGAAAGTGAAAAGAATATTTGAACTCAAGTT
ATAATACAATTACACTGCTAAAATAATACAACTTTTAGTAAATAATACTAACACTTTACA
AATTCCTTAAAAACTATTCAGATTACTAGTTAATTACTTTTGAAAAAAAAAATCTGATTT
TCATTGATTATTTCATTATGATCTTTTTTAAGTATAAAATTATTTAAATGGTTTAATTAC
TTAAATCACATGGCTACATATAGGAATTTGCACTAACAAAGTATGGTCGATTTTTCCTTT
CATGACAATGAATTATTTTCAATAGCACTGACAAAACTAACACATAATTTTAAGGCCATA
GAGACACTTTTTCCATTTTTAAACAATACTTTCAAGCTTTGAAATGTTTAATTAAAGTAT
ATGAGGAAAAGATAATTTTTTTTTTACATATTTTAAACTTTTTCTTATTTGCTCGTTGTC
TATACAATATTTTTTTTTACACTTGATCTTAAACTGAAATAATTTTACAAAAATGTATAA
ATCACATAAATACCTCCGAAACATTTCTAGCATAACTGTTTGTTGTAAAGAAATGAAAAA
AGTTCCACCTTTGCTAAAAGTTCTAGGCTAATACAGCCAAATAAGTCCAATAGCATTGTC
ACCGGTCATGCATCGATATAATTCTAAATACTTGATAGCTTTTGACTTGATAGTTTTGTC
AAGGAGCAAAGATAAATAATTTCTACTTCTAAGAGATAACGATTGTATATAGTCTGAGCA
CACACACGCGATGATGAGATGATGAGAGGACTTGCAGTTCAATTGAAAAAGCCTATTCAA
GAGCTTGCATGTCCAGTTTTAGCGATTAACGTACATGACTGCACTCTCGAGTTAAAATAA
AGCACTCGCGACATTTGCAGAAATGAATAATTGCGCAATACCTGCATTCTAGCACCAACA
TTCAGACTGTAGTGAACCAGGCTTCAGAAGAGTGACAGGTCAGAGTAGAATATACTTGCA
GTCGAAGAGAAGAGAGCCAAACGTGTGTAGATCATCGAAAAGGCAGGAAGTATAAAAAAC
TAGACAAGGTCAACTGTGATTGGTCACTTTTCATGTCAGTAAAATCCCGTTATATTTTAT
ATTTTATATAAAACTTTTTAAAAATATATTATATATTTTTAATGAAATAATGACTGTTTT
GGTCTATTCTGTAGCCTACTCGTGCCCCTACTCGTGCCGCTGTTTAGAGGTCATTTCTGG
TTAATGATGTCAGAATTTGCCAGTATTTTGGAATGGATGTATAAATGGTCTTTTTCAGAA
AAATTACGGAATGCGTGAACATCGCTTTTTTAAATTTACCGGTAAAGTCGTAATGAAATT
TTATGGGTATTTCCGGTATTACTCTTTAAAAGGGGCTTGTGTGCACTAGCAAAATAAACA
TAGCAAATTTTTTATTCACATGGACTATAAGCAGAGAAATCCTCAGGCATACTCAGCATT
CCTGATCCACATTAGGTCAATGACTTTGACAGAGCTGTGATATAAACAAAATGCTATTGG
CTATTTTCATGGCACTGCAAGGGACATTTGAAGAAGTCAGAAGTCCCAGAACTTCATGAA
CTGGGGTGATATACTAATTCATGTCGGATTATATCTGCTTGAGCACTGGTCGTCTCACTG
TCAGTCTAAGTGAAACAGTTGCCCACCCAAACTGTTCACTAGGCTTTTCATGCCACCCTC
CCAATTAGAGCCCAGGTCATGGGAGAAGTTTTAAATCACACACGCTCTCATTAGCAAAAC
CACAAACTACTCAGCTGTATTTTTAGGTGCCTGGAAGTGATACGTTTGCGAGTCATCTGA
GGTTTCTCATGATTCTGCAGGAACTAAAACACACTTCTCACGTTTTGCCTTTACCCTTTG
AAACACCTCCGGGATTGAGTGATGTGATGAAGCGTCAGCCATTCATTGTCTTTGTTCTCA
TTCTCACTGGGGCTCAAAAAAAACAAACAGGCTCTCATTGCCTAGAGTTTCTGTGTATAA
AATGCCTCATTTAAAAAAGCAATTAAGAACTTAATTGTTTAATTAACAATTAACAATGTT
CCTTCAAACATGCTGAGTCTCACCCATGCCAATTCTTCATCAGTTATACACCCTGACAGT
ACTATTTAAAAGAGACAGTTCATTTGAAAATGAAAGCTCTGTCATTGTTTACTCACCCTG
GAGTGGTTCCAAAGATTTAGGAGTTTCTTTCTTCTGATGAACTCTTTTTCCTTCAGCTTA
GTCCAGGGGTTTTCAAACTCTGTCCTGGAGGGCCGGCGTCCTCCAGATTTTAGCTCCAAC
TTGCCCCAACACACTTGCAAGGATGTTTCTAAAATGCCTAGCAAGAGCTTGATTAGCTAG
CCCAGATGTGTCTGATTGGCAGAGGTGGGAGTAAAGCTGCAGTCACATTACAGTTTTAGC
TTGTGATATTCTGTCGTGCGGCGCTTGCGAAAAGGGGCGAAATTAAACAAGCTTATTAGA
CATTTAGAAAAGCGAGCGATTGCTCCATGTTTTAAATTTCTGACCAGAGAGGTCATGTTT
TGATCCTCGATTGGTCTCACGAAGTCAAGTGATGCATTNTCGCAGGTCAGAGTTCACCAA
ACTTGAACTTTGCANNNNNNNNNNGTCCTAATTGATTGGTTCAAGGTGTGTTTGACATGG
GTAGCAACTGAAATCTGCAGGAAGGTTGGCCACCCCTGCTCTAGAGCCACTCACACAATT
AAGCATAAAGCACTGACCCAAGACTTGAGTAGAGTGCGACGCTGTTTAGTTTAATGGTCA
GTCCACATCATTAATTAGACAAGTCCTCAGCACAGATCCCAAACACAGCCTCTCCAGGAT
GATTAAGACTTGCACCTCTGCGTCGGTGCCAGTGGTGTAGTGGTTAGTGAGTTGACACAT
TTACTCCAGTGCTTGCGGCGACCCGAGTTCGATTCTGCCTTGCGGTCCTATACCGCTCCT
TCCCCTCTCTCTGCTCCCCATGCTTTCCTGTCAATTCTCTACTGTCCTATCACAATAAAG
ATGAAAACCCCTAAAAAATAATAATAAAAAAAGCCCTGCACCTCTGACATGAAGGACACT
CATCATTTAGGTCACTGACAAACCTGTCGTCTGCTTCTACTTCTGCTTCTTCCTTTCTTT
GGCTAAAGGACAACTGGTATCTTGACTGAACCTGGTTTCTTCTTGTTACATCGGTAACAT
TTGGTCGCCAAATCTTTCAATAATGACATTCATATTGAACTGAACTGAATCATCACTGAA
CTAACTAGAGCAAACATGCTGCACATAAAGAAAACACATGCGGATAGAAAAACATAAAAA
CACAGCTTCATTAATTTGACAACATGCGTACATACATTCCCAAAAATACACTCAAATATA
AAAACAAGTAGACTAAATAGTCTATATAATAATAATAATAGTAATAGTAATAATAATAAC
AGGCTATATATAACAAAAATGTCTCATTTCCCAAAGATGTGACAACCCCCCCTGCTTCCT
TGCTTATTTTAATGTCCTGATCCAGCATGATCTCAAGAAGGAAATGTAACCATTTTATGC
TTTGTTGCTTTAGTGGTTAATTTGTCCAAATTTCTAATACAAATTCGAGTTTAGTCATAA
GAAAATGTAAAATTTTTAAAAGGAGACATGGCACCAAAGCCCACTTCTAAACCCAACTGT
CATTGGGGATAAGCAAATTATACAAATTCATACAAGTTAGCCACTAAATAAAAAAGTTAT
GGATTGCCTTGAGATAGCATTGCCTGAGTGTATGGTTCCTTGTTGTTTGTGTATTTTTAG
TTCCTATTATTTCTTATTTCATTTAATGTTAAATTTGTGCAATTCATCAGATTATTACGG
CTAAAAACATACAAAAATACAACCATGATATTGAAACACACAGTCACCTTTTGTTGTCCA
ATTTCTGTTGTAGTCTGCATGATTTGCAGTTATTTTCTCTTTTTGCATGTGCTATAGGAA
TTTGCATGACGTGTTGTCAACATACCTGTCAATATTGGGATGTGAAAATTAGGGATATGC
CCACCATAATAAGGGATGCTCCCCAAATTACTAAATACGTTCTTCTCAAGCGTTTTCGTT
GTAAATAAACAATTAAATGGTCAGTCATATGTTTATCATTATTATTTACAAAATAAAAAA
TAATTGCTGCCCTGTCACTTGTACATTAGCAGCAAATAAATTACAGTAGCAAACAGCTCA
GCTTATTAAAATGAATAGCTATTATGAAGAAATAGAATCAAGTTATTAATTCTCATTAAT
CTTTTCTTTACTGTATAACTTATACATTCTGATTAAAGAGCAATGAATGAATCTCTCATG
TATTTAGATTTNNNNNNNNNNAAATGTTTCAACATTCATTTCCTGCTGTGTAATAGTATG
CAGTAAAGAAAAAAATATACAGTATGGTAATAATTATACATTTCCATCCATAGGAAGTTA
TTGATTTAACAGAAGTGGTCTAACTGCACAATGTTGCCATGAGACAACACATCAAAAACT
ATCATTTTATTATAAAATAATAACAAAAAGTTTTTTCTTAATCAAGCATGCTTCTTCACA
TATCCATGCACATTACACATGTTTTAAAATAAAGATATTTAAATTTAAACATTAAAAAGT
TAAATCTATCTTACATTCTGTTAGCAGTGTACTCAAGCAGGCTATGGTCCCAAAATGGCT
CTTTTGCCCCCAGAGGACATGTCAAATCCACAACCACCTCAAATTTCACTGGTCACCAAC
TTATTATTAGACTTTATTTTGTGATTATTGTATTTAAAAAAAACGATTGTAGGCCAAAAG
CCTGTCCAACACCATGTCATGGGGGTTAAATGTTTTTTATTTTATGATACCTTCAAACTT
GACATCTAATTTGCCGTTGTTTCATTAAGAGTCAGAAAAGTCAGAAAATATAGATATTTA
TTTATTTATTAGATAAGACTTTCTCCAGAAGAAAAAATTATCATCAGACATACTGTGAAA
AAAAGAAACAAAAAAGGTTTCTAAAAATAAAGGGGGGCTGATAATTCTGACTGCAAATAT
ATATATATTAATTTATATATTTACTAATATCTGTTGAATAGTACTAGAAGCATATCAGTA
TGTTTAGAATCTTTTTGAAGATTAGGAGTGAAGACCATTATTTTACAGCCCTGTTTTCCT
GTAAATATGATGTACTCATATGTTTGAATATATTGTCACAAGTTGGCCGATATATTCAGG
CACTGCGTAATATTATTGCACCAAGAAAATAGCAACACTTTAATTTCTATCAGTCTTAGT
ACATAATGGAAGAGTAAAGATTTAAATGCGGAAAATTATGCAAAGCCTTCTGTAATTTTT
GATTGAGCTGCTAATGGTCTAATATGATTCAATGAATTAGGCTAAGCTAAAAGTCAACTC
TAAAATGCCTATTTTATTTTTTAATCTGAAATGTTCCTTTACAATCTCAGAACAAGGATG
AAGGCATTTTCAGTCTTGTGGAGGACCAACTTTTGGAGAAATGGTTGAAAATGATAACGT
TGATGCAGAATGTTTTTCCAACAAAAATGTTCAGATATTTTCATATTAGTAAAGGTGTAG
CATTATTTATGCAACGTGTTACTGTCAAATGTAATGACACGATTTGAAACTTGCCTACAA
TACAAAATTGTGCAGTGGCAATTTTGTCCCTATAAAGGCACAGTTCACCCAAAAATTTAA
ATTCTGTCATCATTTATTACTCCTCCTACTGATATAAATCTGTTTATGTTCCTTACACTG
AACTCAAAAGAAGATATAAATATTACATTTTTTTCCTGCTATGGATGTCAGTATCTACCA
CTTCCCCACATTCTTAAAAATATCTTCTTTTTTGTTTAACAGAAATCATAAATGTTTGGA
ATCACCTAAGGGTGAGTAAATGGCGATTCATTATTTTGAGTGAACAATCTGTTTAAATAT
TCATGCAGTTTTGTTAACATTGGTGGGATTTGTGTGTCCGTCCCGTCTGTGTGATGAACT
GGAGCAGGCCCTCAGTGGCCCTCATGTCCCGCTGCTGTCCTGCTGTCAGCACTCAAGTGT
GCTCAGTGTCTGCTCTACAGCCCCTCTGCTTTTGTGCTGTCGTGTTGTTTCACCGCAGTG
GCCTCAATCTCATCCATCACTGCTTTCAGCAACAACGTTTGTCCAGTTTAAGTATAAATA
TCTCTCTGCTGGTGGCCTCAGGTTTCCTTCTCGCTACTTCTCTCATTTCAGCCATCATTC
AGAAGCATCACCTCCTCTACATGTTTCACACTTAACAAGTGACAGGGCAGTAAATCTCTT
TCTTGTCCAAATGTGATCTAATCTGAGCAGGAACAGATTTGACAAAAAGAATACATGCTA
CATTGTACGTTGTATTTATCAGCAGTTAGTTTTTTTATTTTGATATTTACATTTAAGGAT
GCCCTAGTTTGTTTTATGACAGCTAAATAAAAAAAAAAAACTAGTTAATGGTTCATTTTA
ATTGCATGTTTGGTGTTTTGACCTTTTAGTTTTACTTAATTCCCAGTAAACTATAATAAT
AATAATAATAATAATAATAATAATAATAATAATAATAATAATATGATAAGTCATGACAAC
ATACATTTTAAAATGAATATTTGTATCCATTTCTCAGTAATGAACAATATAATGTGCATT
TGAACAAAACAGGTGTATTAAACAGATATTTTATTAAATAGTTACAGAGCATCTTTAGAA
ATGGAAAGATAATACATTTAAATGCAAAATATTACTATATATATATATATAGGGTTTTCC
CAGTCGCGACGCTGCAGAACGACGGCTAAGCTCTCGAGGATCTCAGACAATTTGTGTGTT
CTGCTTTGTCAGTGTTGGCCTTTGATGTGAGCTCCGCGATGCTGGATTGTGTTCATTAGC
TAACAATAGTGTGATCTTGTGCTCGTTTTTTTTTTCTAGGAACAACAAGAATAAGTCTAA
CCTGCTCTATAACCTTTAAATCCAGGCTACAGGAACCCAGTGGGAGTCCCAGTTTCTGAC
CTGAGAAAATCTGAACGACACTTCAGTGTGCGCTTACAGGAGCACACACACACACACACA
CACACATGCTGAAAAACAGACACATTCTGTATTTACTGGTGTGACTCAACCGTTGAGATC
TGGGGATTGAGACATTAAAACTTTACATATTAGTTTTAAGATGAAGAAAAAAGAATGGCT
TTTTCTAGATTACTACTCATAAAATAAAGGTACAACTAAAGTTTATGTCACTCACATATT
TGTAAATAATTTTTTTATGCAATTATCATTTTATTTTCAGTGCTGTCAAACTATTAATCC
TGATTAATCACATCCAAAATAAAAGTTTATATTTACAAAAACATTTGTGTGTACCCTGTA
TGTGTACATGTGTATGATATTGTTTAAAATAGTTGTGTATATCAAGGGTCGCCACAGCGG
AATGAACCTCCAACTTATCCAGCATATGTGTTAGACAGCGGATACCCTTCCAACTGCAAC
CCAGCACTGGGAAACATCCATACACACTCATTCATGAACATACACTATGACCAATTTAGT
TTATTCAATTCACCTATAGCACATGTCTTTGAACTGTGGGGGAAACCGATGCACATGGAG
AAAACCCACAGGAACCAAGGAACAACGTGCAAATGCCAACTGCCGGGACTCCAACCAGCA
AGCTTCATGTTGTGAGGCGATAGCGCTATATTAGGTAAAAAAAACCTTTTTGTATGCAAT
TTTGCATGTGATTAATCGTGATTATCCGCTTACTTCTGTAGTCATGACATGATTGATCAT
AATATCCTTATTACCGTTTTAGAGGAAAATAAGTTAAAAAAAAAGTGAAAACACCAATTA
AAGTGAACCATTAACAAGTTTTTTTTTCAATTTGTACTATAAAAAATAAGTTGAAGATGT
ATTAAAGCATGCATAAACATATCCAGTGCTCAGCATACAGTATATGAGTACACATCCCAC
AAATCTCTCATTTAAATGAATATTTTCTGTAGGAAACTATACAATATTATATTTGTGCAT
ATACATTACATTAGTCAGGCCAAATGTATATGTTAGGAAAAAATATTAAATAAAATTGTC
AAAAATAGAAAAAAATAATATCAAGAGAAACAATATACACACACACACACACACATANNN
NNNNNNNNNNNNNNNNNNNNNNNNNNNNNNNNNNNNNNNNNNNNNNNNNNNNNNNNNNNN
NNNNNNNNNNNNNNNNNNNNNNNNNNNNNNNNNNNNNNNNNNNNNNNNNNNNNNNNNNNN
NNNNNNNNNNNNNNNNNNNNNNNNNNNNNNNNNNNNNNNNNNNNNNNNNNNNNNNNNNNN
NNNNNNNNNNNNNNNNNNNNNNNNNNNNNNNNNNNNNNNNNNNNNNNNNNNNNNNNNNNN
NNNNNNNNNNNNNNNNNNNNNNNNNNNNNNNNNNNNNNNNNNNNNNNNNNNNNNNNNNNN
NNNNNNNNNNNNNNNNNNNNNNNNNNNNNNNNNNNNNNNNNNNNNNNNNNNNNNNNNNNN
NNNNNNNNNNNNNNNNNNNNNNNNNNNNNNNNNNNNNNNNNNNNNNNNNNNNNNNNNNNN
NNNNNNNNNNNNNNNNNNNNNNNNNNNNNNNNNNNNNNNNNNNNNNNNNNNNNNNNNNNN
NNNNNNNNNNNNNNNNNNNNNNNNNNNNNNNNNNNNNNNNNNNNNNNNNNNNNNNNNNNN
NNNNNNNNNNNNNNNNNNNNNNNNNNNNNNNNNNNNNNNNNNNNNNNNNNNNNNNNNNNN
NNNNNNNNNNNNNNNNNNNNNNNNNNNNNNNNNNNNNNNNNNNNNNNNNNNNNNNNNNNN
NNNNNNNNNNNNNNNNNNNNNNNNNNNNNNNNNNNNNNNNNNNNNNNNNNNNNNNNNNNN
NNNNNNNNNNNNNNNNNNNNNNNNNNNNNNNNNNNNNNNNNNNNNNNNNNNNNNNNNNNN
NNNNNNNNNNNNNNNNNNNNNNNNNNNNNNNNNNNNNNNNNNNNNNNNNNNNNNNNNNNN
NNNNNNNNNNNNNNNNNNNNNNNNNNNNNNNNNNNNNNNNNNNNNNNNNNNNNNNNNNNN
NNNNNNNNNNNNNNNNNNNNNNNNNNNNNNNNNNNNNNNNNNNNNNNNNNNNNNNNNNNN
NNNNNNNNNNNNNNNNNNNNNNNNNNNNNNNNNNNNNNNNNNNNNNNNNNNNNNNNNNNN
NNNNNNNNNNNNNNNNNNNNNNNNNNNNNNNNNNNNNNNNNNNNNNNNNNNNNNNNNNNN
NNNNNNNNNNNNNNNNNNNNNNNNNNNNNNNNNNNNNNNNNNNNNNNNNNNNNNNNNNNN
NNNNNNNNNNNNNNNNNNNNNNNNNNNNNNNNNNNNNNNNNNNNNNNNNNNNNNNNNNNN
NNNNNNNNNNNNNNNNNNNNNNNNNNNNNNNNNNNNNNNNNNNNNNNNNNNNNNNNNNNN
NNNNNNNNNNNNNNNNNNNNNNNNNNNNNNNNNNNNNNNNNNNNNNNNNNNNNNNNNNNN
NNNNNNNNNNNNNNNNNNNNNNNNNNNNNNNNNNNNNNNNNNNNNNNNNNNNNNNNNNNN
NNNNNNNNNNNNNNNNNNNNNNNNNNNNNNNNNNNNNNNNNNNNNNNNNNNNNNNNNNNN
NNNNNNNNNNNNNNNNNNNNNNNNNNNNNNNNNNNNNNNNNNNNNNNNNNNNNNNNNNNN
NNNNNNNNNNNNNNNNNNNNNNNNNNNNNNNNNNNNNNNNNNNNNNNNNNNNNNNNNNNN
NNNNNNNNNNNNNNNNNNNNNNNNNNNNNNNNNNNNNNNNNNNNNNNNNNNNNNNNNNNN
NNNNNNNNNNNNNNNNNNNNNNNNNNNNNNNNNNNNNNNNNNNNNNNNNNNNNNNNNNNN
NNNNNNNNNNNNNNNNNNNNNNNNNNNNNNNNNNNNNNNNNNNNNNNNNNNNNNNNNNNN
NNNNNNNNNNNNNNNNNNNNNNNNNNNNNNNNNNNNNNNNNNNNNNNNNNNNNNNNNNNN
NNNNNNNNNNNNNNNNNNNNNNNNNNNNNNNNNNNNNNNNNNNNNNNNNNNNNNNNNNNN
NNNNNNNNNNNNNNNNNNNNNNNNNNNNNNNNNNNNNNNNNNNNNNNNNNNNNNNNNNNN
NNNNNNNNNNNNNNNNNNNNNNNNNNNNNNNNNNNNNNNNNNNNNNNNNNNNNNNNNNNN
NNNNNNNNNNNNNNNNNNNNNNNNNNNNNNNNNNNNNNNNNNNNNNNNNNNNNNNNNNNN
NNNNNNNNNNNNNNNNNNNNNNNNNNNNNNNNNNNNNNNNNNNNNNNNNNNNNNNNNNNN
NNNNNNNNNNNNNNNNNNNNNNNNNNNNNNNNNNNNNNNNNNNNNNNNNNNNNNNNNNNN
NNNNNNNNNNNNNNNNNNNNNNNNNNNNNNNNNNNNNNNNNNNNNNNNNNNNNNNNNNNN
NNNNNNNNNNNNNNNNNNNNNNNNNNNNNNNNNNNNNNNNNNNNNNNNNNNNNNNNNNNN
NNNNNNNNNNNNNNNNNNNNNNNNNNNNNNNNNNNNNNNNNNNNNNNNNNNNNNNNNNNN
NNNNNNNNNNNNNNNNNNNNNNNNNNNNNNNNNNNNNNNNNNNNNNNNNNNNNNNNNNNN
NNNNNNNNNNNNNNNNNNNNNNNNNNNNNNNNNNNNNNNNNNNNNNNNNNNNNNNNNNNN
NNNNNNNNNNNNNNNNNNNNNNNNNNNNNNNNNNNNNNNNNNNNNNNNNGAATCCCGGGA
AAACGGGATGCTTGACAAGTATGATTGTCAAACCAATGAAGATGTTTTCTTAACTCGATA
GTGTTTTTCTTGTTCCATGTGTTTTCTTAACTTGCAGCGCGTTTGAGCTCTCTCAGCCAC
CGTAGTAATTTTATTCTCCCTTTAGTATTGTTTCTGGCCCTGTCATGTTGTGGAGACACT
ATGGCTGTACCTGAAATCACATACTTCAATAATATATAGCACGCTAAAAACAGCATTTAG
GCCGAGTAGTATGTATTCAAAAAACAGCATGTGAGAAATACGCAGATGACCTACTACTTA
GGACGAGATTCTGAGGTGCACATCTGAAGGATGCTACGCTATCCCATTATACCAAGGGAG
AGAATTCATGAATGTGAGCAAAGCGATGCAACTGACCAGTTCCATTCATTCTGCTCAAAT
GTATACTGTATAGAACGTACTTTTCTAATAGTCATGTAGTAAATTCAAACTCAAATGTAG
TAGCTAGAGTAGTAGGCAATTTCGGACTCAGTCTTTGTGTTTTGTCACCAAAGCAAAACT
ATCATTCATTCATTTTCTTTTCACCTTAGTCCCTTTAATAATCCAGGGTTGCCACAGCGG
AATAAACTGCCAACTTATACAGCATATGTTTCATGCAGGGGATGCCCTTCCAGCTGCAAC
CCATCACTGGGAAACATCCCTACACACTCATTCACACACAAACAATACGGACAATTTAGC
TTACCTATTTCACCTATACCTTGAACTAGTTTACCACCTCTTTGAACTTGTGGGGGAAAC
CGAAGCACTCGGAGGAAACCCACGCCAACACGGGGAGAACATGTAAACTCCACACAGAAA
TGCCAACTGATCCAGCCAAGGCTCGAAACAGCGACCTTCTTGCTGTGAGGCGATTTTTCT
ACCCCCTGTGCCATCGTGCAGCCCCCCAAAGCAAAACTATACTGTTTGTAAAAAAATAAA
ACCTTATACCAATCTGTTACGTTCTGCTCAAGCGATCAAAGTTGATCAATCTCCTCAGTC
ATCTGTATTTTCTGGATCAGATTCAGTCTCAAACAACTAAGGCAATAAGTGTGTGGCAGT
TCTCTCACACCCTTGAGGTATTTTACCAATCACAGTGCGTTGGATGGCTGACCAATCAGA
GCACATAAAATTGTTCAGAATGATGAGCTTTATGTCAGTATGTCAGTATATATTGTATAT
ATATATATTATTATATTCTTATAAGTGGTTTGTTTCAGTACTTTTATGGAAGTTTCCCAA
ACCAAAAGTGCCATTCATAATTTGAAAGACAGTATGTGTGGAAAATGGTGGATAGAGATA
TTACTGACTTCACATGTCGGGGGAGAATTTTCCAGCCAAAATCACTGAAGGTATTTTTTT
CTCCGCAGGACCCCACTTTGTGTTTGAACTGTGAGCCACTCTCTCAGCCTCTGAAGCATT
TCATTATTTCCAAATCCATGATCTCAGACAATTTGTGTGTTCTGCTTTGTCAGTGTTGGC
CTTTGATGTGAGCTCCGCGATGCTGGATTGTGTTCATTAGCTAACAATAGTGTGATCTTG
TGCTCGTTTTTTTTTTCTAGGAACAACAAGAATAAGTCTAACCTGCTCTATAACCTTTAA
ATCCAGGCTACAGAAACCCAGTGGGAGTCCCAGTTTATGACCTGAGAAAATCTGAACGAC
ACTTCAGTGTGCGCTTACAGGAGCACACACACACACACACACACACATGCTGAAAAACAG
ACACATTCTGTATTTACTGGTGTGACTCAACCGTTGAGATCCTCGAGAGCTTAGCCGTCG
TTCTGCAGCGTCGCGACTGGGAAAACCCTATATATATATATACACATAAAAAAATTTTTT
TTTTTTTACTGATTTTATTCTAGACGAGATAAAAGAAATAAGACTTACTCTAGAAGAAAA
AATATTATCAGACAAACTGTGAAAATTTCCTTGCTCTGTTAAACATAATTTTGGATATAT
TTACAAAAAAAATTAATTAATTAAAAGGGGACTAATAATTCTGACTTCAAATCTGTATTT
GTTTTTATTGCAAAGAGATGTAAATCACAACTGCTGTTAGACATGTTTACAGTGAATTCT
TCTTATTAAATTCTGTAAGCAGGGAAGGAAAACTAAATCAACACATTTCTTTACATGATC
TTCCATTAATACAAAAACTATTTACTGAAGTAACTGGGCCAATTGAAAAAATCCTTAGGT
GTTTAGCCCTGTATAAGTCTAAAATTCATTCATAATGGTCTTAAACTGATCTAAAATGTC
TTAAATTTGACTTGAAGAAACCTGCAGAAACCCTTAGTCAGACTACATGATGATCATGTA
ATGCATGGTACGATATACATGATAAATGTCAAACATTTTATATTATATTAAAATAATGTA
CTTTTAAAGCTTTTAAGTCATGATGCTCTGTTTGACAATTGATAAACATATTTTTTTATA
TTTTTATATTTTTATATTAAATGTTTTTATATTTATACAACTGTTCTCTAATAATATATT
TAAAAATCTAATTTAATGGAATGTGATGGAATAGCTGAATTTTCAGCATCTTTACCCCAG
TCTTCAGTTTCACCTGATCTTTCAAGATAATTTTAATATTTATTCAAAACATTTATTATT
AATATTATTAACTTTATATATATTTTTAATAATCCTTTGATCAATAAGATTAAGAGAGTG
CGTTTGTTTGTTTTAGCGTTAATCTTTGATGGCAGCACCAATCCAGCCCACCCCAAACAC
ATTGGCAGTATCGACCCAAACTGTGACGTTGTAGAGGTCGTCAGAGGTAACAAACCCTGT
TTCTTTTCTGGGTAATACTGTTCATTCTTTGAAAGAAAGCTAATAAAGTTATTTTATGAA
CACTTGAAATAGCCTGTATATTGTTTGACTTGTAAGCTTAGTTTTGCTGCACTTTTCTCT
CTCTAGATGCCTATGAAAGCTCCAAGATGCTGTGTGATCAGTACTACTTGACCTCTCCTG
AAGTGGAAATCAAACAAGTGAACAGTGAGCGAGAATTTTCTCTCTCAAACTTTCAGTCTT
TGTGTGCCGTGTGCATGGTGAGTCCTGTGCAGTCAGAAATCATCAGGTCCTTAAAGTCCT
ATAGTGTCTGTTTCTATCTGGTATAAACATACATCTTTCGGGATTCAGTCAAGAAGCAAT
ACCATTTTCATTCATTTTATGTCACTTTTCTCCACTGGTGTTCACATTTAGTCAAGACCC
CTTCCTCTGATTTTAAGTGACTGCATTTGNNNNNNNNNNNNNNNNNNNNNNNNNNNNNNN
NNNNNNNNNNNNNNNNNNNNNNNNNNNNNNNNNNNNNNNNNNNNNNNNNNNNNNNNNNNN
NNNNNNNNNNNNNNNNNNNNNNNNNNNNNNNNNNNNNNNNNNNNNNNNNNNNNNNNNNNN
NNNNNNNNNNNNNNNNNNNNNNNNNNNNNNNNNNNNNNNNNNNNNNNNNNNNNNNNNNNN
NNNNNNNNNNNNNNNNNNNNNNNNNNNNNNNNNNNNNNNNNNNNNNNNNNNNNNNNNNNN
NNNNNNNNNNNNNNNNNNNNNNNNNNNNNNNNNNNNNNNNNNNNNNNNNNNNNNNNNNNN
NNNNNNNNNNNNNNNNNNNNNNNNNNNNNNNNNNNNNNNNNNNNNNNNNNNNNNNNNNNN
NNNNNNNNNNNNNNNNNNNNNNNNNNNNNNNNNNNNNNNNNNNNNNNNNNNNNNNNNNNN
NNNNNNNNNNNNNNNNNNNNNNNNNNNNNNNNNNNNNNNNNNNNNNNNNNNNNNNNNNNN
NNNNNNNNNNNNNNNNNNNNNNNNNNNNNNNNNNNNNNNNNNNNNNNNNNNNNNNNNNNN
NNNNNNNNNNNNNNNNNNNNNNNNNNNNNNNNNNNNNNNNNNNNNNNNNNNNNNNNNNNN
NNNNNNNNNNNNNNNNNNNNNNNNNNNNNNNNNNNNNNNNNNNNNNNNNNNNNNNNNNNN
NNNNNNNNNNNNNNNNNNNNNNNNNNNNNNNNNNNNNNNNNNNNNNNNNNNNNNNNNNNN
NNNNNNNNNNNNNNNNNNNNNNNNNNNNNNNNNNNNNNNNNNNNNNNNNNNNNNNNNNNN
NNNNNNNNNNNNNNNNNNNNNNNNNNNNNNNNNNNNNNNNNNNNNNNNNNNNNNNNNNNN
NNNNNNNNNNNNNNNNNNNNNNNNNNNNNNNNNNNNNNNNNNNNNNNNNNNNNNNNNNNN
NNNNNNNNNNNNNNNNNNNNNNNNNNNNNNNNNNNNNNNNNNNNNNNNNNNNNNNNNNNN
NNNNNNNNNGAATTCACTTTTAAATTCTTGCAATGGTTTCTAGGGCACGATCAAGCTGTA
TACGTACAAGAGGTGTTGAAACCTTCCAACTCTAGTAGGAATCTGAGATCCTCAAAACTA
GTTTTTGTTTGTCAAGTAATTGTTCCTCGTTCTAGATTAAAGACAAAAGGAAATGGCTTT
TGAGGTAGTTGCTCCCAAAGTGTGGAATCCTCTTCCACTGAAATGGAGATCTGTGGACAC
TTTCAAAGAGCAGCTGAAAACTCACTGGTTCAAACTTGCCTATGCCTTAATTGTTTTGTT
TTAGTAGTTTTTTTTTCTTTTAACTCTTAAATGTGCTTTGTCCTTTAGACCTCATTTTAC
AATTTTGTTGTAAATCACTTCATGACTCATTGTTTACTTGCTTACTACTTAGCTTTACAG
TTTTTGTGCCTTTGTGCTCCTATAGGAGGCCATCACGGATGGTCTGGAGATTGCAGTGTC
CCCACGCAGCCTGCACAGTGAGCTTATGTGTCCCATCTGCCTGGACATGCTGAAGAACAC
TATGACCACCAAGGAATGCCTGCACCGTTTCTGTGCCGACTGCATCATCACTGCTCTCAG
ATCAGGGTTTGTTTGAGTTATTAATCATCTCAGATTTATTTTATACAGTATATTTTGTTT
GTGGTGCAAAATGATATCAATTATGGCAATAGCCTACTGGTTAGTACGAAGTTCAATTTC
CGGCTTGAGGTCATTTGACAATCCTTCCTCTCTCTCAGCTCCACTATTCTGTCCTTTAAA
ATTAAGGTTAAAACCCCTAAAAATAATTGCAAATGGCTATTTTTTACTTGTGATTTTGAA
AAATAAGTGTCCTCATTATCTTAAGTAAAAACTAAAATGGTACCTCTCACAATATTATCG
CTCTGATTACATGTACAGTGGTGTGAGAGTGGGACAATAATACCTGCATTTTTCACACTT
TAACTATTTGACTGCCACTATACGAAATGGTTGACCATGTTTTTACTGTTTTAAATGATG
ACTGTTAAAGTCATTTAAAGAATGACCATTTTAAATAATGGTTTACGCACACAGTATTGT
TGGTTTACAAAAAAAAAATCAAACAAACAATCCTGTTGCACTTCTACACTTGATTTTGGT
TTTATTGTTAAACAAAAAAAAACAAGTAAACGTGAATTGAGAATCTGAAAAATTTTATGG
CAAACTTAAAAAAATATATATACAATAAACATCCATCTTAATCATTTGGTGGAGGCTGAT
ATTTTAGAAATTTCGGGATGTGTGAAAATGCATTCAGCAACATAAGGAGTTAGTAAATGC
AATCCATTTTTTCTTGGTGGGGTAGGTAAAGGTTTAAGACATGTGTTTATTTATTTGTTT
ATTTTTAAGATTTATTCTTGGCATTTTGCCTTTATTGTACAAAAAGAATTATGACAGGAA
GTGAAGCTGTAGAGGGGGATGGGTTTGGGTAAGGTCCACGAGCTGTGATTCAAACTCTGG
ATGCTGCAACGCTGTTCTACTGTATATGTTGGCACACTAACCACAAGGCTATTAGTGCTG
AGGTTAATTAGATTTATGTTCATTTAATATTTCATCCAAAAAAGACAAGTGAGTTTCAAA
GTAAGCAAGCAAAAAATGGTATCCATAGTAGGGAAGGCAATTTTATTTTTGAAGCACATT
TCAAACTACGACTGCATGACATCCCAGAGACATGCCAACAGCATTGTATATAAAAGAATT
AGAGAAAGACAATATAATAAGGAAAATTACTTAAGAAATAAAAGCAAATACTTTATTATT
ATGGAGAAATATTTATCCTACTCTTATGAGGGCAGATGGTGAGTCTTATCTGAATTTTTG
AAATATTTATGTCCTGGACACCATGAGCCCAGATACTGTAATAAACACTAGTGTGTGTTT
TTAGAAGTTTAGAACAGGACTACCATACTGTTATATAATCCTTATATAATTACAGTTGCA
TAAAATGATGATAATATCGCTTATTGCAATTATTTCTGTGACAATATATCATACAACAAA
AATATTTTATTTCCTGAAAATGTTGTCTTGTACACAGCCTTATAGCATAAATGTCTGTCA
AAAGAAGCTAGTAGAGGGTTTTGACCAGTAACTAAATAAAACTATTCCTTATCACAACTA
AATAAATGGACAAAAAAAGAAAGATTTATCCAGTTCCTATTACTAAAAATATAATCCCAT
CCTTCATTTTCACATTTGAGGTGATACGGATACACTTTACAATAGGGAACCATTTCTGTT
TCATGTCTATTTTAGGCTGTTTATTTGTATTTTCATTGCCTAATTGTCATATCTCCTGTG
TTCTTTCAGGAATAAGGAGTGTCCAACATGCAGAAAGAAGCTGGTGTCTAAGCGCTCTCT
TCGTCCAGACCCTAACTTTGACGCTCTGATCAGTAAGATCTACCCCAGCAGAGACGAATA
CGAAGCCCACCAGGAGAGAGTGCTGGCCCGCATCAGCAAACACAACAACCAGCAGGCGCT
CAGCCACAGTATCGAAGAAGGCCTAAAAATCCAGGCCATGAACAGGTTTGCTGTTTAATA
TGAGCCATTTTGTCACAACCAATTTATATTTGTAGAATCAAAAATGTAGGTAATTTTTTT
TAGTTTGCGGCTTTGTTACAAATCCTCTTGTTTACTGTTAACATGATAAAAATAGCTTCT
TATTAATGTATAATCATCTTTTAACAGTTTACTGACTGCTCTGAGGCAGCTTTCTTTTAA
GTGTAAAATGTGAATTTTGCACTTATTTTTTTATTTCTTCATCCTGTTTTGTTCCTGGGT
TTACACCAATTCTCCACCGGGGCACTGTAGACTGCAGCGGGGGAAGAAGCATCAAATTGA
AAACGGCAGCGGGGCAGAGGACAATGGGGACAGTTCACATTGCAGCAATGCATCAGTGCA
CAGTAACCAAGAGGCTGGACCCAGCATCAAACGAACCAAAACCTCAGATGACTCTGGACT
GGACATGGACAATGCCACTGAGAATGGAGGAGGAGACATTGCGCTGGATGGAGTCAGCGA
GATTGAGCTCGTGTTTCGTCCTCACCCAACGCTGATGGAGAAAGAAGACGCCGCTCAGAC
AAGGTGGACCATAACTGTGTGCTCACATCACCAACATACTATTTTTCCCTAACTCATTTA
TTGCTGCTTTAGCTGTAGTTTGTTTGGTTGATTTTGTTATTTAGTGTAAATACAAATGTG
CAATTTATACCAGGTACATCAAGACTTCAGGGAACGCCACAGTGGACCACCTTTCCAAAT
ACTTGGCTGTCAGATTGGCTCTGGAGGAAATGCGCAAGAATGGAGAGGCAAGCCCCATCA
ATGTAGAGGCCGCCAGTGAAAAACAGTACACAATCTACATCCCTACAGCAAGCAACCAGT
TCACAGTAAGTGTGCTGCTAATTCAGCTATTATTGTACCTCAGTATGGTCTATATTTGGA
TTATTTTGACAAATATTATAAAATAGGAAATGTTTAATATCTTACGCTGCTGCTCAGATT
TTCAGTAACTTGGAGGCCAAAGTATTGATTAAACTACAGCACAATCATGTCAGTTTTCTA
TAAGTTTCCAAAGTCTCCAAAGAATAACTCTGTGAAGCATTTAAAGTATCATTTTATAGT
TGTGATTGCCGTTACGGAATGGCAATTTTTCCTTATACTGCTCCAATAGGGAGGCTCATT
TCGCTTAAGTTTGCCAACTGACATCTGCCTCTGTTAACTGAATATTAACCATTAATTGGT
TTATTAACAATAAATATTAAATTATTACTGAAGTTATTATATATTTTGTGTCTGACACAT
TAAATATTGCATTATAAAATACTTTATTTTAACATGCCAACAGATTAAAAACAGAACATA
ACAACAGAACATCTCCACACCGGCAGTGTTTCCAACAGCATAGGAAAACCGAATAAACTA
AATAAAAGAAGTTAAATAAATAGGCCTGCCCTAGATATTTTTCACTTAAATGACAAATTT
TGATTACAAAATTAAACACTGACCGAATCCTTTTTTAAGAGATAGCATAGGTTGTTTATT
TTTCTCATCGTGTTTTTTTTTCTTCTGTCAAATAAAAATAGCCGACTACCTCAAATCAAT
CGCTCCAGAAAATATTAATTTAATTAATGCTCCACTGCATTTCTTATATCACAAACCTCT
GTCAACATTTTTAATCAAAAAGTCATTATTTTAAAGATTATGTCTTGAGTGTCGGGTTTT
GCCTTGGAGCATGTGTGCTTTTATTTCCTCTCTCACTCACGGTTCATGTGCCTGAGCTCC
GCGTGATGAAAGACAATGACAAGGCTCATATGTTGACTTTTTGTAAAGTATAAGCTACTT
TAACATATAAAAATTTAGTTGTTTACTTATAAAAATTGCATTAATTTGCATACATATTTT
ATAAACTATCAAATTAAAGCCTCAGTTTGGTGAAAATCAACAGTAGAGGCTTTTTTTAAA
AATAGATATTTTAAAAGAAATAATAACTGTATTTTTTTCCAAATGGAAAAAGGTTGGTTT
GTTGGTTATACAATAAATCATTACAACTTTAGCCTATTTGTTGTGTTTATGAGCGGTGCC
AGAGCACGCTCTGATGGAGAGAAAATCCTGACGCTCCGACTTATGGCCGGCTTGTTTCCA
AAGCAGCGCACATATCAGAAAGTTTTGTTTTGCGGCTTCTTTCTCCAATTGCACAAATAA
ACAGAAGCATTCATGACGCATATCCAGGATGGAGGGAATCAGCATCAGCGCTGGTTCAAC
TCATCTGTGTCAATCTGTGACCAGTAATATTCTTCTTTTAGTTTGCCTCTTAGGGAAAAT
ATGTCTGTGGGGATATGCAGATGTGTGGTTGCACGTGTTAACTTCCCGCGAGTTAACAAT
TCTCTGTTGCACATTATGCAGTCAATTACCATTAAGTGGTTAAAAGCGCACCCTTTCGGT
TAATGGTGAATCGATTATTAGCAGCATCCCTATTTTTCACCACTGCATTTTCCATTACTT
GGCAAAATTATCTTTTCCTTTTTTTATTGTCGTTTTAAATGGCAATGTGTCTGAGGTGGA
GGTTCACATGATGGTTGCAAAATTGTCCAAATTAATTATGCATATTTATCATGTTGACCA
ACTTAAAACTGCTCTGTATAAAAGTAACCTGAGTTGTGCTTTATAAATCTCCATGCTATT
GACAATAGACGTGATGGCATATGAAAGTTTGCTGTTTTTAAATTGCATCTTTATGCCGAG
TTTCCATAAAGATGCATTTATCAGTCCAAGAACATGATACTTAATAAATAAAGGTGTGAA
TGAGGTATAAAGCTTGTCTATTTTAAACTTCTTCCAGTCAAAGTCAAATTCACATCAGAT
CAGATCAGATTGTTTTCAGTGTAAGAACTCCAACTATGTCTTCTGAGCGAATCATGGACC
AAACACATGATTGTGTTTTATAAAAACACAGATCATAACTTCAAGTCATCGTCATCCTTT
GTATGTGTTTGTGCTCCCATAATTACGATAAAGAGCATTTCAAAATAAGAGAAGTGTCTT
GATGAAATCTCAACATGACTGATGACAAGAATGCTCACCTTAATTAGTACCAGGAGGAAA
CGGTAATGCATCTGGACTTACTAAAACACAAGTTTACCTGTTAATACAAGAGAGTACCTT
CACATCAAAACTAAATTGTAGCATCCTATAGAACCCTATTGTCGTGCATGATTTTCCTCA
GCATGACATGACATGACAGTATGTTTTCCTCTCTCAGGTCCTGAATGGCTCTTTCTCCCT
GGAGCTGGTGAGCGAAAAGTACTGGAAGGTCAACAAGCCCATGGAGTTGTACTTCGCCCC
AACGAAGGAACACAAATGAGCCCTGTGAGACACAAGGGTCTTAATTGACCCAGGACAGAT
TGAAGGTTCATCCTCTCCTCTCTTCTCTCTCTCCCTGTTCCTTTCTGTATTTTTCTCGCT
GTTTCTCCTCATCTGGAGTTTACTAGTCTCTGGATCCCTCAATAACTGTGCTGCTTTGAT
TTGGTTTTGTTTTTTGTATGGCTTTTTGTATGGGAATGAGACTAGGGTCCTTCATCGGGG
TTGGAGGGACATTGAAGTTTTGGATTCATCCCCCCTCTTTAAGTTGACACAATCGTTATT
ACATGTGAAGTCCTTTTTGCATCAAGAGGACTGTGACGTTGCCTTCAACAAGCCAAAATA
TTAGTCTCCAATTGCAACCGTATCATCATGGGAAAGTCCTCTCGAGTGCTTCATGTAAGA
CTCTGTCAGAAAGTGGCTTTTGTAGCCAATGGCGCTGTCCATTATAATCCGACTTGACCA
ATGATTTGAGAGATTTCAAGTGCATTTTCTGACAACACCATTCCTGTAGCAGCAACATTT
GTTCACAAATCTGACTGCATCTTGACACTGTGTACCAGTACATTGCGTTGGCTTGGGTCA
CATGACAGCGTCATGTCACTTGTCCGCAGTACTGTGTTGGTCATCAGATGTTTCGGGGAT
TGTACATACTACTATCACTTTATAGAAAACTACCTGGAACATGTATATTAACACCACTGC
TACAGATATTATAGTACCGTTTCATAAACACACACAGTTGGCAGTTGTATATTTGGACTC
AGTTTTTGATAGTTGCATTTTTCTTAGATGCTTCATCTAAAGACATGGAAAACCTTTTAG
AGCATTAAGTGTTTTTAGTTTGACATCCTCGACATTCATTTGAGTTCATGTTGTGGTTTG
GAAAAAATGTATAAGACGTTCTTTGTTTGAAAAATAAATAAAAAATGTATGCAAATGCTG
CAGTCAGTCATTGGGTTAGGATTTTCAAAATCTCAGTGGAGTAGCGACAACACATCCCCA
GTAGATGGAGCTGCTGATTCAGTTTATTTACGTTTTTGAACTGCTAGAAACGGGATGATA
ATACTAGGTTATTTGCCATGATGCAAATGACTAAAAGTGGAAAATATTTGCAGGTGTGTT
TGATAAGCATGATCATGTGTCCCTCACTGATGTTATTTGAGTAAAGCAAAATCAATTCTG
GACAATATGATAAACTGATGATAAGTTTCATAGAAAATGAACACTATTTAAACATAAACG
CTAATCTTAAATCAAGCATTATACATGGATTTTAATGAACAAATATGCTTAAAACAACAA
TTTGTAGCAGTGTTTAATGTAATGCTTATTAGTGACCGATTAGGTGAGTGATAATGATAG
CAGAAATTTTTTAATTTCATATATATATATATATATATATAGTTGCTTCATATTATGTTC
TCTTGTAGCATTATACATATTTACCAAGTCGCTTGTATATCTGAAGAGGAAGGTTGCAGC
TGAAAGTAAAGATGGCTAATATTGTTGCCTCACTGCCCAGGGAATGACCTTGCAGACCGT
GCTTATGCACAAATGCCCCTCATAAAACTCCTTTCAGACAGACTTTAGAGGCAGAATAAA
GGTTTAATGACCAACAAAAAGACAGGTTTGGTAAAGACTAACTATTACAACCACATATTT
GACCAAAAAAAAATATGACATTAAAAGATTCAAAATTGCACATTTACACAAACTGTCAGC
TCTTAAGGTCAGGAGTAAGTTTACCTCTTTACTAGCTCACCTCAGTCACACTCAACCACC
TAAACCTCACTCCCATCCGGGTCATTAACCAATGTAACCCTGTTTCTTCATGTCTCGCTC
TGTGAGGTTTCAATTCAACACCCCTAACATGGAACTTATGTACGTTGACTGAAATTCTAA
CATCATTTGCTAGCTAGTGCACCTCTGAGGTT
>RGAMF0096 Genomic segment corresponding to mRNA: NM_131229 Danio rerio wnt inhibitory factor-1 (wif1), mRNA.
ATCTATCTATCTATCTATCTATCTATCTATCTGTCTGTCTGTCTGTCTGTCTGTCTGTCT
GTCTGTCTGTCTGTCTGTCTGTCTGTCTGTCTGTCTGTCTGTCAATCAATCTGTCAGTCC
ATCAACAATACCACCCCTAGATCCGCCCAATGCCCGGAGAAAACCACACTGGGAGAACAT
GCTAACTAAAATACAGAAATGCCAACTCAAAAACACAACAAAAAACAAAAGTAAAACAAA
AACAAACAGAAGGGATAAATACATTACACATTAAAGAAAAAGAAATTTGTAAATTTGTAT
AATTTACAAATTTCAGTTGTTTTTAAAGCCTTTTTTGTAAAAGAGTTAGAAACAGTTCAG
TAAGCAAAATATAAAACAATGTTTTTGGTTTGAAAATTTACATTTATGTATATAACATTT
TGTTAATAAGATAAGAAGATTAAGAAAATATATGTTCTTTTTATGTATAGCTTCTGTTTT
ATAGTTAACAAAACCAAACCAAACATTTTTCCATAGTAAGGAAAAGTCTTTATCAACATT
CTCAATTACAAAAAGAGAAAAATCTTTCCAAAGCAAATTATAATAACTGTATTGCCAAAT
TTAGTGAACTAGGGACTCAGGGTGTTGCTTACAAAACAAACAATTAGTATCAAATGCCAT
CAAATAGTGACAGCACTACTTACTGCGCCACCACGTCGCCCCTAAATGTAAAAATGTTCC
TTCAATTATATGATGGATTATTTTCACTATTGATGATGGCATTGTATTGGTTCATATTGG
GTTATATTCTGCACCTTTGTCTGTGGGTAAATGGGTCTTTCGAACCATTTGAACTCCCAG
GCATATATATATATACATTCTGCATCAGTGCCACATTAAATTAAACAGCACCACCTCGTG
GTGAATTGTGTAAATTGCACCTCCTGCTGCGTACAAGTAGCTCGCGGAGCAGACCGCGCG
AATCATTCTGTCAATTGAAGACTCGCTCGAGACACATTTACAGCACAGGACTGAACCGAG
CGCAGACAAACAGAAACACCGGCCAGTGCGCTTTAAACCAACCAAAGGATGGCTTTCAGG
ACGCCTGCTGTTCAGCTGCACCTTAAAGCGTGCGTCCTTCTGCTTTTAGGGGGTCTGCTG
GAAGCTGCCTATGAAGAGCGAGGAACCATGTACATGTGGATTGATGCCAATCAAGCAAGA
ATATTAATTGGTAATAGTTTGCGTAGTTTCTTTACTGGCACTTCAGTGCTGTTTTTAGAG
CAAACTATTGCGGAAACATTTCTGTTAAAAGTTTTTTATGTTTCTAACTACAGTATGAGA
GGCTTGTGATTTATGAGAGGCAGTGTTTTATTGAACAGGTTTTGAAGAGGATATTTTAAT
AGTCTCTGAGGGGAAAATGGCTCCATTCACACACGACTTCAGGAAAGCACAGCAGAGAAT
GCCAGCGATACCTGTCAATATCCATCACGTCAACTTCACCTGGCAAGCCACTGATCAGGT
ACCTTTAAATTTATTATATAAGTAACTACATCATATTTTCAATCATAATTTATTTGCTTT
AACTTAAAACAAAAACAAAACATTAAAATGGCTTAAAAAGTATATACATCATAAACAGAT
CTAAAATGACATGCATTTATTTAAGCAACAAAACACTTGTTTTCATAGAGCTTGTGTTGT
TTTTCTGCCATCAACATCTGCACAAACTCATTCTTGTATAAAATAAATTCAATTAAATTA
GCAAATTTTTTTTTATATAGCCTTAAAAAATAAAAGTATGTGGTGAGAAAAGTAAAATAT
ATTCAAAACGTGTTTCAAAGATGGTTAAATAAATGTTTGTACTTACTGAATACTGATAGA
ACTACTGATCTAAATCTGCCTTTTTATAGCTATTTATTATGTGTGACACAAGAGCAGTTT
TTCAGCAGATATTTTATTATATAATAAAAACTACAACATGTCTATTAGGAAGCTCCTGAA
GAACTCTTTCCTTCATCAACTGAAAGTGAATGGTGAAAGTTTGGCTTGGTGTTCAGTTTA
TTTTTTATTTTTCTTACATTGCTATGGTTACAAGACGGTACCTTTACGTCAAATAGATAC
TGACAAAACATTTCTCTCAAGCTGTTTGGTTTTTATTAGCTTAACATCCTTAAACTGGTG
TTAGTTAATAAACAGAACGGTTAGCTTATGTTTGTGTTTATTTATTTACTTATTTATAAA
TATTATTTATTTTTATGATTAACATGATTTATATTGCACGTCCAGATAACTTTAAAAATG
CGTGAAATAATCTAAAACATTTGAAATATCATCTAGTGTTTATTAAAAGTTTTGTTGTTT
TCAATGGTGTACACATAAGCTATTTAAAACAAGACTTGAAATTAAAATTTAATTTAGTAG
AAATTAATTGTCCGATAATTTTACAGTAAAAAAGGGATTAAAAAATCTATCTCATGCAAT
TTTGCTTTTCATTTCAAGTGCTTTATCTAAAGCTTCTTTTTTCACAGGTAAAATATTTTA
GCACTTTAATATAGTCCAAATATGCCTCATAGCCTGTATTGACTAATTTGAAAGGAAAAG
GGTTAGTTAAATTCTTGCGGTATTTTGCATGTTGGTGTAAAGCTGCACGCGGATCAAAGC
GCGGGTCCGCCTCGTGAGCGCGCATCTTCATGCATGTGCCAAACATCTGGCTCGTCATCA
TCAGTAGCCTTCACCGCGAGCGCGCGTGCCAGAGCCCGCGCTTTATTGACCAGCGGAACT
TCCATTTGGAATCACTTTGTAGCGGCGTTATTGCTTGTTGATCCGCTTTGTAATTCGTTA
TGGTTTTGGCAGAAACAGTGGCGAATGATTTCTTTTACCCTCCAGAGATTTTTCCCATAG
TTTCATAATATCAGAAGACCACAAATATAGTGAGTATCTGGGATTGATTATGAATTATGA
GGGGGTTTTTTTCCAATCAGGGCTTTTAAAACACTTTGATTTAGGGACAATGGAATATAA
AGATTATTCGGGATCCCTTAATCATCATACTATCGGAAATTATTTAAATTTAGATGCATT
TTTAATTGTGTTGTGCGCAAATGTAAGCATGATAACGCATAATAATATGTCAAAAAGTCA
ATAGGCCTGATTGTTTTTTGTATAAATTATTTTAAATAAAATTTAAATAAATTAAATTTC
ATCATTTAAATGTATTATATAGTTAACTAAAACGTATATATTTATATATTTTGCTGGCTA
GCTATCAATTCTATTTTATTTAGTTTATTTTAAAATAGAAAAAAAATTCGAAATGGCTTA
GAAAGTATATACATACAACTATAAAGAAGTAAAAAAAGACATCAGAATGGTCAGAAATAA
TCGCTAAATCAAAATTAAAACAGAGAATATAAAATTTCTATTATTACCACAATATTTAAT
AGTTGCTCAATGATGCACCTGAGCAAAACAAGCTTAAATAAAATATTAGGCTAACATTTC
TAAATATATAAAATCAAAAAGGCTTTTATATTGACATATATTCATTCATTTTCTTGTCGG
CTTAGTCCCTTTATTAATCCGGGGTCACCACAGCGGAATGAACCGCCAACTTATCCAGCA
AGTTTTTACGCAGCAGATGCCCTTCCAGCAGCAACCCATCTCTGGGAAACATCTACACAC
ACATTCACACACTACGGACAATTTAGCCTACCCAATTCACCTGTACTGCATGTCTTTGGA
TTGTGGGGGAAACCGGAGCACCCGGAGGAAACCCACGCGAACGCAGGGAGAACATGCAAA
CTCCGCACAGAAACACCAACTGAGCCGAGGCTCGAATCAGCGGCCCAGCGACCTCCTTGC
TGTGAGGCGACAGCACTACCTACTGTGCCACTGCTTCGCCATGTTGACATATATAGATTT
ATTAATTTATAAAATTATAATTTATATATATTTTTTAAACTAATTCCACAGTAAATTTGT
TTTTGTAGCAGTTCTATATACATTACCTTAAAACCCAAGTGAGCAGATAAATATACAAAA
CAGCCAGGAGAAAGGTTCATGAAAGGACACACACACTTCTTGAATGCATATTGTTATAAA
AAAACAGGGTGTCCACTTGGCCTTAAAATGTCTTAAAATAATTTACAAAAATAAAATGTA
GGCATCAAAAAGCCTGAAAGACTGAAATATGGCGTTGTGTCTTAATTTTCAGGTCTTAAT
TTTCCTTTGTCCATGTAAAGCTTCCTACTGAAAATGTTGAAAATGTTACTTTATCTGACA
GTTCAGTTTTTAAAAGAACGTTTTGTTCTCTAAGCATTCTGAAACAAGTAGTAACACTTA
TGTATTAAATATTTTCAGAGATTTTTAGCAAGAATAGTCATTGGAATACTGAGAACAAAA
CACAAACATTTGTTCTACAAATGTTTCGACAATGTTCTAATTAAAAGCATTATTTCTGAA
TTTTCTCTCAGCAATTAAAATGTCCTTGTTTTATAACAATTTTAAAGCAAAAATTTATAT
ATTAATATATATTAAATATATATAACACTGATTTGACACATTATTTATGTGGCTAAGAAA
TAACACAATTTCAATTTTAATAATATGGTTAAATTATCTTCCTTAAAGAAACATTTGTTT
TAAAGGTCTCTGTTTACACATAAATGTTTGTTGTGAATAAATTTAGTATATTTCAGCTCA
TTATTTTAAAACTTATGATGTTAATAATAATAATAATAATAATTTTAAAAAAAGTTTATA
CATATATAATATTTTTTTTATTTTACTTTATCTGACGATTCAGTTTTTTTAAATACCTTT
TTGTTCTCTATACATTCTGAAACAATTAGTAAAACATATATTTAATATTTTGAGAGATTT
CGAGAGATTTCTACACTAAAATATGTTCTACAAATGTTTCGACAATGCTCTGATTAAAAT
AAAGCATTATTTCTGAATTTTCTCTCTGCATTCAACATGTCTTTTTAAAACCAATTTTGA
AACTAAAATTGATATATAAATATATATTAAATATATATATATATATATATATATATATAT
ATATATATATATATATATAAACATTAAATTGACACATTATTTAGAAGTTTATTTTAGTTG
ATTATTTTAAAACTTAATAATAATAATAATGTATATGTATATATATATATATATATATAT
ATATATATATATATATATATATATATATATATATATATATATATATATATATATATATAT
ATATATATAATATTTTGAGAGACATATTGACAAATGTTTCAACAATGCTCTAAATAAATA
AAGCATTATTTCAGTTTTCTCAGCATTCAAAGAGTCCTTTTTTAAAACAGTTTTTGAAAC
TAAAATGCATATATATATATATATATATATATATATATATATATATATATATATATATAT
ATATATATATATATATATATATATATGTATGTATGTATATATATATATACATATAGATAT
ATTTGACAAATTATTGAATATTTGTGGCTAAGAAATAACAGAATTTTATTGGGGCAAGTA
AAAAAAATAAAAAATCCACTGGCCATTACAAAAAATCTTTAGCATTTTGTGTGAGTGAAA
TTTCATTCATAATGGTCTTTAAAAGGTCATAAAAGTCTTTAATTTGACTTGGTAAAACCT
GCAGAAACCCTAAACAAATTCAAAGGAAACATATCTTGCATTATCAAGAATAACAGAATA
CAACAACAAAAGGAAACAGCTCTAGGATGCTTTTGCATGCAACATTGCATCATGAATATC
AATTGGCAATTATTTACATGCAAGTACATACAAATCAACTACAAAAACATCCTTAGGGAT
TCCCATGAATCTCTTTTGATCAATGATCTATCTTTGCACACCGGGATCATAATCCGTGAA
TGGCATGTTGACTTGACGAAAGAGCAGCAAGAGGGAGAAATTAAAATAGCAAGGGGAGGG
ATAGTGGCAAAAAAGAGAGGGCCCGCTCTGTCCCGGCCCCTGTTAGCTTCAAAGACGACC
GCCGAGGCTTTAGAACAAAGGTCTCCGGCATAAAAGGCTGGCGGCGAGAGTTATCTGTGT
TGGTTATTACCATTCAGCTGTAGGATTAGCTAAGCTCTCCACACAGCTTGTGTACTTTTG
CCTTCATCAAACGCTGACCAGCTTTTACACTCCCAAATCTAGAGAGCAAGGGGGAAAGAA
AAAAGAAAAGGGGGGAAATAAAAGAGAAGCGTCCGCCTTGCTTTCATCTCTTTTTGGGAC
AGTTTTTTTCTCTAGTGTGTGTTTGGCTTCAGCATCACGGCTGTCCTCGTTCTCAAAGAG
TTGAGGTCATTAGTTGCGCTGTGCTGCTTGTTTCAGAGGAAATTGATTACCTTGCGGATT
TAAGGACACCCGGAAAACCCTCCTTTTCAAAATTTTTACTGATGTATATGTACATCTGCA
TTGCTTGATTGATAACTATTCGAGTTTAAAACAAACTTAATTTCTGTTTGTCTTTTTTTC
TTCTTCAGGCAGAGTATTTTTATGAGTTTCAGACTCTGCGTTCTTTGGATAAAGACATTA
TGGATGATCCTACTGTCAATGTTCCTCTTTTGGGATCAGTGCCTCACAAAGCATCTGGTG
CGCTTTTATTCTTTTGTATTTAATTGTCATTTCTTTGTAGTTTAATATAAATAATTTTAA
GGAATAATATATATACAGAGTATTCAACATTTGAAGTGGATCAAAATAGTTTGAATGTTG
AAGAATGAACGCCTTGAATTGTTTTATGATGACTTTTATGAACGATTCTGATGCACTCAA
ATGTTGAATACTGTATGTATAAATATATATGAGTCTAATGTTTCAGATTCTTAAAGCACA
TCCATAAGAAGAATCAATATTCATCATACATACTGAGATCTGTGGCATGTTGATGCTCAA
TGTTTAGTAATCAACAGTGGCTTTATATACTCAGTGGTTCAGGTGGGCTTTCCATGCAGA
GGTGACCAGGACGGTGTGGCAGCATTTGAGGTGACCATCCTGGTGATGGATGCTGGAGGA
AATATCATCCTGAGGACGCCACACAATGCCATCTTCTTCAAAACATGCCAGAGAGGTGAG
CTCAACACATTCTGCTGTCCAAACTTTTTTGATTGTTGTATAATAAAGTATAATATGTAA
ATTTGTTTATTTTCTAAAACAGAATATAGACAATTCATGTAAAGTATGAATGTAGAAGCA
AGATAAATATGGGATTCTCCTTGTGTAGAGATTGTTTTACGATCTGAAACCCAAGAGGAG
GTATTTAACACTTCAGTTGTGTTACTAGGATAGATTAAATTGGTCAAAAGGCTTTCTAAA
TATATCAAAAACCTTTTATTTATTAATGTACGGCAAAGCAATATGAAACTAATGGTCATG
CTTGATTTATATATCATGAGCAAACAAATTATATTTGTTTTAAAACTTTATTATATTTTT
GAGACCTTTGTGTTAAGAATAGACACAGATTTAAGATATAATCCACTCAAAACCTTTGCC
TCAGCCTCAGTAACTATTCATTTTCACTGTATAAAATCAGCTATAATTGATGTCCACAAT
TTAGTAAAACAACGGAATCAATTATTGTCATGCTCATGAAATATTTGAAATATAGCCTGA
CATATTAGTAAATTATGCTAATGAATTTGTTCATTCAATGTACAGTTGAAACCAGAAGTT
AACATACACTCTGAAAAAAGAAACAGAACCATTAAAAAAATAAATAAATAAACGTCTGAT
GGTAAATCAAACTAAACGTTTACTATTTCAGGTCCGTTGGGATTACCTAAATGATTTAAA
TTTGCTAAATGCCAGAATAATGAGAGAATTTATTTTTTTTTGAGAATTTTTAAATTAATT
TCTAGATAGTCAAGAGTTTACTTACATTTCCCTGTTTTTTTAGCTTTGCTTTTAAACTGT
ATGACTTTTGTCAAATGTTTTGGGTATCCTTCCAAAAGCTTCCCACAATAGTTTGAAGGA
ATTTTGGCCCATTCCTCCTGACAAAATTGGTGTAAGTCAGATTTGTAGGCTTTCAACTAT
GCCCATATATTTTCTATAGGATTAAGTTCAGGGCTTTGTGATGGCCACTCCAAAACATTC
ACTCTGTTGTCCTTAAAGCACATTTTAACTAATTTGGCAGTATGCTTAGGGTCATGGTCT
GTTTGGAGGCCCATTAGTGGCCAAGTCTTAATTTCCTGGCTGATGTCTTGAGATGTTGCT
TCAGTATTTCCACATAATGTTCTTTCTTCATGATGCCATCTATGCTGTGAAGTGGACCAG
TTCCTCCTGCAGCAAAACAGCCCCACAACATGATGCTGCTGCCCCCATACTTCACAGTTG
GGATGGTGTTCCTTGGCTTGTAAGCTTTCCCCTTCATTCTTTAAATGTAACACTGGTCAT
TATGGCTAAACAGTTCAATCTTAGTTCCATCAGACCGCAGGACATGTCTCCAAACATTAT
TCTTTTTCCCTGTGTAATTTAGCAAATTGTAAGCTGGCTTTTTTTGTTGATTCTGGCTTG
TTGATTTTCCCATGTTGTCACACAAGGAAGCAGTGTGTTTGAGGTTTTTCTTAAATGCTG
TTCTACAGTTGTGCCTCCAATTAACTCAAATGTTGTCAATTAGCAGAAACTTCCAAAACC
TTGACACCATCATCTGAGCTTTCTCAGTGGCATAATAATCGTATTGTATGTAAACTTGAC
TTTCAAGAAAAGTTATAACAATTTCTCAAAAGATATCTCTCTCATTATTCTGCCATTAAG
CATAACTGAAACAAATGTGATAATTATAACTTACCTAAAAGAGAAAACGTTTAGTCACAT
TAACATCTGACTTTTTTTTTTAAATGGTCATGTGCCTTTTAATATGGTGTATGCAAACTT
CTGGCTTCAACTCTACATACTTGTTCCTTGCAAGTAATGTTTGGAGCTTTGTATATTTAT
TATATATCTTTGTATATTAAAGTTCTCAAACATTTAGGAGACGAATGTAAGCGCGATGGA
GAATTAAGTTAAAATCCGTCAGGTAAAAGTTCGGATTTGAGATGAGCACAAATGTTATAT
CGGGGCTCCATCTTGCTGTCCTTTAAGTGTAGTTGGTAAGAGAAACACAGATCACGATCC
GGGTGACGCTCAGCCTCACCCACAAAGCCATCGCTGGCTCATGAGGTCATGTGAATCCTG
CCAGCTGCAGCCCTTTAGAATGAGCGTGTTATGTTTTTTCTCTGATCCCCCCTCCCTCCT
CTCACACACACTAACCTCACGGTGTTGCATTCCCCTACACACCCTTCTCCACCCCTCTCC
ACTCGGCCTGCAGACTTCACAGATCAAATGGTCCATCTGTCTGAAGCCTCCCCGCAGGGA
GGAAGCCCAGTGTTTCCTACTGACAGCTGAGGGTGCCTTAATGACTAGTGCTCACAAGAT
GTTTTTACAAAAGTCTGACTGCTTGAATTTCACTCACAGGATGAAATGACGTTGACGTAG
TGGATATAGTTGAGCATTTTCAAGTTTACCTGCATTTTGAGCCTTATGTTTGGCAATGTT
TGCTGTGAAGTTTCGGAAACTGGACTTAAATCAAAACAAATGTGCATTGGATGAACCTTT
AATTAATATTTACTCAGTATTTTGTCTCCTTCAAGTGGTTTCAAACCTTTGAACACTAAA
GAAGATTTTTAAAGAAAGCTGAAAACCTGTATTGACTTCCACAGCAGGAAAAGCAAATAC
TATGGAAGGCAATGGTTACAGGTTTCCAGCATTTTTCAAAATGTCTTCTTTTGTGCTTAG
CAGAATAAAGAAACTCGTAAATGGTGAGTAAATGATGACAGAATTTTCATTTTTGGGGGA
ACTATTTCTTTACAGGATGTTTCATCCGAAAATTTCAGTTTGCTATTAATTTATTTTTGC
TTGGAATATCCAACATGTAGGTGATTTAGTAGAACATTTGGTCACACTTTATCTTGATGG
TCCGTTTGTTGAATTTAAGTTACTATGCATCTACATGACAACTGAATCTCATTAGATTAT
AAGGTGAGTTGACATTCATTCATTCATTTTATTTTCGGCTTAGTTCCTTTATTAATCTGG
GATCGCCACAGTGGAATGAACCACCAACCTATCCAGCATGTGTTTTACGCAGCTGATGCC
CTTCCAACTACAACCCATCACTGGGAAACACACACACTCATACACTATGGGTAATTTTAG
CATACCCAATTCACCTGTACCTCATGTCTTTGGACTTGTGGGGGAAACCGGAGCACCCGG
AGGAAACCCACACGAACACGGGGAGAACATGCAAACTCCACACAGAAATGCCAACTGACC
CAGCTGAGGCTCAAACCAGCGACCTTCTTGCTGTGAGGCGAACGTGCTACCCACTGCGCC
ACCGCATCGCCCGTGTAAGTTGACATGTACTTGCTAAGTTTTTAATAGTCAATTAAATGT
CTGTTGAAGGAGAATATCAACAGATATTAAGCAGACAGTCTACTAATTCTCAAATAGACC
ATCAAAATAAAGTGTTGCCGAACATTTTGCTGAAATTTCAATCCTTGTTGCTTCATAAAA
CACAAGTCTTAGGGGCCATTCATTGAGAACAATAGTTGCTGTCACATATTAACAGTGCCA
ACTTGCTACTGTACAACACTTGCTCTGCCTTTAAGTTCTTCTGATTGGTCCACTGCTTAG
GAACTGATATTGATGAATAGTACTCATGTGCAAGACGCTATAAAGACAGCATATCAGCCA
CACACACATCTGTCATAGAAAAACAATAGGAAAGTAGCACATTGGAATGGAAAAACAAAT
TTTGTGACAAAGACCAGCACTTAGAGTGTCAAAAAATAACACAGGCAACACTATATTAAT
TCCCATGACTACTGACCATACGTTGAGGAGACCAACATGATTGATTATTTACAACATTAC
GACCTTTAATTCACAGCCTCTCTGAGTACTCCAATGCATGTGCATGATTTAAAATTGCAT
GTTGTGTTTACAACCTTTTTATATTGATTGCAAAAGCCAAGATACACACAAGTACCTTTG
TATGAATAATGACCCATACATATCCTCCTTCTCTATTATGAATAAACATCACAGATCAGG
CATGTTGATATTGCATATATTAATTTGTGAATGTAAGGTCCAGACTGTCATGAATGTGCC
CTGGACCATTTTTCACGTATTAAAGATAATACAGTTGTAAATAATGTTCAGTTTCCTGCA
TTTCACTGTATCCTCAGTAGTCATGGGTCTTGATTTTGTTTTGCCTGTACATGTTTTTCT
TGGGGTGTTGCTTGAGAATTTAAAGCTGTAGATGACAAAGTTCTTAACATTCTTAAAATC
AAACAGAACGTTATTGTTCATTGGGTTGGATGCTAAATAGAGGTAACGGTCTTGATGGTT
TTGATGTAACTTAGCCGAAATGATTGGAAAAGTACACTTAATGTGTTTAATATGATTTAT
TCTAATTACTTTTGAGACTGTATTAAGAATGCAACCAAATGTAAGATTTCATCCAGTGAC
AGACTCCAGTCTCCGTTCATTTGAGCAGCTTGGGCATTCTACCAAACTTCTCATTTAGTT
TTTTTTTAAAAGCATATGTGAGTTTCAAAAGACTTGAATAAGCTATGTAAAATGACTGGA
TCTTAAGACAACTGTGAAATATTTTGAAGCAAATCTGCTCTAAATATTCACCCTCATGTC
TATCCAAACGCATCCATGGAACATGGTTTAGCAGAATGTCCAAGCTGCTCTTAAACATCT
AATAAACATTTATGAGAACTAAGCGCTGATGAAAATTATAATGCTGTATTTTAAGAGTTT
TATAAATGACGAACAGACCCCAATTCACTGGGTTTTTACTGAAAAGTCCCCATTGCCTTT
CACAGTATGAAAAAGAGCAGTGTGAACATTCGGCTAAACCTCTCATTTTGCTTCTCACAC
AGAAAACGAGTTTCAAAAGACGACAAATGTTGACAGAATGTTAGGTACACTAAACCTTGG
TCTTAAAAGCTAGTTGTGAATTACATTGAAACATATCTGTAACAGTATACAGGGGCCACA
TCAGATTAGACAGAGTTGTTGACATTGTGGTTTCTACCTCAAAGCCTTTCCCCCCTCCTT
TTTATATGCTGGTATCAGGAAGTTCTGTTATTAAATTGAATTGAACTTCTCAAGGAATCT
GAAGTCCTTGAAGTGGCATAAATTATGGAGCATTTAGAAAACATTACACATTGAAAACAA
CAACAACAACAACAAAAAAAATGAGAGAGGGAGAGAGAGGAAGTGTTCTCAACATTTATG
TCTTCTCTTTATGAAGCAAAGTGTCCTGGAGGTTGTCGAAATGGAGGCTACTGCAATGAA
AGGCAGGTCTGCGAGTGTCAGGATGGGTTTTATGGCGTTCACTGTGAGAAAGGTAACCAT
TTTTTACCATGTAAGTTAAGTACACTGTTAACAATTTACTGTAGAATCTACAGTAGCCAG
TAACTTACTGTAAAACAATTACAGCAAAAATACTGTATTAAAATTTACAGCATCATTTAA
ATTGGGGGATATGTATTTACAGTATTTTTACTGTAAAATATACAGCAATTTTAGCAATGC
AACTTTAAAATACGGTAACATACTGCATAACTGTCCTACAGTAAAATACAGTTATTACAG
GTAAGTACTGTGTTATTTACAAAAATCATTAATTGTGTTCTTGATGTCAGCATAAAAGTT
ATATATCAAAACAAAAAAAAACACTTTAAATTGAATAAAATATTGCCGTATTTATAAAAC
ACTAACTGAAATATTAGATTTTCATTAACATTTTTGGCTTTTATAGATGTCCCATAAAGG
TCTGACCAGCATACCCTCAACAACTCAAATCCATTAACAACAGATGTGCGCATGCAGGAC
TTTCTTATAAAGTCTCCACTACAAAACCCAAACAGATTCATAAAAAAGTAGAGAAGTGCA
TCCTCCAAGAGTCCTTTCTCAGAAGGAAAGCCTCCTTTGGAAGCAAACGAATGCATATAG
TTTATTATGATGATGATTATACTCAACCTCAGGGCATCACTTCCCAAAATACCTTGTGCA
AATTACAAAGCGTGGTTAAGCCTGCTATGTACTAGTTTAGATGAAGGAATGAAGCATGCA
TGTATTCTAAAAGGCTTCTTGTCTGAAAGAAAAAAAAAAACATGAATTACCCAGCAGGTT
GGGACTCACAAACATATGGTTTTCATCTATTTACAACTTTAAAAGAGCGGTTTACCATTA
AAAAAAGCTTCCATTAGATGCTGAAAATGTTTTCAATATCCTCATTGTAGCTCTGCTGTG
TTTGTACCTAAACCGCATCCACAAAACACCTTTCATCCTACACAGCTTTTGGCTGATTTG
TTTTTGCCTGCATTGCTGCCAAAACCACTAAGTTTTGTGCTTCGCTTATCAAGAAAATCT
GCAGCCCAAACGACACCAGCAACATGAGTTTTTACTAAAACTAAAACCTATTAACTATGC
ATGTTTCGGTCTAGAAGAGAGCAGTTCGTTTCTTTATCTCGAACTAAGCTCAGAAATCAT
GTGGACTGAACTACTAAACTTACAGTAAATGCACATTTTATGTTTTGTCGTAATATTTAA
AGGTGTGCTACACTGTAAAAAAAATCTTTAATTTTATGGGTGTCAGAAAAAACTTAAAAT
AAAGGCCGTTAAATTACTGAAATTTACCATAAAATAACGGATATTAAATTACAGAATATT
ACTGTAAAATAACAGATATTAAATTTCAGAAATTTACGGTAAAATAGTGGATAATAAATT
ACAGAAGTTTAACATAAAATAACGGATATTAAATTACAGAATATAACCGTAAAATAACGG
ATATTAAATGACAGAATATAACCGTAAAATAACGGATATTAAATTACAGAAATTTACCGT
AAAATAATGAATATTAAGTTACAGAAATTTACCGTAAAATAACGGACATTAAATTACAGA
AACTTACCAGAAATTTAAGGAAATGTCTGTAATTTATTATCCCTTTTTTTACGATAAATT
TCTGTAATTTAACGGCTGTTTTTTTCCGGCACCCCAGCTACCGGAAATAAACCATAAAAT
TACGTTTTTACAGTGTACATAATTTTAACATTCATAAAATTACGTAAATCGTACACTTAT
CGTAAATCATACACTTATCGAACACTTATTTTCTATTAATATTTAATCCTTTTTTTAAAT
AAGTCTTTCAATTTTGGCTGGTACTTCTAAATGTGAATTTGACACATCATCAGCCATACA
CACTATGGCTCAGCCAGTAGCCAAACCCCAAATTATGATTGGCCGTGTAGTAGAGTGATT
GACAGACTTTTTTCGATCAGTGTTTACACTTTTGTGGAGATTAACTCATTTAAATCAGTT
TGATGTCAATATTCACTATGTTATTTTGCTAATGCACATAGATGAGCTGTTATTTCATGC
AAGTTTATCGGCTAAAAATAAAAGCCATTTGCTTCCGCTCTTTAAGTCTTTCTCTGATAA
CATTACTTTGATCATATTTATAACCATGCCCCTCTTTCAGTTAGTTTACTACGAGGTAAT
GATGTGCAAAAAGAAAGCCCCGCCCCTACTCAATATTCCGTTTCAGTTAGAAGTACTTCA
ACACACTGAAATAAAACTTCCTGTTCGCTTGGACTTTAATGGTTTAATTGTCGGTGAACA
ATAAACTTGCTTAAACGTTCGCCTCTTTGCTTTGTTTTTAGCCCTGTGCTCTCCAAGATG
TCTAAATGGTGGTCTGTGTATGAGTCCAGGCGTGTGTATTTGTCCACCAGGCTACTTTGG
ATCCAGTTGTGAGAGAGGTGAGTTTCCTACATGTTACATGTGGTTAAATTGTACCAAAGT
TTTTTATGGGTGGCCTTTTTCCCCTGAACAAATAAATCATACCTGATAATAAATTGCATT
TGGTCTTTCAAGAGAACAAAAAAAGATTACTGGTGTCATATTTTATTACTTTTAAGTCAC
AAGAGTTGCACATTAATACCACATTAAAAATCTGAGAATAAAATACTATTTCCATACCAT
GTGTTCAAAATACAAAATAAATTTTTCGCTTCCTGGGAAACTGGCATGATATGTAAATAA
TGTTTTTAACCATAATAAATAACTTGCGCCAAAACTCTGTCATGTCTTTCAGAGCCGTTT
TCTCTTTTAATATCAGAAAATGAATATATATTAATTCCTGAAGTTGTTACAAGTCTTTTA
GCAATATAAATCACAGGACATTTTAGGGTAAACTGCTTATATTCTGACAATATTAACCTT
TTTAGAGTCATTTTCTTTTTTTAAATATCAGAAAATAAAAACATATTAATTCCCAAAGTT
GTTACAAGTGTTTTTGCAGTTGAATTCACGGGTCACTTTTGAGGTAAAATGCTTATATTC
TGAAAATATTAGCCATTTTCAGAGCCATTTTCTTTTTTTTTTACTATCAGGAAATGAAAA
TATATTAATTCCCGAAGTTGTTACAAGTCTTTTAGCAAAATAAATCACAGGACATTTTAG
GGTAAACTGCTTATATTCTGACAATATTAACCTTTTTAGAGTCATTTTCTTTTTTTTATT
TCAGAAAATGAAAATATATTATATCTAAAGTTGTTAGAGGTCTTTTTGCAATAGAAATCA
AAGGACACTTTAGGGTAAAATACTTATATTCTGAAAATATTAGCCATTTCCAGAGCCATT
TTCTTTTTTTTACTATCAGGAAATGAAAATATATTAATTCCTGAAGTTGTTACAAGTGTT
TTAGCAATAGAAATCACAGGACATTTTAGGGTAAACTGCTTATATTCTGAAAACATGAAT
CTCAATTATTAGTCAGTAACCAACATGACATCAAACTTGAACTTGACTCTTAGCATAAAA
TGAACTAAATACACAAGATACAGGCTTTAAATACATACTACTTAGCATGAATAATTAACC
AATAAATAGACATGGATTTGTTACTTTTGGACACTTTTCCCCCCGACACCTATCTGTGTT
CTACAGATGTAAACCAAAAGGCCAAAACCATAAAGCAGGATCTAAATAAATGGTCAAATA
CATAAATAAATAAAGCACTATCGCAGTGTGTGTGTTATTTCTCTTTGTAGTTTGCGGCGT
TACATTTGGCATGTTGTTTTTGTTCTCCAATAACAGCAAACTGCAGCACCACCTGTTTGA
ATGGAGGGACGTGTTTCCATCCTGGCAAATGCATCTGCGCCGTGGGCTTTGAAGGGGTCC
GCTGTGAGCTCAGTGAGTTCAGACACATTAATCAACAGTTAAAGAACAAACTAGACACAG
AGGAGCATGAAAACGTACCACCAGCTAGCGTTTCGGAAGTGTTATTGCAGAGCAACAGAA
ACAGCATGCAGAAGTATAAATGCAGCACTACTCAATGCAGAAGTATAAATCAGCCTTTAG
TGCTCAGAGTGTTAAGTGCTAGAGTTAGGAGGGGGTTTGTTAGTTTGTCTTTTTTGAGAG
AAGAGTCTTTCTACAGGTGGTTTGTCAAGCCCACTCACCTGTGTGAACCTCATTTCATAA
ATGCACGATGTTTTTTTTTTGGTGCAAGTGTCGGATAAATTTAATTTGATCATTTAATAG
TGTTTTTTTATTGTCTTTATCTAGTAATACTTGATAAACACTTCCACAAGAGTCCATATG
ATTAATGTTATTCAGTGAAAAATGCATTAAGTTGATCAAAAGTGATGGTAAAAACCGCGA
TAATGCCACAAAAAGATCTTATTTAATATGAATTATGTTCTCATTCATTAAGAAAAAAAA
CTGTTTTTCAACATTACTAACAATAACACACATTTCTTGAGCTGCAAATCAGCATATTAA
AATAATTTTCCAGGACTTATGACACTAAAGAGGAAATTAAAATGAGTAAAATAGAAAACT
ACATTAAGGAAATCCTGAACCAAGGCTCAAAATGGCTAATCCTCCAAGTTTTAGGACGAC
TGAATAAACAGCTATTAACTGGCAGTGACATTATCATCATGATCATCATCATCTTTCAAA
GGGAAAGCTGTCGTGTTTTTCTTAGGCTTTAATAGACTGGCTTCCCCAGATTGCAGTTCA
AGCAAGTAAAGTCTTTAGTGAAGTGTGTTCTCACATTAGTGCTAAATGGTCCGGCACCTA
CATGAGCAAACACAGGATGTAATGCAGTTGTGTTTGTCACCCTAATCACTAAAGCCAACC
TCATGAGCTCACGAGTGTGGCATTTTATCGCCGGCGCTTCACAGAAACGAGCCTTTTCCT
CCTTTAACAAAATAAAGAGCAAGCATTGATATAAACGCTACTTTATATTTGCCTACAGAT
GTCGGTTTTCCATTATAGATTTAGCTGCTTTGCGTCAAAGGCCCGCGGTCTGTTTGGTTA
ATGTTTAAACGACTCCTGTTTGACCCCGTTTTTCTTCCGCTCCTGTTCAAAGGCAGGAAG
TTTTGCCGTATTCAGAGGTGTTTGGTCTGAAAAGGGAGGGAAGAGAAAATATTGAAGGAA
CATTTTAATAGCATTAGGCCAGTTGTTGCCGTCTGGTCCGCTGCAGTATCGTGTTCTCTG
TCAAAACGGAGTGTGACGTGAACGTGCAGAGTCCTGCTGAGGTCATGTTGTGTAAAAACT
AGCCCCCTTTTTTTGGGATGGTTTCGTGGGGATGGACTACATTAAGCTTTAAGGAAGAAA
GCAGCCGGCGAGATGTATTTGATCTTGATCAAGTATGCAGGTGTAAGAGGATACGTGAGC
ATTTGGAAAGAGTCTTATAGTCATTTTACACATGCACGCACACGCACACACACAGACAGA
AAGTTTCCTTTTTATTTAACAGGGTTCTCACGGGTCATGGAACTTCTGGAATACCATGGA
ACTTTAAATGCTCTACTCCAGACATTGAAAGTCTGGGAATTTGACAGATTTTTCCTCAAG
TTGTGGAAGATCAGGAACGTTTTTTTTTTTGTTGCTTTTTATTTTAGTTAATTTATTAAT
TTTCCCTTAGTATCTTTATTCATCAGGGGTCGCCACAGCGGAATGAACCGCCAACTTATC
CAGCATATGTTTTACACAGCGGATGCCCTTCCAGTTGCAATCCAGTACTGGGAAACATTC
ATGCACACTTATTCACACACATACACAACGGCCAATTTGGTTTATTTAATTCACCTGCAT
GTCTTCGGACTGTGGGGTGAAACCGGAGCACCCGGAGGAACCTTCTTGCTGTGAGGCGAC
AGTGCTAACCACTGAGCCACCGTTAGTTTACATTCATCAAATTGTAATTTTTCTATACTG
TATCTTATCTTTTATCAAGTTTTTCCATAAGTTTTGACTACTGGTCAGGCTTTTTTTTCC
AGCACCATTTTATTTCTTTCTTCTTCATCGACTGGCAGTCACTTGAGTCTAATGCAGTGA
TCAAGTTGTATTTGTTAACTTTCAGTCAAATGTATCTGGAAAATGTCATTATTAGGAGCT
TTGGCTATGAAATGATCACTTTGAAGACTGCATGCTCTTGTTTCTTTTCATTTCTTTTTC
AAAATCTGAGGTAAATTATTCATTGTTGTGCTTATAATGGTTATTAAATTCGTGAAGAAT
GATCAGCTAATTATCAACCATCAACTCAAATTATAACTATTTGAATATTTTGCAATTTTA
CAAAGCACAACAAGGCCCAACAGTTCTTGTTGACTTTATGCAATGGAAATTAGGCTTTGT
TGTCAGAGAAAGTCAGGGAATTTGACATTTGGCTGAGAGTGGGAACCCTGATTTAATGTC
TTGTTTACTTTACATGTCTGTCCCTCCGCCGCCTGTTTGTCTGTTTTTACGTTTAAATAT
AGTTTTTATCGTTGCTTGATATTTTTACCTCATTTAAATATCACAATCTAAAACACACTT
ATAGCAAGAAATATTAATTGCTAGAATAGATATTCAAAAACACCCAAAAAACAGATAAAT
ATTGAAACGTTAAAATAAATATACATTTAAATATTGTCCTTGAGCTTATTCCCTTTATTC
ATCAGGGGTCACCACAGCAGAATGAACCACTGAGCCACAGAATCACCCTAGTTTACCTTC
ATCAAATTTTAAATTTTTCTATGCTGTATCTTATTTTTTAGTTTTATATTTTTTTTCTTG
TATTTTTAAATTTGCCTACTGTTATGGCTGGGCTATTTTACAACACCCTTTTATTCCTTT
CCTGATTGTCAACTGGCAGTCATTTGAGTCAAATGCAGTCACCAAGCTGTACCTGTTAAC
TTACCAATTAAATATATCTGAAAAATGTCATTTTCTGGAGCTTTGGTTATGAATCGACCA
CTTTGAAGACTGCATGCTCTTGTTTCTTTTCATTTCTTTTTCAAATCTAAGGTAAACTAT
TCATTGTTGTGCTTATAAAGGTTATTAAACTTGTGAAAAATCAGCTCAAATTATAACTAT
ATGAATATTTAGCTATTTTACAAAGCACAACGGTGCCCAACAGTTTGGTTTTGTTGATTA
TAGGCTATGGAAATTCAGCTTTTTAGTCAGAGAATGTCAGGGATTTGGCTGAGAGTGGGA
ACCCTGATTTAATGTCTTGTTTACTTTACATTTCTGTCAGTTTTTACATTTTAAATATAT
AGTTTTTATTCTTCCTTGATATTTTGTTTTTTTTTACCTCAATTCAAATACCTAGATCTA
AAACACACTTAAAGGGTTGTGAAAGCTCCCTCTTGCAATTCAAGTCTACCTCAGAACAGA
GCAAGGGAAAAAGAAGGGCTTTTGTCAGCTCACCAGCTCAAGATAAAAAAAATCTGATAC
AAAAGATGCATGATTTTATAGTTTACAAATTTAAATTGCAAAGCAATAAACAGTAAGTAA
TTTAAAGGCGTTACATATACGATAGGCTATTCGTAATTTTATATGATTTATATTCACAAT
TGCAGCATCACGGAGAAAGCCATGCAACAAACTCTGTGGATCATGGAAACAAACATGTAA
CAGCTTTCATGAACGGCTAAATACTGCATGTCATGCGCAGTCTCACAGCTTGGCAGGTCT
GTGGTCTGTCCATATTAGTCTATCATCGGAAAACATGTGCAGTCATGAGTAAGAAGCAAC
GTCTTTTCATAGGATAAGAAAACTCAGCTATGAATAAAAATGAGAAACCCACGCGTCATC
ACTCCATTAGCAGATATGCACTACGTCATCAATTTTGATCCCGCCTCAAACATGATTTTA
AACCCAGAAGATGAAACTAGCTGACAAAAGCTCAAAATGATCCAGTTTTCCCCACAATTA
AAGCTGATACGTGCTAACGTTGATGTTTAACACACAAAAATAAATCTCAAAAAACTAGGG
TGTGTTGACCTTTAAAGGAAGATATAATAAATGCTAGGATAGATATTTCTGCTCAAGTAA
AAAAATAAACAAATAAATATTGAAATATTAAAATAAATTTATTAGAAATATTTATTTCTT
CTGTTAAAATTAAATTGAGAATGTATTAAATCGTTGTTGCTGCATGTGTATTAACATTTT
TGAGCTTCTTATTTACTTCGAATGGAGTGTCATCAGAATCATTGCTGAACTGAATTGTGG
TCTGTCGAGTCGCGTTGGAACTGTTGCTTATGGGTTGCTCAAGAAGTTAAAAACCTTCTA
CTTCTAAAGCACCAACAGATATCAGCCAATTAGATTGCTTTTATGCAAATATACTAGTGT
AGACACAAGCCAATCATGTTCATGGAACATCAGAGAATAGCTGTACATCAAAATAGAGGA
AAACATTATTATAGCAGTCAGTGCTTTATGATCAATCTTTATATACGGTTAAAGTCAGAA
TAATTAGCCCCCCCCCCCCTTTTTTTTTATATATATTTCCTAAAATATTCCAAATAAGTC
TTACTTGTTTTATTTCGGCTAGAATAAAAGCAGTTTTACATTTTTTAAAAAACATTTTCA
GGTCAAAATTGTTAGTCCCTTTAAGCTATATTTTTTTCCGAGTCTACAGAACCAACCATC
CTTATACAGTAACTTATCTAATTACCCTATCCTGCCTAGTTAACCTAATTAACCTAGTTA
AACCTTTAAATGTCACTAAATGTGTTCAGGGGGGGCTAATAATTCTGACTTCTTACATAC
TGGGCCTGGAAACATGTGGCAGAGGTGTTTGGTGATGGTGAATATGGTGTGTATAGTAGT
ATGTGATTGGCTGTTAAGACTATCTATAATTATTTATATTAGACTATATATAAGATCATC
TATGATTGTCAAAAAAAAAAAAGAATAAAAAACGAATAATAAAGAAAGGTCTATTCTGTT
ATTTTATACATTTGTTTTGCATTCCAGAACAGAGACTGATTTATTTTTTGATTGTCCGCT
TCAGGTAAATGTCGACAGCCTTGCAGGAATGGAGGCAAATGCACAGGGAGAAACAAATGC
AAGTGCAGCAAAGGATATCATGGAGATCTGTGCTCCAAAGGTGAGACTATATGAGGCTGA
CAGAACCACTCTGGACATATGTGGTGAAAAATACATTCACCAACGGCACTCTAAACCTGA
TTTCTCAACCCATTTAAATTGAGAGAACTATTTCAGTAGCTGTTTAGTCATGTCACACAT
TAAAGCCAATTTTTTGGAAAATCATGTTCACTATGTTATCTGGACTTCTGCATTTCAGAC
ACCAATATTTTAATGATATATAAAAGAATAATCAATAGGGCAGGTTTGTATTACCTTTAG
GATTGCACAAATTTAAATAGCTAATTATAAATATGTCTATTGGCAAATGTCAATTTTAAG
ATAATTTCATTAACACCCATATTTTATAATTGAATCAAGACGTTTTCAGGCAATTCTAAA
AAATAAATATTTCACAAAATTGCAATGGATATATACATTTTTCCTGCATTACAGGTCACA
TATGTTAAATTCAAATTACACTGTTAAAACAATTCTTGCTGCCTTAATTTTTTTTAGTTG
AATTAAATGATCTTTTCTAGTCATCTCAACTTAAATCAATCAACTAAATAATTTTAACTT
TGTATGACTTAAAACATTTAGTTGAAAATATTTGTTGTCTTGACTTTTTGTCATAAATTT
TTTTACAGTGTATATGAGGGCCTTGCCCTGCCTTTATTCCATTATTAATGGTTGTCTATT
AAAAAACTCATCTCTTTAAAAAAAAAAATGCTGGTACATTGATTGCAATATAAGTAAACC
TATCTGTCAGCATGATATTTGGAGTTTAGTTGCAAAACGTTAATAGAAATGAGAAAATCT
CTCAAAAGTTTTATGTGAATTTATAATAACAAATGTGCCAACCATCTGAGATTAGACACG
AATTTAAACATTACATCATGTTTTTCAATAATATAAACGCACACTCTGAGCATATAAATG
ACCGTTTGTCAGTCGCTTTTGGCAACTGATAGAGACGTCAGACTTAACAAGCAAATTCAA
ACAGTAACAAACTGTAAAAACGAGCCGTCGGTGCTTGATTGAACCTTCAGATTTCCACTG
GGACTGCAGGCTGAAGGTTTGTAAGACTAAACACTGCGTCTCTGTGTATGGCTGATTGTG
TGTATGTGCGCATGTGTGTGTGTGCAGCTGTCTGCGAGCCCAGCTGTGGAGCACACGGGA
CCTGCGTGGAGCCCAACAGGTGCCAGTGTCGGGAAGGCTGGCACGGACGTCACTGCAATA
AGAGTAAGACAACATCCCACATCCCCTTTTCCCAAGGCCAAGAGACTAATTGCCACCTGG
AAATGGATTAGAGCTAGAAATCTGATCTAATTCCAGGGTTTTACCACGGATATTTAGACA
TTTTGCTGTAATAATACCAAAAAACGTTTTTGCATACGCACATAGTATGCAGTTTACTAT
TACAAATATTAAAATGAACGCCTTTGTAAAAGTGGAAAACGAGATACATTTTAAAGACCC
TACTACTAAAGGAGAAGATAAATACATTGTTGTAGGGGAGAGCGGGGCACAAACTAATAC
TTTTTGGTTTTGATCAATTATTGAACAAAGAAATGGGGTTAGAGCACAGACTGTAAAAGA
TATGGATGTAGTATCCTTGACGTCACCCATTGGTTTCTGAAGAACCCAAAAGAAGCTACC
AGTAGGCATGGCCAACTGTCGCCATTCTGTTCATCGCTCAGACCGGGGGATACCAAACAA
GGGAGGAGAGGCGGAGCATGAGCGGGGCTACAAACGCCTGCTATCATTTTACATAGATGG
GCTTTTCTAAGAGAGAAATGCTTAATACTTCATTACCTGCGACTCGTTTGTGTTCTGACC
ACATGCGTCCTTGGTTGTACACTATATCAATAAAGTGTTTAGACTTTTAAAAACACTGCT
GCAATACATTGAGCCACCAAACATTGTTCGTATGACGTTTTTCTACAGGAAAACTTGAAT
TACATCCAAATACTTCTGATATAGTCAGTGTTAGTATATGCAAGACTAACGTTTGACTTC
TCTGTTGTTGTAGCACTTTGGGTTTTAGTTATAACCCTCTCAAGGCAGTCGTTGCTGATT
TGCAACAGTTAAAAAATAACTACCTTATTACAGATACATATTTTTTATCAGATACAGTGT
TTTTTTTACTCAGAAGTACCACTGCGGGACTTTGTTGTCCATTAGCAACAAGGTTTGTTC
AGGTTTCCCCACTTGCTCACCAGATGACACACACACACAAAAAAAAAAGTTTCTTGGAGT
ACCACATGACAAAGTGACTTGGAAACATGACCTACTCAATGAGGATTTAAGATATTGGAT
TTGGATCCCATATTGTTTTTGTTGTTGTTCTGCCACTGAAAAGCAATTTGTTACATTGTT
TGAAAAATTGTATATAAAAAGTTATTGTTCATATCATATTCAGTCGTCAGTGTCTAATTA
CCACACTGAGCCAATGTTGCAAATCTGCAACATCCCAGAATGCCTTGCATGTGAAGGTCT
CGCTAAAATTAAGGCAGTTGTTTCTAAAAATTCATTTGAGCCTGAGAGGGATAAATAAAA
TGTATTATTATTATTAATAAATAACTACACCTCTGAATGTTATGACAGTTCATTTTTAGA
CTGCCTTTACTAGGCTAAACAAATAGTACCAAAGAGCTTTCATCAAAGAGACCACAGTTT
ATGGAAGTACTGACAGCAATCCTATAAAATGTCTTCATACTGGGGAAAGTGGTTGAGAAG
AAATGTAATGTTTTAATTTAATTGTGGTGCTTTTATTTGTATGTAAAGAGGGGGAAATAA
GTATTGAACACGTCATGTGTTTTTCCTGGGAATAATATTTCTAATGAAGCAGTTGACATT
GATTTGAACCAGATTTTAGTAAAAAGGTGCGAGTTTTCTCACAGACTTCAACAGAGTGTA
AAAATCTTGATGTGTTCTGCGGGTCTCGTCTATCAAATCTGATCTTTCATTTGTATTTTA
TATTGGATTCAAGTCAGGTGATTGGCTGGGCCATTCTACAGCTTGATTTTCCTTCTCTGA
AAGCATTTGAGAGTTCCCTTGGCTGTGTTTTGGATCATTGTCTTGCTGAAATGTCCATCC
TGGTTTCATCTTCATCATCCTGATAATGTATTTGTAACATTTTAGGAACAATAAGGGAAG
GGCAGAGGGTTGCTGAAGAACTACAGAGAGATTTCAGCTGCTGTCTGGGCTTTCACTGCC
TTTCTACACCTCCCTTTCGTCATGTGTTCAATACTTTTACCCTGTGTCATTTCATTTTAT
GACACATAACTTCATTTTTAAACTAATTAGATTTGTTTTTATTTGCATATATGGATTTCT
TTGGTTATTATCAACGTCAACGGCACCTTTAGAAATATGTTTACGGTGAAACAGAAATGG
TGACGTGTTCAATACTTATTTTCCTCGATGTATCTAAAACCCCCTCTCAGGAGATTTTCG
ATCTTTGATATGTAAGCCTTTGTATGGTGGATGTCTGATTAAACATAAATGCTTATGAAT
GTAAATAAGATTGTATCTGGTGACCCTGGTACTTCTATTGTACGTCTTTTTGTTTTTATG
TTGTCATTTGAAAGTGTTTTTCTTCTGATTTGTTTGAAAAATGTGACAAAAATATACCAC
AGTTTGCACAATCTGAACCAAATCCCTCTTCTAAACGGCCATTCCTCAGTGTGTGCTTGC
TGTGTTCCCGCAGGATTTCGCGGAGGAGTTTCTAACAGCCAGCGGGTCTCTCCATCCAAA
CACAAGTCTCCGTCTGTGGCGGCGGCGAAGGAAGCGCCTGAAACCAGTCAGCCGTCTGAA
ACCAACTATGTGGTTTAAACCTCAAGATTTCGGGCCAAGGCACCTCCATTTCAACATCGC
CTTTCCCCAGAACAAAGCTTTCATCCTCCTCTTCCGCTCCTCATCGGGACACTCCCAAGC
CGGACTTGCTGCTTTCTCCGAGCAGGACTTGTTTTTGTAGTATTTCACCACACCAATCGC
CTTTGATATAATAGATCTCATCCAGTCGCCCTTCATCCAGCTTCTGTCCTGGGAGTGAGT
CAAATGGTTGCGGTGAACGTTTGGGATGTTTCGTGTGGTTTCGCTTCAGATGTGGCGCTG
AATCACTGGAGGATTTCCGAGAGCTTCCGGGCTGTGGATCCAGCTTTTCTTAGGATGGTA
ATTGCTGTTCAGTTTGCGCTCGTCCGATTTGCTCATTTTGTAAACATGTTGTCATCACTA
ACTTTCTTCTTCACGCAGATGACATTTATGTAGTAGCTTTTACAAACAAGCTCTTGTATA
AGTAACATGTATTCTGTCGACGCCCATGTAAAATTAAAATATATAGATATATATATAGAT
AGACGGTCTTTAAGTTGACGCTTTAATGTTTTTTGTATAACAATGATAATAAGCTGCTTC
TGTGATGTCATAAACATAAAGCCAAAAATGGTTTCGTGTGACTTCCATTAGCCTACACAA
ATAAAACGTGTTTTCATGAAGCCGGTGAAGATCTCTTAACTCTTTAAGATCATTGTCATT
CCAAACTATATTTTTTTTAGTGGAGCTTGGATTAGACTTGAGCAGGGGTGTCCAAACTCA
GTCCTGGATGGCCGGTGTCTTTAAGAGTTTAGCTCCAACTTGCCTCAAAACACCTGCTAG
GACATTTTAAGTGAGCCAAGTAAGACCTTGATTACCTGGCTCAGGTTTGTCTGATTGGGG
TTGGAGCTAAACTATGCTGGACACTGGCCCTCCAGGACTGGATTTGGACGCCCCTGGATT
AGAGTATGACTGGAATTCGATACTGACATTTTAAAAATGTCTATTTTCTGTGAACATTTG
AGCGCTGTTAAACACGTTCTTAAACAGCGCTAATTTGCTATTGTGTTCACATGCTTATTA
GAAATGATTGGGCCTGAAGGGTGGTTTACTAAACTCACCGCTGTTTACTGCGTGTAACCA
CAGATATAGGGACAGCAGATTCATTAGTGGATCGCTCGTATGTCAGCTTATAGACAAGCC
AGCCAATCAACGTGAAGTTGAAGCGATTTAGTGTCCCTGTATCCTCTAAGTCGCTTCTTT
CGTGGTGCATCATGGGATAGAGTATCGTCCATCTGATGCGCACTTCACATCGGAAGTAGT
AGCCCAACCCGGTACTTCTAGCATACTGTCTTTCGAATTTTATGAACTCGGACATACCAC
TCGGCTCGCATACTGATTTTAGCGTACTATATAGTAAGGAAGTATGCAATTTCGGATGCA
GCTATGATCTACAAACATAATATGTATACGCATGAAAATTATATTACATCTCCTTAAAAT
ATGCATGAAATTTGCATAGAGATTGATTACAAAGGTACTAATTTAGGTTTTTAGTTAACT
TAAGTCTGTTGAGCTAAAATTCTAAAATGGTCTATAGGACTGTCCTATTTTTTCTTGATG
TATTTATAGGAACAATTAAATATATCAGTGTTTAAAAAGGATCTTTTCAATGAGTTGG
>RGAMF0098 Genomic segment corresponding to mRNA: NM_131233 Danio rerio GATA-binding protein 2 (gata2), mRNA.
TTATCTAAACGCTTATCAAACTAATTGGCGACGTTCTGTCTTTCTGCCTGCGGTGGGCGA
GCCTGCTGCTTGTTTTGCCACGAGATAATTGTACGCAAGAATCAACGAAGCTGCCCTAAT
GGCCACCAATTGGCTCTATTTGGACCTGCCCATGCGACCTGTCGGCACCACCAAGAGACG
GGCTCGCTATTAATATGTAAAGTGACGTTTGATCGCTTGAAACGGCATACAAAGACAGTG
TTTTCACAAGAAGAATGTGGTGACAACTCATTTAAAACTATTAGACGCGCAAGAACAATA
GCCCCCAATTTAGAGACCATAAAATACTCCTCCCCAATTAATGCCTGAGGTGCTAGGAGT
TGAGTTTGCTTGCATTAGGCACATATCTCATGTGACACTTCAGTGTTACAGGTTTTGTTG
TTTTAAGCTAATGTTAATGGTCAGGGAACAGCTCGTAATCACAATATATATTTAAAACAA
ATGAATATTATGAATGCAATAGGCCAAATCGACATTCATTAATAGAATAGAGGCATTTTA
ATACATTTCTGCACAATTAAAAATTAAATATAATCCTGCAAGTCTATAATTATATTATTC
ACATCATTTAATGTCCTAAAAATAAATTTAAAAAATAGCATTAGGCTGCAACTTAGATTT
TAGGCTTTTCTGTTAGCATTTGAGTAAAAAGACATCATTACACACCATCAACGTGAAGCT
CTAAAAAGGGTAAAAAGATCTCAATAAATTGCTGCGCTGAATGATGAGTCTCTCAGCTCT
CTGGATGTGGAGCAGTAGGCCGACAGTCGCCGTGGCATTTCGGAAAGCATGCTGTCCGAG
CCAATGGCAGTCAGCGCGCTCTGCTATTGGTTCCCGGGGCGCTCACTGCCAGCTCGTGTC
CCCGCCCATGTTCGTAAGATATGGAATCTACTGGCGCCAGTTCCGACAGTACACAGGCAC
AATTCATTAATGAGACTTCTCTCCGCTTCAGACAGACGCAGAGTTTTAGGGAGACTTTAA
CAATCGGGCTGTGGACAATTTAAACCAGTGGCGAATTACGAACGTCAACAGGCATCTTGA
GGATTAACATTCTTTGCGCAGGACTAACACGGGAAAAATAAACGCAGGATTGGAGTGCTG
AAATGCAACTTTGCGCCGTGAGTACTTCCCGGTAGTTATTTGAAATTGCGAGCAATTTAA
TTGAGCGATTTAATTGATTGACTACAAAAGTTAGCCTACTTATATTAACTGAGGCGTCGT
CGTGTGAATTAAGATCTGTCTTGCACTGTGTTTAACGTCAACACTGAGATGCTTCTATCC
GTTATTCTCTTACAGGTGTCCCTGGCCACCCTTGAATGCAAAGAAGCAGGACCTCTACAC
TCCTTCAAAAATAAAAGCATGCTCAGAAAGTAAACAGAGCATCGCCACCTGAAGCATTAA
GCTAACGACAGATATTTTAATAATCTAACGGACTATAGTGGTGCTTTCGGGTCTGTAGTG
TCAAGTAAACTTTTCCAAGCATTTTCTAAGCGCGGACACTTGAGATGGAGGTTGCGGCCG
ATCAGTCTCGATGGATGGCCCACCATCATGCGGTACTCAATGGCCAGCACCCAGAGTCAC
ATCATCACGGGCTTACACACAATTACATGGAGCCCATGGCCCCTCTTCTACCCCCGGACG
AGGTGGATGTGTTCTTGAATCACTTGGACTCGCAGGGGAACCCCTACTACTCCAACTCTC
GGGCTAGAGTATCGTACGGACAAGCGCACGGTAGGATTCATTTTACGTCAATATATATCT
TTTAAAGGCTACATAACATTTTTGGAGTACAGTTTTTAGTAACAATATAATTCTTGTGGA
TATTGTAAATTCTAGGACATATTTTAGTCACACTTTCATTATGAATTGAAATGTCTTATG
AATTACAGGCCTACTGATGTTGATTTATTATCGAGTAGCCAAATGTGAACTTCTGTGTGA
AGTGTTTGAAATAACATTTGTATTGTTATTGTTAAATTATTTATTATTTTTAGGCTATTT
AAATGTGTGGTATATACAGTTCACTATAAATTGGTGGCCATTTTTGTGGTAAAAAATATT
TAATTTTATATATATACTTTTTTGTTATGTTTAAAAGTTTAGTAAACAAACTTGACATTG
TTGATACGGTTTATTCAATTTTTGGGGGGCGTTTACGATTCATTTTAGTGCAGCCATGTT
GTGTCTTGTAAAATTTAGATTATTTGCGCTGTTAGCTTTTACGAACCGTATTGCGCGGCC
TAATCACGGGACTGTCCTGTGGCTGAGACGCATGGATGCTTAACCACAGATATGCACATT
TAATTATTTGTTATTGTTGTTGATGTTGTTTAGCGCAAAATATAATCCGCATAGCGTTTG
TGCTTGGCAGTTACCAAGTAGCCGAGGAAAAAGGATGACAAAGATGCGTTTAAAATGTTA
GATATCCGATTTCTTCTCAGCGGTGCGAACTGTCATCTCCAAGAGGTGCGTGTTGAAATG
TAAAGATAAGATGAAAAAGAAAATGTCCCGCGAATGACTTGATGAGGAAAGGGAAGTTCG
TGTCAGGGAGAGAGAGAGGGGGGATCAAGGCACTTCCCGGATGCCAAATCAAAACGAAAA
ATTCCTGATGAATTTCTTAGTCCAAGTGTCTAATTTGTGCGAAGAACAAGCTGTGGGTGA
GAATGCTTTGTTAAGTTGTCGTGTTTCGCTTTCGTACAGACATTTTACATCTTTGGAGTA
AGCGCGTTATCATCCCTACGAGAGTCGAAAAAAATATTTTCAGATCGTGGTTAGGACAAA
AGTTTGGACAAAGACAAATCGACAAATGAGATTTTGTTTGTGTTGCGTAGCTAATTGATG
TTTAGGAAACTTTCATCTCAATGTCAAGTTTGTATTGTTCGAGTACGGAGTCAACAGGTG
AGAGTCTTTAAGACAAACCTGCCTGTGTTTGTGTGTATATGTTGCTCATAATTGTCATTT
TGAATTGAGCTTTATGTTTGTTTCTGTCTTATATTTCTTAGCTCGTCTCACGGGAAGTCA
GGTCTGTCGGCCACACCTCATACACAGTCCCGGTATTCCCTGGCTGGACAGCGGGAAGGC
AGCGCTCTCCGCCGCCCACCACAACGCCTGGGCGGTCAGCCACTTCAGCAAGCCCGGCCT
GCACCCCGCCAGCGCCGCTTATCCGTGCAGCAGCAGTTCAAGCACGGCTCCAGTTTCCTC
CCTCACATCCGCAACCCACTCCAGTCCGCATCCCCTTTATAATTTCCCCCCAACCCCACC
GAAAGACGTATCACCAGACCCCGGTCCTTCTTCTCCGACATCCACCACTGCAAGAATGGA
CGAAAAGGAGTCCATCAAGTACCAAGTGTCCATCGCAGATGGCATGAAAATGGAGGGATG
TAGTCCTCTTCGGGGAAGCTTGGCTATGAGTGCACAGACACCCTCCACACATCATCCCAT
CCCGACCTACCCAACCTACTCCCTGCCCGCGCCACACGACTACGGCGGCGGCCTGTTTCA
TCCCGGTACCCTCCTCAGCGGATCCGCTTCCAGCTTCACACCTAAATGTAAAAGCAAGAC
GCGATCGTGCTCAGGTGAGTTTCATTAGCTCTTACTCGATCTTGGACTGAAGTAGACTAT
AAATATGCATGTTTAGAGAAGGAAAATGAGTGCAAACAAGGATGCGGTGTAATTTTTTTA
GGCTAAATAATTTAATTTAGCAAAACACAATGGCATCTCAAGTGGTTTGTTTTCCATAAT
TGTTTTCTCCTCTCAGATACAATGTCTTACTCTGGGTTTCCTTTTTAAAATATGAGGCAG
CCATTTTAGGAATCTACCCATAGGCTATTACACCACAATTTTTAAATTATGAAACAGGAC
AAGTTTTTAAACAAGTAGATTTTACAAAACCACAATACGCAATGTAGCTCAAAGGTGGCT
CAAAGGTGGCACCTTTAAAACTAAAATAGTTTTCTTACAGGCAACTGTAACTTGGTGAAA
ACACTTCGTAAAAAACACCAAAATTGATAATTTAAAATAGTATTATTATAATTTAATCAT
CTTAAAGAAGTAGCAAAGTTGCAACCCGTAAATAGAAGTTTGTTGAATCTTTCAACAACT
CTGGATTAAAGGAAATTAAAATAGCCTGTAAATTACAGATATTATAAAGTAAAAAAAAAT
CATGTACGAGATTATAATTTTTTTTTATTATTTAGAGTGCAAGACTATCGAGTCAACAAA
TGATTAAAAAACATATGAGTAATTAGTGGTGCAGGCCTAATAAACACGGCTTGATTAAAA
AATGAAACGTTAAGACAAGTTTTCATAACTTAATGCATTAAATATAAAATACACAGGTAT
ATTATATTCACAAAAATTCTACTTGATTGCCCTCAAAGCAAATGATTTTATTTGGCGGGC
TGCTTGCTGCTTTGTGCAGTGTTTTTCCTTTACATTTAGCCTTTATTGCGCTTGAAACGT
TGCGGAGTCACGACGCGCTGGCTCCAGTCATATCCTGTATACCTTCAGCAGAACAAATCA
CGACACACTCCCCCTCCGCCCTCCCACGACCCCAATACTAACAAAACCCCGGCGGGACAG
GCCTTCACAGGCGACAAGACCCTGCTGTTTGTGTGCTTATTTATGCACGACCTCGGTCTG
ATGCACTGTTAACGAATAACTTTATTTGGAAGTAATTTCCGTAACACGTGACAATGCAAT
TAGATCATAAATGCTTTTTATACTACAATAGAAAGTATGTGTATTTGCATATTTAATTTA
ATAAATATTAACCTAGACCTACTCAACATAGAAATGCAAAATATGCCCATGCCATTGTTT
TAATTTGTATGCTTTTGTTTATTTATCCAGCCAGCCTATGAATGTGGAAAATGTCATGTG
GGGAAAATATAAGTTGCTTTGAATGGAAACATTCTGAGATTCAGTGCAAACAATTAAATC
AATCCCACAAAGATGGTTGGGCATTGAAAGAAAGGCAAAAACAAAATGAGGTTGTGAATA
AATTGTGAATAATTCAGAAATTACAGTTTTAACTCTATTTACTCAGCCCATTAGCAGGGA
TATTTTCACCTAACCCTCCCAGGCCCAAGTTTCAGTACATTCAAAAGTGATACCAAGTCA
GGCCTGAGCAGAAAAAGTAAATGACTGAATTACAACACATCACATACACTTCAAAAGAGC
GTCCATTGTCCGGGTGGATTCTTTTCTCTGGTCAGGGTGGGACAGCGACTATCTCACATT
ATAATGTGAATAATAGAAAGGTGCTCAGGGGAGTGAGGAGGAAGAGCATATGAATTAAAG
CGCAGGGCACTTTCCAGCAGGTTAATGTGCTTGTGATATGACACCAGAGTATGGGACAAG
CCTGGACAGCTGGCCGATAAACAGCAACGAGAATGTAGAAAGTATTCACATTTTAATTAG
TATATCTTGTCACAGTGTTTTGATCATGTTGTGTTTGCAAAAACGTAATATTTAGTAGCA
GATAAATAATGATAAAGCATGTGAAGCTGGCTTCATTGTCAAACTGGCTTTAGTTTATTT
AGAGATGCATTGCTTTACAAAATGCATCATCCACAAACACATGTCTATTTAAAACTTCCT
ATATCAGGGTTTCTGTGGGTTTCACAAAGTTAAATTTAAGTTTAAAAAAGACTTTTAAGG
ACATCTTTAAGACCATTATGAATGAAATTTCAGACTTATAGAGAGCTAAATGGGAGGGAT
TTTTTCCCCCGAACATCCCAGTAAAAAAAAAAAGATTTTCACTTACATTTAATAATACAA
CAATAATAATAATAATTTTTAAATATATAAGCAAGAAAAACATTGAGAACTTTCAAACAA
ATGTTTTATAAGTAATTAAACCATACTGGTAAATAGAGCTAAATATTAACATTTTTAATG
TAAAAATCTTGTTATTGGGGTGGATTGTTGGTGATTGTATGGGTGTTGGCTAGATTGGGT
AGCTATACATGAACAAAAGAAAATTAAAACATGTTAAAATAAAGATTTACGACCTACAAC
ACAATATTTCAGTAGATTTAAGACCTAAAATATATATTTTTAAGACGCTGTGGACATGAA
TAGCTTAATGGTTAGGATATTTTTCGAACTTGCCATTTGGAAAAGATTTTCACTTGCCCT
ATCAAAAATGATTAATAATTAAAATAATAAAATGAATACATTTAATAATGCAATAACACA
AATAATAATTTAATAAAATATATATATCAGCAGCAAATACATTAAGAACATTCAAACAAA
TGTTTTTATAAGGAAAGTGTTAAACCATACTGGTAAATTGAGTTAAATATAAATTTTTAT
ATAAAAATCTTGGTATTGAGGTGGATTGTATAAGTGTTGGCCTGATTAGGTAGCTACATG
AACAAAGCAAAATTAAGACCTGTTTAAATTTAAGACTTTTTGAGACATAAAATGTAGTTT
TTTTAAGACACCCCAGACATGAATAGTGGGGACATGAGGAGCTTAATTGTAAGGATTTAT
TTTGAACATCCCAGTTGGAAAAGATTTTAACTTGCTCTATTAAAAATTATTATAATTTAA
TACATTTAACACAATACAATAATAATAATATATCAGCAGCAAATACATTGAGAACTTTCA
AACAAATTTTATTATAAGTAAAGTAATTAAATCATAATGGTAAATATAGTCCAAATTAAG
CTTTTTGTTAAACGATCTTGTTATTGAAGTGGATTGTTGATGATTGTATGGGTGTTGGCC
AGATTGGGTAGCTATACAAGAACAAAGCAAAATTAAGACCTGTTAAAATAAAGATTTAAG
ACCTACAAAACAATATTTCAGTAAATTTAAGACTTTTTGAGACATAAAATGTAGTTTTTT
AAGACACCCCAGACATGAATAGTGGGGACATGAGGAACTTAATGGTAAGGATTTTTTTCC
AACATCCCAGTTGGAAAAGATTTTCACTTGCCCTATCAAAAATTATTATAATTTAATAAA
TTTAACACAATACAACAATATTAATAATATATCAGCAGCAAATACATTGAGAACTTTCAA
ACAAATTTTATTATAAATAAAGTAATTAAATCAAAATAGTAAATATAGTCAAAATTAAGT
AAAAAAAAAAAATCTTGTTATTGACGTGGATTGTTGGTGATTGAACAGGTGTTGCCCAGA
TTGGGTAGCTATACATGAACAAAGCGAAATTAAGACCTGTTAAAATAACGATTTAGGACC
TAAAACACAATATTTCAGTTGATTTAAGACCTTTTAAGGCCTAAAATGTTATTTTTTAGG
ACTCTGCAGACATGAAAAGTGTAACATCCAGATCTGATGCAAAAATCCAATGTGAAAATG
TCATGATATTAGCTAATTAACTTGGGAGTTGTTTTTCTATGGCCAGAACGTGGCTTTTCC
GTGACCCTGTGTTCCTGTATTGTATCAGAGTGTGAACCTCTTAATTATATAAATTTCCCT
TTGCTTTTCCTCCACTTGAATTCTGCACAGAGGGGCGTGAATGTGTGAACTGTGGAGCCA
CCTCCACCCCGCTGTGGCGGCGGGATGGAACGGGCCACTACCTCTGCAACGCGTGCGGCC
TGTACCACAAGATGAACGGCCAGAACAGACCCCTTATCAAGCCAAAGCGCAGACTGGTGA
GTAGATGAGTACTTTCAGTTCCCCCAAACACACACACGTGAGAAAGAGGGCTAAATAGGA
GCACGAAGCAGAACACAATTCCAGGAAAGTTATATTTTCCCTATAATCTTCCTGGAATTG
TTTGTCGCCCTCACCCCCTGGTGATCCCCTACTTTGCCTGTTACAATACTGCTACTATTG
CTATTGTTCCCGCTATCATTATTGCTTCTACTTCTGATACTGTCACTGATACCAATGCCC
ATGCCAGTACAATTATCACCACTCCACAATGACAGAAAAAAAAATTGCGGCAATATTGCC
TGGACGCATCTGTTTGGATCTGGCTGAGGGGTGTTTAGAAAGCCACATGCCATTGGTTTT
TGCTTTGTGTGGTTGGCTTATACCATTCTGGTTCCATTTTGAAATCACTGCCAGCATTAT
CTCGCTTAATCTCGAAGTGATGAGATGTTTAAAAGCAGATTTTGGCTTGTTTGATTTTGG
ATTTCGTTTTATCTTAATGACTTTTTGCACTGAGATGTTCGATAAAAAAACGCAAAGTTT
TGAGATGATTTATCTGGAGGTATCAGTAAGCAAGATGTGTGAAGAGTCAAACCCGATTAT
GCTCTGGTTATTAATCTGCTATTGTTCCACGGTTCACGGACATGCTGTAAAAGAAGACTC
CTTTATTCATTTATTCAAATATAAATATCTTGTTGCAATAAAATAGTATCCCTGGGCAGG
GGTGACAGCTTTTCCAGCATCGGGATCCTATAAAAACATGACTTTTCAAAGAATATGGAA
GGATATTTTCCCAAAACCAAAGCTTTTTCTATCAACGTAATCTTATTTTATCCTTTAGTG
GCTGAAACTCTATAGTTCAACCTCTGTCTCCTTACTCTCTTATTGAGTCACCCTTTCAAA
AAGTGATGTAATACTATCGTGGAGATTCATTTAGAGACACAACAAGCGATTTAATTGAGT
GAGACTGTCTTTTTCTATCAGCCATGTGTCATAATTTAATTTTCCCTTGGCTAAGTGACC
GTCAGAGTGTAAATATAAACGTCTCTGAGGGAATCTTGTTGTAAAATAGACTCTTACATA
CTCAGCTGGAGTTACATATTCAAAAAGGAATTAAATTATGGTGATTGTTGAGAATGTTGT
GGTGATCATTATTATTTTTAGCAGCAATTTCTGCTTTTCTCTAGCTATATGTTCTCATAG
TAAAGGGCCACAGGGTTTTCCATGGAGTCAGTGTGCTGGCCCATGCTTTTGCATTTTGGG
TTGAAGTGTTTTCAGAGCGCTGTTCAAAGGCCATCCAGTTGTTTCCTATCCGGATATCTG
CCCGGGCCCGATAAGGAAGCCAGGCTCCCGGGTGTTTCCGTCTTCAACAAACCCGGCTGA
ATTTTCTCTGGCCCCGGCAGGCCCGAATGACATCTACTGTAAAGCGATTATCAGAGCACT
ATGTGTGAAGGGGCTGGGGCAGGGATTGGAAAATAAATGGATTTATACTCTTTGCTCTCT
TGTTTGTCATGCTCGACTGGCACTGAGTTGAAGCATCGGAATGCATGTGTGTGTGTGTGT
GTGTTTGTTGTCGTCTGCGTTTTGTTTCATTTTATCCAAAGCGGCATTTTGTTTTATCCG
GCACAAAAAGGCAATAGAATTTAATATGTAAATCGTTAATGAACACAAACTGCAAACGCT
ATACGTGTTGGACTGCAGGGGAATTGCGCTGTACGCCTATAAATGTTTCTCATTATGTGT
GAAAAATTGATCCGCAATGGACAAAAAAGCGAACAGAGGATTGATGACCCGGCTTTTGCA
GTCGCCCCGCCCACTGAAAGCGTTTGATTCGTGGCATGAAGGGGAGCAGTGTATCGAAAC
GTTATAAATTAATGATCTGTCTAATGCATTTAGCTGAAATATGGCAGAATTTATTAGATG
AAGGTCAGGGGAAAAACGAATTTCATCGGGCACAGTTTTTTTCTAATCAAGGCACAAATT
GGAAAATTGAATTTAGCGTGTTTAAATGCACAGAATGGGCTATATTTAATTAGGCCAAAC
GCGGAGGCGACTCTCCCTGTAAGAGATTTCATATGTGGCCTACAAGGCTGCAATCGCTTT
AATGTTATTTGTGGATAGTTTTGAAATGCTGTGCAGAGTGCACATAGCATGAATGAGTCA
TAATATTCGTCATCCCCCATCAGATTTTGATCCTGAATGTATTTACTCCAAGCCTAAGGA
TATGTAATCACTTTTTGATATTACAAATAGTTTACATTATATTAGGTAATATTGGATATT
AAACGTTTATGCGTATTTTGTGCAATAAATAAACTGTAAATAAAATCTTTATAATATAAT
TTATATTATATACCAAAACAACAATAATAATAATGATAATAATATTTAATAAATACATAA
TAATAATAATAATAATTGTATTGTATCCCAGGTTCGGCTGGAAGGGCATCCGATGCGCAA
AAAATATGCTGGATAAGTTGGCGGTTCATTCCACTGTGGCAACCCCTGAGAAATAAAGGG
ACTAAGCCGAATGTAAAATGAATGAATGAATAGGCCTACATTTAATATGCTATTAGGCCA
AATGTATTAGGCTATTCAGTAACTTTACGCAATAATTAGAAGAACCGGTCTTCAGTATGA
AAATGCTATTCAACACAATCCATTTGTGTTGGGACAACATGAAGGAATTAAGTTAGCTTT
TCCACAATAAATAAATAATTGTGCCATTTTAGCACAATTTAATCAATTAGTCTGAACAAA
CAACAAATATATTTTTTTGCGAGTGGGAAACAGAAATGATTAGACTTTTCACATGACCAT
GGGGTTGTTCCTTATACAAAAAAAATCTATGATATGTCGTTACTGATAAAATGATGTTTT
AATTTAGTGCGCAAATATTGACAATACTCTGCTTTCTTGCCTACAGTCTGCGGCGAGGCG
AGCTGGCACCTGCTGCGCGAACTGCCAGACAACCACGACCACCCTGTGGCGGCGCAACGG
GAACGGTGACCCGGTGTGCAACGCCTGCGGGCTCTACTACAAACTCCACAACGTGAGTAT
TAAGAGTCGCAAACACTGAAAGTGACAGCGAAGTGGTCAAGTGGGCGGACAGCTTGTATC
GATTTAAGAGAGGGACGAGCGAGGCCGGGGACGCAAAGCCGGCTTTCCCTGTCAGACAGA
GCCCGTTGACCGTTTTCTTTTTAGATTAATCCAGCTTTGTTTCAAAGGAGGGCGTTATTC
CCCGGAGGGACGGCAGGGCGGGTCTGCCATTCAAGATACGGCGTCAGTTATAGGCTATCA
ATTCGGAGTTGTCTGAAACTAGCCATTTTAATGTTAAGCTTGGCTGCGATCTATTTAGCA
GACGAATAAATACATTTCACCTTAATGAAACAAGCGAAACAAAGAAGGGAAGAGGGAGAA
AACGGAATTGCGTGACAGCTGAGCTGCTGAATTGCTTCCCCCCTTAAGTCTAGTTTTCGT
TTGAAATGAAACCCTAAAACCATAATAAAGACTACATTATACACTTTGATCTATCTGCAT
TTTATATATAGGCTAAGTTTACATAAATTGACTTATTGGGACGTTATAACCAAACGTTTG
GTGAAATATAGACAACCGACAACAACCCAACATTATTTAGAGTCCGTTTGGGTTAATTCT
TTCAATTACAATGAATTTAAATTAAATCATAACCCAAAGTTTGGGTCTGTCAATATTTGG
CCCAATGCTTTTGTTAAAACAACCCAGCATTTTGAGTGTAAATAAACGTTTGTAGGTAAC
ACTTTAGTTTAAGTCACCATTTATTATATTAACTACTAGCTTATGACCTAATAGTAAATT
ATTATTGATTAGTAGTTATAAAATAAGACCTAATTCTACATTCCTAATTCTACCTAAAAA
CCTAAACCCATTTTCTACCTTACTAATTATTAATAAGCAGCTAATTAGTTTATTAAGCTA
GTAGCGTTAGTCAATGACTTGTTAATACAATGACTTTAAATGCTCTCAGAAATAAAGGTA
TGCCAGCTGTCACTGGGGTGGTACCTTTTCAAAAGGTACACATTTGTCCTACTTGAAGGG
TCCATAATAGTACCCCAAAAGTATATATTAGTACCTAAAAAAATTAAGAAGAACACTTTT
GTACTTTTTAGATACTAATATGTACCATTGAGGTCTTAATATGGACCTTTGAGGTACCAC
CCCATTGACAGCTCGTGTACCTTTATTTCTGAGAGTGTATAAGGTATAATAAAGGTACAA
TTCTCTCTATTTACAAACTATTAACTAAGAATTTTAGCTAAAAAAAAAACTGTATGCTTA
TTTTTAGTAAGACAGTTTGGTTGAGGTATTGAGTAGGGAGAATTAGATCATACTTCATCA
GTGTTAATAAACAGTATTAGTGTTAGTAGCCAACAGTTCAAAAATAATGGTACAAAATCT
GTCACTGGAGTGGTACCTTTTCAAAAGATACATTTTTTGTTCCTAACAGGTCCTTAAAAG
GTACATATTAATACATAAATAGTACAAATATGTACCTAAGAGTAACTTAAATGTACCAAA
GTCAACCTTAAAAGCACAAAAGTCAACCTTAAAGGTACAAAGGTACCCTAAAGTGTACCC
TAAAGGTCCACCAGTGTGGTACAAGTGTGTACCTTTTGAAAAGGCATCACCCCAGTGACA
TATTTTGTACCTTTGTTTCTGAGAGTGTTACCAGAATGTATTTATATTTAAATAAAGTGG
TGAAAATTCATGGTGTAATATAAATAATAGATAATTTCTATTCTCAAACTTGTAACCTTT
GTGTATATTTTGACTTTCCATGATGTTTTCATTCCTCTGTGCTCTCTGCTAACCTGTCTT
GTCTCTTTCCTTACAGGTCAACAGGCCACTGACCATGAAGAAGGAGGGCATCCAAACACG
CAACCGCAAGATGTCCAGCAAGTCCAAGAGGAGTAAACGATCTGGTGAGGGTTTCGAGGA
GCTCTCCAAGTGCATGCAGGACAAGACCTCTCCGTTTGGCAGCGCCAGCGCCCTGGCAAG
CCACATGCCACACATGGGCCACCTGCCACCGTTCAGCCATTCCGGACACATGCTGCCCAC
GCCGACCCCCATTCACCCCACATTCAGCCACCCGCACCATTCCGGCCGCTCTCCCGCCTG
GGCCGAACCACACTGAACAACCCAGCATCCCCTCCACAGGGGCACTGAATAAGCTCCTCC
GTATACCCACAATGTCCACCTCTCCCGTCCCGTCAAGAAATCTTCCACAGGCCAGGGAAG
CAAAGGGGTTCACGTCGGGTTTGGACACTGCCAAGGAAGGTGTCATCTCATCAACAACCA
ACTTGTCAACTTGTATAGAGGACGGTTCACTCCTTTTAAAAGCACCTCTCCCTTGTAGAC
GACGAGAGGACGAGATCGCGGACAGAGCACAGGGAAAGAGAGCTGCCTTTGCTTTTCGCC
TTTTGTTACATTTACTGAGTCACTTTGGTACTGAAAGAGCGGACGCAGAATCACTGTGTG
GTAGTCAAAACGGCCACCTCAAAACTCTCATAAAGGACTCGCTTTGAGCATCAGCGTACA
CGATGAAGTGGAAGCGAGAGAGACTGAAAGAGAGAAGAAGACCACTAAGTTTATCCCCCC
TAACATGCTGGAATACACCCCAACCCCGCTCCTCGGGCATGATTCCCTCTGAACGGACTC
TATATGGATACGACATACAAGCAGAGAAGTGTTTATAATGGTTAATTGTTATTATGGTTA
TTGTTATTATGATAATTTATTTTCACTCTTTTATCTCCTATTTGGCTTTCCCTCGGAACA
CATTGTTATATTATAAATATTATTTGATTGTTATTGATTAAACAAACAAAAAAAGAACAC
TGACCTATCCTAGCCAAGGCGATGTTGCTGAGCTGTACGTTTTTATCATTTTCCATTACG
CAAATAAAGGAAATAAAAGTTTTAATACTTCATACTTTCCATGAGTACTTCCTTTGCTAG
CATGATATGAAAGACAGACTTTCTTACACTATTCAATTAGTCATTGAAAGAGGCATCTAA
TTTATCAATCATTTGATTCTTGTTCAGCAGAACAAATCTAAACCCAGGCTCATTCTGATT
ATGTACCCCTATATACATATCTGGAGAAAGCAAAATACGTCCCAGGATCTATGTTTTTTT
TTTTTTTTTTTGCAATTTTTGTTTTCACAAATCAGTCACAGACCACTGTGTACACCATTT
CAGATCTTAAATTTCTCTCACGAGTGCCATTCGCGGCTGCTGTTCTTGTGTAAATCTGCC
AGAGGCTGCTGTCGACTGTCTGATCAATCGATCCCCCATTCCCCCGTTCCCCCATTCACC
CCTTTCCCTAAATAAAACCAATAGTGTTTTAAAAAGCAACGATTGACCCACCCACCACCT
TCCCTAAACCCAAGCGCAGTGTTTTCAACAACATAGGCTCATACTGAAAACGTAGCCTTG
TATACGTTTCTGGAGACGATACTGGGTGGTATAACGCCGTTCCTTTTCGTGGTTACCAGC
TGACCACTTACCTCCATATTGACGGCTTTCCCGCTGTTACCATTGTGTCCTGTTAGCTTG
CCATGTATGTCGGCGGACTTGTGACGCAGAGAGTTGACCACGATGATGGAGTTCGAGTAC
ATTGAAGAACGGTTCCAGAAAGCAGGTAAGACAAAAACAATCCAAAAAATAAAACAAACA
AGTAAATAACAGGGTGAGAATGTGGTAAAATCTGAAATTGTGGTAAAAAGGAGTGCTTTT
CTTTTTCTGGATTGCTTTTGAAAATTGTTGGTTGGGGTTAGGGAAGTGGGTGTGCGGGTC
AATCAATACAACTGGTTGGGTTTAGAGAAAGAGGAGGGTGGGTCAGTCATTCAGTTAGTC
AAACAGTCAGTCGACAGCGGCCTGGTGAGTTGACAATAGAGCAGCAGGCTCGAAAGGGAA
TCTTAAGGGAC
>RGAMF0100 Genomic segment corresponding to mRNA: NM_131250 Danio rerio orthodenticle homolog 1 (otx1), mRNA.
ACTCTCTCTATGTGCTGATTTCGTTTCTTTTCTGGAAGGGCCGAGTTTTTCTTCACTCCT
TTTCACGTTTCCTCTCCGTCTGCCTATTAAACTTTACGCACACTATTCTGAAATGTAATT
CTAAGTGGGGATTAGCCACTCATTAATATTCATGAGGTGGGGTAACAATAAAAATGAAAA
TAGATAAAGTGGATAAATTAAACTTTTTTTAGCTGCATTTTCAAATCGATGCACTGCATG
AACCGATCGCTTATACGGCACTCTTAAATTCTTAATGAAACCTTACTTTGTGAATTTGTG
GTGGGCTTTTTTGAGATGTGATCTATATTTCACTAAAGGCCTTACTGCACTTAAATCTTT
TTAATGCTTGATTATTGGACAGGTTTAATTATATGCTGTTAAACTTTTTAATCGATTTTG
GTAAATTTGGTTTTGGTTAACCGAAATAGATACATTAATAGCCACACATTTCTTTTCGAA
ACGTGTCCTCCTTTCTTCTACCAAATGAAATAGCGTAGCCTACACTTCAAGACGCAGAAA
CGGTTATAGTCGTTAAATTACAACAGATTAAATTTAACACGATTTCTTAATCGGTGTTTC
GATCTAAATCTCAATTGTTTGGTCTTTCGGGCAGGCTAAATGCTGTCATTTAAAATTGTT
TGAATATTTTTAATACTCCTACCTTAATTTCAAAATGATTAGTGCACGAGAATCCCGGGT
TCTAATATATTTTCCATGTCCTCGTTTTTAGGAAACCTTTAACAGTATTGTCTGCACTTT
TCTTCCTATTTTAGGTCTTCTGGAAATTCTAAAAGATTTATTTGGTCAGTGCGTGTTCTT
GATGTCTTTAGTCGGCGGAGGTGGGCCTTCGCTGATGTTCTACCTGTGGATTGGTTGCTA
CCGTTGTCAATCAAGCAGAGCTTGCGCGGCGATTGGCTGGAGTGGGCGGACCGGCAGGTG
TCCTACGCTCTTAGAGAGGCAGGGTTAGGAGAAGGTGATCAATCTCCATCCGTCTACATT
AGCAATCACCTTAAACTAGTGACAGACACGAACGAGAAAGCCAAGCAAATGATTTTGATG
TATTTGCTTCTAAACCCCGGGAACACACTCTGAATAGACTACAGCAAGTCCAGCTAAAGG
CCAGGCACGTGCGTCATACCAACATTGCTGTGTATCTGCAGTTTTGAGGAGAGTTTTAGA
CGACATTTATTTCCTGAGGTTTTTCCTGCCGATTTGACTTCCTGAAGCCTTCCACTGCTG
GATATTTTTATCTTCAGCTCAGACTACAAAATTCCAGAGGAGAAGGACGGAGTGTTTTGG
GGAGAAAAAAAGGTAATAAAAAAAACATAAGTGCGCCTTTGCATTATTTCGTTTTATAGT
TGGGATTCGGCACTCAAAAACGGAGCTAATGAAAGTTTCGTTCAGCGTTGAAATTTTTTG
TCTTTATTTAAAAGTATTAATTGATTAATTAATTCTCTATTTAGATAGCCTAAATGTGGC
TGTTTTGTAAGAATTGTGTAAAAGTGTTTGTGTTGTTCTATTCTCTCGACCGACGTCAGT
GTTGATTTTAAGTTACGTAGTAAAGTCTGATCAATGTCACAGTCACTTAGAAGCTAATGT
TTTAAAAATGAATTGCATCTTAGAATAGCGACCATTACGTTTGAAACGAACACGAGTAGA
TTTGCAAAGCTCAAGTCATCGCCGCAGTGTAAACCTGCTCATTTTGAGAGTAATTGGAGA
GGCGTGTTTTGGTTTTTGTTAATTTATTTTGGTGATAAGGCCAAGAAATGAAGGTGTTTC
CCCAGAGGTCTAATCTGCATTGTAATTGAGTTAATTTGCACGTAGATGTGTTCTTTCTAG
CCAGTCTTTACATAGTAAAGAATAAGCAAGGAATAGGTTGGAATACACAGAACTCTAAAC
GGTTCGGTCATCTCAGCACGGGGCCCATCCACATTCATTTCCACTAGATAACTACTTAGC
TCTTCAATTTGGTTAAAAATGGAATGGCAAACTAAAGAAAACGTCGCGTTTATGAACAGA
AACGTGTTAAAATATTTTTAACAGGACCAAACTGACAATAATATGGTTAAACATTTTTTT
AATCGAAGCAGCATGGGCTAACTCATTCTTTAGCTATTTATTTCGAGAGTTTTTAGGTTG
TTCTGTTGTTTAAACGTTTAAATAAATTCGTTGGAGTTACATTGAAGAATAAAAATTATT
ACTTGCATTATAAGATTAAATTTAAAGCTAAATGTAGTGTGACCCTTGTTTACATTGACA
ATGTTTATTAGGTCTGGATGTTTTGTAATTTTTCCGAAAAGAAGTTTACTTAAAAATCGC
AGATTTGCTCGTATATACATTTTGAATGGACAGGTTTCTGCTGAACCGTATTTAAAAAAA
AACTATAACTCATCTGGCTACTATTCGTTACCAAAAACTAATGGAAATAATAATAGTTAA
TAGCAAAAACTTTTTTAAAGCTTTTCTTTTATTATTTTAGGTTGACTAATTTAGTCTAAA
CTTTTTTGTTATTTCTAAGTTTTGAATATTATCTGAAATTATGAATTGAAGAAACAATTA
AATGACAAGAATTATCCCAAATGTTTAAAATGAATAATTACGTTTTTTTAATTCGCGTCA
GTCATCCTACCATCATAATGCTGCTATTATTATAATTTTATTGATTTAAAATAGTGAAAA
TATAATTTGTTTTTATTGGTGTTGTTATTAATATTATATATATATATATATATATATATA
TATATATATATATATATATATATATATATATATATATCATGATCATCATTAAAAGTAATA
GTAATTCCCCGCTTGATTTTAAAANNNNNNNNNNATATATATATATATATATATATATAT
ATATATATATATATATATATATATATATATATATATATATATATATATATATATATATAT
ATATATATCATGATCATCATTAAAAGTAATAGTAATTCCCCGCTTGATTTTAAAACCAAA
AAAAGCAGTTCGGTTGTCTTCCAATCATTTATACTTTCTTTTCGTTTAATTATTTTGCAG
AGAAGCCTGTTGAAAAACTACTCCGCTGTTCTTGTATTTAGAATCCTTTACATTTCATTT
CGTACTTAAGTTTCTTTTATTAGGCATTGAAGCTGTTGTTGTAATAATAATTATTTATTC
ATTTTTGTTTACAATTACATTACAGTAATATAAATTGGGTCCGTCCTTCGTCAAACTGCA
ACATCGGGGGAAATCGAACTATTGGCAAGATCTGGGGGGACCCGTGACTGCCTCTAGCAT
GATGTCATACCTCAAACAGCCCCCCTACGCCATGAACGGCCTGGGGCTGAGCGGCGCGGC
CATGGACCTACTACACCCGTCCGTCGGATACCCAGGTAGGCCTACATGCAAAACGAGTTT
TACGTTCATCATCAACTGTTAGCACCATTAAATATCAGGCCATGAATGCCGACTGTCTTT
TCCTTTATTCTAAGCGGTTTCAGTTACTTAAGTAGCCTAAATAAAACCTTTATTCTTAAC
CTTGTCTGATGTGCCTCTTTTCAATGTTTAAACAACTTATTAAATCTGTTTATTGTATCA
TTTCAAATGAACGCGTAAGTGAAAGAATTTACAAAAGATAGCTCTAAAATAGTTAACACC
GCAGAGGGTGTGCATGTTCAAAAAATGTCCAAGCCATTAAATTACACCCTATCAGATATT
GTTTTTCAGACACTGTTGTTGTTGTTATTATTATTATTGTGTAAACTATTTTATGACTTT
TTTAAAATAGTATAACTTCTTTTTGCAGCAACACCGAGAAAGCAGCGGCGGGAGAGGACT
ACATTTACGCGCTCACAGCTTGACATTCTCGAAGCGCTCTTTGCCAAAACTCGTTATCCG
GACATATTTATGAGAGAGGAGGTGGCACTGAAGATCAACCTTCCCGAGTCCCGAGTTCAG
GTAGGCTATATGTTAATGTTACATGTACGAAAATAAGTTTCAAATGGTTTTCTTTGGATG
GAAAAAACACAAGTATGGCAACTTTCCAAAATATTCGTTAAATTCGCTATGCTCAGCTGC
TCCCCCTATTGATTTTCGTAGAAAATCGTAGTGATTTGTATTAATGCTTGCAATTATTAT
TGTCAGACTCCAGGTGTGTGTATCTGACAACCTGGTTATACAACTAATACAGAACAAGGG
TTAATTGTCAGGTGTTTCTTCTCTCTTTCTGTATTTGATTTTGGAACACACATGTTTGGA
TTATGTAGCATGAAATATTTTAATAATTATGTTTCAATAACTTATACTATCTAAAGTAGA
ATTGAGCTTTTTTTAGCATAATGAATTAATTTCCTGCACTAAACAAATGTTTACATCTAG
ACATAGTTGTTTCCCAAATGACCACTGTGCTAAAAGTTCACTCTTCCTTAAACTTGACGT
AAATATCAGGGATGAGAAATCTCCCACAGTCCACTGTGGATTTTTCATGCAAATAATGCT
TTTTCTGAAGTGATTCAAGGCCTAAAGGAGCAGCCCTCTGTCAATTTCCCAAGCAATTTT
ATTTGCTCTTAATAAGCACATGAAACAAAACGCTTTACACGGTCAGACCCTCCTTCCACT
ATTGAATTACCATCTCTGCGGAGAAACTCAATAGGCTGCTATCACCCAGCCGTCTACAAG
CACTGAAATTAGATCCACACAGTAAAGTAGAAAGACCCTGCATGCAAAATAAAGCCAGGA
ACTGCTAATAACTAGCTATTTTCCACTCTGATATTGCACAATGGCTCTCCAACATGTCCT
TCAGACATGCACGGAAGGTCTTCATAATCATTTAATAGCCGTGTGTGTGTGTGTGTGTGT
GTGTGCGTGTGTGTGTGCGTGTGTGTGTGTTGCACTCTGTGCTATCATATTTTCATGAAT
ATCTATTTTTAAAAGCATTGTTCAAACATAATTTGCTAGCAGATTTTTAAGTGTTTGTTT
CCTCTCCAACATGCAGGTGTGGTTTAAGAATCGTCGTGCTAAATGTCGTCAGCAGCAGCA
GAGTGGCAGCAGCACGAAAACTCGGCCTGCAAAGAAGAAATCCTCACCCACCCGGGAGAG
CACAGGCTCTGAGAGCAGCGGCCAGTTCACCCCTCCTGCAGTCTCCAGCGCTGGCTCCTC
GTCCTCCTCCTCTTCCTCCACCAATAACACAGGCATCAGTAGCACCTCTACCTCTATCAG
TACTGTCTCCTCAATCTGGAGCCCTGCCATTTCTCCAGGCTCAGCACCCCCATCTGTGTC
CCTGCCGGAGCCTGTCGCTCCCTCAAACACCTCCTGCATGCAGCGTTCCGTCTCAGGCAC
AGCCAGCTCCACCTACCCCATGCCCTACAACCAGACCACCGGCTACAGCCAGGGCTACCC
GACTCCGTCCGGTTCTTACTTCAGTGGGGTGGACTGTGGGTCCTATCTGGCCCCCATGCA
CTCTCACCACCACCCTCATCAGCTCAGCCCCATGACGGCCTCATCCATGCCCACACACCC
CCATCACCACATCAGCCAGTCCTCAGGACACCACCACCACCATCACCACCAGGCCTACAG
TGGCACGGGGCTGGCCTTCAATTCCTCTGACTGCCTGGATTACAAGGAGCAAACGGCCTC
CTCCTGGAAGCTCAACTTCAACACTACAGACTGTTTGGACTACAAAGACCAAGCGTCCTG
GAGGTTCCAAGTCTTGTGATCTGATTTTTTTTCTTTCCAATAAGCCCTCCATTTTCACCA
TCTCTCTGTTTTAATAGTGTGCTGAGTTTAAGGAATAAATATATATGGACTTGCAGATTT
TAACAAAATAGTTAGATGTTCGTCACATTTTTAAAAGTGAGCCCCCTTTTTTAAAGAGGA
AAGAACGCAGAAAATGGCAAAGTCGCAAAGGGAAATGAAAGCTATAGTTTTCCCCTTTTT
GTCCCCGAAGAGACTTGATTAGATATCCTCGACGACCCACAGTTCTGGTTCTGAATTGTT
CTGCCGGACTCGCATCACACTCCTGCCTGATCTGGATTACCGCTTTTCTACACGGGACAC
TGAACGCTCAGCGACCGTTTTACCTCCACCTCTCACACCCTGTACAGCTGTTTTCGTTTT
CTAAATATGGTTATTTTTTAGGATGACAGATTCTAGTCAGCTTAACGGAGCTGAATTGTG
TACATATGTATTTGGGTCAGTTACATTGACCATATTTAGTTGGTGTTACTGGATTTCAAA
TGGTTTAATAAGACTTTGAAGCGACTTTATGTAAATCTTTTTCCCAAATAATCCAAAGAT
CAAGAATTGGCCGCTGGACTTATTTGATATACTGAGACCAATTTTTGTTACCCTGGATAA
AATAAATAAATAGGATTTTATATTGAGAACATGTGGGGAAAATGCATTTTGGAAAAGAAA
AAAGAAATTTAATTATCGGGGGGATATTTGGCTGTGATATTCAATTGAATAGGTGAACTA
GAATATGAAGATTTGTTGCGGTGAAAATGCACGGGCATGATTACAATTGTTGGATGCATT
TAACAGCACTTGACTTAATTGCTCTAACCGACAAAAATCATGTGGATGAAAAGATGTGGT
TTTACAGAATAATTCCCAAATGCCAGTGAAAATGCTGAATGTACTGCAGGCGCAGACCAT
TACATTCATGTCCGTAATAAAGATCAGTTAACTATCAGAAATCTGACTGGGATATATGCG
ATTTTTAACTCCCAGAATTTACTCTTGTTGCAAATGTTTTCAATTTTCAACGAACGAATA
AATAAGTAAAAAATACTACAATAAACGCACATGGATTTTATTTGTTTCAAGGTCATTAAT
TTTGGGTTCATATAATTGTTCACATGGCCAATACACCTTTATTTATTTTTTAACATGTGC
ACCGTATTTCGAGTTGAATGATTGTCTGAGCTGAACTTGAGGCAATTAATTCCAGCGGGG
GGCTAAAAAGGCGTGTGTGAAATCGCATGTCACTCAGTGAATTTTTCGTTATGTGAAAAG
GATTACCTTTTTGCTTGTCCTTAATAAATCGGTTATTTGCTATGGATATGCTATGAATCT
GTACCTATGACTGTAAAACATTAAAAGTAAAAGCCGTTCATTTGGTCTTTCGAAAACATC
CACTCGTTTGAATGTCTTTCTGTGCAAACTGGTAAAGGCCACGGCACCGCAAAATTTCTT
AAATATTTATTAACGCATTTGATCAGGTAGTAATTGAATGCGCTCGCGATAATTGCTTCC
CAGCAGAATCTCCGCTCGCTCTGGCGCACAAGAGCGTTTCGCCAAAATAACCCGGAGCGA
TATCGCCTCTTCTGATTCGGTAATGACGTGGGTGGGTCTGGGTTAATGGGTCAAAAGCGG
GAGGGAGGAAGCCGTCAGGCACCGGGCCATTAAAGAAATAGCTGGAGAAAAAAACAAGGG
CTTGGCAAAGCTGTTTAGATGAACGTGTTCGAACAGAAAAAGTTTCCTTTTGGTCGATTA
AGCAGCGGATAGGAAGAATGTGCACAGGTAAATTGTTTACATGCTTTTGAACACAGGACG
GAAGGCATGTATTAAGTCGTAAAATAAGCTCTTATTTATAGCTATTCATAATAATAATAA
TATTATTAATAATACATATTTATAAGCTAAGCCTATAGGATGTAGAGTGCACCTCGACTT
TATAACAATAACATCACTTCACGTTCTGCATATTTTAATAACAACGTCAAGCGCATATTG
CTAACAAGAAAATGACGAAACATTCCCATGACTTTAATCAGCTTCATTGTTTTTGTGTGC
TAATAATTACTGATGTGTT
>RGAMF0102 Genomic segment corresponding to mRNA: NM_131253 Danio rerio opsin 1 (cone pigments), medium-wave-sensitive, 1 (opn1mw1), mRNA.
TCTCTTAGGAGAGTGGTGTTCTTTTCACATCAAATTGCTGTGATTATAGGAGGACTTCGC
TGATCAGGTTTCTATTGTGATTCTTGCCATTGAGAAGTTCTTTGTACCAATTGAACGATT
CAATAATTCTTCCAATCATGTAATATAGGCATTGATTTCACATGGATCATGGCATGAAGG
GGATTTATTATTGATTGATTGATCGGATGGTTGGTCGATTGATTGATTTATTGATTGAAA
GAATCTTTGGAATCTTGGCTTTTTTATAGGAATCTTTATTCAGATTTTCTATTCTTGTTC
ACATTCTTCTGTAAATATGTAATTGTATATAATAGCTACATTAATTAATGCGTATATGCA
CGTATGTAGTTTTATTCGCTTAAATATATTGTATAAAAGCTTATGCAGTGTAGCAGTTGA
GTTAAATGTGTCTCACTATAATGCTCCTATAATTAGTTTACCAACTGGATAACAACATGT
TGGCAAACAAATGATTCAATGATGAATTCATTCACATGTCAGATAATGAAGCCATGGAAG
TCTTTCCCAAACTGACTTTCCTACTGCACTTGCAGTTTATTAGATGTGAAGTTTTGTAAT
CATGAAGAATATTACAATACATAAACAAACTATTTTTTTTTTAAAGATTTAAGACATCAT
TATAAAACAGTCTAACCTTTATTCTACAATTTGTCAAGTGTATGATGAAGTGGACGAAGC
ACGTCTGAGTTGAAGAAATCTGAGCATTACTGGACTTTGAGCTGATCTCAGTGGCTTAAG
ATGCAGCTTAAGAAGAGTCCAAAGCTAAAAACTAATCCGTGTTGGAAGAAATGGATATCA
TGTTGACAGGTAGGGTCAAATCCCAAGGTACAATCTGTGGTGGTTATGAACTCTGATCTG
GGCCAAATAATCTTATTGGTGACACCCCCTTTTCCAGTTTTGGCTTCCTTAGAAGAGTAT
ATAAGCATACCTGACGCTGTCCACTTTGGGGTTGACCATCTCTTAGAGGAGTTGAACTGC
TCATTCATATTTCCACATAGGCGGTTTTAATTTAGGTTTCAGTAAAAATGAACGGGACAG
AAGGGAGCAACTTCTACATCCCCATGTCAAACAGGACTGGGCTTGTGCGAAGCCCTTATG
ATTACACCCAGTACTATCTGGCAGAACCATGGAAATTCAAGGCTCTGGCTTTCTACATGT
TTCTACTGATCATTTTTGGATTTCCCATCAATGTCCTGACTTTGGTGGTTACAGCCCAGC
ACAAGAAACTCCGACAGCCGCTCAACTACATTTTGGTCAACTTAGCTTTTGCTGGCACAA
TTATGGTCATCTTTGGATTTACGGTTTCTTTCTACTGCTCACTTGTGGGCTACATGGCTC
TTGGTCCATTAGGCTGTGTAATGGAGGGATTCTTCGCAACACTTGGAGGTAAGGAGTAAC
TAGCAGTGCATAGATTTGAATGCAGTACATGCTGGGGTACTAACATGTAATTCCTTTCTT
CAGGTCAGGTTGCTCTTTGGTCTTTGGTGGTTCTTGCCATTGAGAGGTACATCGTGGTTT
GCAAGCCAATGGGAAGCTTCAAATTCTCCGCAAACCATGCGATGGCTGGCATTGCTTTCA
CATGGTTCATGGCCTGTAGCTGTGCAGTCCCCCCACTTTTTGGCTGGTCCAGGTAATTAA
GCAGATTTAGGTAGATTTAGTTCACTTCAGGCCTCATCTCATATATTTCTAATCTTCCAG
ATATCTTCCGGAAGGGATGCAAACCTCTTGCGGACCAGATTACTACACACTGAATCCTGA
ATATAACAATGAGTCTTACGTCATGTACATGTTCAGCTGCCACTTTTGCATACCCGTCAC
CACAATTTTCTTTACCTATGGCAGTCTGGTCTGCACAGTCAAGGCTGTATGTATACATTT
TGAATATATCAGTGATGGTCAAATAGAGCCACATTGGCCACATTTCATTCCTAATTCTTT
CTTGTCTTTCAAAATTATTAGGCTGCAGCTCAACAGCAGGAATCTGAGTCCACTCAGAAG
GCTGAGAGGGAAGTGACACGCATGGTCATCCTGATGGTTTTGGGCTTCTTGTTTGCTTGG
GTTCCCTATGCCAGCTTTGCTGCCTGGATCTTCTTTAACAGGGGAGCTGCTTTCTCCGCA
CAAGCCATGGCTGTTCCAGCCTTCTTCTCCAAGACTTCAGCTGTTTTTAACCCCATCATC
TATGTGCTCCTAAACAAACAGGTGAGCCATGTTCACATTTTAACACATATCTTAGTGATT
CAGTTTTTAAAATTGAATACTGTAGATATTGCTAAAATGCTGACTTTTACTTTTGCATCT
TAAATATGTGGAATTGATTCTATACATGTTATCTTAATCCCCAGTTCCGTAGCTGCATGC
TTAACACCCTTTTCTGTGGCAAGAGTCCTCTTGGTGACGATGAGTCTTCCTCAGTGTCAA
CAAGCAAAACAGAGGTGTCCTCTGTGTCTCCTGCATAGATCTGCCTATTCAGTGCTCCGT
CATTCAAATGAGACAAACTCACGGACATGCAGTACATCTTTGGCCATTTGCAACTGCTGT
TTCTTTCAAGACCATACATGTCCACCTAAAAGCATTTTATCAGGAATTCAAGAATAGCCG
ATGGGTCTGAGGTTAAAGGAAAATGTTATGTTTATTGGATTTATGGAATCGTTTTCTTCA
CTGTTAGGTGGAGGCAATGGAAATGTATTCAATAAAGTACGCTTGAATTCATCTGGATCT
ATGCACAATATCTACTCCCGCACCAATAATTTCACTTCACTTGTATGTTTTGATGGAGGT
CTTTATTTTATTTTTTTGGTCATTGTATTGTCTGCAAAAGCTGTCTGACTTGATCAGGTC
AGATTCTGTAAATATTTTATAAAAAGTGTAGGTAGTATATTTAAATAAAAGCATGCATTC
CAGATATGTGTTGTTTTATTTTGGTTTTAAGATTTGAAAACATATTTAAGTTAGTTAAAG
TTCTTCGTTTCTAACGAAGTCATGATAACACATTATGAAACATTAGTGAACGTAAGAAAA
TGCATTAGCTAGTATACGCTAACAATGAGCAAGAAAGCTACAGCATTTAGCATTTTTTGT
TAATGAATGCACAAATACTGCATGTTTTCTTAGGTCTGTTAAATAATAATACAGATACTA
TACTTTCAATTTATTTTAACAGTCATTATTTGAGTAAACATTAAGATAAGATTGATAAAC
GGTTCAGAAGATTAAAAAATAAATCTCCAACATATGTCACACACACATTTAAGTAGTTTA
TAAATATAATATATGTAATATAATTGTAAAGATATAAAGAGTTCAGATGCAAACACCTAA
ACTCCTAAAATAATTGTTTTTTGCTCTTGCTCCATGTCTGCATGCTCAATGGCAAAATGT
CAAAAAGGTTATTTTCGTTGCCTTTAAAGTGAAATAACTGAACATAAACATAGCATGAGA
CGAATACTAATTTTAGAAGAAAACTGCAAACGGCAATCTACATCTAAACACTTTTTTTTT
AAAAGAAGCAAAGCCCTTTTTAACCTTAATGTGATAATTTTTCACATTTAGTAATATAAG
ATTATTATATTCGTTAATATTATTATTTAATTTTTATATATTTATGCTATACACTCCCTA
TAATTCCCTGTATATAGTGTAAAAAAAGTCCAGAATTTCACAACATGTTACTGTAATTTT
TCACAATAAATTACATTATTATTACTTTACAGGATTTAACTGTAAAAATTCGCAATAATG
TGGTGTATTCAGAAATTTGTTGTGAAAATAGGCAGGTTGCATGATTACAGCAAATTACTG
TAAAAAGGGCTATACCTTTTGCATGTTAGTTATAGACTCTTTTTATTTCATTCAACATAG
AAATTAATACAATATAACGTTTATGCCAGTATTGGCACTTT
>RGAMF0103 Genomic segment corresponding to mRNA: NM_131270 Danio rerio forkhead box D5 (foxd5), mRNA.
TTACAGTTATAAACTAATGACCAATTAACTAGTTTTACTACTACTTCTACTTTTACTAGT
TTGGATGGTATTCAGAAAATATTATTAAACAAAAAACAAAAAATGCATATTTGTATAGCT
ACATTAAAATAACCACACTGTAAAAATATATGATCAATGGTCATGACGACATATATGTTT
TTAGTTTATTGTAGCCTAACTTATAAAATTAAGTTGGAACATGATTAACTTATGAAGTTA
CACAAGCTGTTTTAAGTCAGTTTAACTTAATATAAGTTCATTGGACACAAAGTTAATTTC
ATTCAGCTAAAATAAGGGATTTTTTACAGTGTTTCCTCAACGTTGGGTAGGCCTAAAATA
TGCAATGTTGTTGTTTTTTTTTTTCAGTTTTCTTTTCTCTTTATTTGACATTTTAGAAAA
TATCAGCTAAGCATTCAAGAAAATAGTTGACTAACTGGTTTTCCAAAGTATAGCCTATAT
AAAGCATTTTGGAAATGCGTTTTAAGAATCAATTTGTAAGAGCGTTGAGGTCTAAAATTA
GCCTAATTGATTAAAAGGTTATTTCGATAAGGACATAATTAATGTTCATTATTTACTAAT
TAAATATGAAAGAGCCTTTGTAAAAACGCCAAAACGAATGAAAAAAAATATGTTGGCATT
TTAGATGTTTTTTTAGAACAAACATTAGGCTATTATAATGGCTGATAACAGCACATTTAT
TGCGCCATCTCCTCGTCGCATATCAGTGCAGCGCCCATGCGGTGTGTTAATGGGATGTTT
AGGATCCGCATCTCATATGGACGAATTGTTTTGTTTAAACGGGTCAAATCCCCCCACACC
TGCCCGACTGTCCAGAGTCCCCTGTGGTGACAGTCCACTCCCATTGGTTTGACCGTCGGC
GGACCAAAGACTGAATGCGTGTGGCCCCTCATAAATAGCCCTCATTTCCATGTGTCCCGC
AAACCAACCTCAACCTTTACGATTCGCGTCCAGCACATTTAGGGTCTCCAACCATGACCC
TCTCGCAGGATTACGAACAAGTGCAGCGCACCCCAATCTCTCCAGAAGACGATGAAATAG
ACATTGTAGGAGGAGACCACAGTGACAGCGAGCGCGAGTATTTCATGCGGGACCCCACGG
AGGTGGACCATTCAGGGTCCGAGTCCTCCGGGGAGAGCGAGAGCGGCTTCGCCAGCAGCA
CCGTCGCCCCGAAACAAAGCTCCTCCGTCAAGCCTCCGTATTCGTACATCGCCCTCATAA
CTATGGCCATCCTCCAGAGCCCCATGAAGAAGCTCACCCTCAGCGGCATCTGCGACTTCA
TTAGCAACAAGTTCCCCTACTACAAGGAGAAGTTCCCCGCCTGGCAGAACTCCATCAGAC
ACAACTTATCGCTCAACGACTGCTTTATCAAGATCCCACGAGAGCCAGGAAACCCCGGGA
AGGGGAATTACTGGTCCCTGGACCCTGCATCTGAGGACATGTTTGACAATGGCAGCTTTC
TGCGCAGAAGAAAACGATTCAAGAGGAACCAGCCCGAGTTCACCAAAGACAGCCTGGTGC
TTTACCATCCAACGTTGAGTTATCGGGCATATGGGCGACCTTACTGTGTTTCTGGGGCAG
TTCCAGCCCAAACTAATCCTGTTGGATATTTGCCAGTGCCCGATGGCATCATGGTGCCAC
CTCCCTTTTTTCAATATCAAACTATGAACATTAAAATCCACGACGCTCCAGAAATCCAGC
AAAGGCCCGAACACAAAACCCAGAGGTGCTCATTCAGCATTGACAGCATTATGGCCAAAT
CAACGGAGTCTTCCAGCAAAAGCTCTGCTCATCACCTTACGCCTGACTATAGTTTTGTAT
TTCCCAGGCCGACAACATCGTGTGTGGCACCAAGTTTGGTACCGGTGCCAACAAGGACTC
CTCTGCTCAAAACTGTTCCTTTCTCGGAGACTCTTCGGATGGTTTATCCTCACTGTTGAA
CTGTGTTTGGGAAGAACTCTTGTTGTTTTAAATAGGCTTTACATAGGCTTGTAAAATAAG
AAATTTCTGTCATTGCTCTTATTGATTTAATGTAAATAAATAAATAAATGGTAATATATT
TGCTAGTATTGGATGTGTTAAAAAGCTTGTTTGAATAAACCATTATAAGTCACAACTTCG
ATTGTGTGTTCTCATTATTCGTACTTGGGATTTTCATAGTCTGATGTTTATTTAGGTCAC
ATCTTAAAAAAACGAGTTATTTTTAGATTTTGTTGTAAAAGTTGGAATGTTGAACAGGAT
AAAAATAAATGCAAGTAAATAAATATAGACTAGACTATATATTATAAGTGTCTTAACAAC
TGATGATAATAAATGGATGTATGTGAAATATATAGGCCCATAGAGTATCTTACGTGAAAG
TCAGTGGGATAATTGTTTAATTGTATTAACTTACTGAGTCGTTTAACAACTTACAACTAG
ATTATTTGTTCCTTTATTATTTGCTTTTTAACACGGTTTTAAAGACATTTTAAAGTTCTT
CTGGAGGTGGTAATATATAGCTAAATTGAGCAAAGTGCGTTTACGATTTATTGTTGAATA
CAAGCAGCTATTAAACAACTGCTGACTTAAATAAAAAAAAAAAAAAAAATATATATATAT
ATATATATATATATATATATATATATATATATATATATATATATATATATATATATATAT
AATCTGCGTAATAAAGGAGAATATAGTTTTAAAGTTTTGTAAAGTTAGTTTACTAGGCTT
TTTATTGTTTACCTTTTTTTTTCGTCAGGAACCCATGCTCTGTGGGATGTACACATTTTT
GTTATATTTTTGATTATGCCTAAATGCATATGAAATATACATAATTTATTGTTTTTTTTC
CCACAATTGCTGACCAACTTTAAACTCAAACAAATAAATGTGCTGAACAAATGTGAACTT
TAAACAGTAATTTGTGTTTATCCACGCTTTTTAATAGGCATACCGTTATAAATATAAAGT
CCTTCCTCATTTGTTAAAAGACTGCAAATACATGTGCGTTCAGTAGGTAATTTATTTTTA
GATTAGTTTATAATAGCCCGTAATGATTCCTTTTGCTTGCAAGACGATTTCTCTCATGTC
CACTAGATGGAGACTAAAGCTCGTAAAATCA
>RGAMF0106 Genomic segment corresponding to mRNA: NM_131286 Danio rerio SRY-box containing gene 21a (sox21a), mRNA.
ATGGCAAATTTTAACCTTAAAATGTTGGAAAAAGTGACTTTTATGAACATTTTTAATAGT
TTAAAGTGATATATTGTCTGGGTTGGTGTTGTATATTATGCTGCAAAAACCTTGTTGTTA
TAAACTGCCAGTATATTTTCTATTTATTTATAGCCTATATTATTTCTTATACATGTTATT
TCAGACTACTAAAATGCCAACAAGGGCGAAAAAGTGAAATAGGTAGTGCTGTTGCCTCAC
AGCAAGAAGGTCGCAAAAACGTGCTGGAGAAGTTGGCGGTTCATTCCACTGTGGCGACCC
CAGATTAATAAAGGGACTAAGCCGACAAGAAAATGAATGAATGAATTTGTCAATAAAAGT
CTCTTTGTTAAATTGTAGAGTTGAATTTTCAACATCAAAAGTCGACAGAGCAGAGATCAA
CATCTCATAATGCAATTAACAGCATGAATAAACGGAAAACACAAAATAGGGGAACTGTTA
ATTAACAGATATTTTTTACAATGTTGCTGAAAATGAGTTCCAAAATGCAAAAAAAAAAAA
AAAAAGCATTTTTGGGTCCCGTCTAAACATTAAATTAGAGAATCCTATTTTTGAACGTGG
TCATTCTTCCATCAGAAATGCATACATTTCTGATAGATAATCTAGTTGAGCAAATGCTCA
AAGAATTGCATTTTTAAAATTGGCTATAATAGCTTTGATCTGTATAACATTTGTTTCATA
TTATTAGCCTATATTGTTTGGAACTGGAAACTGAAGCTTAATAATTGTAAACTTGTCTAT
TTCTAATGACATGTAATTATTTGACTGTACATTAAACTAATTACCAGAAAAACGTCTTCA
AACTACAAACCTGTCCCAACGGTGTAGTCCATTGTGTATTTAAATTTCACAAGACCCACC
CTCAGTGCTGTCATAAATCTCGTGCAGAAGTGACACGCCCACTTGATTCAAAACTCGAGC
GCAGGCGGCACAAATCCGAGCAGTGATGAGCATTTAAAGCCAGGTCACTTCACAAACTCT
GAAGCACTCCGCGCGTGCATGGATGACAACTCCAGCTATCGGGACTGCGTTAAGAGACCA
CTGTCTGATGGCATTTTAGTAAGACATTTACAGTGAAACTTATTTTTAGACGCAGGCTCA
GATTTGGATGCCATGTTACAAAGGTAACAGGGCCAGGTCTGACTGAGCAGGGCGTCAAAG
GAACTGTTGGACTGAACTGAAAAAGGAGCACCAAAGTATCAAGAAATGGCAAAGCCCATG
GATCATGTTAAGCGCCCCATGAACGCTTTTATGGTGTGGTCGAGAGTTCAGAGGCGGAAG
ATGGCTCTGGACAACCCGAAGATGCACAACTCGGAGATCAGCAAGCGCCTCGGAGGCGAA
TGGAAACTCCTGTCAGACTCTGAGAAAAGACCTTTCATTGACGAGGCCAAACGACTCCGA
GCCGTCCACATGAAGGAGCACCCGGATTACAAATACAGACCGCGGCGAAAGCCCAAAAAC
TTGATCAAAAAAGACAGGTATCATTTTAATGTCACGTATAATCTGGGTGAGGGGGACCCG
CTGAAGAGCGCGCGCCTGTCCGGGGACGCGCTCTCGGACTCTTTGAGCGCGGAGAAAACG
TCTGTCGCCGCCGCTGCTACTCGGGTGTTTTTCAGCCACCATCTGTCCGCAAACCCCTAT
CCTTTTCTCGACCTGAACTCTAAAATATCGGAATTACCTCCTGCACCTTTCCCGCATTAT
TCCGTGCTCGGGTATCCCAGCGGACTCCCCGCGTTTCCCGGGATGGGGGTTCTGGCCGGT
GCGCCCCACGCTCACCCGTCTGCGGGGAGTCCAGGTCACATGCTGCCCTATAACTGCCTG
GGCTGGCCGGGCTCTGGACCTGCCGTTCCCTCATCTTATGTACTTTTACCAGGAATGACC
AAAGCTCAGCATGAACCTTACCTGGCATATGCTGCAACGATATGAGTGGAGTTTAAAGGG
CCACGCTGTTCATGTGGTACAAGGTCACGTGCACTTGTTTGAAGTTTTGCATTTGTCAAA
AAGAAATAAATGTGTAAAATATTTGTGGAAAGCGTTTCAATCTTTAATGTCTTTTGCATT
GTATTCGATTATATGGGCATTTTGGTGGCTCTTGTTTACATGCTAACCAATTAATTTACA
GTATTTAATATTGGACGACATATTATGTATACCAGGGGTGGCCACCCCTGATGTATACTC
TTTATGCTACAAACTTCAGTTTAACAACCTAAAACAACAAAACTTTTTAAATGGCTATGC
CTACACTTTTAAATCCGAGATGCCCAAACTAGTTGGCCCATGGTAACTTTGATTTTGGCC
GACCATCCCATCTGAGAAGAGAGGTAGAATAATGGGAATGGTTAAAAGACATTTTAAATT
TTATGTAACCTTTTATTGGTTGGTTTTAATGTTAAAAGCTAACTGAAATTAAATGTTTTA
ATTTAGATGGTTAAAATTAGTCATATTTAGGTTAAATTACATACTGTCACCCGACAAATA
GAGGACAGTGCAGAGAATTGGGTGAGTGAATCAAGACAAGGGCAGATTCTGGTTGACTAG
TGTACTGTATACAGAATTCAACTCTGTCTTATAAATGCGAGTGTTTTTACTGCAATACGT
TATGATTAAAGTTATACTGCATTACTTATTACGATTCAAAGTAATGTTTTCTAGTTATTT
ATAAATATTATGAAATTAGTTAGAAAATTACACATGGCAACTTTAATGTAATATGGTTTG
ATATATTTATTTTCGGCCCATGGCTCTCTATGATATTTGGATTTTGGCCCTTCATACGAA
AATGTTTGGGCACCCCTGCTTTAAATCATTAATTTATTCATTTTCTTTTCGGCTTAGTCC
CTTTATTAATCTGGGTTTGCCACAGCGGAATGAACCGGCAACTTATCCAGCAGATGTTTT
ACACAGTGGATGCCCTTCCAGCAGCAACCCATCACTGGGAAGCTTTAAATCATATTTTAG
ATTTTAATACATGTATTTTTTTTTTTTGCAATATTTGCTGCGCACAATTATCTGTTTTAT
ACATATGA
>RGAMF0107 Genomic segment corresponding to mRNA: NM_131291 Danio rerio fibroblast growth factor 3 (fgf3), mRNA.
TCAGAGCATCCTGTAGTCTATAAAATATTTCGATTGCTTATTTGAAAGGAGCTTTGGGGT
GATAGTGGGTTGTTTCAAGAATATCGTTAATCTTGAGCACCAGTGTAATATCACATTCTG
TATAATATTAGGACAAGGGAAAAAATCGAGGGGTTGGATTTGTCTGAAGCATGACCTGTA
TAAACTGAGTTTATTTTAATTTATGTTTTCAAACAAATACGTTTTATTGATAAAGTTTTC
CGTTGGTAGTGAGTTTGCCGATTTGTCAAGCCAACTATTTTGTGTTGTCAGTCACTGATT
TATATTATGCGTCAGAAACATTCCATACATAAATGTGGATCACTGAAAGCCACGTGCGTG
TGTCTGTGAATGTTAACATCACTGGCGAAATGTGCCAACGAGCATGAAAAGAGAATTAAC
AGTGGCTCACCCAGAGGCCAGTGTTCATGCTTAAATATAATTTTCGGACCTTTCAAACGA
AGCAAACTCTGCCCTTGGATGTCTCTCTCTTTGTGATGCGGTTTTCCGCTGTAAGCCACC
GTGTGTAGTGCTGTGTAATTTTATCCACGCTGCAACCTCTTGGTTCACACAAGACTGATA
GCCTACCTTGCCTCCCCTTTTCCTTTGTATCAATTGGTCGGGGTTTGGGCTATTGTTGCA
GGAGGGCTCTTTTATTTCTGTGCACACTGTCGATCAGCGAAATCTCACGATAGGCTCCCT
GTGAAACCGACTGGCTCTTTTCTCCTCCTCGGTCAGATACAGTTTGCTTGGAGAGCAGAG
TGGAACCCATGAGCACCGACGAGGCGAACCCATGCTGTTGCCACCAAGCCGGCTCTAACA
GATGACCGCGGCGTATTAAACAGAGGACATAGGGATACAGCAAGATTTTTTTTAATGTTC
GGCTAACTGGATCACTGACAAATGATACTTCTTTGATGGGACCCCGTGCGCCAGCTCTTT
CTATTCCAGCGAGATTTTGCCGACATCCCGCCATGCCACAATGGTTATAATTCTGCTCTT
GTTGTTACTGAGCTTCTTGGATCCGAGTTTGGAGGAATCTCTGGCTCCGAGGCTGACCAG
GACCCCAAGGGCGCTTTGTGCCAGGGGCCAGGCGTGTGACCCAAGGCAGCGGCGAGATGC
TGGTGGACGCGGCGGGGTTTACGAGCACCTCGGAGGAGCTCCAAGACGTAGGAAACTTTA
CTGCGCCACAAAATATCATTTGCAAATTCACCCGAACGGGAAAATAGACGGATCTCTTGA
AGAAAACAACCCTTTAAGTGAGTAAACCGTTTGATATTTGAGAATGTCAGTTTTATGTGG
GGTACGAGATGAGTTCATGGGACTTGCGTAATTGTACACTGGAAAACATTATGCGCTGAC
ATTATTCGAGAGACAGCGCCTTGCGCATTAAATAATTAGCATTAAACAACAATTCATACA
GTCTGTGATATATTAGATGAAGTAACAGAACTCATTTTAATTCGGTTTCTTGCAGCAAGT
AGCAGATTAAACAATTAATACCGCTAACTAAAATTTGAAAATCGGGTTTAAAAAAACGAT
GCTGCAAAATAGGTCACTCTTTCATTATTTTGTGACAAGACACTTTAAATCACTTTTGCT
GAATGGATCAGTTAATCAATTTGTCATTAGAGTGGCATACATTTTGCAGCCTACATCGTA
ATCTTCATTTGTCTCTTTTATTTTTANNNNNNNNNNAAATTAAAATACAAATGTACTATT
CTACAATTTGCAATCAATTATAACGAAAACATAAACTTCCTTGCCGATTTATGTTTATTA
TTACTATAATCATCAATATTAGTTATAGCATGTTACATTAAGGAAGTAGAATGATTTGTT
ACAAATTTATTAAGTTAAACTAATTTAGTAAAAACTATTTATAACAAATAATTATTCCAG
TAAACAAACTTAACCACTAAGTTATTTATTTTTAATAATACAAATAAATTGATGAAATTA
TTAAAAATACGCTTTCAGACAAGGCAATTTTGAAAACAGATTTTACATGAACTCAGCTGA
ACTTGTATCGGGTTCTAAAGCTCATTTTGCTATTTAAAATGTTATTATAAATGTTTTTTT
TCTCCATTACTAGCATGCGCACTAACTAGTGATCCACTCTTTTCCTAAGGTATACTCGAG
ATCACAGCCGTCGATGTTGGTGTGGTGGCAATCAAGGGACTGTTTTCGGGAAGATACCTG
GCTATGAATGAGAAAGGACGTCTCTATGCTTCAGTAAGTGTTATGTCACGTCGGGAAAAT
CAAGTAGCTGAAATTCTGCTAGCAGTAGGATCAGATAACGACTAGGGCTATTTGAGGCTA
TCGCCACATGGTGGTGTTTCTCAAGCGGAACGAGTATGCATGCCCACATGCTGCTAGATT
ACTGAGAGTTTGATTACTCAGTTTTGTCTCCCTCACTGGAGACCATGTCACTGAAATTTC
TGGTCAGCAAGGAGTGATGACCACATCCACAATTGTTACTTTAGCCAGTTTGCAGTGAGT
ATATGATGCAATCCAATGTGAAAACTGTCTAAAAATTGACTTTCATCAAACATCAATAGC
TTTTATGGGTGAAATGAATTACTGTGTTGCATGTCCAGTCATGAATGTCAAAGCTGATGA
GTAATATGCATTTTTAACTCTTTTAGGAAGTCTTCAACCGAGAGTGTGAGTTTCTGGAGC
GCATTCATGAGCTAGGCTACAACACTTATGCATCACGGCACCATGCAACCACCCAGCCTC
CTCCAACAGGGTCCGGCATAGGGGGCAGCAAACGCCGTGCCAGTTCTAAAAGGCAGTGGT
ATGTGTCCATCAATGGAAAGGGACGGCCCAGGAGGGGCTTTAAAACACGGAGCACGGACA
AAGCTTCCCTCTTCCTGCCCCGAGTTCTGGCCAACAAGGACCATGAGATGGTGCGCAAGC
TTAGAGAGAGTCAGCGGCACCACACAGGCTCTCATAGGGCCCCTGTCGGTCGAGCAGAGC
GCAGGAGACGACGACACAGGGGCTCCAAGGGCCACAACAGAAGGGCTGACATTTAACTCT
CTCTTGACACAGATGGAGATCCAAGGCCACTGAGAGTCCAAAAAAAAAGAGTCACATGGA
ACAATTTTCTTGGGAGAGGATGATTTCGAAGAAAACCTTTTGAGGAATTACATGGCAAGA
AGAGCGAAGAGATTCTCGAAAATAATAATAAAAAAGACAGTCCAAATAGGCTCATGTGAC
CAAACACAACACTACTGAAAGACGTGTAATTATTGTACATAACTGTATAGCAATCTACTC
TTTTATTTGAGCAAAATAGCAGAGTAAATGTTTGTAATCACAGATTAGGATGTTATACAA
GTGCTTGACAGTGTTGATGATGTGTTATGTATCGGCTTTATAGGTGATGTACAGACAAGC
ACTTTTTCCTTATCAAAGTATAGTAGAAAACAAAGATCCACACACATAAAACAGATGCTT
TTTAACTTACATGTGATAGGCTACTGTTCTTAAACTGCAATCAGGAGTACTTTGTATATT
ACTAATGTAATACATATTTATTTTTGTTTATATGTTTCTAAGTTATTGATGACATAGTTT
CTACCCTTCCAATATCAAGGACTTTTCTTCAGAAGAGATTAGTAGTTATCATTGTAAGAA
TAATACTGTTATCTTTGAACAACTGAACAATCCCATATGAGTATAGACTCCTCAGTTTTC
TATCCCTTAATACAAATTTGAGTCTAATATATTATATATATATATATATATATATATATA
TATATATATATATATATATATATATATATATATATATATATATATATATATATATATATA
TATATATACTGACATCATCTCCGAGGCATAGTTTTGATAAATATTATATCTGTATTAAAC
ACTGTAAGCAGAGTAGCCTAATGCATTAAAACGGCATTGTTTGACACTGAAATCTGGAGG
AATGTCACCAATAAATTATATGAAAAAAAACATGGTTTTATTGCAAAGCATTGTACAATG
CACAACATAAAGACTGGTGATTGGTAAATGGTAAAA
>RGAMF0109 Genomic segment corresponding to mRNA: NM_131322 Danio rerio distal-less homeobox gene 3b (dlx3b), mRNA.
TAAACAGTGTATTTCCAAAATTAGGGTTTCATATTGATGCCAAGTGAAAACGATATTTTT
TAACTGTTCAGAGATCAGTTCCCCATTACAACTCGAATCAACGATATTTAATTTAAACCT
TTTATTGCACTGAAAACATTTCCCAATAGAACAGTTGATGCCAATGCAGATGTTTAAATG
GTTTGGTTATCTAAAGAACGTTTTTATTTTCCAGTTTAAAGATAAAACAAGCGACTTTTC
TTTTTTTAATGCTGTACATAACAATCTTCATCACATCTAAGCAATGGATTATCATAATAA
CTATCATATAATAGCTAATAATACTATTATATTGTATGATATAGTACAATAATATCATAT
ATTAGCTACTTTAAGCAAAGTCAGCTTCTCACTTTTAAGGCAGCTGGTTTACTCACCTCT
CAAAGCAACTGATCGCATTTCACAGTGTATATCTTCCTAACTAATGCTGATTCATTAAAT
AATATAATGTACTTATTAAAGCTCATATTAGTAAGATGTGGGCCATTTAAAATCTATTTG
ACGTTCTTTTAACGCATGTGAACTGGAACGAGAACATGAAACATTTACTAACTAGTATAA
CAGTTCTACAAAAAAATATCTCCAGCATTTCACCTCTTCATTATCGCCATAACAGATAAA
ATCCCCAAAAGCCGAAGTTTGGAGACGTTTAGGCGGAGGTCATTTCGCCTTGAGGGCTGG
AGAGAGAGAGAGAGAGAGAGAGAGAGAGAGAGAGAGAGAAAAACACAAGCGCGAAGAGCC
AATAGGAGCCGAGTGTCCGCCCATGTGCCATATAATTCAGAGTTTCTCATACTACATCTC
TGCCATTACCTTCAGTGCTTCAACAGAGGGAGTGTGAGAAAGCAGTTCATCGAGGATTTT
GTGTTACAGGCATCGTCCCAAACCCAACGTCTGCATGACTTGCTTCGGTCTGCCTTGGAA
ATAAAGTGGACGATCGTTGTTTTTTCCTTCCTTATTAAGGATGAGTGGACCGACATATGA
CAGGAAGATACCCGGTATTTCGACCGATCTTTCAGGCTCTATGAGTTGCCATCCGACTTC
TAAGGACTCTCCGACTCTCCCAGAGTCATCGGCTACAGACATGGGTTATTACAGCAGCCA
TCACGAATACTACCAGAGCCCTCCATATCCTCAACAGATGAACTCATATCATCAGTTTAA
TCTGTCAGGGATGGGGGCAACACCCGGAGCGTATCCCACCAAGACAGAGTATCCTTACAA
TACTTATAGACAATACGGACATTACAACAGAGACCTGCAGACGCCACCACAAAGTGCAGG
TGAGATACTTATAAAATTGCATTCGGATATATATGCACTAATACATTTATCTTTCTGCGC
AATTTCAGCATTACTTTTTCCTCTAAATAAAAACTGCAATTGCCTTTGTGTCAGGCTCAA
GTTAGGAACTAAAGTTTGCTTTCGTCTTGAGAAAAAATATTGTAAATTATTCATACTTAT
TTAACCTACTTCTTGGGTTGATTTTGTAACATTTAAATCTATATTGTCCAAATAAACTTA
CAATTTATAGGACTAGTAAAGTTTATTTGTTTCAGCAGGTTAGAAAGTTGTCTCTATCAC
AACAGACTTGCGGTCGCTATAAAACAATTATGACATTTTTATTGCATCTGTAACGCGATT
AATCATTATTAATCGATGCTCGGTGTAGGCTAGATGTCACGATGTATTTCATTCTTAGGG
TAGGCCTACAAAAAATTGCTACAAGATACAGCCGTTCTTTACCTTTTGGTCAAGTTTGTG
GTTTTAATTCATACTTCCTGATGCTTTCTAGACTAGATATATCATTTTACTCTATGTTGA
TTATTTAGCTTTCAGGAAGCAGAATTATTTAGCTTTTTAAGACATTATTATTTATATAAA
TAAAGGTTATACGATGCCAAAATGAGGCTAGGCCATCCATTTTCTATTTTTATTTATTTA
TTTGTCTGTAAAATGTTACTGAAATATAACGTGCTCTGTATTTTATTATTTCCAGTCAAA
GAGGAACCAGAGACTGAAGTGCGGATGGTAAACGGAAAACCCAAGAAAATTCGCAAGCCG
CGCACCATTTACTCGAGTTACCAGCTCGCCGCGCTCCAGCGCCGCTTCCAGAAAGCGCAG
TATCTGGCGCTGCCGGAGAGAGCTGAACTCGCCGCACAGCTGGGGCTCACACAGACACAG
GTACACCTGGAGATCACATTCATTTACAACACTGCCACTTGGCATTGCGTTAACAGCTTA
AAGCGATTCCTTGCACTTCTATCGCTGACACTGAACACACTGAGATAAGGATAAGCAGCA
ATCTTATCAGGTCATAAAAAGACTGCTCATGTGTTGAAATGTCATTGCCCGCAATTCTCA
CCTCTTTAATTAATTTATTAATTGTGTAATTAATAAATTAATTAAAATAACAATCATTAT
TTATTTGCAGTGTTTTGTAAAGAAAGTAATTGTTCTTCGCTTTAATATTTTCTACAAGTT
ATTATAGCAGTTGAAGATTTAATAAGCCATCACGAATTGACAGCTTATATAAAGGAATTG
TAAGGGCAATATTTATACTGCAGAAATTATTTAGTCGTTGTTTTCGAATAACATGTTTAT
TTTAATTATATAGCATTTAGCAAATTTCGCCTACAGTTTTAGTTAGAGTGCAAATTAAAC
AAAACAAATTTTAAATATTCCGTTGTAATAATTACACTGGAAAAAATGAATAATTGGATT
TACTATTTTTTGGGGGGTTAGTGGTTGCAAACAATTTATATGGACTGAATTTAAAGAAAC
GAATTAAAGGTAGTAATGTTCAACTAAATCTGTTTGTTTAAATTCAGCCCATATAAATTG
TTTGCAATCGCTTACCTTAAAAAATAGTCAATCAAATAAATCCTGCTTTTTAGTGAGGCA
TTGTCGGCTTTATAAAGGATTTTAAAAGTCTACAAAATAAAATAAATGTAGCTAATCTAA
ATGCAAAAAAACAAAAAAACAAACAAACAAAAAAAACAATTTAGTGTTTAAATGTTTGTC
ATGTATTAGCAATCTGGAAATCTATGTGTACTTTATGCACAATAGGTCTAAATTGCCCGA
AATATTGAAAGCAGGTGAACAGCTTTGTTTAGTTAACTGCTTTGACATTGTTTCTCTGGT
CTATTCTAATGGCCGACAGGTGAAAATATGTGCTTTGATTTCTATTAAACTGTATTATCA
AACCCTGCGCTTTGTTTAAAAAAATAGGTTATATTTAGCAGGATAAGCACTTATTACAAC
AATTTCAAAATTTAACTTTGGCATCATTTAGTTTTTGTTTTTTACATTAGGGTTGCAGTT
TTACTTAGTTGCTTCTTTTTAACGGACTTAATGTTGTTTAAAATAAACTGAACGTTGTTT
TATTTTCCAAACAGGTGAAAATCTGGTTCCAGAACCGGAGATCCAAGTTCAAGAAGCTTT
ACAAGAACGGCGAGGTTCCGCTAGAGCACAGCCCGAACGCCAGCGACTCCATGGCCTGCA
ACTCGCCTCCATCCCCGGCTGTTTGGGACAATAACGCGCACTCTAGCCAGGTCAACCGGG
GGCAGATCCCCCAGCCACCCCTCAGTTCCACACCCCCCTACATGGAAGATTACAGCAATC
ACTGGTACCAGCAGGGATCACATTTACAGCATCCAGTGCACCACCCGGGACCACCGCAGA
GCGTGGGGGCCGTGTATTAACAGACACTGATGGAAGAGTTTAATATAAGCGCAAAAAGAC
TTTTGGAAAAACTCCGCAGAAATAAGCTGACAGATACTCCGCGAGTATCTAGAGTGGAAC
AGCAAACTTCTGGACTGTTTGAACGCATATCTGTTGATATGAATGCTTTGTGTTAAAATA
ATAATAATAGTATAATAATAAATAATTGTTTCAATGTGTCCCGGCTACTCAGACCTATTT
CACATGCACATAGGTGTAGGTTAAACGATGTAAAGGAAGTTTAGAGTGGTTTTAAATTAT
TATGTTGTATGACTTCCTTTATCTTCATGTTTTGCTCATTAATAGGTGAATATTAAAAAT
GTTTTAAAGAATGATTGAACCCCAAATTGTGTTGTTATCAGCCACGTACGCCACCCACAA
TGTGGGCTGGAGTGGCGCGCGCTTCACAGACTCAGGACATAAGTTATAGACTGTACAAAA
TGTTGAAAGCTGTACATAAGTGTTTAAATAAAGCAGAACCACTAAATTCGTGTTACTTCA
ACAGATAGAGACTGCACGGTGGTGCTCGAACCATTTTATATTCCTGTAAGTAGTTTTATT
GTTATTCTGTCAAACCGAATAAATGCAAAATGAAAATACTCCCTCATTTACTCACTTTGT
TTCATTGAGCAGATTTTAATTATTTGCAAATCTGACGCTTGTAGTGATATCGTGCTGTTT
GGACTCTTACGAAAGGGTTAAGGCAGACAGATGTTATTTTTTGTGATGTGTTTGCATGCA
TAAGCCTGGTAGGGCTGCGTGCAAAGAGGCTGTAGGAGGCGACAGGCGAGCAGACATGTT
GGAGTCACTGGATTTTATTAGTATTCTGTTGGCAGATAACAAGATAGACTACAGCAAAGG
AGGGGGTGACTACTGGAATAAAGCATTGAGCTTTAGGGATAGTCGGTCACAACAAGAATA
GGCAGGGCAAACAAAGGCATCTGACGTCGGACTAGAAAAAAACCCACGAGGTTTACAGGT
>RGAMF0110 Genomic segment corresponding to mRNA: NM_131356 Danio rerio MAD homolog 1 (Drosophila) (smad1), mRNA.
ACTGTATACCCAAACATGAGTACTTTCTGGGTATTTTTGTTTTTGTAATTGGTAACATTT
CAGAACCTGTAGGACTCTGTATGTTCTCATATATGTTTTATTTAATTTTTTTATTTTATG
TAAGTGCAGACGTTACAGTACAATTTCACATTATTATTAATCTGCAGCTAACATCTAATC
ATGTTCATTGGAAAGGTTAGTAATTAACAATCATACACAAGTAGGCCTATTTGTGTGTAA
AGACCATCTGTTTTGTATATGATTTGTAAATGTGCCATAAAGCTTTACTTGCAAGAATGA
CGTCGGCTGAAACTTTCTTGCGTACACCACATCCATCAAAAGGGTAGCATTGGTACCATT
TGGCAGTGGAGACACAAGCCTAATAAAGGTGACCTGTGCCGTACCATACTGAATGGAACC
AAATCATTTAGTGGAAAGGAGGCATAACATGTATTGTTCCTTAACTCCCAGAGATTTCAA
TTATAATTTAATTGAATAAATTTTATTTAATAAATTTAAATCATTGTTAAATAATGATCG
GATGAATGTCTTCAGTGGATGTTTTGTATTTTCATTTATTTCTTCTATTTGAATTATTAT
GTGGAATAACCTGTTACTGATTAAAACAACCTGTGCCTATTTAATTTTTGTTGTTGTTTA
TTTATTGTATTGTCATTCTTTTGTTACCTTTCAATAAAAAGTTTGTTGAGAACGGAGTAT
AATTGATGTAGTGTTGTTTCAGCCTTTAGTTTTGGTGTTGGAATATTTTGAACGGATCTT
GCAGTATGTGGTTCTGACTGACCTCTCTGTGTCTTTGCAGGTACATTTGACAACCTGTCC
AAACTAAGGAACAATAAAAGTTTCAGCAAATACCCCAGTTCATGTGCAACTGGCTGATTT
TTTTATTTTTTGAGGAGGCACAGCAGAAATTACCTGTTCTAGTGAGCTGAATCTGACGGA
GTAACTGAGACTGTGTTGACTGGGCGCACGTGGCGCCACAATGAATGTCACCTCACTCTT
TTCCTTCACCAGCCCGGCGGTCAAACGACTGCTGGGCTGGAAGCAAGGGGATGAAGAAGA
GAAGTGGGCAGAGAAGGCGGTGGATGCACTGGTCAAGAAGTTGAAGAAGAAGAAGGGCGC
TATGGAGGAACTAGAGAGGGCACTCAGCTGCCCCGGTCAGCCAAGCAATTGTGTCACTAT
CCCACGCTCACTGGATGGGAGGCTTCAAGTATCACACCGAAAGGGGCTTCCTCACGTCAT
CTACTGCCGTGTGTGGCGATGGCCCGACCTGCAATCGCACCATGAGCTCAAGGCCCTAGA
GTGCTGTGAGTTTCCTTTTGGATCCAAGCAGAAGGATGTGTGCATCAACCCTTACCACTA
CAAAAGGGTGGACAGTCCAGGTGAGCGTGGCTAAATTGTTAAATAAAAAGATCAATGTGC
ACTAATGATGTGGATTTTGACTAGTCTCAGTATCACAAAATGTTAGAATCTATTTAAAAA
ATATAATCATTCAAATTTGTTCATTGACACTGGTTACATCAAGTCAATTCAATTATTTTA
AACAATTATTAAAATAAATCCATACATTAACTCACACATTTACCCATTTACTTAAACAAA
AGACTTGAAGGCATCATAGATTGAAAAAAATCTTATTAATTCTACTTATTACCAATTTTC
TTATTCTATTTTCTAGTCAAAGTATCTAAATGTTCTAATATCAAGAAGCATTTTCTAGAG
AAAAAAAATGTCTTGTTTTCAGAAAGAATAAGTCAAAAATAAATGAGTTGTTTTCCTTTA
TATATATATATATATATATAAATATAAAGCTAATATAAGGGCACCCCCCCCCCCCAAAAA
AAAACTGATTTATTTAATCTTTGCCCTGATGATTTTCAAGACACTTCTGTACAGCTTAAT
GTGACATTTAAAGGCTTAATAGGTTAATTAGGTTACCTGGGCAGGTTACCTGTATAATAA
TGGTTTGTTCTGTAGACTATCAAAAAATATATAGCTTAAAGGGGCTAATCATTTTGAACT
AAAATGTTTTTTAAAAAATTCAAAACTCTTTTTTAATCTAGCTGAAATAAAACAAATAAG
ACTTTCTCCAGAAGAAAAAATATTATAAGACATACTATGAAAACTATATATACAAATTTT
TGTGCTTGTAAAAATGATTGTTGAGTTTAACTTATGTTCAATTGAATATTTTAGTATTGT
TTAGATATTCTAAAGAGTCATGAGACCATAGTGTTCAAAAGAAACTTCAAACACAAATGA
TCACTGTTACTCTGATGAAGGCAAGTCTTTGCCGAAATGCGTAGGCGCAGTTTTAAGGAA
TAACCAGGCCAATAAAGGCTTTTAAATATTTTTTTCCACATTTTTCGATTGCCGTGGACT
GATTTTATTTTTTTATTCTGATGAAAATAAGATTATTTTGCTTACCCTATTGGCTGATTA
TTTTTCTTGTTTTAAGGAAAAAAATCAAAAAATTTGGACTTATTATTACTGAAAACAAGA
CAATATGTTTTATTGTGCAGAAAATGCTTGTTGATTTATTCATTTTCAGATATTTTGACT
GGAAACAAGAAAATATGGGAAGCCATTGTACTTAGGGCTGTGCAATATGAAAAAATATAT
AAAACAAAAATCTTTTATTTTGTGCTGTCACAAAATTGTTTACAATAAAATACATTGTTT
ACAGTAATACTTTTTCTTAATTTATATGAGCGCAATATTACGTGCTATTACATGGATGGA
GACAAAAACATGAATAACAGCATCTTGTGAAAGTTGCAGTCTAGTTAAATTTTTTTACCT
TTTAAGTTGGACTTGTAACCATTACTTTTTAAATCTGTCTTATTTTATTAATATATATAT
ATTTTTATATTTTTTATTAAACATTTTGCCCTTAAGTTCTTAAAAAAGTGAGAGATATCA
CAAATGAATGAGTAAGTTGATACTTTAAAATGTCAAAAGAAATAGTCACAAATACATGTA
GTCAACATAAAATTAATATAATGTGAGTTGATTGAATTGACAGAAACGTTACAATACCAT
ATGTATCCTCGTCAGGATATGAGATGACTTAAATGGTGATATAAGCTTTTTCGGTTATAT
CACCCAGCCCTAACTCCACTATAAACAACATGCTTAAGAAATCTTTAATTCAAAAAACTG
CTTTTGTTAATCAAAGGAACTGAAACATCTCATTTTGAATTTTGTCTCAATATCATTTTG
ACTTGAGTGTGTGATGAAAGACTGCATCCGCAGAAAAAGATCAATCCCTTTTTCTACATT
GCTTCTTTAGATAATGTAGCAGGTAAGTAATATAAGGCAGACAAAAACACTTAGATTACA
TTAAGATTACTTAATAAAATGATAGTGATAGGAATTACAGGCTATTGTGCAGTGACATGA
ATAAATAGTATTTTTACGATTAATGTAGTCAAGCAAATTTAGTCACTAGCTTTTCTCTGC
ACATCAGCATTTTCAAGCTTGTGTGACAACTGTACATTGTTATTGTACATACAATTCTAT
AAAATGTATGTGCTGTTAATAAAAGAAATACATCTTATAATTTTTTATTCATTTTTTCCC
CATTTTTATTTACAAATATTGTGATATATCTTGAACGGTTTTCTTGTGATATATTAATAT
ATTGCAGACGCGCTGATGTATCAATATTGGGAGCATAATATTGTGAGTTAACCTGTGATT
TCCACCCCTAAAAAAATGCAGTCTTTGACTTGCTTTCCATGTGATTCTTACACCATGTCT
ACATGTCTGACTCTTGTTGTGTTGCATCACACATTCATTTTCCCCTACAACTCAAAAGTA
GCACGAGTGCTTAGAGTAGGTCAGAAATAGATCAGGGCATGAGTTTACAGTCTGCGTTTG
TCATGTCTCACCACACTGCATCCAGCGTAGGCAGAATTACTGAGTATAATGGCTTCTGTT
TTCTTAACTTGCATCACACATTTTACTGCTTACTCCTTTTTTTAAACACAACAGTTCAAA
CTGTAAAATAAAAAGAAATGCTGTGCTGACTGCATTGCATTGACAGTAATATTGCAACAT
TGAATTAATTATGGTGGCACAGTGGTTAGCACTGTCGCCTCATAACTAAAAATCCACTGG
TTTGAGTCCAGGCTGGGCCAGTTGTCATTTCGGTGTGGAGTTTGCATGTTCTCCCTGTGT
TCGGGTGGGTTTCTTCCCCAGTCCAAAGACATGTGGTATGGGTGAATTGAATAAACTAAA
TTGGCCATAGTGTATGTGTGAATGAGTGTGTATTGGTGAAGGGCATCCGCTGTGTGAAAC
ATATGCTGGAATAGTTGCCGGTTCATTTCGCTGTGGCGATCTCCAATAGAGACAAAGAAA
ATAAATGAATGAATGAATGAATAAACAACCCACCAAGCAATGTTGTGTTAAATAGTCATC
TAGCAATGATGTCTTGAATAAAACAAGGCTAAATTTGGTCTGTCAGAGAAAAATATTTGA
GACGTCTAACAATAGGCCAAAAATAAACTATAGTCATTAAATAGACAGATTAGAAACACT
TCACATTTCTGTCTATTTGATGGCTAGTCTATATTTGGACATTATTAGATTTTCACTGAC
AGCCCAAATCTAGCCAAGACATCTTTGTTTAGATTACCAGTGTTGGGTAAATTTACTTAT
AAAAGTCATATATTAATCCTAATTTTAAAGTAAATAAATGAAAAATGAAAAAAATAAAAT
AGCAAATAATTTCGTATTCCTTTTATTAAAAAGTAAGCTTTAATAGTAAGCAACTATAGT
TTTTAAAGTGATTCAAGATTTTAACATATGGATTTTAAGAGTAACTATCCACCACTGTTT
ATCACTATTAAATTTTTATTTATGTTTATGTTTTTAACCAAAAATAACCCATATTTTACT
TCGCAACAGCATCCATCTATTATTTTAATATGCAAATCTCCTACCCAGTTTACTTCAAAA
TCTTCCAGAACACCCATCAAAATGGTATGGTCCAATGTGAGGGTCAAAAACAGAAAGTAG
ACATTTAATTCTAAATTGTGATTTTATTTGTTCTTGAGTTATGTTATATTATAAGAGAAC
CCCAGAGAATATCAGAAGATAAAAAAGGCATTTCATGACCCTTTAATACACTATTATTAA
AGGCACATAATAAATATTCATTCATTCATTCATCTTCTTTTAGGCTTAGTGCCTTTATTA
ATCTGGGGTCACCACAGCAGAATGATCCGCCAACTTATCCAGCATATGGTTTATGCAACG
GATGCCGTTCTAGCTGCAACCCATCACTGGCAAACACCCATACACACTCATTCACACTCA
TACAATAAAGACAATTTAGCTTACCCAATTCACCTGTACCACGTCTTTGGACTGTGGGGG
AAACCGGAGTACCAGGAGGAAACCCACATGAACGCAGGAAGAACATGCAAACTTCACACA
GAAACGACATTTGACCCAGCTGAGGTTCGAAGTCATAATCAATATAATTCTATGACAATG
GGAAGTTTACGGCACAAGTATTTCTTAAGTAGTAGTACCATATATTTCCCCAAACATTGG
CAGCCTATTCAGTTCAGCATGCTCATATAACAGAATGTTATTGTCCATTGGGTTGAATAC
ACAGACTTTAACAGTTGCACAGTATTATCTGAATGGCTGATAAATCAGGCCAATAATGCC
TTCAAATGTAAACATCACCATGTGATGCTGACGTGGCTTGCTAATGAGATGCATGTTGTC
GTTACTAAGCATAATTATATTCATTCAAAAACCTTCAATTTTAAAATTTCAATTTTATCT
AACTTTTTAAAATGTCTTTAGAATAATAAGTGATCAAAATCATTTTGTCAGTGAAAAGTG
TGTGGAAATATTTTCCCATATGCACCTTTTTCCACACATGTTTCTGAGTTTCCTTTCCCA
TGGAGATTCCTGCAGATGGTCTCTTTCTTTTTTTCTGTCCTTCCCCTTCCATATCTCTCT
CTGGCCTCTGCCAGGTGCTTTTCTCATTTGTTTGATCCTGATATCGCTTGAGAGAATTTG
GATGAATTGAAAACTGTGTAGTCTAAAACCTTCTGTGCTGTGTGTGTGTGTATCCTAATG
GGAAACTAAAACTTTTTTTTTTTTTTTTTTTACCTCTGCTTATTGTGAAAGAATGAACTT
CAAACGCACAGTCCTCTTTTTGTTGGCTAAGCAGAAGATGAGGGTCAGCTGACAACACAG
AAACAGCTGTCCACAGTATGTGTGTGTGTGTGTGTGTGTGTGTGTGTGTGTGTGTGTGTG
TGTGTGTGTGTGTGTGTGTGTGTGTGTGTGTGTGTTTGTGTGCACATTATGAGAGCAGGA
AATTCCAGGCGGGGGCAGAATGAGGGCTTTGTTCAGGGCCTGTGTACACTTTTGTGTGTG
TGTGTGTGTGTGTGGCGGCTGAAACATGCAAACATGTGGCGGTATAGAGGAAGAAGTTTT
ACAGGAACTCCTGTCACCCACACAGACAATAGCAGGAAAGCATGGTTGCCCGCCTTGCAC
ACGCTTGTGTAGTGCTAGGCTGCGGATGACTGGACACCTGTCTTTCCCCTCCTCTTCAGA
ACGGCAACATGCTGTCCACATCCATTGTTTAAGAACACTTGTTCACTGAAATACAAGTTT
CCAATCTGAGTGGAAATGTCTAGATTGTATCAAATATGAGCTAGTCTGAATGGAAAGGTG
TGGGCAACATGAAAGGAAATATGTTTGCTGCTAAAAATCAAAACACCAGTTGCCACATTT
TATCATTGTACTATTTTGGCATGGACAGGTGTGTGCGACAACTGTGAATATGATTATTGG
ATGAGCTTGTCTGCATATTTCAGTTTCTCCAAGATTTGGTGATTGCTGAATTTATCGCAA
AATTAAGCAAACTCTGCAAAATTGAGTGAATCCCATATTTTTTTCTGTTTTTGGGACTAC
AAACTTTCTATAATGTCATTACAACACGGAGTTACCCAAAACAAAGAACCCTCGCTAAGC
AATAATTTTACACACATCGATAATGTTGGTGGCAATACCTTTACACTGGTATGTAACTCG
GCATGTAAACAGACGAAGAAGACATCGCACATTAAATATGAGAAAACATACAAAGATAAC
CTAGAAAGACCTTAAAAAATTTGTGAATGAAATTACTTAAAGATTTGATTCGGGCACACC
ACATAACACAAGCATGGTCTCACAGCTCTTTCACACCAGGAGAAACATTGAATTTAAATT
GGTTACATATTAAATATTAAAATTAAATGTTATTTTATGTTACAGAAACCTGGGTATACC
CAGGGTCTACAGAACCCTGGGCCTAGGAGTAATGAAAATATATATAATAAATATTTTTGT
CTCTGGTATATTTTTAACAGAAAGTCAACACAGAATAATGCTGAAAATATTGCCGCAAAT
TTAAGAAAAGATAAAGCAAAATCAGTCACACAAAATCCTGGTGGTTACTGATATTATACA
AAAATACTGAAAATCGTGGACAACAAACTTAGGTATTCTGATATTTGTCACCCTCCTGGC
ATATTTGGGAAAACACTGTAGATATTTAGAAACTATTTTATGAACTGATCACTAAAATGG
TTTTGGGGTATTTCTAAGGCATCAGTAGCTATGTTTCCATCTTGATGAGAAGCAAATCTT
TTCAAAGTTCGCAAAAAAAGACAAAATCCCAAATGGGAATTAGGTGCATTTCCATCAAGT
TGTTGGAGAGGTCGACTGTACCAATACTACCAATACTACAGTCGACCTCTCCAACAACTT
GATGAAAACACACCTAATTCCCATTTGGGATTTAACCAAGGGAAGCATAAAGGAGGCGAC
TGCAGTCACATTGGTGTAATTTATTCTCATTTCCGTCTCCCATTATTAACATTCAGCATT
TTTTGCACAAACTCAAAACCATCTCAACCAAGCATAAAAACCTTTTTGCCAACTTTTATT
CAGAATATCTTGTTTCTCATGCAAAAATGTGCATTAACGCAGTGTGATGGAAACTCAGCT
ACTGTGAAAACCTCTTTCATTAATAAGAGTGTGTATGATTATATTAAAATCTTCAATGGA
TTCTCTTCAATGGATCACCTATTCAGTTCTGATTCTCATGGTTGACATATTTCTCCCGTT
TTCCTGCAGTGCTGCCACCCGTGCTGGTTCCACGAAACAGCGAGTTCAACGCTAAACTCT
CCATGCTGCCACGCTTCCGTAACCCACTCCACCAGACGGAGCCCCCCATGCCTCAGAACG
CCACCTTCCCCGACTCCTTCCCCCAGCAGCCAGCAAATGCCCTTCCCTTTACCCCGAACT
CCCCAACCAACAGTTATCCCAGCTCGCCCAACAGCGGCACAGGCAGCACTGCCACCTTTC
CACATTCGCCATCCAGCTCAGATCCAGGCAGCCCTTTTCAGATGCCAGGTGAGATCGCTC
TTAACCTGCACGTTAATGGTGCACTAGAAACATTTATGAATATTATTAATGCATTATTAC
TGTGAGGAGTTCACCTACAGTATGTTTATAGTTGAAATGTATGTTAGTTAAATCTCATAC
CGAGCTTATTCACACACTCTTGTACTGGATTTAGCAAATTAAGTTTAGCAAATTCATATT
AGTTTGATTTTACTGTTCTGGCATTAAGCTATGCAAAACTTCTACAGCTTTTAAGGGAAA
GACTGTACATTTGACATGTATCTTTTTTCTGACTGACTCTTTTTTTCCACTTAAGTTAAT
GTTTAACCCTCAATATTTCTAATGTGGAAATACAAAAATGTTAGTCATTTGTCAGTACAT
GTCGTCATTCACCTTTCACTGTGTTGCTTGTGTTTTTGGGTGTTGCTTCTAAAGAAACCC
CTCCACCTGCGTATATGCCTCCAGAGGAGCCAATGACACAGGACTGTCCCCAGCCAATGG
ACACTAACCTATTAGCTCCAAACTTGCCATTGGAGATCAGCAACCGAACAGGTACCCTTC
ATTTAAATGCTAAAAGACACCATAAAATAAGACACTACTCTAAGCTCCAGTCACTCCAGC
AAAGATATTGCTCCTTCCTTACAGTCTGACATGGGCGTTTTATAGCTATCAGCAGCTGCC
GACCCACACTGCAGGTGCAGGAAGTCCACACACAAACATACTCGTGCACAGCGTCACAGA
CAGTCTGAGTTTTTGTCCTTTAAATGTGTATGGGGGTTCTTGCAGTACAGCATGTGGCAT
GCAAATGAGCAAAACAGTTAGAAATTGGTAAATAATGGGGTTCTTTAAAAACTGTGTTTT
AGTTGGAAAAAGGGAGTCCATATACAGTTGAAGTCAGAATTATTAGCCCCCCTTTGTATT
TTTTTTTCTTTTTTTAATTAATTCCCAAATGATGTTTAACAGAGCAAGGAAATTTTCACA
GTATGTCTGACAATATATTTTTCTTTTGGAGAAAGTCTTATTTGTTTTATTTCCGCTAGA
ATAAAAGCAGTTATCAATTTTTTAACAGCATTTTAAGGACAAAATTATTAGCCACTTCAA
GCTAATTCTTTATTTGATAGTCTACAGAACAAACCATTGTTATTTAATAACTTGCCTAAT
TACCCTAACCTGCCTAGTTAACCTCATTAATCTAGTTAAGCCTTTAAATGTCACTTTAAG
CTGCATAGAAGTGTCTTGAAAAATATCTAGTCAAATATCATTTACTGTCATCATGGCAAA
AATAAAATAAATCAGTTATTAGAAATGAGTTATTGAAACTCCTATGTTTAGAAATTTGTT
GAGAAAAATCTTCTCTCTGTTAAACAGAAATTGGAGGAAAAATAAACAGAGGGTCTAATA
ACTCAGGGGGGCTAATAATTCTGACTTCAACTGTATGTATGCTTGCTGATCATTGTTATT
CTCAAACAAAATCTTCATGGTCCAAAACCATTGAAGTATATATACACTCAGGGTACTGTA
TTTGGTAGAAAAATAAGTCACAGATGACCAGAAGTTGCAGCCTGTGTTTGCAAAATTGCA
TTGTCATAAGAAAAACTAAATAAGTGGTTGTTTTACCACTGCAACAAATCATTCACAGTG
ACCAGTATAACAGTTGGGCTGAAAAAATAAAATAAAATTCAGCATAAGGAAACCTTTTCC
ACAAAGCTGAAAACAATTTGACATTTTTAAGTCACTTTGACTATTAAGTTCAGCTAAATG
CTAAAAATAAATAATTATAATTGTAATAAAAAGTGACATATTCAGTTAAATGTACAGTAT
TATACACTATCTGACAAAAGTCTTGTTGTCTATCTAGGTTTTAGGAACAACAAATAGTAA
CTTGACACAGAAGTGGCTTATATGAAAGGCAAAGGCCTCTAGATTACACTTATTTAACCA
AAATAAAATATGATCATGCCTTGATTTTTAATAATTTATTTAGGACAGTAAGATCTGACT
TTGCTTAGACAAAAGTCTGTGACTTAACAGAAATGATGTACAGTATAGAATATAGTCATG
CTGCATGTATTGTTTATGACTCCAATAAGCTTGGAAGACTGCATCTATACACCTCTGCAA
TCACTCAAATAACTTATTAAAAAATCGTCTGGAATAACAAAGAAAGCACTCTTGCAGGGC
TGGCCAATCCTGGAGCACCATGACTGTCTTTGCTTTCAGGAACGTTGATGTGGAGGCTAA
AATAACATTTGTAATGTGATAGACACAAATGTCTACCTTAAGCTGTTGATGTTGCCATCC
ACCCTGCAGATCTCTTGCACGCCCCCATACTGAATGTAACCCCAAACCATGATTTTTCCT
TCACCAAACTTGACTGATTTCTGTGAGAATCTTGGATCTATGCGGGTTCCAATAGGTCTT
CTGCAATATCTTTGATGATTTGGATGCAGTTTAACAGATGATTCATTGGAAAAATCTACC
TTCTGCCACTTTTCCAAAAGATCAACTAGAAAAGAAATCAAGTTATTTGTTGCTTTTACA
ACTGGGATTGAAGACAAAACCTTCGTCAGGGAGTGTACATTATGTGCAAACAATAAATGT
TAAAAGTAGCTTGCTAACGGGTTTGCACAGTTTACTGCAAATCTGTAAATAAACCTTTCT
ATTCTACACAATTATATTGAAAACTGGGGGTAGCCACAGCGAAAAGTACTGCCAACTGAT
CCAGCATATGTTTTACGCAGTGGATGCCCAGTCTACATATAGTTGTCTACATATAGTGTG
TCCCAGCATCCCACAGGAGGCGTGGGGGTGTGCATAGTGAAGAAGAACTGTTGAAATATT
TGTGGAAGTTGTGGTACAGTTTTGGGATGCACACTCAAGCTGCATCCTGTGAACTGCTGT
AGTGCACAACTTCTATTGTGAAAGGCTAATGGGAAAAGAGTAGACAAAACACACCTGTGG
CCCAGTGTCACAGATCAGAGGAAGTCCACTTAAACAAATGCTGTAGATTAACATTTTACT
CTCTTTGGGATTAGAATAGTTGATGAGCTGTGGACATCAGAAAGAGGACATTTGAATTAT
TTTGGTGACCCACAAACACTATGCAGTATTGCTCTAAAGTGGGATTTGATACGGACAGTG
ATCTCACTTGCATTTTGCTGATTTTGTTGTATTTTGTTGGCCCTTGAATAGCGCAGGGTT
ATAGCCAATCACAACAGCCTGTTACTGAAGTGTTACCATTAATAGCCTAGCAACAGTGAC
CTCATAGAAATACCCTAGTAAAATCGATATGCCCTCTGCTGTAAGAGATGAGATGCGAGT
CTAAATCTGTTAATCATATTGCTAAATCACTTTCAAAGACATAATGCCGCGCTGGAGGGG
CATGCATATGCTCCAAAACAAAACAAGACTTTTTTTGTGGTTGTCAAAAGTGCAAAGCAA
GTAAAAAAGGCATGTGATAATCTGTGAATTTACAAACTTGTCTCCAAAGGGATAGTTCAC
TCAAAATTGGGAATTGTTCTTCTTGTTCCAAACTTGTCTGAGTTTCTTCCTTCTGTATTT
AGTTATGTTTTAATGGCGACGTGGTGGCGCAGTGGGTAGCACGTTCTCCTCACAGCAGGA
AGGTCACTGGTTCGAGCCTTTGCTGGGTCAGTTGGCATTTCTGTGTGGAGTTTGCATGTT
CTTCCCATGTTCGCGGGGGATTCCTTCGGGTGCTCTGGTTTCCCCCACAGTCCAAAGACA
TGTGGTACAGGTGAATTGGGTAGGCTAAAACTGTACATAGTGTATGAGTGTGTGTGTGTG
AATGAGTGTGGATGTTTCCCAGTGATGGGTTGCACCTGGAAGGTCATCCACTGGGTAAAA
ACATATGCTAAATAAGTTGGCAGTTCATTCCGCTGTGGCGACCCCCGATTAATAAAGGGA
CAAGAAAATGCCGAAAAGAAAAGGAATGAATGATTCAATAAATAGTATATTGACTTCATT
AGTATTTTTCCTAATATGGGTGTCAATGGCTACCAGTTTCTAGCATTCACCAAAACAATC
TTTTGTGTTCAACAGAAAAAAAGAAAAAAACTCATACAGGTTTTCATTTATGACTTTAAT
AAAATTTTTGACACTTATTTTTACATTATTATTTTACAACACTCTAATTTTTGGGGTCAG
AATAAAAAAGAATTCTGCAATGATGCATTAAATTGATAATTTGAGGACTTTCTATTCATA
AAGGTTTAAAAGATTCAAATATTTACACAAAAACAGTAGGCCACACAATTGTTTAAAAGA
CTTGTACTCATATATAAGAGTTGGTTCAAATAAAAATGATAATTACTGCATGATTTACTA
ATCTTTGAGCTACCCTCAGTGTATATGACTTTATTTTTCATTATAATTCAATCTCAGTTA
CTTCAAAAAAATCTCCTTGGTCTTTTAAGCTCTACCATCACAACAGGTGGCTGTTTCCCT
TCAACTGTTCAAAACAAGTCCAATTAAGTATGTACTCACATGACACCAGGGAGTTAATAT
AGGTCTCAATGTAGTGAATCTGTGCGTTCCACAGTGGAATGAACCACCAACTATTCCAGC
ATATGATTTACACAGCAGATGCCCTTCCAGCCGCAACCCATAACTGGGAAACACCCGTAC
ACACTCATTCACACACATACTACTGCCAATTTAGTTCATCCAGTATGTCCATATTTAAAA
CTTTTTAAAAGGTGTGTGCAACTTCTCCTGACTGTAATACATGCATTTACATAGGAAGTT
TGGTTTGCACATGAAGACAATTTAACATTTTATCCTCTACACATACATCCTACCCCATCT
GCCCAAAAGCAGTCTCTCATAAATGCAAAAAAAACTCATATACACCTAATGCATTAATGG
TGGGTAAATCATGGGCTATTTTTATTTTTGGGTGAACTCACCCTTTAAGTTATGTTCTTC
GAGCAGCAAATTATCATAGCAGAATCATTTCTGAAGGATCATGTGATACTGAAAACCAGA
GCAATTGAGGCTCAACTCAAAATTCTTCTTTTCTGTAAATAAATAACATTATAATATATG
ACAAATTTAACTTCTTAAGCGTATGTGCTCTTGTGCTTATTGAGTTTACAATTTTGTGTG
CAGATGTTCATCCTGTGGCCTATCAGGAACCCAAGCACTGGTGCTCCATTGTGTACTATG
AGCTGAATAATCGTGTGGGTGAAGCCTTTCTGGCCTCATCCACCAGTGTACTCGTGGATG
GCTTTACTGACCCATCCAACAACCGCAACCGCTTCTGCCTGGGTCTGCTGTCAAATGTCA
ACCGGAACTCAACCATCGAAAACACCCGGCGTCACATCGGAAAAGGTTTGCTTTGTTTAT
ACATAACTATTCTATGTCCAGTAGGATATACTAAATATTCTGCATTGACTTGCACAATTA
CATAGGATAACAATTTGACAGTAAGTCAGTGTGAAGTTTTATCATTTCTAGAGGAGCATG
TGATTGTTCTGATGATTGATCGCGTCTGGTCTCTGGTCAGACAATAGTCAGATTAATCCA
AACCTACAATAAAATAGCCCATTTCACCTTACTTCCCTTATCTTCATTTTTGAAGAGTTC
CCCCATCCACCCCATCTCCCCCTTTTCCTCCATTACCAGAGGGCTCGGACCCCCTTATAT
GAGTTTTCCAAAAAAACAAGCTAAATAATCTTACTTCAAAGCAAAGAGAAGGTTATTTTG
CTTACTCTGTTGACAGATTATTTTACGTTTCAACTGTTTGTTTTGACTTCGTTATATCAT
TTATTATTATTTTGTTTAGAAAATGCTTCTTGATTTAATATTTTTTTGGATATTTAGACT
AGAAATAAGACAAACTCTCTAAATAAGTAAAGCATTCTTTGCAGTGCATGGTCTGCTTTA
GAAAAGGCTGTAATATTTGTCATAATGTAAACAATCATCTTTTCATACATTCTGCAGGAG
TCCATTTGTACTATGTGGGAGGAGAGGTGTATGCCGAATGTTTGAGCGACAGCAGTATCT
TTGTCCAGAGCCGCAACTGCAATTACCACCATGGTTTCCACCCCACCACCGTATGCAAGA
TCCCCAGTCGCTGCAGCCTCAAGATCTTCAACAACCAGGAGTTTGCAGAGCTCTTGGCAC
AGTCAGTCAATCACGGTTTTGAAGCTGTCTATGAACTCACCAAGATGTGCACCATCCGCA
TGAGTTTTGTAAAGGTAAGCTACTGTACACAAGATGAACACAAGGTTTACCTGGAAATTG
AAAGTGTCATTCCTTACTCACCCTCGTGTGGTTTACAAGTTATTTGTATTTCCCACTTCT
CTAAAACATAGAAGATATTGTGAGGAATGTTTTAGCATTTCAGCTGCCTCATTTTTTTTG
AATAATTGGGATTTTTAAACGTTGTGAAAAGTCACTTACCCTCATTAAAGCTGCATTTAT
TTGAGCAAAATACAATCAAAATAGCAGTATTGTGAAACTCTCTTCTCTTTCACATTTATT
TTATTAATGTAAGTGTAGCGGCTTTCCAATTGCCGATATCGTTGGAAGAATGAGGAAGTT
TTGTATGCGTAACTGTTAGGAGTCCAAAGGCAAAATTAACCAGAAATTAGCCAGAGATCA
GTTATCAAGATTAACAGATCCAGGATCTGACAAATCATCTTAGATAATTTAAGCGAGCTA
CAAAGAACAGACCGCAGGATTCAGTCATCTGTATTGTACGCTACTCTCTTGTATGTTAAT
TTGCTCCAAACTCAATTCACTAAGCATTGAGCTCTGCAGCATATTTAGAGTTTTTTACAG
AAAAGTATCTTTCTAACCTCAAAAGAGTGCCCTAGCTACAAACTTTGAAGTAGCTGAATA
AAACCTGTCTTATTTGAAAGAAAATCCCCTAAATTTTAAGATGCATTAAAATATTGCATA
TTTAGTATTTTATTAATTCATAATTATACAATAATCACACAAAAAAGTCAGATTTTTTTG
TTATTTCTTATTTGATTATTCCATTTTTAGCCATCTGTTTATGTGGAGTTCTTTTGTTTG
TTTCATTTTATTTCACCTGGTGGCAATAAACTGAGGAAATTTTTTTTTTGCTATCTTATA
TGCAATAAAAATTATACAGATTTACCTGTTGTTAGGAAGAGTGTACTTTTAATTTCCATA
TTTTTGTTTTTTGCACATATGACATACCTAAATTTAAGAGCCTCCTACACATGCATACAT
TTGAATAAATGTATGAAAATGGTCTCATTTTACAGAAAACTAATAAAAAATACTTGTGAG
GGAAACCAGAGCACCTGGAGGAAACCCACACGAACACAGGGAGAACATGCAAACTCCACA
CAGAAATGCCATCTGACCCAGCCGAGGCTCGAACCAGCACCCTTCTTGCTGTGAGGCATA
CATACTGCCCACCGCGTCGCCTTGCAATAATGAATTATATTAATATATTTTTCTTAAGCA
GCACAATTATCTTCAACCTTAATAATATTATTAATAGTAATATTATTAATAATATATTGA
GGCATTAAAAGATAAATATTTGAAAATTTGGAATATGGTGAAATAAGGTCAAAAACTGTG
TGCTTCTTACCAATGCTCTTCCTTGATTCAGTGAAGTCTGTTATATAGTACCATGCTTCC
ACCTAGTGTCCAAATGCTATTCTACAATGTTTGGCTCGAATACGAAGTTGGCATGTACGT
GATGGCAAAGTTAAATATTTAACAGTTATTACTCTAGTATGCAGTATTATGTTTTTAATT
TATAATAAATACACAGGAGAAAACACAGTACTTTACACTCTCAGAAATAAAGGTACACGA
GCTGTCACTGGGGTGATACCTTTTCAAAAGGTACACATTTGTACTTAAAAGGTCCATACT
GGTACCGCAAAAGTATATATTAGTACCTAAAAATTTAAGAGGAACACTTTTGTACTTTTT
AAGTGCTAATATATACCCTTGAGGTATTAAAATGGACCTTTAAGGTACAACTTTGTACCA
TTTGAAAAGGTACCACCCCAGGGACAGCTCGTGTACTTTTATTTCCGAGAGTGTACTGAA
CTTTAATGAACACAGCATCCATACAGGAAAGGGAGTTAAGGACATTTTTAGGGGTTAAAT
ACATGAGGATAGTCATCAGCGTAAAACAGGACAGGTGAGGAAATGAACTACTGTAAAAAC
CCAGTAAACTAATTAGAGATCTTGTTTTAGAAAACAGCATCAACAACAACAGCAACTACA
ACAGAGAAACATTAAACAGAACCCAAAACAGCAGAATGTAACTAAAATATTATTTACAAT
TTATGTTAAATAATATTTCAGTACTACCAATATTGTTTTGTCATTGGTGTTTATACACAT
CCTATTATTTCCATTTCTGTTCTATTGCTGTTTCAAAATTTCACACTCAGATATTGCTTG
ATGCTATTAGCTGGTTTGGCATGCTGTCCCAGGAGAGAACCCTGGGTTTGGAGGTAATTG
ACTAGGGCTGCTGTCTGGTCAATAAGCATATATAGGGGTCCGAGATCAGGTAGGCCTCGA
AAGCTCCCCCTGGTAAAAGAAGGGAAAGGAGGAGATGGGGTGGAAGGGGGGAACTTTTCC
AAAACGAAGAAAAGGTAGTACGGCGAAATCGGCCTATTTGTTGTAAGCTTCAATCAATTT
GATTGCATTATTGCTGTTTACGAAGAGGCCAGCCACGATCAATCAAATCATGTGCTCCTC
TTATAATTTGTTTGTAAAACTTCACGTATGTGTTCTGCGTATCCCGTATGTTTTTAGTTT
TTCATTTCTGTGTTTATTGTATTTTGTATGTTTTGCACTCCTTAAAAAAAGAATAGGCAT
GTTACTTAAACTGTCAAATTAGTAATTTTTAAACATTTGCTTAATAATATTGTTATAGTT
TGTAAAACACAAAACTGCGTGTATGTGAATAATTTGTATTATTATTTTTTTATTATTGTT
TTGTTAAAAAAAACTGTTGTTTTATGTAACGTCACCTTGCTCAAAAACAAATCTTTCTTT
ATTTAATTTGCTCCAAACACAATTTCACCCAAAATATTAAGCAGCACAATTATCTTCAAC
CTTAATAATAATAACAATAGTAGTACTAGTAGTAGTAGTAGGCAGCAAGGTGGTGCAGTG
GGTAGGACTGTTACCTCACAGCAGGAAGGTCGCTGATTTGAGCCTTGGCTGGGTCAGTTG
GCATTTCAGTGTGGAGTTTGCATGTTCTCCCTGTGTTTGCGTAGGTTTCCTCCAGGTTTC
CCCCAGTCCAAAGATATGCACTATAGGTGAATTGGGTAAGCTAAATTGTCCGTAGTGTAT
GAGTGTGAGTGAATGAGAGTGTGTGGATGTTTCCCAGTGATAGGTTGTAACTGAAAGGGC
ATCCGCTACATAAAACATGCTGAATAAGTTGGCGGTTCTTTCCACTGTGGCGACCCCTGA
TTAATAACGGGACTAAGTTGAAAATAAAATGAATGAATGAATAGTAGTAGTAACAGTAAT
AGTACTAATAATTTATTTTTAAGCATTAAAAGATAACTATTGAAATATCTGGAATATGGT
GAAATACTGACAACAGTTCACAACCTTACTGCTTTGCTGTATTTTTGATTAAATAAATTC
AGCCTAGGTGAGCATCAGATAATTTTAATTATTCTAGTCATATAAATAGACGCATTATGG
AACCTTCTTACCTTTATGAAAGGAAAAACCATTAGACGCTGAAGTAAATTCATTTTTGTT
TGTAAACAAATCTTTCAACAGACATCTGTTGTTGTTTTCCAGGGCTGGGGTGCAGAGTAC
CATCGGCAGGATGTGACCAGCACCCCGTGCTGGATTGAGATTCATCTTCATGGACCCCTG
CAGTGGTTGGATAAAGTCCTCACCCAGATGGGATCTCCTCACAACCCCATTTCTTCAGTG
TCCTAGATGGAGCTGACCATAAAGCAACTGCTGATGCAACCCTGTCAGTCTGGGTTCACA
TGTAGAAGCTGATTGGTTGAAGGGAGGGGTGGGAGATGACTAGAGGGTTGGCTTTGTGTA
CTACTTGAAGGCAGTTTGTTAGGGTGGGGGTCATCGAATCTGGCTGAAGAGTCCTCAGTT
TTCAGCCCGTGAGAATCTGGAAGATACTTGACAACTCTGTGTGACCAAGCATGTTTAATG
ATGAGGCATCATACTTGTGGCGAGTATCCTCCTCTGGTCTTGTTCGTAAGAAGTTTGACT
TTTTTAAAGCCAATTTGTTTGTTTTCTTTCTATTTCTTTTGCATTTCCCATCCTTTTCCC
AGTTTACAATCAGTATTCCATTGACAAAAAAAGATCTGCATCCTAGCTTAGAGACTAGAA
CAGTGTTGTACAGAGTAGAGTAGCGTGAACACGTCTGAAAGACCACAACATAAATCTTGT
GCAGAATTATAATGCTTTAAGTGAACTGAGCGGCATGAAGCTGTGAGAAGGATAACGAGG
TTATTAATGCAACATTTCTCACAGCTGGAAAGGAGAAAAACATGTAGCAAAAACAGACAA
AAATGTCTAATGTAGAATGAAAAATGCATATATTTGAATACGAAAACCGTTGAATGGGAT
AAATGTATGGGGAGTTGGGCATGTAAGTAGTGGGTAGGGAACTCGTGCAAATGTTGCGCT
ACTTTCATCACAGTTGCGTTCGACTGATTTTAAAAGTGGGTGTGTAAATGTACTTATTAT
TAGTAAGGAAAGTGTTGTGCAGTCTGTTTTTTTTGTTGTTGTTGGTTGTTTTGCAAGTGT
GGTTTGATCCCCGGGATTGTAAGTTTGATGTCTACAAATGAGAGCAGAAGCAGGCATCGT
TTTCTTTGTCCATGTACAGTATTGTGGACTCACCACTGAGCTGCACAGAAGAACGTCCTT
GTTACTTTTATTCTGAAATGGCACGAATATGTTTCATAAAACACCT
>RGAMF0111 Genomic segment corresponding to mRNA: NM_131363 Danio rerio sine oculis homeobox homolog 3b (six3b), mRNA.
CTATTCTTTTTTGTATGAAACAAATACCCATTTAATCACTAATGATAAATCATTAGACAT
CAACGCCTTTCAACTGTACACATTAATCTTTAATGTAAGACAGTAGTGGTGTGCCCACTG
GAGAGAAGGCCATTAAGCGCTAAGCCCCAGGATAAACAGACAATTAGGCCAAGTGAATTA
ACTTGTTTGTGGCATTAATTACACGCTTTGTGCAAACAAAAAGCCTTGTGAAAGAATGTT
ATTTGACTCAGGCCTAACAAGCCGATCTTGTTTCCTACTGACATTTTAACTCGCCTTTTA
AACTGATAAAGAGGTTAAAAAAACTAATAATAATTTTGCCGAATACGCATTATGTTGCAG
ACTAAAACGCGTATCTAAACGTTTATGTAACAGATTGTACAAAGATATTAGATGTTTCAT
ATAACAATATTGATATATATAATTTGTTATATTTGTCAATATAAGTTTGTTTAGGCCCAC
TATACATTTAAACTATGCGTTTTATTGGTAAATTGTTTTTTATTAAGAATTATTATGTTA
TGTAAATTATAATTTTCTTATTATAATATTTTTAAATCGCGTGCATGTGCAAATTAAATT
GCATGTGCACAAACAACTGCCTTTTTCACCTATTTAAATAAACCATTACCTTACTCCATA
CGCTATATATTTGGTTAACAGTTAAACGATGTGTTATTTATTTGTTGGCTAGCGCTCAAA
CTTTCACACCCACTCGAGGAAGCAAATTCGCAGAAATACAGCAATATTCCACCTATTAAT
CCTCCTACCGTCGAGCGAACTGGCGCACCATTCGCCTGCTTGAAAACATCCCGCAGTGAG
TGGCCAGTTCTGATTGGAGCGACGATAAAACCCTGCGCGCAAAGCAAATGTGTGGAAGGG
CAGCGCGCACTGGCTAATGACGGGCAAGCTTGACAGTGATTGGCAGGGCTGCCATGACAA
CCACAGCACGACACCAGGAAGACCAATAGAAAAGCGAAACAAAATGTTTCACCGTTGCAC
TCTAAGTTGATTAAGGGTAGATATTCGCGCTCGGTGGCACTGCGGCGATAGCAGCGCAAA
CACGGCGTCGGGTTTTCCGTCTTTCCCCGTCGTTTTGTCTCTGTCCGGCGACTCCATGGT
TTTCAGGTCTCCTTTAGAGCTTTATCCCTCACATCTTTTCCTGCCCAATTTCGCGGATCG
CCCTCTGCTTCTGGCGGGCAGCATTCCCAGAGCGAGGTCCCCGGAGGACTTACCGATGTT
TCAGCTGCCCACCCTAAACTTCTCGGCGGAACAGGTGGCCAGCGTGTGCGAGACGCTGGA
GGAAACCGGGGACATCGAGAGGCTCGGACGTTTCCTTTGGTCGTTGCCCGTGGCACCCGG
AGCCTGCGATGCCATCAACAAGCACGAGTCCATCCAGCGAGCCCGAGCGGTGGTCGCGTA
TCACACGGGAAGCTTCCGTGAATTATACCACATCCTGGAAACCCACAAGTTCACCAAAGA
CTCTCATGGAAAGCTGCAAGCGATGTGGCTGGAAGCGCACTACCAAGAAGCAGAGAAGCT
GCGCGGCCGTCCCCTAGGACCCGTTGATAAATACCGGGTCCGCAAGAAGTTTCCTTTGCC
ACGGACCATCTGGGATGGCGAACAGAAGACGCACTGTTTCAAGGAACGAACTCGCGGTTT
GTTGAGGGAGTGGTACCTACAGGACCCTTACCCCAATCCGAGCAAGAAAAGGGAACTGGC
ACAAGCCACTGGACTGACTCCCACTCAAGTGGGCAATTGGTTTAAAAATCGAAGACAGAG
GGACAGGGCGGCAGCTGCCAAAAACAGGTCAGTTTAATTCATGACTTGAATTTAAATCAG
GTAGGGAATAGAATAAATACTTTTATAGATATCAATGCAATGTTTAGATGCAAAGCGGCA
TTATTCTGCATGACTGTTGTTAAAAAATCATTGAGTACTGTTATTTATTTATTTCATTTA
ACAAAAGCAACAGTTTGTTTGTTTGTTTGGAAGAGCAATCATTTCTGAAACTGTAAAGCC
TTGAACACGTTTTTACAGGCGTTTTTAATATAAAATTAAAAACAAATATGAAAAACAGAT
ATTAATGCAGCAACAAAAAAAAAATATTCGGCAATGGTACTTGGAGCAATAGTTTTTGTT
ATGTTTTTTTAGAAATATATTTTTAATCTTCACATGTACATGGAGATGTCAAATATTAAT
ATAATTTTAAACATTTTTAATATAACTACAATATAAGCATTCGGGTAGACTACTGTGTAT
ATATATATATATATATATATATATATATATATATATATATATATATATATATATATGTAT
ATATCTATGTATATTTTTTATAATAACGACAATACTACATTAAAAGTAATGTTAATATAT
ATATATGAAATTAAACGTTTTAAAGTGTGTCAATGTTTTGTTCTCAAATAACAAAAAAAA
AATTATATATTTTGATGTAGAGAAATTATAAGTTTATAAAATATATGGGCCTACGCTTGT
ATATAAATATGAATAATTTTACCATTGGCTTAAGCTAGTACCCTAACTGCAATTTTACTC
CTCTAATTTAACAGATGTTTCAGGTTTATTATTAGTCACTTCAACCCGTCGAGCTCAAAG
AAGATGCTACTACTTCAGTTTATCAAGTCTGTATAAATGATTACCACATTGCATAATTAA
CCCTTGTTATTAATTCTTGCTTTTAGGCTTCAGCATCACGGACTGGGCCAAAGCAGTCTG
CGCTCCATGTCAGAATCGGGCTGCACACCGCACAGCTCGGCAGAATCCCCGTGCGCGGCC
GCCAGTCCCACGACCAGCGTCTCCAGTATGAATGAACGAGGCGACGGTGGGACAATTCTC
TCAGTTACAGACAGTGACTCTGATTTCGATGTATGATGCACCGTCGGACAAATATAAAAC
ATTTTTTTGCCCAGAGAAAAATGAACTTGTGAAAATGTGGGCAACATGGGGGCCGGCCAT
TTTGCCAGCTTGTGTTCAACAAAAGGAGAAAAGCATGCTGTTTTTCCAGCGCTTCAACGG
ACTGACGCCCTTACCTTTTTATTTCCAAGGCCTATACACGACCATTTTGCATGTTCATTT
GTGAATATTTTGCAATTTTAAAAGGCATTTATGAAGTGGAGTCCGAAAAGGTAGAACTCG
ATGCTCGATGAAATGAGTGAACCGGAGAGGCAATTTTATTATTTTGTGTTTATCAGACAA
TCGTTGAAGTCCAAAAGCACCTTTATTCCCCCTCGTCTTTTACTCGACTGGAGATGTTCA
TACTAATTTTATCTCAAGATTTATATTGAATTGTCCATGTCTGATTCAAAGTTTTCCTTA
GGTCTAGGCTTGTCTAGATATGCTTGTATATGGTATCGCAATTACGCCACTCTCTTTCCT
GCAAATTTCTTTATGTTGTGTCCATAAAGCGTGAGTAACTGTCTGTTAAGTGCTTGGAGA
TTTTAAGTGTCTATTCATTCTGCTCGTTTTTATACTGTAAATGGGTTAATGGCGCTGAAA
ACACAGTGTTATGGGTCACTTTTATGCAAATAAATATAATTTAATATAACGACTATCAGA
GTATTATTTGTTTTTTTAATGACTTGGCATTGCGGATTTTGTCAGAAAAATATACAAGGG
ACAAAATTTGTTATTAATTTATTGGTCATTTTTATTTTCATTGAGTGATTTAATCATGTG
TCCGTCTACTGAGCAAGAACAGAATTTATGTTAAAGAAAAAGCCGAATTTTCCTTTTAAG
TTTTGTTTTTATGCTTTCTTTTGTTTCTTTATATCTTAACAATTCGCCAAATAATTCTTA
ATATTATTATTATTATTATTATTATTATTATTATTATTATTATTATTATCATCGACATGT
TGCTCATTGACGCAAACGTGTTTTACAATAATACTTGGCTATTTTAATTTCCTGTTTTTT
TTTTTGTTTTTTTTTTTGCCTTTTGTTCTGGCAGTATTCATGCTTGTTTTTATTTAATTT
TATTTAAAATTTTATTTTAATTATTTGTTAAAATAGCCTACTTCTAACAGAACGCATATA
GACGCGCAGAACAATAATGCAACTACAAATGTCTGTAACTTACAGCTGGTTTATTTAGGC
TGTTGTTAAAATCAATCAATAACCGAACTAACGGGGAAGAAAGATAATATTTTTGTTAAC
AAAATGCATGAATCCACCGTTAACAATACGGAGTCAAAAACATAAATAAATACTAATGAT
CAAATATTTGCACCTTAAACCAACTATTTTTTACTGTCCAGAAATAAACGCAAAACAAAA
CACAAGTAACAAAACTTTGGGTGTTGGTATTTTAAACAACCTAAAGATAAATAAGGAACT
ATTCAGTAATGTTTTATTTAAATTTGAGCCTATTCACAGCGTGTTTAATTTGATATTAAA
TAATAATCTTAAAAAAATAATTAAACCAAAGACTGGAAAGGCATCACTTGCACCATAATC
TCAAGATTTAAACGCCATTTATCTGCATAATAATCCCATCATTCAACCAGTCTTCTCTTT
TTCTACCACATAGCTAAATAACAAGCGGATGGT
>RGAMF0113 Genomic segment corresponding to mRNA: NM_131384 Danio rerio aristaless related homeobox (arx), mRNA.
AGGGTCACGCCATCCGCAGCAGGTTAAATAGACTTTCATTTAAAATTACATTCTCAATCT
GTCTCTCCGGTCTTCTGGAGTCTAGTTGCCTGCAGTACGCTCTCAGCGGCCTATTATCAC
CACCCTCACTTTTTAAGTCAATCATCTATGGCTATCTGATCGCTTCACTCTGAGGACAGG
CAATTAGGCCTAGGTGTGTGTATACACGCACAGGAGAACCAGGTGAACCATGCACCCGGT
CAGGCCTTACCTCTATTCTAAATTTGCTGTGGCTCCTTCTTGAAATGACTATGGCTCAGA
GAGTAAAATAACACCAAATAATATCACACCACAGAGAGATTGACAGAACGACCAATATTA
GACAAAAGAAAACAAGACAAGACCAAAACCGGATGGCGCAAGAGTATAAATAATGTAAAG
ATTATGCAATGATAAAAACAGCAGTACTAAAAAGCAAGATCAAGATACTCTTTTAATTTA
TCTTTAATACTAAATAACCTATGTTATTTTGATTTATTTTAACATATATTATATATTTAA
GATTTTGTACGATTAATTATGTGAAGTATATTATTATTATTATTAAAAAATAAAAACACC
TAAAAAGTGTTTCAAAATATGCTTTGACACTTGTTTAGATAAATAAGTTTATTTAAATTC
TGAGATTTTAGATATCTACATCCATTTAGTCATCATATTAATCTAATTTCAGTCTAAATG
TGGAGGTGCTTTTTCGGTAACTTCAGTAATCCATTATAACATGCGCTGAGTTCATACCGT
TTAACTTTAATAGAAAAATATATAAAGATCCCCCTTGTTCCCTTGGGAGCCAATCAGATT
TGCGTTACACGTCAATGCAACAGAATGGAGAGCGGAGCTACTCCGGATCAGTGCATATGG
CATTAGCGGCCAGGGTGGGATAGGCAAGAGAGACGTTTCAGATACAGTGCGAGAGAGAGT
AACAGTCACCCATTCGAGCACGACTGAGGACGATACAAACATGAGCAGTCAGTACGACGA
CGATAGCCGCGATCGGAGCGAATGTAAAAGCAAGTCGCCCACCGTGCTTTCTTCCTACTG
CATAGACAGTATACTGGGCAGAAGAAGCCCCTGTAAAGTCAGACAACTGGGAGCGCAAAG
TTTACCAGCACCCGTCAGACCGGACCACGAAATGACAACCGAAGGTAAGCCCCTTTCTCG
CGGTTTCTACGCTTTACGCTGTAAAACAAATGCGACATTACTGATTTCGTGCATGTTTAA
CTACAACGTGTGTAGAAGTCTACAGAAACAATGTAAAAAGCAACACTTGGAGCGCATCTG
AGTGTAAAGAAAAACAAAGTTTTAAAAACCTCTCTAAATAAAGAATAAGACCGAACAATC
TTGAAACGCGTTATTGCAATAACTTGATTATGCCATTTGACAATCTTTTTAAACTCCATA
AAAAACGATGGTCAGAAACAATATTGCATATTAAGGTAGCCCATAGAAAAAAGCACAAAA
CAGAAGTAATAAATAGCATATAGGGTTTTCCCAGTCGCGACGCTGCAGAACGACGGCTAA
GCTCTCGAGGNNNNNNNNNNAGGGGTGTCCCGATTTTCCAGGTTGTGATTTACTGGTCCA
CTAGATGTCAGTAGAACTAATACAACATGTACTGTATTGTCCACTGTCCATCTATTCAAA
GACAGATACGTAAATAAATATTATTTTAACAATATTTTAAAATTGTTTTTTTACCAGACA
GAGAGATGTTAGATGGATGGATGGATGGATGGATGGATGGATGGATGGATGGATGGATGG
ATGGATGGATGGATGGATGGATGGATGGATGGATGGATGGATGGATGGATGGATGGATGG
ATGGATAGATAGATAGATAGATAGATAGATAGATAGATAGATAGATAGATAGATAGATAG
ATAGATAGATAGATAGATAGATAGATAGATAGATAGATAGATAGATAGATAGATAGATAG
ATAGATAGATAGATAATTTCTGCCAACATTTCTGCCAAGTATCCTACTTAGACTTTTTTT
TGATGAAAACCTATTTTAAATTCATAAAATTATATATGAATAAATAGAGTATTTTGTCTC
AGAAATACTCACACATGCCTATTTATTTATTTATATTTTATTTCATTGTATGTCTTTTTG
TAGGGGTTAAAAAGGGCTTTCATCAAAGAAGTCTAATAGGCTGTTTGGTTTGNNNNNNNN
NNNNGGTCTCCAGTGTGCTAGTGCTATATGGATTTGGTCGTGCTTTTTGTTGAGATGGTT
TCTTTAATCATTTGTTTTGTTTTTAAGGAGAAGGATCAGCACATTTCTTTCCTTGCAGTG
CCGGACGGCAGGATGTTGAGTTGGGTCAATTGGGCCGAATGTTCCTTTGCTTTGAGACGC
AGAGCTGCAATGCTGGATGCCCTGCGGTCGGCGGCTGTAGAGGATGAGGAAGAAGGTGGT
TCTGGGAGGGCTGCTGATGGCTGCACTGGACTCTCCACTGGTGGTGCAGTTTGGCGCAAG
AGAGCGCGCCGCTGTGGAAGCACTGGTCAGAGGACCCATACTTGAGAAGAGTCTAAACAA
GGAGAGAAAGGTTCTGTGATGCGGAGTATTGTACTCATACATTCATATACTCTAACAAGT
GATTAAACAATTTGTTTTGGGGTACAAAATAAGACCCAATGCATTTAAAATAGGACTATT
GTCATTTACTTTATATAGCAATTCAATGTATCATAGAAAATATGGAATATTAAGGTGTTT
TACAGGGTAAAATGTATATTTCAGTTTTCCTAATTTAATGCAAAGTAAGAAAACTTTGAT
CCTCGAGAGCTTAGCCGTCGTTCTGCAGCGTCGCGACTGGGAAAACCCTATATATATAAT
GCATTGTATCAGTGCTTAGCCTAGGCACCAATATAGGAAACTAAATAAAAACGTAGGCCA
TATTTATAAGACATATATTTTGCATTATAACAGTCCTAAAAGTACTTTAAATGCATGCAT
ATAATATGTACATTTAAAATGTTTAATTGGTGCATTTAAAAATACGCTATTCTTTATTTT
TCTAGTCACCTCCAAAGAGAATTCGTTTGACTCGGACATGCACCTGCCGCCCAAATTGCG
CCGGCTCTACGGCCCTGGTGGGAAGTACCTGGACTCCGGGAGGGGGTTTCACGAGCACCT
AGAAAAGGGTGAGAGGGAGAGACTGCTGGACCAAGCCTGCGAGAGTCTCAAAATCAGCCA
AGCGCCTCAAGTCAGCATCAGCCGTAGCAAGTCGTACAGAGAAAACGCGCCGTTCAGCCA
GAGTGATGAAGGCCAGAGTCCCGAACACATGGCGCAGGAGCTGGTGGAGCTCAGCACCCT
GAAGTTTGAAGAGGATGTAGTCAAAGAGGAGGCGTGCGGAGACAACAGTCTGTCTCCCAA
GGATGAAGAGAGCTTACACAACGATGGGGATGTAAAAGATGGAGAGGACAGTGTGTGTCT
GTCGGCCGGCAGCGACTCGGAGGAAGGGATGCTTAAACGGAAGCAGAGAAGATACAGGAC
TACCTTCACCAGCTATCAGCTGGAGGAGCTGGAGAGGGCCTTCCAGAAAACACACTACCC
CGATGTGTTCACCAGGTAAATATGACGCATAGTATAGCTTTTTTACGCGGTTTATTCAAA
GAAGGTTTGGACAGAATCTGCAGTTTTGTGATACATATTTGGCTACAACGATGGCAGACA
AATACTGTTTGTATAAAAAATTGCATGCCTGAAAAATGTGAAAGATATTTCATTGACATT
TTTTTCTAAATGTAGATTTAAAAAACGTAAAAACCCCACCAACTTTTTGACATTCAGATC
CGTATTTATTTTTAACAAAGAGAACATTAATTTAAACTGCAGCTGAATTGCTGTAGTGTA
ATTTTTTTATTCAGAATAATTTATCATTTGTAAAACTAAACGTATAAGTAACGGTTATAT
GAATTAAACATTTAAAACGTTAAAAGCACAAATACAAAATCCTCTGTATATATTAATAAA
AAATAGTAAACGATGTTAGCATTGGTAATTTCAAAAAGGTTGGATTAATGAAACAAAATA
TTTGAAGGAAACAATATTTAAACGCATTTTAATAGTTACGTTTATTCTTTATGAAAGGGA
TTTAATTCTGCTTCTCTTTCCAAGAAATGAAATAACACCGGTTAATAGATTTACATTAAA
TCGGGGTTACGACAAGCGTACAATTTTGTGGGCCTATGGCCTATATTATTAGAACAAAAA
CTAGTGACTGAAATGTAGTGTATTTTTGATTATTTTTACGTCTGTTTTCTCATCTTATTC
TCTATGAGCATTCGTTATAATCAAAATAAATATGTGGGCATTTAAAGGGCTCGTGGTCAA
TCGTAGGCCTATTCTACTTCACATTCAGAAATAAACAAAATAATAGATTTATTAACTTAT
TTAAGTGTGGCTGTTGTTGGAGTTTTGGGCTCATTTAAAATGTCATTAAAATGCTTATTT
AGGTTCATGGGATGGCAGAGAAGAATCGACCAGACCAACTGTGAAATACAACCGCTTTAT
CAACAATTATTATTATAATTATAGTTATTATTATTATTTTGTTTGAAAAAACAACAACAA
TAATAATAGGCCTTTTTGAAGTGCATTTTGAAGTGGTATTGTGTCTTTACTTGTTATGCA
TTTAACATTTTACTTTTTAGTTATTCTTTTTATTATTAAATCTTGTGCAATTCATGTTCT
TACTTTAGAATGGAATTGGTAGTTGATGAAAATATATATCATAAAGATTTAGGCTATTTC
ATTTTTTTAAATATTGCCCCACATGTATTCGGTATTCGTACAGTCACGTTGCATGAAAGA
AAATGAATCAATATGCCAAACAACATAAGTCTATTAAATCTAAAAATCAACAGTCTGCCT
AATGACAAATTTACCCGTGGACCGTTTTTCTTTAACCAAAATGTTCGTTGTTGATCATGA
AATAGCCTATCGATGTTTATATTGACGTGCTAGATAATTGTCATAAATTTAGCCAGGTAT
ATTTTCAGTAAATGCGCAATTGTCGTATAATAGTCTAGATGCCATTATTTCCATCATTAT
GTTGTTACAGTCACTGCACTAAAGCCTCGCCCAACGAAACGAGCCATTATGAAAAACGTA
CAAGTTATCCGTTCGATTCTCATCAGCCCCAAATTGCTTTCCTAGGTTTCTGACAATTTA
GGCAAAATCTGTTTTCTTACGGTGTTTGTGAAGAAAAAAATATCCTTGCACATATTTTGA
GGATCTATATTTTTCTTTTCCAGAGAGGAGCTCGCGATGAGGCTGGATCTGACAGAAGCG
CGCGTTCAAGTGAGTGCCTAGTCTACTTTGTTCTTTCTTTCTTTAGCACAAAAATAAAAC
GCTGCAAAATAGATCGAATTTAAATGCGCAATAATATTAACGCGTACTGTATAAAACACA
GTCGAGAACCTTGACTGCATTCAGCTGTTAAAAGGATTTAAATTGCTGAGAATTGAGAGA
AATTACCTATAATATGACAACTTGTCGACATTTTGAAGGTAAAGATTAACTAAATGATGT
GAGCCTGCGAAATTCTTGCAATTTGCTTACTTGTAGACGTTAAGACAATATAGCTAATGG
TCTATATTTAATTTCATTTTAAAGTGACAATCGTAAACTTGGTTAAATGACCCTGTACGT
CATGGCAAGGTCTTTCCTGTTATCGAAAGTTATTATACACAATAGAGCGAACATTTTAGC
GGCAATTACACAGACGCCCCTGATTCATAAAAGCGCACTTAGCGAGAGAGCAAACACTGC
TATTCCAGGGAGAAAATGGTGTTTGAATTCTCATCGCCGGCGCGGGGGAGAGGGAGGGGC
AGGGGGGATAATGCTATTTGATTTCCCATTTTGTGATTGCAATAGACCGGCATTGATCCG
ATGCTTTGCACTTGGAACGAGTGAGAGACTATTAAGGGTGTTTGCCACCCCTCCTTTCTC
TATTCAAAGCGTGGCTCGCATGTTCAAACCCAACTCTCATAACCAAAGAGACAGTGCAAA
CATGAGGAAGCTACCAGGGTTATTGGCCGTGTAAAACAACAGATGTCAATTTGGAGATGT
GGGAGAACAAATCACTTAACAGGCTCGATCAGGAGGTGATAAAGCTAATAAATGCCCCAG
GGGCCGGGTTTTGAAGCATGTGAGAGGGGCCAAGGTCCTTGTTGCTTCGTCTGTTGACAC
TTTTCCTTCATTATTGAAGTCCCTGTCTGCAGGTCATGTTCTTGTACCACAACCTGGTGG
GGTTTAGAGGGATACCAGGGGGATCGTGGGAAAGTTAAATAGCCTCTTGGAAGCAACCAA
CATTTGGGGGAATTTAATTTAAAATGCATTAATTGTTATTGGATGCCATTCAGCTGTTAT
TCCCACATCTTTTGTTAACACGGCTCTTAATTACCACGCTCCACCCCATTTTTTCCTCTG
CCGAACCAGATTTTAATTAGCAAAGTTAGGGTAACAGACCGTAAGTTTGGGGCCATGTAA
TTACCCTTGACTTCCAGCCTATTTGTCACCTCATTAAAGCGAACCAAATATTGCACATGA
ACAAGAGCGACAAGCTCATGCTTAAATGACCATACAGGCTGTCAGGTGGAATATTAATGG
CCCTGGATCATTTTTCAACTTCTCAAGGCCAGCTATTTAGGCATGTCCCTAACTTCAAGC
CAAGCACATAATGTTTGGGTGAAAGTACAATTAGATGCATGCATCTTAAAACAGTAGAGT
TTGGGCTTTAATGATGTTTCTTTCCCATCTTTAGGTTTGGTTTCAGAACCGAAGGGCAAA
GTGGAGGAAACGTGAAAAGGCAGGTGTTCAGGCTCACCCCACAGGCCTGCCTTTTCCTGG
GCCGCTGGCAGCTGCTCACCCCTTGAGTCATTACCTGGAAGGAGGACCCTTCCCACCTCA
CCCTCACCCAGCTCTGGAGTCAGCATGGACCGCTGCAGCAGCAGCTGCTGCTGCGTTTCC
AGGCCTGGCCCCACCCCCAAATAGCTCCGCCCTCCCTCCTGCCACACCCCTTGGCCTTGG
AACCTTCCTGGGCACAGCAATGTTCAGGCATCCAGCCTTCATTGGACCCACTTTTGGCAG
GTAAAATCATTTGCTGTCACAATATCAGTCAAGATGTTCTAATTATACATTTCACAGTAA
TGCCATATAAGAACTATTATAGGTTTATCGGAGAACCTTTTTCAGTGTAAATAACTGTTT
TTTTTTAAATCCTGAAGAATCTTTTATGATCACAGTAGTTTTATGAATGTTAAAAGGTGC
CTTTTCTGGCATTGATGGTTCTGTAAGGAACCTGTAACATCTTACCTTTCCATCAAGCAA
AATGTATTTATAGTGGAAAAATTGTTCTTTGCTAAAATGTGATTATTTTAAAAACTGTTC
ACTAGAAGGTTTTTGGGGAACCCAAAATATTTATCACAATACCATGAAATCTTTTGGAAG
CTTCATTTTTAAGAATTAAAGTAGGATCAAAGTTTTCTTACTTTGCATTAAATTAGGAAA
ACTGAAATATACATTTTACCCTGTAAAACACCTTAATATTCCATATTTTCTATGATACAT
TGAATTGCTATATAAAGTAAATGACAATAGTCCTATTTTAAATGCATTGGGTCTTATTTT
GTACCCCAAAACAAATTGTTTAATCACTTGTTAGAGTATATGAATGTATGAGTACAATAC
TCCGCATCACAGAACCTTTCTCTCCTTGTTTAGACTCTTCTCAAGTATGGGTCCTCTGAC
CAGTGCTTCCACAGCGGCCGCTCTCTTGCGCCAAACTGCACCACCAGTGGAGAGTCCAGT
GCAGCCATCAGCAGCCCTCCCAGAACCACCTTCTTCCTCATCCTCTACAGCCGCCGACCG
CAGGGCATCCAGCATTGCAGCTCTGCGTCTCAAAGCAAAGGAACATTCGGCCCAATTGAC
CCAACTCAACATCCTGCCGTCCGGCACTGCAGGGAAAGAAGTGTGCTGATCCTTCTCCTT
AAAAACAAAACAAATGATTAAAGAAACCATCTCAACAAAAAGCACGACCAAATCCATATA
GCACTAGCACACTGGAGACCCATCTGACATTGGAGTCCTCACCAAATNNNNNNNNNNNNN
NNNNNNNNNNNNNNNNNNNNNNNNNNNNNNNNNNNNNNGTTAAATATGATATTTAGGAGA
AAAAAAATAATAATGAAAAAGAAATGCTTTGTTTAAGGATGAACAATGTGAAAATGTAAA
CTTTAGCCTGTTTACTGATCTGTTAAGGGTATCCTGTATATATAGCTCTGTTTAATAAAA
AAAGCAACGAAAAGGGGGGCAAATGACAAGAAAAAAAACAATAGTTTATTTGAAAAGATG
TTTTGAGAATATGCTCTCGGTGTAGTACTGTAGGAATGGTTTCACGTAGATTCATCCTCT
GTTCGTTTGATTCAGATTTTAGATTTTTAGATGATTATTTATGTCTGCCCGGTTAGAGAG
CTTGAAATCCTTACCGGAAAGTTTTGCTATTCAGTGAAGAGTTTTTCCTGACAAGTTCAG
GGGGACGAGTTCGAGAAAATAAACGAAACTGGTGAAACATAAACCCTTCTGTATTATTTA
CATCTTAATTCCAATTAAATTTAAATGACCTGGGGAAAAGGTTTACACCTAGATTGTCTT
TTTCTTTTTAGCTTTTTCAACTTTTTGAGAAAAATGTTTTCAAGGGTTTAAAATTAGACA
AAATTGTTAGATGATTTGTGAGGTTTTATATCAGTGACGTGTTAGTTTTTAATACTGTAA
ATGCATGAATAGCTGCGATATAAAAAAAAACCCCGAATCATACTAATCTCTGTATGTAAA
AGATATAAGAGCTTATTTATAAAAGTAAACGAGCAATTATTGGGTGAATTATTCAGTAGG
GAGTCCGGTCGCTAATAAGAAAATGGTAATTTAAGTGGTCACTTATCAGTTATCCCAAGG
ATGCAGTGTATGTGACAAACTGCAATCATACAGAGAAGTAAACATTTTGTTTCCTGTGCC
AAGAGCTGCTTATTTC
>RGAMF0114 Genomic segment corresponding to mRNA: NM_131385 Danio rerio recombination activating gene 2 (rag2), mRNA.
AAGAGGAGCCAGTCAACCTTCACAAACACTCAACCTCTGGCTCACTCACTAAACAATTCG
CGTTAATATCTAAAATAAAAATTTCCAGCACCAAACAGCTCTCAGATTTCGGAGTACACT
GACCAAGAGGTAAGAAGTAACGTTACATTACTAGGACGACTATTGTAAGACTAGATATGT
AATATTTGGAAGCGTACGTGTTTTAAGTGACATATAGAGTAGAGGAACTGATGGAAATAC
GATTTGCATAATGTAAAATGATATATATTAAAATATAGGCTACAGTAGGTAACGTGGTTT
ACATATAACGTTACTGTGTTAATGTAGTGCTCAGTTACTCGTGTTGACAGTTATTATTAG
TGCTTGCTAATTTGTTTGTTAATGCTTCTCTTGCGTATTTGATTACCTTCAGGCGAATCT
AAAACATATCAGATGTAGAAACGGCAGAAAAATGTTGAAGAAAATACGAGAATAGTAGCT
TTTGGAGCACATAGAAAAGTACATCAGATAAAGCCTACCGTTTAAACGCAGACGCCGCTC
TCGCACTGAATGCTGGGTACTGTAGTCCTTATATTGTATGCTTAATGTGCGTCTCAACGG
GAAACTAGAGTTAGGAAAACTACAATTTCCTGTGGAAAATGTTTCTGTTTTCGGGGAAAC
AGCGAAAGAAAGATATGGTTCCGCGTTTTTTTCTTACTTTGAATAATAAAATAAGACCTA
ACTACACACTTCGCTTACTCTTATGCTAATTTGAAGCACTAGCATTCTTTGATACAATGA
TAATCATTTAAACATCACAGTTATACTACAAATACTATGGTTAAACTATGTCTAGTGTAG
TGTAACACTATGGTTGCCATTGTTATCTTTAAGTTTAAGTATTATCTGTGGTAAAGCCAT
GGTTGGTTTTTATAAGAGGTAATAAAATTAACATTGTACAATTAAATGACTATAAATTAA
TGTTTTTTTTTATTTTTTTTACACAGCTACCTTCAAAAAGATGTCCTTACAGCCTCTAAC
AGCAGTGAATTGTGGCAGCCTTGTGCAACCAGGTTTCTCCTTACTAGACCTGGAGGGTGA
TGTTTACCTCTTTGGACAAAAGGGCTGGCCAAAACGCTCATGTCCAACTGGGATATTTGG
TGTACGCATTAAAAAAGGAGAACTTAAACTGCGTGCCATTTCATTTTCCAACAACTCCAG
TTATCTCCCTCCCCTCCGATGTCCTGCGATAGCTCACTTCGAGGCTCAAGACGGCAAACC
TGAATGTTACCTCATTCATGGCGGCCGAACACCCAACAACGAGCTGTCCTCCAGTCTCTA
CATGTTGAGCGTAGACAGCAGAGGCTGCAATCGTAAAGTCACATTGCGTTGTGAAGAAAA
AGAGCTAGTTGGAGATGTCCCTAGTGCTCGATATGGCCATACCCTCAGTGTGATAAATAG
CCGAGGGAAAACTGCATGCGTTCTGTTTGGTGGCAGATCTTATATGCCCCCAACCGAAAG
GACCACGCAGAACTGGAACAGTGTAGTGGACTGTCCGCCTCAAGTCTACCTTATTGACCT
AGAGTTTGGCTGCTGTACGGCTCACACCCTCCCCGAGCTAACAGATGGCCAGTCATTTCA
TGTAGCCCTAGCTAGACAGGATTGTGTCTACTTCCTAGGTGGTCACATCCTCAGCTCCGA
CTGCCGACCCTCTCGTTTGATCCGTCTCCATGTGGAGCTTCTCCTTGGAAGCCCTGTCCT
TACCTGCACCATTCTTCACGAAGGTCTCACAATCACCAGTGCCATAGCCTCCCCTATTGG
CTATCATGAGTACATCATTTTCGGCGGATACCAATCTGAGACTCAGAAGCGCATGGAGTG
CACCTACGTTGGCCTGGATGATGTGGGAGTCCATATGGAGTCTCGCGAACCTCCACAGTG
GACCAGCGAGATCAGCCACAGTCGTACTTGGTTTGGTGGCAGCTTGGGCAAAGGAACTGC
TCTAGTTGCAATTCCTTCAGAAGGAAACCCGACCCCGCCAGAAGCCTACCATTTCTACCA
AGTGAGCTTCCAGAAGGAACAAGATGGAGAAGCTACGGCACAGGGAGGCAGCCAGGAGTC
CACTGATTTCGAGGACTCTGCACCTTTGGAAGACTCTGAGGAGCTGTACTTTGGCCGAGA
GCCTCACGAGCTGGAGTATAGCAGCGATGTAGAGGGCGACACCTATAACGAGGAAGATGA
GGAGGATGAATCTCAGACAGGCTACTGGATCAAGTGCTGCCTGTCCTGCCAGGTGGACCC
CAATATCTGGGAGCCCTACTATTCTACTGAGCTCACCCGACCTGCCATGATCTTCTGCTC
CAGGGGTGAAGGTGGACACTGGGTCCATGCCCAATGCATGGAGCTCCCTGAAAGCCTTCT
GCTCCAACTCTCCCAAGATAACAGCAAGTACTTCTGCTTGGATCATGGTGGCCTGCCCAA
ACAGGAGATGACTCCTCCGAAGCAGATGTTACCAGTGAAGAGAGTCCCAATGAAGATGAC
CCACCGCAAGGCTCCTGTCTCACTGAAGATGACCCCAGCTAAGAAGACCTTTCTGCGAAG
ACTTTTTGACTGATTTGTTCTTCTTTTCTCTTCACATGGTTCTTGTTGAAAATACTTGAA
AGTATTTGAATTTCAGACTTATGGATTCAAGGCCTGGAAAGTACTTTAAAACAGCCGTTT
CAAATGTTATCACTGTATTGAATGGGCATTATGAGTGGTTATCAGCCTATAGATGTGGGC
CAGTAGGGGCCTTCTGGGCCTACTTGTAGGTTCAGAAGGCTGTTATCATGCATCCACATG
GTTAATCAGCTATAGATCACTTACGGCTGCAGCTGAAAGTTAACAAGAATTATTTATATT
ATCTATTAAATGTCCCATTAGTAGCTTTTTATTAACGGCTACCCCAACCCTAAACCCATC
CATCATAGTAATGTAAAAGCAGATCTGGATCTGGAGTCTTCTCTATTAGTATAGCTGATT
AACCATGTGGATGAATGATAACAGCATTCTCAGCCTACTAGTAGGCGCAGAAGGCCCCTA
CTGGCCCATATCTATTAGGTGATAACCACTGATAATGCTCATTTAATCAAGTGATAACAT
CCGAAGCGGGTGCTTAAAAACAAACATAGGCCCTTGACTACATATGCTGAGGTATGAATA
ACAAAGGTGCTTGATTTGAAAATTAATATTGAAAGTGCTTGAATCTGGTGTCCATGAAAT
TATAGGAACCCAGTGTTCATCATGACATCAGCTTTGTTTATATTGTTGTTCATTTTTAAC
ATTTTAATGGGGATTTATACTAACAGAAACTTGGGGATGTGTAATTTCCATTTAGAAACA
TCATAAATGTGTTAAGTATTGCTGTAGTAATTGGCTATATGGATTTATTTTTACAATGTT
TGTGTATTATTTCTAAGATAATTTGTTGTCATTTTAAAATGTGAAGGGGAGGGGCATGTT
TTTTGTGCTTGAATAAAGAGAAATCATTAAAATATACTATCATTAAACCTTCTGTTTTAT
GCTTATGATGAATATATAGACCACATTGAGGGATGTAAACAAAAACAATGGTC
>RGAMF0115 Genomic segment corresponding to mRNA: NM_131389 Danio rerio recombination activating gene 1 (rag1), mRNA.
GTGCAAACGCTAGCTGAGGGGAAGAAAAAGAAAAAGGGAGAGAGAGACAGAGAGAAAATG
CCAGCATGTACTCGCCATGGGAGTGTTATGGTAAGCGCTTGTTGATTTATTGATCAGGAA
AGAGGACCATTTTATGTACCTGTGAATGGGACGAGCGCAGAGCGTCACATTGTGATACAG
ATGTTTTGAGGGTGTGACAGCTAGCCTGAGTGATGTGACTTCTGAGTTAGTCTTTGTTTT
TTATTTATGTCTTTATGCAGATCTCTATACTCAGGGAATGACATGGTGGAAACACAGGAT
TCACAGGGAACTGTTGGCATTACAATTTCCCTTTTTCTGACTTCAGTCAGTGGCTGTGCA
TCATAAGACCTGCCTCTCTCTCTTTCTTTCCAGCAATCTGTTAAATGCCAGCAAGCTCCT
CTATGGACTTAAGCTCCTGTTACACCACAGCAAATGACCATTATAAGTGATTGACAGCCC
TAGAGGTGTCCATTTAGCAAACTCTTGGTATCTGAGAAAGATGAGGGGGCAGAAAAATGA
AACGAAAGATGAGGGATAGAAAAAAGGACATGGTGGGTCCCTGAGCGGGAGTGTTAGGGA
GGAGAGAAATGAAGTTTTCAGCAGTGGATCGATTTTTGAATGCTTGTCTCATGCATTTTA
CAGAGGCGCTAAATGCCACTTATGGTATAATGCTGTACGCAGGGTCAGAGCAAAGCTCTC
CCGCTTGGGCTGGGATTTCAGGGCCGTTTTTAACAAACTACGCCTGTAGACTTAAGTAAA
TCTGTCTGATTGTGTCACAGCCTTGGAAACAACATTGTTTTGCTCATCTTTTGTGGATTT
GTAAGCCTGAAACTCTCCTTTTCTATTGCACCTAAGAATATTCCTTGGCAGCCAAAACTA
ATCTCATAGTCTCATAAACTCTCAATTCATAAAAAATAAATCTTACTCATTCTCTCTTTC
TTTTTTCTCTCTTGAAAGCAGCAGAGAATAAGCTGACGCCATGGAGAAAGGGAGGTGGAG
TTCTGAAGATGCTCCCAGAGCCTCCATGCCTGACGAACTGTCTCATCCTAAGTTTTCGGA
ATGGAAGTTTAAGCTCTTTCGGGTCAGGTCCATGGAGAAGGCCCCTGTGCAAAATGAAAC
ACCGGTGGAGAAGGAAAACCAGCCTGAGCTGGCAATGGAGAAGACAAGCTCTCAAGGCAG
TGTTATGAGGCTCTGTTTTGGAGGGAAGAGCAAAGAAAATGTGGAGAGTGCTCGAGGGAG
AGTGGACCTTAAGCTACAGGAGATTGATACACACATGAATCTTCTCAAGTGAGTATAATA
AAAAATCTATTGTTTACATTCATAATGTTAATTCATTTTTAATGTTTATCAAGCTTCTTG
CTTTTGTCCTATGTAGAAACATGTGCCGCCTTTGTGGCATTGCAATACAGAAGGCTAAAG
GTCCATCACATGAAGTTCAGGGGGTTTTGGAGGAGTCAAGCAGATGTGCCTTACGCAGGA
TGGGCTGCAAGCTGGTGACCTGGCCGGAGGTGATCTTGAAGGTCTTCAAGGTGGATGTGA
CAACCGATATGGAGACGGTTCATCCGTCTTTGTTTTGTCACAGGTGCTGGACTGCTGCCA
TAAGGGGAGGGGGTTTCTGTTCCTTCACCAATACCCGAATCCCAGACTGGAAGCCCCACA
CCTCTCAATGCAACCTTTGCTTCCCTAAAAAGAGCTCTTTTCAGCGGGTAGGAAAGAAGC
GGACTAAACCACTTAAAAGTGCACACATCCTTCCTAAGAGATTCAGGAGGGACTCGTCAG
AATCCTCAAGAGTGTGGAGACAGACCACAGAGAATCCAGATGGGAAAGAATGGTTAAAAC
TATCAGTTCAGAGAGGACAGTGGGTAAAGAATATCACACGGTGCCAGAGGGACCATCTGA
GCACTAAGCTCATCCCCACTGAAGTCCCAGCAGACTTGATACGCGCAGTTACTTGCCAAG
TGTGTGATCACCTGCTTTCTGACCCCGTCCAATCACCATGTCGACACCTGTTCTGTCGGC
TGTGCATTATAAGGTACACCCATGCTTTGGGCCCAAACTGTCCCACCTGTAACCAACACC
TGAACCCATCTCACTTAATCAAGCCAGCAAAGTTCTTTCTTGCAACCCTCAGCTCTCTCC
CCCTGCTCTGCCCCAGTGAAGAATGCAGTGACTGGGTTAGATTTGACTCTTTCAGGGAAC
ACTGCCTTAACCATTACCGCGAAAAAGAGTCCCAGGAAGAACAAACACCTTCAGAGCAGA
ACCTTGATGGTTACTTGCCGGTCAACAAAGGTGGGCGTCCTCGACAGCACCTGTTGTCAC
TGACCCGTCGGGCTCAAAAACACAGACTACGAGACTTGAAGAACCAGGTGAAGACATTTG
CCGAAAAGGAAGAAGGAGGGGATGTGAAGTCTGTGTGTTTGACGCTCTTCCTTCTGGCAT
TGAGAGCTGGGAATGAACACAAACAAGCAGATGAACTGGAAGCAATGATGCAAGGTACTG
CCAAGAAACATGTCACCCACAATATGTGACTGTCAATGCAGTTGTTGTCAGACAAATACA
ACTAGAATGAACAGATAATGCATTATTGAATTCCTCACATAGGATGGGGAGCCACCTATA
ATAAGAATGTATTACATTTTTATAACCTAATATATGGCATTGCTATTTGTTTTCTGGAAT
GAACTAGCCTAATTGTCCATGCCTGACTGCAGATAATTGTATTCATTTTTCAAAGGACAA
CAGCTTTAACATGCAATTTTACATAATTGTGTTCACATCTACTACCTGCAAAATGAATTG
AACACATCCACAAGGTTATCTACACAACAGAAATTAATGACTTTTTTTCCTTATGCGCTT
CACTGTCAGTTTAAATAGAATATTAACCACTTACCAAATGTGTATGTGTGTGTGTACACG
TGTGAGACGCAATACACAATAACAATTCTTGTAAAGAGCCTGTTAGGATGAAAACAACAT
CAGTAGCCCTTGTATCTGCAAATGACATAGATACTGTCTTCGCGCCCCAGGGGAACAGGG
CCCAGCTGGTGCCTGTTTTCATCATCAGCCAATAGATCAGTATTTCCAGCTCAGCTGAGT
CACCTCTCCCTAACTTAAGCATTTATAATCTTGCTAATCTATAACAATTATGACTTATTC
CATGCTAAAATTACAACCAGAATTTCAGATATGCTAGTGCTTATTTGATGTGTTCTGAGA
TTAGGTTATTAGACGCAAGATCACACATGATTACAGTGTTAGTTATATTGACTTTATTCT
GTACAAAACACATCTGATTCCACCTGACAGTTTTCCCCCCCTCTCTGTGTGTTCTGTTTC
AGGCAGAGGATTTGGTCTGCATCCTGCAGTGTGTTTGGCCATAAGGGTAAACACCTTCCT
CAGCTGCAGTCAGTATCACAAGATGTACCGCACGGTGAAAGCCACTAGTGGCCGCCAGAT
ATTCCAGCCCCTGCACACTCTGCGTAATGCAGAGAAAGAGCTTCTCCCTGGGTTCCACCA
ATTTGAGTGGCAGCCTGCTTTGAAGAACGTTTCGACCTCCTGGGATGTGGGCATCATTGA
TGGCCTCTCTGGTTGGACAGTCTCTGTTGATGACGTCCCAGCAGACACCATCTCCAGACG
ATTTCGTTATGATGTGGCATTGGTTTCTGCATTAAAAGACCTTGAGGAGGACATAATGGA
AGGACTAAGAGAGAGGGCGCTGGATGACAGCATGTGCACTTCTGGCTTTACTGTGGTGGT
CAAAGAATCATGTGATGGTATGGGAGACGTCAGCGAGAAGCACGGATCTGGTCCCGCAGT
TCCTGAGAAGGCAGTAAGGTTTTCCTTCACAATTATGTCCATCTCTATTCGACTTGAAGG
GGAGGACGATGGCATCACCATCTTCCAGGAACAAAAGCCCAACTCTGAACTCTCCTGTAG
ACCTCTGTGTCTCATGTTTGTGGACGAGTCTGACCATGAGACCCTGACAGCCATCTTGGG
ACCTGTGGTAGCAGAACGGAAAGCCATGATGGAAAGTCGGCTCATCATTTCTGTTGGTGG
TCTGCTACGCTCTTTTAGGTTCTTCTTCCGGGGCACAGGCTATGATGAGAAGATGGTCCG
TGAAATGGAAGGCCTGGAAGCATCGGGCTCTACTTATATATGCACACTTTGTGACTCAAC
ACGTGCTGAAGCCTCTCAAAACATGGTGCTGCATTCCATCACACGCAGCCATGATGAAAA
TCTCGAGCGCTATGAGATCTGGAGGAAAAATCCCTTCTCAGAGTCAGCAGACGAACTGCG
TGACCGAGTCAAAGGTGTTTCTGCTAAGCCTTTCATGGAAACCCAGCCTACTCTGGATGC
ACTGCACTGTGATATTGGCAATGCGACTGAATTCTACAAAATCTTTCAGGATGAGATTGG
AGAAGTCTACCAGAAGCCCAATCCGAGTCGAGAGGAGCGCCGCCGTTGGCGGTCAACCCT
GGACAAGCAACTAAGAAAGAAAATGAAACTCAAGCCTGTGATGAGGATGAATGGAAACTA
TGCTCGTCGGCTGATGACACGTGAAGCGGTGGAGGCTGTTTGTGAGCTGGTTCCTTCTGC
AGAACGACGTGAGGCTCTATTGAAACTGATGGACCTCTACTTGCAGATGAAGCCTGTATG
GCGGTCAACTTGTCCCTCCAGAGACTGCCCTGACCAACTCTGTCAATACAGCTACAACTC
TCAGCAATTTGCTGACCTTCTATCCTCCATGTTTAAGTATCGATATGATGGAAAAATCAC
CAACTACCTCCACAAGACCTTGGCCCATGTTCCTGAAATCGTTGAAAGAGACGGGTCTAT
CGGAGCATGGGCCAGTGAAGGGAATGAATCTGGGAACAAGCTCTTCAGGCGTTTTCGGAA
GATGAATGCAAGGCAGTCCAAGACATTCGAACTTGAAGACATATTAAAACACCACTGGCT
CTACACTTCCAAGTATCTTCAGAAGTTCATGGAGGCTCACAAGAATTCAGTAAAAGCAAT
GCAAGCCACAATTAACCCTGAAGAGACTCCAGAAGAAGCTGATAACAGTCTTGATGTTCC
AGATTTTTAAGTTTATCTTTGATTGACTTTCTTTAATGGACCCTTTTTCTTGCTAATGAA
AATATTAAGTAATTGATTTCATTTCTTGAGATGAGATGTAATATCACATCTAATGACTTT
ATTATTCACCTCATTATTTTTTGAAGCTAGTGCATAAATGTGAGCTAAATTGTTTTATGG
CGGAGATAAAATTGTATGGGCAGGTTTTTTTTCCCTCCCCAGCTTTTACAGGCAAATTGA
CTTGATTTTATCACTTGCTGCTTGTGAAATATGAGGGATTTTATTGTATTGCCAGGCTGT
GACACCTTCACGAATTCATGCAGAAGGGTTATTTATGAAAACGTACGAAGGAGTTGTAAG
TCACTGAAATTATATTAAAGGAGCCCCACGTTTATGATTGCTATATTAATATTTCACACA
GGACAGAGACAAAGTGAAATTAGAAAATGTTAAATTTGCAGGAGGTTTAGAGGAAACAGG
GTTATTTTACCAATGCATTATTTTGATGGTGCTCAAATGGTCAACAAATGACTGAAATGC
[truncated: 3,022,425 more chars]
