# Supplementary material for: Automatic generation of gene finders for eukaryotic species
Source: BMC Bioinformatics. 2006 May 21;7:263. doi: 10.1186/1471-2105-7-263 (PMC1522026; doi:10.1186/1471-2105-7-263)
Supplement: Additional File 16 — The annotation part of the training set for D. rerio. The file is in GFF format and packed using bzip2. [file 1471-2105-7-263-S16.bz2 › 1471-2105-7-263-S16]

RGAMF0060	reformat.pl	CDS	1038	1182	.	+	.	status known
RGAMF0060	reformat.pl	CDS	2476	2562	.	+	.	status known
RGAMF0060	reformat.pl	CDS	2714	2810	.	+	.	status known
RGAMF0060	reformat.pl	CDS	3180	3275	.	+	.	status known
RGAMF0060	reformat.pl	CDS	3536	3674	.	+	.	status known
RGAMF0060	reformat.pl	CDS	3760	3909	.	+	.	status known
RGAMF0061	reformat.pl	CDS	1180	1251	.	+	.	status known
RGAMF0061	reformat.pl	CDS	1982	3139	.	+	.	status known
RGAMF0062	reformat.pl	intron	1177	1456	.	+	.	status known
RGAMF0062	reformat.pl	CDS	1481	1819	.	+	.	status known
RGAMF0062	reformat.pl	CDS	2227	2329	.	+	.	status known
RGAMF0062	reformat.pl	CDS	2758	3839	.	+	.	status known
RGAMF0063	reformat.pl	CDS	1002	1266	.	+	.	status known
RGAMF0063	reformat.pl	CDS	2847	3090	.	+	.	status known
RGAMF0063	reformat.pl	CDS	3209	3460	.	+	.	status known
RGAMF0063	reformat.pl	CDS	5187	5514	.	+	.	status known
RGAMF0064	reformat.pl	CDS	1044	1323	.	+	.	status known
RGAMF0064	reformat.pl	CDS	1963	2708	.	+	.	status known
RGAMF0064	reformat.pl	CDS	2790	2942	.	+	.	status known
RGAMF0065	reformat.pl	CDS	1001	1672	.	+	.	status known
RGAMF0066	reformat.pl	CDS	1036	1123	.	+	.	status known
RGAMF0066	reformat.pl	CDS	1265	1299	.	+	.	status known
RGAMF0066	reformat.pl	CDS	2043	2177	.	+	.	status known
RGAMF0066	reformat.pl	CDS	2293	2479	.	+	.	status known
RGAMF0066	reformat.pl	CDS	2578	2662	.	+	.	status known
RGAMF0066	reformat.pl	CDS	2742	2865	.	+	.	status known
RGAMF0067	reformat.pl	CDS	1294	1396	.	+	.	status known
RGAMF0067	reformat.pl	CDS	1503	1553	.	+	.	status known
RGAMF0067	reformat.pl	CDS	1647	1799	.	+	.	status known
RGAMF0067	reformat.pl	CDS	1879	1974	.	+	.	status known
RGAMF0067	reformat.pl	CDS	2752	2845	.	+	.	status known
RGAMF0067	reformat.pl	CDS	2949	3021	.	+	.	status known
RGAMF0067	reformat.pl	CDS	13974	14150	.	+	.	status known
RGAMF0067	reformat.pl	CDS	14241	14309	.	+	.	status known
RGAMF0068	reformat.pl	CDS	1462	2532	.	+	.	status known
RGAMF0069	reformat.pl	CDS	1001	1188	.	+	.	status known
RGAMF0069	reformat.pl	CDS	3190	3270	.	+	.	status known
RGAMF0069	reformat.pl	CDS	3714	3738	.	+	.	status known
RGAMF0070	reformat.pl	CDS	1137	1449	.	+	.	status known
RGAMF0070	reformat.pl	CDS	1869	2128	.	+	.	status known
RGAMF0070	reformat.pl	CDS	2962	3111	.	+	.	status known
RGAMF0071	reformat.pl	CDS	1080	1455	.	+	.	status known
RGAMF0071	reformat.pl	CDS	2217	2584	.	+	.	status known
RGAMF0071	reformat.pl	CDS	3448	3828	.	+	.	status known
RGAMF0072	reformat.pl	CDS	1054	1147	.	+	.	status known
RGAMF0072	reformat.pl	CDS	2357	2548	.	+	.	status known
RGAMF0072	reformat.pl	CDS	2759	2977	.	+	.	status known
RGAMF0072	reformat.pl	CDS	3296	3520	.	+	.	status known
RGAMF0072	reformat.pl	CDS	3748	3986	.	+	.	status known
RGAMF0073	reformat.pl	CDS	1410	1771	.	+	.	status known
RGAMF0073	reformat.pl	CDS	2589	2856	.	+	.	status known
RGAMF0073	reformat.pl	CDS	4002	4148	.	+	.	status known
RGAMF0073	reformat.pl	CDS	5194	5270	.	+	.	status known
RGAMF0073	reformat.pl	CDS	5420	5586	.	+	.	status known
RGAMF0073	reformat.pl	CDS	6326	6933	.	+	.	status known
RGAMF0073	reformat.pl	CDS	7370	7804	.	+	.	status known
RGAMF0075	reformat.pl	intron	1038	1136	.	+	.	status known
RGAMF0075	reformat.pl	CDS	1144	1321	.	+	.	status known
RGAMF0075	reformat.pl	CDS	3750	3898	.	+	.	status known
RGAMF0076	reformat.pl	CDS	1091	1240	.	+	.	status known
RGAMF0076	reformat.pl	CDS	1840	1928	.	+	.	status known
RGAMF0076	reformat.pl	CDS	5569	5732	.	+	.	status known
RGAMF0076	reformat.pl	CDS	7549	7640	.	+	.	status known
RGAMF0076	reformat.pl	CDS	7729	7821	.	+	.	status known
RGAMF0076	reformat.pl	CDS	10030	10151	.	+	.	status known
RGAMF0076	reformat.pl	CDS	10259	10355	.	+	.	status known
RGAMF0076	reformat.pl	CDS	10440	10647	.	+	.	status known
RGAMF0076	reformat.pl	CDS	12004	12390	.	+	.	status known
RGAMF0076	reformat.pl	CDS	15230	15480	.	+	.	status known
RGAMF0077	reformat.pl	CDS	1017	1442	.	+	.	status known
RGAMF0077	reformat.pl	CDS	1631	1713	.	+	.	status known
RGAMF0077	reformat.pl	CDS	1801	1957	.	+	.	status known
RGAMF0077	reformat.pl	CDS	2044	2205	.	+	.	status known
RGAMF0077	reformat.pl	CDS	2307	2432	.	+	.	status known
RGAMF0077	reformat.pl	CDS	2529	2749	.	+	.	status known
RGAMF0077	reformat.pl	CDS	2850	2964	.	+	.	status known
RGAMF0078	reformat.pl	CDS	1001	1424	.	+	.	status known
RGAMF0078	reformat.pl	CDS	2365	2681	.	+	.	status known
RGAMF0079	reformat.pl	CDS	1001	1430	.	+	.	status known
RGAMF0079	reformat.pl	CDS	2484	2740	.	+	.	status known
RGAMF0081	reformat.pl	CDS	1001	1403	.	+	.	status known
RGAMF0081	reformat.pl	CDS	2014	2306	.	+	.	status known
RGAMF0082	reformat.pl	intron	1018	1168	.	+	.	status known
RGAMF0082	reformat.pl	CDS	1178	1220	.	+	.	status known
RGAMF0082	reformat.pl	CDS	1704	1848	.	+	.	status known
RGAMF0082	reformat.pl	CDS	3262	3862	.	+	.	status known
RGAMF0083	reformat.pl	CDS	1001	2779	.	+	.	status known
RGAMF0084	reformat.pl	CDS	1001	2743	.	+	.	status known
RGAMF0085	reformat.pl	CDS	1001	1589	.	+	.	status known
RGAMF0085	reformat.pl	CDS	1679	2013	.	+	.	status known
RGAMF0086	reformat.pl	CDS	1074	1262	.	+	.	status known
RGAMF0086	reformat.pl	CDS	1394	1618	.	+	.	status known
RGAMF0086	reformat.pl	CDS	2233	2514	.	+	.	status known
RGAMF0086	reformat.pl	CDS	2600	2755	.	+	.	status known
RGAMF0086	reformat.pl	CDS	2835	2969	.	+	.	status known
RGAMF0086	reformat.pl	CDS	3051	3203	.	+	.	status known
RGAMF0086	reformat.pl	CDS	3977	4315	.	+	.	status known
RGAMF0087	reformat.pl	CDS	1001	1619	.	+	.	status known
RGAMF0087	reformat.pl	CDS	2368	2600	.	+	.	status known
RGAMF0088	reformat.pl	CDS	1012	1227	.	+	.	status known
RGAMF0088	reformat.pl	CDS	6733	7039	.	+	.	status known
RGAMF0088	reformat.pl	CDS	19621	19907	.	+	.	status known
RGAMF0090	reformat.pl	CDS	1264	1713	.	+	.	status known
RGAMF0090	reformat.pl	CDS	12541	12834	.	+	.	status known
RGAMF0091	reformat.pl	CDS	1072	1119	.	+	.	status known
RGAMF0091	reformat.pl	CDS	1619	1690	.	+	.	status known
RGAMF0091	reformat.pl	CDS	1778	1897	.	+	.	status known
RGAMF0091	reformat.pl	CDS	1968	2165	.	+	.	status known
RGAMF0091	reformat.pl	CDS	2256	2420	.	+	.	status known
RGAMF0091	reformat.pl	CDS	5346	5420	.	+	.	status known
RGAMF0091	reformat.pl	CDS	6634	6744	.	+	.	status known
RGAMF0091	reformat.pl	CDS	6832	6888	.	+	.	status known
RGAMF0091	reformat.pl	intron	6899	7900	.	+	.	status known
RGAMF0092	reformat.pl	CDS	1001	1628	.	+	.	status known
RGAMF0092	reformat.pl	CDS	2028	2257	.	+	.	status known
RGAMF0094	reformat.pl	CDS	1003	1125	.	+	.	status known
RGAMF0094	reformat.pl	CDS	1246	1368	.	+	.	status known
RGAMF0094	reformat.pl	CDS	1691	1843	.	+	.	status known
RGAMF0094	reformat.pl	CDS	2034	2258	.	+	.	status known
RGAMF0094	reformat.pl	CDS	2475	2643	.	+	.	status known
RGAMF0094	reformat.pl	CDS	2773	2890	.	+	.	status known
RGAMF0094	reformat.pl	CDS	2976	3075	.	+	.	status known
RGAMF0095	reformat.pl	intron	1043	1853	.	+	.	status known
RGAMF0095	reformat.pl	CDS	1874	1960	.	+	.	status known
RGAMF0095	reformat.pl	CDS	75806	75966	.	+	.	status known
RGAMF0095	reformat.pl	CDS	77710	77925	.	+	.	status known
RGAMF0095	reformat.pl	CDS	78211	78483	.	+	.	status known
RGAMF0095	reformat.pl	CDS	78614	78785	.	+	.	status known
RGAMF0095	reformat.pl	CDS	81158	81259	.	+	.	status known
RGAMF0096	reformat.pl	CDS	1069	1210	.	+	.	status known
RGAMF0096	reformat.pl	CDS	1359	1498	.	+	.	status known
RGAMF0096	reformat.pl	CDS	6489	6597	.	+	.	status known
RGAMF0096	reformat.pl	CDS	6935	7075	.	+	.	status known
RGAMF0096	reformat.pl	CDS	12317	12412	.	+	.	status known
RGAMF0096	reformat.pl	CDS	14742	14837	.	+	.	status known
RGAMF0096	reformat.pl	CDS	16177	16272	.	+	.	status known
RGAMF0096	reformat.pl	CDS	21365	21460	.	+	.	status known
RGAMF0096	reformat.pl	CDS	22588	22683	.	+	.	status known
RGAMF0096	reformat.pl	CDS	25154	25278	.	+	.	status known
RGAMF0098	reformat.pl	intron	1158	1335	.	+	.	status known
RGAMF0098	reformat.pl	CDS	1545	1770	.	+	.	status known
RGAMF0098	reformat.pl	CDS	3042	3614	.	+	.	status known
RGAMF0098	reformat.pl	CDS	7531	7676	.	+	.	status known
RGAMF0098	reformat.pl	CDS	10607	10732	.	+	.	status known
RGAMF0098	reformat.pl	CDS	12557	12856	.	+	.	status known
RGAMF0100	reformat.pl	intron	1333	3205	.	+	.	status known
RGAMF0100	reformat.pl	CDS	3299	3395	.	+	.	status known
RGAMF0100	reformat.pl	CDS	3809	3960	.	+	.	status known
RGAMF0100	reformat.pl	CDS	4997	5719	.	+	.	status known
RGAMF0102	reformat.pl	CDS	1068	1428	.	+	.	status known
RGAMF0102	reformat.pl	CDS	1504	1672	.	+	.	status known
RGAMF0102	reformat.pl	CDS	1741	1906	.	+	.	status known
RGAMF0102	reformat.pl	CDS	2002	2241	.	+	.	status known
RGAMF0102	reformat.pl	CDS	2385	2498	.	+	.	status known
RGAMF0103	reformat.pl	CDS	1014	1979	.	+	.	status known
RGAMF0106	reformat.pl	CDS	1246	1965	.	+	.	status known
RGAMF0107	reformat.pl	CDS	1001	1277	.	+	.	status known
RGAMF0107	reformat.pl	CDS	2150	2253	.	+	.	status known
RGAMF0107	reformat.pl	CDS	2667	3056	.	+	.	status known
RGAMF0109	reformat.pl	CDS	1001	1319	.	+	.	status known
RGAMF0109	reformat.pl	CDS	2036	2220	.	+	.	status known
RGAMF0109	reformat.pl	CDS	3435	3740	.	+	.	status known
RGAMF0110	reformat.pl	CDS	1001	1400	.	+	.	status known
RGAMF0110	reformat.pl	CDS	8170	8448	.	+	.	status known
RGAMF0110	reformat.pl	CDS	8875	8991	.	+	.	status known
RGAMF0110	reformat.pl	CDS	13564	13785	.	+	.	status known
RGAMF0110	reformat.pl	CDS	14398	14654	.	+	.	status known
RGAMF0110	reformat.pl	CDS	18223	18366	.	+	.	status known
RGAMF0111	reformat.pl	CDS	1136	1827	.	+	.	status known
RGAMF0111	reformat.pl	CDS	2727	2916	.	+	.	status known
RGAMF0113	reformat.pl	CDS	1001	1184	.	+	.	status known
RGAMF0113	reformat.pl	CDS	3066	3615	.	+	.	status known
RGAMF0113	reformat.pl	CDS	5304	5349	.	+	.	status known
RGAMF0113	reformat.pl	CDS	6815	7140	.	+	.	status known
RGAMF0113	reformat.pl	CDS	7774	8029	.	+	.	status known
RGAMF0114	reformat.pl	CDS	1001	2593	.	+	.	status known
RGAMF0115	reformat.pl	CDS	1001	1308	.	+	.	status known
RGAMF0115	reformat.pl	CDS	1397	2514	.	+	.	status known
RGAMF0115	reformat.pl	CDS	3363	5110	.	+	.	status known
RGAMF0116	reformat.pl	CDS	1255	1311	.	+	.	status known
RGAMF0116	reformat.pl	CDS	1519	1586	.	+	.	status known
RGAMF0116	reformat.pl	CDS	1853	1984	.	+	.	status known
RGAMF0116	reformat.pl	CDS	2110	2239	.	+	.	status known
RGAMF0116	reformat.pl	CDS	2348	2489	.	+	.	status known
RGAMF0116	reformat.pl	CDS	2625	2752	.	+	.	status known
RGAMF0118	reformat.pl	CDS	1122	1181	.	+	.	status known
RGAMF0118	reformat.pl	CDS	1500	1632	.	+	.	status known
RGAMF0118	reformat.pl	CDS	2338	2513	.	+	.	status known
RGAMF0118	reformat.pl	CDS	5437	5661	.	+	.	status known
RGAMF0119	reformat.pl	intron	1122	21114	.	+	.	status known
RGAMF0119	reformat.pl	CDS	21178	21249	.	+	.	status known
RGAMF0119	reformat.pl	CDS	23884	23925	.	+	.	status known
RGAMF0119	reformat.pl	CDS	31315	31363	.	+	.	status known
RGAMF0119	reformat.pl	CDS	33635	33752	.	+	.	status known
RGAMF0119	reformat.pl	CDS	39127	39246	.	+	.	status known
RGAMF0119	reformat.pl	CDS	40186	40330	.	+	.	status known
RGAMF0119	reformat.pl	CDS	42438	42506	.	+	.	status known
RGAMF0120	reformat.pl	CDS	1001	2128	.	+	.	status known
RGAMF0122	reformat.pl	CDS	1001	2134	.	+	.	status known
RGAMF0123	reformat.pl	CDS	1112	1472	.	+	.	status known
RGAMF0123	reformat.pl	CDS	50683	50852	.	+	.	status known
RGAMF0123	reformat.pl	CDS	51530	51670	.	+	.	status known
RGAMF0123	reformat.pl	CDS	52425	52583	.	+	.	status known
RGAMF0125	reformat.pl	CDS	1001	2164	.	+	.	status known
RGAMF0126	reformat.pl	CDS	1001	1268	.	+	.	status known
RGAMF0126	reformat.pl	CDS	3198	3328	.	+	.	status known
RGAMF0126	reformat.pl	CDS	4331	4507	.	+	.	status known
RGAMF0126	reformat.pl	CDS	6162	6402	.	+	.	status known
RGAMF0126	reformat.pl	CDS	6510	6626	.	+	.	status known
RGAMF0126	reformat.pl	CDS	10346	10455	.	+	.	status known
RGAMF0126	reformat.pl	CDS	11497	11604	.	+	.	status known
RGAMF0128	reformat.pl	CDS	1073	1090	.	+	.	status known
RGAMF0128	reformat.pl	CDS	1455	1523	.	+	.	status known
RGAMF0128	reformat.pl	CDS	3715	3796	.	+	.	status known
RGAMF0128	reformat.pl	CDS	3882	3973	.	+	.	status known
RGAMF0128	reformat.pl	CDS	4062	4117	.	+	.	status known
RGAMF0128	reformat.pl	CDS	4210	4287	.	+	.	status known
RGAMF0128	reformat.pl	CDS	7726	7777	.	+	.	status known
RGAMF0128	reformat.pl	CDS	7991	8029	.	+	.	status known
RGAMF0128	reformat.pl	CDS	13092	13139	.	+	.	status known
RGAMF0129	reformat.pl	CDS	1001	1538	.	+	.	status known
RGAMF0129	reformat.pl	CDS	2598	2842	.	+	.	status known
RGAMF0133	reformat.pl	CDS	1001	1433	.	+	.	status known
RGAMF0133	reformat.pl	CDS	1941	2191	.	+	.	status known
RGAMF0134	reformat.pl	CDS	1035	1698	.	+	.	status known
RGAMF0134	reformat.pl	CDS	3480	3736	.	+	.	status known
RGAMF0135	reformat.pl	CDS	1023	1601	.	+	.	status known
RGAMF0135	reformat.pl	CDS	3229	3321	.	+	.	status known
RGAMF0138	reformat.pl	intron	1047	2207	.	+	.	status known
RGAMF0138	reformat.pl	CDS	2215	2350	.	+	.	status known
RGAMF0138	reformat.pl	CDS	2636	2826	.	+	.	status known
RGAMF0138	reformat.pl	CDS	4444	4557	.	+	.	status known
RGAMF0141	reformat.pl	CDS	1001	1981	.	+	.	status known
RGAMF0142	reformat.pl	intron	1284	7158	.	+	.	status known
RGAMF0142	reformat.pl	CDS	7180	7992	.	+	.	status known
RGAMF0143	reformat.pl	intron	1030	3133	.	+	.	status known
RGAMF0143	reformat.pl	intron	3177	14487	.	+	.	status known
RGAMF0143	reformat.pl	CDS	14498	14675	.	+	.	status known
RGAMF0143	reformat.pl	CDS	14965	15047	.	+	.	status known
RGAMF0143	reformat.pl	CDS	15288	15336	.	+	.	status known
RGAMF0143	reformat.pl	CDS	19237	19371	.	+	.	status known
RGAMF0143	reformat.pl	CDS	20177	20256	.	+	.	status known
RGAMF0143	reformat.pl	CDS	23871	24032	.	+	.	status known
RGAMF0143	reformat.pl	CDS	25220	25289	.	+	.	status known
RGAMF0143	reformat.pl	CDS	26206	26376	.	+	.	status known
RGAMF0143	reformat.pl	CDS	27946	28062	.	+	.	status known
RGAMF0143	reformat.pl	CDS	29255	29443	.	+	.	status known
RGAMF0143	reformat.pl	CDS	32655	32798	.	+	.	status known
RGAMF0143	reformat.pl	CDS	32917	33044	.	+	.	status known
RGAMF0143	reformat.pl	intron	33045	33045	.	+	.	status known
RGAMF0143	reformat.pl	intron	33089	36181	.	+	.	status known
RGAMF0143	reformat.pl	intron	36979	38282	.	+	.	status known
RGAMF0144	reformat.pl	CDS	1173	1255	.	+	.	status known
RGAMF0144	reformat.pl	CDS	3364	3442	.	+	.	status known
RGAMF0144	reformat.pl	CDS	3519	3602	.	+	.	status known
RGAMF0144	reformat.pl	CDS	4171	4252	.	+	.	status known
RGAMF0144	reformat.pl	CDS	7215	7861	.	+	.	status known
RGAMF0145	reformat.pl	CDS	1245	1311	.	+	.	status known
RGAMF0145	reformat.pl	CDS	2299	2404	.	+	.	status known
RGAMF0145	reformat.pl	CDS	5044	5157	.	+	.	status known
RGAMF0145	reformat.pl	CDS	9675	9690	.	+	.	status known
RGAMF0148	reformat.pl	CDS	1073	1120	.	+	.	status known
RGAMF0148	reformat.pl	CDS	3064	3134	.	+	.	status known
RGAMF0148	reformat.pl	CDS	3223	3354	.	+	.	status known
RGAMF0148	reformat.pl	CDS	3447	3576	.	+	.	status known
RGAMF0148	reformat.pl	CDS	4714	4858	.	+	.	status known
RGAMF0148	reformat.pl	CDS	4960	5087	.	+	.	status known
RGAMF0149	reformat.pl	CDS	1001	1028	.	+	.	status known
RGAMF0149	reformat.pl	CDS	1250	1525	.	+	.	status known
RGAMF0149	reformat.pl	CDS	1637	1918	.	+	.	status known
RGAMF0149	reformat.pl	CDS	1997	2115	.	+	.	status known
RGAMF0151	reformat.pl	CDS	1042	1176	.	+	.	status known
RGAMF0151	reformat.pl	CDS	3129	3317	.	+	.	status known
RGAMF0155	reformat.pl	CDS	1001	1942	.	+	.	status known
RGAMF0160	reformat.pl	CDS	1001	2140	.	+	.	status known
RGAMF0161	reformat.pl	intron	1100	2589	.	+	.	status known
RGAMF0161	reformat.pl	CDS	2591	2722	.	+	.	status known
RGAMF0161	reformat.pl	CDS	4404	4907	.	+	.	status known
RGAMF0162	reformat.pl	CDS	1322	1388	.	+	.	status known
RGAMF0162	reformat.pl	CDS	3938	4219	.	+	.	status known
RGAMF0162	reformat.pl	CDS	6351	6778	.	+	.	status known
RGAMF0164	reformat.pl	CDS	1001	1119	.	+	.	status known
RGAMF0164	reformat.pl	CDS	33410	33687	.	+	.	status known
RGAMF0164	reformat.pl	CDS	54411	54503	.	+	.	status known
RGAMF0164	reformat.pl	CDS	54823	54972	.	+	.	status known
RGAMF0164	reformat.pl	CDS	58288	58673	.	+	.	status known
RGAMF0166	reformat.pl	CDS	1001	2497	.	+	.	status known
RGAMF0168	reformat.pl	intron	1053	1135	.	+	.	status known
RGAMF0168	reformat.pl	CDS	1137	1763	.	+	.	status known
RGAMF0169	reformat.pl	CDS	1123	1170	.	+	.	status known
RGAMF0169	reformat.pl	CDS	2249	2408	.	+	.	status known
RGAMF0169	reformat.pl	CDS	13984	14165	.	+	.	status known
RGAMF0169	reformat.pl	CDS	14686	14721	.	+	.	status known
RGAMF0169	reformat.pl	CDS	16887	16946	.	+	.	status known
RGAMF0170	reformat.pl	CDS	1040	1054	.	+	.	status known
RGAMF0170	reformat.pl	CDS	1409	2455	.	+	.	status known
RGAMF0171	reformat.pl	intron	1081	5769	.	+	.	status known
RGAMF0171	reformat.pl	CDS	5771	5869	.	+	.	status known
RGAMF0171	reformat.pl	CDS	9440	9568	.	+	.	status known
RGAMF0172	reformat.pl	intron	1077	1591	.	+	.	status known
RGAMF0172	reformat.pl	CDS	1797	1840	.	+	.	status known
RGAMF0172	reformat.pl	CDS	2737	2879	.	+	.	status known
RGAMF0172	reformat.pl	CDS	4791	4919	.	+	.	status known
RGAMF0172	reformat.pl	CDS	5028	5203	.	+	.	status known
RGAMF0172	reformat.pl	CDS	5309	5435	.	+	.	status known
RGAMF0172	reformat.pl	CDS	7913	8142	.	+	.	status known
RGAMF0173	reformat.pl	CDS	1215	2081	.	+	.	status known
RGAMF0174	reformat.pl	intron	1091	2088	.	+	.	status known
RGAMF0174	reformat.pl	CDS	2206	2322	.	+	.	status known
RGAMF0174	reformat.pl	CDS	4549	4923	.	+	.	status known
RGAMF0175	reformat.pl	intron	1015	5198	.	+	.	status known
RGAMF0175	reformat.pl	CDS	5257	5310	.	+	.	status known
RGAMF0175	reformat.pl	CDS	5796	5926	.	+	.	status known
RGAMF0175	reformat.pl	CDS	10175	10346	.	+	.	status known
RGAMF0175	reformat.pl	CDS	10430	10600	.	+	.	status known
RGAMF0175	reformat.pl	CDS	10784	10898	.	+	.	status known
RGAMF0175	reformat.pl	CDS	15975	16072	.	+	.	status known
RGAMF0175	reformat.pl	CDS	16474	16602	.	+	.	status known
RGAMF0175	reformat.pl	CDS	16725	16801	.	+	.	status known
RGAMF0175	reformat.pl	CDS	19704	19867	.	+	.	status known
RGAMF0175	reformat.pl	CDS	19955	20145	.	+	.	status known
RGAMF0176	reformat.pl	CDS	1030	1165	.	+	.	status known
RGAMF0176	reformat.pl	CDS	1262	1417	.	+	.	status known
RGAMF0176	reformat.pl	CDS	3505	3580	.	+	.	status known
RGAMF0176	reformat.pl	CDS	3724	3811	.	+	.	status known
RGAMF0177	reformat.pl	CDS	1027	1104	.	+	.	status known
RGAMF0177	reformat.pl	CDS	2329	2438	.	+	.	status known
RGAMF0177	reformat.pl	CDS	2689	2806	.	+	.	status known
RGAMF0177	reformat.pl	CDS	3598	3678	.	+	.	status known
RGAMF0178	reformat.pl	CDS	1001	1042	.	+	.	status known
RGAMF0178	reformat.pl	CDS	7379	7627	.	+	.	status known
RGAMF0178	reformat.pl	CDS	21050	21236	.	+	.	status known
RGAMF0178	reformat.pl	CDS	21323	21438	.	+	.	status known
RGAMF0178	reformat.pl	CDS	23267	23376	.	+	.	status known
RGAMF0178	reformat.pl	CDS	23490	23614	.	+	.	status known
RGAMF0178	reformat.pl	CDS	23858	23943	.	+	.	status known
RGAMF0178	reformat.pl	CDS	24896	25020	.	+	.	status known
RGAMF0178	reformat.pl	CDS	32920	33062	.	+	.	status known
RGAMF0178	reformat.pl	CDS	34279	34429	.	+	.	status known
RGAMF0178	reformat.pl	CDS	34523	34616	.	+	.	status known
RGAMF0178	reformat.pl	CDS	36424	36726	.	+	.	status known
RGAMF0179	reformat.pl	CDS	1001	1268	.	+	.	status known
RGAMF0179	reformat.pl	CDS	1507	1724	.	+	.	status known
RGAMF0179	reformat.pl	CDS	4932	5108	.	+	.	status known
RGAMF0179	reformat.pl	CDS	5234	5465	.	+	.	status known
RGAMF0179	reformat.pl	CDS	5553	5651	.	+	.	status known
RGAMF0179	reformat.pl	CDS	5894	6003	.	+	.	status known
RGAMF0179	reformat.pl	CDS	8515	8625	.	+	.	status known
RGAMF0180	reformat.pl	CDS	1095	1286	.	+	.	status known
RGAMF0180	reformat.pl	CDS	1732	1854	.	+	.	status known
RGAMF0180	reformat.pl	CDS	4036	4242	.	+	.	status known
RGAMF0181	reformat.pl	intron	1048	2251	.	+	.	status known
RGAMF0181	reformat.pl	intron	2286	3049	.	+	.	status known
RGAMF0181	reformat.pl	CDS	3076	3323	.	+	.	status known
RGAMF0181	reformat.pl	CDS	6060	6215	.	+	.	status known
RGAMF0181	reformat.pl	CDS	6290	6489	.	+	.	status known
RGAMF0181	reformat.pl	CDS	7454	7657	.	+	.	status known
RGAMF0181	reformat.pl	CDS	7778	7938	.	+	.	status known
RGAMF0181	reformat.pl	CDS	8575	8741	.	+	.	status known
RGAMF0181	reformat.pl	CDS	9772	9850	.	+	.	status known
RGAMF0181	reformat.pl	CDS	15389	15580	.	+	.	status known
RGAMF0181	reformat.pl	CDS	15672	15794	.	+	.	status known
RGAMF0183	reformat.pl	CDS	1413	1923	.	+	.	status known
RGAMF0183	reformat.pl	CDS	2927	3444	.	+	.	status known
RGAMF0184	reformat.pl	intron	1218	3288	.	+	.	status known
RGAMF0184	reformat.pl	CDS	3306	3442	.	+	.	status known
RGAMF0184	reformat.pl	CDS	3528	3694	.	+	.	status known
RGAMF0184	reformat.pl	CDS	3837	3967	.	+	.	status known
RGAMF0184	reformat.pl	CDS	6290	6440	.	+	.	status known
RGAMF0184	reformat.pl	CDS	6518	6705	.	+	.	status known
RGAMF0184	reformat.pl	CDS	6796	6892	.	+	.	status known
RGAMF0184	reformat.pl	CDS	6981	7025	.	+	.	status known
RGAMF0184	reformat.pl	CDS	7109	7150	.	+	.	status known
RGAMF0184	reformat.pl	CDS	7667	7870	.	+	.	status known
RGAMF0184	reformat.pl	CDS	8334	8511	.	+	.	status known
RGAMF0184	reformat.pl	CDS	8598	8672	.	+	.	status known
RGAMF0184	reformat.pl	CDS	8751	8878	.	+	.	status known
RGAMF0184	reformat.pl	CDS	10893	11042	.	+	.	status known
RGAMF0184	reformat.pl	CDS	11149	11306	.	+	.	status known
RGAMF0184	reformat.pl	CDS	11467	11604	.	+	.	status known
RGAMF0184	reformat.pl	CDS	12201	12632	.	+	.	status known
RGAMF0185	reformat.pl	intron	1032	2292	.	+	.	status known
RGAMF0185	reformat.pl	CDS	2305	2511	.	+	.	status known
RGAMF0185	reformat.pl	CDS	2633	2776	.	+	.	status known
RGAMF0185	reformat.pl	CDS	2861	3017	.	+	.	status known
RGAMF0185	reformat.pl	CDS	3114	3141	.	+	.	status known
RGAMF0185	reformat.pl	CDS	3246	3360	.	+	.	status known
RGAMF0185	reformat.pl	CDS	3445	3537	.	+	.	status known
RGAMF0185	reformat.pl	CDS	3633	3696	.	+	.	status known
RGAMF0185	reformat.pl	CDS	3773	3871	.	+	.	status known
RGAMF0185	reformat.pl	CDS	3959	4062	.	+	.	status known
RGAMF0185	reformat.pl	CDS	4141	4279	.	+	.	status known
RGAMF0185	reformat.pl	CDS	4415	4533	.	+	.	status known
RGAMF0185	reformat.pl	CDS	4668	4817	.	+	.	status known
RGAMF0185	reformat.pl	CDS	4900	5070	.	+	.	status known
RGAMF0185	reformat.pl	CDS	5167	5467	.	+	.	status known
RGAMF0185	reformat.pl	CDS	5576	5646	.	+	.	status known
RGAMF0185	reformat.pl	CDS	5781	5868	.	+	.	status known
RGAMF0185	reformat.pl	CDS	5980	6097	.	+	.	status known
RGAMF0185	reformat.pl	CDS	6187	6310	.	+	.	status known
RGAMF0185	reformat.pl	CDS	6409	6545	.	+	.	status known
RGAMF0185	reformat.pl	CDS	6625	6880	.	+	.	status known
RGAMF0185	reformat.pl	CDS	6964	7206	.	+	.	status known
RGAMF0185	reformat.pl	CDS	7398	7574	.	+	.	status known
RGAMF0185	reformat.pl	CDS	7654	7799	.	+	.	status known
RGAMF0185	reformat.pl	CDS	7880	7970	.	+	.	status known
RGAMF0185	reformat.pl	CDS	8057	8446	.	+	.	status known
RGAMF0185	reformat.pl	CDS	8533	8659	.	+	.	status known
RGAMF0185	reformat.pl	CDS	8787	8905	.	+	.	status known
RGAMF0185	reformat.pl	CDS	8987	9183	.	+	.	status known
RGAMF0185	reformat.pl	CDS	9273	9456	.	+	.	status known
RGAMF0185	reformat.pl	CDS	9570	9735	.	+	.	status known
RGAMF0185	reformat.pl	CDS	9813	9937	.	+	.	status known
RGAMF0185	reformat.pl	CDS	10040	10348	.	+	.	status known
RGAMF0185	reformat.pl	CDS	10457	10660	.	+	.	status known
RGAMF0185	reformat.pl	CDS	10748	10873	.	+	.	status known
RGAMF0185	reformat.pl	CDS	10964	11134	.	+	.	status known
RGAMF0185	reformat.pl	CDS	11351	11455	.	+	.	status known
RGAMF0185	reformat.pl	CDS	11543	11638	.	+	.	status known
RGAMF0185	reformat.pl	CDS	11721	11852	.	+	.	status known
RGAMF0185	reformat.pl	CDS	11959	11973	.	+	.	status known
RGAMF0187	reformat.pl	CDS	1019	1052	.	+	.	status known
RGAMF0187	reformat.pl	CDS	1393	1521	.	+	.	status known
RGAMF0187	reformat.pl	CDS	3203	3745	.	+	.	status known
RGAMF0187	reformat.pl	CDS	10575	10904	.	+	.	status known
RGAMF0187	reformat.pl	CDS	11187	11353	.	+	.	status known
RGAMF0188	reformat.pl	CDS	1200	1431	.	+	.	status known
RGAMF0188	reformat.pl	CDS	2270	2444	.	+	.	status known
RGAMF0188	reformat.pl	CDS	2978	3079	.	+	.	status known
RGAMF0188	reformat.pl	CDS	3964	4135	.	+	.	status known
RGAMF0188	reformat.pl	CDS	4570	4737	.	+	.	status known
RGAMF0188	reformat.pl	CDS	5823	5887	.	+	.	status known
RGAMF0188	reformat.pl	CDS	8416	8510	.	+	.	status known
RGAMF0188	reformat.pl	CDS	10345	11000	.	+	.	status known
RGAMF0190	reformat.pl	intron	1055	1843	.	+	.	status known
RGAMF0190	reformat.pl	CDS	1856	2048	.	+	.	status known
RGAMF0190	reformat.pl	CDS	4175	4329	.	+	.	status known
RGAMF0190	reformat.pl	CDS	4427	4559	.	+	.	status known
RGAMF0190	reformat.pl	CDS	4684	4855	.	+	.	status known
RGAMF0190	reformat.pl	CDS	5137	5260	.	+	.	status known
RGAMF0190	reformat.pl	CDS	5341	5530	.	+	.	status known
RGAMF0190	reformat.pl	CDS	5609	5787	.	+	.	status known
RGAMF0191	reformat.pl	CDS	1041	1048	.	+	.	status known
RGAMF0191	reformat.pl	CDS	2386	2428	.	+	.	status known
RGAMF0191	reformat.pl	CDS	2516	2624	.	+	.	status known
RGAMF0191	reformat.pl	CDS	2770	2859	.	+	.	status known
RGAMF0191	reformat.pl	CDS	4496	4600	.	+	.	status known
RGAMF0191	reformat.pl	CDS	4707	4831	.	+	.	status known
RGAMF0194	reformat.pl	CDS	1001	1987	.	+	.	status known
RGAMF0195	reformat.pl	CDS	1019	1063	.	+	.	status known
RGAMF0195	reformat.pl	CDS	1537	2751	.	+	.	status known
RGAMF0200	reformat.pl	CDS	1001	1192	.	+	.	status known
RGAMF0200	reformat.pl	CDS	2017	2355	.	+	.	status known
RGAMF0200	reformat.pl	CDS	6427	6585	.	+	.	status known
RGAMF0200	reformat.pl	CDS	13214	13312	.	+	.	status known
RGAMF0200	reformat.pl	CDS	15550	15672	.	+	.	status known
RGAMF0200	reformat.pl	CDS	16535	16588	.	+	.	status known
RGAMF0200	reformat.pl	CDS	16716	16915	.	+	.	status known
RGAMF0200	reformat.pl	CDS	17359	17431	.	+	.	status known
RGAMF0201	reformat.pl	CDS	1011	1637	.	+	.	status known
RGAMF0202	reformat.pl	CDS	1001	1972	.	+	.	status known
RGAMF0204	reformat.pl	CDS	1001	1336	.	+	.	status known
RGAMF0206	reformat.pl	CDS	1046	1125	.	+	.	status known
RGAMF0206	reformat.pl	CDS	4025	4091	.	+	.	status known
RGAMF0206	reformat.pl	CDS	4416	4499	.	+	.	status known
RGAMF0206	reformat.pl	CDS	4628	4709	.	+	.	status known
RGAMF0206	reformat.pl	CDS	6171	6790	.	+	.	status known
RGAMF0207	reformat.pl	intron	1026	1427	.	+	.	status known
RGAMF0207	reformat.pl	CDS	1456	1530	.	+	.	status known
RGAMF0207	reformat.pl	CDS	1796	1880	.	+	.	status known
RGAMF0207	reformat.pl	CDS	1986	2080	.	+	.	status known
RGAMF0207	reformat.pl	CDS	2161	2274	.	+	.	status known
RGAMF0207	reformat.pl	CDS	2542	2632	.	+	.	status known
RGAMF0207	reformat.pl	CDS	3333	3412	.	+	.	status known
RGAMF0207	reformat.pl	CDS	3600	3656	.	+	.	status known
RGAMF0207	reformat.pl	CDS	4726	4819	.	+	.	status known
RGAMF0207	reformat.pl	CDS	4915	5010	.	+	.	status known
RGAMF0207	reformat.pl	CDS	5346	5404	.	+	.	status known
RGAMF0207	reformat.pl	CDS	5507	5629	.	+	.	status known
RGAMF0207	reformat.pl	CDS	5760	5813	.	+	.	status known
RGAMF0209	reformat.pl	CDS	1671	1977	.	+	.	status known
RGAMF0209	reformat.pl	CDS	75480	75583	.	+	.	status known
RGAMF0209	reformat.pl	CDS	77508	77702	.	+	.	status known
RGAMF0210	reformat.pl	CDS	1001	1032	.	+	.	status known
RGAMF0210	reformat.pl	CDS	1229	1265	.	+	.	status known
RGAMF0210	reformat.pl	CDS	18986	19157	.	+	.	status known
RGAMF0210	reformat.pl	CDS	34488	34594	.	+	.	status known
RGAMF0210	reformat.pl	CDS	38488	38766	.	+	.	status known
RGAMF0211	reformat.pl	CDS	1001	1057	.	+	.	status known
RGAMF0211	reformat.pl	CDS	1386	1778	.	+	.	status known
RGAMF0212	reformat.pl	intron	1056	1413	.	+	.	status known
RGAMF0212	reformat.pl	CDS	1421	1481	.	+	.	status known
RGAMF0212	reformat.pl	CDS	1611	1743	.	+	.	status known
RGAMF0212	reformat.pl	CDS	2317	2426	.	+	.	status known
RGAMF0212	reformat.pl	CDS	2995	3020	.	+	.	status known
RGAMF0213	reformat.pl	CDS	1033	1127	.	+	.	status known
RGAMF0213	reformat.pl	CDS	1209	1416	.	+	.	status known
RGAMF0213	reformat.pl	CDS	1499	1627	.	+	.	status known
RGAMF0215	reformat.pl	CDS	1104	1149	.	+	.	status known
RGAMF0215	reformat.pl	CDS	3736	3899	.	+	.	status known
RGAMF0215	reformat.pl	CDS	7020	7233	.	+	.	status known
RGAMF0215	reformat.pl	CDS	10817	10946	.	+	.	status known
RGAMF0215	reformat.pl	CDS	14314	14362	.	+	.	status known
RGAMF0215	reformat.pl	CDS	22791	22799	.	+	.	status known
RGAMF0216	reformat.pl	CDS	1001	2248	.	+	.	status known
RGAMF0217	reformat.pl	CDS	1438	1837	.	+	.	status known
RGAMF0217	reformat.pl	CDS	2560	2994	.	+	.	status known
RGAMF0217	reformat.pl	CDS	3562	3875	.	+	.	status known
RGAMF0218	reformat.pl	CDS	1001	1319	.	+	.	status known
RGAMF0218	reformat.pl	CDS	1510	1760	.	+	.	status known
RGAMF0218	reformat.pl	CDS	1868	1984	.	+	.	status known
RGAMF0219	reformat.pl	CDS	1039	1963	.	+	.	status known
RGAMF0219	reformat.pl	CDS	2044	2143	.	+	.	status known
RGAMF0219	reformat.pl	CDS	2221	2299	.	+	.	status known
RGAMF0219	reformat.pl	CDS	5406	5454	.	+	.	status known
RGAMF0219	reformat.pl	CDS	5536	5778	.	+	.	status known
RGAMF0219	reformat.pl	CDS	5856	6110	.	+	.	status known
RGAMF0219	reformat.pl	CDS	6329	6370	.	+	.	status known
RGAMF0219	reformat.pl	CDS	6511	6704	.	+	.	status known
RGAMF0220	reformat.pl	CDS	1001	1408	.	+	.	status known
RGAMF0220	reformat.pl	CDS	10424	10546	.	+	.	status known
RGAMF0221	reformat.pl	intron	1109	2299	.	+	.	status known
RGAMF0221	reformat.pl	CDS	2422	2472	.	+	.	status known
RGAMF0221	reformat.pl	CDS	2788	2878	.	+	.	status known
RGAMF0221	reformat.pl	CDS	3094	3195	.	+	.	status known
RGAMF0221	reformat.pl	CDS	3307	3404	.	+	.	status known
RGAMF0221	reformat.pl	CDS	5262	5341	.	+	.	status known
RGAMF0221	reformat.pl	CDS	5462	5535	.	+	.	status known
RGAMF0221	reformat.pl	CDS	5670	5774	.	+	.	status known
RGAMF0221	reformat.pl	CDS	6113	6168	.	+	.	status known
RGAMF0221	reformat.pl	CDS	6384	6479	.	+	.	status known
RGAMF0221	reformat.pl	CDS	10240	10434	.	+	.	status known
RGAMF0221	reformat.pl	CDS	10544	10708	.	+	.	status known
RGAMF0221	reformat.pl	CDS	10793	10833	.	+	.	status known
RGAMF0221	reformat.pl	CDS	10921	11194	.	+	.	status known
RGAMF0222	reformat.pl	CDS	1025	1144	.	+	.	status known
RGAMF0222	reformat.pl	CDS	1234	1360	.	+	.	status known
RGAMF0222	reformat.pl	CDS	2106	2294	.	+	.	status known
RGAMF0222	reformat.pl	CDS	3242	3321	.	+	.	status known
RGAMF0222	reformat.pl	CDS	3438	3611	.	+	.	status known
RGAMF0222	reformat.pl	CDS	5545	5645	.	+	.	status known
RGAMF0222	reformat.pl	CDS	6160	6370	.	+	.	status known
RGAMF0224	reformat.pl	CDS	1001	1217	.	+	.	status known
RGAMF0224	reformat.pl	CDS	3006	3193	.	+	.	status known
RGAMF0224	reformat.pl	CDS	7557	8105	.	+	.	status known
RGAMF0226	reformat.pl	CDS	1001	1071	.	+	.	status known
RGAMF0226	reformat.pl	CDS	3021	3864	.	+	.	status known
RGAMF0227	reformat.pl	CDS	1232	1791	.	+	.	status known
RGAMF0227	reformat.pl	CDS	5285	6131	.	+	.	status known
RGAMF0228	reformat.pl	CDS	1027	1042	.	+	.	status known
RGAMF0228	reformat.pl	CDS	1542	1686	.	+	.	status known
RGAMF0228	reformat.pl	CDS	2603	2660	.	+	.	status known
RGAMF0228	reformat.pl	CDS	2797	2923	.	+	.	status known
RGAMF0228	reformat.pl	CDS	3040	3146	.	+	.	status known
RGAMF0228	reformat.pl	CDS	6344	6474	.	+	.	status known
RGAMF0228	reformat.pl	CDS	6668	6782	.	+	.	status known
RGAMF0228	reformat.pl	CDS	6978	7118	.	+	.	status known
RGAMF0228	reformat.pl	CDS	9235	9319	.	+	.	status known
RGAMF0228	reformat.pl	CDS	10859	10931	.	+	.	status known
RGAMF0228	reformat.pl	CDS	11290	11448	.	+	.	status known
RGAMF0228	reformat.pl	CDS	11589	11685	.	+	.	status known
RGAMF0228	reformat.pl	CDS	13851	13919	.	+	.	status known
RGAMF0229	reformat.pl	CDS	1054	1102	.	+	.	status known
RGAMF0229	reformat.pl	CDS	1446	1589	.	+	.	status known
RGAMF0229	reformat.pl	CDS	2211	2262	.	+	.	status known
RGAMF0229	reformat.pl	CDS	2369	2498	.	+	.	status known
RGAMF0229	reformat.pl	CDS	2577	2639	.	+	.	status known
RGAMF0230	reformat.pl	intron	1036	2581	.	+	.	status known
RGAMF0230	reformat.pl	CDS	2606	3371	.	+	.	status known
RGAMF0230	reformat.pl	CDS	5813	6083	.	+	.	status known
RGAMF0230	reformat.pl	CDS	6163	6313	.	+	.	status known
RGAMF0230	reformat.pl	CDS	8007	8183	.	+	.	status known
RGAMF0231	reformat.pl	CDS	1001	1067	.	+	.	status known
RGAMF0231	reformat.pl	CDS	5943	6060	.	+	.	status known
RGAMF0231	reformat.pl	CDS	10004	10087	.	+	.	status known
RGAMF0231	reformat.pl	CDS	14366	14390	.	+	.	status known
RGAMF0233	reformat.pl	CDS	1010	1352	.	+	.	status known
RGAMF0233	reformat.pl	CDS	3296	3480	.	+	.	status known
RGAMF0233	reformat.pl	CDS	6588	6755	.	+	.	status known
RGAMF0234	reformat.pl	CDS	1001	1046	.	+	.	status known
RGAMF0234	reformat.pl	CDS	1197	1325	.	+	.	status known
RGAMF0234	reformat.pl	CDS	7124	7235	.	+	.	status known
RGAMF0234	reformat.pl	CDS	9265	9412	.	+	.	status known
RGAMF0234	reformat.pl	CDS	11255	11386	.	+	.	status known
RGAMF0234	reformat.pl	CDS	11473	11538	.	+	.	status known
RGAMF0234	reformat.pl	CDS	11624	11692	.	+	.	status known
RGAMF0234	reformat.pl	CDS	11793	11915	.	+	.	status known
RGAMF0234	reformat.pl	CDS	12096	12224	.	+	.	status known
RGAMF0234	reformat.pl	CDS	95365	95579	.	+	.	status known
RGAMF0234	reformat.pl	CDS	95662	95749	.	+	.	status known
RGAMF0234	reformat.pl	CDS	99191	99293	.	+	.	status known
RGAMF0234	reformat.pl	CDS	103808	103887	.	+	.	status known
RGAMF0235	reformat.pl	CDS	1084	1132	.	+	.	status known
RGAMF0235	reformat.pl	CDS	1934	2036	.	+	.	status known
RGAMF0235	reformat.pl	CDS	2394	2535	.	+	.	status known
RGAMF0235	reformat.pl	CDS	2621	2737	.	+	.	status known
RGAMF0235	reformat.pl	CDS	3203	3534	.	+	.	status known
RGAMF0235	reformat.pl	CDS	4120	4231	.	+	.	status known
RGAMF0235	reformat.pl	CDS	4314	4433	.	+	.	status known
RGAMF0235	reformat.pl	CDS	4521	4637	.	+	.	status known
RGAMF0235	reformat.pl	CDS	4729	4866	.	+	.	status known
RGAMF0235	reformat.pl	CDS	4946	5023	.	+	.	status known
RGAMF0235	reformat.pl	CDS	5760	5825	.	+	.	status known
RGAMF0235	reformat.pl	CDS	5940	6209	.	+	.	status known
RGAMF0235	reformat.pl	CDS	6305	6550	.	+	.	status known
RGAMF0235	reformat.pl	CDS	6628	6764	.	+	.	status known
RGAMF0235	reformat.pl	CDS	7379	7457	.	+	.	status known
RGAMF0235	reformat.pl	CDS	7542	7697	.	+	.	status known
RGAMF0235	reformat.pl	CDS	7868	7960	.	+	.	status known
RGAMF0235	reformat.pl	CDS	8047	8073	.	+	.	status known
RGAMF0237	reformat.pl	CDS	1028	1067	.	+	.	status known
RGAMF0237	reformat.pl	CDS	1149	1499	.	+	.	status known
RGAMF0237	reformat.pl	CDS	1579	1920	.	+	.	status known
RGAMF0237	reformat.pl	CDS	2176	2283	.	+	.	status known
RGAMF0237	reformat.pl	CDS	2388	2410	.	+	.	status known
RGAMF0237	reformat.pl	CDS	2549	2659	.	+	.	status known
RGAMF0238	reformat.pl	CDS	1011	1056	.	+	.	status known
RGAMF0238	reformat.pl	CDS	1333	1686	.	+	.	status known
RGAMF0238	reformat.pl	CDS	2658	2783	.	+	.	status known
RGAMF0238	reformat.pl	CDS	2924	2958	.	+	.	status known
RGAMF0238	reformat.pl	CDS	5386	5496	.	+	.	status known
RGAMF0239	reformat.pl	CDS	1033	1047	.	+	.	status known
RGAMF0239	reformat.pl	CDS	4049	4354	.	+	.	status known
RGAMF0240	reformat.pl	CDS	1001	4252	.	+	.	status known
RGAMF0241	reformat.pl	CDS	1245	1499	.	+	.	status known
RGAMF0241	reformat.pl	CDS	1892	3328	.	+	.	status known
RGAMF0242	reformat.pl	intron	1114	7618	.	+	.	status known
RGAMF0242	reformat.pl	CDS	7908	9047	.	+	.	status known
RGAMF0244	reformat.pl	CDS	1073	1625	.	+	.	status known
RGAMF0244	reformat.pl	CDS	1730	2238	.	+	.	status known
RGAMF0245	reformat.pl	CDS	1001	1143	.	+	.	status known
RGAMF0245	reformat.pl	CDS	1732	1867	.	+	.	status known
RGAMF0245	reformat.pl	CDS	2937	3008	.	+	.	status known
RGAMF0245	reformat.pl	CDS	3937	4006	.	+	.	status known
RGAMF0245	reformat.pl	CDS	4099	4192	.	+	.	status known
RGAMF0245	reformat.pl	CDS	4272	4349	.	+	.	status known
RGAMF0245	reformat.pl	CDS	4454	4595	.	+	.	status known
RGAMF0245	reformat.pl	CDS	7422	7558	.	+	.	status known
RGAMF0245	reformat.pl	CDS	8902	8995	.	+	.	status known
RGAMF0245	reformat.pl	CDS	9079	9144	.	+	.	status known
RGAMF0245	reformat.pl	CDS	11241	11318	.	+	.	status known
RGAMF0245	reformat.pl	CDS	11416	11544	.	+	.	status known
RGAMF0247	reformat.pl	CDS	1073	1090	.	+	.	status known
RGAMF0247	reformat.pl	CDS	1246	1362	.	+	.	status known
RGAMF0247	reformat.pl	CDS	1446	1712	.	+	.	status known
RGAMF0247	reformat.pl	CDS	1787	1945	.	+	.	status known
RGAMF0247	reformat.pl	CDS	2784	3020	.	+	.	status known
RGAMF0247	reformat.pl	CDS	3105	3245	.	+	.	status known
RGAMF0247	reformat.pl	CDS	3725	3835	.	+	.	status known
RGAMF0247	reformat.pl	CDS	3927	4037	.	+	.	status known
RGAMF0248	reformat.pl	CDS	1041	1775	.	+	.	status known
RGAMF0249	reformat.pl	CDS	1224	1259	.	+	.	status known
RGAMF0249	reformat.pl	CDS	1584	1693	.	+	.	status known
RGAMF0249	reformat.pl	CDS	3545	3670	.	+	.	status known
RGAMF0249	reformat.pl	CDS	3828	3934	.	+	.	status known
RGAMF0249	reformat.pl	CDS	4949	5124	.	+	.	status known
RGAMF0249	reformat.pl	CDS	5256	5420	.	+	.	status known
RGAMF0252	reformat.pl	CDS	1067	1193	.	+	.	status known
RGAMF0252	reformat.pl	CDS	2467	2638	.	+	.	status known
RGAMF0252	reformat.pl	CDS	2917	3095	.	+	.	status known
RGAMF0252	reformat.pl	CDS	3282	3361	.	+	.	status known
RGAMF0252	reformat.pl	CDS	5685	5762	.	+	.	status known
RGAMF0252	reformat.pl	CDS	5884	6060	.	+	.	status known
RGAMF0252	reformat.pl	CDS	8186	8263	.	+	.	status known
RGAMF0252	reformat.pl	CDS	8378	8539	.	+	.	status known
RGAMF0254	reformat.pl	intron	1187	9747	.	+	.	status known
RGAMF0254	reformat.pl	CDS	9897	10036	.	+	.	status known
RGAMF0254	reformat.pl	CDS	13275	13452	.	+	.	status known
RGAMF0254	reformat.pl	CDS	16049	16216	.	+	.	status known
RGAMF0254	reformat.pl	CDS	16297	16347	.	+	.	status known
RGAMF0254	reformat.pl	CDS	18106	18196	.	+	.	status known
RGAMF0254	reformat.pl	CDS	18281	18444	.	+	.	status known
RGAMF0254	reformat.pl	CDS	18750	18912	.	+	.	status known
RGAMF0254	reformat.pl	CDS	20214	20344	.	+	.	status known
RGAMF0254	reformat.pl	CDS	20441	20548	.	+	.	status known
RGAMF0254	reformat.pl	CDS	25066	25172	.	+	.	status known
RGAMF0254	reformat.pl	CDS	25259	25307	.	+	.	status known
RGAMF0254	reformat.pl	CDS	25386	25517	.	+	.	status known
RGAMF0254	reformat.pl	CDS	29528	29645	.	+	.	status known
RGAMF0254	reformat.pl	CDS	30889	30965	.	+	.	status known
RGAMF0254	reformat.pl	CDS	31606	31737	.	+	.	status known
RGAMF0254	reformat.pl	CDS	34124	34216	.	+	.	status known
RGAMF0254	reformat.pl	CDS	34307	34354	.	+	.	status known
RGAMF0254	reformat.pl	CDS	35944	36026	.	+	.	status known
RGAMF0254	reformat.pl	CDS	36164	36269	.	+	.	status known
RGAMF0254	reformat.pl	CDS	38241	38354	.	+	.	status known
RGAMF0254	reformat.pl	CDS	39906	39986	.	+	.	status known
RGAMF0255	reformat.pl	CDS	1113	1124	.	+	.	status known
RGAMF0255	reformat.pl	CDS	1235	1344	.	+	.	status known
RGAMF0255	reformat.pl	CDS	1424	1583	.	+	.	status known
RGAMF0255	reformat.pl	CDS	2921	2971	.	+	.	status known
RGAMF0255	reformat.pl	CDS	3072	3137	.	+	.	status known
RGAMF0255	reformat.pl	CDS	3219	3290	.	+	.	status known
RGAMF0255	reformat.pl	CDS	3400	3433	.	+	.	status known
RGAMF0255	reformat.pl	CDS	3569	3582	.	+	.	status known
RGAMF0256	reformat.pl	intron	1039	1406	.	+	.	status known
RGAMF0256	reformat.pl	CDS	1411	1483	.	+	.	status known
RGAMF0256	reformat.pl	CDS	1576	1748	.	+	.	status known
RGAMF0256	reformat.pl	CDS	3169	3342	.	+	.	status known
RGAMF0256	reformat.pl	CDS	3430	3606	.	+	.	status known
RGAMF0256	reformat.pl	CDS	4862	4950	.	+	.	status known
RGAMF0256	reformat.pl	CDS	5054	5213	.	+	.	status known
RGAMF0257	reformat.pl	CDS	1078	1116	.	+	.	status known
RGAMF0257	reformat.pl	CDS	4865	5026	.	+	.	status known
RGAMF0257	reformat.pl	CDS	5128	5321	.	+	.	status known
RGAMF0257	reformat.pl	CDS	7931	8010	.	+	.	status known
RGAMF0257	reformat.pl	CDS	8341	8478	.	+	.	status known
RGAMF0257	reformat.pl	CDS	9900	10069	.	+	.	status known
RGAMF0257	reformat.pl	CDS	10208	10298	.	+	.	status known
RGAMF0257	reformat.pl	CDS	10396	10537	.	+	.	status known
RGAMF0257	reformat.pl	CDS	13085	13309	.	+	.	status known
RGAMF0257	reformat.pl	CDS	14869	15007	.	+	.	status known
RGAMF0258	reformat.pl	intron	1205	3235	.	+	.	status known
RGAMF0258	reformat.pl	CDS	3287	3335	.	+	.	status known
RGAMF0258	reformat.pl	CDS	5822	5993	.	+	.	status known
RGAMF0258	reformat.pl	CDS	7605	7776	.	+	.	status known
RGAMF0258	reformat.pl	CDS	8073	8167	.	+	.	status known
RGAMF0258	reformat.pl	CDS	10432	10576	.	+	.	status known
RGAMF0259	reformat.pl	CDS	1079	1116	.	+	.	status known
RGAMF0259	reformat.pl	CDS	1790	1828	.	+	.	status known
RGAMF0259	reformat.pl	CDS	2123	2236	.	+	.	status known
RGAMF0259	reformat.pl	CDS	2868	2948	.	+	.	status known
RGAMF0259	reformat.pl	CDS	3021	3130	.	+	.	status known
RGAMF0259	reformat.pl	CDS	3340	3939	.	+	.	status known
RGAMF0259	reformat.pl	CDS	4137	4207	.	+	.	status known
RGAMF0259	reformat.pl	CDS	4299	4375	.	+	.	status known
RGAMF0259	reformat.pl	CDS	4453	4526	.	+	.	status known
RGAMF0259	reformat.pl	CDS	4637	4825	.	+	.	status known
RGAMF0259	reformat.pl	CDS	4939	5111	.	+	.	status known
RGAMF0259	reformat.pl	CDS	5281	5349	.	+	.	status known
RGAMF0259	reformat.pl	CDS	5427	5501	.	+	.	status known
RGAMF0259	reformat.pl	CDS	5803	5931	.	+	.	status known
RGAMF0259	reformat.pl	CDS	6331	6366	.	+	.	status known
RGAMF0261	reformat.pl	CDS	1078	1240	.	+	.	status known
RGAMF0261	reformat.pl	CDS	14682	14837	.	+	.	status known
RGAMF0261	reformat.pl	CDS	20313	20421	.	+	.	status known
RGAMF0261	reformat.pl	CDS	22908	23007	.	+	.	status known
RGAMF0261	reformat.pl	CDS	23643	23805	.	+	.	status known
RGAMF0261	reformat.pl	CDS	28623	29038	.	+	.	status known
RGAMF0263	reformat.pl	CDS	1055	1212	.	+	.	status known
RGAMF0263	reformat.pl	CDS	1789	1870	.	+	.	status known
RGAMF0263	reformat.pl	CDS	2217	2345	.	+	.	status known
RGAMF0263	reformat.pl	CDS	3619	3679	.	+	.	status known
RGAMF0263	reformat.pl	CDS	4016	4078	.	+	.	status known
RGAMF0263	reformat.pl	CDS	4301	4346	.	+	.	status known
RGAMF0263	reformat.pl	CDS	6483	6646	.	+	.	status known
RGAMF0263	reformat.pl	CDS	6741	6811	.	+	.	status known
RGAMF0263	reformat.pl	CDS	6900	7950	.	+	.	status known
RGAMF0263	reformat.pl	CDS	8047	8114	.	+	.	status known
RGAMF0265	reformat.pl	intron	1086	1523	.	+	.	status known
RGAMF0265	reformat.pl	CDS	1572	1692	.	+	.	status known
RGAMF0265	reformat.pl	CDS	2196	2341	.	+	.	status known
RGAMF0265	reformat.pl	CDS	2876	3074	.	+	.	status known
RGAMF0265	reformat.pl	CDS	3355	3396	.	+	.	status known
RGAMF0265	reformat.pl	CDS	4513	4619	.	+	.	status known
RGAMF0265	reformat.pl	CDS	7099	7251	.	+	.	status known
RGAMF0265	reformat.pl	CDS	7338	7388	.	+	.	status known
RGAMF0267	reformat.pl	CDS	1193	1268	.	+	.	status known
RGAMF0267	reformat.pl	CDS	2539	2616	.	+	.	status known
RGAMF0267	reformat.pl	CDS	2898	3020	.	+	.	status known
RGAMF0267	reformat.pl	CDS	3117	3229	.	+	.	status known
RGAMF0267	reformat.pl	CDS	3314	3457	.	+	.	status known
RGAMF0267	reformat.pl	CDS	4221	4439	.	+	.	status known
RGAMF0267	reformat.pl	CDS	6938	7120	.	+	.	status known
RGAMF0267	reformat.pl	CDS	7279	7412	.	+	.	status known
RGAMF0267	reformat.pl	CDS	8071	8173	.	+	.	status known
RGAMF0268	reformat.pl	intron	1108	15543	.	+	.	status known
RGAMF0268	reformat.pl	CDS	15647	15683	.	+	.	status known
RGAMF0268	reformat.pl	CDS	22547	22670	.	+	.	status known
RGAMF0268	reformat.pl	CDS	22869	22944	.	+	.	status known
RGAMF0268	reformat.pl	CDS	25570	25704	.	+	.	status known
RGAMF0268	reformat.pl	CDS	27744	27841	.	+	.	status known
RGAMF0268	reformat.pl	CDS	28017	28199	.	+	.	status known
RGAMF0268	reformat.pl	CDS	30991	31098	.	+	.	status known
RGAMF0268	reformat.pl	CDS	31184	31273	.	+	.	status known
RGAMF0268	reformat.pl	CDS	36153	36279	.	+	.	status known
RGAMF0268	reformat.pl	CDS	41689	41811	.	+	.	status known
RGAMF0268	reformat.pl	CDS	42871	42994	.	+	.	status known
RGAMF0268	reformat.pl	CDS	43093	43183	.	+	.	status known
RGAMF0268	reformat.pl	CDS	44842	44944	.	+	.	status known
RGAMF0269	reformat.pl	CDS	1164	1362	.	+	.	status known
RGAMF0269	reformat.pl	CDS	3765	3923	.	+	.	status known
RGAMF0269	reformat.pl	CDS	4010	4122	.	+	.	status known
RGAMF0269	reformat.pl	CDS	7561	7693	.	+	.	status known
RGAMF0269	reformat.pl	CDS	10534	10711	.	+	.	status known
RGAMF0269	reformat.pl	CDS	10858	11073	.	+	.	status known
RGAMF0269	reformat.pl	CDS	12842	13111	.	+	.	status known
RGAMF0269	reformat.pl	CDS	13240	13373	.	+	.	status known
RGAMF0269	reformat.pl	CDS	16924	17081	.	+	.	status known
RGAMF0270	reformat.pl	intron	1110	1360	.	+	.	status known
RGAMF0270	reformat.pl	CDS	1394	1522	.	+	.	status known
RGAMF0270	reformat.pl	CDS	2339	2390	.	+	.	status known
RGAMF0270	reformat.pl	CDS	2574	2736	.	+	.	status known
RGAMF0270	reformat.pl	CDS	2819	2894	.	+	.	status known
RGAMF0270	reformat.pl	CDS	2974	3126	.	+	.	status known
RGAMF0270	reformat.pl	CDS	4574	4698	.	+	.	status known
RGAMF0270	reformat.pl	CDS	7611	7774	.	+	.	status known
RGAMF0270	reformat.pl	CDS	8765	8883	.	+	.	status known
RGAMF0272	reformat.pl	CDS	1209	1316	.	+	.	status known
RGAMF0272	reformat.pl	CDS	1519	1665	.	+	.	status known
RGAMF0272	reformat.pl	CDS	2359	2445	.	+	.	status known
RGAMF0272	reformat.pl	CDS	3408	3524	.	+	.	status known
RGAMF0272	reformat.pl	CDS	4277	4429	.	+	.	status known
RGAMF0272	reformat.pl	CDS	4510	4651	.	+	.	status known
RGAMF0272	reformat.pl	CDS	4746	4924	.	+	.	status known
RGAMF0272	reformat.pl	CDS	5266	5370	.	+	.	status known
RGAMF0272	reformat.pl	CDS	6772	6915	.	+	.	status known
RGAMF0272	reformat.pl	CDS	8328	8552	.	+	.	status known
RGAMF0273	reformat.pl	CDS	1067	1213	.	+	.	status known
RGAMF0273	reformat.pl	CDS	3277	3480	.	+	.	status known
RGAMF0273	reformat.pl	CDS	4355	4399	.	+	.	status known
RGAMF0273	reformat.pl	CDS	5286	5365	.	+	.	status known
RGAMF0273	reformat.pl	CDS	5702	5873	.	+	.	status known
RGAMF0273	reformat.pl	CDS	7970	8016	.	+	.	status known
RGAMF0273	reformat.pl	CDS	8175	8265	.	+	.	status known
RGAMF0273	reformat.pl	CDS	9217	9286	.	+	.	status known
RGAMF0273	reformat.pl	CDS	9370	9517	.	+	.	status known
RGAMF0273	reformat.pl	CDS	9594	9684	.	+	.	status known
RGAMF0273	reformat.pl	CDS	10436	10525	.	+	.	status known
RGAMF0273	reformat.pl	CDS	11639	11815	.	+	.	status known
RGAMF0273	reformat.pl	CDS	11941	12027	.	+	.	status known
RGAMF0274	reformat.pl	CDS	1058	1464	.	+	.	status known
RGAMF0274	reformat.pl	CDS	6184	6381	.	+	.	status known
RGAMF0274	reformat.pl	CDS	16854	17010	.	+	.	status known
RGAMF0274	reformat.pl	CDS	17097	17243	.	+	.	status known
RGAMF0274	reformat.pl	CDS	20209	20402	.	+	.	status known
RGAMF0274	reformat.pl	CDS	23473	23639	.	+	.	status known
RGAMF0274	reformat.pl	CDS	25970	26224	.	+	.	status known
RGAMF0274	reformat.pl	CDS	27336	27530	.	+	.	status known
RGAMF0274	reformat.pl	CDS	31251	31450	.	+	.	status known
RGAMF0275	reformat.pl	CDS	1063	1144	.	+	.	status known
RGAMF0275	reformat.pl	CDS	2091	2191	.	+	.	status known
RGAMF0275	reformat.pl	CDS	5953	6126	.	+	.	status known
RGAMF0276	reformat.pl	CDS	1123	1224	.	+	.	status known
RGAMF0276	reformat.pl	CDS	2165	2305	.	+	.	status known
RGAMF0276	reformat.pl	CDS	2627	2713	.	+	.	status known
RGAMF0276	reformat.pl	CDS	6520	6616	.	+	.	status known
RGAMF0276	reformat.pl	CDS	6725	6751	.	+	.	status known
RGAMF0276	reformat.pl	CDS	6833	6868	.	+	.	status known
RGAMF0276	reformat.pl	CDS	10407	10599	.	+	.	status known
RGAMF0276	reformat.pl	CDS	10674	10716	.	+	.	status known
RGAMF0276	reformat.pl	CDS	10828	10981	.	+	.	status known
RGAMF0276	reformat.pl	CDS	11844	12235	.	+	.	status known
RGAMF0276	reformat.pl	CDS	12437	12548	.	+	.	status known
RGAMF0276	reformat.pl	CDS	19250	19305	.	+	.	status known
RGAMF0277	reformat.pl	CDS	1284	1363	.	+	.	status known
RGAMF0277	reformat.pl	CDS	1992	2114	.	+	.	status known
RGAMF0277	reformat.pl	CDS	2308	2437	.	+	.	status known
RGAMF0277	reformat.pl	CDS	2622	2685	.	+	.	status known
RGAMF0277	reformat.pl	CDS	5801	5926	.	+	.	status known
RGAMF0277	reformat.pl	CDS	6042	6196	.	+	.	status known
RGAMF0279	reformat.pl	intron	1116	2231	.	+	.	status known
RGAMF0279	reformat.pl	CDS	2254	2348	.	+	.	status known
RGAMF0279	reformat.pl	CDS	2433	2514	.	+	.	status known
RGAMF0279	reformat.pl	CDS	3426	3599	.	+	.	status known
RGAMF0279	reformat.pl	CDS	5944	6034	.	+	.	status known
RGAMF0279	reformat.pl	CDS	6141	6231	.	+	.	status known
RGAMF0279	reformat.pl	CDS	7270	7480	.	+	.	status known
RGAMF0279	reformat.pl	CDS	7599	7700	.	+	.	status known
RGAMF0279	reformat.pl	CDS	7912	8029	.	+	.	status known
RGAMF0279	reformat.pl	CDS	8266	8394	.	+	.	status known
RGAMF0279	reformat.pl	CDS	8486	8595	.	+	.	status known
RGAMF0279	reformat.pl	CDS	9794	10024	.	+	.	status known
RGAMF0280	reformat.pl	intron	1025	1117	.	+	.	status known
RGAMF0280	reformat.pl	CDS	1121	1216	.	+	.	status known
RGAMF0280	reformat.pl	CDS	3177	3302	.	+	.	status known
RGAMF0282	reformat.pl	CDS	1007	1240	.	+	.	status known
RGAMF0282	reformat.pl	CDS	4544	4717	.	+	.	status known
RGAMF0282	reformat.pl	CDS	4798	4924	.	+	.	status known
RGAMF0282	reformat.pl	CDS	5463	5572	.	+	.	status known
RGAMF0282	reformat.pl	CDS	6259	6407	.	+	.	status known
RGAMF0282	reformat.pl	CDS	11399	11606	.	+	.	status known
RGAMF0282	reformat.pl	CDS	11820	11954	.	+	.	status known
RGAMF0282	reformat.pl	CDS	13035	13142	.	+	.	status known
RGAMF0282	reformat.pl	CDS	13269	13385	.	+	.	status known
RGAMF0282	reformat.pl	CDS	14743	14840	.	+	.	status known
RGAMF0282	reformat.pl	CDS	14936	15058	.	+	.	status known
RGAMF0282	reformat.pl	CDS	16229	16382	.	+	.	status known
RGAMF0283	reformat.pl	intron	1072	1995	.	+	.	status known
RGAMF0283	reformat.pl	CDS	1999	2121	.	+	.	status known
RGAMF0283	reformat.pl	CDS	2207	2252	.	+	.	status known
RGAMF0283	reformat.pl	CDS	2333	2469	.	+	.	status known
RGAMF0283	reformat.pl	CDS	2557	2642	.	+	.	status known
RGAMF0283	reformat.pl	CDS	2728	2800	.	+	.	status known
RGAMF0283	reformat.pl	CDS	5645	5766	.	+	.	status known
RGAMF0283	reformat.pl	CDS	5865	5997	.	+	.	status known
RGAMF0283	reformat.pl	CDS	7935	8082	.	+	.	status known
RGAMF0283	reformat.pl	CDS	8887	9017	.	+	.	status known
RGAMF0283	reformat.pl	CDS	9121	9206	.	+	.	status known
RGAMF0283	reformat.pl	CDS	12386	12515	.	+	.	status known
RGAMF0283	reformat.pl	CDS	12595	12737	.	+	.	status known
RGAMF0283	reformat.pl	CDS	12818	13010	.	+	.	status known
RGAMF0283	reformat.pl	CDS	14659	14752	.	+	.	status known
RGAMF0283	reformat.pl	CDS	14836	14849	.	+	.	status known
RGAMF0285	reformat.pl	intron	1020	2113	.	+	.	status known
RGAMF0285	reformat.pl	CDS	2116	2264	.	+	.	status known
RGAMF0285	reformat.pl	CDS	4532	4693	.	+	.	status known
RGAMF0285	reformat.pl	CDS	4806	4882	.	+	.	status known
RGAMF0285	reformat.pl	CDS	4962	5029	.	+	.	status known
RGAMF0286	reformat.pl	intron	1015	1136	.	+	.	status known
RGAMF0286	reformat.pl	CDS	1146	1168	.	+	.	status known
RGAMF0286	reformat.pl	CDS	1597	1655	.	+	.	status known
RGAMF0286	reformat.pl	CDS	2233	2340	.	+	.	status known
RGAMF0286	reformat.pl	CDS	3491	3629	.	+	.	status known
RGAMF0286	reformat.pl	CDS	3873	4035	.	+	.	status known
RGAMF0286	reformat.pl	CDS	4108	4263	.	+	.	status known
RGAMF0289	reformat.pl	CDS	1169	1182	.	+	.	status known
RGAMF0289	reformat.pl	CDS	2426	2542	.	+	.	status known
RGAMF0289	reformat.pl	CDS	2735	2837	.	+	.	status known
RGAMF0289	reformat.pl	CDS	4314	4415	.	+	.	status known
RGAMF0289	reformat.pl	CDS	4809	4871	.	+	.	status known
RGAMF0292	reformat.pl	CDS	1020	1064	.	+	.	status known
RGAMF0292	reformat.pl	CDS	2989	3024	.	+	.	status known
RGAMF0292	reformat.pl	CDS	7819	8019	.	+	.	status known
RGAMF0292	reformat.pl	CDS	8407	8517	.	+	.	status known
RGAMF0292	reformat.pl	CDS	8625	8744	.	+	.	status known
RGAMF0292	reformat.pl	CDS	9895	10055	.	+	.	status known
RGAMF0292	reformat.pl	CDS	11996	12138	.	+	.	status known
RGAMF0292	reformat.pl	CDS	13530	13615	.	+	.	status known
RGAMF0292	reformat.pl	CDS	13801	13941	.	+	.	status known
RGAMF0292	reformat.pl	CDS	15956	16030	.	+	.	status known
RGAMF0292	reformat.pl	CDS	17593	17631	.	+	.	status known
RGAMF0293	reformat.pl	intron	1081	30387	.	+	.	status known
RGAMF0293	reformat.pl	CDS	30470	30686	.	+	.	status known
RGAMF0293	reformat.pl	CDS	38548	38691	.	+	.	status known
RGAMF0293	reformat.pl	CDS	40052	40846	.	+	.	status known
RGAMF0293	reformat.pl	CDS	42015	42244	.	+	.	status known
RGAMF0294	reformat.pl	intron	1061	4849	.	+	.	status known
RGAMF0294	reformat.pl	CDS	4859	5032	.	+	.	status known
RGAMF0294	reformat.pl	CDS	6122	6273	.	+	.	status known
RGAMF0294	reformat.pl	CDS	8710	8845	.	+	.	status known
RGAMF0295	reformat.pl	intron	1019	1142	.	+	.	status known
RGAMF0295	reformat.pl	CDS	1186	1233	.	+	.	status known
RGAMF0295	reformat.pl	CDS	2616	2725	.	+	.	status known
RGAMF0295	reformat.pl	CDS	2818	3010	.	+	.	status known
RGAMF0295	reformat.pl	CDS	3172	3429	.	+	.	status known
RGAMF0295	reformat.pl	CDS	4132	4206	.	+	.	status known
RGAMF0295	reformat.pl	CDS	4903	5053	.	+	.	status known
RGAMF0295	reformat.pl	CDS	5354	5550	.	+	.	status known
RGAMF0295	reformat.pl	CDS	5680	5797	.	+	.	status known
RGAMF0295	reformat.pl	CDS	7054	7361	.	+	.	status known
RGAMF0295	reformat.pl	CDS	7785	8024	.	+	.	status known
RGAMF0295	reformat.pl	CDS	8136	8343	.	+	.	status known
RGAMF0295	reformat.pl	CDS	9197	9357	.	+	.	status known
RGAMF0295	reformat.pl	CDS	9462	9563	.	+	.	status known
RGAMF0295	reformat.pl	CDS	9683	9754	.	+	.	status known
RGAMF0295	reformat.pl	CDS	10758	10859	.	+	.	status known
RGAMF0296	reformat.pl	intron	1073	1513	.	+	.	status known
RGAMF0296	reformat.pl	CDS	1595	1648	.	+	.	status known
RGAMF0296	reformat.pl	CDS	9194	9525	.	+	.	status known
RGAMF0296	reformat.pl	CDS	9646	9733	.	+	.	status known
RGAMF0296	reformat.pl	CDS	10514	10605	.	+	.	status known
RGAMF0296	reformat.pl	CDS	10709	10876	.	+	.	status known
RGAMF0296	reformat.pl	CDS	11863	11957	.	+	.	status known
RGAMF0296	reformat.pl	CDS	12044	12123	.	+	.	status known
RGAMF0297	reformat.pl	CDS	1122	1214	.	+	.	status known
RGAMF0297	reformat.pl	CDS	5397	5514	.	+	.	status known
RGAMF0297	reformat.pl	CDS	10987	11060	.	+	.	status known
RGAMF0297	reformat.pl	CDS	11289	11411	.	+	.	status known
RGAMF0297	reformat.pl	CDS	11490	11588	.	+	.	status known
RGAMF0297	reformat.pl	CDS	16949	17044	.	+	.	status known
RGAMF0297	reformat.pl	CDS	22328	22402	.	+	.	status known
RGAMF0298	reformat.pl	CDS	1058	1149	.	+	.	status known
RGAMF0298	reformat.pl	CDS	1246	1330	.	+	.	status known
RGAMF0298	reformat.pl	CDS	1415	1456	.	+	.	status known
RGAMF0298	reformat.pl	CDS	1575	1667	.	+	.	status known
RGAMF0298	reformat.pl	CDS	1768	1815	.	+	.	status known
RGAMF0298	reformat.pl	CDS	1961	2024	.	+	.	status known
RGAMF0298	reformat.pl	CDS	2152	2270	.	+	.	status known
RGAMF0298	reformat.pl	CDS	2364	2441	.	+	.	status known
RGAMF0298	reformat.pl	CDS	2531	2612	.	+	.	status known
RGAMF0298	reformat.pl	CDS	2691	2772	.	+	.	status known
RGAMF0298	reformat.pl	CDS	2878	3053	.	+	.	status known
RGAMF0298	reformat.pl	CDS	3181	3260	.	+	.	status known
RGAMF0298	reformat.pl	CDS	5581	5658	.	+	.	status known
RGAMF0298	reformat.pl	CDS	5772	5951	.	+	.	status known
RGAMF0298	reformat.pl	CDS	6812	6892	.	+	.	status known
RGAMF0298	reformat.pl	CDS	7079	7188	.	+	.	status known
RGAMF0298	reformat.pl	CDS	7294	7360	.	+	.	status known
RGAMF0298	reformat.pl	CDS	7454	7526	.	+	.	status known
RGAMF0298	reformat.pl	CDS	7617	7771	.	+	.	status known
RGAMF0299	reformat.pl	CDS	1111	1302	.	+	.	status known
RGAMF0299	reformat.pl	CDS	1611	1773	.	+	.	status known
RGAMF0299	reformat.pl	CDS	1932	2081	.	+	.	status known
RGAMF0299	reformat.pl	CDS	2190	2350	.	+	.	status known
RGAMF0299	reformat.pl	CDS	2436	2612	.	+	.	status known
RGAMF0299	reformat.pl	CDS	2690	2831	.	+	.	status known
RGAMF0299	reformat.pl	CDS	4065	4252	.	+	.	status known
RGAMF0299	reformat.pl	CDS	4344	4485	.	+	.	status known
RGAMF0299	reformat.pl	CDS	5265	5440	.	+	.	status known
RGAMF0300	reformat.pl	CDS	1035	1101	.	+	.	status known
RGAMF0300	reformat.pl	CDS	1204	1251	.	+	.	status known
RGAMF0300	reformat.pl	CDS	2748	2934	.	+	.	status known
RGAMF0300	reformat.pl	CDS	4485	4560	.	+	.	status known
RGAMF0300	reformat.pl	CDS	4644	4833	.	+	.	status known
RGAMF0300	reformat.pl	CDS	4929	5068	.	+	.	status known
RGAMF0300	reformat.pl	CDS	5800	5953	.	+	.	status known
RGAMF0300	reformat.pl	CDS	6018	6047	.	+	.	status known
RGAMF0300	reformat.pl	CDS	6126	6345	.	+	.	status known
RGAMF0300	reformat.pl	CDS	7336	7490	.	+	.	status known
RGAMF0300	reformat.pl	CDS	7564	7668	.	+	.	status known
RGAMF0300	reformat.pl	CDS	9404	9540	.	+	.	status known
RGAMF0300	reformat.pl	CDS	9637	9798	.	+	.	status known
RGAMF0304	reformat.pl	CDS	1140	1270	.	+	.	status known
RGAMF0304	reformat.pl	CDS	2726	2885	.	+	.	status known
RGAMF0304	reformat.pl	CDS	4862	5002	.	+	.	status known
RGAMF0304	reformat.pl	CDS	7024	7131	.	+	.	status known
RGAMF0304	reformat.pl	CDS	7347	7496	.	+	.	status known
RGAMF0304	reformat.pl	CDS	10318	10362	.	+	.	status known
RGAMF0304	reformat.pl	CDS	10534	10596	.	+	.	status known
RGAMF0304	reformat.pl	CDS	13842	13974	.	+	.	status known
RGAMF0304	reformat.pl	CDS	14050	14115	.	+	.	status known
RGAMF0304	reformat.pl	CDS	14219	14274	.	+	.	status known
RGAMF0307	reformat.pl	CDS	1168	1547	.	+	.	status known
RGAMF0307	reformat.pl	CDS	2408	2526	.	+	.	status known
RGAMF0307	reformat.pl	CDS	2613	2701	.	+	.	status known
RGAMF0307	reformat.pl	CDS	2783	2958	.	+	.	status known
RGAMF0307	reformat.pl	CDS	5218	5375	.	+	.	status known
RGAMF0307	reformat.pl	CDS	5473	5636	.	+	.	status known
RGAMF0308	reformat.pl	CDS	1020	1199	.	+	.	status known
RGAMF0308	reformat.pl	CDS	4433	4530	.	+	.	status known
RGAMF0308	reformat.pl	CDS	4627	4807	.	+	.	status known
RGAMF0308	reformat.pl	CDS	16609	16827	.	+	.	status known
RGAMF0309	reformat.pl	CDS	1015	1133	.	+	.	status known
RGAMF0309	reformat.pl	CDS	5829	6041	.	+	.	status known
RGAMF0309	reformat.pl	CDS	6132	6270	.	+	.	status known
RGAMF0309	reformat.pl	CDS	6919	7045	.	+	.	status known
RGAMF0309	reformat.pl	CDS	7160	7208	.	+	.	status known
RGAMF0309	reformat.pl	CDS	8128	8307	.	+	.	status known
RGAMF0309	reformat.pl	CDS	8851	9088	.	+	.	status known
RGAMF0310	reformat.pl	CDS	1038	1363	.	+	.	status known
RGAMF0310	reformat.pl	CDS	9873	10104	.	+	.	status known
RGAMF0310	reformat.pl	CDS	10194	10386	.	+	.	status known
RGAMF0310	reformat.pl	CDS	10476	10540	.	+	.	status known
RGAMF0310	reformat.pl	CDS	18174	18278	.	+	.	status known
RGAMF0310	reformat.pl	CDS	18370	18448	.	+	.	status known
RGAMF0310	reformat.pl	CDS	20099	20262	.	+	.	status known
RGAMF0310	reformat.pl	CDS	20889	20978	.	+	.	status known
RGAMF0310	reformat.pl	CDS	24305	24454	.	+	.	status known
RGAMF0310	reformat.pl	CDS	24892	25020	.	+	.	status known
RGAMF0310	reformat.pl	CDS	28436	28495	.	+	.	status known
RGAMF0310	reformat.pl	CDS	28566	28614	.	+	.	status known
RGAMF0310	reformat.pl	CDS	28721	28788	.	+	.	status known
RGAMF0311	reformat.pl	CDS	1036	1080	.	+	.	status known
RGAMF0311	reformat.pl	CDS	2371	2487	.	+	.	status known
RGAMF0311	reformat.pl	CDS	6880	7063	.	+	.	status known
RGAMF0311	reformat.pl	CDS	9591	9679	.	+	.	status known
RGAMF0311	reformat.pl	CDS	10072	10139	.	+	.	status known
RGAMF0311	reformat.pl	CDS	12837	13033	.	+	.	status known
RGAMF0311	reformat.pl	CDS	14331	14466	.	+	.	status known
RGAMF0311	reformat.pl	CDS	14578	14647	.	+	.	status known
RGAMF0311	reformat.pl	CDS	15256	15312	.	+	.	status known
RGAMF0311	reformat.pl	CDS	15419	15514	.	+	.	status known
RGAMF0311	reformat.pl	CDS	16919	17052	.	+	.	status known
RGAMF0311	reformat.pl	CDS	17138	17253	.	+	.	status known
RGAMF0311	reformat.pl	CDS	17954	17994	.	+	.	status known
RGAMF0312	reformat.pl	CDS	1012	1083	.	+	.	status known
RGAMF0312	reformat.pl	CDS	1529	1600	.	+	.	status known
RGAMF0312	reformat.pl	CDS	1719	1826	.	+	.	status known
RGAMF0312	reformat.pl	CDS	1976	2108	.	+	.	status known
RGAMF0312	reformat.pl	CDS	2263	2382	.	+	.	status known
RGAMF0312	reformat.pl	CDS	3256	3408	.	+	.	status known
RGAMF0312	reformat.pl	CDS	3583	3732	.	+	.	status known
RGAMF0312	reformat.pl	CDS	4970	5086	.	+	.	status known
RGAMF0312	reformat.pl	CDS	5184	5302	.	+	.	status known
RGAMF0313	reformat.pl	CDS	1037	1088	.	+	.	status known
RGAMF0313	reformat.pl	CDS	1197	1291	.	+	.	status known
RGAMF0313	reformat.pl	CDS	1379	1452	.	+	.	status known
RGAMF0313	reformat.pl	CDS	1536	1614	.	+	.	status known
RGAMF0313	reformat.pl	CDS	1713	1789	.	+	.	status known
RGAMF0313	reformat.pl	CDS	2004	2187	.	+	.	status known
RGAMF0313	reformat.pl	CDS	2395	2460	.	+	.	status known
RGAMF0313	reformat.pl	CDS	2546	2614	.	+	.	status known
RGAMF0313	reformat.pl	CDS	2714	2883	.	+	.	status known
RGAMF0313	reformat.pl	CDS	3210	3294	.	+	.	status known
RGAMF0313	reformat.pl	CDS	3403	3536	.	+	.	status known
RGAMF0313	reformat.pl	CDS	4031	4208	.	+	.	status known
RGAMF0313	reformat.pl	CDS	5061	5150	.	+	.	status known
RGAMF0313	reformat.pl	CDS	5261	5456	.	+	.	status known
RGAMF0313	reformat.pl	CDS	5598	5664	.	+	.	status known
RGAMF0313	reformat.pl	CDS	5749	5917	.	+	.	status known
RGAMF0313	reformat.pl	CDS	6004	6081	.	+	.	status known
RGAMF0313	reformat.pl	CDS	6307	6391	.	+	.	status known
RGAMF0313	reformat.pl	CDS	6489	6603	.	+	.	status known
RGAMF0313	reformat.pl	CDS	6698	6881	.	+	.	status known
RGAMF0313	reformat.pl	CDS	7009	7044	.	+	.	status known
RGAMF0313	reformat.pl	CDS	7136	7192	.	+	.	status known
RGAMF0313	reformat.pl	CDS	7802	7873	.	+	.	status known
RGAMF0313	reformat.pl	CDS	7979	8053	.	+	.	status known
RGAMF0313	reformat.pl	CDS	8429	8473	.	+	.	status known
RGAMF0315	reformat.pl	CDS	1214	1292	.	+	.	status known
RGAMF0315	reformat.pl	CDS	6523	6607	.	+	.	status known
RGAMF0315	reformat.pl	CDS	6812	6856	.	+	.	status known
RGAMF0315	reformat.pl	CDS	6942	6985	.	+	.	status known
RGAMF0315	reformat.pl	CDS	8545	8783	.	+	.	status known
RGAMF0315	reformat.pl	CDS	11473	11614	.	+	.	status known
RGAMF0315	reformat.pl	CDS	12328	12396	.	+	.	status known
RGAMF0315	reformat.pl	CDS	14548	14714	.	+	.	status known
RGAMF0315	reformat.pl	CDS	18410	18712	.	+	.	status known
RGAMF0315	reformat.pl	CDS	22749	22934	.	+	.	status known
RGAMF0316	reformat.pl	intron	1186	3795	.	+	.	status known
RGAMF0316	reformat.pl	CDS	3830	4017	.	+	.	status known
RGAMF0316	reformat.pl	CDS	4199	4361	.	+	.	status known
RGAMF0316	reformat.pl	CDS	6868	7023	.	+	.	status known
RGAMF0316	reformat.pl	CDS	12569	12766	.	+	.	status known
RGAMF0316	reformat.pl	CDS	15426	15516	.	+	.	status known
RGAMF0316	reformat.pl	CDS	17470	17612	.	+	.	status known
RGAMF0318	reformat.pl	CDS	1055	1148	.	+	.	status known
RGAMF0318	reformat.pl	CDS	4813	4889	.	+	.	status known
RGAMF0318	reformat.pl	CDS	10840	10929	.	+	.	status known
RGAMF0318	reformat.pl	CDS	11155	11235	.	+	.	status known
RGAMF0318	reformat.pl	CDS	14714	14770	.	+	.	status known
RGAMF0318	reformat.pl	CDS	16573	16650	.	+	.	status known
RGAMF0318	reformat.pl	CDS	16972	17027	.	+	.	status known
RGAMF0318	reformat.pl	CDS	17134	17173	.	+	.	status known
RGAMF0318	reformat.pl	CDS	18789	18842	.	+	.	status known
RGAMF0318	reformat.pl	CDS	21225	21296	.	+	.	status known
RGAMF0318	reformat.pl	CDS	21393	21509	.	+	.	status known
RGAMF0319	reformat.pl	intron	1038	3937	.	+	.	status known
RGAMF0319	reformat.pl	CDS	3949	4109	.	+	.	status known
RGAMF0319	reformat.pl	CDS	4210	4431	.	+	.	status known
RGAMF0319	reformat.pl	CDS	4557	5525	.	+	.	status known
RGAMF0319	reformat.pl	CDS	5840	6021	.	+	.	status known
RGAMF0319	reformat.pl	CDS	6113	6280	.	+	.	status known
RGAMF0319	reformat.pl	CDS	6366	6496	.	+	.	status known
RGAMF0319	reformat.pl	CDS	6576	6713	.	+	.	status known
RGAMF0319	reformat.pl	CDS	6812	6955	.	+	.	status known
RGAMF0320	reformat.pl	CDS	1012	1086	.	+	.	status known
RGAMF0320	reformat.pl	CDS	1184	1255	.	+	.	status known
RGAMF0320	reformat.pl	CDS	2828	2971	.	+	.	status known
RGAMF0320	reformat.pl	CDS	3656	3720	.	+	.	status known
RGAMF0320	reformat.pl	CDS	4360	4510	.	+	.	status known
RGAMF0320	reformat.pl	CDS	4971	5048	.	+	.	status known
RGAMF0321	reformat.pl	intron	1038	2580	.	+	.	status known
RGAMF0321	reformat.pl	CDS	2661	2715	.	+	.	status known
RGAMF0321	reformat.pl	CDS	3428	3532	.	+	.	status known
RGAMF0321	reformat.pl	CDS	3642	3673	.	+	.	status known
RGAMF0321	reformat.pl	CDS	3751	3855	.	+	.	status known
RGAMF0321	reformat.pl	CDS	5439	5559	.	+	.	status known
RGAMF0321	reformat.pl	CDS	5678	5763	.	+	.	status known
RGAMF0321	reformat.pl	CDS	5841	6010	.	+	.	status known
RGAMF0321	reformat.pl	CDS	7840	7852	.	+	.	status known
RGAMF0322	reformat.pl	intron	1037	2215	.	+	.	status known
RGAMF0322	reformat.pl	CDS	2248	2559	.	+	.	status known
RGAMF0323	reformat.pl	CDS	1082	1125	.	+	.	status known
RGAMF0323	reformat.pl	CDS	1865	2090	.	+	.	status known
RGAMF0323	reformat.pl	CDS	3712	3853	.	+	.	status known
RGAMF0323	reformat.pl	CDS	4033	4052	.	+	.	status known
RGAMF0324	reformat.pl	CDS	1042	1129	.	+	.	status known
RGAMF0324	reformat.pl	CDS	1208	1356	.	+	.	status known
RGAMF0324	reformat.pl	CDS	3291	3461	.	+	.	status known
RGAMF0324	reformat.pl	CDS	5246	5639	.	+	.	status known
RGAMF0324	reformat.pl	CDS	7101	7226	.	+	.	status known
RGAMF0324	reformat.pl	CDS	7336	7562	.	+	.	status known
RGAMF0324	reformat.pl	CDS	9526	9701	.	+	.	status known
RGAMF0324	reformat.pl	CDS	11948	11963	.	+	.	status known
RGAMF0325	reformat.pl	CDS	1032	1123	.	+	.	status known
RGAMF0325	reformat.pl	CDS	8511	8667	.	+	.	status known
RGAMF0325	reformat.pl	CDS	11721	11867	.	+	.	status known
RGAMF0325	reformat.pl	CDS	19614	19760	.	+	.	status known
RGAMF0325	reformat.pl	CDS	20028	20153	.	+	.	status known
RGAMF0326	reformat.pl	CDS	1094	1130	.	+	.	status known
RGAMF0326	reformat.pl	CDS	3440	3637	.	+	.	status known
RGAMF0326	reformat.pl	CDS	6126	6244	.	+	.	status known
RGAMF0326	reformat.pl	CDS	6350	6445	.	+	.	status known
RGAMF0326	reformat.pl	CDS	7388	7450	.	+	.	status known
RGAMF0326	reformat.pl	CDS	7994	8149	.	+	.	status known
RGAMF0326	reformat.pl	CDS	12220	12342	.	+	.	status known
RGAMF0329	reformat.pl	CDS	1018	1410	.	+	.	status known
RGAMF0329	reformat.pl	CDS	2099	2202	.	+	.	status known
RGAMF0329	reformat.pl	CDS	2315	2469	.	+	.	status known
RGAMF0329	reformat.pl	CDS	2558	2729	.	+	.	status known
RGAMF0329	reformat.pl	CDS	4158	4284	.	+	.	status known
RGAMF0329	reformat.pl	CDS	4386	4486	.	+	.	status known
RGAMF0329	reformat.pl	CDS	4686	4900	.	+	.	status known
RGAMF0329	reformat.pl	CDS	7243	7425	.	+	.	status known
RGAMF0329	reformat.pl	CDS	7509	7644	.	+	.	status known
RGAMF0329	reformat.pl	CDS	8225	8300	.	+	.	status known
RGAMF0331	reformat.pl	CDS	1011	1101	.	+	.	status known
RGAMF0331	reformat.pl	CDS	1813	1939	.	+	.	status known
RGAMF0331	reformat.pl	CDS	2014	2113	.	+	.	status known
RGAMF0331	reformat.pl	CDS	7616	7771	.	+	.	status known
RGAMF0331	reformat.pl	CDS	8159	8251	.	+	.	status known
RGAMF0332	reformat.pl	intron	1100	2679	.	+	.	status known
RGAMF0332	reformat.pl	CDS	2687	2886	.	+	.	status known
RGAMF0332	reformat.pl	CDS	3820	3870	.	+	.	status known
RGAMF0332	reformat.pl	CDS	68645	68777	.	+	.	status known
RGAMF0332	reformat.pl	CDS	78609	78756	.	+	.	status known
RGAMF0332	reformat.pl	CDS	81912	82009	.	+	.	status known
RGAMF0333	reformat.pl	intron	1053	3602	.	+	.	status known
RGAMF0333	reformat.pl	CDS	3604	3835	.	+	.	status known
RGAMF0333	reformat.pl	CDS	5379	5506	.	+	.	status known
RGAMF0333	reformat.pl	CDS	5658	5750	.	+	.	status known
RGAMF0333	reformat.pl	CDS	6988	7171	.	+	.	status known
RGAMF0333	reformat.pl	CDS	7941	8059	.	+	.	status known
RGAMF0333	reformat.pl	CDS	12241	12372	.	+	.	status known
RGAMF0333	reformat.pl	CDS	15153	15262	.	+	.	status known
RGAMF0333	reformat.pl	CDS	15356	15500	.	+	.	status known
RGAMF0333	reformat.pl	CDS	15610	15757	.	+	.	status known
RGAMF0333	reformat.pl	CDS	18236	18252	.	+	.	status known
RGAMF0334	reformat.pl	CDS	1267	1983	.	+	.	status known
RGAMF0335	reformat.pl	CDS	1103	1141	.	+	.	status known
RGAMF0335	reformat.pl	CDS	3753	3875	.	+	.	status known
RGAMF0335	reformat.pl	CDS	6009	6182	.	+	.	status known
RGAMF0336	reformat.pl	CDS	1099	1243	.	+	.	status known
RGAMF0336	reformat.pl	CDS	3331	3531	.	+	.	status known
RGAMF0336	reformat.pl	CDS	4281	4373	.	+	.	status known
RGAMF0336	reformat.pl	CDS	5999	6228	.	+	.	status known
RGAMF0337	reformat.pl	intron	1026	1409	.	+	.	status known
RGAMF0337	reformat.pl	CDS	1676	2581	.	+	.	status known
RGAMF0337	reformat.pl	CDS	3872	3962	.	+	.	status known
RGAMF0337	reformat.pl	CDS	5190	5366	.	+	.	status known
RGAMF0337	reformat.pl	CDS	7537	7626	.	+	.	status known
RGAMF0337	reformat.pl	CDS	7868	7986	.	+	.	status known
RGAMF0337	reformat.pl	CDS	9354	9468	.	+	.	status known
RGAMF0337	reformat.pl	CDS	9705	9886	.	+	.	status known
RGAMF0337	reformat.pl	CDS	11653	11880	.	+	.	status known
RGAMF0339	reformat.pl	CDS	1093	1509	.	+	.	status known
RGAMF0339	reformat.pl	CDS	1970	2150	.	+	.	status known
RGAMF0339	reformat.pl	CDS	5513	5682	.	+	.	status known
RGAMF0341	reformat.pl	CDS	1135	1231	.	+	.	status known
RGAMF0341	reformat.pl	CDS	4296	4354	.	+	.	status known
RGAMF0341	reformat.pl	CDS	7601	7792	.	+	.	status known
RGAMF0341	reformat.pl	CDS	13146	13319	.	+	.	status known
RGAMF0341	reformat.pl	CDS	14164	14225	.	+	.	status known
RGAMF0341	reformat.pl	CDS	14327	14420	.	+	.	status known
RGAMF0344	reformat.pl	CDS	1110	2156	.	+	.	status known
RGAMF0345	reformat.pl	CDS	1067	1304	.	+	.	status known
RGAMF0345	reformat.pl	CDS	3609	3750	.	+	.	status known
RGAMF0345	reformat.pl	CDS	4151	4289	.	+	.	status known
RGAMF0345	reformat.pl	CDS	4437	4570	.	+	.	status known
RGAMF0345	reformat.pl	CDS	5630	5790	.	+	.	status known
RGAMF0345	reformat.pl	CDS	6701	6803	.	+	.	status known
RGAMF0345	reformat.pl	CDS	7618	7969	.	+	.	status known
RGAMF0347	reformat.pl	intron	1050	1589	.	+	.	status known
RGAMF0347	reformat.pl	CDS	1607	1688	.	+	.	status known
RGAMF0347	reformat.pl	CDS	1866	1994	.	+	.	status known
RGAMF0347	reformat.pl	CDS	2437	2651	.	+	.	status known
RGAMF0347	reformat.pl	CDS	4656	4793	.	+	.	status known
RGAMF0347	reformat.pl	CDS	5018	5169	.	+	.	status known
RGAMF0347	reformat.pl	CDS	7729	7891	.	+	.	status known
RGAMF0347	reformat.pl	CDS	8043	8151	.	+	.	status known
RGAMF0347	reformat.pl	CDS	8941	9063	.	+	.	status known
RGAMF0347	reformat.pl	CDS	10004	10118	.	+	.	status known
RGAMF0347	reformat.pl	CDS	10321	10384	.	+	.	status known
RGAMF0347	reformat.pl	CDS	11539	11742	.	+	.	status known
RGAMF0347	reformat.pl	CDS	11865	11959	.	+	.	status known
RGAMF0347	reformat.pl	CDS	12055	12226	.	+	.	status known
RGAMF0347	reformat.pl	CDS	14530	14622	.	+	.	status known
RGAMF0348	reformat.pl	intron	1024	1779	.	+	.	status known
RGAMF0348	reformat.pl	CDS	1780	1929	.	+	.	status known
RGAMF0348	reformat.pl	CDS	4119	4293	.	+	.	status known
RGAMF0348	reformat.pl	CDS	6424	6501	.	+	.	status known
RGAMF0348	reformat.pl	CDS	6597	6652	.	+	.	status known
RGAMF0348	reformat.pl	CDS	7014	7055	.	+	.	status known
RGAMF0349	reformat.pl	intron	1055	1246	.	+	.	status known
RGAMF0349	reformat.pl	CDS	1259	1317	.	+	.	status known
RGAMF0349	reformat.pl	CDS	3368	3734	.	+	.	status known
RGAMF0350	reformat.pl	CDS	1052	1121	.	+	.	status known
RGAMF0350	reformat.pl	CDS	4099	4259	.	+	.	status known
RGAMF0350	reformat.pl	CDS	4396	4505	.	+	.	status known
RGAMF0350	reformat.pl	CDS	9818	9939	.	+	.	status known
RGAMF0350	reformat.pl	CDS	15834	15967	.	+	.	status known
RGAMF0350	reformat.pl	CDS	16641	16717	.	+	.	status known
RGAMF0350	reformat.pl	CDS	17160	17316	.	+	.	status known
RGAMF0350	reformat.pl	CDS	18795	18953	.	+	.	status known
RGAMF0352	reformat.pl	CDS	1086	1154	.	+	.	status known
RGAMF0352	reformat.pl	CDS	6035	6150	.	+	.	status known
RGAMF0352	reformat.pl	CDS	15100	15228	.	+	.	status known
RGAMF0352	reformat.pl	CDS	23558	23633	.	+	.	status known
RGAMF0352	reformat.pl	CDS	24039	24116	.	+	.	status known
RGAMF0352	reformat.pl	CDS	24847	24971	.	+	.	status known
RGAMF0352	reformat.pl	CDS	26298	26464	.	+	.	status known
RGAMF0352	reformat.pl	CDS	28302	28489	.	+	.	status known
RGAMF0352	reformat.pl	CDS	30602	30758	.	+	.	status known
RGAMF0352	reformat.pl	CDS	31322	31441	.	+	.	status known
RGAMF0352	reformat.pl	CDS	33172	33366	.	+	.	status known
RGAMF0352	reformat.pl	CDS	34110	34186	.	+	.	status known
RGAMF0352	reformat.pl	CDS	36647	36793	.	+	.	status known
RGAMF0352	reformat.pl	CDS	38953	39111	.	+	.	status known
RGAMF0352	reformat.pl	CDS	43030	43278	.	+	.	status known
RGAMF0353	reformat.pl	CDS	1043	1059	.	+	.	status known
RGAMF0353	reformat.pl	CDS	1513	1584	.	+	.	status known
RGAMF0353	reformat.pl	CDS	1703	1799	.	+	.	status known
RGAMF0353	reformat.pl	CDS	2341	2408	.	+	.	status known
RGAMF0353	reformat.pl	CDS	2513	2582	.	+	.	status known
RGAMF0353	reformat.pl	CDS	4120	4191	.	+	.	status known
RGAMF0353	reformat.pl	CDS	4292	4438	.	+	.	status known
RGAMF0353	reformat.pl	CDS	4653	4742	.	+	.	status known
RGAMF0353	reformat.pl	CDS	5043	5180	.	+	.	status known
RGAMF0353	reformat.pl	CDS	9657	10427	.	+	.	status known
RGAMF0354	reformat.pl	CDS	1116	1338	.	+	.	status known
RGAMF0354	reformat.pl	CDS	2989	3117	.	+	.	status known
RGAMF0354	reformat.pl	CDS	8030	8193	.	+	.	status known
RGAMF0354	reformat.pl	CDS	10344	10463	.	+	.	status known
RGAMF0355	reformat.pl	intron	1031	1373	.	+	.	status known
RGAMF0355	reformat.pl	CDS	1409	1458	.	+	.	status known
RGAMF0355	reformat.pl	CDS	4561	4624	.	+	.	status known
RGAMF0355	reformat.pl	CDS	7834	7905	.	+	.	status known
RGAMF0355	reformat.pl	CDS	8045	8104	.	+	.	status known
RGAMF0355	reformat.pl	intron	8108	9385	.	+	.	status known
RGAMF0356	reformat.pl	CDS	1352	1414	.	+	.	status known
RGAMF0356	reformat.pl	CDS	18746	18860	.	+	.	status known
RGAMF0356	reformat.pl	CDS	21559	21702	.	+	.	status known
RGAMF0356	reformat.pl	CDS	24057	24157	.	+	.	status known
RGAMF0356	reformat.pl	CDS	25643	25745	.	+	.	status known
RGAMF0356	reformat.pl	CDS	25843	25937	.	+	.	status known
RGAMF0356	reformat.pl	CDS	27071	27177	.	+	.	status known
RGAMF0356	reformat.pl	CDS	28080	28196	.	+	.	status known
RGAMF0356	reformat.pl	CDS	28334	28397	.	+	.	status known
RGAMF0356	reformat.pl	CDS	29479	29567	.	+	.	status known
RGAMF0356	reformat.pl	CDS	30460	30530	.	+	.	status known
RGAMF0356	reformat.pl	CDS	33341	33435	.	+	.	status known
RGAMF0356	reformat.pl	CDS	33700	33798	.	+	.	status known
RGAMF0356	reformat.pl	CDS	35946	36014	.	+	.	status known
RGAMF0356	reformat.pl	CDS	36187	36265	.	+	.	status known
RGAMF0356	reformat.pl	CDS	36344	36464	.	+	.	status known
RGAMF0356	reformat.pl	CDS	39038	39044	.	+	.	status known
RGAMF0357	reformat.pl	CDS	1001	1112	.	+	.	status known
RGAMF0357	reformat.pl	CDS	1422	1622	.	+	.	status known
RGAMF0357	reformat.pl	CDS	2515	2909	.	+	.	status known
RGAMF0357	reformat.pl	CDS	3008	3145	.	+	.	status known
RGAMF0357	reformat.pl	CDS	3259	3424	.	+	.	status known
RGAMF0357	reformat.pl	CDS	4217	4395	.	+	.	status known
RGAMF0358	reformat.pl	CDS	1001	1330	.	+	.	status known
RGAMF0359	reformat.pl	intron	1096	9055	.	+	.	status known
RGAMF0359	reformat.pl	CDS	9265	9296	.	+	.	status known
RGAMF0359	reformat.pl	CDS	16401	16485	.	+	.	status known
RGAMF0359	reformat.pl	CDS	16866	16940	.	+	.	status known
RGAMF0359	reformat.pl	CDS	19044	19250	.	+	.	status known
RGAMF0359	reformat.pl	CDS	20145	20313	.	+	.	status known
RGAMF0359	reformat.pl	CDS	25122	25224	.	+	.	status known
RGAMF0359	reformat.pl	CDS	25358	25586	.	+	.	status known
RGAMF0359	reformat.pl	CDS	25656	25757	.	+	.	status known
RGAMF0359	reformat.pl	CDS	28372	28528	.	+	.	status known
RGAMF0359	reformat.pl	CDS	29500	29573	.	+	.	status known
RGAMF0360	reformat.pl	CDS	1125	1211	.	+	.	status known
RGAMF0360	reformat.pl	CDS	1496	1633	.	+	.	status known
RGAMF0360	reformat.pl	CDS	2746	2813	.	+	.	status known
RGAMF0360	reformat.pl	CDS	6656	6753	.	+	.	status known
RGAMF0360	reformat.pl	CDS	6836	7017	.	+	.	status known
RGAMF0360	reformat.pl	CDS	9118	9254	.	+	.	status known
RGAMF0360	reformat.pl	CDS	9385	9483	.	+	.	status known
RGAMF0360	reformat.pl	CDS	9607	9676	.	+	.	status known
RGAMF0360	reformat.pl	CDS	9757	9948	.	+	.	status known
RGAMF0361	reformat.pl	intron	1173	4422	.	+	.	status known
RGAMF0361	reformat.pl	CDS	4615	4686	.	+	.	status known
RGAMF0361	reformat.pl	CDS	6386	6565	.	+	.	status known
RGAMF0361	reformat.pl	CDS	7108	7307	.	+	.	status known
RGAMF0361	reformat.pl	CDS	7390	7554	.	+	.	status known
RGAMF0361	reformat.pl	CDS	9246	9411	.	+	.	status known
RGAMF0361	reformat.pl	CDS	9618	9765	.	+	.	status known
RGAMF0361	reformat.pl	CDS	9877	9985	.	+	.	status known
RGAMF0361	reformat.pl	CDS	10132	10336	.	+	.	status known
RGAMF0361	reformat.pl	CDS	13970	14059	.	+	.	status known
RGAMF0362	reformat.pl	CDS	1370	1580	.	+	.	status known
RGAMF0362	reformat.pl	CDS	3587	3800	.	+	.	status known
RGAMF0362	reformat.pl	CDS	6423	6595	.	+	.	status known
RGAMF0362	reformat.pl	CDS	8482	8657	.	+	.	status known
RGAMF0362	reformat.pl	CDS	8745	9362	.	+	.	status known
RGAMF0367	reformat.pl	CDS	1263	1318	.	+	.	status known
RGAMF0367	reformat.pl	CDS	1851	1928	.	+	.	status known
RGAMF0367	reformat.pl	CDS	3692	3728	.	+	.	status known
RGAMF0367	reformat.pl	CDS	3853	3939	.	+	.	status known
RGAMF0367	reformat.pl	CDS	4015	4065	.	+	.	status known
RGAMF0367	reformat.pl	CDS	4145	4199	.	+	.	status known
RGAMF0367	reformat.pl	CDS	4274	4379	.	+	.	status known
RGAMF0367	reformat.pl	CDS	5466	5556	.	+	.	status known
RGAMF0367	reformat.pl	CDS	5640	5727	.	+	.	status known
RGAMF0367	reformat.pl	CDS	5801	5908	.	+	.	status known
RGAMF0367	reformat.pl	CDS	7157	7220	.	+	.	status known
RGAMF0367	reformat.pl	CDS	9001	9104	.	+	.	status known
RGAMF0367	reformat.pl	CDS	9193	9295	.	+	.	status known
RGAMF0367	reformat.pl	CDS	11526	11565	.	+	.	status known
RGAMF0367	reformat.pl	CDS	11916	12026	.	+	.	status known
RGAMF0371	reformat.pl	CDS	1112	1216	.	+	.	status known
RGAMF0371	reformat.pl	CDS	1444	1653	.	+	.	status known
RGAMF0371	reformat.pl	CDS	1769	1876	.	+	.	status known
RGAMF0371	reformat.pl	CDS	1966	2592	.	+	.	status known
RGAMF0372	reformat.pl	CDS	1018	1078	.	+	.	status known
RGAMF0372	reformat.pl	CDS	3952	4084	.	+	.	status known
RGAMF0372	reformat.pl	CDS	7393	7502	.	+	.	status known
RGAMF0372	reformat.pl	CDS	10018	10043	.	+	.	status known
RGAMF0373	reformat.pl	CDS	1001	1154	.	+	.	status known
RGAMF0373	reformat.pl	CDS	11251	11654	.	+	.	status known
RGAMF0373	reformat.pl	CDS	17682	18131	.	+	.	status known
RGAMF0373	reformat.pl	CDS	20745	20940	.	+	.	status known
RGAMF0373	reformat.pl	CDS	21999	22237	.	+	.	status known
RGAMF0373	reformat.pl	CDS	23835	24011	.	+	.	status known
RGAMF0373	reformat.pl	CDS	25839	25968	.	+	.	status known
RGAMF0373	reformat.pl	CDS	27714	27870	.	+	.	status known
RGAMF0373	reformat.pl	CDS	29360	29492	.	+	.	status known
RGAMF0373	reformat.pl	CDS	29814	29927	.	+	.	status known
RGAMF0373	reformat.pl	CDS	32122	32236	.	+	.	status known
RGAMF0373	reformat.pl	CDS	32720	32854	.	+	.	status known
RGAMF0373	reformat.pl	CDS	33843	34012	.	+	.	status known
RGAMF0374	reformat.pl	CDS	1034	1225	.	+	.	status known
RGAMF0374	reformat.pl	CDS	1670	1847	.	+	.	status known
RGAMF0374	reformat.pl	CDS	6713	6870	.	+	.	status known
RGAMF0374	reformat.pl	CDS	21485	21626	.	+	.	status known
RGAMF0374	reformat.pl	CDS	45603	45736	.	+	.	status known
RGAMF0375	reformat.pl	intron	1044	2778	.	+	.	status known
RGAMF0375	reformat.pl	CDS	2781	2974	.	+	.	status known
RGAMF0375	reformat.pl	CDS	3058	3172	.	+	.	status known
RGAMF0375	reformat.pl	CDS	3580	3656	.	+	.	status known
RGAMF0375	reformat.pl	CDS	4741	4806	.	+	.	status known
RGAMF0375	reformat.pl	CDS	4899	4953	.	+	.	status known
RGAMF0375	reformat.pl	CDS	5754	5858	.	+	.	status known
RGAMF0375	reformat.pl	CDS	7945	8024	.	+	.	status known
RGAMF0375	reformat.pl	CDS	8140	8257	.	+	.	status known
RGAMF0375	reformat.pl	CDS	8327	8425	.	+	.	status known
RGAMF0375	reformat.pl	CDS	8509	8661	.	+	.	status known
RGAMF0376	reformat.pl	CDS	1139	2186	.	+	.	status known
RGAMF0376	reformat.pl	CDS	3541	3986	.	+	.	status known
RGAMF0379	reformat.pl	CDS	1001	1174	.	+	.	status known
RGAMF0379	reformat.pl	CDS	1704	1808	.	+	.	status known
RGAMF0379	reformat.pl	CDS	1891	1987	.	+	.	status known
RGAMF0379	reformat.pl	CDS	2083	2519	.	+	.	status known
RGAMF0383	reformat.pl	CDS	1131	1187	.	+	.	status known
RGAMF0383	reformat.pl	CDS	2466	2556	.	+	.	status known
RGAMF0383	reformat.pl	CDS	2650	2750	.	+	.	status known
RGAMF0383	reformat.pl	CDS	5810	5908	.	+	.	status known
RGAMF0383	reformat.pl	CDS	7314	7451	.	+	.	status known
RGAMF0383	reformat.pl	CDS	7563	7772	.	+	.	status known
RGAMF0383	reformat.pl	CDS	10097	10258	.	+	.	status known
RGAMF0383	reformat.pl	CDS	10361	10557	.	+	.	status known
RGAMF0383	reformat.pl	CDS	13708	13809	.	+	.	status known
RGAMF0383	reformat.pl	CDS	30267	30291	.	+	.	status known
RGAMF0384	reformat.pl	CDS	1056	1188	.	+	.	status known
RGAMF0384	reformat.pl	CDS	1615	1786	.	+	.	status known
RGAMF0384	reformat.pl	CDS	1882	2027	.	+	.	status known
RGAMF0384	reformat.pl	CDS	4492	4668	.	+	.	status known
RGAMF0384	reformat.pl	CDS	4787	4866	.	+	.	status known
RGAMF0384	reformat.pl	CDS	5643	5752	.	+	.	status known
RGAMF0384	reformat.pl	CDS	7094	7266	.	+	.	status known
RGAMF0384	reformat.pl	CDS	8904	9028	.	+	.	status known
RGAMF0384	reformat.pl	intron	9039	9132	.	+	.	status known
RGAMF0385	reformat.pl	CDS	1366	1430	.	+	.	status known
RGAMF0385	reformat.pl	CDS	1533	1659	.	+	.	status known
RGAMF0385	reformat.pl	CDS	5403	5566	.	+	.	status known
RGAMF0385	reformat.pl	CDS	5653	5742	.	+	.	status known
RGAMF0385	reformat.pl	CDS	8823	8932	.	+	.	status known
RGAMF0385	reformat.pl	CDS	9288	9371	.	+	.	status known
RGAMF0385	reformat.pl	CDS	9486	9616	.	+	.	status known
RGAMF0386	reformat.pl	CDS	1300	1368	.	+	.	status known
RGAMF0386	reformat.pl	CDS	2543	2606	.	+	.	status known
RGAMF0386	reformat.pl	CDS	2697	2824	.	+	.	status known
RGAMF0386	reformat.pl	CDS	3108	3229	.	+	.	status known
RGAMF0386	reformat.pl	CDS	5852	5946	.	+	.	status known
RGAMF0386	reformat.pl	CDS	6047	6205	.	+	.	status known
RGAMF0386	reformat.pl	CDS	9954	10088	.	+	.	status known
RGAMF0386	reformat.pl	CDS	10170	10264	.	+	.	status known
RGAMF0386	reformat.pl	CDS	10404	10548	.	+	.	status known
RGAMF0386	reformat.pl	CDS	12434	12603	.	+	.	status known
RGAMF0386	reformat.pl	CDS	16516	16688	.	+	.	status known
RGAMF0386	reformat.pl	CDS	20165	20228	.	+	.	status known
RGAMF0387	reformat.pl	CDS	1186	1389	.	+	.	status known
RGAMF0387	reformat.pl	CDS	5174	5250	.	+	.	status known
RGAMF0387	reformat.pl	CDS	9216	9352	.	+	.	status known
RGAMF0387	reformat.pl	CDS	9447	9612	.	+	.	status known
RGAMF0387	reformat.pl	CDS	12175	12301	.	+	.	status known
RGAMF0389	reformat.pl	CDS	1073	1425	.	+	.	status known
RGAMF0389	reformat.pl	CDS	1499	1633	.	+	.	status known
RGAMF0389	reformat.pl	CDS	1798	1935	.	+	.	status known
RGAMF0389	reformat.pl	CDS	3248	3353	.	+	.	status known
RGAMF0389	reformat.pl	CDS	3434	3634	.	+	.	status known
RGAMF0389	reformat.pl	CDS	3716	3906	.	+	.	status known
RGAMF0389	reformat.pl	CDS	5321	5420	.	+	.	status known
RGAMF0389	reformat.pl	CDS	5508	5639	.	+	.	status known
RGAMF0390	reformat.pl	intron	1110	2266	.	+	.	status known
RGAMF0390	reformat.pl	CDS	2288	2438	.	+	.	status known
RGAMF0390	reformat.pl	CDS	3394	3558	.	+	.	status known
RGAMF0390	reformat.pl	CDS	3728	4536	.	+	.	status known
RGAMF0391	reformat.pl	CDS	1154	1286	.	+	.	status known
RGAMF0391	reformat.pl	CDS	3665	3841	.	+	.	status known
RGAMF0391	reformat.pl	CDS	4006	4037	.	+	.	status known
RGAMF0392	reformat.pl	CDS	1275	1493	.	+	.	status known
RGAMF0392	reformat.pl	CDS	1797	2729	.	+	.	status known
RGAMF0393	reformat.pl	CDS	1001	3367	.	+	.	status known
RGAMF0396	reformat.pl	CDS	1001	2062	.	+	.	status known
RGAMF0397	reformat.pl	intron	1091	6883	.	+	.	status known
RGAMF0397	reformat.pl	CDS	6892	8064	.	+	.	status known
RGAMF0398	reformat.pl	CDS	1025	1202	.	+	.	status known
RGAMF0398	reformat.pl	CDS	15147	15330	.	+	.	status known
RGAMF0398	reformat.pl	CDS	20200	20350	.	+	.	status known
RGAMF0398	reformat.pl	CDS	22983	23130	.	+	.	status known
RGAMF0398	reformat.pl	CDS	26298	26464	.	+	.	status known
RGAMF0398	reformat.pl	CDS	26557	26694	.	+	.	status known
RGAMF0398	reformat.pl	CDS	27210	27331	.	+	.	status known
RGAMF0398	reformat.pl	CDS	27427	27500	.	+	.	status known
RGAMF0398	reformat.pl	CDS	28101	28174	.	+	.	status known
RGAMF0398	reformat.pl	CDS	38285	38359	.	+	.	status known
RGAMF0401	reformat.pl	CDS	1001	1177	.	+	.	status known
RGAMF0401	reformat.pl	CDS	1290	1317	.	+	.	status known
RGAMF0401	reformat.pl	CDS	1422	1493	.	+	.	status known
RGAMF0401	reformat.pl	CDS	4820	5247	.	+	.	status known
RGAMF0402	reformat.pl	CDS	1039	1106	.	+	.	status known
RGAMF0402	reformat.pl	CDS	2901	3051	.	+	.	status known
RGAMF0402	reformat.pl	CDS	3126	3249	.	+	.	status known
RGAMF0402	reformat.pl	CDS	6281	6399	.	+	.	status known
RGAMF0402	reformat.pl	CDS	6696	6892	.	+	.	status known
RGAMF0402	reformat.pl	CDS	12105	12227	.	+	.	status known
RGAMF0402	reformat.pl	CDS	18498	18642	.	+	.	status known
RGAMF0402	reformat.pl	CDS	19416	19514	.	+	.	status known
RGAMF0402	reformat.pl	CDS	21052	21213	.	+	.	status known
RGAMF0403	reformat.pl	CDS	1011	1089	.	+	.	status known
RGAMF0403	reformat.pl	CDS	1643	1841	.	+	.	status known
RGAMF0403	reformat.pl	CDS	1982	2108	.	+	.	status known
RGAMF0403	reformat.pl	CDS	2809	2909	.	+	.	status known
RGAMF0403	reformat.pl	CDS	3137	3270	.	+	.	status known
RGAMF0403	reformat.pl	CDS	4158	4266	.	+	.	status known
RGAMF0403	reformat.pl	CDS	4345	4408	.	+	.	status known
RGAMF0403	reformat.pl	CDS	6644	6730	.	+	.	status known
RGAMF0403	reformat.pl	CDS	6829	6926	.	+	.	status known
RGAMF0403	reformat.pl	CDS	7979	8048	.	+	.	status known
RGAMF0404	reformat.pl	CDS	1001	1129	.	+	.	status known
RGAMF0404	reformat.pl	CDS	1545	1622	.	+	.	status known
RGAMF0404	reformat.pl	CDS	1801	2004	.	+	.	status known
RGAMF0404	reformat.pl	CDS	3205	3351	.	+	.	status known
RGAMF0406	reformat.pl	CDS	1018	1079	.	+	.	status known
RGAMF0406	reformat.pl	CDS	4398	4497	.	+	.	status known
RGAMF0406	reformat.pl	CDS	7194	7202	.	+	.	status known
RGAMF0407	reformat.pl	intron	1028	1505	.	+	.	status known
RGAMF0407	reformat.pl	CDS	1507	1711	.	+	.	status known
RGAMF0407	reformat.pl	CDS	3747	3814	.	+	.	status known
RGAMF0407	reformat.pl	CDS	3918	4010	.	+	.	status known
RGAMF0407	reformat.pl	CDS	4108	4209	.	+	.	status known
RGAMF0407	reformat.pl	CDS	4491	4596	.	+	.	status known
RGAMF0407	reformat.pl	CDS	6186	6308	.	+	.	status known
RGAMF0407	reformat.pl	CDS	8303	8379	.	+	.	status known
RGAMF0407	reformat.pl	CDS	8468	8570	.	+	.	status known
RGAMF0407	reformat.pl	CDS	10650	10789	.	+	.	status known
RGAMF0409	reformat.pl	CDS	1093	1102	.	+	.	status known
RGAMF0409	reformat.pl	CDS	2814	2921	.	+	.	status known
RGAMF0409	reformat.pl	CDS	4864	5016	.	+	.	status known
RGAMF0409	reformat.pl	CDS	5112	5206	.	+	.	status known
RGAMF0409	reformat.pl	CDS	5805	5975	.	+	.	status known
RGAMF0409	reformat.pl	CDS	6690	6822	.	+	.	status known
RGAMF0409	reformat.pl	CDS	6901	7013	.	+	.	status known
RGAMF0409	reformat.pl	CDS	7100	7245	.	+	.	status known
RGAMF0409	reformat.pl	CDS	9021	9045	.	+	.	status known
RGAMF0410	reformat.pl	CDS	1084	1140	.	+	.	status known
RGAMF0410	reformat.pl	CDS	1529	1700	.	+	.	status known
RGAMF0410	reformat.pl	CDS	3089	3147	.	+	.	status known
RGAMF0410	reformat.pl	CDS	5274	5392	.	+	.	status known
RGAMF0410	reformat.pl	CDS	7042	7215	.	+	.	status known
RGAMF0410	reformat.pl	CDS	7296	7416	.	+	.	status known
RGAMF0410	reformat.pl	CDS	10764	10844	.	+	.	status known
RGAMF0411	reformat.pl	CDS	1245	1316	.	+	.	status known
RGAMF0411	reformat.pl	CDS	3897	3971	.	+	.	status known
RGAMF0411	reformat.pl	CDS	4389	6011	.	+	.	status known
RGAMF0412	reformat.pl	CDS	1138	1319	.	+	.	status known
RGAMF0412	reformat.pl	CDS	16254	16545	.	+	.	status known
RGAMF0412	reformat.pl	CDS	22042	22190	.	+	.	status known
RGAMF0412	reformat.pl	CDS	22272	22321	.	+	.	status known
RGAMF0412	reformat.pl	CDS	24742	24900	.	+	.	status known
RGAMF0412	reformat.pl	CDS	27296	27408	.	+	.	status known
RGAMF0412	reformat.pl	CDS	31727	31970	.	+	.	status known
RGAMF0412	reformat.pl	CDS	32080	33353	.	+	.	status known
RGAMF0413	reformat.pl	CDS	1018	1228	.	+	.	status known
RGAMF0413	reformat.pl	CDS	2638	3248	.	+	.	status known
RGAMF0414	reformat.pl	intron	1029	2814	.	+	.	status known
RGAMF0414	reformat.pl	CDS	2829	2871	.	+	.	status known
RGAMF0414	reformat.pl	CDS	2974	3039	.	+	.	status known
RGAMF0414	reformat.pl	CDS	5307	5396	.	+	.	status known
RGAMF0414	reformat.pl	CDS	5511	5683	.	+	.	status known
RGAMF0414	reformat.pl	CDS	6062	6190	.	+	.	status known
RGAMF0414	reformat.pl	CDS	8724	8855	.	+	.	status known
RGAMF0416	reformat.pl	intron	1192	4752	.	+	.	status known
RGAMF0416	reformat.pl	CDS	4781	4885	.	+	.	status known
RGAMF0416	reformat.pl	CDS	6540	6684	.	+	.	status known
RGAMF0416	reformat.pl	CDS	9945	10087	.	+	.	status known
RGAMF0416	reformat.pl	CDS	12786	12900	.	+	.	status known
RGAMF0416	reformat.pl	CDS	13029	13185	.	+	.	status known
RGAMF0416	reformat.pl	CDS	14443	14533	.	+	.	status known
RGAMF0416	reformat.pl	CDS	15318	15401	.	+	.	status known
RGAMF0416	reformat.pl	CDS	16641	16826	.	+	.	status known
RGAMF0416	reformat.pl	CDS	16928	17167	.	+	.	status known
RGAMF0416	reformat.pl	CDS	19869	19964	.	+	.	status known
RGAMF0417	reformat.pl	CDS	1020	1243	.	+	.	status known
RGAMF0417	reformat.pl	CDS	2020	2125	.	+	.	status known
RGAMF0417	reformat.pl	CDS	2443	2650	.	+	.	status known
RGAMF0417	reformat.pl	CDS	2743	2831	.	+	.	status known
RGAMF0417	reformat.pl	CDS	3046	3303	.	+	.	status known
RGAMF0417	reformat.pl	CDS	3414	3446	.	+	.	status known
RGAMF0418	reformat.pl	intron	1149	3215	.	+	.	status known
RGAMF0418	reformat.pl	CDS	3250	3306	.	+	.	status known
RGAMF0418	reformat.pl	CDS	3775	3920	.	+	.	status known
RGAMF0418	reformat.pl	CDS	4506	4569	.	+	.	status known
RGAMF0418	reformat.pl	CDS	8560	8716	.	+	.	status known
RGAMF0418	reformat.pl	CDS	8812	8878	.	+	.	status known
RGAMF0418	reformat.pl	CDS	12990	13191	.	+	.	status known
RGAMF0418	reformat.pl	CDS	16014	16230	.	+	.	status known
RGAMF0418	reformat.pl	CDS	19477	19583	.	+	.	status known
RGAMF0419	reformat.pl	intron	1042	2178	.	+	.	status known
RGAMF0419	reformat.pl	CDS	2189	2378	.	+	.	status known
RGAMF0419	reformat.pl	CDS	2505	2547	.	+	.	status known
RGAMF0419	reformat.pl	CDS	2647	2717	.	+	.	status known
RGAMF0419	reformat.pl	CDS	3064	3213	.	+	.	status known
RGAMF0419	reformat.pl	CDS	3579	3751	.	+	.	status known
RGAMF0419	reformat.pl	CDS	3833	3923	.	+	.	status known
RGAMF0419	reformat.pl	CDS	4212	4481	.	+	.	status known
RGAMF0419	reformat.pl	CDS	4558	4697	.	+	.	status known
RGAMF0420	reformat.pl	intron	1019	4032	.	+	.	status known
RGAMF0420	reformat.pl	CDS	4036	4917	.	+	.	status known
RGAMF0422	reformat.pl	intron	1029	11487	.	+	.	status known
RGAMF0422	reformat.pl	CDS	11541	11857	.	+	.	status known
RGAMF0422	reformat.pl	CDS	18785	18884	.	+	.	status known
RGAMF0422	reformat.pl	CDS	21189	21275	.	+	.	status known
RGAMF0422	reformat.pl	CDS	22678	22843	.	+	.	status known
RGAMF0422	reformat.pl	CDS	26229	26503	.	+	.	status known
RGAMF0422	reformat.pl	CDS	31461	31541	.	+	.	status known
RGAMF0422	reformat.pl	CDS	31648	31723	.	+	.	status known
RGAMF0422	reformat.pl	CDS	31929	31994	.	+	.	status known
RGAMF0422	reformat.pl	CDS	44227	44243	.	+	.	status known
RGAMF0424	reformat.pl	CDS	1204	2181	.	+	.	status known
RGAMF0426	reformat.pl	intron	1034	1889	.	+	.	status known
RGAMF0426	reformat.pl	CDS	1891	1966	.	+	.	status known
RGAMF0426	reformat.pl	CDS	2634	2798	.	+	.	status known
RGAMF0426	reformat.pl	CDS	2880	3011	.	+	.	status known
RGAMF0426	reformat.pl	CDS	3102	3238	.	+	.	status known
RGAMF0427	reformat.pl	CDS	1085	1337	.	+	.	status known
RGAMF0427	reformat.pl	CDS	2194	2384	.	+	.	status known
RGAMF0427	reformat.pl	CDS	2504	2743	.	+	.	status known
RGAMF0428	reformat.pl	CDS	1028	1157	.	+	.	status known
RGAMF0428	reformat.pl	CDS	1234	1280	.	+	.	status known
RGAMF0428	reformat.pl	CDS	1563	1616	.	+	.	status known
RGAMF0428	reformat.pl	CDS	2727	2924	.	+	.	status known
RGAMF0428	reformat.pl	CDS	3890	3949	.	+	.	status known
RGAMF0428	reformat.pl	CDS	4304	4530	.	+	.	status known
RGAMF0428	reformat.pl	CDS	5095	5198	.	+	.	status known
RGAMF0428	reformat.pl	CDS	6468	6622	.	+	.	status known
RGAMF0429	reformat.pl	CDS	1151	1240	.	+	.	status known
RGAMF0429	reformat.pl	CDS	1310	1421	.	+	.	status known
RGAMF0429	reformat.pl	CDS	3557	3720	.	+	.	status known
RGAMF0429	reformat.pl	CDS	3920	4172	.	+	.	status known
RGAMF0429	reformat.pl	CDS	6492	6616	.	+	.	status known
RGAMF0429	reformat.pl	CDS	7036	7186	.	+	.	status known
RGAMF0429	reformat.pl	CDS	7629	7738	.	+	.	status known
RGAMF0431	reformat.pl	CDS	1001	1087	.	+	.	status known
RGAMF0431	reformat.pl	CDS	7349	7585	.	+	.	status known
RGAMF0431	reformat.pl	CDS	11964	12143	.	+	.	status known
RGAMF0431	reformat.pl	CDS	12919	12972	.	+	.	status known
RGAMF0431	reformat.pl	CDS	14230	14322	.	+	.	status known
RGAMF0431	reformat.pl	CDS	14394	14451	.	+	.	status known
RGAMF0431	reformat.pl	CDS	15663	15722	.	+	.	status known
RGAMF0431	reformat.pl	CDS	15835	15976	.	+	.	status known
RGAMF0431	reformat.pl	CDS	16499	16538	.	+	.	status known
RGAMF0431	reformat.pl	CDS	19014	19084	.	+	.	status known
RGAMF0431	reformat.pl	CDS	19156	19237	.	+	.	status known
RGAMF0431	reformat.pl	CDS	19342	19386	.	+	.	status known
RGAMF0432	reformat.pl	CDS	1001	1129	.	+	.	status known
RGAMF0432	reformat.pl	CDS	1216	1540	.	+	.	status known
RGAMF0432	reformat.pl	CDS	1645	1806	.	+	.	status known
RGAMF0432	reformat.pl	CDS	2611	2802	.	+	.	status known
RGAMF0432	reformat.pl	CDS	2887	3068	.	+	.	status known
RGAMF0432	reformat.pl	CDS	4569	4712	.	+	.	status known
RGAMF0434	reformat.pl	CDS	1007	2503	.	+	.	status known
RGAMF0435	reformat.pl	CDS	1061	1133	.	+	.	status known
RGAMF0435	reformat.pl	CDS	1742	1914	.	+	.	status known
RGAMF0435	reformat.pl	CDS	2020	2121	.	+	.	status known
RGAMF0435	reformat.pl	CDS	2216	2266	.	+	.	status known
