# Supplementary material for: Automatic generation of gene finders for eukaryotic species
Source: BMC Bioinformatics. 2006 May 21;7:263. doi: 10.1186/1471-2105-7-263 (PMC1522026; doi:10.1186/1471-2105-7-263)
Supplement: Additional File 17 — The annotation part of the training set for H. sapiens. The file is in GFF format and packed using bzip2. [file 1471-2105-7-263-S17.bz2 › 1471-2105-7-263-S17]

RGDPZ0003	reformat.pl	CDS	10077	10148	.	+	.	status known
RGDPZ0003	reformat.pl	CDS	20377	20424	.	+	.	status known
RGDPZ0003	reformat.pl	CDS	22290	22407	.	+	.	status known
RGDPZ0003	reformat.pl	CDS	22691	22786	.	+	.	status known
RGDPZ0003	reformat.pl	CDS	23612	23712	.	+	.	status known
RGDPZ0003	reformat.pl	CDS	27368	27511	.	+	.	status known
RGDPZ0003	reformat.pl	CDS	28535	28685	.	+	.	status known
RGDPZ0003	reformat.pl	CDS	30075	30170	.	+	.	status known
RGDPZ0003	reformat.pl	CDS	30907	31020	.	+	.	status known
RGDPZ0003	reformat.pl	CDS	32453	32517	.	+	.	status known
RGDPZ0003	reformat.pl	CDS	34672	34829	.	+	.	status known
RGDPZ0003	reformat.pl	CDS	35740	35860	.	+	.	status known
RGDPZ0004	reformat.pl	CDS	10001	10153	.	+	.	status known
RGDPZ0004	reformat.pl	CDS	13274	13477	.	+	.	status known
RGDPZ0004	reformat.pl	CDS	16515	16559	.	+	.	status known
RGDPZ0004	reformat.pl	CDS	17690	17769	.	+	.	status known
RGDPZ0004	reformat.pl	CDS	22306	22477	.	+	.	status known
RGDPZ0004	reformat.pl	CDS	22702	22748	.	+	.	status known
RGDPZ0004	reformat.pl	CDS	23844	23934	.	+	.	status known
RGDPZ0004	reformat.pl	CDS	24715	24784	.	+	.	status known
RGDPZ0004	reformat.pl	CDS	24930	25077	.	+	.	status known
RGDPZ0004	reformat.pl	CDS	26423	26513	.	+	.	status known
RGDPZ0004	reformat.pl	CDS	27718	27807	.	+	.	status known
RGDPZ0004	reformat.pl	CDS	28322	28498	.	+	.	status known
RGDPZ0004	reformat.pl	CDS	29878	29964	.	+	.	status known
RGDPZ0005	reformat.pl	CDS	10063	10189	.	+	.	status known
RGDPZ0005	reformat.pl	CDS	12012	12165	.	+	.	status known
RGDPZ0005	reformat.pl	CDS	12750	12862	.	+	.	status known
RGDPZ0005	reformat.pl	CDS	13581	13693	.	+	.	status known
RGDPZ0005	reformat.pl	CDS	14919	15033	.	+	.	status known
RGDPZ0005	reformat.pl	CDS	16087	16162	.	+	.	status known
RGDPZ0005	reformat.pl	CDS	17949	18056	.	+	.	status known
RGDPZ0005	reformat.pl	CDS	19091	19224	.	+	.	status known
RGDPZ0005	reformat.pl	CDS	20630	20730	.	+	.	status known
RGDPZ0006	reformat.pl	CDS	10122	10286	.	+	.	status known
RGDPZ0006	reformat.pl	CDS	10426	10618	.	+	.	status known
RGDPZ0006	reformat.pl	CDS	11900	11964	.	+	.	status known
RGDPZ0006	reformat.pl	CDS	12605	12705	.	+	.	status known
RGDPZ0006	reformat.pl	CDS	14235	14305	.	+	.	status known
RGDPZ0006	reformat.pl	CDS	15234	15318	.	+	.	status known
RGDPZ0006	reformat.pl	CDS	16365	16460	.	+	.	status known
RGDPZ0006	reformat.pl	CDS	17191	17260	.	+	.	status known
RGDPZ0006	reformat.pl	CDS	18793	18888	.	+	.	status known
RGDPZ0006	reformat.pl	CDS	19278	19406	.	+	.	status known
RGDPZ0006	reformat.pl	CDS	19970	20077	.	+	.	status known
RGDPZ0007	reformat.pl	intron	10038	14963	.	+	.	status known
RGDPZ0007	reformat.pl	CDS	14979	15159	.	+	.	status known
RGDPZ0007	reformat.pl	CDS	16139	16261	.	+	.	status known
RGDPZ0007	reformat.pl	CDS	17112	17222	.	+	.	status known
RGDPZ0007	reformat.pl	CDS	19705	19927	.	+	.	status known
RGDPZ0007	reformat.pl	CDS	20475	20659	.	+	.	status known
RGDPZ0007	reformat.pl	CDS	23314	23493	.	+	.	status known
RGDPZ0007	reformat.pl	CDS	25237	25401	.	+	.	status known
RGDPZ0007	reformat.pl	CDS	25964	26232	.	+	.	status known
RGDPZ0007	reformat.pl	CDS	27331	27493	.	+	.	status known
RGDPZ0007	reformat.pl	CDS	31636	31799	.	+	.	status known
RGDPZ0008	reformat.pl	intron	10116	14926	.	+	.	status known
RGDPZ0008	reformat.pl	CDS	14937	15048	.	+	.	status known
RGDPZ0008	reformat.pl	CDS	15858	16069	.	+	.	status known
RGDPZ0008	reformat.pl	CDS	17301	17355	.	+	.	status known
RGDPZ0008	reformat.pl	CDS	18182	18342	.	+	.	status known
RGDPZ0008	reformat.pl	CDS	19186	19269	.	+	.	status known
RGDPZ0008	reformat.pl	CDS	20197	20371	.	+	.	status known
RGDPZ0008	reformat.pl	CDS	20782	20981	.	+	.	status known
RGDPZ0008	reformat.pl	CDS	23920	24015	.	+	.	status known
RGDPZ0010	reformat.pl	intron	10040	26986	.	+	.	status known
RGDPZ0010	reformat.pl	CDS	27005	27139	.	+	.	status known
RGDPZ0010	reformat.pl	CDS	38440	38524	.	+	.	status known
RGDPZ0010	reformat.pl	CDS	39303	39504	.	+	.	status known
RGDPZ0010	reformat.pl	CDS	47743	47851	.	+	.	status known
RGDPZ0010	reformat.pl	CDS	52904	53017	.	+	.	status known
RGDPZ0010	reformat.pl	CDS	64560	64643	.	+	.	status known
RGDPZ0010	reformat.pl	CDS	73393	73497	.	+	.	status known
RGDPZ0010	reformat.pl	CDS	87609	87707	.	+	.	status known
RGDPZ0010	reformat.pl	CDS	91080	91458	.	+	.	status known
RGDPZ0010	reformat.pl	CDS	94010	94105	.	+	.	status known
RGDPZ0010	reformat.pl	CDS	99222	99361	.	+	.	status known
RGDPZ0010	reformat.pl	CDS	100043	100120	.	+	.	status known
RGDPZ0010	reformat.pl	CDS	100970	101086	.	+	.	status known
RGDPZ0010	reformat.pl	CDS	107065	107279	.	+	.	status known
RGDPZ0010	reformat.pl	CDS	109667	116240	.	+	.	status known
RGDPZ0011	reformat.pl	intron	10019	10215	.	+	.	status known
RGDPZ0011	reformat.pl	CDS	10236	10278	.	+	.	status known
RGDPZ0011	reformat.pl	CDS	10466	10622	.	+	.	status known
RGDPZ0011	reformat.pl	CDS	11212	11815	.	+	.	status known
RGDPZ0014	reformat.pl	CDS	10034	10097	.	+	.	status known
RGDPZ0014	reformat.pl	CDS	11217	11393	.	+	.	status known
RGDPZ0014	reformat.pl	CDS	13289	13385	.	+	.	status known
RGDPZ0014	reformat.pl	CDS	15639	15715	.	+	.	status known
RGDPZ0014	reformat.pl	CDS	18671	18859	.	+	.	status known
RGDPZ0014	reformat.pl	CDS	22446	22625	.	+	.	status known
RGDPZ0014	reformat.pl	CDS	24763	24960	.	+	.	status known
RGDPZ0014	reformat.pl	CDS	27225	27280	.	+	.	status known
RGDPZ0015	reformat.pl	CDS	10059	10115	.	+	.	status known
RGDPZ0015	reformat.pl	CDS	13439	13511	.	+	.	status known
RGDPZ0015	reformat.pl	CDS	15887	16061	.	+	.	status known
RGDPZ0015	reformat.pl	CDS	17995	18154	.	+	.	status known
RGDPZ0015	reformat.pl	CDS	19397	19491	.	+	.	status known
RGDPZ0015	reformat.pl	CDS	19836	19940	.	+	.	status known
RGDPZ0015	reformat.pl	CDS	20131	20267	.	+	.	status known
RGDPZ0015	reformat.pl	CDS	20518	20684	.	+	.	status known
RGDPZ0016	reformat.pl	CDS	10159	10394	.	+	.	status known
RGDPZ0016	reformat.pl	CDS	15602	15797	.	+	.	status known
RGDPZ0016	reformat.pl	CDS	17498	17591	.	+	.	status known
RGDPZ0016	reformat.pl	CDS	23234	23341	.	+	.	status known
RGDPZ0016	reformat.pl	CDS	28349	28458	.	+	.	status known
RGDPZ0016	reformat.pl	CDS	32890	33087	.	+	.	status known
RGDPZ0019	reformat.pl	CDS	10036	10079	.	+	.	status known
RGDPZ0019	reformat.pl	CDS	43609	43873	.	+	.	status known
RGDPZ0019	reformat.pl	CDS	50093	50242	.	+	.	status known
RGDPZ0019	reformat.pl	CDS	52501	53673	.	+	.	status known
RGDPZ0020	reformat.pl	CDS	10037	10082	.	+	.	status known
RGDPZ0020	reformat.pl	CDS	10239	10448	.	+	.	status known
RGDPZ0020	reformat.pl	CDS	11016	11201	.	+	.	status known
RGDPZ0020	reformat.pl	CDS	15645	15818	.	+	.	status known
RGDPZ0020	reformat.pl	CDS	15902	16000	.	+	.	status known
RGDPZ0020	reformat.pl	CDS	16201	16334	.	+	.	status known
RGDPZ0020	reformat.pl	CDS	17955	18093	.	+	.	status known
RGDPZ0020	reformat.pl	CDS	19349	19489	.	+	.	status known
RGDPZ0020	reformat.pl	CDS	21267	21356	.	+	.	status known
RGDPZ0020	reformat.pl	CDS	25005	25145	.	+	.	status known
RGDPZ0020	reformat.pl	CDS	25271	25365	.	+	.	status known
RGDPZ0020	reformat.pl	CDS	25462	25573	.	+	.	status known
RGDPZ0020	reformat.pl	CDS	25690	25855	.	+	.	status known
RGDPZ0020	reformat.pl	CDS	25963	26039	.	+	.	status known
RGDPZ0020	reformat.pl	CDS	26181	26272	.	+	.	status known
RGDPZ0020	reformat.pl	CDS	26773	26899	.	+	.	status known
RGDPZ0020	reformat.pl	CDS	27026	27075	.	+	.	status known
RGDPZ0020	reformat.pl	CDS	27224	27403	.	+	.	status known
RGDPZ0022	reformat.pl	intron	10136	20260	.	+	.	status known
RGDPZ0022	reformat.pl	CDS	20281	20423	.	+	.	status known
RGDPZ0022	reformat.pl	CDS	21797	21953	.	+	.	status known
RGDPZ0022	reformat.pl	CDS	23599	23743	.	+	.	status known
RGDPZ0022	reformat.pl	CDS	27578	27719	.	+	.	status known
RGDPZ0022	reformat.pl	CDS	37303	37441	.	+	.	status known
RGDPZ0022	reformat.pl	CDS	41952	42152	.	+	.	status known
RGDPZ0022	reformat.pl	CDS	46796	47036	.	+	.	status known
RGDPZ0022	reformat.pl	CDS	51164	51286	.	+	.	status known
RGDPZ0022	reformat.pl	CDS	61652	61818	.	+	.	status known
RGDPZ0022	reformat.pl	CDS	63144	63369	.	+	.	status known
RGDPZ0022	reformat.pl	CDS	64258	64429	.	+	.	status known
RGDPZ0022	reformat.pl	CDS	64726	64837	.	+	.	status known
RGDPZ0022	reformat.pl	CDS	68407	68539	.	+	.	status known
RGDPZ0022	reformat.pl	CDS	69513	69701	.	+	.	status known
RGDPZ0022	reformat.pl	CDS	73486	73576	.	+	.	status known
RGDPZ0022	reformat.pl	CDS	74029	74270	.	+	.	status known
RGDPZ0022	reformat.pl	CDS	80505	80686	.	+	.	status known
RGDPZ0025	reformat.pl	intron	10208	10645	.	+	.	status known
RGDPZ0025	reformat.pl	CDS	10665	10882	.	+	.	status known
RGDPZ0025	reformat.pl	CDS	11040	11175	.	+	.	status known
RGDPZ0025	reformat.pl	CDS	11292	11459	.	+	.	status known
RGDPZ0025	reformat.pl	CDS	11617	11726	.	+	.	status known
RGDPZ0025	reformat.pl	CDS	12878	12928	.	+	.	status known
RGDPZ0025	reformat.pl	CDS	13065	13200	.	+	.	status known
RGDPZ0025	reformat.pl	CDS	13765	13857	.	+	.	status known
RGDPZ0026	reformat.pl	CDS	10131	10248	.	+	.	status known
RGDPZ0026	reformat.pl	CDS	11161	11275	.	+	.	status known
RGDPZ0026	reformat.pl	CDS	17537	17671	.	+	.	status known
RGDPZ0026	reformat.pl	CDS	17762	17832	.	+	.	status known
RGDPZ0026	reformat.pl	CDS	18065	18152	.	+	.	status known
RGDPZ0026	reformat.pl	CDS	19184	19253	.	+	.	status known
RGDPZ0026	reformat.pl	CDS	19472	19532	.	+	.	status known
RGDPZ0026	reformat.pl	CDS	20143	20234	.	+	.	status known
RGDPZ0026	reformat.pl	CDS	21482	21661	.	+	.	status known
RGDPZ0026	reformat.pl	CDS	23252	23302	.	+	.	status known
RGDPZ0026	reformat.pl	CDS	26242	26406	.	+	.	status known
RGDPZ0026	reformat.pl	CDS	29309	29376	.	+	.	status known
RGDPZ0026	reformat.pl	CDS	29798	29831	.	+	.	status known
RGDPZ0026	reformat.pl	CDS	30316	30388	.	+	.	status known
RGDPZ0026	reformat.pl	CDS	31477	31562	.	+	.	status known
RGDPZ0026	reformat.pl	CDS	31743	31817	.	+	.	status known
RGDPZ0027	reformat.pl	CDS	10049	10091	.	+	.	status known
RGDPZ0027	reformat.pl	CDS	14810	14955	.	+	.	status known
RGDPZ0027	reformat.pl	CDS	15068	15112	.	+	.	status known
RGDPZ0027	reformat.pl	CDS	16768	16877	.	+	.	status known
RGDPZ0027	reformat.pl	CDS	20029	20224	.	+	.	status known
RGDPZ0027	reformat.pl	CDS	20703	20940	.	+	.	status known
RGDPZ0027	reformat.pl	CDS	24274	24497	.	+	.	status known
RGDPZ0027	reformat.pl	CDS	25624	25863	.	+	.	status known
RGDPZ0027	reformat.pl	CDS	26188	26319	.	+	.	status known
RGDPZ0028	reformat.pl	CDS	10012	10057	.	+	.	status known
RGDPZ0028	reformat.pl	CDS	10312	10454	.	+	.	status known
RGDPZ0028	reformat.pl	CDS	10581	10625	.	+	.	status known
RGDPZ0028	reformat.pl	CDS	10749	10858	.	+	.	status known
RGDPZ0028	reformat.pl	CDS	10988	11143	.	+	.	status known
RGDPZ0028	reformat.pl	CDS	11450	11550	.	+	.	status known
RGDPZ0028	reformat.pl	CDS	11885	12085	.	+	.	status known
RGDPZ0028	reformat.pl	CDS	12168	12282	.	+	.	status known
RGDPZ0028	reformat.pl	CDS	13493	13607	.	+	.	status known
RGDPZ0028	reformat.pl	CDS	13691	13877	.	+	.	status known
RGDPZ0028	reformat.pl	CDS	13968	14074	.	+	.	status known
RGDPZ0028	reformat.pl	CDS	14184	14339	.	+	.	status known
RGDPZ0029	reformat.pl	CDS	10037	10113	.	+	.	status known
RGDPZ0029	reformat.pl	CDS	26086	26181	.	+	.	status known
RGDPZ0029	reformat.pl	CDS	32890	32991	.	+	.	status known
RGDPZ0029	reformat.pl	CDS	36657	36780	.	+	.	status known
RGDPZ0029	reformat.pl	CDS	50172	50253	.	+	.	status known
RGDPZ0029	reformat.pl	CDS	51329	51397	.	+	.	status known
RGDPZ0029	reformat.pl	CDS	52537	52603	.	+	.	status known
RGDPZ0029	reformat.pl	CDS	55318	55418	.	+	.	status known
RGDPZ0029	reformat.pl	CDS	56645	56769	.	+	.	status known
RGDPZ0029	reformat.pl	CDS	63959	64156	.	+	.	status known
RGDPZ0029	reformat.pl	CDS	67525	67605	.	+	.	status known
RGDPZ0029	reformat.pl	CDS	80362	80430	.	+	.	status known
RGDPZ0032	reformat.pl	CDS	10037	10115	.	+	.	status known
RGDPZ0032	reformat.pl	CDS	10371	10456	.	+	.	status known
RGDPZ0032	reformat.pl	CDS	10693	10744	.	+	.	status known
RGDPZ0032	reformat.pl	CDS	11192	11364	.	+	.	status known
RGDPZ0032	reformat.pl	CDS	12009	12146	.	+	.	status known
RGDPZ0032	reformat.pl	CDS	12393	12467	.	+	.	status known
RGDPZ0032	reformat.pl	CDS	12556	12714	.	+	.	status known
RGDPZ0032	reformat.pl	CDS	12792	12896	.	+	.	status known
RGDPZ0032	reformat.pl	CDS	12987	13094	.	+	.	status known
RGDPZ0032	reformat.pl	CDS	13656	13815	.	+	.	status known
RGDPZ0032	reformat.pl	CDS	14655	14773	.	+	.	status known
RGDPZ0032	reformat.pl	CDS	15014	15066	.	+	.	status known
RGDPZ0032	reformat.pl	CDS	15159	15340	.	+	.	status known
RGDPZ0032	reformat.pl	CDS	15454	15632	.	+	.	status known
RGDPZ0032	reformat.pl	CDS	15759	15807	.	+	.	status known
RGDPZ0032	reformat.pl	CDS	16213	16409	.	+	.	status known
RGDPZ0032	reformat.pl	CDS	16942	17114	.	+	.	status known
RGDPZ0032	reformat.pl	CDS	18112	18251	.	+	.	status known
RGDPZ0032	reformat.pl	CDS	18344	18390	.	+	.	status known
RGDPZ0033	reformat.pl	CDS	10094	10649	.	+	.	status known
RGDPZ0033	reformat.pl	CDS	12443	12586	.	+	.	status known
RGDPZ0033	reformat.pl	CDS	12856	12966	.	+	.	status known
RGDPZ0033	reformat.pl	CDS	14744	14885	.	+	.	status known
RGDPZ0033	reformat.pl	CDS	17939	18157	.	+	.	status known
RGDPZ0033	reformat.pl	CDS	22087	22191	.	+	.	status known
RGDPZ0033	reformat.pl	CDS	22828	22915	.	+	.	status known
RGDPZ0035	reformat.pl	CDS	10110	10175	.	+	.	status known
RGDPZ0035	reformat.pl	CDS	11620	11721	.	+	.	status known
RGDPZ0035	reformat.pl	CDS	12049	12177	.	+	.	status known
RGDPZ0036	reformat.pl	CDS	10061	10357	.	+	.	status known
RGDPZ0036	reformat.pl	CDS	12030	12168	.	+	.	status known
RGDPZ0036	reformat.pl	CDS	12408	12637	.	+	.	status known
RGDPZ0036	reformat.pl	CDS	13300	13386	.	+	.	status known
RGDPZ0036	reformat.pl	CDS	14214	14429	.	+	.	status known
RGDPZ0036	reformat.pl	CDS	14742	14911	.	+	.	status known
RGDPZ0036	reformat.pl	CDS	15811	15914	.	+	.	status known
RGDPZ0036	reformat.pl	CDS	16437	16720	.	+	.	status known
RGDPZ0037	reformat.pl	intron	10271	13450	.	+	.	status known
RGDPZ0037	reformat.pl	CDS	13456	13638	.	+	.	status known
RGDPZ0037	reformat.pl	CDS	16505	16685	.	+	.	status known
RGDPZ0037	reformat.pl	CDS	23380	23607	.	+	.	status known
RGDPZ0037	reformat.pl	CDS	23943	24072	.	+	.	status known
RGDPZ0037	reformat.pl	CDS	24555	24763	.	+	.	status known
RGDPZ0037	reformat.pl	CDS	27092	27200	.	+	.	status known
RGDPZ0037	reformat.pl	CDS	29224	29349	.	+	.	status known
RGDPZ0037	reformat.pl	CDS	29872	30073	.	+	.	status known
RGDPZ0038	reformat.pl	CDS	10137	10251	.	+	.	status known
RGDPZ0038	reformat.pl	CDS	11112	11247	.	+	.	status known
RGDPZ0038	reformat.pl	CDS	12239	12414	.	+	.	status known
RGDPZ0038	reformat.pl	CDS	12495	12652	.	+	.	status known
RGDPZ0038	reformat.pl	CDS	13135	13288	.	+	.	status known
RGDPZ0038	reformat.pl	CDS	13373	13460	.	+	.	status known
RGDPZ0038	reformat.pl	CDS	15566	15653	.	+	.	status known
RGDPZ0038	reformat.pl	CDS	15749	16360	.	+	.	status known
RGDPZ0040	reformat.pl	intron	10173	11012	.	+	.	status known
RGDPZ0040	reformat.pl	CDS	11014	11068	.	+	.	status known
RGDPZ0040	reformat.pl	CDS	15486	15648	.	+	.	status known
RGDPZ0040	reformat.pl	CDS	16948	17054	.	+	.	status known
RGDPZ0040	reformat.pl	CDS	17993	18152	.	+	.	status known
RGDPZ0040	reformat.pl	CDS	19664	19773	.	+	.	status known
RGDPZ0040	reformat.pl	CDS	20108	20267	.	+	.	status known
RGDPZ0040	reformat.pl	CDS	23889	23998	.	+	.	status known
RGDPZ0040	reformat.pl	CDS	24100	24262	.	+	.	status known
RGDPZ0040	reformat.pl	CDS	24351	24457	.	+	.	status known
RGDPZ0040	reformat.pl	CDS	27969	28137	.	+	.	status known
RGDPZ0040	reformat.pl	CDS	29515	29690	.	+	.	status known
RGDPZ0040	reformat.pl	CDS	30292	30387	.	+	.	status known
RGDPZ0040	reformat.pl	CDS	31561	31700	.	+	.	status known
RGDPZ0040	reformat.pl	CDS	32330	32491	.	+	.	status known
RGDPZ0041	reformat.pl	CDS	10057	10137	.	+	.	status known
RGDPZ0041	reformat.pl	CDS	15062	15172	.	+	.	status known
RGDPZ0041	reformat.pl	CDS	16758	16879	.	+	.	status known
RGDPZ0041	reformat.pl	CDS	17412	17461	.	+	.	status known
RGDPZ0041	reformat.pl	CDS	19248	19338	.	+	.	status known
RGDPZ0041	reformat.pl	CDS	25054	25151	.	+	.	status known
RGDPZ0041	reformat.pl	CDS	25266	25318	.	+	.	status known
RGDPZ0041	reformat.pl	CDS	29151	29250	.	+	.	status known
RGDPZ0041	reformat.pl	CDS	30016	30146	.	+	.	status known
RGDPZ0041	reformat.pl	CDS	32018	32093	.	+	.	status known
RGDPZ0041	reformat.pl	CDS	34539	34585	.	+	.	status known
RGDPZ0041	reformat.pl	CDS	37126	37227	.	+	.	status known
RGDPZ0041	reformat.pl	CDS	38044	38161	.	+	.	status known
RGDPZ0041	reformat.pl	CDS	43132	43211	.	+	.	status known
RGDPZ0044	reformat.pl	CDS	10064	10228	.	+	.	status known
RGDPZ0044	reformat.pl	CDS	11114	11303	.	+	.	status known
RGDPZ0044	reformat.pl	CDS	11761	11880	.	+	.	status known
RGDPZ0044	reformat.pl	CDS	12051	12186	.	+	.	status known
RGDPZ0044	reformat.pl	CDS	12315	12496	.	+	.	status known
RGDPZ0044	reformat.pl	CDS	16601	16751	.	+	.	status known
RGDPZ0044	reformat.pl	CDS	16828	16990	.	+	.	status known
RGDPZ0044	reformat.pl	CDS	17073	17144	.	+	.	status known
RGDPZ0045	reformat.pl	CDS	10068	10149	.	+	.	status known
RGDPZ0045	reformat.pl	CDS	10452	10621	.	+	.	status known
RGDPZ0045	reformat.pl	CDS	10855	10930	.	+	.	status known
RGDPZ0045	reformat.pl	CDS	11020	11068	.	+	.	status known
RGDPZ0045	reformat.pl	CDS	11195	11324	.	+	.	status known
RGDPZ0045	reformat.pl	CDS	11478	11534	.	+	.	status known
RGDPZ0045	reformat.pl	CDS	11697	11819	.	+	.	status known
RGDPZ0045	reformat.pl	CDS	12125	12257	.	+	.	status known
RGDPZ0045	reformat.pl	CDS	12361	12444	.	+	.	status known
RGDPZ0045	reformat.pl	CDS	12773	12927	.	+	.	status known
RGDPZ0045	reformat.pl	CDS	13732	13812	.	+	.	status known
RGDPZ0046	reformat.pl	intron	10044	10111	.	+	.	status known
RGDPZ0046	reformat.pl	CDS	10146	10236	.	+	.	status known
RGDPZ0046	reformat.pl	CDS	10328	10363	.	+	.	status known
RGDPZ0046	reformat.pl	CDS	10672	10815	.	+	.	status known
RGDPZ0046	reformat.pl	CDS	10957	11019	.	+	.	status known
RGDPZ0046	reformat.pl	CDS	12324	12494	.	+	.	status known
RGDPZ0046	reformat.pl	CDS	14833	14962	.	+	.	status known
RGDPZ0046	reformat.pl	CDS	15046	15262	.	+	.	status known
RGDPZ0046	reformat.pl	CDS	15751	15854	.	+	.	status known
RGDPZ0046	reformat.pl	CDS	16144	16269	.	+	.	status known
RGDPZ0046	reformat.pl	CDS	16544	16704	.	+	.	status known
RGDPZ0046	reformat.pl	CDS	18309	18382	.	+	.	status known
RGDPZ0047	reformat.pl	intron	10056	11233	.	+	.	status known
RGDPZ0047	reformat.pl	CDS	11278	11349	.	+	.	status known
RGDPZ0047	reformat.pl	CDS	12392	12491	.	+	.	status known
RGDPZ0047	reformat.pl	CDS	13042	13149	.	+	.	status known
RGDPZ0047	reformat.pl	CDS	14608	14711	.	+	.	status known
RGDPZ0047	reformat.pl	CDS	15831	15934	.	+	.	status known
RGDPZ0047	reformat.pl	CDS	16439	16583	.	+	.	status known
RGDPZ0047	reformat.pl	CDS	18706	18865	.	+	.	status known
RGDPZ0047	reformat.pl	CDS	19080	19140	.	+	.	status known
RGDPZ0047	reformat.pl	CDS	19467	19536	.	+	.	status known
RGDPZ0047	reformat.pl	CDS	19663	19751	.	+	.	status known
RGDPZ0047	reformat.pl	CDS	19845	19983	.	+	.	status known
RGDPZ0047	reformat.pl	CDS	23361	23402	.	+	.	status known
RGDPZ0047	reformat.pl	CDS	23486	23692	.	+	.	status known
RGDPZ0048	reformat.pl	CDS	10104	10225	.	+	.	status known
RGDPZ0048	reformat.pl	CDS	11182	11272	.	+	.	status known
RGDPZ0048	reformat.pl	CDS	11620	11688	.	+	.	status known
RGDPZ0048	reformat.pl	CDS	13420	13539	.	+	.	status known
RGDPZ0048	reformat.pl	CDS	22340	22423	.	+	.	status known
RGDPZ0048	reformat.pl	CDS	22572	22718	.	+	.	status known
RGDPZ0048	reformat.pl	CDS	23771	23842	.	+	.	status known
RGDPZ0048	reformat.pl	CDS	24355	24399	.	+	.	status known
RGDPZ0048	reformat.pl	CDS	26303	26356	.	+	.	status known
RGDPZ0048	reformat.pl	CDS	38085	38145	.	+	.	status known
RGDPZ0048	reformat.pl	CDS	38565	38608	.	+	.	status known
RGDPZ0048	reformat.pl	CDS	38751	38903	.	+	.	status known
RGDPZ0048	reformat.pl	CDS	41138	41267	.	+	.	status known
RGDPZ0048	reformat.pl	CDS	41418	41494	.	+	.	status known
RGDPZ0048	reformat.pl	CDS	44044	44172	.	+	.	status known
RGDPZ0048	reformat.pl	CDS	44393	44468	.	+	.	status known
RGDPZ0048	reformat.pl	CDS	44556	44622	.	+	.	status known
RGDPZ0048	reformat.pl	CDS	44738	44873	.	+	.	status known
RGDPZ0055	reformat.pl	CDS	10019	10408	.	+	.	status known
RGDPZ0058	reformat.pl	CDS	10012	10165	.	+	.	status known
RGDPZ0058	reformat.pl	CDS	10901	11057	.	+	.	status known
RGDPZ0058	reformat.pl	CDS	11137	11252	.	+	.	status known
RGDPZ0058	reformat.pl	CDS	11347	11442	.	+	.	status known
RGDPZ0058	reformat.pl	CDS	11526	11750	.	+	.	status known
RGDPZ0058	reformat.pl	CDS	13635	14209	.	+	.	status known
RGDPZ0060	reformat.pl	intron	10064	14680	.	+	.	status known
RGDPZ0060	reformat.pl	CDS	14738	14754	.	+	.	status known
RGDPZ0060	reformat.pl	CDS	17953	18042	.	+	.	status known
RGDPZ0060	reformat.pl	CDS	18797	18932	.	+	.	status known
RGDPZ0060	reformat.pl	CDS	23164	23290	.	+	.	status known
RGDPZ0060	reformat.pl	CDS	26337	26432	.	+	.	status known
RGDPZ0060	reformat.pl	CDS	28965	29072	.	+	.	status known
RGDPZ0060	reformat.pl	CDS	30094	30216	.	+	.	status known
RGDPZ0060	reformat.pl	CDS	30463	30541	.	+	.	status known
RGDPZ0060	reformat.pl	CDS	36341	36421	.	+	.	status known
RGDPZ0060	reformat.pl	CDS	36705	36761	.	+	.	status known
RGDPZ0060	reformat.pl	CDS	40161	40333	.	+	.	status known
RGDPZ0060	reformat.pl	CDS	42616	42782	.	+	.	status known
RGDPZ0060	reformat.pl	CDS	43220	43296	.	+	.	status known
RGDPZ0060	reformat.pl	CDS	44179	44270	.	+	.	status known
RGDPZ0060	reformat.pl	CDS	44525	44624	.	+	.	status known
RGDPZ0060	reformat.pl	CDS	46238	46323	.	+	.	status known
RGDPZ0060	reformat.pl	CDS	47207	47322	.	+	.	status known
RGDPZ0060	reformat.pl	CDS	49133	49228	.	+	.	status known
RGDPZ0060	reformat.pl	CDS	52284	52394	.	+	.	status known
RGDPZ0060	reformat.pl	CDS	52956	53027	.	+	.	status known
RGDPZ0060	reformat.pl	CDS	56986	57130	.	+	.	status known
RGDPZ0060	reformat.pl	CDS	57288	57370	.	+	.	status known
RGDPZ0060	reformat.pl	CDS	58982	59134	.	+	.	status known
RGDPZ0060	reformat.pl	CDS	61114	61167	.	+	.	status known
RGDPZ0060	reformat.pl	CDS	62523	62666	.	+	.	status known
RGDPZ0060	reformat.pl	CDS	64339	64431	.	+	.	status known
RGDPZ0060	reformat.pl	CDS	64572	64655	.	+	.	status known
RGDPZ0061	reformat.pl	intron	10168	14254	.	+	.	status known
RGDPZ0061	reformat.pl	CDS	14256	14366	.	+	.	status known
RGDPZ0061	reformat.pl	CDS	16111	16228	.	+	.	status known
RGDPZ0061	reformat.pl	CDS	33506	33704	.	+	.	status known
RGDPZ0061	reformat.pl	CDS	34900	35009	.	+	.	status known
RGDPZ0061	reformat.pl	CDS	36676	36812	.	+	.	status known
RGDPZ0061	reformat.pl	CDS	38074	38220	.	+	.	status known
RGDPZ0061	reformat.pl	CDS	39322	39393	.	+	.	status known
RGDPZ0061	reformat.pl	CDS	45895	45966	.	+	.	status known
RGDPZ0061	reformat.pl	CDS	46843	47076	.	+	.	status known
RGDPZ0064	reformat.pl	CDS	10069	10279	.	+	.	status known
RGDPZ0064	reformat.pl	CDS	15278	15432	.	+	.	status known
RGDPZ0064	reformat.pl	CDS	16971	17249	.	+	.	status known
RGDPZ0064	reformat.pl	CDS	19291	19437	.	+	.	status known
RGDPZ0064	reformat.pl	CDS	21146	21295	.	+	.	status known
RGDPZ0064	reformat.pl	CDS	23173	23306	.	+	.	status known
RGDPZ0064	reformat.pl	CDS	36619	36818	.	+	.	status known
RGDPZ0064	reformat.pl	CDS	52425	52534	.	+	.	status known
RGDPZ0064	reformat.pl	CDS	69908	70031	.	+	.	status known
RGDPZ0064	reformat.pl	CDS	73535	73685	.	+	.	status known
RGDPZ0064	reformat.pl	CDS	77842	77939	.	+	.	status known
RGDPZ0064	reformat.pl	CDS	81902	82147	.	+	.	status known
RGDPZ0064	reformat.pl	CDS	83244	83448	.	+	.	status known
RGDPZ0064	reformat.pl	CDS	85149	85396	.	+	.	status known
RGDPZ0064	reformat.pl	CDS	87573	87748	.	+	.	status known
RGDPZ0064	reformat.pl	CDS	89656	89826	.	+	.	status known
RGDPZ0065	reformat.pl	CDS	10023	10626	.	+	.	status known
RGDPZ0065	reformat.pl	CDS	23912	24037	.	+	.	status known
RGDPZ0065	reformat.pl	CDS	25925	26709	.	+	.	status known
RGDPZ0067	reformat.pl	CDS	10001	10310	.	+	.	status known
RGDPZ0067	reformat.pl	CDS	15052	15161	.	+	.	status known
RGDPZ0067	reformat.pl	CDS	16452	16546	.	+	.	status known
RGDPZ0067	reformat.pl	CDS	27212	27304	.	+	.	status known
RGDPZ0067	reformat.pl	CDS	29725	29834	.	+	.	status known
RGDPZ0067	reformat.pl	CDS	32205	32313	.	+	.	status known
RGDPZ0067	reformat.pl	CDS	34423	34540	.	+	.	status known
RGDPZ0067	reformat.pl	CDS	36159	36393	.	+	.	status known
RGDPZ0067	reformat.pl	CDS	50038	50132	.	+	.	status known
RGDPZ0069	reformat.pl	CDS	10011	10095	.	+	.	status known
RGDPZ0069	reformat.pl	CDS	17599	17672	.	+	.	status known
RGDPZ0069	reformat.pl	CDS	18552	18629	.	+	.	status known
RGDPZ0069	reformat.pl	CDS	20104	20293	.	+	.	status known
RGDPZ0069	reformat.pl	CDS	20551	20716	.	+	.	status known
RGDPZ0069	reformat.pl	CDS	21468	21512	.	+	.	status known
RGDPZ0069	reformat.pl	CDS	21957	22065	.	+	.	status known
RGDPZ0069	reformat.pl	CDS	22179	22274	.	+	.	status known
RGDPZ0069	reformat.pl	CDS	22527	22619	.	+	.	status known
RGDPZ0069	reformat.pl	CDS	24957	25082	.	+	.	status known
RGDPZ0069	reformat.pl	CDS	26521	26585	.	+	.	status known
RGDPZ0069	reformat.pl	CDS	27085	27148	.	+	.	status known
RGDPZ0069	reformat.pl	CDS	27958	28107	.	+	.	status known
RGDPZ0069	reformat.pl	CDS	28547	28617	.	+	.	status known
RGDPZ0069	reformat.pl	CDS	28976	29063	.	+	.	status known
RGDPZ0069	reformat.pl	CDS	29150	29302	.	+	.	status known
RGDPZ0069	reformat.pl	CDS	30018	30182	.	+	.	status known
RGDPZ0069	reformat.pl	CDS	30989	31050	.	+	.	status known
RGDPZ0069	reformat.pl	CDS	31282	31393	.	+	.	status known
RGDPZ0069	reformat.pl	CDS	32267	32366	.	+	.	status known
RGDPZ0069	reformat.pl	CDS	32446	32551	.	+	.	status known
RGDPZ0069	reformat.pl	CDS	32800	32944	.	+	.	status known
RGDPZ0071	reformat.pl	intron	10256	15573	.	+	.	status known
RGDPZ0071	reformat.pl	CDS	15578	16223	.	+	.	status known
RGDPZ0071	reformat.pl	CDS	17674	17944	.	+	.	status known
RGDPZ0071	reformat.pl	CDS	19204	19351	.	+	.	status known
RGDPZ0071	reformat.pl	CDS	20175	20366	.	+	.	status known
RGDPZ0072	reformat.pl	CDS	10092	10167	.	+	.	status known
RGDPZ0072	reformat.pl	CDS	23288	23379	.	+	.	status known
RGDPZ0072	reformat.pl	CDS	25085	25218	.	+	.	status known
RGDPZ0072	reformat.pl	CDS	25669	25832	.	+	.	status known
RGDPZ0072	reformat.pl	CDS	27935	28047	.	+	.	status known
RGDPZ0072	reformat.pl	CDS	30142	30205	.	+	.	status known
RGDPZ0072	reformat.pl	CDS	32229	32326	.	+	.	status known
RGDPZ0072	reformat.pl	CDS	33154	33255	.	+	.	status known
RGDPZ0072	reformat.pl	CDS	33828	33959	.	+	.	status known
RGDPZ0072	reformat.pl	CDS	35958	36079	.	+	.	status known
RGDPZ0072	reformat.pl	CDS	38844	38948	.	+	.	status known
RGDPZ0072	reformat.pl	CDS	39487	39612	.	+	.	status known
RGDPZ0072	reformat.pl	CDS	39956	40097	.	+	.	status known
RGDPZ0072	reformat.pl	CDS	40792	40905	.	+	.	status known
RGDPZ0072	reformat.pl	CDS	41563	41628	.	+	.	status known
RGDPZ0072	reformat.pl	CDS	42299	42403	.	+	.	status known
RGDPZ0072	reformat.pl	CDS	45982	46128	.	+	.	status known
RGDPZ0072	reformat.pl	CDS	48184	48309	.	+	.	status known
RGDPZ0072	reformat.pl	CDS	49965	50120	.	+	.	status known
RGDPZ0073	reformat.pl	intron	10209	10436	.	+	.	status known
RGDPZ0073	reformat.pl	CDS	10445	10531	.	+	.	status known
RGDPZ0073	reformat.pl	CDS	10697	10831	.	+	.	status known
RGDPZ0073	reformat.pl	CDS	10968	11083	.	+	.	status known
RGDPZ0073	reformat.pl	CDS	11592	11724	.	+	.	status known
RGDPZ0073	reformat.pl	CDS	12029	12173	.	+	.	status known
RGDPZ0073	reformat.pl	CDS	12590	12780	.	+	.	status known
RGDPZ0073	reformat.pl	CDS	13257	13317	.	+	.	status known
RGDPZ0073	reformat.pl	CDS	13503	13621	.	+	.	status known
RGDPZ0073	reformat.pl	CDS	14006	14116	.	+	.	status known
RGDPZ0073	reformat.pl	CDS	14217	14366	.	+	.	status known
RGDPZ0073	reformat.pl	CDS	14504	14546	.	+	.	status known
RGDPZ0073	reformat.pl	CDS	14631	14773	.	+	.	status known
RGDPZ0074	reformat.pl	CDS	10059	10182	.	+	.	status known
RGDPZ0074	reformat.pl	CDS	14790	14899	.	+	.	status known
RGDPZ0074	reformat.pl	CDS	15125	15252	.	+	.	status known
RGDPZ0074	reformat.pl	CDS	15898	15968	.	+	.	status known
RGDPZ0074	reformat.pl	CDS	17785	17887	.	+	.	status known
RGDPZ0074	reformat.pl	CDS	26810	26900	.	+	.	status known
RGDPZ0074	reformat.pl	CDS	28639	28737	.	+	.	status known
RGDPZ0074	reformat.pl	CDS	30384	30455	.	+	.	status known
RGDPZ0074	reformat.pl	CDS	33114	33236	.	+	.	status known
RGDPZ0076	reformat.pl	intron	10158	11832	.	+	.	status known
RGDPZ0076	reformat.pl	intron	11956	12616	.	+	.	status known
RGDPZ0076	reformat.pl	CDS	12717	12728	.	+	.	status known
RGDPZ0076	reformat.pl	CDS	12999	13127	.	+	.	status known
RGDPZ0076	reformat.pl	CDS	14368	14572	.	+	.	status known
RGDPZ0076	reformat.pl	CDS	16454	16632	.	+	.	status known
RGDPZ0076	reformat.pl	CDS	19791	19949	.	+	.	status known
RGDPZ0076	reformat.pl	CDS	20883	20993	.	+	.	status known
RGDPZ0076	reformat.pl	CDS	21249	21407	.	+	.	status known
RGDPZ0077	reformat.pl	CDS	10132	10721	.	+	.	status known
RGDPZ0077	reformat.pl	CDS	11108	11354	.	+	.	status known
RGDPZ0077	reformat.pl	CDS	11471	11689	.	+	.	status known
RGDPZ0078	reformat.pl	CDS	10310	10324	.	+	.	status known
RGDPZ0078	reformat.pl	CDS	18357	18449	.	+	.	status known
RGDPZ0078	reformat.pl	CDS	22249	22511	.	+	.	status known
RGDPZ0078	reformat.pl	CDS	26898	27022	.	+	.	status known
RGDPZ0078	reformat.pl	CDS	29717	29832	.	+	.	status known
RGDPZ0078	reformat.pl	CDS	30875	31037	.	+	.	status known
RGDPZ0078	reformat.pl	CDS	31508	31695	.	+	.	status known
RGDPZ0078	reformat.pl	CDS	34300	34404	.	+	.	status known
RGDPZ0078	reformat.pl	CDS	37814	37915	.	+	.	status known
RGDPZ0078	reformat.pl	CDS	38584	38787	.	+	.	status known
RGDPZ0078	reformat.pl	CDS	38877	39077	.	+	.	status known
RGDPZ0081	reformat.pl	CDS	10033	10236	.	+	.	status known
RGDPZ0081	reformat.pl	CDS	22966	23119	.	+	.	status known
RGDPZ0081	reformat.pl	CDS	29957	30150	.	+	.	status known
RGDPZ0081	reformat.pl	CDS	31738	31848	.	+	.	status known
RGDPZ0081	reformat.pl	CDS	34629	34802	.	+	.	status known
RGDPZ0083	reformat.pl	CDS	10103	10207	.	+	.	status known
RGDPZ0083	reformat.pl	CDS	16825	16917	.	+	.	status known
RGDPZ0083	reformat.pl	CDS	24773	24900	.	+	.	status known
RGDPZ0083	reformat.pl	CDS	29449	29539	.	+	.	status known
RGDPZ0083	reformat.pl	CDS	46238	46355	.	+	.	status known
RGDPZ0083	reformat.pl	CDS	49270	49342	.	+	.	status known
RGDPZ0083	reformat.pl	CDS	49696	49805	.	+	.	status known
RGDPZ0083	reformat.pl	CDS	50266	50390	.	+	.	status known
RGDPZ0083	reformat.pl	CDS	51125	51187	.	+	.	status known
RGDPZ0085	reformat.pl	CDS	10030	10062	.	+	.	status known
RGDPZ0085	reformat.pl	CDS	11793	11966	.	+	.	status known
RGDPZ0085	reformat.pl	CDS	19419	19544	.	+	.	status known
RGDPZ0085	reformat.pl	CDS	20736	20870	.	+	.	status known
RGDPZ0085	reformat.pl	CDS	21077	21184	.	+	.	status known
RGDPZ0085	reformat.pl	CDS	21598	21653	.	+	.	status known
RGDPZ0085	reformat.pl	CDS	24282	24516	.	+	.	status known
RGDPZ0085	reformat.pl	CDS	26392	26555	.	+	.	status known
RGDPZ0085	reformat.pl	CDS	27571	27748	.	+	.	status known
RGDPZ0085	reformat.pl	CDS	31204	31458	.	+	.	status known
RGDPZ0085	reformat.pl	CDS	32567	32632	.	+	.	status known
RGDPZ0085	reformat.pl	CDS	34569	34706	.	+	.	status known
RGDPZ0085	reformat.pl	CDS	35268	35414	.	+	.	status known
RGDPZ0085	reformat.pl	CDS	37319	37403	.	+	.	status known
RGDPZ0085	reformat.pl	CDS	38721	38787	.	+	.	status known
RGDPZ0085	reformat.pl	CDS	40203	40329	.	+	.	status known
RGDPZ0085	reformat.pl	CDS	44493	44669	.	+	.	status known
RGDPZ0085	reformat.pl	CDS	45975	46142	.	+	.	status known
RGDPZ0085	reformat.pl	CDS	46274	46454	.	+	.	status known
RGDPZ0085	reformat.pl	CDS	57492	57618	.	+	.	status known
RGDPZ0085	reformat.pl	CDS	57901	58036	.	+	.	status known
RGDPZ0085	reformat.pl	CDS	58796	59015	.	+	.	status known
RGDPZ0085	reformat.pl	CDS	59162	59316	.	+	.	status known
RGDPZ0085	reformat.pl	CDS	61565	61720	.	+	.	status known
RGDPZ0085	reformat.pl	CDS	63276	63475	.	+	.	status known
RGDPZ0085	reformat.pl	CDS	69152	69278	.	+	.	status known
RGDPZ0085	reformat.pl	CDS	70984	71085	.	+	.	status known
RGDPZ0085	reformat.pl	CDS	71507	71650	.	+	.	status known
RGDPZ0085	reformat.pl	CDS	72809	72967	.	+	.	status known
RGDPZ0085	reformat.pl	CDS	74146	74312	.	+	.	status known
RGDPZ0085	reformat.pl	CDS	77787	77981	.	+	.	status known
RGDPZ0085	reformat.pl	CDS	78687	78816	.	+	.	status known
RGDPZ0086	reformat.pl	CDS	10070	10258	.	+	.	status known
RGDPZ0086	reformat.pl	CDS	11487	11609	.	+	.	status known
RGDPZ0086	reformat.pl	CDS	13041	13250	.	+	.	status known
RGDPZ0093	reformat.pl	CDS	10131	10289	.	+	.	status known
RGDPZ0093	reformat.pl	CDS	10716	10908	.	+	.	status known
RGDPZ0093	reformat.pl	CDS	11457	11719	.	+	.	status known
RGDPZ0093	reformat.pl	CDS	12286	12468	.	+	.	status known
RGDPZ0093	reformat.pl	CDS	12643	12865	.	+	.	status known
RGDPZ0093	reformat.pl	CDS	12962	13188	.	+	.	status known
RGDPZ0094	reformat.pl	CDS	10144	10221	.	+	.	status known
RGDPZ0094	reformat.pl	CDS	17752	17860	.	+	.	status known
RGDPZ0094	reformat.pl	CDS	19098	19188	.	+	.	status known
RGDPZ0094	reformat.pl	CDS	26948	27083	.	+	.	status known
RGDPZ0094	reformat.pl	CDS	30323	30472	.	+	.	status known
RGDPZ0094	reformat.pl	CDS	37721	37827	.	+	.	status known
RGDPZ0094	reformat.pl	CDS	39991	40051	.	+	.	status known
RGDPZ0094	reformat.pl	CDS	73064	73171	.	+	.	status known
RGDPZ0094	reformat.pl	CDS	74821	74935	.	+	.	status known
RGDPZ0094	reformat.pl	CDS	77339	77433	.	+	.	status known
RGDPZ0094	reformat.pl	CDS	79432	79480	.	+	.	status known
RGDPZ0094	reformat.pl	CDS	85753	85825	.	+	.	status known
RGDPZ0094	reformat.pl	CDS	86424	86499	.	+	.	status known
RGDPZ0094	reformat.pl	CDS	118302	118391	.	+	.	status known
RGDPZ0094	reformat.pl	CDS	130895	130975	.	+	.	status known
RGDPZ0094	reformat.pl	CDS	141011	141112	.	+	.	status known
RGDPZ0094	reformat.pl	CDS	148732	148773	.	+	.	status known
RGDPZ0095	reformat.pl	CDS	10367	10451	.	+	.	status known
RGDPZ0095	reformat.pl	CDS	11769	12004	.	+	.	status known
RGDPZ0095	reformat.pl	CDS	13325	13454	.	+	.	status known
RGDPZ0095	reformat.pl	CDS	14681	14877	.	+	.	status known
RGDPZ0096	reformat.pl	CDS	10149	10220	.	+	.	status known
RGDPZ0096	reformat.pl	CDS	14169	14265	.	+	.	status known
RGDPZ0096	reformat.pl	CDS	16828	16897	.	+	.	status known
RGDPZ0096	reformat.pl	CDS	17637	17754	.	+	.	status known
RGDPZ0096	reformat.pl	CDS	18850	18957	.	+	.	status known
RGDPZ0098	reformat.pl	intron	10071	11740	.	+	.	status known
RGDPZ0098	reformat.pl	CDS	11886	11898	.	+	.	status known
RGDPZ0098	reformat.pl	CDS	12130	12257	.	+	.	status known
RGDPZ0098	reformat.pl	CDS	12544	12630	.	+	.	status known
RGDPZ0098	reformat.pl	CDS	14563	14730	.	+	.	status known
RGDPZ0098	reformat.pl	CDS	14967	15632	.	+	.	status known
RGDPZ0100	reformat.pl	CDS	10016	10879	.	+	.	status known
RGDPZ0100	reformat.pl	CDS	16762	16893	.	+	.	status known
RGDPZ0100	reformat.pl	CDS	17577	17664	.	+	.	status known
RGDPZ0100	reformat.pl	CDS	17948	18167	.	+	.	status known
RGDPZ0100	reformat.pl	CDS	21990	22287	.	+	.	status known
RGDPZ0101	reformat.pl	CDS	10074	10231	.	+	.	status known
RGDPZ0101	reformat.pl	CDS	22526	22582	.	+	.	status known
RGDPZ0101	reformat.pl	CDS	27198	27346	.	+	.	status known
RGDPZ0101	reformat.pl	CDS	38134	39083	.	+	.	status known
RGDPZ0101	reformat.pl	CDS	50331	50411	.	+	.	status known
RGDPZ0101	reformat.pl	CDS	51989	52161	.	+	.	status known
RGDPZ0101	reformat.pl	CDS	67088	67196	.	+	.	status known
RGDPZ0101	reformat.pl	CDS	73789	73921	.	+	.	status known
RGDPZ0101	reformat.pl	CDS	74484	74576	.	+	.	status known
RGDPZ0101	reformat.pl	CDS	89135	89232	.	+	.	status known
RGDPZ0101	reformat.pl	CDS	90635	90967	.	+	.	status known
RGDPZ0105	reformat.pl	intron	10091	12480	.	+	.	status known
RGDPZ0105	reformat.pl	CDS	12494	12548	.	+	.	status known
RGDPZ0105	reformat.pl	CDS	12716	12875	.	+	.	status known
RGDPZ0105	reformat.pl	CDS	13174	13264	.	+	.	status known
RGDPZ0106	reformat.pl	CDS	10072	10151	.	+	.	status known
RGDPZ0106	reformat.pl	CDS	10315	10421	.	+	.	status known
RGDPZ0106	reformat.pl	CDS	11415	11548	.	+	.	status known
RGDPZ0106	reformat.pl	CDS	11823	11901	.	+	.	status known
RGDPZ0106	reformat.pl	CDS	12131	12273	.	+	.	status known
RGDPZ0108	reformat.pl	CDS	10376	10593	.	+	.	status known
RGDPZ0108	reformat.pl	CDS	10743	10983	.	+	.	status known
RGDPZ0108	reformat.pl	CDS	11097	11315	.	+	.	status known
RGDPZ0108	reformat.pl	CDS	11389	11558	.	+	.	status known
RGDPZ0108	reformat.pl	CDS	11871	11995	.	+	.	status known
RGDPZ0108	reformat.pl	CDS	12086	12213	.	+	.	status known
RGDPZ0108	reformat.pl	CDS	12468	12570	.	+	.	status known
RGDPZ0108	reformat.pl	CDS	12685	13004	.	+	.	status known
RGDPZ0111	reformat.pl	CDS	10026	10095	.	+	.	status known
RGDPZ0111	reformat.pl	CDS	16622	16782	.	+	.	status known
RGDPZ0111	reformat.pl	CDS	25627	25651	.	+	.	status known
RGDPZ0111	reformat.pl	CDS	26527	26640	.	+	.	status known
RGDPZ0111	reformat.pl	CDS	28089	28220	.	+	.	status known
RGDPZ0111	reformat.pl	CDS	31021	31265	.	+	.	status known
RGDPZ0111	reformat.pl	CDS	34549	34666	.	+	.	status known
RGDPZ0111	reformat.pl	CDS	36086	36687	.	+	.	status known
RGDPZ0112	reformat.pl	CDS	10212	10381	.	+	.	status known
RGDPZ0112	reformat.pl	CDS	29031	29193	.	+	.	status known
RGDPZ0112	reformat.pl	CDS	31662	31754	.	+	.	status known
RGDPZ0112	reformat.pl	CDS	39461	39601	.	+	.	status known
RGDPZ0112	reformat.pl	CDS	42570	42707	.	+	.	status known
RGDPZ0112	reformat.pl	CDS	43946	44065	.	+	.	status known
RGDPZ0112	reformat.pl	CDS	45950	46141	.	+	.	status known
RGDPZ0115	reformat.pl	intron	10175	14858	.	+	.	status known
RGDPZ0115	reformat.pl	CDS	14885	15035	.	+	.	status known
RGDPZ0115	reformat.pl	CDS	33546	34030	.	+	.	status known
RGDPZ0116	reformat.pl	CDS	10314	10472	.	+	.	status known
RGDPZ0116	reformat.pl	CDS	11210	11312	.	+	.	status known
RGDPZ0116	reformat.pl	CDS	11490	11663	.	+	.	status known
RGDPZ0116	reformat.pl	CDS	12030	12223	.	+	.	status known
RGDPZ0116	reformat.pl	CDS	13180	13312	.	+	.	status known
RGDPZ0116	reformat.pl	CDS	13553	13698	.	+	.	status known
RGDPZ0116	reformat.pl	CDS	15639	15755	.	+	.	status known
RGDPZ0116	reformat.pl	CDS	18505	18587	.	+	.	status known
RGDPZ0116	reformat.pl	CDS	18671	18791	.	+	.	status known
RGDPZ0116	reformat.pl	CDS	18874	18952	.	+	.	status known
RGDPZ0116	reformat.pl	CDS	19460	19569	.	+	.	status known
RGDPZ0116	reformat.pl	CDS	19959	20066	.	+	.	status known
RGDPZ0116	reformat.pl	CDS	20328	20444	.	+	.	status known
RGDPZ0116	reformat.pl	CDS	21136	21321	.	+	.	status known
RGDPZ0116	reformat.pl	CDS	24555	24652	.	+	.	status known
RGDPZ0116	reformat.pl	CDS	24745	24862	.	+	.	status known
RGDPZ0116	reformat.pl	CDS	26793	26911	.	+	.	status known
RGDPZ0116	reformat.pl	CDS	27001	27102	.	+	.	status known
RGDPZ0116	reformat.pl	CDS	27587	27674	.	+	.	status known
RGDPZ0116	reformat.pl	CDS	27799	27879	.	+	.	status known
RGDPZ0116	reformat.pl	CDS	28613	28840	.	+	.	status known
RGDPZ0116	reformat.pl	CDS	29417	29572	.	+	.	status known
RGDPZ0116	reformat.pl	CDS	29680	29782	.	+	.	status known
RGDPZ0116	reformat.pl	CDS	30283	30395	.	+	.	status known
RGDPZ0118	reformat.pl	intron	10211	17406	.	+	.	status known
RGDPZ0118	reformat.pl	CDS	17427	17558	.	+	.	status known
RGDPZ0118	reformat.pl	CDS	21386	21568	.	+	.	status known
RGDPZ0118	reformat.pl	CDS	31269	31371	.	+	.	status known
RGDPZ0118	reformat.pl	CDS	43634	43797	.	+	.	status known
RGDPZ0118	reformat.pl	CDS	69581	69697	.	+	.	status known
RGDPZ0118	reformat.pl	CDS	78272	78394	.	+	.	status known
RGDPZ0118	reformat.pl	CDS	79556	79699	.	+	.	status known
RGDPZ0118	reformat.pl	CDS	79856	80745	.	+	.	status known
RGDPZ0118	reformat.pl	CDS	89360	89845	.	+	.	status known
RGDPZ0118	reformat.pl	CDS	93416	93546	.	+	.	status known
RGDPZ0118	reformat.pl	CDS	99113	99273	.	+	.	status known
RGDPZ0118	reformat.pl	CDS	102889	103053	.	+	.	status known
RGDPZ0120	reformat.pl	CDS	10004	10070	.	+	.	status known
RGDPZ0120	reformat.pl	CDS	10381	10508	.	+	.	status known
RGDPZ0120	reformat.pl	CDS	11010	11081	.	+	.	status known
RGDPZ0120	reformat.pl	CDS	11445	11570	.	+	.	status known
RGDPZ0120	reformat.pl	CDS	12393	12581	.	+	.	status known
RGDPZ0120	reformat.pl	CDS	12809	12898	.	+	.	status known
RGDPZ0120	reformat.pl	CDS	14340	14523	.	+	.	status known
RGDPZ0120	reformat.pl	CDS	14696	14841	.	+	.	status known
RGDPZ0120	reformat.pl	CDS	16078	16158	.	+	.	status known
RGDPZ0120	reformat.pl	CDS	16652	16714	.	+	.	status known
RGDPZ0120	reformat.pl	intron	16734	18504	.	+	.	status known
RGDPZ0121	reformat.pl	CDS	10024	10349	.	+	.	status known
RGDPZ0121	reformat.pl	CDS	20088	20287	.	+	.	status known
RGDPZ0121	reformat.pl	CDS	24775	24961	.	+	.	status known
RGDPZ0121	reformat.pl	CDS	25419	25660	.	+	.	status known
RGDPZ0121	reformat.pl	CDS	27517	27668	.	+	.	status known
RGDPZ0121	reformat.pl	CDS	27796	27997	.	+	.	status known
RGDPZ0121	reformat.pl	CDS	28729	28920	.	+	.	status known
RGDPZ0121	reformat.pl	CDS	30523	30644	.	+	.	status known
RGDPZ0121	reformat.pl	CDS	30738	30882	.	+	.	status known
RGDPZ0121	reformat.pl	CDS	32320	32447	.	+	.	status known
RGDPZ0123	reformat.pl	intron	10068	13568	.	+	.	status known
RGDPZ0123	reformat.pl	CDS	13570	13731	.	+	.	status known
RGDPZ0123	reformat.pl	CDS	14180	14434	.	+	.	status known
RGDPZ0124	reformat.pl	CDS	10320	10950	.	+	.	status known
RGDPZ0124	reformat.pl	CDS	13447	14321	.	+	.	status known
RGDPZ0125	reformat.pl	CDS	10185	10332	.	+	.	status known
RGDPZ0125	reformat.pl	CDS	10998	11018	.	+	.	status known
RGDPZ0125	reformat.pl	CDS	11351	11608	.	+	.	status known
RGDPZ0125	reformat.pl	CDS	15071	15328	.	+	.	status known
RGDPZ0125	reformat.pl	CDS	16830	17017	.	+	.	status known
RGDPZ0126	reformat.pl	CDS	10247	10346	.	+	.	status known
RGDPZ0126	reformat.pl	CDS	10863	11048	.	+	.	status known
RGDPZ0126	reformat.pl	CDS	13040	13231	.	+	.	status known
RGDPZ0126	reformat.pl	CDS	14103	14202	.	+	.	status known
RGDPZ0126	reformat.pl	CDS	15233	15318	.	+	.	status known
RGDPZ0126	reformat.pl	CDS	19589	19777	.	+	.	status known
RGDPZ0126	reformat.pl	CDS	25174	25299	.	+	.	status known
RGDPZ0126	reformat.pl	CDS	25810	25890	.	+	.	status known
RGDPZ0126	reformat.pl	CDS	27878	27898	.	+	.	status known
RGDPZ0126	reformat.pl	CDS	48027	48091	.	+	.	status known
RGDPZ0127	reformat.pl	intron	10953	11616	.	+	.	status known
RGDPZ0127	reformat.pl	CDS	11625	11671	.	+	.	status known
RGDPZ0127	reformat.pl	CDS	12631	12679	.	+	.	status known
RGDPZ0127	reformat.pl	CDS	13569	13791	.	+	.	status known
RGDPZ0127	reformat.pl	CDS	15729	15899	.	+	.	status known
RGDPZ0127	reformat.pl	CDS	17284	17408	.	+	.	status known
RGDPZ0127	reformat.pl	CDS	20128	20328	.	+	.	status known
RGDPZ0129	reformat.pl	intron	10152	11232	.	+	.	status known
RGDPZ0129	reformat.pl	CDS	11247	11300	.	+	.	status known
RGDPZ0129	reformat.pl	CDS	11410	11448	.	+	.	status known
RGDPZ0129	reformat.pl	CDS	14397	14477	.	+	.	status known
RGDPZ0129	reformat.pl	CDS	15826	16149	.	+	.	status known
RGDPZ0129	reformat.pl	CDS	16843	17247	.	+	.	status known
RGDPZ0130	reformat.pl	CDS	10154	10211	.	+	.	status known
RGDPZ0130	reformat.pl	CDS	24772	24841	.	+	.	status known
RGDPZ0130	reformat.pl	CDS	25739	25871	.	+	.	status known
RGDPZ0130	reformat.pl	CDS	28529	28740	.	+	.	status known
RGDPZ0130	reformat.pl	CDS	30236	30368	.	+	.	status known
RGDPZ0130	reformat.pl	CDS	30670	30764	.	+	.	status known
RGDPZ0130	reformat.pl	CDS	36001	36130	.	+	.	status known
RGDPZ0130	reformat.pl	CDS	37258	37460	.	+	.	status known
RGDPZ0130	reformat.pl	CDS	39065	39194	.	+	.	status known
RGDPZ0130	reformat.pl	CDS	39664	39761	.	+	.	status known
RGDPZ0130	reformat.pl	CDS	41522	41654	.	+	.	status known
RGDPZ0130	reformat.pl	CDS	47967	47996	.	+	.	status known
RGDPZ0130	reformat.pl	intron	48022	52301	.	+	.	status known
RGDPZ0131	reformat.pl	CDS	10286	10432	.	+	.	status known
RGDPZ0131	reformat.pl	CDS	10523	10582	.	+	.	status known
RGDPZ0131	reformat.pl	CDS	12873	13016	.	+	.	status known
RGDPZ0131	reformat.pl	CDS	14864	14974	.	+	.	status known
RGDPZ0133	reformat.pl	CDS	10012	10125	.	+	.	status known
RGDPZ0133	reformat.pl	CDS	10238	10273	.	+	.	status known
RGDPZ0133	reformat.pl	CDS	10356	10388	.	+	.	status known
RGDPZ0133	reformat.pl	CDS	11677	11808	.	+	.	status known
RGDPZ0133	reformat.pl	CDS	13318	13437	.	+	.	status known
RGDPZ0134	reformat.pl	CDS	10052	10116	.	+	.	status known
RGDPZ0134	reformat.pl	CDS	10249	10447	.	+	.	status known
RGDPZ0134	reformat.pl	CDS	10662	10863	.	+	.	status known
RGDPZ0134	reformat.pl	CDS	11073	11143	.	+	.	status known
RGDPZ0134	reformat.pl	CDS	11222	11310	.	+	.	status known
RGDPZ0134	reformat.pl	CDS	11529	11611	.	+	.	status known
RGDPZ0134	reformat.pl	CDS	11782	11878	.	+	.	status known
RGDPZ0134	reformat.pl	CDS	12017	12122	.	+	.	status known
RGDPZ0134	reformat.pl	CDS	12220	12352	.	+	.	status known
RGDPZ0134	reformat.pl	CDS	19137	19252	.	+	.	status known
RGDPZ0134	reformat.pl	CDS	19352	19531	.	+	.	status known
RGDPZ0134	reformat.pl	CDS	19677	19859	.	+	.	status known
RGDPZ0134	reformat.pl	CDS	19992	20177	.	+	.	status known
RGDPZ0134	reformat.pl	CDS	20331	20489	.	+	.	status known
RGDPZ0134	reformat.pl	CDS	20741	20867	.	+	.	status known
RGDPZ0134	reformat.pl	CDS	21035	21109	.	+	.	status known
RGDPZ0134	reformat.pl	CDS	21370	21567	.	+	.	status known
RGDPZ0134	reformat.pl	CDS	21659	21770	.	+	.	status known
RGDPZ0134	reformat.pl	CDS	21861	21931	.	+	.	status known
RGDPZ0134	reformat.pl	CDS	22190	22329	.	+	.	status known
RGDPZ0134	reformat.pl	CDS	22443	22652	.	+	.	status known
RGDPZ0134	reformat.pl	CDS	22897	22948	.	+	.	status known
RGDPZ0134	reformat.pl	CDS	23050	23139	.	+	.	status known
RGDPZ0134	reformat.pl	CDS	23275	23484	.	+	.	status known
RGDPZ0134	reformat.pl	CDS	23664	23739	.	+	.	status known
RGDPZ0134	reformat.pl	CDS	23900	24056	.	+	.	status known
RGDPZ0134	reformat.pl	CDS	24152	24268	.	+	.	status known
RGDPZ0134	reformat.pl	CDS	24374	24545	.	+	.	status known
RGDPZ0134	reformat.pl	CDS	24774	25006	.	+	.	status known
RGDPZ0134	reformat.pl	CDS	25089	25256	.	+	.	status known
RGDPZ0134	reformat.pl	CDS	25650	25709	.	+	.	status known
RGDPZ0134	reformat.pl	CDS	26759	26852	.	+	.	status known
RGDPZ0134	reformat.pl	CDS	26950	27136	.	+	.	status known
RGDPZ0134	reformat.pl	CDS	27251	27341	.	+	.	status known
RGDPZ0134	reformat.pl	CDS	27432	27506	.	+	.	status known
RGDPZ0134	reformat.pl	CDS	28998	29100	.	+	.	status known
RGDPZ0134	reformat.pl	CDS	29266	29355	.	+	.	status known
RGDPZ0134	reformat.pl	CDS	29441	29539	.	+	.	status known
RGDPZ0134	reformat.pl	CDS	29722	29805	.	+	.	status known
RGDPZ0134	reformat.pl	CDS	30068	30200	.	+	.	status known
RGDPZ0134	reformat.pl	CDS	30344	30485	.	+	.	status known
RGDPZ0138	reformat.pl	CDS	10170	10201	.	+	.	status known
RGDPZ0138	reformat.pl	CDS	13043	13127	.	+	.	status known
RGDPZ0138	reformat.pl	CDS	13917	14070	.	+	.	status known
RGDPZ0138	reformat.pl	CDS	16390	16460	.	+	.	status known
RGDPZ0138	reformat.pl	CDS	19413	19540	.	+	.	status known
RGDPZ0138	reformat.pl	CDS	20650	20707	.	+	.	status known
RGDPZ0138	reformat.pl	CDS	21325	21423	.	+	.	status known
RGDPZ0138	reformat.pl	CDS	24651	24781	.	+	.	status known
RGDPZ0138	reformat.pl	CDS	25027	25092	.	+	.	status known
RGDPZ0138	reformat.pl	CDS	26626	26821	.	+	.	status known
RGDPZ0139	reformat.pl	CDS	10494	10557	.	+	.	status known
RGDPZ0139	reformat.pl	CDS	10651	10770	.	+	.	status known
RGDPZ0139	reformat.pl	CDS	10846	11190	.	+	.	status known
RGDPZ0139	reformat.pl	CDS	11269	11408	.	+	.	status known
RGDPZ0139	reformat.pl	CDS	11669	11825	.	+	.	status known
RGDPZ0139	reformat.pl	CDS	12024	12176	.	+	.	status known
RGDPZ0139	reformat.pl	CDS	12638	12982	.	+	.	status known
RGDPZ0139	reformat.pl	CDS	13216	13328	.	+	.	status known
RGDPZ0140	reformat.pl	intron	10093	10342	.	+	.	status known
RGDPZ0140	reformat.pl	CDS	10376	10469	.	+	.	status known
RGDPZ0140	reformat.pl	CDS	11824	11975	.	+	.	status known
RGDPZ0140	reformat.pl	CDS	13071	13224	.	+	.	status known
RGDPZ0140	reformat.pl	CDS	13756	13876	.	+	.	status known
RGDPZ0140	reformat.pl	CDS	16817	17001	.	+	.	status known
RGDPZ0140	reformat.pl	CDS	17979	18124	.	+	.	status known
RGDPZ0140	reformat.pl	CDS	19569	19713	.	+	.	status known
RGDPZ0140	reformat.pl	CDS	22330	22448	.	+	.	status known
RGDPZ0140	reformat.pl	CDS	23539	23565	.	+	.	status known
RGDPZ0141	reformat.pl	intron	10030	13328	.	+	.	status known
RGDPZ0141	reformat.pl	CDS	13380	14462	.	+	.	status known
RGDPZ0144	reformat.pl	intron	10044	10499	.	+	.	status known
RGDPZ0144	reformat.pl	CDS	10518	10611	.	+	.	status known
RGDPZ0144	reformat.pl	CDS	11660	11724	.	+	.	status known
RGDPZ0144	reformat.pl	CDS	11814	11918	.	+	.	status known
RGDPZ0144	reformat.pl	CDS	12305	12399	.	+	.	status known
RGDPZ0144	reformat.pl	CDS	12708	12784	.	+	.	status known
RGDPZ0144	reformat.pl	CDS	12868	12957	.	+	.	status known
RGDPZ0144	reformat.pl	CDS	13058	13114	.	+	.	status known
RGDPZ0144	reformat.pl	CDS	13441	13514	.	+	.	status known
RGDPZ0144	reformat.pl	CDS	13600	13649	.	+	.	status known
RGDPZ0144	reformat.pl	CDS	13762	13906	.	+	.	status known
RGDPZ0144	reformat.pl	CDS	14009	14077	.	+	.	status known
RGDPZ0144	reformat.pl	CDS	14977	15056	.	+	.	status known
RGDPZ0144	reformat.pl	CDS	15219	15279	.	+	.	status known
RGDPZ0144	reformat.pl	CDS	15364	15528	.	+	.	status known
RGDPZ0146	reformat.pl	CDS	10101	10118	.	+	.	status known
RGDPZ0146	reformat.pl	CDS	15701	15802	.	+	.	status known
RGDPZ0146	reformat.pl	CDS	16704	16842	.	+	.	status known
RGDPZ0146	reformat.pl	CDS	17160	17247	.	+	.	status known
RGDPZ0146	reformat.pl	CDS	17345	17561	.	+	.	status known
RGDPZ0146	reformat.pl	CDS	24541	24801	.	+	.	status known
RGDPZ0146	reformat.pl	CDS	26213	26348	.	+	.	status known
RGDPZ0146	reformat.pl	CDS	29718	29856	.	+	.	status known
RGDPZ0146	reformat.pl	CDS	32162	32186	.	+	.	status known
RGDPZ0147	reformat.pl	CDS	10437	11319	.	+	.	status known
RGDPZ0147	reformat.pl	CDS	104740	105257	.	+	.	status known
RGDPZ0152	reformat.pl	intron	10038	13161	.	+	.	status known
RGDPZ0152	reformat.pl	CDS	13167	13328	.	+	.	status known
RGDPZ0152	reformat.pl	CDS	14833	15064	.	+	.	status known
RGDPZ0152	reformat.pl	CDS	15666	15751	.	+	.	status known
RGDPZ0152	reformat.pl	CDS	16084	16292	.	+	.	status known
RGDPZ0152	reformat.pl	CDS	17086	17203	.	+	.	status known
RGDPZ0152	reformat.pl	CDS	17819	17960	.	+	.	status known
RGDPZ0152	reformat.pl	CDS	18622	18788	.	+	.	status known
RGDPZ0152	reformat.pl	CDS	19201	19300	.	+	.	status known
RGDPZ0152	reformat.pl	CDS	19843	19973	.	+	.	status known
RGDPZ0152	reformat.pl	CDS	20061	20075	.	+	.	status known
RGDPZ0155	reformat.pl	CDS	10030	10041	.	+	.	status known
RGDPZ0155	reformat.pl	CDS	10132	10275	.	+	.	status known
RGDPZ0155	reformat.pl	CDS	10391	10450	.	+	.	status known
RGDPZ0155	reformat.pl	CDS	11021	11224	.	+	.	status known
RGDPZ0155	reformat.pl	CDS	12727	12840	.	+	.	status known
RGDPZ0155	reformat.pl	CDS	13044	13296	.	+	.	status known
RGDPZ0155	reformat.pl	CDS	13586	13854	.	+	.	status known
RGDPZ0155	reformat.pl	CDS	14468	14666	.	+	.	status known
RGDPZ0155	reformat.pl	CDS	14973	15082	.	+	.	status known
RGDPZ0155	reformat.pl	CDS	15163	15297	.	+	.	status known
RGDPZ0155	reformat.pl	CDS	15812	16004	.	+	.	status known
RGDPZ0155	reformat.pl	CDS	16571	16746	.	+	.	status known
RGDPZ0155	reformat.pl	CDS	17847	17983	.	+	.	status known
RGDPZ0155	reformat.pl	CDS	18069	18219	.	+	.	status known
RGDPZ0155	reformat.pl	CDS	18325	18493	.	+	.	status known
RGDPZ0155	reformat.pl	CDS	18583	18737	.	+	.	status known
RGDPZ0155	reformat.pl	CDS	19830	19953	.	+	.	status known
RGDPZ0155	reformat.pl	CDS	20477	20622	.	+	.	status known
RGDPZ0155	reformat.pl	CDS	22079	22212	.	+	.	status known
RGDPZ0155	reformat.pl	CDS	22548	22649	.	+	.	status known
RGDPZ0155	reformat.pl	CDS	22734	22825	.	+	.	status known
RGDPZ0155	reformat.pl	CDS	23016	23044	.	+	.	status known
RGDPZ0156	reformat.pl	CDS	11975	12944	.	+	.	status known
RGDPZ0156	reformat.pl	CDS	15166	15452	.	+	.	status known
RGDPZ0157	reformat.pl	CDS	10030	10137	.	+	.	status known
RGDPZ0157	reformat.pl	CDS	22839	23018	.	+	.	status known
RGDPZ0157	reformat.pl	CDS	23125	23211	.	+	.	status known
RGDPZ0157	reformat.pl	CDS	26251	26359	.	+	.	status known
RGDPZ0157	reformat.pl	CDS	31337	31498	.	+	.	status known
RGDPZ0157	reformat.pl	CDS	34366	34572	.	+	.	status known
RGDPZ0157	reformat.pl	CDS	34831	34972	.	+	.	status known
RGDPZ0157	reformat.pl	CDS	35200	35371	.	+	.	status known
RGDPZ0157	reformat.pl	CDS	36640	36810	.	+	.	status known
RGDPZ0159	reformat.pl	intron	10059	17663	.	+	.	status known
RGDPZ0159	reformat.pl	CDS	17693	17874	.	+	.	status known
RGDPZ0159	reformat.pl	CDS	19506	19644	.	+	.	status known
RGDPZ0159	reformat.pl	CDS	21257	21445	.	+	.	status known
RGDPZ0164	reformat.pl	CDS	10072	10300	.	+	.	status known
RGDPZ0164	reformat.pl	CDS	19407	19481	.	+	.	status known
RGDPZ0164	reformat.pl	CDS	20514	20651	.	+	.	status known
RGDPZ0164	reformat.pl	CDS	21456	21682	.	+	.	status known
RGDPZ0166	reformat.pl	intron	10041	10157	.	+	.	status known
RGDPZ0166	reformat.pl	CDS	10217	10265	.	+	.	status known
RGDPZ0166	reformat.pl	CDS	12552	12572	.	+	.	status known
RGDPZ0166	reformat.pl	CDS	13691	13705	.	+	.	status known
RGDPZ0166	reformat.pl	CDS	17417	17434	.	+	.	status known
RGDPZ0166	reformat.pl	CDS	17882	18130	.	+	.	status known
RGDPZ0166	reformat.pl	CDS	18971	19138	.	+	.	status known
RGDPZ0166	reformat.pl	CDS	19712	19758	.	+	.	status known
RGDPZ0166	reformat.pl	CDS	20750	20806	.	+	.	status known
RGDPZ0167	reformat.pl	CDS	10125	10182	.	+	.	status known
RGDPZ0167	reformat.pl	CDS	87823	87926	.	+	.	status known
RGDPZ0167	reformat.pl	CDS	89190	89246	.	+	.	status known
RGDPZ0167	reformat.pl	CDS	89940	90020	.	+	.	status known
RGDPZ0167	reformat.pl	CDS	93159	93191	.	+	.	status known
RGDPZ0167	reformat.pl	CDS	94514	94570	.	+	.	status known
RGDPZ0167	reformat.pl	CDS	95531	95566	.	+	.	status known
RGDPZ0167	reformat.pl	CDS	96844	96909	.	+	.	status known
RGDPZ0168	reformat.pl	intron	10095	16899	.	+	.	status known
RGDPZ0168	reformat.pl	CDS	16907	16994	.	+	.	status known
RGDPZ0168	reformat.pl	CDS	18673	18857	.	+	.	status known
RGDPZ0168	reformat.pl	CDS	19274	19351	.	+	.	status known
RGDPZ0171	reformat.pl	CDS	10129	10180	.	+	.	status known
RGDPZ0171	reformat.pl	CDS	21299	21450	.	+	.	status known
RGDPZ0171	reformat.pl	CDS	22972	23016	.	+	.	status known
RGDPZ0171	reformat.pl	CDS	43176	43285	.	+	.	status known
RGDPZ0171	reformat.pl	CDS	44249	45131	.	+	.	status known
RGDPZ0171	reformat.pl	CDS	49066	49200	.	+	.	status known
RGDPZ0174	reformat.pl	intron	10172	10972	.	+	.	status known
RGDPZ0174	reformat.pl	CDS	10987	11577	.	+	.	status known
RGDPZ0176	reformat.pl	CDS	10041	10080	.	+	.	status known
RGDPZ0176	reformat.pl	CDS	10257	10420	.	+	.	status known
RGDPZ0176	reformat.pl	CDS	10799	10906	.	+	.	status known
RGDPZ0176	reformat.pl	CDS	11051	11197	.	+	.	status known
RGDPZ0176	reformat.pl	CDS	11361	11525	.	+	.	status known
RGDPZ0178	reformat.pl	CDS	10006	10215	.	+	.	status known
RGDPZ0178	reformat.pl	CDS	20652	20814	.	+	.	status known
RGDPZ0178	reformat.pl	CDS	24441	24590	.	+	.	status known
RGDPZ0178	reformat.pl	CDS	24984	25144	.	+	.	status known
RGDPZ0178	reformat.pl	CDS	26792	26968	.	+	.	status known
RGDPZ0178	reformat.pl	CDS	28825	28966	.	+	.	status known
RGDPZ0178	reformat.pl	CDS	31694	31881	.	+	.	status known
RGDPZ0178	reformat.pl	CDS	35649	35787	.	+	.	status known
RGDPZ0178	reformat.pl	CDS	42923	43101	.	+	.	status known
RGDPZ0179	reformat.pl	CDS	10042	10310	.	+	.	status known
RGDPZ0179	reformat.pl	CDS	29572	29727	.	+	.	status known
RGDPZ0179	reformat.pl	CDS	32384	32583	.	+	.	status known
RGDPZ0179	reformat.pl	CDS	33635	33838	.	+	.	status known
RGDPZ0179	reformat.pl	CDS	34490	34650	.	+	.	status known
RGDPZ0179	reformat.pl	CDS	37874	38040	.	+	.	status known
RGDPZ0179	reformat.pl	CDS	38312	38390	.	+	.	status known
RGDPZ0179	reformat.pl	CDS	38859	39056	.	+	.	status known
RGDPZ0179	reformat.pl	CDS	39524	39655	.	+	.	status known
RGDPZ0181	reformat.pl	CDS	10202	10456	.	+	.	status known
RGDPZ0181	reformat.pl	CDS	37596	37786	.	+	.	status known
RGDPZ0181	reformat.pl	CDS	40241	40440	.	+	.	status known
RGDPZ0181	reformat.pl	CDS	40571	40768	.	+	.	status known
RGDPZ0181	reformat.pl	CDS	40943	41115	.	+	.	status known
RGDPZ0181	reformat.pl	CDS	42040	42206	.	+	.	status known
RGDPZ0181	reformat.pl	CDS	42399	42477	.	+	.	status known
RGDPZ0181	reformat.pl	CDS	42564	42776	.	+	.	status known
RGDPZ0181	reformat.pl	CDS	42930	43049	.	+	.	status known
RGDPZ0182	reformat.pl	intron	10042	26940	.	+	.	status known
RGDPZ0182	reformat.pl	CDS	26969	27169	.	+	.	status known
RGDPZ0182	reformat.pl	CDS	31026	31139	.	+	.	status known
RGDPZ0182	reformat.pl	CDS	33075	33194	.	+	.	status known
RGDPZ0182	reformat.pl	CDS	41712	41846	.	+	.	status known
RGDPZ0182	reformat.pl	CDS	42774	42917	.	+	.	status known
RGDPZ0182	reformat.pl	CDS	66995	67061	.	+	.	status known
RGDPZ0182	reformat.pl	CDS	71812	71906	.	+	.	status known
RGDPZ0182	reformat.pl	CDS	75637	75704	.	+	.	status known
RGDPZ0182	reformat.pl	CDS	91191	91267	.	+	.	status known
RGDPZ0182	reformat.pl	CDS	94411	94430	.	+	.	status known
RGDPZ0182	reformat.pl	CDS	100883	100981	.	+	.	status known
RGDPZ0182	reformat.pl	CDS	103739	103840	.	+	.	status known
RGDPZ0182	reformat.pl	CDS	107623	107823	.	+	.	status known
RGDPZ0182	reformat.pl	intron	107842	112210	.	+	.	status known
RGDPZ0184	reformat.pl	intron	10061	13104	.	+	.	status known
RGDPZ0184	reformat.pl	CDS	13110	13320	.	+	.	status known
RGDPZ0184	reformat.pl	CDS	13451	13545	.	+	.	status known
RGDPZ0185	reformat.pl	intron	10069	10792	.	+	.	status known
RGDPZ0185	reformat.pl	intron	11025	13397	.	+	.	status known
RGDPZ0185	reformat.pl	CDS	13413	13486	.	+	.	status known
RGDPZ0185	reformat.pl	CDS	16760	16872	.	+	.	status known
RGDPZ0185	reformat.pl	CDS	28323	28390	.	+	.	status known
RGDPZ0185	reformat.pl	CDS	35719	35939	.	+	.	status known
RGDPZ0185	reformat.pl	CDS	38162	38244	.	+	.	status known
RGDPZ0185	reformat.pl	CDS	45160	45303	.	+	.	status known
RGDPZ0185	reformat.pl	CDS	53500	53652	.	+	.	status known
RGDPZ0185	reformat.pl	CDS	58268	58470	.	+	.	status known
RGDPZ0185	reformat.pl	CDS	59713	60024	.	+	.	status known
RGDPZ0194	reformat.pl	CDS	10391	10693	.	+	.	status known
RGDPZ0194	reformat.pl	CDS	42315	42376	.	+	.	status known
RGDPZ0194	reformat.pl	CDS	49706	49827	.	+	.	status known
RGDPZ0194	reformat.pl	CDS	88268	88986	.	+	.	status known
RGDPZ0194	reformat.pl	CDS	217968	218453	.	+	.	status known
RGDPZ0194	reformat.pl	CDS	251864	252007	.	+	.	status known
RGDPZ0194	reformat.pl	CDS	319780	319934	.	+	.	status known
RGDPZ0194	reformat.pl	CDS	340690	340897	.	+	.	status known
RGDPZ0196	reformat.pl	CDS	10057	10117	.	+	.	status known
RGDPZ0196	reformat.pl	CDS	11375	11641	.	+	.	status known
RGDPZ0196	reformat.pl	CDS	12784	13104	.	+	.	status known
RGDPZ0196	reformat.pl	CDS	13823	14001	.	+	.	status known
RGDPZ0197	reformat.pl	intron	10099	15717	.	+	.	status known
RGDPZ0197	reformat.pl	CDS	15751	15838	.	+	.	status known
RGDPZ0197	reformat.pl	CDS	16288	16402	.	+	.	status known
RGDPZ0197	reformat.pl	CDS	17411	17489	.	+	.	status known
RGDPZ0197	reformat.pl	CDS	20701	20806	.	+	.	status known
RGDPZ0197	reformat.pl	CDS	22188	22336	.	+	.	status known
RGDPZ0197	reformat.pl	CDS	23530	23695	.	+	.	status known
RGDPZ0197	reformat.pl	CDS	24481	24595	.	+	.	status known
RGDPZ0197	reformat.pl	CDS	27455	27539	.	+	.	status known
RGDPZ0197	reformat.pl	CDS	31075	31827	.	+	.	status known
RGDPZ0198	reformat.pl	CDS	10045	10188	.	+	.	status known
RGDPZ0198	reformat.pl	CDS	10397	10429	.	+	.	status known
RGDPZ0198	reformat.pl	CDS	11380	11508	.	+	.	status known
RGDPZ0198	reformat.pl	CDS	11614	11712	.	+	.	status known
RGDPZ0200	reformat.pl	CDS	10213	10407	.	+	.	status known
RGDPZ0200	reformat.pl	CDS	12775	12885	.	+	.	status known
RGDPZ0200	reformat.pl	CDS	15107	15191	.	+	.	status known
RGDPZ0200	reformat.pl	CDS	17758	17930	.	+	.	status known
RGDPZ0200	reformat.pl	CDS	19907	20014	.	+	.	status known
RGDPZ0200	reformat.pl	CDS	24215	24299	.	+	.	status known
RGDPZ0200	reformat.pl	CDS	25172	25344	.	+	.	status known
RGDPZ0200	reformat.pl	CDS	31769	31876	.	+	.	status known
RGDPZ0200	reformat.pl	CDS	31998	32084	.	+	.	status known
RGDPZ0200	reformat.pl	CDS	34192	34269	.	+	.	status known
RGDPZ0200	reformat.pl	CDS	36375	36455	.	+	.	status known
RGDPZ0201	reformat.pl	CDS	10097	10154	.	+	.	status known
RGDPZ0201	reformat.pl	CDS	11600	11703	.	+	.	status known
RGDPZ0201	reformat.pl	intron	11873	11956	.	+	.	status known
RGDPZ0201	reformat.pl	intron	12039	12268	.	+	.	status known
RGDPZ0203	reformat.pl	CDS	10104	10164	.	+	.	status known
RGDPZ0203	reformat.pl	CDS	11650	11682	.	+	.	status known
RGDPZ0203	reformat.pl	CDS	12848	12923	.	+	.	status known
RGDPZ0203	reformat.pl	CDS	13615	13756	.	+	.	status known
RGDPZ0205	reformat.pl	CDS	10219	10987	.	+	.	status known
RGDPZ0205	reformat.pl	CDS	23140	23262	.	+	.	status known
RGDPZ0205	reformat.pl	CDS	37306	37472	.	+	.	status known
RGDPZ0205	reformat.pl	CDS	73150	73285	.	+	.	status known
RGDPZ0205	reformat.pl	CDS	79164	79258	.	+	.	status known
RGDPZ0205	reformat.pl	CDS	81335	81470	.	+	.	status known
RGDPZ0205	reformat.pl	CDS	83241	83325	.	+	.	status known
RGDPZ0205	reformat.pl	CDS	84676	84787	.	+	.	status known
RGDPZ0206	reformat.pl	CDS	10376	10632	.	+	.	status known
RGDPZ0206	reformat.pl	CDS	26302	26654	.	+	.	status known
RGDPZ0206	reformat.pl	CDS	31584	32116	.	+	.	status known
RGDPZ0207	reformat.pl	intron	10162	11941	.	+	.	status known
RGDPZ0207	reformat.pl	intron	11981	92250	.	+	.	status known
RGDPZ0207	reformat.pl	CDS	92251	92386	.	+	.	status known
RGDPZ0207	reformat.pl	CDS	92539	92723	.	+	.	status known
RGDPZ0207	reformat.pl	CDS	92930	93095	.	+	.	status known
RGDPZ0207	reformat.pl	CDS	93213	93358	.	+	.	status known
RGDPZ0207	reformat.pl	CDS	93518	93635	.	+	.	status known
RGDPZ0207	reformat.pl	CDS	93957	94108	.	+	.	status known
RGDPZ0207	reformat.pl	CDS	95446	95564	.	+	.	status known
RGDPZ0207	reformat.pl	CDS	98061	98223	.	+	.	status known
RGDPZ0207	reformat.pl	CDS	100454	100636	.	+	.	status known
RGDPZ0207	reformat.pl	CDS	111027	111171	.	+	.	status known
RGDPZ0207	reformat.pl	CDS	111574	111663	.	+	.	status known
RGDPZ0207	reformat.pl	CDS	111750	111971	.	+	.	status known
RGDPZ0207	reformat.pl	CDS	112464	112620	.	+	.	status known
RGDPZ0207	reformat.pl	CDS	113130	113370	.	+	.	status known
RGDPZ0207	reformat.pl	CDS	113487	113736	.	+	.	status known
RGDPZ0207	reformat.pl	CDS	113946	114190	.	+	.	status known
RGDPZ0207	reformat.pl	CDS	114294	114473	.	+	.	status known
RGDPZ0207	reformat.pl	CDS	114551	114799	.	+	.	status known
RGDPZ0207	reformat.pl	CDS	115040	115180	.	+	.	status known
RGDPZ0207	reformat.pl	CDS	115263	115511	.	+	.	status known
RGDPZ0208	reformat.pl	intron	10089	122170	.	+	.	status known
RGDPZ0208	reformat.pl	intron	122495	123058	.	+	.	status known
RGDPZ0208	reformat.pl	CDS	123065	123132	.	+	.	status known
RGDPZ0208	reformat.pl	CDS	127435	127483	.	+	.	status known
RGDPZ0208	reformat.pl	CDS	137569	137737	.	+	.	status known
RGDPZ0208	reformat.pl	CDS	153026	153077	.	+	.	status known
RGDPZ0208	reformat.pl	CDS	156273	156464	.	+	.	status known
RGDPZ0208	reformat.pl	CDS	157008	157179	.	+	.	status known
RGDPZ0208	reformat.pl	CDS	161862	161986	.	+	.	status known
RGDPZ0208	reformat.pl	CDS	169317	169488	.	+	.	status known
RGDPZ0208	reformat.pl	CDS	172411	172524	.	+	.	status known
RGDPZ0208	reformat.pl	CDS	172671	172781	.	+	.	status known
RGDPZ0208	reformat.pl	CDS	172953	173078	.	+	.	status known
RGDPZ0208	reformat.pl	CDS	173195	173398	.	+	.	status known
RGDPZ0208	reformat.pl	CDS	173731	173901	.	+	.	status known
RGDPZ0208	reformat.pl	CDS	177225	177386	.	+	.	status known
RGDPZ0208	reformat.pl	CDS	178250	178426	.	+	.	status known
RGDPZ0208	reformat.pl	CDS	178974	179120	.	+	.	status known
RGDPZ0208	reformat.pl	CDS	181785	181892	.	+	.	status known
RGDPZ0208	reformat.pl	CDS	183904	183981	.	+	.	status known
RGDPZ0208	reformat.pl	CDS	186708	186791	.	+	.	status known
RGDPZ0208	reformat.pl	CDS	191752	191955	.	+	.	status known
RGDPZ0208	reformat.pl	CDS	202373	202473	.	+	.	status known
RGDPZ0208	reformat.pl	CDS	203783	203923	.	+	.	status known
RGDPZ0208	reformat.pl	CDS	206584	206740	.	+	.	status known
RGDPZ0208	reformat.pl	CDS	207821	208018	.	+	.	status known
RGDPZ0208	reformat.pl	CDS	213768	213974	.	+	.	status known
RGDPZ0208	reformat.pl	CDS	217206	217352	.	+	.	status known
RGDPZ0208	reformat.pl	CDS	218800	219006	.	+	.	status known
RGDPZ0209	reformat.pl	CDS	10037	10070	.	+	.	status known
RGDPZ0209	reformat.pl	CDS	11770	11929	.	+	.	status known
RGDPZ0209	reformat.pl	CDS	12729	12856	.	+	.	status known
RGDPZ0209	reformat.pl	CDS	15473	15597	.	+	.	status known
RGDPZ0210	reformat.pl	CDS	10044	10062	.	+	.	status known
RGDPZ0210	reformat.pl	CDS	17412	17484	.	+	.	status known
RGDPZ0210	reformat.pl	CDS	21806	21956	.	+	.	status known
RGDPZ0210	reformat.pl	CDS	25462	25574	.	+	.	status known
RGDPZ0210	reformat.pl	CDS	25705	25924	.	+	.	status known
RGDPZ0210	reformat.pl	CDS	26309	26467	.	+	.	status known
RGDPZ0210	reformat.pl	CDS	30675	30839	.	+	.	status known
RGDPZ0210	reformat.pl	CDS	36304	36500	.	+	.	status known
RGDPZ0210	reformat.pl	CDS	36658	36777	.	+	.	status known
RGDPZ0210	reformat.pl	CDS	37874	38060	.	+	.	status known
RGDPZ0210	reformat.pl	CDS	41419	41562	.	+	.	status known
RGDPZ0210	reformat.pl	CDS	41806	41945	.	+	.	status known
RGDPZ0210	reformat.pl	CDS	42047	42158	.	+	.	status known
RGDPZ0210	reformat.pl	CDS	46560	46714	.	+	.	status known
RGDPZ0210	reformat.pl	CDS	48101	48299	.	+	.	status known
RGDPZ0210	reformat.pl	CDS	48618	48786	.	+	.	status known
RGDPZ0210	reformat.pl	CDS	51957	52053	.	+	.	status known
RGDPZ0210	reformat.pl	CDS	53210	53304	.	+	.	status known
RGDPZ0210	reformat.pl	CDS	54388	54638	.	+	.	status known
RGDPZ0210	reformat.pl	CDS	54720	54809	.	+	.	status known
RGDPZ0210	reformat.pl	CDS	55063	55170	.	+	.	status known
RGDPZ0210	reformat.pl	CDS	55944	56057	.	+	.	status known
RGDPZ0210	reformat.pl	CDS	56435	56595	.	+	.	status known
RGDPZ0210	reformat.pl	CDS	61262	61457	.	+	.	status known
RGDPZ0210	reformat.pl	CDS	61957	62046	.	+	.	status known
RGDPZ0211	reformat.pl	CDS	10103	10948	.	+	.	status known
RGDPZ0211	reformat.pl	CDS	17019	17252	.	+	.	status known
RGDPZ0212	reformat.pl	CDS	10076	10189	.	+	.	status known
RGDPZ0212	reformat.pl	CDS	11490	11629	.	+	.	status known
RGDPZ0212	reformat.pl	CDS	11720	11796	.	+	.	status known
RGDPZ0212	reformat.pl	CDS	12443	12559	.	+	.	status known
RGDPZ0212	reformat.pl	CDS	12680	12781	.	+	.	status known
RGDPZ0212	reformat.pl	CDS	13330	13352	.	+	.	status known
RGDPZ0212	reformat.pl	intron	13353	14075	.	+	.	status known
RGDPZ0216	reformat.pl	intron	10195	11629	.	+	.	status known
RGDPZ0216	reformat.pl	CDS	11702	12499	.	+	.	status known
RGDPZ0216	reformat.pl	CDS	55364	55645	.	+	.	status known
RGDPZ0389	reformat.pl	CDS	10192	10231	.	+	.	status known
RGDPZ0389	reformat.pl	CDS	11899	12065	.	+	.	status known
RGDPZ0389	reformat.pl	CDS	12870	13110	.	+	.	status known
RGDPZ0389	reformat.pl	CDS	18488	18629	.	+	.	status known
RGDPZ0389	reformat.pl	CDS	19006	19072	.	+	.	status known
RGDPZ0389	reformat.pl	intron	19078	19167	.	+	.	status known
RGDPZ0395	reformat.pl	CDS	10236	10327	.	+	.	status known
RGDPZ0395	reformat.pl	CDS	53083	53176	.	+	.	status known
RGDPZ0395	reformat.pl	CDS	56433	56485	.	+	.	status known
RGDPZ0395	reformat.pl	CDS	92073	92169	.	+	.	status known
RGDPZ0395	reformat.pl	CDS	117039	117155	.	+	.	status known
RGDPZ0395	reformat.pl	CDS	134216	134304	.	+	.	status known
RGDPZ0395	reformat.pl	CDS	136307	136455	.	+	.	status known
RGDPZ0395	reformat.pl	CDS	138482	138612	.	+	.	status known
RGDPZ0395	reformat.pl	CDS	142767	143081	.	+	.	status known
RGDPZ0395	reformat.pl	CDS	187940	188031	.	+	.	status known
RGDPZ0395	reformat.pl	CDS	196572	196709	.	+	.	status known
RGDPZ0395	reformat.pl	CDS	198520	198682	.	+	.	status known
RGDPZ0395	reformat.pl	CDS	200874	200948	.	+	.	status known
RGDPZ0396	reformat.pl	CDS	10076	10154	.	+	.	status known
RGDPZ0396	reformat.pl	CDS	12460	12639	.	+	.	status known
RGDPZ0396	reformat.pl	CDS	13824	13964	.	+	.	status known
RGDPZ0396	reformat.pl	CDS	14864	15019	.	+	.	status known
RGDPZ0396	reformat.pl	CDS	17279	17469	.	+	.	status known
RGDPZ0396	reformat.pl	CDS	20488	20677	.	+	.	status known
RGDPZ0396	reformat.pl	CDS	21711	21894	.	+	.	status known
RGDPZ0396	reformat.pl	CDS	23225	23343	.	+	.	status known
RGDPZ0396	reformat.pl	CDS	23510	23571	.	+	.	status known
RGDPZ0397	reformat.pl	CDS	10051	10093	.	+	.	status known
RGDPZ0397	reformat.pl	CDS	12022	12194	.	+	.	status known
RGDPZ0397	reformat.pl	CDS	17205	17313	.	+	.	status known
RGDPZ0397	reformat.pl	CDS	18105	18281	.	+	.	status known
RGDPZ0397	reformat.pl	CDS	18973	19105	.	+	.	status known
RGDPZ0397	reformat.pl	CDS	19892	19947	.	+	.	status known
RGDPZ0397	reformat.pl	CDS	20441	20619	.	+	.	status known
RGDPZ0397	reformat.pl	CDS	21379	21556	.	+	.	status known
RGDPZ0397	reformat.pl	CDS	22785	22939	.	+	.	status known
RGDPZ0397	reformat.pl	CDS	27792	27885	.	+	.	status known
RGDPZ0397	reformat.pl	CDS	28485	28517	.	+	.	status known
RGDPZ0397	reformat.pl	CDS	29888	30043	.	+	.	status known
RGDPZ0397	reformat.pl	CDS	31639	31774	.	+	.	status known
RGDPZ0397	reformat.pl	CDS	34118	34182	.	+	.	status known
RGDPZ0397	reformat.pl	CDS	39043	39227	.	+	.	status known
RGDPZ0397	reformat.pl	CDS	40659	40848	.	+	.	status known
RGDPZ0397	reformat.pl	CDS	42196	42230	.	+	.	status known
RGDPZ0402	reformat.pl	CDS	10150	10301	.	+	.	status known
RGDPZ0402	reformat.pl	CDS	31524	32112	.	+	.	status known
RGDPZ0402	reformat.pl	CDS	42209	42298	.	+	.	status known
RGDPZ0402	reformat.pl	CDS	71677	71748	.	+	.	status known
RGDPZ0402	reformat.pl	CDS	73411	73500	.	+	.	status known
RGDPZ0402	reformat.pl	CDS	75851	75988	.	+	.	status known
RGDPZ0402	reformat.pl	CDS	78458	78525	.	+	.	status known
RGDPZ0402	reformat.pl	CDS	85075	85183	.	+	.	status known
RGDPZ0402	reformat.pl	CDS	86184	86271	.	+	.	status known
RGDPZ0402	reformat.pl	CDS	96187	96362	.	+	.	status known
RGDPZ0402	reformat.pl	CDS	99802	99861	.	+	.	status known
RGDPZ0402	reformat.pl	CDS	113126	113272	.	+	.	status known
RGDPZ0402	reformat.pl	CDS	117761	117886	.	+	.	status known
RGDPZ0402	reformat.pl	CDS	119682	119776	.	+	.	status known
RGDPZ0402	reformat.pl	CDS	127687	127774	.	+	.	status known
RGDPZ0402	reformat.pl	CDS	131117	131217	.	+	.	status known
RGDPZ0402	reformat.pl	CDS	132889	132966	.	+	.	status known
RGDPZ0402	reformat.pl	CDS	134222	134285	.	+	.	status known
RGDPZ0402	reformat.pl	CDS	136166	136240	.	+	.	status known
RGDPZ0402	reformat.pl	CDS	137568	137651	.	+	.	status known
RGDPZ0402	reformat.pl	CDS	140083	140220	.	+	.	status known
RGDPZ0404	reformat.pl	intron	10160	11103	.	+	.	status known
RGDPZ0404	reformat.pl	CDS	11179	11341	.	+	.	status known
RGDPZ0404	reformat.pl	CDS	11605	11759	.	+	.	status known
RGDPZ0404	reformat.pl	CDS	12097	12402	.	+	.	status known
RGDPZ0405	reformat.pl	intron	10056	13951	.	+	.	status known
RGDPZ0405	reformat.pl	CDS	13968	15537	.	+	.	status known
RGDPZ0405	reformat.pl	CDS	16260	16545	.	+	.	status known
RGDPZ0405	reformat.pl	CDS	17998	18130	.	+	.	status known
RGDPZ0405	reformat.pl	CDS	18440	18706	.	+	.	status known
RGDPZ0407	reformat.pl	intron	10214	11047	.	+	.	status known
RGDPZ0407	reformat.pl	CDS	11064	11425	.	+	.	status known
RGDPZ0407	reformat.pl	CDS	12056	12251	.	+	.	status known
RGDPZ0407	reformat.pl	CDS	29510	29660	.	+	.	status known
RGDPZ0407	reformat.pl	CDS	30297	30424	.	+	.	status known
RGDPZ0407	reformat.pl	CDS	30718	30874	.	+	.	status known
RGDPZ0407	reformat.pl	CDS	31221	31277	.	+	.	status known
RGDPZ0407	reformat.pl	CDS	32199	32352	.	+	.	status known
RGDPZ0407	reformat.pl	CDS	32795	32886	.	+	.	status known
RGDPZ0407	reformat.pl	CDS	33399	33478	.	+	.	status known
RGDPZ0407	reformat.pl	CDS	33557	33661	.	+	.	status known
RGDPZ0407	reformat.pl	CDS	33842	33946	.	+	.	status known
RGDPZ0408	reformat.pl	intron	10141	15123	.	+	.	status known
RGDPZ0408	reformat.pl	CDS	15147	15305	.	+	.	status known
RGDPZ0408	reformat.pl	CDS	16478	16600	.	+	.	status known
RGDPZ0408	reformat.pl	CDS	18736	18798	.	+	.	status known
RGDPZ0408	reformat.pl	CDS	19320	19510	.	+	.	status known
RGDPZ0408	reformat.pl	CDS	19952	20031	.	+	.	status known
RGDPZ0408	reformat.pl	CDS	21448	21578	.	+	.	status known
RGDPZ0408	reformat.pl	CDS	22374	22492	.	+	.	status known
RGDPZ0408	reformat.pl	CDS	23362	23498	.	+	.	status known
RGDPZ0408	reformat.pl	CDS	24230	24291	.	+	.	status known
RGDPZ0408	reformat.pl	CDS	27207	27324	.	+	.	status known
RGDPZ0408	reformat.pl	CDS	30235	30389	.	+	.	status known
RGDPZ0408	reformat.pl	CDS	31181	31271	.	+	.	status known
RGDPZ0408	reformat.pl	CDS	32371	32400	.	+	.	status known
RGDPZ0408	reformat.pl	CDS	35846	35987	.	+	.	status known
RGDPZ0408	reformat.pl	CDS	36573	36741	.	+	.	status known
RGDPZ0408	reformat.pl	CDS	41317	41421	.	+	.	status known
RGDPZ0408	reformat.pl	CDS	42712	42908	.	+	.	status known
RGDPZ0408	reformat.pl	CDS	44746	44827	.	+	.	status known
RGDPZ0408	reformat.pl	CDS	45788	45898	.	+	.	status known
RGDPZ0408	reformat.pl	CDS	50096	50223	.	+	.	status known
RGDPZ0408	reformat.pl	CDS	50824	50917	.	+	.	status known
RGDPZ0408	reformat.pl	CDS	55055	55209	.	+	.	status known
RGDPZ0408	reformat.pl	CDS	56838	56988	.	+	.	status known
RGDPZ0408	reformat.pl	CDS	57188	57331	.	+	.	status known
RGDPZ0408	reformat.pl	CDS	59433	59546	.	+	.	status known
RGDPZ0408	reformat.pl	CDS	59895	59977	.	+	.	status known
RGDPZ0408	reformat.pl	CDS	60235	60311	.	+	.	status known
RGDPZ0408	reformat.pl	CDS	61116	61210	.	+	.	status known
RGDPZ0409	reformat.pl	intron	10081	10472	.	+	.	status known
RGDPZ0409	reformat.pl	CDS	10481	10564	.	+	.	status known
RGDPZ0409	reformat.pl	CDS	20375	20590	.	+	.	status known
RGDPZ0410	reformat.pl	intron	10153	20668	.	+	.	status known
RGDPZ0410	reformat.pl	CDS	20740	20790	.	+	.	status known
RGDPZ0410	reformat.pl	CDS	22306	22411	.	+	.	status known
RGDPZ0410	reformat.pl	CDS	35465	35572	.	+	.	status known
RGDPZ0410	reformat.pl	CDS	38087	38107	.	+	.	status known
RGDPZ0410	reformat.pl	CDS	39187	39228	.	+	.	status known
RGDPZ0410	reformat.pl	CDS	41615	41724	.	+	.	status known
RGDPZ0410	reformat.pl	CDS	42211	42308	.	+	.	status known
RGDPZ0410	reformat.pl	CDS	42784	42916	.	+	.	status known
RGDPZ0410	reformat.pl	CDS	43857	44010	.	+	.	status known
RGDPZ0410	reformat.pl	CDS	44416	44476	.	+	.	status known
RGDPZ0410	reformat.pl	CDS	45100	45169	.	+	.	status known
RGDPZ0410	reformat.pl	CDS	50117	50208	.	+	.	status known
RGDPZ0410	reformat.pl	CDS	60710	60839	.	+	.	status known
RGDPZ0410	reformat.pl	CDS	62341	62382	.	+	.	status known
RGDPZ0410	reformat.pl	CDS	63969	64157	.	+	.	status known
RGDPZ0413	reformat.pl	intron	10136	10585	.	+	.	status known
RGDPZ0413	reformat.pl	CDS	10607	10704	.	+	.	status known
RGDPZ0413	reformat.pl	CDS	10855	11004	.	+	.	status known
RGDPZ0413	reformat.pl	CDS	11238	11547	.	+	.	status known
RGDPZ0416	reformat.pl	CDS	10048	10132	.	+	.	status known
RGDPZ0416	reformat.pl	CDS	10945	10996	.	+	.	status known
RGDPZ0416	reformat.pl	CDS	11959	12091	.	+	.	status known
RGDPZ0416	reformat.pl	CDS	14387	14598	.	+	.	status known
RGDPZ0416	reformat.pl	CDS	16081	16213	.	+	.	status known
RGDPZ0416	reformat.pl	CDS	17132	17229	.	+	.	status known
RGDPZ0416	reformat.pl	CDS	18778	18907	.	+	.	status known
RGDPZ0416	reformat.pl	CDS	21247	21461	.	+	.	status known
RGDPZ0416	reformat.pl	CDS	23120	23252	.	+	.	status known
RGDPZ0416	reformat.pl	CDS	23821	23918	.	+	.	status known
RGDPZ0416	reformat.pl	CDS	24400	24538	.	+	.	status known
RGDPZ0416	reformat.pl	CDS	26186	26409	.	+	.	status known
RGDPZ0416	reformat.pl	CDS	27550	27682	.	+	.	status known
RGDPZ0416	reformat.pl	CDS	29021	29065	.	+	.	status known
RGDPZ0416	reformat.pl	intron	29076	29415	.	+	.	status known
RGDPZ0418	reformat.pl	intron	10298	10412	.	+	.	status known
RGDPZ0418	reformat.pl	CDS	10416	10545	.	+	.	status known
RGDPZ0418	reformat.pl	CDS	10704	10789	.	+	.	status known
RGDPZ0418	reformat.pl	CDS	10996	11178	.	+	.	status known
RGDPZ0419	reformat.pl	intron	10150	18937	.	+	.	status known
RGDPZ0419	reformat.pl	CDS	18956	19399	.	+	.	status known
RGDPZ0421	reformat.pl	CDS	10622	10637	.	+	.	status known
RGDPZ0421	reformat.pl	CDS	11902	12025	.	+	.	status known
RGDPZ0421	reformat.pl	CDS	16616	16718	.	+	.	status known
RGDPZ0421	reformat.pl	CDS	36658	36764	.	+	.	status known
RGDPZ0421	reformat.pl	CDS	41935	42159	.	+	.	status known
RGDPZ0421	reformat.pl	CDS	44930	45084	.	+	.	status known
RGDPZ0421	reformat.pl	CDS	62631	62842	.	+	.	status known
RGDPZ0421	reformat.pl	CDS	64105	64312	.	+	.	status known
RGDPZ0421	reformat.pl	CDS	65736	65832	.	+	.	status known
RGDPZ0421	reformat.pl	CDS	66159	66387	.	+	.	status known
RGDPZ0421	reformat.pl	CDS	67372	67497	.	+	.	status known
RGDPZ0421	reformat.pl	CDS	68252	68374	.	+	.	status known
RGDPZ0421	reformat.pl	CDS	70371	70452	.	+	.	status known
RGDPZ0421	reformat.pl	CDS	82980	83054	.	+	.	status known
RGDPZ0421	reformat.pl	CDS	86701	86832	.	+	.	status known
RGDPZ0421	reformat.pl	CDS	87735	87878	.	+	.	status known
RGDPZ0421	reformat.pl	CDS	90983	91291	.	+	.	status known
RGDPZ0421	reformat.pl	CDS	91559	91649	.	+	.	status known
RGDPZ0421	reformat.pl	CDS	94953	95331	.	+	.	status known
RGDPZ0421	reformat.pl	CDS	108230	108298	.	+	.	status known
RGDPZ0421	reformat.pl	intron	108318	121162	.	+	.	status known
RGDPZ0422	reformat.pl	CDS	10121	10734	.	+	.	status known
RGDPZ0422	reformat.pl	CDS	11241	11383	.	+	.	status known
RGDPZ0422	reformat.pl	CDS	11487	11626	.	+	.	status known
RGDPZ0422	reformat.pl	CDS	12087	12213	.	+	.	status known
RGDPZ0422	reformat.pl	CDS	12297	12451	.	+	.	status known
RGDPZ0422	reformat.pl	CDS	12702	12815	.	+	.	status known
RGDPZ0422	reformat.pl	CDS	12914	13057	.	+	.	status known
RGDPZ0422	reformat.pl	CDS	13197	13262	.	+	.	status known
RGDPZ0422	reformat.pl	CDS	13400	13465	.	+	.	status known
RGDPZ0422	reformat.pl	CDS	15097	15269	.	+	.	status known
RGDPZ0422	reformat.pl	CDS	15517	15593	.	+	.	status known
RGDPZ0422	reformat.pl	CDS	17145	17278	.	+	.	status known
RGDPZ0422	reformat.pl	CDS	17389	17444	.	+	.	status known
RGDPZ0422	reformat.pl	CDS	18982	19129	.	+	.	status known
RGDPZ0422	reformat.pl	CDS	23578	23669	.	+	.	status known
RGDPZ0422	reformat.pl	CDS	24142	24252	.	+	.	status known
RGDPZ0422	reformat.pl	CDS	24377	24544	.	+	.	status known
RGDPZ0422	reformat.pl	CDS	25611	25751	.	+	.	status known
RGDPZ0422	reformat.pl	CDS	26163	26244	.	+	.	status known
RGDPZ0422	reformat.pl	CDS	31203	31355	.	+	.	status known
RGDPZ0425	reformat.pl	intron	10143	11363	.	+	.	status known
RGDPZ0425	reformat.pl	CDS	12621	13515	.	+	.	status known
RGDPZ0425	reformat.pl	CDS	13610	13709	.	+	.	status known
RGDPZ0425	reformat.pl	CDS	25662	25740	.	+	.	status known
RGDPZ0425	reformat.pl	CDS	26434	26482	.	+	.	status known
RGDPZ0425	reformat.pl	CDS	31072	31314	.	+	.	status known
RGDPZ0425	reformat.pl	CDS	40262	40516	.	+	.	status known
RGDPZ0425	reformat.pl	CDS	40623	40664	.	+	.	status known
RGDPZ0425	reformat.pl	CDS	40756	40949	.	+	.	status known
RGDPZ0426	reformat.pl	CDS	10083	10094	.	+	.	status known
RGDPZ0426	reformat.pl	CDS	10235	10482	.	+	.	status known
RGDPZ0426	reformat.pl	CDS	14494	14620	.	+	.	status known
RGDPZ0426	reformat.pl	CDS	17399	17613	.	+	.	status known
RGDPZ0426	reformat.pl	CDS	20105	20239	.	+	.	status known
RGDPZ0426	reformat.pl	CDS	21481	21529	.	+	.	status known
RGDPZ0427	reformat.pl	intron	10122	42184	.	+	.	status known
RGDPZ0427	reformat.pl	intron	42258	58610	.	+	.	status known
RGDPZ0427	reformat.pl	intron	58666	82142	.	+	.	status known
RGDPZ0427	reformat.pl	intron	82269	86498	.	+	.	status known
RGDPZ0427	reformat.pl	CDS	86507	86646	.	+	.	status known
RGDPZ0427	reformat.pl	CDS	88937	88975	.	+	.	status known
RGDPZ0427	reformat.pl	CDS	89253	89294	.	+	.	status known
RGDPZ0427	reformat.pl	CDS	90632	90789	.	+	.	status known
RGDPZ0427	reformat.pl	CDS	92543	92622	.	+	.	status known
RGDPZ0427	reformat.pl	CDS	97698	97790	.	+	.	status known
RGDPZ0427	reformat.pl	CDS	98863	98980	.	+	.	status known
RGDPZ0427	reformat.pl	CDS	101816	101965	.	+	.	status known
RGDPZ0427	reformat.pl	CDS	104364	104607	.	+	.	status known
RGDPZ0427	reformat.pl	CDS	106293	106399	.	+	.	status known
RGDPZ0427	reformat.pl	CDS	107810	107960	.	+	.	status known
RGDPZ0427	reformat.pl	CDS	108838	108926	.	+	.	status known
RGDPZ0427	reformat.pl	CDS	110535	110643	.	+	.	status known
RGDPZ0427	reformat.pl	CDS	113359	113452	.	+	.	status known
RGDPZ0427	reformat.pl	CDS	117887	117989	.	+	.	status known
RGDPZ0427	reformat.pl	CDS	118794	118954	.	+	.	status known
RGDPZ0428	reformat.pl	CDS	10106	10164	.	+	.	status known
RGDPZ0428	reformat.pl	CDS	20656	20747	.	+	.	status known
RGDPZ0428	reformat.pl	CDS	22549	22689	.	+	.	status known
RGDPZ0428	reformat.pl	CDS	25701	26578	.	+	.	status known
RGDPZ0428	reformat.pl	CDS	27389	27567	.	+	.	status known
RGDPZ0428	reformat.pl	CDS	28356	28547	.	+	.	status known
RGDPZ0428	reformat.pl	CDS	29369	29559	.	+	.	status known
RGDPZ0428	reformat.pl	CDS	30034	30186	.	+	.	status known
RGDPZ0428	reformat.pl	CDS	32235	32427	.	+	.	status known
RGDPZ0428	reformat.pl	CDS	32671	32933	.	+	.	status known
RGDPZ0428	reformat.pl	CDS	34795	34985	.	+	.	status known
RGDPZ0428	reformat.pl	CDS	35070	35170	.	+	.	status known
RGDPZ0428	reformat.pl	CDS	35412	35583	.	+	.	status known
RGDPZ0428	reformat.pl	CDS	38508	38678	.	+	.	status known
RGDPZ0428	reformat.pl	CDS	39137	39331	.	+	.	status known
RGDPZ0428	reformat.pl	CDS	40900	41085	.	+	.	status known
RGDPZ0428	reformat.pl	CDS	46053	46145	.	+	.	status known
RGDPZ0428	reformat.pl	CDS	47776	47906	.	+	.	status known
RGDPZ0428	reformat.pl	CDS	50185	50328	.	+	.	status known
RGDPZ0428	reformat.pl	CDS	52609	52702	.	+	.	status known
RGDPZ0428	reformat.pl	CDS	53605	53730	.	+	.	status known
RGDPZ0428	reformat.pl	CDS	64611	64817	.	+	.	status known
RGDPZ0428	reformat.pl	CDS	65969	66082	.	+	.	status known
RGDPZ0428	reformat.pl	CDS	69026	69141	.	+	.	status known
RGDPZ0428	reformat.pl	CDS	73295	73415	.	+	.	status known
RGDPZ0428	reformat.pl	CDS	75172	75309	.	+	.	status known
RGDPZ0428	reformat.pl	CDS	76340	76550	.	+	.	status known
RGDPZ0428	reformat.pl	CDS	80701	80879	.	+	.	status known
RGDPZ0428	reformat.pl	CDS	83507	83671	.	+	.	status known
RGDPZ0428	reformat.pl	CDS	85357	85448	.	+	.	status known
RGDPZ0428	reformat.pl	CDS	89092	89183	.	+	.	status known
RGDPZ0428	reformat.pl	CDS	90036	90213	.	+	.	status known
RGDPZ0428	reformat.pl	CDS	91618	91797	.	+	.	status known
RGDPZ0428	reformat.pl	CDS	92290	92449	.	+	.	status known
RGDPZ0428	reformat.pl	CDS	95499	95678	.	+	.	status known
RGDPZ0428	reformat.pl	CDS	103528	103670	.	+	.	status known
RGDPZ0428	reformat.pl	CDS	118627	118724	.	+	.	status known
RGDPZ0428	reformat.pl	CDS	119241	119473	.	+	.	status known
RGDPZ0428	reformat.pl	CDS	120742	120876	.	+	.	status known
RGDPZ0428	reformat.pl	CDS	122277	122486	.	+	.	status known
RGDPZ0428	reformat.pl	CDS	123570	123713	.	+	.	status known
RGDPZ0428	reformat.pl	CDS	126720	126870	.	+	.	status known
RGDPZ0428	reformat.pl	CDS	129427	129583	.	+	.	status known
RGDPZ0428	reformat.pl	CDS	129699	129852	.	+	.	status known
RGDPZ0428	reformat.pl	CDS	131055	131206	.	+	.	status known
RGDPZ0428	reformat.pl	CDS	135577	135682	.	+	.	status known
RGDPZ0428	reformat.pl	CDS	139208	139381	.	+	.	status known
RGDPZ0429	reformat.pl	CDS	10038	10061	.	+	.	status known
RGDPZ0429	reformat.pl	CDS	13971	14045	.	+	.	status known
RGDPZ0429	reformat.pl	CDS	14328	14528	.	+	.	status known
RGDPZ0429	reformat.pl	CDS	20748	20858	.	+	.	status known
RGDPZ0429	reformat.pl	CDS	20945	21064	.	+	.	status known
RGDPZ0429	reformat.pl	CDS	21207	21370	.	+	.	status known
RGDPZ0429	reformat.pl	CDS	23712	23854	.	+	.	status known
RGDPZ0429	reformat.pl	CDS	24023	24108	.	+	.	status known
RGDPZ0429	reformat.pl	CDS	24327	24467	.	+	.	status known
RGDPZ0429	reformat.pl	CDS	24543	24617	.	+	.	status known
RGDPZ0429	reformat.pl	CDS	25581	25619	.	+	.	status known
RGDPZ0431	reformat.pl	CDS	10219	10348	.	+	.	status known
RGDPZ0431	reformat.pl	CDS	11089	11235	.	+	.	status known
RGDPZ0431	reformat.pl	CDS	12464	12741	.	+	.	status known
RGDPZ0433	reformat.pl	intron	10113	34318	.	+	.	status known
RGDPZ0433	reformat.pl	CDS	34377	34388	.	+	.	status known
RGDPZ0433	reformat.pl	CDS	40480	40690	.	+	.	status known
RGDPZ0433	reformat.pl	CDS	45005	45144	.	+	.	status known
RGDPZ0433	reformat.pl	CDS	46264	46476	.	+	.	status known
RGDPZ0433	reformat.pl	CDS	48902	48913	.	+	.	status known
RGDPZ0435	reformat.pl	intron	10317	11560	.	+	.	status known
RGDPZ0435	reformat.pl	CDS	11568	11913	.	+	.	status known
RGDPZ0435	reformat.pl	CDS	19686	20530	.	+	.	status known
RGDPZ0436	reformat.pl	CDS	10321	10636	.	+	.	status known
RGDPZ0436	reformat.pl	CDS	24774	25684	.	+	.	status known
RGDPZ0436	reformat.pl	CDS	32381	32572	.	+	.	status known
RGDPZ0437	reformat.pl	CDS	10365	10431	.	+	.	status known
RGDPZ0437	reformat.pl	CDS	10520	10594	.	+	.	status known
RGDPZ0437	reformat.pl	CDS	11428	11570	.	+	.	status known
RGDPZ0437	reformat.pl	CDS	15717	15902	.	+	.	status known
RGDPZ0437	reformat.pl	CDS	16114	16209	.	+	.	status known
RGDPZ0437	reformat.pl	CDS	16376	16448	.	+	.	status known
RGDPZ0437	reformat.pl	CDS	16538	16692	.	+	.	status known
RGDPZ0437	reformat.pl	CDS	16944	17109	.	+	.	status known
RGDPZ0437	reformat.pl	CDS	17853	17878	.	+	.	status known
RGDPZ0446	reformat.pl	intron	10061	10844	.	+	.	status known
RGDPZ0446	reformat.pl	CDS	10857	10896	.	+	.	status known
RGDPZ0446	reformat.pl	CDS	14822	14949	.	+	.	status known
RGDPZ0446	reformat.pl	CDS	23693	23810	.	+	.	status known
RGDPZ0446	reformat.pl	CDS	34611	34761	.	+	.	status known
RGDPZ0446	reformat.pl	CDS	37480	37639	.	+	.	status known
RGDPZ0446	reformat.pl	CDS	38639	38872	.	+	.	status known
RGDPZ0446	reformat.pl	CDS	45649	45921	.	+	.	status known
RGDPZ0446	reformat.pl	CDS	46090	46200	.	+	.	status known
RGDPZ0446	reformat.pl	CDS	46625	46762	.	+	.	status known
RGDPZ0446	reformat.pl	CDS	50071	50307	.	+	.	status known
RGDPZ0447	reformat.pl	CDS	10078	10128	.	+	.	status known
RGDPZ0447	reformat.pl	CDS	13554	13632	.	+	.	status known
RGDPZ0447	reformat.pl	CDS	13967	14092	.	+	.	status known
RGDPZ0447	reformat.pl	CDS	14344	14490	.	+	.	status known
RGDPZ0447	reformat.pl	CDS	14860	14953	.	+	.	status known
RGDPZ0447	reformat.pl	CDS	18374	18435	.	+	.	status known
RGDPZ0447	reformat.pl	CDS	19872	19958	.	+	.	status known
RGDPZ0447	reformat.pl	CDS	20064	20092	.	+	.	status known
RGDPZ0447	reformat.pl	CDS	20616	20774	.	+	.	status known
RGDPZ0448	reformat.pl	CDS	10092	10183	.	+	.	status known
RGDPZ0448	reformat.pl	CDS	10644	10725	.	+	.	status known
RGDPZ0448	reformat.pl	CDS	11461	11551	.	+	.	status known
RGDPZ0448	reformat.pl	CDS	11890	12056	.	+	.	status known
RGDPZ0448	reformat.pl	CDS	12157	12328	.	+	.	status known
RGDPZ0448	reformat.pl	CDS	12487	12635	.	+	.	status known
RGDPZ0448	reformat.pl	CDS	13121	13486	.	+	.	status known
RGDPZ0450	reformat.pl	CDS	10015	10099	.	+	.	status known
RGDPZ0450	reformat.pl	CDS	12904	14408	.	+	.	status known
RGDPZ0453	reformat.pl	CDS	10220	10351	.	+	.	status known
RGDPZ0453	reformat.pl	CDS	149445	149547	.	+	.	status known
RGDPZ0453	reformat.pl	CDS	312830	313002	.	+	.	status known
RGDPZ0453	reformat.pl	CDS	319873	319995	.	+	.	status known
RGDPZ0453	reformat.pl	CDS	322700	322783	.	+	.	status known
RGDPZ0453	reformat.pl	CDS	396601	396724	.	+	.	status known
RGDPZ0453	reformat.pl	CDS	400019	400170	.	+	.	status known
RGDPZ0453	reformat.pl	CDS	405832	406062	.	+	.	status known
RGDPZ0454	reformat.pl	CDS	10250	10351	.	+	.	status known
RGDPZ0454	reformat.pl	CDS	13050	13623	.	+	.	status known
RGDPZ0454	reformat.pl	CDS	15035	15158	.	+	.	status known
RGDPZ0454	reformat.pl	CDS	15674	15725	.	+	.	status known
RGDPZ0455	reformat.pl	CDS	10161	10409	.	+	.	status known
RGDPZ0455	reformat.pl	CDS	11464	11682	.	+	.	status known
RGDPZ0456	reformat.pl	CDS	10213	10435	.	+	.	status known
RGDPZ0456	reformat.pl	CDS	15731	15927	.	+	.	status known
RGDPZ0456	reformat.pl	CDS	21969	22124	.	+	.	status known
RGDPZ0456	reformat.pl	CDS	26468	26650	.	+	.	status known
RGDPZ0456	reformat.pl	CDS	28113	28224	.	+	.	status known
RGDPZ0456	reformat.pl	CDS	34686	34825	.	+	.	status known
RGDPZ0456	reformat.pl	CDS	37392	37491	.	+	.	status known
RGDPZ0456	reformat.pl	CDS	42962	43080	.	+	.	status known
RGDPZ0456	reformat.pl	CDS	49265	49411	.	+	.	status known
RGDPZ0457	reformat.pl	intron	10330	10941	.	+	.	status known
RGDPZ0457	reformat.pl	CDS	10953	11024	.	+	.	status known
RGDPZ0457	reformat.pl	CDS	11989	12091	.	+	.	status known
RGDPZ0457	reformat.pl	CDS	12653	12768	.	+	.	status known
RGDPZ0457	reformat.pl	CDS	13211	13286	.	+	.	status known
RGDPZ0457	reformat.pl	CDS	13433	13622	.	+	.	status known
RGDPZ0457	reformat.pl	CDS	13950	14040	.	+	.	status known
RGDPZ0458	reformat.pl	CDS	10055	10294	.	+	.	status known
RGDPZ0458	reformat.pl	CDS	10836	10961	.	+	.	status known
RGDPZ0458	reformat.pl	CDS	11327	11410	.	+	.	status known
RGDPZ0459	reformat.pl	CDS	10023	10080	.	+	.	status known
RGDPZ0459	reformat.pl	CDS	11133	11211	.	+	.	status known
RGDPZ0459	reformat.pl	CDS	11857	12026	.	+	.	status known
RGDPZ0459	reformat.pl	CDS	12898	13034	.	+	.	status known
RGDPZ0459	reformat.pl	CDS	13492	13611	.	+	.	status known
RGDPZ0459	reformat.pl	CDS	13726	13863	.	+	.	status known
RGDPZ0459	reformat.pl	CDS	16240	16363	.	+	.	status known
RGDPZ0459	reformat.pl	CDS	17646	17708	.	+	.	status known
RGDPZ0459	reformat.pl	CDS	21121	21262	.	+	.	status known
RGDPZ0459	reformat.pl	CDS	22340	22515	.	+	.	status known
RGDPZ0459	reformat.pl	CDS	22786	23078	.	+	.	status known
RGDPZ0459	reformat.pl	CDS	26945	27055	.	+	.	status known
RGDPZ0459	reformat.pl	CDS	27845	27967	.	+	.	status known
RGDPZ0459	reformat.pl	intron	27971	30319	.	+	.	status known
RGDPZ0460	reformat.pl	CDS	10132	10158	.	+	.	status known
RGDPZ0460	reformat.pl	CDS	29471	29572	.	+	.	status known
RGDPZ0460	reformat.pl	CDS	29695	29790	.	+	.	status known
RGDPZ0460	reformat.pl	CDS	63039	63071	.	+	.	status known
RGDPZ0460	reformat.pl	CDS	63457	63554	.	+	.	status known
RGDPZ0460	reformat.pl	CDS	65393	65459	.	+	.	status known
RGDPZ0460	reformat.pl	CDS	65540	65574	.	+	.	status known
RGDPZ0460	reformat.pl	CDS	65764	65890	.	+	.	status known
RGDPZ0460	reformat.pl	CDS	68273	68350	.	+	.	status known
RGDPZ0460	reformat.pl	CDS	69118	69280	.	+	.	status known
RGDPZ0460	reformat.pl	CDS	71740	71849	.	+	.	status known
RGDPZ0460	reformat.pl	CDS	72307	72423	.	+	.	status known
RGDPZ0460	reformat.pl	CDS	72693	72767	.	+	.	status known
RGDPZ0460	reformat.pl	CDS	74479	74622	.	+	.	status known
RGDPZ0460	reformat.pl	CDS	75049	75151	.	+	.	status known
RGDPZ0460	reformat.pl	CDS	79117	79186	.	+	.	status known
RGDPZ0460	reformat.pl	CDS	80730	80925	.	+	.	status known
RGDPZ0460	reformat.pl	CDS	84316	84469	.	+	.	status known
RGDPZ0460	reformat.pl	CDS	85468	85562	.	+	.	status known
RGDPZ0460	reformat.pl	CDS	85684	85744	.	+	.	status known
RGDPZ0460	reformat.pl	CDS	86168	86370	.	+	.	status known
RGDPZ0461	reformat.pl	intron	10188	11204	.	+	.	status known
RGDPZ0461	reformat.pl	CDS	11215	11340	.	+	.	status known
RGDPZ0461	reformat.pl	CDS	11643	11765	.	+	.	status known
RGDPZ0461	reformat.pl	CDS	11860	12006	.	+	.	status known
RGDPZ0461	reformat.pl	CDS	12511	12735	.	+	.	status known
RGDPZ0461	reformat.pl	CDS	13565	13730	.	+	.	status known
RGDPZ0461	reformat.pl	CDS	14415	14532	.	+	.	status known
RGDPZ0461	reformat.pl	CDS	16210	16309	.	+	.	status known
RGDPZ0462	reformat.pl	CDS	10050	10184	.	+	.	status known
RGDPZ0462	reformat.pl	CDS	20633	20741	.	+	.	status known
RGDPZ0462	reformat.pl	CDS	21441	21580	.	+	.	status known
RGDPZ0462	reformat.pl	CDS	24359	24526	.	+	.	status known
RGDPZ0462	reformat.pl	CDS	26414	26535	.	+	.	status known
RGDPZ0462	reformat.pl	CDS	34192	34355	.	+	.	status known
RGDPZ0462	reformat.pl	CDS	35469	35561	.	+	.	status known
RGDPZ0462	reformat.pl	CDS	37827	37861	.	+	.	status known
RGDPZ0464	reformat.pl	CDS	10142	10210	.	+	.	status known
RGDPZ0464	reformat.pl	CDS	25773	25975	.	+	.	status known
RGDPZ0464	reformat.pl	CDS	27558	27615	.	+	.	status known
RGDPZ0464	reformat.pl	CDS	27735	27821	.	+	.	status known
RGDPZ0464	reformat.pl	CDS	29558	29705	.	+	.	status known
RGDPZ0464	reformat.pl	CDS	45490	45589	.	+	.	status known
RGDPZ0464	reformat.pl	CDS	51377	51449	.	+	.	status known
RGDPZ0464	reformat.pl	CDS	53498	53644	.	+	.	status known
RGDPZ0464	reformat.pl	CDS	60326	60388	.	+	.	status known
RGDPZ0464	reformat.pl	CDS	60487	60546	.	+	.	status known
RGDPZ0465	reformat.pl	intron	10095	10311	.	+	.	status known
RGDPZ0465	reformat.pl	CDS	10351	10494	.	+	.	status known
RGDPZ0465	reformat.pl	CDS	10572	10660	.	+	.	status known
RGDPZ0465	reformat.pl	CDS	10752	10835	.	+	.	status known
RGDPZ0465	reformat.pl	CDS	10910	11183	.	+	.	status known
RGDPZ0465	reformat.pl	CDS	11301	11552	.	+	.	status known
RGDPZ0465	reformat.pl	CDS	11896	11952	.	+	.	status known
RGDPZ0466	reformat.pl	CDS	10046	10301	.	+	.	status known
RGDPZ0466	reformat.pl	CDS	21066	21153	.	+	.	status known
RGDPZ0466	reformat.pl	CDS	24673	24846	.	+	.	status known
RGDPZ0466	reformat.pl	CDS	25073	25328	.	+	.	status known
RGDPZ0466	reformat.pl	CDS	25718	25904	.	+	.	status known
RGDPZ0466	reformat.pl	CDS	28373	28644	.	+	.	status known
RGDPZ0466	reformat.pl	CDS	28736	28963	.	+	.	status known
RGDPZ0466	reformat.pl	CDS	31041	32117	.	+	.	status known
RGDPZ0466	reformat.pl	CDS	32807	32986	.	+	.	status known
RGDPZ0466	reformat.pl	CDS	34057	34206	.	+	.	status known
RGDPZ0466	reformat.pl	CDS	36881	37027	.	+	.	status known
RGDPZ0466	reformat.pl	CDS	39538	39678	.	+	.	status known
RGDPZ0466	reformat.pl	CDS	40027	40203	.	+	.	status known
RGDPZ0466	reformat.pl	CDS	40340	40450	.	+	.	status known
RGDPZ0466	reformat.pl	CDS	40535	40654	.	+	.	status known
RGDPZ0466	reformat.pl	CDS	42389	42628	.	+	.	status known
RGDPZ0466	reformat.pl	CDS	45343	45498	.	+	.	status known
RGDPZ0466	reformat.pl	CDS	45640	45753	.	+	.	status known
RGDPZ0466	reformat.pl	CDS	46308	46418	.	+	.	status known
RGDPZ0466	reformat.pl	CDS	46499	46708	.	+	.	status known
RGDPZ0466	reformat.pl	CDS	46889	47035	.	+	.	status known
RGDPZ0466	reformat.pl	CDS	47891	48057	.	+	.	status known
RGDPZ0466	reformat.pl	CDS	48146	48319	.	+	.	status known
RGDPZ0466	reformat.pl	CDS	49872	50037	.	+	.	status known
RGDPZ0466	reformat.pl	CDS	50116	50304	.	+	.	status known
RGDPZ0466	reformat.pl	CDS	50396	50590	.	+	.	status known
RGDPZ0466	reformat.pl	CDS	51242	51524	.	+	.	status known
RGDPZ0466	reformat.pl	CDS	52362	52462	.	+	.	status known
RGDPZ0466	reformat.pl	CDS	53532	53691	.	+	.	status known
RGDPZ0466	reformat.pl	CDS	55197	55440	.	+	.	status known
RGDPZ0466	reformat.pl	CDS	55630	55813	.	+	.	status known
RGDPZ0466	reformat.pl	CDS	56094	56306	.	+	.	status known
RGDPZ0466	reformat.pl	CDS	57229	57467	.	+	.	status known
RGDPZ0466	reformat.pl	CDS	57668	57824	.	+	.	status known
RGDPZ0466	reformat.pl	CDS	60459	60686	.	+	.	status known
RGDPZ0466	reformat.pl	CDS	61210	61440	.	+	.	status known
RGDPZ0466	reformat.pl	CDS	61703	61843	.	+	.	status known
RGDPZ0466	reformat.pl	CDS	62120	62353	.	+	.	status known
RGDPZ0466	reformat.pl	CDS	62442	62648	.	+	.	status known
RGDPZ0466	reformat.pl	CDS	62737	62858	.	+	.	status known
RGDPZ0466	reformat.pl	CDS	63805	63970	.	+	.	status known
RGDPZ0466	reformat.pl	CDS	65247	65410	.	+	.	status known
RGDPZ0466	reformat.pl	CDS	68105	68234	.	+	.	status known
RGDPZ0466	reformat.pl	CDS	71928	72061	.	+	.	status known
RGDPZ0466	reformat.pl	CDS	72528	72642	.	+	.	status known
RGDPZ0466	reformat.pl	CDS	72737	72898	.	+	.	status known
RGDPZ0466	reformat.pl	CDS	72973	73187	.	+	.	status known
RGDPZ0466	reformat.pl	CDS	73291	73495	.	+	.	status known
RGDPZ0466	reformat.pl	CDS	74893	75066	.	+	.	status known
RGDPZ0466	reformat.pl	CDS	75173	75292	.	+	.	status known
RGDPZ0466	reformat.pl	CDS	75516	75636	.	+	.	status known
RGDPZ0466	reformat.pl	CDS	77626	77821	.	+	.	status known
RGDPZ0466	reformat.pl	CDS	78419	78536	.	+	.	status known
RGDPZ0466	reformat.pl	CDS	78623	78838	.	+	.	status known
RGDPZ0466	reformat.pl	CDS	79330	79542	.	+	.	status known
RGDPZ0466	reformat.pl	CDS	79679	79806	.	+	.	status known
RGDPZ0466	reformat.pl	CDS	81843	81996	.	+	.	status known
RGDPZ0466	reformat.pl	CDS	83814	83960	.	+	.	status known
RGDPZ0466	reformat.pl	CDS	84052	84202	.	+	.	status known
RGDPZ0466	reformat.pl	CDS	84355	84608	.	+	.	status known
RGDPZ0466	reformat.pl	CDS	84766	84900	.	+	.	status known
RGDPZ0466	reformat.pl	CDS	84992	85086	.	+	.	status known
RGDPZ0466	reformat.pl	CDS	85590	85764	.	+	.	status known
RGDPZ0466	reformat.pl	CDS	85952	86027	.	+	.	status known
RGDPZ0466	reformat.pl	CDS	86928	87088	.	+	.	status known
RGDPZ0466	reformat.pl	CDS	87367	87478	.	+	.	status known
RGDPZ0466	reformat.pl	CDS	87582	87642	.	+	.	status known
RGDPZ0466	reformat.pl	CDS	87738	87861	.	+	.	status known
RGDPZ0466	reformat.pl	CDS	87989	88102	.	+	.	status known
RGDPZ0466	reformat.pl	CDS	89229	89399	.	+	.	status known
RGDPZ0466	reformat.pl	CDS	89628	89845	.	+	.	status known
RGDPZ0466	reformat.pl	CDS	89949	90052	.	+	.	status known
RGDPZ0466	reformat.pl	CDS	93171	93382	.	+	.	status known
RGDPZ0466	reformat.pl	CDS	93870	94023	.	+	.	status known
RGDPZ0466	reformat.pl	CDS	94794	94936	.	+	.	status known
RGDPZ0466	reformat.pl	CDS	95068	95236	.	+	.	status known
RGDPZ0466	reformat.pl	CDS	95425	95552	.	+	.	status known
RGDPZ0466	reformat.pl	CDS	95789	95917	.	+	.	status known
RGDPZ0468	reformat.pl	CDS	10111	10149	.	+	.	status known
RGDPZ0468	reformat.pl	CDS	38735	38823	.	+	.	status known
RGDPZ0468	reformat.pl	CDS	45067	45251	.	+	.	status known
RGDPZ0468	reformat.pl	CDS	47825	47989	.	+	.	status known
RGDPZ0468	reformat.pl	CDS	50041	50102	.	+	.	status known
RGDPZ0468	reformat.pl	CDS	51010	51090	.	+	.	status known
RGDPZ0468	reformat.pl	CDS	54902	54970	.	+	.	status known
RGDPZ0468	reformat.pl	CDS	57968	58088	.	+	.	status known
RGDPZ0468	reformat.pl	CDS	62002	62158	.	+	.	status known
RGDPZ0468	reformat.pl	CDS	62865	63006	.	+	.	status known
RGDPZ0468	reformat.pl	CDS	64446	64616	.	+	.	status known
RGDPZ0468	reformat.pl	CDS	65853	66032	.	+	.	status known
RGDPZ0468	reformat.pl	CDS	67977	68139	.	+	.	status known
RGDPZ0468	reformat.pl	CDS	69575	69663	.	+	.	status known
RGDPZ0469	reformat.pl	CDS	10056	10119	.	+	.	status known
RGDPZ0469	reformat.pl	CDS	15845	16005	.	+	.	status known
RGDPZ0469	reformat.pl	CDS	20302	20391	.	+	.	status known
RGDPZ0469	reformat.pl	CDS	21049	21109	.	+	.	status known
RGDPZ0469	reformat.pl	CDS	21665	21755	.	+	.	status known
RGDPZ0469	reformat.pl	CDS	22395	22467	.	+	.	status known
RGDPZ0469	reformat.pl	CDS	22601	22691	.	+	.	status known
RGDPZ0469	reformat.pl	CDS	23525	23622	.	+	.	status known
RGDPZ0469	reformat.pl	CDS	23953	24029	.	+	.	status known
RGDPZ0469	reformat.pl	CDS	25833	25921	.	+	.	status known
RGDPZ0469	reformat.pl	CDS	26655	26713	.	+	.	status known
RGDPZ0469	reformat.pl	CDS	28465	28518	.	+	.	status known
RGDPZ0469	reformat.pl	CDS	29186	29272	.	+	.	status known
RGDPZ0470	reformat.pl	CDS	10243	10638	.	+	.	status known
RGDPZ0470	reformat.pl	CDS	350967	351072	.	+	.	status known
RGDPZ0470	reformat.pl	CDS	417158	417181	.	+	.	status known
RGDPZ0470	reformat.pl	CDS	421797	421976	.	+	.	status known
RGDPZ0470	reformat.pl	CDS	423444	423478	.	+	.	status known
RGDPZ0470	reformat.pl	CDS	424409	424460	.	+	.	status known
RGDPZ0470	reformat.pl	CDS	427338	427468	.	+	.	status known
RGDPZ0470	reformat.pl	CDS	429298	429549	.	+	.	status known
RGDPZ0471	reformat.pl	CDS	10398	10519	.	+	.	status known
RGDPZ0471	reformat.pl	CDS	12757	13049	.	+	.	status known
RGDPZ0471	reformat.pl	CDS	13234	13326	.	+	.	status known
RGDPZ0471	reformat.pl	CDS	13434	13538	.	+	.	status known
RGDPZ0471	reformat.pl	CDS	13966	14375	.	+	.	status known
RGDPZ0474	reformat.pl	CDS	10030	10224	.	+	.	status known
RGDPZ0474	reformat.pl	CDS	17772	17885	.	+	.	status known
RGDPZ0474	reformat.pl	CDS	20695	20829	.	+	.	status known
RGDPZ0474	reformat.pl	CDS	21053	21186	.	+	.	status known
RGDPZ0474	reformat.pl	CDS	21269	21475	.	+	.	status known
RGDPZ0474	reformat.pl	CDS	21719	21759	.	+	.	status known
RGDPZ0474	reformat.pl	CDS	21925	22049	.	+	.	status known
RGDPZ0474	reformat.pl	CDS	24140	24265	.	+	.	status known
RGDPZ0474	reformat.pl	CDS	24782	24879	.	+	.	status known
RGDPZ0474	reformat.pl	CDS	26079	26178	.	+	.	status known
RGDPZ0474	reformat.pl	CDS	26495	26535	.	+	.	status known
RGDPZ0474	reformat.pl	CDS	27293	27332	.	+	.	status known
RGDPZ0474	reformat.pl	CDS	27824	27932	.	+	.	status known
RGDPZ0474	reformat.pl	CDS	28756	28901	.	+	.	status known
RGDPZ0474	reformat.pl	CDS	29128	29256	.	+	.	status known
RGDPZ0476	reformat.pl	CDS	10129	10195	.	+	.	status known
RGDPZ0476	reformat.pl	CDS	12669	12844	.	+	.	status known
RGDPZ0476	reformat.pl	CDS	15391	15480	.	+	.	status known
RGDPZ0476	reformat.pl	CDS	19177	19230	.	+	.	status known
RGDPZ0480	reformat.pl	CDS	10091	10588	.	+	.	status known
RGDPZ0480	reformat.pl	CDS	12366	13133	.	+	.	status known
RGDPZ0481	reformat.pl	intron	10054	10374	.	+	.	status known
RGDPZ0481	reformat.pl	CDS	10412	10444	.	+	.	status known
RGDPZ0481	reformat.pl	CDS	11463	11573	.	+	.	status known
RGDPZ0481	reformat.pl	CDS	11917	11970	.	+	.	status known
RGDPZ0481	reformat.pl	CDS	12195	12338	.	+	.	status known
RGDPZ0481	reformat.pl	CDS	14681	14819	.	+	.	status known
RGDPZ0481	reformat.pl	CDS	16070	16248	.	+	.	status known
RGDPZ0481	reformat.pl	CDS	16324	16371	.	+	.	status known
RGDPZ0481	reformat.pl	intron	16393	21786	.	+	.	status known
RGDPZ0485	reformat.pl	intron	10235	10698	.	+	.	status known
RGDPZ0485	reformat.pl	CDS	10699	10783	.	+	.	status known
RGDPZ0485	reformat.pl	CDS	11485	11688	.	+	.	status known
RGDPZ0485	reformat.pl	CDS	12441	12626	.	+	.	status known
RGDPZ0485	reformat.pl	CDS	13977	13997	.	+	.	status known
RGDPZ0485	reformat.pl	CDS	15438	15598	.	+	.	status known
RGDPZ0485	reformat.pl	CDS	19060	19194	.	+	.	status known
RGDPZ0485	reformat.pl	CDS	19609	19779	.	+	.	status known
RGDPZ0485	reformat.pl	CDS	20879	20980	.	+	.	status known
RGDPZ0485	reformat.pl	CDS	21267	21332	.	+	.	status known
RGDPZ0485	reformat.pl	CDS	21792	21983	.	+	.	status known
RGDPZ0485	reformat.pl	CDS	29600	29842	.	+	.	status known
RGDPZ0485	reformat.pl	CDS	30471	30534	.	+	.	status known
RGDPZ0485	reformat.pl	CDS	32084	32161	.	+	.	status known
RGDPZ0485	reformat.pl	CDS	33706	33856	.	+	.	status known
RGDPZ0485	reformat.pl	CDS	34352	34484	.	+	.	status known
RGDPZ0485	reformat.pl	CDS	35867	35983	.	+	.	status known
RGDPZ0485	reformat.pl	CDS	36081	36188	.	+	.	status known
RGDPZ0485	reformat.pl	CDS	36601	36694	.	+	.	status known
RGDPZ0485	reformat.pl	CDS	37389	37516	.	+	.	status known
RGDPZ0485	reformat.pl	CDS	38097	38225	.	+	.	status known
RGDPZ0485	reformat.pl	CDS	38448	38591	.	+	.	status known
RGDPZ0485	reformat.pl	CDS	39369	39542	.	+	.	status known
RGDPZ0488	reformat.pl	CDS	10141	10231	.	+	.	status known
RGDPZ0488	reformat.pl	CDS	20017	20304	.	+	.	status known
RGDPZ0488	reformat.pl	CDS	24916	25008	.	+	.	status known
RGDPZ0488	reformat.pl	CDS	26614	26926	.	+	.	status known
RGDPZ0488	reformat.pl	CDS	30405	30508	.	+	.	status known
RGDPZ0488	reformat.pl	CDS	30665	30799	.	+	.	status known
RGDPZ0488	reformat.pl	CDS	31190	31278	.	+	.	status known
RGDPZ0488	reformat.pl	CDS	31508	31597	.	+	.	status known
RGDPZ0489	reformat.pl	CDS	10389	10538	.	+	.	status known
RGDPZ0489	reformat.pl	CDS	32507	32619	.	+	.	status known
RGDPZ0489	reformat.pl	CDS	34074	34256	.	+	.	status known
RGDPZ0489	reformat.pl	CDS	38812	38925	.	+	.	status known
RGDPZ0489	reformat.pl	CDS	40537	40595	.	+	.	status known
RGDPZ0489	reformat.pl	CDS	40697	40830	.	+	.	status known
RGDPZ0489	reformat.pl	CDS	45784	45858	.	+	.	status known
RGDPZ0489	reformat.pl	CDS	46323	46439	.	+	.	status known
RGDPZ0489	reformat.pl	CDS	47416	47554	.	+	.	status known
RGDPZ0489	reformat.pl	CDS	48009	48121	.	+	.	status known
RGDPZ0489	reformat.pl	CDS	49139	49231	.	+	.	status known
RGDPZ0489	reformat.pl	CDS	49538	49642	.	+	.	status known
RGDPZ0489	reformat.pl	CDS	54521	54602	.	+	.	status known
RGDPZ0489	reformat.pl	CDS	54684	54787	.	+	.	status known
RGDPZ0489	reformat.pl	CDS	54869	54989	.	+	.	status known
RGDPZ0489	reformat.pl	CDS	56067	56278	.	+	.	status known
RGDPZ0490	reformat.pl	CDS	10115	10213	.	+	.	status known
RGDPZ0490	reformat.pl	CDS	14185	14406	.	+	.	status known
RGDPZ0490	reformat.pl	CDS	20838	20948	.	+	.	status known
RGDPZ0490	reformat.pl	CDS	27977	28125	.	+	.	status known
RGDPZ0490	reformat.pl	CDS	28589	28649	.	+	.	status known
RGDPZ0490	reformat.pl	CDS	28901	29155	.	+	.	status known
RGDPZ0490	reformat.pl	CDS	30501	30732	.	+	.	status known
RGDPZ0490	reformat.pl	CDS	32488	32600	.	+	.	status known
RGDPZ0490	reformat.pl	CDS	32765	32834	.	+	.	status known
RGDPZ0490	reformat.pl	CDS	38822	38964	.	+	.	status known
RGDPZ0490	reformat.pl	CDS	39070	39260	.	+	.	status known
RGDPZ0490	reformat.pl	CDS	41664	41793	.	+	.	status known
RGDPZ0490	reformat.pl	CDS	43295	43399	.	+	.	status known
RGDPZ0490	reformat.pl	CDS	44925	45023	.	+	.	status known
RGDPZ0493	reformat.pl	CDS	10069	10080	.	+	.	status known
RGDPZ0493	reformat.pl	CDS	11059	12153	.	+	.	status known
RGDPZ0495	reformat.pl	intron	10095	11081	.	+	.	status known
RGDPZ0495	reformat.pl	CDS	11100	11186	.	+	.	status known
RGDPZ0495	reformat.pl	CDS	17935	17986	.	+	.	status known
RGDPZ0495	reformat.pl	CDS	19760	19892	.	+	.	status known
RGDPZ0495	reformat.pl	CDS	20738	20879	.	+	.	status known
RGDPZ0495	reformat.pl	CDS	22638	22769	.	+	.	status known
RGDPZ0495	reformat.pl	CDS	26751	26873	.	+	.	status known
RGDPZ0497	reformat.pl	CDS	10073	10089	.	+	.	status known
RGDPZ0497	reformat.pl	CDS	14205	14311	.	+	.	status known
RGDPZ0497	reformat.pl	CDS	37458	37591	.	+	.	status known
RGDPZ0497	reformat.pl	CDS	41286	41432	.	+	.	status known
RGDPZ0497	reformat.pl	CDS	41561	41690	.	+	.	status known
RGDPZ0497	reformat.pl	CDS	44085	44366	.	+	.	status known
RGDPZ0497	reformat.pl	CDS	48226	48359	.	+	.	status known
RGDPZ0498	reformat.pl	intron	10205	10834	.	+	.	status known
RGDPZ0498	reformat.pl	CDS	10838	10974	.	+	.	status known
RGDPZ0498	reformat.pl	CDS	11236	11340	.	+	.	status known
RGDPZ0498	reformat.pl	CDS	11733	11864	.	+	.	status known
RGDPZ0498	reformat.pl	CDS	12466	12562	.	+	.	status known
RGDPZ0498	reformat.pl	CDS	12654	12742	.	+	.	status known
RGDPZ0498	reformat.pl	CDS	12959	13070	.	+	.	status known
RGDPZ0498	reformat.pl	CDS	13232	13300	.	+	.	status known
RGDPZ0498	reformat.pl	CDS	13485	13568	.	+	.	status known
RGDPZ0498	reformat.pl	CDS	13815	13947	.	+	.	status known
RGDPZ0498	reformat.pl	CDS	14129	14259	.	+	.	status known
RGDPZ0498	reformat.pl	CDS	14911	14958	.	+	.	status known
RGDPZ0498	reformat.pl	CDS	15110	15188	.	+	.	status known
RGDPZ0498	reformat.pl	CDS	15612	15784	.	+	.	status known
RGDPZ0500	reformat.pl	CDS	10154	10352	.	+	.	status known
RGDPZ0500	reformat.pl	CDS	10493	10671	.	+	.	status known
RGDPZ0500	reformat.pl	CDS	11804	12047	.	+	.	status known
RGDPZ0500	reformat.pl	CDS	12438	12553	.	+	.	status known
RGDPZ0500	reformat.pl	CDS	14484	14710	.	+	.	status known
RGDPZ0500	reformat.pl	CDS	15958	16079	.	+	.	status known
RGDPZ0500	reformat.pl	CDS	17751	17941	.	+	.	status known
RGDPZ0502	reformat.pl	CDS	10230	10258	.	+	.	status known
RGDPZ0502	reformat.pl	CDS	10496	10577	.	+	.	status known
RGDPZ0502	reformat.pl	CDS	12289	12452	.	+	.	status known
RGDPZ0502	reformat.pl	CDS	12622	12761	.	+	.	status known
RGDPZ0502	reformat.pl	CDS	13150	13284	.	+	.	status known
RGDPZ0502	reformat.pl	CDS	13952	14049	.	+	.	status known
RGDPZ0502	reformat.pl	CDS	14273	14357	.	+	.	status known
RGDPZ0502	reformat.pl	CDS	15257	15390	.	+	.	status known
RGDPZ0502	reformat.pl	CDS	15590	15695	.	+	.	status known
RGDPZ0502	reformat.pl	CDS	15800	15885	.	+	.	status known
RGDPZ0502	reformat.pl	CDS	17397	17596	.	+	.	status known
RGDPZ0502	reformat.pl	CDS	18274	18385	.	+	.	status known
RGDPZ0503	reformat.pl	intron	10150	11281	.	+	.	status known
RGDPZ0503	reformat.pl	CDS	11338	11376	.	+	.	status known
RGDPZ0503	reformat.pl	CDS	17921	18025	.	+	.	status known
RGDPZ0503	reformat.pl	CDS	18692	18874	.	+	.	status known
RGDPZ0503	reformat.pl	CDS	22844	23005	.	+	.	status known
RGDPZ0503	reformat.pl	CDS	23961	24125	.	+	.	status known
RGDPZ0503	reformat.pl	CDS	33131	33306	.	+	.	status known
RGDPZ0503	reformat.pl	CDS	35219	35348	.	+	.	status known
RGDPZ0503	reformat.pl	CDS	36186	36322	.	+	.	status known
RGDPZ0503	reformat.pl	CDS	37769	37940	.	+	.	status known
RGDPZ0503	reformat.pl	CDS	38681	38713	.	+	.	status known
RGDPZ0504	reformat.pl	CDS	10003	10188	.	+	.	status known
RGDPZ0504	reformat.pl	CDS	14394	14430	.	+	.	status known
RGDPZ0504	reformat.pl	CDS	17016	17075	.	+	.	status known
RGDPZ0504	reformat.pl	CDS	17629	17711	.	+	.	status known
RGDPZ0504	reformat.pl	CDS	17804	17973	.	+	.	status known
RGDPZ0504	reformat.pl	CDS	18237	18321	.	+	.	status known
RGDPZ0506	reformat.pl	intron	10160	10772	.	+	.	status known
RGDPZ0506	reformat.pl	CDS	10791	10895	.	+	.	status known
RGDPZ0506	reformat.pl	CDS	27324	27418	.	+	.	status known
RGDPZ0506	reformat.pl	CDS	28846	28963	.	+	.	status known
RGDPZ0506	reformat.pl	CDS	32133	32202	.	+	.	status known
RGDPZ0506	reformat.pl	CDS	43877	43965	.	+	.	status known
RGDPZ0506	reformat.pl	CDS	45033	45122	.	+	.	status known
RGDPZ0506	reformat.pl	CDS	47591	47715	.	+	.	status known
RGDPZ0506	reformat.pl	CDS	53012	53119	.	+	.	status known
RGDPZ0506	reformat.pl	CDS	54900	55029	.	+	.	status known
RGDPZ0506	reformat.pl	CDS	55400	55594	.	+	.	status known
RGDPZ0506	reformat.pl	CDS	56347	56461	.	+	.	status known
RGDPZ0506	reformat.pl	CDS	57242	57365	.	+	.	status known
RGDPZ0506	reformat.pl	CDS	57960	58111	.	+	.	status known
RGDPZ0506	reformat.pl	CDS	58275	58336	.	+	.	status known
RGDPZ0506	reformat.pl	CDS	59425	59534	.	+	.	status known
RGDPZ0506	reformat.pl	CDS	60586	60635	.	+	.	status known
RGDPZ0506	reformat.pl	CDS	60744	60843	.	+	.	status known
RGDPZ0506	reformat.pl	CDS	61037	61184	.	+	.	status known
RGDPZ0506	reformat.pl	CDS	64660	64787	.	+	.	status known
RGDPZ0506	reformat.pl	CDS	67814	67904	.	+	.	status known
RGDPZ0506	reformat.pl	CDS	69604	69669	.	+	.	status known
RGDPZ0509	reformat.pl	CDS	10090	10260	.	+	.	status known
RGDPZ0509	reformat.pl	CDS	10440	10533	.	+	.	status known
RGDPZ0509	reformat.pl	CDS	13116	13173	.	+	.	status known
RGDPZ0509	reformat.pl	CDS	15120	15199	.	+	.	status known
RGDPZ0509	reformat.pl	CDS	15487	15529	.	+	.	status known
RGDPZ0509	reformat.pl	CDS	17737	17835	.	+	.	status known
RGDPZ0509	reformat.pl	CDS	19259	19339	.	+	.	status known
RGDPZ0509	reformat.pl	CDS	20425	20615	.	+	.	status known
RGDPZ0509	reformat.pl	CDS	20784	20963	.	+	.	status known
RGDPZ0509	reformat.pl	CDS	21244	21299	.	+	.	status known
RGDPZ0509	reformat.pl	CDS	21415	21560	.	+	.	status known
RGDPZ0509	reformat.pl	CDS	24003	24078	.	+	.	status known
RGDPZ0510	reformat.pl	CDS	10161	10237	.	+	.	status known
RGDPZ0510	reformat.pl	CDS	14622	14777	.	+	.	status known
RGDPZ0510	reformat.pl	CDS	17322	17459	.	+	.	status known
RGDPZ0510	reformat.pl	CDS	18913	19077	.	+	.	status known
RGDPZ0510	reformat.pl	CDS	25162	25228	.	+	.	status known
RGDPZ0510	reformat.pl	CDS	29628	29792	.	+	.	status known
RGDPZ0510	reformat.pl	CDS	30742	30843	.	+	.	status known
RGDPZ0510	reformat.pl	CDS	31980	32093	.	+	.	status known
RGDPZ0510	reformat.pl	CDS	40086	40213	.	+	.	status known
RGDPZ0510	reformat.pl	CDS	42534	42620	.	+	.	status known
RGDPZ0510	reformat.pl	CDS	46370	46463	.	+	.	status known
RGDPZ0511	reformat.pl	CDS	10024	10137	.	+	.	status known
RGDPZ0511	reformat.pl	CDS	10680	10775	.	+	.	status known
RGDPZ0511	reformat.pl	CDS	11086	11172	.	+	.	status known
RGDPZ0511	reformat.pl	CDS	12979	13131	.	+	.	status known
RGDPZ0511	reformat.pl	CDS	13241	13339	.	+	.	status known
RGDPZ0511	reformat.pl	CDS	13419	13508	.	+	.	status known
RGDPZ0511	reformat.pl	CDS	13946	14078	.	+	.	status known
RGDPZ0511	reformat.pl	CDS	15492	15574	.	+	.	status known
RGDPZ0511	reformat.pl	CDS	15689	15795	.	+	.	status known
RGDPZ0511	reformat.pl	CDS	15915	16090	.	+	.	status known
RGDPZ0511	reformat.pl	CDS	18564	18697	.	+	.	status known
RGDPZ0514	reformat.pl	CDS	10075	10144	.	+	.	status known
RGDPZ0514	reformat.pl	CDS	18529	18628	.	+	.	status known
RGDPZ0514	reformat.pl	CDS	26521	26591	.	+	.	status known
RGDPZ0514	reformat.pl	CDS	30413	30494	.	+	.	status known
RGDPZ0514	reformat.pl	CDS	38413	38575	.	+	.	status known
RGDPZ0518	reformat.pl	intron	10035	10203	.	+	.	status known
RGDPZ0518	reformat.pl	CDS	10228	10279	.	+	.	status known
RGDPZ0518	reformat.pl	CDS	10579	10711	.	+	.	status known
RGDPZ0518	reformat.pl	CDS	11107	11224	.	+	.	status known
RGDPZ0519	reformat.pl	CDS	10031	10046	.	+	.	status known
RGDPZ0519	reformat.pl	CDS	21271	21298	.	+	.	status known
RGDPZ0519	reformat.pl	CDS	23068	23465	.	+	.	status known
RGDPZ0519	reformat.pl	CDS	24762	24880	.	+	.	status known
RGDPZ0519	reformat.pl	CDS	26207	26356	.	+	.	status known
RGDPZ0521	reformat.pl	CDS	10211	10271	.	+	.	status known
RGDPZ0521	reformat.pl	CDS	11399	11647	.	+	.	status known
RGDPZ0521	reformat.pl	CDS	13912	14113	.	+	.	status known
RGDPZ0521	reformat.pl	CDS	15245	15397	.	+	.	status known
RGDPZ0521	reformat.pl	CDS	17409	17502	.	+	.	status known
RGDPZ0521	reformat.pl	intron	17521	19623	.	+	.	status known
RGDPZ0522	reformat.pl	intron	10104	10670	.	+	.	status known
RGDPZ0522	reformat.pl	CDS	10743	11348	.	+	.	status known
RGDPZ0523	reformat.pl	CDS	10037	10103	.	+	.	status known
RGDPZ0523	reformat.pl	CDS	10621	10701	.	+	.	status known
RGDPZ0523	reformat.pl	CDS	11023	11132	.	+	.	status known
RGDPZ0523	reformat.pl	CDS	11604	11675	.	+	.	status known
RGDPZ0523	reformat.pl	CDS	12501	12626	.	+	.	status known
RGDPZ0523	reformat.pl	CDS	12751	12837	.	+	.	status known
RGDPZ0526	reformat.pl	CDS	10011	10170	.	+	.	status known
RGDPZ0526	reformat.pl	CDS	12468	12529	.	+	.	status known
RGDPZ0526	reformat.pl	CDS	18627	18803	.	+	.	status known
RGDPZ0527	reformat.pl	CDS	10042	10066	.	+	.	status known
RGDPZ0527	reformat.pl	CDS	12003	12041	.	+	.	status known
RGDPZ0527	reformat.pl	CDS	12240	12314	.	+	.	status known
RGDPZ0527	reformat.pl	CDS	13825	13861	.	+	.	status known
RGDPZ0527	reformat.pl	CDS	14024	14048	.	+	.	status known
RGDPZ0527	reformat.pl	intron	14055	14347	.	+	.	status known
RGDPZ0528	reformat.pl	CDS	10102	10242	.	+	.	status known
RGDPZ0528	reformat.pl	CDS	10707	10860	.	+	.	status known
RGDPZ0528	reformat.pl	CDS	12348	12436	.	+	.	status known
RGDPZ0528	reformat.pl	CDS	12566	12688	.	+	.	status known
RGDPZ0529	reformat.pl	intron	10071	10259	.	+	.	status known
RGDPZ0529	reformat.pl	CDS	10333	10371	.	+	.	status known
RGDPZ0529	reformat.pl	CDS	11548	11628	.	+	.	status known
RGDPZ0529	reformat.pl	CDS	12476	12669	.	+	.	status known
RGDPZ0529	reformat.pl	CDS	13324	13438	.	+	.	status known
RGDPZ0530	reformat.pl	CDS	10066	10183	.	+	.	status known
RGDPZ0530	reformat.pl	CDS	17769	17824	.	+	.	status known
RGDPZ0530	reformat.pl	CDS	32157	32255	.	+	.	status known
RGDPZ0530	reformat.pl	CDS	32444	32537	.	+	.	status known
RGDPZ0530	reformat.pl	CDS	33129	33206	.	+	.	status known
RGDPZ0530	reformat.pl	CDS	34050	34189	.	+	.	status known
RGDPZ0530	reformat.pl	CDS	35032	35133	.	+	.	status known
RGDPZ0530	reformat.pl	CDS	35707	35804	.	+	.	status known
RGDPZ0530	reformat.pl	CDS	36888	37011	.	+	.	status known
RGDPZ0530	reformat.pl	CDS	37273	37423	.	+	.	status known
RGDPZ0530	reformat.pl	CDS	37683	37765	.	+	.	status known
RGDPZ0530	reformat.pl	CDS	38549	38653	.	+	.	status known
RGDPZ0530	reformat.pl	CDS	38847	38976	.	+	.	status known
RGDPZ0530	reformat.pl	CDS	39069	39232	.	+	.	status known
RGDPZ0532	reformat.pl	CDS	10017	10074	.	+	.	status known
RGDPZ0532	reformat.pl	CDS	10400	10556	.	+	.	status known
RGDPZ0532	reformat.pl	CDS	11732	11876	.	+	.	status known
RGDPZ0532	reformat.pl	CDS	12878	13111	.	+	.	status known
RGDPZ0532	reformat.pl	CDS	13886	14047	.	+	.	status known
RGDPZ0535	reformat.pl	CDS	10117	10208	.	+	.	status known
RGDPZ0535	reformat.pl	CDS	15453	15528	.	+	.	status known
RGDPZ0535	reformat.pl	CDS	24051	24147	.	+	.	status known
RGDPZ0535	reformat.pl	CDS	27643	27813	.	+	.	status known
[truncated: 15,128 more rows]
