# Supplementary material for: Automatic generation of gene finders for eukaryotic species
Source: BMC Bioinformatics. 2006 May 21;7:263. doi: 10.1186/1471-2105-7-263 (PMC1522026; doi:10.1186/1471-2105-7-263)
Supplement: Additional File 18 — The sequence part (sub-file 1) of the training set for H. sapiens. The file is in Fasta format and packed using bzip2. [file 1471-2105-7-263-S18.bz2]

Archive with 1 entries (1 files):
- 1471-2105-7-263-S18
