# Supplementary material for: Automatic generation of gene finders for eukaryotic species
Source: BMC Bioinformatics. 2006 May 21;7:263. doi: 10.1186/1471-2105-7-263 (PMC1522026; doi:10.1186/1471-2105-7-263)
Supplement: Additional File 20 — The annotation part (sub-file 3) of the training set for H. sapiens. The file is in Fasta format and packed using bz2. [file 1471-2105-7-263-S20.bz2 › 1471-2105-7-263-S20]

>RGDPZ2730 Genomic segment corresponding to mRNA: NM_030948 Homo sapiens phosphatase and actin regulator 1 (PHACTR1), mRNA.
CACAATAAAATTTCTGTAATAAAAAAGTAAAAAAGAATCACGAAGAAGAATCACCAAGAA
GGCATCACCAGTTGTCCTGGTCTTTAAGGTAAGTGTGGGCACAGAGCAGCCAGCAGGATA
AACACTCTGAATGAGACACAATGTGAAGATGGTGCTGTCACAGTAGGCTTGACTCCAAAA
CATCTGGGCTTCAGCTTTTGTTCTGGCACTTACTAGCTCCAACTAGTCCATTAGGTTCTC
TAGACTTTCTGTCCCCTTCTGTAGAATGAAGCAGAATTGAGTAAAATGGAGAATCCCTCC
CTTGATTTTCATGTGAGGCTGTCTTGAGAATCCAATGATCATTTTTAAATTGAAAAGTAC
AATGTCAAGTTGGGGGGCAGGTGGGGAAGGCTACATAAAGGGTTTTATACCAGGAGATGC
TATTGTTAATAAACAAGCGAGGTTTATGGTGGACATTCTAAAGAAGACCTGGTTTCTTCT
CCCTCACAGCTAATTGGCCACACAAGGAAGTCTGTCTTAAATCCACTTCAGCCCAACATC
TAATAATCTATTGTGTGACTATAGGCAAGTTACCTAATCTCTATGAGTTTAGGTTTTCTC
ACCTGTTTGATGGGAAAAAATGATCAGTAATAACATCACCAGGGATATGGGCAAAGTAAG
TCAGGGTGCTTGAAACAGTTGACCTCAGTGCCAACAAATTTAGAGAAACACAGCCTCTGT
AAGAACTCTCTGTCAGTAGTTTTCACATTTTAATGTGCCCATGAATTTCCTGAAGATCTT
ATTAAAATGCAGATTCTGAAACAGGAGGTCTGGACTAGGGCTCAAGCTTCTGCAGGTCCC
AAGCTCCCGTGTCCCAGTGATGATGCCCCTGTAGGGACACATTTTGAGCAGCAAGACCCC
GTACCGTGGGTCTCACTGTACAGTCTGCTTGTACATATCTTAGTCTCATTTTATAAAAAG
AAAGAAATAGAAAGCTTTAATCAGGTCTCAATTCTATTAACTTCAGTTCTAAACTTTTTG
AGCAATAGATACCTTAGACTTGGACTTACTTTAAACTTAAAAGAGTTTAACATCACTGTC
ATACAAATGATGGGAGAAAAGCCCAGAGCTGGGAAGCACTGTGCCTAAAGTCACAGAGCA
ACAGACCTCTCAGTCCTTACACTTGCCACAAATACAATGATTGAGGACAGTCTTCACCCA
ATTTCCTCTCAAACATACACTGTCATTGAGGAAGCCCAGGGACAGAAAGACAGGGATTGG
AGTCCAAAGAGAAGCCAATGGAGGTATGATGCTTCTCTGTGATTCAGAATGTTCCTCTGA
ACCTCTCCAAAGAACCAGAAGCAAACGACCAGTCCATCCACATTGGAATCTATGCAAGAC
TTTATGTAAAGCATCCCTGGCCATCTCCACCCTGAAAATTATTTTCTTTCTTGTAAATTT
CAAAATCACTTAGCCAGAATTCAGACTCTGCTTCTCCTTGATTTTGGGGTCTTTGAATCT
CAGGCTTCAGCTTCTGACTAAAAAAAGGAGCCCTCTAGGAGAGCATAAAGCCACTGGAGT
CCTCCTTGAAATGTAGGCAGTAATGGTGGCAGCCAACCCCCACCACCCCATGAGGCAGTG
GCTCAGGGAGGGTATTTCTCTATAAGCATGAGTAACCACTCCAGCTTCCTGGGAATGTGT
GATAAATGTTCCCATGGCTGTGCTGCAGCACAGTGGGTGCTGTTGGCTCTGTCTCACCAC
ATATGTTATCTTCATGGTAGCTGCTCCCAAAAAGGGTTGTAACTCAAGGGAATCTCTTCA
CAGATTTGTGTCTGGCTTTAAAACAAGGAGCTCTCAAACATGTCAAATGAGGGAAGCAGA
CGGTGTCTCTATTTTGGGGTGCTTTTTCCCTTTGGGTTTGTAAAGGTTTCCTCTGGGAGG
ACTCTTCCCTTTTACATTCATGGGTTTGATGGCTTGCATGTTGCAAGCCAATTCTGCATC
TGGAAAAGAGCCTTTTTCCAGGTATACAGTTTAGTGAGGTTCAGGTTGATCCAGAGAGAG
GGAGGCAGCAGAAGGTGGGGGAGGAACACAGCACTTAATGGACACAGCATGTTACATTAG
TTGAATACTTCTTTGGTTGCCATAGGAATGAGAAGACTTTTGATTTTAAATCATAGTTCC
TCCAGAGCTATGTTAAAAATGTGATGGTAGAGTCTTGCTGTTTACCACTACCAGCTTTTT
TAAATCAAGGGCTCTTTAAAAAAATGCAGCCCAAATGTTTACCCTGCCAGAGGAGGTTAT
ACTAACCTGAAAAATGTTACTCCCAATGCTCTAAGGGCTAAAGAACATGAACTTCTCCCA
AGTACCTTGGGTCCCACAATTCCCAGGCTAGTGAAATACAATGCAGTTCTATTATTTGTC
CTCCCAGGAGAGAGCTGTGAAATATACAAAAGAGCCTGTGACGGATGGTAACTCACTCAA
GGCAATTATCATCGTAGTACTGTGAAAGCACATTTAAAAATCAATTGGTTTAAAACCAAC
AGCTCTTGAAACCATTTTTAAAGATTATTCGTTTAAAACATGGTGGTACATGTTTCTGTT
TTGTTTTTTTTCCATCAGTCAGCCTGCTAATCCTTTTTGTTGCTATTCAAAGTTCAGACA
TGAGAGTGCCACCCTACAATTTCAGCATTAAACACAGTACCAGGTTTGAGTGTCTACTCC
TTCCTCCCCTACCACCAACTAAGTACTGTATTCCCATCTAATTTGAAAAGCTAAGGAGAA
ATTAAACACATTAAAGGTTGAACACTACACAAAGGTTCCCAACCAGCATACCAAAATGCC
TCTCTCTTGGTCGTTGGTGGCTGAGACCCTGGAGATGACTGCTTCTAGACATTTCTGCTC
ATTTACAGATAGGATAGTTTTCAGTGTATGCTTTCACATGAAAAAAAGTTAAGAGAATCA
AAGTTCAGGCTAAACTGTAATCTCCTGAGGAAGGAATCAAACTAGCTTATTGTATTCCCA
GCAACTATTTACAGTGTCTGGCACATATTGAGTGATAAACTATCATCTGCTAATGAAACA
ATGATGAATAAATGTATAATACCTGAACATTTACAGTGGGCAAGATCTGTGGACCAATCC
CTGGAAGAATAGAAAACTTCAGTTGTTTTGCTGGTTCGTTTTGAGACACGGTCTTGCTCT
GTCGCCCAGGCTAGAGTGCAGTGGCGCGATCACAGCTCACTGCAGCCCCAACCTCCTGGG
CTCAATCGATCCTCTCACCTCTCACCTCAGTCTCCCAAAGTGCTGGGATTATAGCCATGA
GCCACTGCACCCTGCCAGAACATCAGTTGTTGTGCAATTACGCAGTGTATAAAGTGCCCA
CTCTGTGCCAAGCATCTACATATATCGTGTCATTTAATTTGGCTGAGGAAAGAGAAGATG
AACTCATGAAAATTCTGCTCTAGTTTGTCATTCACTGTTGCAAACTTCGCTCAGGAAAGC
AGGATAGCAAAAAGAATAACAGATGTCCTTTTGGTGAAGATGTCTTGGCATGGGTCCTCA
ATGCTTTCCTACTTTATATGGCCCACCAGGAAAAAAAAAATGTGCCTTGAAGCACTCTCT
GTGAAGAAAAATAATGATAATATCTAACACTCCTTGGGTGTGTACGAGGAGCCAGGCACC
ACTCCAGCTGCTTCACACATATTAACTCATTTAATCTTCATGTATACATACATAGTTAAC
TACAACATACGTTAGAGATATAGACAAAATACTACCGAATTTCAGAGGACTAAGAGCTTA
TTTGCAATTGGAGTGATGGAGGCAATGTCTCAACATATTAGATGGATACAGTTGGAGTGG
ATGGGAAGGGGTGCTCTATTCCCTCAACTCCTTGCATACATGTAGGCTGTTCAAAAATTA
TTGTTAAATACTACCTATGTATTTCCTGTGTTCAGGCTCTGCGTTGTCTCATTTGGCCCT
GATTTTTATTCCTCTGCTAGAGATGGAAACTGAGACCCAAGGAGATTAGCGTGCAAGGTT
CTGCTACAGAACTAGGATCCTCTAGATGATATTTTTAACTACTTCACGCATTGTCTCCTG
AATGATTAGCTAACATTTCTTTGGTGCTCATTATACAGCAATGAGTGTTTTGAGGCTAAA
TATGACAGATTATTTTTCTTTCATTTACTGATAATGTTTATGATATATTAAAATGCAGTG
AATACCAACAAGGTTCTCTTTGTTTCAGAAAAGACAAATAAAGGCATTCCTCTTAGGAGA
GAGGAGTTGAGTCTTCCGTTATCTTTAATCCACGAGGAGCAGAGAATTATGATTTGGAAA
CTTAATTCCTGTGATATGATACCCTTCAATGCCTTCAGGTGACAGATCCTAAAAGCATTT
ACCTTTGAACAACAAATTAAACTGGGGACTATGTCATGAATAATAATAATTGTTTGTTAT
ACAAAGATATGCATCAAATGTCTTTGCACATATACATAAGAAAAACATTAAGTGTTAATA
TTTAAGCATACAGACTTTGCTGTAGAATGTGTCAGTGTATTTTAAAGCTAAAAGGAATGA
GTCACCTAAGTCCATTACTATTTAGATACGACCCACACTGCCTCCCTCCCTGTGAGCTCT
CACTGCTATGTTCAGTCCTATTTGTTCAATGTGCTTTGGAGGCTCAAGGGCCATATCATT
AACGTAGGGTCTATTAGACTTGTGGCTCTTAGAGATTATTGTTCTTTCTTTCTTGAATAT
GTGTTTGGATATTTTCAGGGTTGCTATCTGGATTTTTAGGGGGACTAGGAAAAGGCTAGT
CCTCCCACTAGGGAACTTGTGACTAATTTGTCAGCCTTCTCCAGGAGAGTTGAAAATAAA
TCACACACACACAGAGAGGGGGAGAGTAAGGAAAGAAAGAGAGAGAGAGAGAGAGAGAGA
GAGAGAGAATGAAAGAATTGAGGGCAATGTGATTTTCTTGCCAGAGGGAATAAGTCAAAT
ATCATTATTATGTATCCTAAAATTCATGTAAAAAAATTACTATTGTCAATGTACTTCTCC
ATCATTGGGTGGTCATCTTAACGTCTTCATATTTAGATATTTGACAGTTATAGTAAGTAG
AGAGTTGCTAGAGAACTTCTTGTTTCCTTACTCAACATTTCCCCCTTCCCCTATTTCCAG
ATGAACGACCTGGGCACAGAGATGGGGACTGAATCTGACTATTTTTTTCTCTGAAACAAA
AAGATTTTCATATTATAAGTAAGATCAACTTACTAGAATCCAGTTGGCAGAAGGGTAAGA
TGACATATGAACTCTTGTTCTTTCCTCTCTCAACTGACCTTTCTAAAAAGTATTAACAGA
AGGGAAAGGATATTTTCAGAAGTGGGCAGCAAGTGAGGCCAATGGATGTCCTCTGCCTGG
CCCTGGCCCCACCATATTGTCCAGTGTGCACCTCATCCAGCGTGGCTGTCTCCAGGGCAG
TTTCAAGAGCAGAGGGCTTTGTGGTTTTGGTGTGAAGACTTTTCCTGCTAACTGAGGATG
GCCCAAGGGGAAACTCCTTTGGCACAACGTTCTTGAATAGAATTAATGAATCCACCTCTG
AATCTATAAGGCAGCTTTGGCCCTGGTTCAAATGAAGATGCTAACAAATTTAATGCCCTT
TTCTAACAGCAGAGTACCAGGTATCTTAAACTTAAGGAAGCCCTCAAAACATGACTGTAG
GCTTATACGGAATAGAATTAAGGTCTCTTCCCTGAGACTTCTTTCTCCACACAGTTTCCC
AGTCTTCCCAGCCTTCTTTAGCTTTCTAAGTATCATCAAAACTTATTCACGAGAAAGAAC
TGAAAGTTCAATTACTCTAAAGCCAAAATAACTGATGATGGCTTAACATGTTTTCTCTGC
CATCAAGATTTCAATATGAATAAAGCCTTAGATAAAATACTTGCAGTACCCCTATCAATT
AATGACAAACTTTATAAAGAAAGGAAAGGAGGCCACACCTGTAATCCCAGCACTTTGGGA
GGCTGAGATAGGAGAATCAATTGAGGTCAGGGGTTCTAGACCAGCCTGGGCAATATAGCA
AGACCCCGTTACTATTAATTTTTTTAATGAAAGAAAAAAAAAGGAAAGAAATTTCTTTCG
AGGGAGGGGTTGGGAGGTAAAGTGACTTATCAAGCAGAGGGAGCCACTGCTATTGAAACA
TTCTGGGGTCAGGTCTTTGCAAAAATGAATGAATATTGTTTTCTGTGGTTGTCTAGCACG
CTAGCACTTCAACAAAGATTATTAATCTAGGTACCAAACCAACAGATCCAACATATCATC
ACACTTTAAGAAAGTCTCTAATATTTTAAAGTTAAAGTTAGTTGGGTTTATTAGCAGAAA
AAGAATCTTCTCCAGGATGTCATTTAAGTAGAAGGCCAGACCTCAATAGTCCAACACAAA
TATAAAACATGGTCTTCTAGGGAGCTCTGGAATATAAGGTAATTAAACAAGGAAAATTCA
TTGTAAAATTATAAATAAGAAGAACTGCTTTATCTCTTAGCAAAGAGGATAAACCCAGGC
TGGTTCCAATGGAAGTCAACAGCATAATGTAAAAAGAGCAAGTTACCTACTTACAAATCA
TGTGATCTCTCCTGGAATGTTTGGGTCTTTTGCCATCTAACACAATAAATAAGCACACCC
CCAAAATAAATACAAGCTTATATCTTTACTTGCCTCTAGATTCCATCATGAAGCATACCT
CTGTTTTGAATTAATTGAATACATCTGCTTGTGTATAGAATACTCACATATGTATCCTCT
TCCAACCAAACTAAAAACAAAAAAGTATGTATCTCTCTACCATCTCACATATTTTTAATA
ATTCTAGATTATTTGTTTCAACCTTACAGTTCTACACTTTCATATTTTAATGCCATCAAT
GTAAAACATATGACTTGATTTTGGAATTTTTAAAATAATATTTTATTTCTAGGTCATAGA
GATATTTTAACACTGAATTAAGTTTTGCAGAGCTGAAATCTTGAGAATGTTTTGGGTTGG
ATTGTTCAGTGCCGAATACGTGTTAGCTTGAATACTTGATGTAACCTTGCCTTCCTCTCT
GATTATTTCTCAGAACAATAGACCATTATAAGTGTTGTTTTGGAGCAGTTTAAAGTTACA
AAACAGAATTGAGCTAATCAGATTTTGACATTGGCTTTTGAACATTACTATGCTTTACCA
TATTTAAAAATAATTTTTGAACACACACACACACACCTATATGTAATCTATAGCTATATT
CCCCAGAGAGTGAGATCATTTTTTGAAAATCTATTACAGAAGTTGGTCATATGATGCTAC
AGAACACAGTGATAATTATTTAGTAAAAGTAAGTCCCTGTTTGCAAATGAATAATCATCC
CCTTCCCAAATACATTTCTTTCTTTGTTTCTTTCTTTTTTTTTTTTGAGATAGAGTCTTG
CTCTGTCACCCAGGCTGGAGTGCAATGGCATGATCTCAGCTCACTGCAACCTCCACCTCC
CAGGTTCAAGCGATTCTCCTGTTCAGCCTCCCAAGTAGCTGGAATTACAGGTACCCAACA
CCATGCCTGGCTAATTTTTTATATTTTTAGTAGAGATGGGGTTTCACCATGTTGGCCAGG
CTGGTCTTGAACTCCTAACCTCAGGTGATCCACCCACCTTGACTTCCCATAGTGCTGGGA
TTACAGACATGAGCCTCTGTGCCCGGCCCCAAATACATTTCTTTAAGTTGAAATTTTCCC
TCCTGAGTTTTCTTAAATTACGACCCTTTCATATTATTTGTTCACTTTGTAAAGTATTTT
AAATTTCTCTTTCTTGGTCAACTCTCCAGAAATGACTGACTTCCAAATCCACCACCTACC
CCCTGGGAATCAACTCTATTTTTCACATTTCCAGTTTAGCATCTCTTTCTTCAATCACAC
ATTCATTTGCACTCACCTAAAGGTTTGGTCAGCAGCATAGACTTATACTCTCTCTCTCTC
TCTTTCTCTCATCTATGAGTCATTACAATTTCAGTAGAATTACAATAACGAGTTCAGAAC
CTGTCGCCCACACCTCACAGTAAGTAAAAGGAACCAGAAGACAGCTTTCTCCTCTTATAA
ATGTCAAGTGTTCAGCATGTCTCCAGTGGGTGCTGAATAGAAAAGTAACCTTAAAGAAGT
CAGTCCTTGGGTTGGAGCAAAGCTTTCAGAATTCAGAGTCCATAGTTGACTTTCCTACAA
GGGCATATGATTGGTAGTTTCAGCTTCCTTTTTCATGAGGCTTAACTGTCTGCAGCACCG
GCTTGGTGTCTGATCTGTTCTGATCGGGTGGGAGAGGGAGACCCCACAAAACAAACAGCA
GAGGATTTTCAGGTTTGTTTCAAGGGCAGCCAGCCGAGCTGTGTATAGGGAGTGGGGGGA
CAGGGGTGGTGTTGATGGTCTTCCTTCCGAGGCTTATCAAATGTAAATGCTCTTTTCTTA
ACAAGCTGACCCACTGTACACCACACCATACTAATGAGCAATTCTGCTTGGTCAACAAAG
GGTGCAAGAGGTTGTGGAAAACCCACAGTAGGGCTTGCATTTGGCTATCACTATGCCCTG
CATGAAGATCTCAAAGTACTGTGCCTAAAAGTCATTACTGAGGTTTGGTAGGAAGAATAT
TAAACCAGAATAACTTGAGATACTAGCCAAAGTTTATTTTTGTTGTTGGTATTATTTTGT
TACATTCAGACAGAGAGAAATGCATTTAGGCAGACTGGCATGATCTGCGCTGGATATTTG
ACCAGGCAATCAGAAGCAAGGAAAGGAAGAAAGCCAGGCAAGAGGGAAGGGGTGACATCA
AACGTGCCCTCTGTATTTCGCTCCAGAAAACAGCTCACAATTATGACTACCTGCCTTGTT
TTGCAGCTCAGCATAAAAGTGGTGTTGCACCAAACCCTACTGGAGCAGCCTTCATGATTA
GAAAGTACTCCACACCTTGGAGAGCTGAGGAGACATGAGAATAATTTTAAATGCAAATTA
AATTGAGGGGGTAGCAGAGAAGAACACATAAAAGACAGTAAAACAAAACCTTTCAATTTT
CTTAAATTAGCAGTCTAATGTGTTCTAAAGAGCAGCTCCACTCAGATCTCTTCTTAAGGG
TTGCATTTCATCACAGTATAAATGGGCAAATCCATCACTTCCCTCTGCTCAGTGCTCTTG
AAGCGAGATTGAAGGGAAAATTAGAAGCTGTTCATTTGTGCTTGCGGGCTCAGAAGCGTC
GCACTGCTTTGTTTTGTACTCTACCGTGTCCTGTTGAAAGGGGTCAACAAGTGCCGGTGA
GTATCCGCTAACTTCCAGACTCTTCCTTTCAAATATCTTTTTGGCTAATTTTCCTTTGCC
GGGGATGGGGGTTGTGGGGGGAGTGGGGATCTCCCACAAAATCTATGCTATAATATGTCT
TTCAGAATCTGGGAAATTTCAGACAGCTTTTTAAGCTTCTTCCAGTGACTGATTTGCAGA
AGGGAAGAGTTATTTTCAGCCTAGATGCCGGTGGCTGTTCTGTGTATTAATTATAACAGG
GGAATGTCTAACGTATGTTAAGCTAAAATGGCCTTTCCCTAAACTCCCCCATTCCCTGCC
ACTCTTAGGCCAGCATTAGGGTAATAACTGGTGCCCCCACAAAAATTTCTAGACAACTTT
TCTATATATTAAATTTTTAATCATTTCATATTCTATTCTTTTGTAGCTGCAAATCAAACT
AAGATTTGGGATTATGAAAATAAACAATGAAGACATAAATCTGTTTTGTTTTTTTTTTAA
TGACTATGGCACTTCTCTGCCTAAGAGATAGGGGGCTGGGGAATAGCCCTGCATGATGTA
TGCATGTGGATTTGATGATTTTCTGCCAAAGTTTTACACGGGAAACTGGTAATTTTCTCC
CTTCGCAGGGGAGGGTGCAGAGGCTGAGGCTGGCGTCACCTTCCGTTGCTAAGGTAACGT
GCTCTGGCCATTTTATCTGATAAAGGAAGTCCAGTGGACTGTATGCATTATTCATCACTG
TTCTAATCAAACAATCAAAATCGTTTACTTTCACCGGGAATATTTAGCAAGATCAAAGAC
ACTCTGGCTGGAACGGCTCTTGTTTTACCGCTGACAGATAGCCTTTGATTTTTATTTTTT
GCAGTAAGTATATTTGCTATTGGGGTACCTTTGGGTATTTTTAAAAGTTTTGTCTTACCG
GACTTGGTTTCTTAAATTAAAATACATACTGTTAGAAAGAGAAACCAATTGGATTAGACT
TCCAAGCTTGGTTTTAATGACTTTGTCTTGTTAATTCTTTCCAAAAAAATATTCTGCAGA
AATAGAGATAATTCATTTGTGTGAGTATCAGGGAAAGGCTACATAGGCTTGAAAAAAGAA
CCCAACAGGCTGAATGTTTTCTGGGGAAGTATATTAGCTTTGTGACAGGCTAGTGTATGA
TAATATAGGGATCACTGTAATGCTGCAATCATTCTTGCTGCTCTACAAACCACAATTGTT
TCTCAAAAATCAGCCCCTGCCAGGCACAGGCAGGTGACGATCCTCTAGCACTTTATAAAA
TGTGCTGAAGGGAATCGCCGGAAAGGAAGGAATTCAAAGCATTTGTACAGCAAATATGTC
AGTGTGTGTCATAAACGCACGGCATCTATGAGTGGAGGCTCGGATTCCCAGGCAATTTTC
CCTGCTCCAGGGGAATCCGAAAGTCCCAGGATGAGCTGAGGATCAACACTCACAACGGCT
GACACTTAATGACGCTATTTATCAAATAGACCTTTTGAAAACTGATAGCATGTGAATTTA
ACAGTATATGTTCCAGAGAATATAAAGCAAGGAAAGGCTGGTATGTTATCTCTCTTTAGA
TCAGATCATCTGTTTTTCCTGAGTAGAATATATTACTTTTAATGAATGTTGGCTAAATGC
GGCATTTTCTCACACGGTAGGAAAGCTATGCTGGGGGGTGGCTTTAGAATTGCAAATGTC
AATCAAGTAGTAGAATATTATAATGGGATATTCTTATTCAAACATTTTAAAGTACATCTA
TATATACACTTTATACTTGACGTCTAAAATATTGTGGATTTTTTTTTCCTCTTTATAGGT
GTTCCAGTGTTTTCTCTCAAAACTCTGTGTTTGGAACATCAAGGATGGATTATCCCAAAA
TGGATTATTTTCTGGATGTAGAGTCTGCTCACAGACTCTTGGATGTTGAGTCAGCTCAAA
GATTCTTCTACAGTCAAGGAGCTCAAGGTAATAAAATAAGAAAAAGAAATTCCTCTTATT
TGCACGTCGGTTTTATATGAACAGCCATGTAGGCTGTAGCTGTTAAAGCCTTGCTCTGAA
AGTTTAATAACCGGTATTTCTAAGTTGATAACCTCTACCAAACTGCTGCTGGAATTGAGG
CAGGTATATAATAGAATAAATAAATCCACACTTCTTGGATGTGGTTAAAAAAATGCCCAA
CTTTTGGTGTAAGTGCCCCTCAGAAAGCTATGTTAGAAATGATTTCCTACCACCTGTGTC
CAACACTTATGTCCAAAAAGAATCAAGAATGCTCTTCCCCTTGGAGAATTTCCAGTTTGC
AGCCACAGCTCTTGAAATCTTAGGGCATCATGACCCAGTGGACTGGAATCCAGCAGGATT
AGGGGCTCTTGAGAGAAGCGCTGAGCTTCTCTATAGCTGCCTTCTCTATTTTAGCTGAAT
TCAGTTACCGCCTCAGATAATTACTAGTGTACATTCAGGGAGCAAGCCTCTTGGGAAGTG
TGGTTGATGTGTCCGTTTTTATTACATGTTTCAAGATGGTCAGTTAGGTTCCAGTTTTCT
TGCCCTTCTGTTGGGGTATTTAGAATGTTTTTCCACCACATTAAAGAAGAAGCTGGAGTG
TTATATGGGATCTCGTGACTAGGAGGAGATTTTTTTTTTCACATATTTTCTGTTTTCCAT
GAAATGTTTAAGGTGTTCAGTCAAAGCAACCTGATGATGGGCATGTCCCAAATGATACAG
GTGATGCATTGAGAAGGAGGACAATGTCCCTATTTTAAAATAGAAAAGCAGTTGAATTCT
TAGAAGTCACAAAGCAGAGCTGAGAAGATAATGCAGTCAGTTTTTATAATTCTGGCATCT
TTCACTTTAGATGGTGATGGGAACTTTACACACGCCACTGATAATATCCTGTCTGGGCTT
TCCCAAGTGGTCCTCTGAATTGCTTTTACCTCCCTCTCAAGCCAACTTATCGTGGTAACC
TCAGGGGGCTTGCAAGCCATCTCCTTCTCTGCTTTCATTTCTCAGAGCATGACCCAGTCT
TCTTAAAGTCAAGAGGGGTTGGAAATGGTCTGGTTGATTTGCTGAGGTCTGTGTGCTCAA
CAGCAGAGCTGAAATTAGCAGAAGTGATGTAATAGCAAACTCTCCTCAAACTTCTGGGTG
TATGGAGTCAACATGGCTGTTCCCAGCCACTTAAAGACACATAAAAATGTGAGTGAAGAA
GGAAAAGAGTGAGAGACTGGCCAGGACCTCCAACCTCTTCTGGGTCTGCAAGTAAGAAAA
TGCTGGAAGTAGAGGTAGAATGGAGGTTGGAAGGGGGTGGGGGATGAAGTTAGGCTCAAT
TCCTTCTCCAGTCTCAAGGTCACACATTGCTATGTGATTGGTCCATTCGACTGGAATGAG
ACAATAATGCTCCGTAGCGGGGTCATCCCGCTGAACCGCATAGCTGTTGGCAAAACAGAA
AGGGGGGCAGCAGTTAATTATAGAGAATAAAGATGCCCATTTTGTCTTGCTGTGGGGATG
CTTTAAGCCTTTAAGAAGACCGTGGGCTCCAAGATCTTACGGAAGGAAAGCAGGCAGTGT
GTGGGAGGCTCGGGAGGACTCAAGGCAGCCTTCTGGTTTTCAGCAGATGGAGCTGGGGGT
GGAGTGGTCAGAATTGTCACCATCAGTGACTGTGGTTTAGACACCGGAGCTGGAAGGACT
AGAAAATGCATGGGAGGTGGCAGCATAAGCTACTGTTGCTCCCTGGAGTCATGTTCGTAT
TAGAGTAATCAGATGATGTTTCAATCAAGGATTCCTGGATTTGCAGGAGGGGCGGGGGTT
CCCGCACACATTGTCTAGGTCAGTGTTTCAAAACCCCCAGTCTTCCTGAACCAGATATCC
TGGTGTAAGGCCTGTGAATTTGCATTTTAAGCAAGAGCTCCAGGGATGGCTACCTAGCCA
GTTCATCAGTCTAGGGACAGTATTTACGAACCAGTCCACCTAATCCCGTTTTCTCCTCTT
CCACCTCACAACAGGAACATTGTACTCAACACTAGAGGCAGGATGACATAGTGGTTGCAG
GCTCCTCTGCAAAATGCAAACAGTAATAGTTCCTAATTCACAGGTTGTTAAGAGCATTAA
TGAGGTAAGATTTTAAAGGGCTTAAAACAGTGTCTGCCACATAAGAAATGCTACACACGA
GCAAATCAATAAAGTAAAAATCCCAGCAAAAGCCCATCCTCTTCTGTTTAAAACTTCATA
ATGGGCCTGGCACAGTGGCTCACGCCTGTAATCCCAACACTTTGGGAAGCCGAGGCGGGT
GGATCACTGGAGGTCAGGAGTTCGAGACCAGCCTGACCAACATGGTGAAACCCTGTCTCT
ACTAAAAATACAAAAATTAGCCAGGCGCAGTGGCATGCCTGTAATCCCAGCTACTCGGGA
GGCTAAGGTAGGAGAATCGCTTGAACCTGGGAGGCGGAGGTTGCAGTGAGTGGGGGTGGC
ACCACTGCACTCTAGCCTGGGTGACAGAGTGAGATTCTGTCAAAAAAAAAAACTTCACAA
TGAAGCCACTGCCTTGCAAACAAGAAATGTGGCCTGATAAAAGTTAAAAAGTTAAACCTA
TTTCTAGCAACAACCACAAAAAATAGAAATTTTAAATACATTTAAAAATGCAGTGATTCA
TTTCTTGTCCTGTCAAAACCCAACTCAGGGCATAACTGAAAAATAGCTCATCTTGCTGCT
CTCCATCTGTCTTGTCCTTCATTTCACTTTAAAGATGAGAGTCCCTCTCCCTCCAACACC
TTCCCTAGATCCCCAGCACACAGGACCTATCACCTTGGGAGGCTCCTTTCTCAAGTTCTG
CTTTTACCATTACTTGGGGCTTGGCACTGCATTGCATGGGTTCCTCCACTGTAGCTTCCC
TCCCCTTTGCACAGATTCCACAGTCTGTCCTGGACAACCAGCACCCCTTAGGCCTAATAA
AGGAACAGTGAATGGGTGAAGGCCTGAGTACCATGGCCGGCACCCTTCCCATCCAAACCA
GATGCACACATTGGCCGGATTCAAGCTTGTATCGAACCAACGGCAAGGCTCCGAGGACCA
GTGAAGGAGGGCAAGCTGGCGGCCAGCTCTTGAGAAACACATTTGAGACAATTAGGGTCT
CATGCTATTGCTGAATCACTCCACCACATGGCAGTTCTCTATTTGGCCAGTCCAGCCAGT
GCAGAGGATATTAGTAAGGCCAAGTAGCCCCAATTTGATTACTTCTTCTAAAAAGAAGGC
CAACTTGAAAGTACAGTATGGGGTTAAGTATATAAAACTTGGGTGACCTAAGGCTTGGTT
GGCTAAACTGTTGTGTGATTATTGCATTTTTGAGTAGTCTATTCTCACTGTCATGCAGAT
ATTTCTATAGACTGATCAAGTGTTCTTACAGATGTAAATGTTTTTAAAGGGAAAAGCAAG
AAAATCTGAGTTCCCCTCTCTCATTTCCCACATGACAGCCTCATATCAATTTATTTACAA
ACTCATAAAGTTCCAGGAAGATAACACCTTCTGTATTAGTCATGTGCAAAATCTTTATCC
AAAGCAACAATGCCAGAATTATGTTTTTGATCCACACAGAGTTGTTTCTTTTAGATTTTT
CTTGGAAAGTGGCAATAGCCTTCCCTTGAATAGAGGACGTTTTAGCTAGTTAAAGCAAGA
GGAATCCAGGAGGGTGAGAAGAAAAAGAAGGAAAAAGGCAATTTATCATGAGAAAAATTC
TTTTGGAATTCCCTGAGATTTTCAAAGGTGCCTGATCTATTCTTCTGAATAAAGAACCTG
TTATCTTCTCCCACCTCCATTTTCCCCTGGTTGGACCTCAAGGTGGGGGAGATCAGCTGC
CTCTCTCATGATTCTGCTTTAGAAGGTATGATGTGTTGCAGAGAGCAGAAAATGTACAGG
GTCCTCCTGTTTGCCTCCTGTCAGTGAAGGAGGCTCTCTTGATTAACTAGTGAGTCGTTT
GCCAATGGTAAATCCTAACACGAAGGGAGTTCTGCGGAAGTCCCCTTTAACTGAAAAGGA
GAACTCCAGAGGTTAGAGATACACATGGCTTCAAATATCATGTCTTGGCATCACATAATT
TGAGCTCATCTGTGTTTCAGGTTTCTGACAATGCTACCCCACACACTCAACTTCAGACTC
TGTAATTTTGTAGTGAACAATTGAACTTGAAGAGAAGACATATTATAAAATCACAAAATT
AACATCATGAGATTTTTAGGTTAAAATGGACATTATAGGCCAGGGACTGTCTTAGGTCTC
TTCCTAAGCCAAGAGAAACAGACCCTGGGAGGGCCAGCCCCAGGCTCCAGTGCCATTTTT
TCAACTAGCCCATGGGTTTTTATGATGAATACTGGAGCTTGAGAACCACCATTATGGATC
GTCAGTCACTTGCTACCCAGAGTGTGATCCCAGACTGACAGCACCAGCTTCATTCATTCG
TCTGGGGCTTGTTAGGAATGTAGCATCTCAGGCCCCACCCTAGACCTAGAGAATCAGAAT
CTGCATTTTAACAAAATCTCCAGGTAATTTATATTAAAGTTTGAGAAGCAACAGTTGAAT
TCAGTGCACATTACAAACACCACCTGGAATCCTTGTTTTGGCCTTTTCTTTTTTTTTTTT
TTTTTGAGAGAGAGAGAGGGGTCTGGCTCTGTCATCTCAGGCTAAAGTACAGTGACAGGA
TCATAGCTCACTGCAGCCTCAAACGCCTGGGCTCAAGCAATCCTCCAGCCTCATTCTCCC
AAGTACCTGTAGGCACATGCCACCATGCCTGGCTAATTTCTTAAGTTTTACAGACAGAAT
CTTGCTATGGTTCCCAGGCTGGTCTTAAACTCCTGGCCTCAAGCAGTCCTCCCACCTCAG
CCTCCCAAAATGCTGGGATTATAGGCCACACCTGGGAGATTTCACAACCTAAATGCTAGA
GTCCACTATGGACCAATTAAATCAGAATCTCTGGGGATAAGCCCCACACACGGTAATCTT
TTAAACTGCCCCCACGAGATTCAAATGTGGAGCCAGGGCTGACAACTACTGACCTTTGTT
TCATAGTAAAAGGTTTCAGCATCATGCAGCTATTCTTCCCCGAATAACTTTCTCTATCTA
GGTCTTCCACTTTAAATGAATTTGAACCATGGGGAAGATGCAAATGGACTTTTAAAAAGC
ACTATGGGCTGGCGCAGTGGCTCACACCTGTAATCCCAGCACTTTGGGAGGCCAAGGCAG
GCAGATCGCCTGAGGTCAGGAGTTCGAGACCAATCTAGCCAACATGGTGAAACCTGTCCC
TACTAAAAATACGAAAGTTAGCTGGGTGTGGTGGTGGGCACCTGTAATCCCAGCTACTCA
GGAGACTGAGGCAGGAGAATCACTTGGACCCAGGAGGCAGAGGTTGCAGTGAACCGAGAT
CGCACCATTGCACTCCAGCCTGGGTGACAGAGCGAGACTCCATCTCAAAAAATAAATAAA
TATATAAAAATAAAAATAAAAATGACTTTGTATCAAGGGCTGCCCCTTGTATATTCATTG
TATCTGTTAACCCTCAAAGGAACTTTGGGAAGCGGGAATCCTATGCTCATGTTGCAGACT
AGAAAACCGAAGACTGATGAGGTGAAGTATCTTGAAAGGGCTGTACATTTAGACAACAGC
AGAGTCAGAGTTTTCATTCAAACATATCCATCTCCAAAGCCCAAGCTATTTTGTTTAAGC
TGTCTCATGCTGCTTGCCAGGCAGAGGCAACCTCTCATCTAGTTAGACTGATCAAATCAA
CCCCGCAGATCAGCAAAGGTAACTTCCCTGACCAAACCACACTTCCAGGGATGGTCAAGC
TGTGGCTCAGAGTCATTCTGCTGGGAACTCAAATCACACAGCTTAAAAGAGGACAGCAGA
GACAGAACCAGATATCATTTTATCACATCCATACCCTGTCCACTGTGTGAGGTTTCTTTT
CTCAAAAACCATCAATATACTCGGACATTCAAATTACCTTCTAAAGGGAAAATACATTAA
AAGGCAGCCAAATGACAAAAGTCACTAGGCAATCCTAGTGACTCCTGCTAATGATTTCCC
CTCTTTTATCATTTAAAATAACACTCGGCATTAGAACCAGGCTCAGTCGTCACTGTTACT
TGTCATAATGCACCTTTTCTGTCATCTACATTGTCTTGTTCAAAAAAGGGAAATGCCAGT
TTTGACAACTGATGAATGCCACAGTGAGCAGCTAAGAGTCTCTTTAAGTTGTTTTTGGAA
ATACAGAGGAATTCATCCAAACCCCGTCTCTCCCCTCACGCCTCCACCCACCTCCACTCT
TTGCCCACTCTGTGAAATCGGTCAGAGCAGCTGACTTTTGAGTCTTCAGCTTTGAGTTAA
ATATACTCTAAACCTGACTCTAAACCTCTAGGACTTCAAACATGGCCCCAAGAGACAAAG
ACATTTGGTAGCACTCCATTAGTTCAAAATCAGGAACAGTAGTAACAAACACAAAACATG
CTCATACTATTTCCTTTGCTGTGCTTACAGGGAGACCCAGCCCCATTGTCACCTCCCCTG
TGAAGCTTTGCTTAACTTTCCCAGGCCTTCCTCCCATTGCCTATACTACAGCTGTTCACG
CCTACACTACAGCCATTGTCATCATCTATGATTCTGCCTCCACCACCTGCTAGATGCATG
AGCTCATATAAATGGCTTTACTTCTTTAAACCTCAGATTCCTCATCAAAATAGATATAAT
GCTAGCTCTGAATCCGCAGGAGACTTTGGGAATTAAGTGAGGTATGCCTATAAAGTGTCT
AGTACCTTGTCTATTGTTATTGATTAGTTATTGATACTCTTGTTTTACGATTACTTAAGT
GTCTGTGACTTACCTCAATCACAGTGATCTCCTTAAATAGCATCTTCTTGGTGCTTAATA
TCATCCTTCTTATACAGTAGAAGCACTAACATTTATTAAATGTCTCTATTGAACTGATGG
GGTGAGAATGCTTAAATCTACACTATAAAAAGAATTTTTAAAAAAATTTTTATATTTTTA
ACATTTTTATGGGTACATAGTATAAAGATACATTTTAGACTCCAGGAAAGGGTGTGATTA
TTCAAGATTTAGAAAATAGAACCTCCTAACACTTTTAAAGAATTAAAATCTTTAGTTGAA
AATGGAGCCTGCATAAGACTGAAGGGAAGGACATGCAAAAATAATATTCAAATACATAGA
GATATAGGCAATGGAAGCAAGTCATCAACTCTGCTGTATCTCATATAAGAAGAAATTAAA
CAAAAGTAAGAATATACAGCAGGGAAATTTAGGTCTATTATTGAAAAAAATCAATCTTTT
AAAATAGACTTCCAGGGATCCCTGAGTAGTATTCTTCTGAAAAGGGCTTTTTGATATAGA
ATAGTCTGGGATGATGGAGTTTTCATTCTGCCTAAAAGCAGAATTATGGAATAGGCAAAC
ACCCAACTCTTACTACGGTGAGCTTAATTGAGCTGAGTTTAAAAGCTGCTCTGAACATGT
CCAGAAAGCCAGCTCTGAGCTGCACCTTGAGATCCCCTTTTCCCTTCCTTCTTAGATGTT
TACTGTCCTGTTTTTATACTTTTTGGCTGATTAATCCTCAAACTAGTTACCATCCCACTC
ACGCTTCTAACCAGACTCGAAGGAAGGCGGGTGTAGACACCCACCTAAAACCACACACTG
GAAACACACACGTTGAGAACCACTCACTGGAAGCCTGGCCATGGTGTTTTAGGAGTCTTG
CACAGTGGAAATCAGGTTGTCTTCTTCCTCCATGCCTGTCTCCTGAGCCCTTCATGTCAT
GACCTTACATATGGCTCATATCTGGACCTACAGGTCTGATTTGCTTCAGAAGGACTGGGG
CAGGAACAGTGCTTGCAAGTCAACCCAATCCTCATCTGGACACGATTAAACAACTAGGTT
ATAACTTTTTCCATTCTCCCTTCTAATGTCCTCCCACCTGCCCCTCAGAGTCCTGCCAGG
TAATATCCTGTATTTTTGTTGGTTTGCTATCCAAATAGTTGATATGTAATCATACTGTTT
TCCAGACCTTTGTCTCTGAGAAGTGCTTCAGATGAGAATTTATTTTTTATTGTTTCCAGT
CTTGGTGCTTGAGGCATCACCCTCAACAAATACTTGTTGTTTTATTTTGTTTTTGCTTTT
ATTTGTTGTTGTTATTGTTTTTCTCCATCACCCTAGTCAGGAAGCAGTATATGGCACTTC
ACACACAACTGACAAACTACCTACCATGCCTACCCTCCTAACTGCCCACTCATTCCATTT
CAGACCTCTAATTGCTCACACCCAGGCTTTCCAAACCTGTGTTTAATACAGGGAACATGA
TGGGTGAAAAAGACAGTGAAGGCAGATCGAGAGAAAAAGTATCGTGGAGCTAGCCAACCT
GTCAACTCCAACAGATACATAGATGACCATTGAATCCAACCCTCCTGTTCTGGAGTGTGC
CCTGGGAACAGGACAATTCTCCGTAGGCAAAGTCTCATTCTTGGTGCTCACAGTTTAACT
GTACACAGCCTTTCAATGCTCTTAGTGCCTTTGCCCCTAGCAAGGATCTGCTTTGCCATG
TATTGTGATCCAGGACTCATACATAAAGTAGGGCATGGGGATGAGAGGAAGAGGGAGAGA
AAATGAGAGAACGAGAGCCAGAGAAGAAGAAAATGATGTGAAAATGCAATGAACTAATTT
CAATCAATTAATCATTCCTGCTCTCACATACCACACATGAGAGGCAGCCCACACTCACCC
AGCGCCAGCCATGACCCAGTTAGCATAAACAATTCACCAGGTGCTAGGGAAATCATTCTC
ACTCCTCATTTGCCCAAACAAATCTGTTTTCTCAAAAATGTTGGTACCACCCTTTGTGCC
TGTGCTAGCAGAAGAAAGGATAGGGAGCCTAACACTTCAAAATCAGCCCACGCCAATATC
ATTTTTAATATTTTTAAGAATTTCTCAGTAAGCAGTTGGACATACACACTTATGCAAAAC
CATGGAATGAATATTTGTCTTAAATTGGACTTCTGAAATACTAGGACTCAACAAAGTTAT
CTTCAAGATCTATATATCCTTTTTCAATCATAAAAGCAAAGCAAGGGGAGTGTTAATGCC
TTTGGCCAAAAGGGGAAAAAAAATGAGAGGGCCAGGCACAGTGGCTCACACCTGTAATTC
CAGCACTTTGGGAGGCCGAGGCTGGTGGATGGTTTGAGGCCAGGAGTTAGAGACTAGCCT
GGGCAAAATAACAAGATGCCATCTCTACAAAAAATATATATATTTTTAATTAGCTAGGCA
TGGTAGTGGACACCTGTAGTCCCAGCTACTCAGGAGGCTGAGGCGGGCGGATTGCTTGAA
CCCTGGACTTCCAGGTTGTAGTGAGCTGTGATCATGCCACTGCACCAGCCTGGGCAATGG
AGCGAGATTCTGTCTTTAAAAAAATCAAGAAGAATAAAATCAACCCTACACAACTATTTA
ATTTTTTTGTATTTACTTTTAATTTCTTTCACGTACCTTTGGAATTTTATAAGGTTATAT
TTATATTTATATTTATAAAACTGGGGGTATGAATAAGATAGTTTCCCATATTAGCTTAAA
AATATCATAGTGTTTAGGACTTGAGCTTTAGAATTGCACAGCTCTGAGTTCAAAGGATGA
TTTTCACTTCCTAGCTTGTAACTTTAGGCAAGTTATTTAATCTCTCTCTGCCTCACCTTT
CCCTTTTGAATGCAAATGACAGTAATAAGAATTCTTAACCCAACAGGTTATTTTGAGGAT
TAAATGAACCATAGTTTCACAAACTGTGGTATGATATATAATTTTCAGGTAATATGTAAC
TCTTTCATAATAATCATGTATTTATTTTATGGTGTTTTAGAAAAACATAAATAGAAAAAC
TAATTAAAATATAAGAATATATAGCCAGCACTGCACACTTACAGACCACTGCTTAGAGCA
AGCAGTACAAGAAAAATAGGCTGATTAAGTCCATTTAAGGAGTAATATTAAGTAAATAAT
AGGCTAGATGGCACTCAGCTACAGCAAAATACATAAAAAGTCATATAGGAATGACTAAAG
TTTAGAAACACACAAATATAAAGCACGAAGCAAGACGTCAAGCACCTGATACATGTTTAA
TGAATGTATCCGTTCTTATGTTAATTATGCTTTAATTTTGTCAAGCCTCAGAGGAAATAG
GCAGGGCTTCTGCTTCCCAAGAGAGACCCCCACCCGCCCCATCACTTCTTTTCTCTGATG
CCATTTCTTTCCGATTCAAATTTCTAAGCCCTTTGGAGACACGAAACAGCCTTAAAACAC
AAGAACAAGAACAAGCAGCACAACTTTGATTTTAAAATAAAATTACTAACAAATTCCAAA
AGTATCCTCTGTATCATTCTGCCTCTGGGTAACATTAGCTAAACTGTATTGATTTCCTCT
GAAATCAGAGCAAACTCTACAGTTTATCATCGATGCAGCTTTGTTTCTAAGTTGGCTTCA
AGGTGAGATGACAATTCACTTGCATTTGAGGGAGGATAAAAAAGAATACTCTGGGCTGTG
TGAAGTGGCCTGTGACAAGGCATGAACAGGCATGGGAAGAGGGTGATCCATCTGGAGAAC
TGCACGTGTTAGACTCTGCCTAGGCTGACAGGTTATACTGTAGAGGTGGAGAATGGCGTA
AGAGAAGACTAGAACAGCAGGCAGGGGTCATGGCACGTGAGGCTGTGCCATGCCAGACCA
AGGAATCCCAAAGCTGATACTGAATCCACTAAAGCAGCGAATACAGAGGAGATGTTATCA
GGTCTGCTTTTATAGAGATCATTAACATACAGGACACACTGGGGAGGAAGACCAGAGGCA
AGGAGAGGCATCAGGAGGCTATTGCAGTGACTCAAACAAGAAGAAAGCCTAAAGAGGGAA
CTGACTGAGAGAATTCAAAAGGGGAGAGGATTCTAGAAATATTAAGAAGATTTTTTTCCT
GATTATGCGGTGACAAAGTAGGTAGACAGAGAGTGAGAGAGAGGTTCTTTGAATGCTTCC
CACATGTTGTATTTGGGCCTGCTCGGTGAATGATGCAACCCTTCCCTGAGAGGGAGAATA
CAGGAGGATGACCAAGATGAAGGTAGGAAAAAGAAACTCCATTTAAAGCATATTGAGTTT
GGAGATCCTATGGAACAGCCAAGCCTAGATTATCAGTATGGAATAAGTTCCATGGATCTA
AAGCTTGGTATGGAGATCTTGGAAAACCACCCAAAATATTCTATATTCCTTGGTAACTCC
TAAAATAATTTCACTAACATGTTTTACATTGGCCTCTGAATATGTGGTTCTACTGGGCCT
TTTATTTTCCTTTCACATTATTTAGAAGATTGGGAGATTGTTTATAAAAACATATTTTCT
AAATGAAAAGTTTCTTCTATAAATACAAAATTTTCTTCCTAGCACCAGTACTTACAATTA
ATACTCTATTTGAAATATTTACATGAGCCAAATGTTTGAAGTCACTAAGATTATTGCAAA
TTCTGGCTTGTATTTTTATAATAAGCAAAATTCTCAGTTAACACTTATAAGGTCATTTAA
AAAAACACACGTGATTTAAAAAAAAAAAAAACCTCAATGCAGCTCAATCATTGTATATAA
CTATAGCTTGTTCTAAAATGCTGCAAAGGAAGAGGAAAAAGGGAATTCAGTTAGAGCTGG
TTAAAAATAGACCTTCCTTTTTAAAAACATTTATTTTAAGTTCAGGGATACATGTGCAGG
TTTGTTACATAGGTAAACTTGTGTCATGAGGGTTTGTTGTACAGATTATTTCATTACCCA
GGTATTAAGCCTAGTACCCATTTGTTATTTTTCCTGACCCTCTCCCTCCTCCCACCCTCC
GGCCTCCAATAGGCCCCAGTGTGTGTTGTTCCCCTTTATGTGCCCATGTGTTCTCATCAT
TTAGCTCCCACTTATAAGTGAGAACATTTGGTATTTGTTGCTGCATTAGTTTGGTAAGGA
TAATGGCCTCTAGCTCCATCTATGTCCTTGCAAAGGACATGATCTTGCTCTTTCTTATGG
CTGTGGTACATATACACCATGGAATATTATGCAGAATATTACCTTTTTTATTTATTTATT
TATTTATTTATTTATTTATTTATTTATTTATTTGAGATGGAGTCTTGCTCTGTTGCCCAG
GCTGGAGTGCAGTGGCACGATATTGTCTCACTGCAACCTCTGCCTCCTGGGTTCAAGCAA
TTCTCCTGCCTCAGCCTCCTGAGTAGCTGGGATTACAGGTGCCCGCCACCATGCCTGGCT
AATTTTTGTATTTTCAGTAGAGATGGGGTTTCACCATGTTGGCCAGGCTGGTCTTGAACT
CCTGACCTCGTGATCCACCCGCCTTGGCTTCCCAAAGTGCTGGGATTACAGGTGTGAGCC
ACCATGCCCGGCCATATTACCTTTTTAAAACCCATGCAGTAATATATTCTGTTTCATTTA
GTTGATTATGCACTGTTTGGTGACTAAATTTGACAGGTGACAGGCAGAGAAGAAACTACT
TGGCTTAGCCCAATTGAATTCTTGTCTCTGAAAAGCTAGACCACATTCCAAACATCACAC
TGCAAGAGATATTTTTACATTAGCCTTATATCTGATGCTAGCTTAATAATCTGGACATGT
ACACTGAAATTGCAAAAGAAAATGAGAGTAAGCAGACTCAGACTATGTGCCAAGGGCTTT
GTATTTATTATCTCATTTTATCTATAAAAAGGAAATTTATTGGGCACATGATATTGACCC
CATTTTAGAGATGAAGTAATCTATGTTTCTAATAATCAAGTGACTTCCCAAGGTCACAGC
TACTAGTAATGGAGCCAGAATTATAATCTTGAGCTTTTGGATTCTTCCCACTGCAACTGG
TGGTCCTATGTTATCTTGGCGACCATGGAAATACGAGCAAAGACATCCATGTACGGGCAT
GTGGGGATGGACAGATGCTCACATGTCGCCACACATTCAAAGGTAGAATGTCTCAATGTT
GTGCGATACAAATGTGGCAATGGAGCCATTTTATGTCATTATACTCAGGTTCAACTTCTT
AAAGGAAAGTTTTACCTTTTTTTTTTTTTTTATTTGGGAAACTATCAAAATGGAATGATG
GGGCCTCTGACCCTTATACTGAGTTGCAGAATATGTGATTTGCTTGGAGTTCCTGGGAGG
TGGGGGAGGAGGGAAACCTGCCCGAGTCTCCACGGGAGTGTCTTACGATACACATAACTT
GTTTTTCCCTCTCACTACCAATGCAACATATAGTAATTATAGAAAAATTTAAAATATATA
GGCAAACAACAAAACAAAACTCAACTAGCCCCATCATCTAAAAATAGGTATTCTTTACAA
CCTGGTGAATATTCTTATATTCTTTTTACACACATGGGCACACACAGATTTTTTTTGGGG
GTGCTGTTTAAGACATTTTCATTATTTATTTATTTTTCTTTAGTTCTTCTAAAAAATGGG
GTACATGTGCAGAACGTGCAGGTTTGTTACATAGGTATACGTGTGTCATGGCGGTTTGCT
GCACCTATTGACCCATCCTCTAAGTTCCCTTCCCTCACCCCTCACCCCAAAACAGGCCCT
GGTGTGTGTTGTTCCCCTCCCTGTGTCCACGTGTTCTCATTGTTCAACTCTCACTCATGA
GTAAGAACGTACAGTGTTTGGTTTTCTGTTCTTGTGTTAGTTTGCTGAGGATGATGGCTT
CCAGCTTCATCCATGTCCCTGCAAAGGACATGATATCATTCCTTTTTATGGCTGTGTAGT
ATTCCATGGCACACACAGATTTTTCTAACTTAAATCAAGCTCCTCAGATTTATTGCTTTT
AATTTTTCTATGTCTGAATTTAAACAATAAAATAATTCTTTTTACCTTGAAGTAGTTCAT
TCTAACTGAATTATGAAATAATCAGACACAGTTTGGGCTCTGATGGAAAGGTCAACCATG
CTTTGCTTTTTCCCAACGGGTGACTTTGCCAGCTGGGTTGATGTCCCTGGATCTGTTCTG
CCATTATTTACTAGACAGAGTCTCTGACTAATACCTCGTGATCTAATCACTGTCATCAGC
CCATCTGTAGACACAACAGAATGCAAATAAAATATCTATGTAATCTATATTGGGTGGTTC
TTCCTTCTTAGACTCATACATTTAGAAATTTTTATGTTCTTTCCCCTCCACAAACACAAT
ATTTCTTCTCCTTATTGTAGATAGATGCATTTTATTATGCATCACCAGCAAATGCCCCAA
TGTTTCATTTAACAGGATATTTGTAATGTTTCATTTAACCGTGTAATTACTACAATAATA
GGACATCAGAGCTGGAAGGTACTTAATTTAATTAGCTCATTTTACAGGTGGTAAAACTGA
GGCTTAGGGAAGACAGGAAAAGCAAACACTGTTTATTAAATACCTAACATATAACAGAAA
CTATGCATATTTGTTTCATTTGAAACTACAAACCTATGAGTTAGATATTATTGCCCCCAA
TTTATAAGAAACTAAACCTCAGAATGATCAAAAACTGACCGAATACCACACAACCATGAA
GAGGTGAAGCCAGGATTCAAACATGAGTCTTTCTGGCTTCACAGCTTTCCCCTACAACAT
CCTGCCTTTCTGGAGAGAAATAGCTTAGCTAAACCAGATGGAGGTAGATGGTAGCACAGC
AGGAGCCAGAACCCAGTTTCTCAATGTCTCATCTGTGCCCATATCTCTACATCCTGTTGT
CTTCTTGTATATGGGGCTCAAATAGGATTAAAGCCCCTGCAGCCTTTGCCTCTGAAGTTA
TTTTGCAAGTAACCAAGCTCAAGAGTTTGCCACGCAAAGATATGTCCAAGTATATATCAC
TTGTGTGTACACTGAATATGAATTAGAAATACTAGAACCTTTAGATTTCAAAAGATGCCA
TTAATTACAGCAACTATATTGAAAATCAGCCACGTGGAAGATATAAAATCAAAATATATG
AGTCTTAATGTTACCTGTACTATCAAGTAAGATTGGAAAAGTTACTTCTATATCTAAACG
AGGAACGCTCAACATTCAAATAATAGAAATCTGCTTGGGTCTCTGCCCAACTCAGTTCAA
CATACAAAGCCTGAAGCACATTTTCTTTTTCTGCATCTAGCGTGATTCAGCAGCCAGCCC
CCAGCCCCTCTGCACAGTGTCTACTTTAAGAAACTGGGAGGAAAGGAAGCAACGAACATT
TGTTTCCCGCCTACCATTTGTCAGGCTCTATGTTAGGTGTTTTGCATTTATTACATAATG
TTTTATCCTCCCAAGGCCCAGTGAGAGCGTTTATTTTATTTCTAGTTTACATATAAGGAA
ACCAAAGCTTGGAGAGCTCACTAACTTTTTTACAAGGTCTAATAAGCTTGGGAATTATGC
CAAGGTTTAATTTCTCAGCCACAGTCTTGCTTGGAGCTCGCTAGTAATAATAGTCTTAAC
ATAATAAATGTTTATCAGGAATTTCCTTTGCCAAATACTGCTTGAATTATATGCCTGAAT
CCTTGTAATGGCCCCAACTTGTGGGTACTATGTTAGTCCCATCTTATAGATGTGTAAGAG
GTAAGTGACCTGCATGAAATCATGTAACTATTAAGTATGTCATTTGGACACAAACTCAGG
AAGGCTAACCTCAAAGATTGTACTGTGAACCATTACTTCCTATTGTCTGGAAGAAAAATA
ATATCCACATTATTTTGTTAATATATTCATACAAGTGAAAATTATAAAGTACCACAAGGT
GAGCAGAGACAAAGGAAGAGAAAGTTACTGTAGTCTCATGGTGGTACTGGAGACAGGAAT
AAAAACATTTCAGCCACAGAGGATGGGCGGAGTTTAGATATGTTAAGATGGGGAGAAGGA
AAAGAAAGGTTTTCCACTGGAAAGATTTGTGCTGTCATTTAATTTTTGTTTTCTGTCTTA
AAATTTGCTAATAGTTCAATCAAACTGGTTAAGATTTCAGTTTTCTGATAGACATAGATA
GTATTAGGCATTAACAATTGATGCTCTGAGTCCATTGTGAACCCACAGTTATTACTTTTC
TATTGCTGCGTATCAAATTACCCCAAAATTTAGTGACTTAAAACAACAAACACACTATCT
GACAGTTTCTGTGGGTCAAGAATTAAGGAGAGTCTTAGCTGGGCTGTTGGGGTTTAGGGT
CTGAGGTGACAGTCACGAGGTTGGCTGGGGCTGTAGTTAGCTGAAAATTTAACTGAGGCT
TTCAAGGTGGCTCATGCCCATGACATCTAGCAGGAGGCTTTGATGCCTTGCTACATGAGC
CTCTCCATAGGCTGCTGGTGTGTCTCCATCACGTTGCAACTGACCTTCCCCAAAGCAAGA
TCCCAAAGAGGAAGCAAGGCAGAAGCCACAAGACATTTTATGACCTAACCTCAGAAGTGA
TATACTATCACTTATAGCATATTCTTGTGGTCACAGAGACCAAGCCTAATTCAGTGTAGG
AAGTGACTACACAAGGGCATGAGTGCCAAGAGTCGGGGTTCATCAAGGGCCATTTTGGAA
GCTGGCTACCACAATACAAACGTTTTTACAGGGGCAGGACAATTTCAAAAGAAAGAGGGA
GCATAGCTCATACACCTAAACAGTTTTTGTTAATATGTCTCACATCATCAAGTGGTTTCA
AAATTAGGCACAATATTGCATAATTATGTAGGCTCTCAGGGAGAGAAGTCACCATACCAA
TGTTAGGGTAGCTATTGAATTGTCTTTCATTCATGTATATACAGGCAATAAGAAAAGCTA
GGTATTCACACTTTAAAGAAGAGTTAGAGCAAAGTCAATATTAGACCCATATTGTTACAG
GAAACAGGGCTGGCTTCCATCTCTTTGGGAGCTACATCCTTCAAGGTATGGCTGTACAAG
TTGTGGACTTGATTCTTCCTATGAAGTGAATGATGTATCCCTGAAGCTGTGCAACATTAA
AGACCTAAGTTGGGGCCCAGAGGAACACAGTAGAGCTGGAACCCTGAGCTGCAATAGTAG
AAACAAGGCAGCCACCTCCTCTCCCTGTGTAGCCCACAGAATCAGCCACATACAAAAGGG
AACAAATATCAGAACTTTGTGTAGTGGACAGCTCCATTAATGACAAGTTTAAGCAGCGAG
AACTGAGATGTACTAATAACATTTCCTCAGATGGTTTGTTTTCTAGCAAAGTATTCATAT
GCATAGAAAAAGAAAAATGTTCCAGGATCTATGTACTAAATTTAGTTGTAATAAAAAGTC
CAAAAAACTTTTTGGTATATTTTTGTGAAACCTATTTAAGATTAGCAAGTTATTACTGAA
AGTTGGGTTATTATAGTTAATGATATTCATCCCCATCATTTACATTTTGTAGCTTTTCAT
GAATGATTTTCAATATTGCCACTATAATTAGTGATGTTGTACTGGGTTTAATTGTGAGGT
GTAAGAGTTCTTATATTTCTAACTCATGTTAGATGTGCAAAATGGTGAGATATAATTTAT
CTATACAACCCAGATTCTAAATCTGCCTGACTATAATATACCAGAATCAATACAAAAATT
CAAAGACTGCCAGTAAGTCTAGGACATATTACCCTTAATATCAATACTGTCCACAGTATT
ATCAATCTGTGGGCAATATCTATGGGCAAATATTAATATCAATATTTGTCCACAGCCTGT
GGGACTATCTGACAATGATAATATTTCAGAAAAACTTAAAAGTAAGGATGGGGCATCATC
TCTAACCTTTGGAAACTCTCCTAAATAGAAAAGAATAAACATGTTTTTTTACAATCACTT
TTTAACTTAAAAAATAATAATTTAAAAATACAAAAATTTGCAAAAACGATATAGTACAAA
GAATACATATGTACTCTTCTCAGATTCACCTATTAAAAAATTGCTTCTTGGCCTTTTGGC
TAAGATCAAGTGTGGATTCACCTATTAATAACGTTTTACTCCATTTGCTCTCTCTTGTCT
CTATTGATCTATTCGTCTAGAGAGGAGTGTGTCTGTGTGCGTATCTGTGTGTACATACGC
ACATAAAATATATACACACATATACACTCATTTTTACACCGTGTGTGTATATATGTATAT
GTATATACATATACATATATATACCTTACCCATATATACACACACATTCACAGGTTTCTT
AACAATGGGGATATATTCTGAAAAATGTGTCATTAGGCAATTTTGTCATTGTATGAACAT
CACAGTGTACTTACACAAACCTAGATGATATAGACTACTACACACCTAGGCTATATGGTA
CAGCCTATTGCTCTAGGCTACTAACTTGCACAGCACGTTTTTGTATTGAATAGCTTAGAC
AACTGCAGCACAATGCTATTTGTGTATCTAAATATAGAAAAGGTACTGTAAAACTATAGT
ATAGTTATAGGACCACCATTGTATATGTGATCCATCATTGACCAAAATGCCATTATGTGG
CACATGATGGTATATATACAGAGGAGATATTGTTTTATACACACACACACACACACACAC
GCATGCACACATATGTGTCCAGAGAGATGAGGGAGGAAATATATATGTATGATTGCGTGT
GTGTATTTTTATATGTGATTTTATATATGGCTTTATATATATATATACATCTGATTTTTT
CTGAACCATCAAAATCCTTTATTCCTAATACTTTACTGTGTATTTCTTTCTTTCTTTCTT
TTTTTTTTTTAAGAGACAGGGTCTCTCTCTGTCACTCAGGCTGGAATGCAGTGGTATGAT
GATGGCTCACTGCAGCCTCAAAGTTCTGGGCTCAAGCGATCCTCTTGCCTCAGTTTCCTA
AGTAGCTGGGACTACAGGCGTGTGCCACCAAGCCCAGCTAATTTTTAAAATTTTTTATAG
AAACAAAGTTTCATTATGTTGTACAGGCTGGTCTCAAACTCCTGGCCTAAAGTGATCCTC
CCTCAAAATGCTGAGATTATAGGCATGAGTCACCATGCCTGGCCCATTTCTTAACAGTGG
GAATAGTGTCTTCCATAACCACAGCGCATCTATCCCCTGAAATAAATTTCACACTGATAC
TTTAATTTAATCTGCTCCTTGTATTTCAATTTTGTCAGTTGACCCAAAAATGTCCTTTAA
AGCACTTTCCTCCTCCAGGACAGGAACTAGTCTAGGGTCAATTCAGTCTAAGGTTAGAAT
CCAGTACTGGTCTAGGGGCTGTCTTCTTTTGCCTTCTTTAATCTGGAATAATTTCACACC
CTTAATTTGTCTTTAAAAACACTGGCATTTGTGAAAAATATAGTTTCCTTTCCCTTTAAT
TTTGTCTAACATTTTCTCATGATTAGACTTATGTTTATGCATTCTAGTCTGGGGTGCTCC
AAAGGTGGTTATATATTTCCCTAGACATCACTTCTGGAGGCATCCAATGTCCACTCGTCC
CTCGATGGTGATGATAATTTTAATTGCTCGTGAAGGTGCTGTCCCCTTTCTAGTTTGAAA
CTAGTAAGTGTATGGGGGGAAACTTTAAGGCCATGAAAATATCCCACCCATCATTAAAAA
TTTTCCCCTAGAGTTAGCATCCCTTATCAGTTCGTGCTTGATCTTTACTATGATGGCTGC
AAACTGATGATTTTTCAACTTCTGGCACTTCCTCCACGTTGACGAGCCAGCTCTCAGCAT
TCTAGTATAAGCAGGAGCCAGGCTGGGCATGGTGGCTCACTCCTGTAATCCTAGCACTTT
GGGAGGCCGAGGCAGGCTGATCACTTGAGGTCAGGAGTTGGAGACCAGCCTGGCCAACAT
GGTGAAACCCTGTCTCTACCAAAAATACAAAAATTAGCCAGACGTCATGGTGTGCGCTTG
TAGTCCCGGCTACTCAAGTGGGCTGAGGCAGGAGAATCCCCTTGAACCTGGGAGGCGGAA
GTTGCAGTGAGCCGAGATCACGCCACTGCACTCCAGCCTGGGCGACAAGAGTGAAACTCC
ATCTCAAAAACAAAAACAAACAAACAAAACCAAGAGCCTTCCCCTATTCTGAATTTATTA
TATTATTTATGTTTTTTAAACCAGTTTTAATCTATCCATTTATTATCAAAACTAATGAGT
ACCCATATATAATGGTTTATTATTCACTAGTGGACTTCATTGTTTTTGTGTTCAAATTGT
CCCAGATTTGGCCCATATAAGCCCCTTCAAACTGAGTGCTGCGACACTCTTGTGACATGT
CCTCTGCATTTTGGGGAATGCTGTTTTAACAAGACATAGTAAGGCTTAACTGTCCACAGC
AAGAAGCCCACTGTCATCATTCTTTTCTTATGCCTTCATATACTTCCAACTCAGTTATCT
GCTGTTCTGTTGTTATTTTTAATGCGGCACAAAATGCTGGGACCTGAATCTTTAAAAGAT
CATCATTATCAGAAATAGACAGGATGATAGCCTAAAAATAAGGGCGAGACACACCAAAAA
AAGACAGAATTTTGAAATAATAAAATGCTGATATGTATAAAGACAGCCCAAGTCATCAAT
ACATTATTTTAATGGATTAATTAAATTTCATATTTATTAATACTGTGGTTTTCTAAGTAT
TAGTACTTATCTTAAATGCGGTAATTCTCAAACTGATTTCTGCATCTTAATAAGCTAGAA
GCTTTTTATAAATAAATAAATAAATTTATTTATTTTTGAGACAGGGTCTCACTCTGTTGC
CCAGGCTAGAGTGCAGTGGCATGAAAATGGCTCACTGCAGACTCAGCCTCTTGGTACAAG
CGATCCTCCCGTCTCAGCCTCACCAGTAACTTGACCACAGGCACGTACCACCATGCCCAG
CTAATGTTTAAATTTTGTAGAGATGGAGTGTTGCAATGTTGCCCAAGCAGGTCTCAAACT
CCTGGGCTCAAGCAATCATCCTGCCATAGCCTCCCAAAGTAAATCCAAAGGGATTACAGA
CATGGGCCACTTTACTGGGCCTTATTTTTTAGTGATATATAACATGTGTAGAGCAACATG
CACAAATATAAAACGTGTGACTTGAACTTTTACAAAAGTTATCACCTTTTCTAAAAAGTA
CAACCACGACCCAAATCAACATACAATTCCCTACATTTCAAAAGATTTCCTTGTGCTCCG
TCCAAGACATCTCTCTCACCAACCTTCTATTATGGTATATGAGATTTGCTTATTCTTGAA
CTTTGTGTAAATGGAATCATGTGGTATGTAGTCTTTCAGGGCTGGCATCTTTTGTTCGAC
ATCATATCTAAGAGATTCGTCCTTGTTGCTGCATGTAGCAGTAGTTTTTTTTTTATGTCT
GACAATGTATGAAGACATTACAATTATGTTTATATATTTTCCTGTTGATGGATTGTTCCC
AGTTTGGGGTCATTATGAATAAATCTGCTGTGGACATGCTGGTCCATGTCATGGGTCTAG
TATGTTTACCCATGTTTATGTAAACAAAGTCTTCCAAGGTGATCTTTACAAGTGATGTTC
CCATCAGCATTGCATGGATGCTCCAGTTCCTCCTTATTCTCACCAGTACTGGCATTAAGT
GATTTTAAAATTTTAGCCAGATTATAGCCTCATTGAGGCTATAATTTGAATCTACCTCTA
AGTAATGTCGCTGAGTATCTTTTCATATGCTTATTTGAACATTTGAAAATCATTTTTTGT
ATTAAGTGTCTGTTCAAGTTTTTGGTCCATTTAAAAAAAATTGAGTTGAGCTATCTTTTT
GTTGCTGTTTAAGGAGATCTTTTACATATTCTGGTTATAAGTCCTTTGTTAAATATGTAT
TGAAAATATCTTCTCCCAGTCTGTGGCCTGCTTTTCCAATCTCCTAAAGGTGTCTTTCTC
ATTTTTTTTCTTTTTTTTAAGTAGGCATGTAGTTTATTTTTACCAAGTTCTTGAATATAT
AAACAGAAAGATGCTTGTAATATTCTCTTATTCTCTTATATCCTTTTAATAGTTTTAGGA
TCCATAGTGATAACTCCTATTTAATTCCTGATATTGATGATTCATATCTTTTTTTAATTT
TACAAGTCTTGCTGGAGCTTAATTAATCATTGATTTTTTTCTTTGGAAAAATGATATTTT
TGTTTCATTTATTTTTCAACTCCTAAAATTTTTAATTTCCTTGACCTGCTTTTATCCTTA
TTAACTCTTACCTCCCGTTTGCTTTAGATTTATTTTTTCTTCTTCTAAGTTTCTAAGATA
GAAACTTACATTATTGATTTGAAATATTTTCTCTTATCTAAATAAACATTTAGTGCAATA
AATGTCCCAACCAGCACTGTTCATCTCACATACTTTAATATGTTACATTTTTAGTGGTGT
CTTATGATGAACAGAAGTTCTTAATTTTAATGGTGTCAGCATGTCTATCTATTCTTTTGT
GATTAGTGATTTTTACGCCCTGCTTAAAAATTTTTTGAAGGTCATAAAAATATTCTTTTA
TGAAAAATTTTTCTTTTAGAAATTTTATTATTATTAACCTTTAATAATATTTTGTTATTA
ACCTTTAATTTTATTATTAACCTTTCATATTTAAGTCCATGATCCATTTGGAATTTAATA
TTGTGTGAGGCAGGGATCAAGGTTTATTTTCTTCCACCATATATATACTTGTGTAACCAC
AAACTATTTCTTGAAAAGTCCATCCTTTCCCCACTATCTTGTAGTGGGACCCTTGTCATA
GCCAAGTGACTGTTCATATCTGTTTGTAGATTCTGTATGCTTTTCTGTTGATCTATTTAT
CTTACTTTCTTTTTGTGTTCTATGTCTTTATAATAAGTCTTGATATCTTCTACTGTAATC
CTCCAACTTTACTCTTATTTGTCAAGATTGTGCTGGTCTTCTCCCTCTGCATTTTCATAT
ACATGTTAGAATCTGCTTGTCAAACTCCAAAAAAAAAAAAAAATCACACACTGAGATTTT
GATTGGAATTACATTGAACCCATAGGTCAATTTGACAAGATTGATGCCTTGATAATATGT
GTCTTTCAATCCATGAGCACGATTATTGCATATTATCTCACTTTTCACTTACTTAGGTCT
TCTTAATCTTTTTCAGTAATGTTTTATAGTTTTTCATGCAGAGGACTTGCTTATCTTTTT
TAAAATTTATTGATAGATATTTGATGGTTTTGATGCTATTATAAATGGTACTTTAAATTT
TTCATTTTCTAATTTTGCTACTATATAGAAAAAATGATTTGGGGGGGATTTTTTGTCTGT
TTTTATAAAGGGAAAGCAAGTTTGTTAAGAAAGCAAAGGAATAAAAGAATGGCTACTGTA
CTGGCAGAGGCATGGGCCACTCAGCTGCTTATACTTACTGTTACTTCTTGATTATATGCT
AAACAAAGGGTGGATTATTCATGAGTTTTCCAGGAAAGGGGTGGGTGGTTCCCAGAGCTT
AGGGTTCCTCCCCCTTTTTAGACCATATAGGGTGACTTCTGGATGTTGGTATGGCATCTG
TAAACTGTCATGGCTCTGATGGGAGTGTCTTTTAGCACGCTAATTCATTATAATTAGCGC
ATAATGAGAAGTGAGGACAACCAGAGGTCAATCTGGTTGCCATCTTGGTTTTGGTGGGTT
CTGGTTGACTTCTTTACCACAACCTGTTTTATCAGCAAGGTCTTTGTGACCTGTATCTTG
TGCCAGCCTCATATCTCTTCCTGTGACTTAGAATGCCTAACTTTCTGGGAATGCAGCCTG
GTAGGTCTCAGCCTTATTTTACCCAGCCCTTATTCAAGATGGATTTGTTCTGGTTCAAAT
GCCTCTGACATTTCCTCCTCCCTTTTTACAAGAGAACCCTTAATCCTAAGGGTTATAGAA
AGACAAAGATCCAGCTTCCATAACTGCTTCTGGTTGAATAGGGGTGATGATATTCCTAAT
TATTAGGGTCTCTGGTACTCAGGGTAGAGAGGAGCTCAGTTACAAAGCATACATATGGCA
AGGGTCATTCATAACTCTCAGATCTGGCAAAAGATGATATCTGGAAGAATAATAAGTGTT
CAATTTAAGAAAATATTCAGTAAGCTTATCTGGCATTCCTACACAAAGAGTACAACAGCA
AATATATTCCACAACAGTAAAGGAAAATTATTCCAAGTAAACTAAATAAGAAGGCTTTCC
AGGAACTGGGCAATTGTTGGAACCAACCTGATATGGAGTCACTAGCTGATTCCAATATGT
GCCCAGAATTTAGAGTATTAATCCAGATTGTTGCATTACCCATTCCCTTTCGTTTTTGTT
TCTTCTGAGCAGCACCCAGAGATTACTTGTTAGTTCACAAGAATAAGCAGGGTTAGTCTA
AATTGCAGGAAAAAAAAAAAAAAAACAAACGTAAAAACAACTGATGACACTAGAATCTAA
TAACAGGTGAACCACAGTTCCTGAAACATAATTTTTCTCTCTCCAGTCTCCCACTTTTGC
TAAAGACAAATCATAATAGAACCAATTTGTTTGCAAAAGTAAACCTTAGTCTTATACTTG
CCCTGATTATTTGTATAAAGTGCAGCAAGAATAATTACCTTTCACATAGGCTTTTAAATT
GGCTTTGATGGAACTTTATTCCATAAAGAAACTCAGATAAGAGTTTTCTAAAGCCAAGTC
CAGCCATGGCTTTGTACCATTAAATATCTATATGATTCCTCTCCTCTTGAGGTCCCTAGA
TAACCTGGGGCTGCTGGGCCTGTCAGAAAGTGTTATTCTTAGGGATCAATGCAACAAGAA
GAGCTAACTATCTTAAATATATATGCACCCAATATGGGAGCACCCAGATTCATAAAGCAA
GTCCTTAGAGACCTACAGAGACTTAGACTACCACACAATAATAATGGGAGACTTTAACAC
TCCACTGTCAACATTAGACAGATCAACGAGACAGAAAGTTAACAAGGATATCCAGGAATT
GAACTCAGCTCTGCACCAAGTGGACCTAATAGACATCTACAGAACTCTCCACCCCAAATC
AACAGAATATACATTCTTCTCAGCACCACATCGCACTTATTCCAAAATTGACCACATAGT
TGGAAGTAAAGCACTCCTCAGCAAATGTAAAAGAACAGAAATTATAACAAACTGTCTCTC
AGACCACAGTGCAATCAAACTAGAACTCAGGATTAAGAAACTCACTCAAAACCGCTCAAC
TACATGGAAACTGAACAACCTGCTCCTGAATGACTACTGGGTACATCACGAAATGAAGGC
AGAAATAAATATGTTCTTTGAAAGAAAATGTTATTCTTTACTTACCATAGGTCAGGAGCC
CTGTACAAGTACTGTGTAGACAAGGTATGAGGCCAGTTTTCCCAAGGGGCTTTTATTGGC
TCTATAAGTCAAATTTGCTTCCTTAAAGGGAACCACGCCATTCCCATCAAAGCCTTGGCA
AAATAACCAGTTTCTCCAATTGTGTCCTGTTGCAAAAGAAAGCAGATTCTCATTGCACTT
ATGCAAACAAGTATATTGCCATAAGTTAAGAATATTCACAAATAGTTTCCAAATTTTGGA
GAAATCAGGAAGAGAGAAAGAAATGTGCTCCAAATTTTGTTCACAGGAGTACACTTTACT
CAATTGTTAAAAGCTGTCAATAAAAAGAAAAGTTTCCTTGACTCCAAAATCGGCCAGTCA
GTGCTGCAATCTATTTCCTTTGGGTCTGGAGTCTCCTCAATATCATCCCTTCATGTTTCG
TAAGGAAGATGTTATCAGAAAGGGGTCCCAATCCAGTCCCCAAGAGAGGGTTCTTGGATT
TCACCCAAGAAAGAATTTGAGGCAAATCCATAGAGTAAAGTTAAAGCAAGTTTATTAAGA
ATCCAAAGGAATAAAAGAATAGCTATTCCATAGGCAGAGCAGCAAAAAAATGATGTTTTA
TGCTGATATTGTATCCAGTGACATTCTGAAAATTACTTATTTCTAACAGTCTGTGGATTC
TTATGAATTCCATAGGTATAAAATCATAACATATTTGACTAACAACAATTTTATTCTTGC
CTTCCAATCATTATATCTCTGGAATTTTTTTTTACTTGCCTTACTTCCCTGGCCAGGACC
TCCAGTATAATGTTAAATAGAAGTGATGAGAGTGGATAGAGTTGAGAGTCTTTTGAAAAT
CTAGGTATACAGGTCTCATCTCCTCAAATTCTGATTCAGTAGGTTCAGATTGGGGGCCTG
AAAAATAGACATTTTAACAAGTATCGCAAGTGATTCTGATGTAGGAGTGTCCTAGAAACA
TATTTTGAGTAATATTTTTAAAGGGTAAGGTTTACTTACTTGAAAAATTTTCTTAATGGG
GATGGAATATCACATCCTTCTTTCTCCCTCCGCTTCTCACCTCCATCCTCTTCCATAGCA
GTTGGATGTATGAAGTGTAATTTTCCTGAGCTCTCTGTTGGGCTGCTTCTTTTTCTTTGG
CTGTAGTTCTGGATATAACACACATTTAAGAGTCTACAGTGTTAAAATGTTGACTGGTTT
TAGGAAAAGGAAAAGAGAAAATGCCTTCTTCCCAAGTCAGGAGTCATATTTAGAAAGACG
CAATCATGGGTGGCAGTGGGGTGGGGAGGGTGCATAAAAACTACATTTAGAAGTCATTGA
GGTCACAGTTGAATTCAATGCTTCTGTACAGATGCCTACATCCACATATTCACACATATA
AACAATCATGTGGGTGTTGTCACATGATGGAAACAGCATGAGGGGGAAAAATAGATTCTA
AAGGATGCAGAGTTATATAAAATAGACTTAAAAAATAGGAAATCACCTGGGTAGAAGTAT
GGATGCCATGTGGTTTTCTAAATATAATTCATTACAAAGGACCAATGTATTTTCTTAGAT
TAAGAGACAAAATACACCACAGATATTTATGGAAAGCAGAGATACAAGAATAGCTACAAA
TAACACTAGAGTATTGGAGTTAGGCAGCGCCTTTAAGATCATGATATCTGACCCTTGCAT
TTTTATAGTGGAGGTGAATGGGACCCATGCTGGTAGAGTGACTTGCCCAGTGTCACTTGG
GTGGGGTAGTAGTACTACTGGCAGTGGCACCCACCATCTTGATGCCTACCCCTAGCGCTC
TTCCACTGATGTCATGCAGCCAGATGTTTTATGAAAAGAGGTCATGAATATGAAAGGAGT
CCCAGAGACTAAAGAATGTGGAAATATTGGGACAAGCCCTTAAAATGAGTCCTTTGTATA
GGGTAACAGGGGATACATGAAAAGGGACTGACTGTGTGGAACTGTTACGAAGACTAAGGA
AGGGTGTGAGAAAAGAAAGGCAAAGTAAAAAGAGAATAGAAAAAATTAGATGAAAGACAA
AGAAAGTAAATCACAGAAGTCAAGAAATGGAAGATAACAATTAGAAATAAAAATGTGATA
AAAGAATTCAAGGCTGGACACAATGGCTCAGGCCTGTAATGCCAACACTTTGGGAGGCTG
AATTGGGCGGATTGCTTGAAACCAGGAGTTTGAGACCAGCTACGTCAACATAGCGAAACT
CTAGCTCTACAAAAAATATAAAAATTAGCCAGGCTTGGTGGAGGCATGTAGCTGTGGTCC
CAGCTACTTAGGAGGTTGAGGTGGAAGGATTGCTTGAGCCTGGGGAGGTGGAGGCTGCAG
TGAGTCGAGACTGCATCACTGCACTCCAACCTGGGTGACAGAGTGAGAGCCTGTCTCAAA
AAGAATTCAATAACACAGAGATAAATGTAGTATTTCTATGCCCATTTTTGTCAAAAGTTT
AGCTATCTGGAATTATTTCAATAATAAAATAGCCTATAATGAAATAATACAAAAGTGCAT
TTAAACTCCTTTGAAGAAGGATAAAGCTAAAGTGGTAGCAATATTAAGTTCCTAATCCTC
TAAAATGTTAAATGAATAAGAAACAGGAATTCAAAGATGTACTTCTCTGAAATGGCAGAG
CTAAGTGTAGATATTCCTCCAGATGACGTTATCATTTTTCCAGAGACATGGCTGATGAAT
GAGAATAGAAAGGAATGGGGAATTCCAAATTCTGAACAATCAAATAGATTGCATTAATTC
ACAGGAGGCACCATTCATACAGTATTTAGAATTGTTTATTTCCTTACATTTTGCACTTCC
TTAAGAACCTGAACCCGAAAGTTGTAATCAATAGATTGGTTTACAGCCTGTTAGTCCTTT
AAAAGTATTAACTTTCATAATTCATTTGATGAGCCATATAGGACTCCGCTGCGCCTCTTG
GAAGAGGAGGCCTTCACTTTAAAACTATGTTTAACAGTGATAAACGGGAAATAATAATGA
GGCATATGTCATAGAACAGTGAATCTGAAAGGTGGCTAATCAGTCAAATATATATACTTA
GCAAATCCAAATACTAGTTAAGGGCATAGGATTTGAAATCAGGCATACATGGATTTGGTC
CCCAGTTCAGCCACTCATTAGTTATGAGTACTCACAACCCTCCTTCACTTCTTTTCTTTT
TTTTCTTCTTCCTTCTTCTCTCCCTCCCTCTCTTCCTTTACTTTATTCAAAAATAGCTGT
TCGTCAGCTGTGGTGGCTCATGCTTGTATTCCCAGCAGTTTGAGAGACCCAGACAGGAGG
ATCCTTTGAGGCCAAGGATCTGAGATCAGCCTGGACAACATACTGAGACCGCATCTCTAC
AAAAAAGAAAAAAAAATTAGTTGGGCATGGTGGTGCATGCCTGTAATCCTAGCTACTCAG
GAGGCTTGGGTGGGAGGATTGCTTGAGCCCAAGGAAGTCAGGACTGTAGTGAGTTAAGGT
CATGCCATTGCACTCCAGTCTCAAAACAAACAAAACTTGCTGAAAATTTAATTACTATAT
GCTGGGTTCATGCCATAAACTAATGAGCTAGTCACTTCACATTTCTGAGAGAGAACAGGA
AATGTTTATAGTTAAGAAATTTGTGGTGCGTCACTTAAGCAAAGGTGCAGATACAAAAAT
GAGCCAGATTTGTTGGGGTGGCTCCAAGCAGACTGGAGGTAAATAATGGGAGATGAGGAT
GGGAAAGACAGGTTGTAGAGGGCTCTTAATGCCAGCATAAGCAGTTTCAGATTAACACAG
AGAACTGGCCAACAATTAGAAATCAGATTAGGGAGATAGCCTAGCAAAGGATGGGATTAT
TTCAAGAATGATGGATTACTAAGTATTTCAGAGAAGCTAAGAAAGAATTAGTTTTGACTA
TTAGAAGGACATGGATAGAAGGCTTTTAAAATAACAGAAACCAATGACGGGGATGAAAGG
ACGAGATTGGAGTGTAAAAACAGAGACTGATGGCCAGGAGTTCCACGGGAAGATTAAACA
GAATGGGAAGGAAACATTATGGTACAGATAGAGGAAGCAGCAAGGCCAAAGGCAGGTATA
TTTTTCCTAAAATGAGTAGTTACTATGCACGTGTGAAGGTAAAAGACCAATGAAGAGAGA
AGAAGATTCTAGAATGAGAAAAGGCAAGTGGAGAGTTAGAACTGACCGCTGAAGTGGAGA
GGGGGGGCTTGCACAGTCAGATCAGCACTTCCCCTGAGTCCACACTGAGATGCCCTTTGT
AGCAGGGAGGGAAGCAAGGTAAGATTTAATCTGTACTCCAGGTGGGCACTTATTAGATAG
AAGAGTGGTAAACTCAGGCCACAAAAAGACTAAGTTCCTACAGCTGCAGAAAGACAAACA
TTAAAGGGTTTAGCCCATCAATAGGTTCAGCAGGAGCATCAAACCATTCTTATTCACACC
CCAGAAACCTTTCTAGGTTCTTCTGCTGTGTTACAGGTAGGGTTGCAGGGGGCAGTGCAG
GCGTTCAAAGAAATGTAAAGTCCCCTTGATCACCTCTCCTGCAGAAACAATGTTGCCAGG
TTGTAGAGGCTACAAGTCCAACCCAAACACTATTATTTGTGACCAAATAAAGAGGAATTC
GGTTAAAATGAATGAGTACTTATGTAGAGATAACACAACCCAGAAGTTAGTGGTTAGAAA
AGGCCACTCAATTCTGCATGCATATACCTACTTTACATTCAAAATACCAACTCTAGAAAC
CTTACTACCAAACGGCTCCCAAACTTGTAGACATTTTTCCTCCACTCCCCACCTCTAAGT
TGTAAGGGGGCAGATAAGAAAACTTCTGAAGATTTCAGATCTAGTTCTCTTTCTGTTTGA
GCTCTTGCCTGGCAGTAAGGGAGTAGAGAGGGCTGGGCTGGGCACAATGCCCTCCTCCAT
GACCAGCGGGACCAGGGCTTGCACCCCAGAAGTAGTAACTCCACGCACGGAGCTGGGACC
GCGGGCGCGGCACGCTCACATAGAGCAGCCTGTGGGTGAAGGAGACCGTAGTGTGCACTT
GGGCAGCGTAAGCGCGTTTGGCGGGAGAGGGCACAGTGCTGACTGGGCATCTCTGCGTTG
GAGTCGTCCCTTTCGCAAGAGCCTATCTGTGCCAAGGGCTGGAAACTGGGGCTGCAGGCG
GGAGGCGGGGTGTCAGCCAAAAGCACTGGCCCCTCGGCCCTGTGGCTGGGAGAGGAGTCT
GGGGGAGCCCCGGGCGCCAGCCAGGGATAGCCTGATCTCTGCTCCAGTCCACAGATCCTT
AACGGATTTTCTTTCTCTCCCTTCACCCCTTTCTCTCCTTTGCTCTCTTTCTTTCTCTCT
CCCTTTTTTTTCCTTTTTCCCTCTCTTTCCCACTCCCTCCCCACCCCTTCCCTTCCTCTC
CCCTCCCCCTTCCCCTCCCCCTCCCCCGTGCGCGAGCCTCTTCCTCTCCCCTCCTCCCCC
TTCCGCCTCTCTCCCTCTCCCTCCGTCTCCTTCTCCCTCTCAGCTCGCCGGGCGACCCTG
CTCCTGCCTCCCACATTAATGGCGGCATCCTCGGAGGATGATATAGACCGGCGGCCCATC
CGGAGAGTGCGCTCCAAGAGCGACACGCCGTACCTCGCAGAGGCCAGGATCTCCTTTAAC
CTGGGGGCAGGTAAGAACGCCCCTGGCGCCGCGCCCCCGCCCCCGCCCTGCTCCCTCCCT
CCCCGGCTGTTGAGCCCCCGCCCCTCCCGGGCGTCCTCCCCGCCGCCCCCCGCAGTCGGG
CGCTCAGCACTCGCGCTCTTTGTGTCTCCGGTGCGCAGAGGGCGTGTGTGCGAGCTACGG
GGTGGGGGAGGGCGGCGCGTGCAGCCCCACATCCGCCCGAGTCCCACGCGGGCTTCCCCG
GCACGGGGAGGAGGAAGTGCTGTCAGTGACCACAGTGATCCCGGGAATAACCCGGAGCCC
GGGCCGCGCGCCCATGCGCAGGCTGCGGGCGCGGGGTCTGGCGAGGCTCCCCGGGCGAGG
TTGGCTGGCGCGGCTACTACGGGGTGGAACTTGTTGGTGACATTCAGACTCTGTTGGCTT
TGACGGGTTGACGCCGCCGCTGCGGTGTTGGAGTGGGGAGAGGGGGCGGGGCTGGCCGCC
TGGAACGGAACCTTTTCCTTGCACCAAGCAGCTGGGAAGCTACCGTGCTGGTCATAATAG
CATGGTCTGGAGAATGCACGTTAGGTGACTTGATGCTGTCCCTGGAACTGGTGCCCAAAG
TGGCCCAGATCGAATTAAGTGAAAAGGGTAACTGAGGTACATGAAGGAGAGAAGAAATGA
GAAGGGAAGATAGGGAGGAAAGGAAGGAAACGAGGGAAGGCAGTGGGGCGCTAGGGAAGA
AAAGAAGGAAGGAGGGAAGGAAGGAAGGAAAGAAGGAGGGAAGGAAGGAAGGGGGGAAGG
AAGGGAGGAGGGAGGGGGAAGGAAAGCAACAGAAGGAGGACTGAGGGATTCAGAGTCAAA
AAATGCCTCAGTTGAGTCCACTGAAGGTTACTCAATGAGTAAAGTCCAGCATCTACTGTT
CCCTCTGCTGCTGCTGCTCCTAACTCGACTCTAGAGTGCCTTACTCGTGTGTGGTCACTA
TCACTGGGAAGAAGTTGTTCACCACTAACTTCATAGCTCTGCCTTTTCTGAATGACTCCT
AAGCTTCCATCCTAGTTTGTTTTCTCTTCCTGTCCAAGGTCCCTTATTATTCTAGCAACT
ATAATAAAAGTGAGGGCATTTTCCTGAAGACTGCCTTTCAAAATAAGTTATAAAGCAGAT
GGTAGGTTTTGCTTTAGGAAACTAAACTCTTGGAAATGGGACTAAATCAAACAAAATGTG
TGTGTGTGTGTGTGCGCGTGCGTGCGCGTGCATGGTGCATGTGTTAGAGCAAAGAGAACC
TTCAGATGATGGGTATTTATGCCCTGTTGAGAAGTTTCGACAAAAGAGAAAACTGCATAG
AAAAACAAGATGCACTGACTAAGCAACCATACCCTTATGGCTGGAAGAATGGTAACTGAA
TGTGCCAGAGTGGCCAACTGCCTTGGAATATAATTTTCCTGTCTTGATGATTTGTGGTTT
TAATCATGTATATCTTGTCACTTCTTAAATGTTTGCCTCTGACTTTGGAGCTGAAGACAA
GTTTATTTAGAAAGCTTTGGCATTTTCTATGGCATGCTGTAGTAGTCCATGGTTCCCACT
TTGGAATTGTTAATCCCCTACTTCTATGTTTCAGATTCAGCGTATGGTTGTGAGGGGTCT
CACAAAGGACCGATAATAGTTTCTTTTAGGAGCAAGATTGTTTTCCCAACCAAGTGATAT
TGGAAATTAGTCTATTGACCCCTTTGCTTAGCCCAGGAGGAACAGAGCCAAAGCAGCAGT
TAGTAAATGTTGTTTACCTTCTACTAGTACTTTTATCACAAAACAATAAAATAAAGTGCT
AAACAAGAGTTTCAAGTTTCAGCTGCTACTCAATTAATTACTTTGTCACCAGATTAAACC
TAGTGACTTGCAATCTTTTATTTTGGTTAAATTGCTCTGGAGTCCAATTTAAAGATTGGC
TCAGACAGGACTTATCTATGTTTCATCTGGAAATAAATAAGCCAGACAAGCACTCAGTCC
CTTCTATATGTCCCTTAAAATATTCCTAATGTAAAGTGTCAAGAAAGACACCAGTAAGAG
AGAAATGCAGAGAGGATATTGTTAAAGGAGGAAGGGCATTAGCAGCCTGGTCTGTACTGC
AGTCAGGGGAGCTGTCCTCCCTTGGTGGTGCTGAAGCGAGACAGAGAAGTGACTGTAAGT
TGGACAGTGGAGGGATGGGTACTCTTTCCCTCCTGTGATGGAATCCCGAAGAAAATGCAT
AAGATCAGGCTACCAAAAACTTTTTCATCCCTCTCCACCTACATTTGCTGCCTATTTACT
ACGCATCACGCCTACTGCTCCGCTGCTCAAATCGGGCGTTTATGCTCTAATTTTGCGCCA
ACTGCTCACTCCTGGGGCTTGTTTATTTCCAGCTGGTTTCTGGTTGCTTCCCTAACGAAG
TAAGATCCACTCACAGATGTGCCTTTCTCCCGCATTTAAGAGTAATTGTAACCCCTGGTT
TTAAAAGCAAACAGCCTTGTTTATCTCCTTAAGCAGCAAGTTGTAATTAAACTATTAGTG
TTGTTATCAGCATTGCTGAACAGAGAAGCATGCACACTCCCAATAAATTACATAATCTGG
GCATAGAGATAATTTTGTTTATGTCTTAACCACAATTTATGAACACTTAAGCAAGTCCTG
TGCCCTTTCTTTCCAATCCTGCCCCCAAACAATTACTTATTGTTTATTCTTTCCAGAGAA
ATTTTTTATTGGCTTAAACTATTTATGTTTAATATTTGCTTTCCCACACCAGTAATTATA
CATAAACCCATGTTTGATATTTTAGAGGTTTAGCAATGCTTCAAGGAATACATATACATA
TATTCCTTTTACTTGGCTGTCACTAAATCATTAAACTAATCGTCCAGTTGCCAAATAAAG
TGGACTGGGCATTTTGAATACTAATTAAACACTTAAGGATTTTTCAACTACACCCTATCT
CCAACAGTACTTAATAATATCATTTCAGAAATAACTCTGCAGCTTGAGTGAAGGATATAC
TTCTTCACCTACAGTGGCAAGTCAGTCAAAGAATAGCACCAAAATGTGGGTCTTTCATCA
ATGTATGAAGATGCTAATTTCAAGTTTCAGCTAAAATTGAGAGCATAGATAACAGAAATT
TTCTGAACCATGACTTTTATTTTTCTAAGAGTCCTTTTTCTAGGTTTTTAACTTCTGTTC
AGCATTTAGTAGACACAAACATTGATAGATGATTGAAGATGTTATCAGTGCAAAAGAAAA
TTAAGTCAATATATCTGTCGAAGGTTACCCAGACACATCAAAGATTAAAACATTCAAAAA
GGGATTTTTCCCCTAAGGAATTCAAATGTGTTAAAAGGACATCCTGGAACAGAAGAGTCT
GTTCACACTATTAGTAGCAAGTGTTTCTAATTGTATTCTCACTTAGAATGAACCCATCAC
TGACATTTATCTTGTAAGAGTGCAGCCTGCCTTATGAGGTCGTTCATTCACTGCATTGCA
GTCAGTGCAATGAAGAGTTGCAGCTCATCTGGCAGGTACATTCCCATGGGCTAGTGTATT
CTATTTATCTTTAGATTGACAGTATATGGAGGATTACCTGATACATAGAAGCTGCTGAAA
CTGAAAAACTCTATAATTACATACTAAAGTGAATGAAAGTAAGTAGAAAAATTAAGCCCA
TCTTATATTTCTTAAAGGGGTGTCAAAAGAAGGAAAGCAAGGCATCCTGATGATTTAGGC
ACAAAACCATTATTAGGCACTATTGAGAAAAATGTGTCCTTTTCTAATCATAAGGAGGTT
TAACTTCTGTTGATATATCAGAATTGCTTTGTATGGGGGAGAATTTAAATTAACAGTATG
GTCAACACCAGCATAATTATTCTCTTTGGAAAGCTGAGATCTGTTTTGGTTCTGGATGTC
CACCAAGGATAGCTGTTTCTGGCCTTCACTGGTCTCTTTCACCCTTTCAGGCCCAGAGGA
CAATGGCAGTCAGAACTGGCTTGCTATGGTTTCCTATAAGGATGGATGGGTCTACAAAAA
GAAGTTATAAACTAGGTCCCAGGGTACCTCTCTTCCACCCTTATCGCTTAGCTAAATAAT
GGAGGCCCATGATATAGAGAAGTGGCAGCTCAGAATGTGCCATCATCACTTAGCAATGAG
AACTGTCCCTAGGCAAGTTGTAAATATATATATATATATATATATATATATTTTTTTTTT
GAGACAGAGTCTCACTCTGTCACCCAGGCTGGAGTGCAGTGGTGCCATCTTGGCTCACTG
CAAGTTCCGCTTCCCAGGTTCATGCCATTCTCCTGCCTCAGCCTCCCGAGTAGCTGGGAC
TACAGGCACCTGCCACCACGCCTGGCTATTTTTTTTTTTTTTTTTTGTATTTTTAGTGGA
GATGGGGTTTCACTGTATTAGACAAGATGGTCTCGATCTCCTGACCTCGTGATCCACCTG
CCTTGGCCTCCCAAAGTGCTGGGATTACAGGTGTGAGCCAGTGCGCCTGGGCTGGCAAAT
TGTAAATATTATTGCCATCCTGATCTGAGATTGCTTCACCAACCTAAAGGTTTTGATAGG
CATCCTCCTTCACTCTTTTGCTGAAGAATGCCAGTGTGTTCCTCACTATATTTTTTGTTA
CTGATTGTAAATTGAAGGCAGACCATGTGGGTCTGGCTTTTATTTGGTGGCCCAAACTCT
TAAGTATTGCTTCCTGTATTTGGTAGGCAGAATTCAAATGGTGGATCTCACAGCTCACCA
GGAGCCTCTAGTGTAGAAGCCTTCCCTCCTTCTGTGCTATATATAGTTAGAGCTAGCTAA
CCTGATAATCTCATTATGTCATGCATTAAGATGGTACCAGTGAAGATCACCCCAGATAGT
GTAATGAATATTTGAAAGGTACAAGGAAGTAAGTACAGTCGGCCTTCGGCATTCATGGGT
TCCACATCTGTGGATTCAACCAACCAGGGATGGGACATATTTTTAAAAAATGAATGGCTG
CGTCTGTACTGAACATGTAAAGAGTTATTTCATTATTTCCTAAATCATATAACAACTATT
TACGTAGCATTTACACTGTATTAGGTATTATAAGTAATCTAGAGATAATTTAAAGTATAC
AGGAGGATGTGCTTAGGTTATATGCAAATACTACACTATTTTATGTAAAGGATTTGAGTA
TCCACGCATTTTGTTATTCGCAGGGGATCTTGGAACCAATCTCATGGTTACCAAGGGGTG
GCTGTAATTAACACTATGAGTAAATGGGAAGCACTTTCCCATAAATATTTGTGAAACAAC
TTGAACACAGAATCTATGTTGGGTAATTAGATTTTCTTAGACTCTTTGGTCTGAGCATCA
TTATTATTTTTAAACATGTAAGTATGGTATTTACAATTACCTTATGGCTACATGGTAAAT
TACTTTTTTGGTTTGTCTATATATGTCTATATAATTTAATTCTATAAAATCCCACAGAGG
CGTGTTTTATAGGAAATATCTGAGGCAAGAGTCAGAAGAATTTGATTCTAATGCATCAAT
TTCCTAAGACCATGGGCAAGCCATTTAACCTTTTGGGGTTTGATTCACTCAGCTCTAAGA
TGAGGGTTTTAGATTTAAAGTCTCTGAAGTCCCATTCAATCTAAAAATAACTGACACTTC
TAACTCCAGCTGTATTACTGGATACATACTACACCTGATTTTATAGATAGTCTTATTTGT
TGTATAAAACATATAAAATAGCTTCATTACAATAAGAATGAAAATATTTGATCACAGCAA
AGTTATGGAAATTTTTGAGTTAAAAGAAGAATGAATCTCTATTATATAGGCACATTTATA
TACAAAATATTAGTTATATTTTTAATTTGAATATTCAGGGATTATTCAAATTGATGATCT
CTAGATATTTGTTGTATAATAGAGTAAGATATTAAAGAAATTTTAGCAATAAATGGAGAG
TGAGGAAACTAAATACTAATTCGGCTCCTAATTGGCATTTCAAGTCTTTTAACCTGTTCT
CCTTTATAATTAAAATTAAACGGGTATGTAAGATCTATATTTCCCCTTTACCCTTTTAGA
TTACCAGGGAAGGTAAACATGTGGGCAGACCAGCTAAATGGCAGAATCCTACAAAACAAA
ATATCTCTTTGGAATTCACAGAAAGAAGGATCCTAACCTCTAAGCACTGACCTAGCCATG
AAATACAAAGAAACTTCTTTCCCTTTTTCTTCACGTGCATATAAACTGACAGGTTCATCA
CCTACCAGTCATAATAAATGCGGCAGAGGCACATTAATACATTTTCATACGTAGATTCTA
ACACTAAAGCAAAAAAAATGTAAAGTTATTTATGGAGTCGCTTTTTGACATATGCAACTT
GAATTCATGATCATTATTTAGTGTACAAGAATTAAAATTCAGGTGGGAACAGAAGACAAT
TTGTAGAGCTTTTTTTCTCCTTGAGTTTATGGGGTGAAAAAGGGGACATACATTACAGCC
AATGTCTTGTAAGGGCCTGAAAGAACAGTTGATATAACATTTTCTTCATTGTATGGTACA
AGAGAAACTCTAGTGTTTCATATTTTGTTTCTCACTTTCCTTACCCACTTTGGTAGGTGC
TAAAGTGGATGTGATTTCGGGGTGGGGGAGTGGGCAGTATTGACATTTTAATTGCTTTAA
TTTACAAGTCTTCTATATAATGAAGGGTAGTTAAATAAAAGACAAAATCAATTTTATGGC
CTTGTTGAATGATGACAGATTAGCATGACTTTCTACACAGTTACTGAAGGACAACAGGAA
TAATATCACACTAGTAGTTGTTTAACATTTGTGAATGTAAGTGCGGTGTAAAAGCCTGTA
GGCTTTCTATTGATCCTTGTTGCCACATTTGTATACATTAAACTAGCAATTCAGCAGCAG
AATCTTTGATAGCAAATACTTGGGCTGTAACTGTAGATGAGACTTTAATATACATCTTGG
TTTTGAGATAATTCTGAACTTTATCAATATGTTCATTTGCCATTTGTAGACATGGAAAGG
CCATTATTGCCAGATCTCTATCAACCAAACACTAGGTGGTCGAATATTAAATCATGGTTT
AATCAGAGGTACAGAAAAACCTGTATTATTCGTGAGTTTCTCTCTTATTCCACCTGGGCC
CTTTTTTAGACCGTTTTTTAGGCACTTGAGATACATCAGTGATCAAAACAAATAGCATCT
TACTTTCATGAATTTTTACTACCAAAAGTGGATTATGAGCAAGAAACGTTAGATATATCA
GTAAATTGTATTGTATGTTATAAGTCAATGTGTTAAGACAAAAATGAATAAGGCAGACTA
AGAGGGTACGGCATATGGGAGCAGGAAGAGGAGAGGATTTCAAGATAGACAACATGGAGG
AGAAGGGCTTTGAACACAGTTCTTCAGTGCGGGTAAAAGAATGAACAATGCCCATATGGG
GTGGGGAGCAGAGTGAGAGAGAGCTGAGGACAAGCAAGTGAAAAGGACCTAAACTAGAGT
GTTCCTGGCATGGCAAGGAGACCGGTGTGGCTGGGGAGGAGTAAGGAAGGGAGACGAAGA
GGGGGATTGAGAAGGAATGGGGACTAGAAAAGATTTGGTGGACCTTGCAAAGACTTTGAC
TTTACTCTCAGTGAAGTGTGGAGCACTGCAGGGATTTGCGCATAGGAGTAACACCGTCTG
ACAGATTTTTTAAAGGATCACTGGGGCTGTTGAGTTCAGAACAGACTAGAGAGGGGCACC
GAAGAAGCAGAGAAGCCAGTTTGGAGGCTATGAACGGTGGTGGCTCATCAGCGTGGTACA
GCAGAAACAGTGGAAAGTGGTAAAGGTCCTTGTGTATTTGAAGATACAGCCAGTATGCGT
TCATGATGGATTGAATGTAGGTTGTGAGAGGAGAAGAGCAAGCAGTAATTCATAGGTTTC
ACCTGAGCAGTAGGAGGGATAGAACGATCATTTGGGGGCACGGAGGATTGGTCAGGAGCT
CAGAGAAAGACATGTCAAGTGTAAGACCTCTATCAGACATCCAAGTGGCTACATTTAAAA
AGCAGTTATGGCCAGGTGTGGTGGCTTACACCTCTAATTCTAGCACCTTAGGAGGCCAAG
GTGGGCGGATCACCTGAGGTCAGGAGTTCGAGACGAGCCTGGCCAACACGGTGAAACCCC
GTCTCTACTAAAATACAAAAAATCAGTCTGACGTGGTGGTGTGTACCTGCAGTCCCAGCT
CCTCTGGAGGCTGAGGCAGGATAATTGCTTGAACCCGAGAGGCGGAGGTTACAGTGAGCC
GAGGTCAAGCCACTGCACTCCAGCCTGGGAGACAAAGTGAAACTCTGTCTCAAAAAAAAT
GAAAAAGCAGTTATGCAAGTCACAGGTTAAAAATGAGGTCTGGGCTGGGGGCAGTGGCTC
ACACCTGTAATCCAAGCACTTTGGGAGGCTGAGGCAGGCAGATTACAAGGTCAGGAATTC
GAGACCAGCCTGACCAACATGGTGAAACTCAGTCTCTACTAAAAATCCAAAAGTTAGCCG
GTGTGGGGGCACACACCTGTAGTCACAGCTACTCGGGAGGCTGAGGCAGGAGAATTGCTT
GAACCCAGGAGGCGGAGGTGAGCAGAGACCATGTGAGCAGAGACCCAGTGAGCAGAGACC
ACGCCATTGCCCTCCAGCCTGGGTGAAAGAGCGAGACTCTCTTTCTAAAAAAAAAAAAAA
AAAAAAGGGCCCAGAGATAAATATTTGACATTATAAGCATTTTCTTATTTATTCTCACAA
TGACCCCATCAGATTGACATCATTATTATTATCCTAATTTTATCCACGTGGAAATAAATC
ACAGAGAAGTTACATGACATAGTGAAGGTACTACAGCTAATAAGAGAAAGAACTGGAATT
TGGATTCTGTTTCATATGACTTCAAAACCTGTATACTTAATAGACATGATTTACCACAAG
ACAGCAAGCTTACATTACTAGCTTTTCTATGGGGTCACATTTAAAGCTGGACATTGCTAA
AGGAAAGAAGAGATGGAACTAGGAATGTATCCTACCCTAGTATTAAAAAAAGAAAATTGG
GGCCAGGCACAGTGGCTCACGCCTGTGATCCTTGCGTTTTGGGAGGCTGAGGCGGGTGGA
TCACTTGAGGTCAGGAGTTCGAGACCAGCCTAGCCAACATGGTGAAACCCTGTCTCTACT
GAAAATTCAAAAAATTAGCCAGGCATGGTGGCACATGCCTGTAATCTCAGCTACTGGGGA
GGCTGAGGCAGGAGAATCGCTTGAACCTGGGAGGCAGAGGTTGCGGTGAGCCAAGATCAT
GCCATTGCACTCCAGCTGGGTGAAGAAGCAAGACTCCACCTCAAAAAAAAAAAAAAAAAA
AAAAAGAATGGCTGGAACTCACTGTGAGAAATGCACTTTATGGCACCCCACATAACACAC
ATACATATTTATTATAATTGAAATAAAATATTCTCCAAAATACACTTAAGGTGCAAATTA
CCCTGATGTTTTCTATGTTATCCTATCCCATCCCTTGCCACTCCACTCCACTCTAATATA
TTTTTGTTACAAAAATGCGAATTATGACCTACCTAAATGACTTTACAACCTACAATTTGA
AAAACATTTACTTAATTGGTGGATTTCTCGGGGCTAATCCTAAACTCAGAAAAGGCATTT
GCAAAAAAAAAAAAAATCCTACTTTGGTACTAAATGGCTGAGAGTGTGGTAAATTTATTC
TCTTGTCTAGACATGAGTCAAGGTGAAAAAGAAAAATCCCAAAGAGTAAGTACCGACCTA
GCCCTTGGGCTCAGTGGGCATGGGGCCACACTGATGATAAGTTTAGGGGCCAAGAAAAAT
GTTTTAATTTCTTTTACAGTCAGAAGGAAAAAAATGAATGTAATCCAACCCATGGATTAT
ATTTGTCTTTTTACCCACACAGTCATAAAATATAGTTTTTGATACTTTATGTAGTGAAAG
GGGCCCACAAAGGCAAAAGGACCTAGGACCATGGAAGTCATCATGGGCCCTGCAAAGAGG
GAAAGAGGAGCAGTGACAAAGACCATTCTTTTCTGAGGTAGCACAGTGGTTATGAGGATA
TACCCTAGAGCCAGACTTCCTGGGTTCTGATCCTCACTCTGCCACTTACTGGCTGTATGA
CTTTGAGCAAGGCATTTAACTTCTCCCTTCCTCAATTCTCTCACTTGTAAAATAGGACTA
GTGATAGTAATTATCTTACAGAGTTGTTCTAAAGAGCAAATAATTAAATAAGTGTAAAGC
ACTTAGAATAATGCCTGACACATAGTGAGTGTTTGTTAGCACGAAGTGGAGAATGAGGTC
CATTATGTTTCTCCTTCTGCTTCATGCTTGTTCTATTCCTCCAGGATTCTACCAAAAATT
TAAAAAATGATTCGTTTCTGATGACCACATCTTACTCTTTGGAGCAGACCAAATGAGTTA
CAAATTCAGAAACACTCACAGGAGAAAATTTTCCTGCCGTTATATTTTACCCCTATTCAA
TCCTTCTTACTTAGACAACACAATGAATATGAGTAGCCCCAAATGAGAAAGGAAGTCACC
CCCAGACTTAGAAAGTTAGGAAAATTTACATTAAGAATAGGTCATCCTCTGAGTAAAGTT
GAATGAATCAACCTTGAAATACCTCTTACAAATGGCCACGTGGAAATGAGAAAGACCTAC
TGGAAATTCCAATAGTCCTCTGAACTTAGAGGAAGTGTTGTGTGGGGAGGGAAACAGAAG
AAGAGCAGAGAAAGAGATACAGGGAGAAGAAAAGAGGGAGGCAAAGAAAAAGGGGAGGAG
AAATAGAACACAACCTTCCAGTTTGGGAGGCCGTACATGTTGGTCAGAAGATCACATCAA
AAACCACAGAGGCCAGGTGCGGTGGCTCACGCCTATAATCCCAGCACTTTGGGAGGTGGA
GGTGGGTGGATCACCTGAGGTCAGCAGTTCGAGACCAGCCTGCCCAACATGATGAAACCC
CATCTCTACTAAAAATACAAAAATTAGCTGGGCGTGAGGGTGCACACCTGTAATCCCAAC
TACTCGGGAGGCTGAGGCAGGAGAATCACTTGAATCCGGGAGGCGCAAGATGAAGTGAGC
TGAGATCGTGCTATTGCACTCCAGCATGGGCAAAAAGAGTGAAACTCCATCTCAAAACAA
ACAAACAAACAACAGAATCGTAGCTTTCTGAAGACCAGTGGAGCATCTTCTCTTGTCTGA
ATAATGGACACAAGCGTTCTGTGAATGGATTTGGAGACCTGCTGGTTCCAAAACCCAAGT
CTGCTGCTTGTGAGCTGAATCATCTCTCTGAACCTCTGAAACTTGTAACGTGTGGATAAC
ACTTTCTGCCTAATTTTCATTGCTACTTTGAAAACCAAATGTGAAAATGCTTTGCCAACA
GCCAAGTGCCATACAAAGGCAAGAAACAGATGTGGTCTGGGTGAATGGGACAGCTTTAGA
TGTCTAGCTGTGGCAAAACTAAGGCACTAAAATAAAAATGTGAAACATAGACTGATTTCC
CCTAAAGTGTTGCCTTTGCCATGGCCAAAAACTCAATACAGCCTAATAGCCCAGAAACAC
TGACTCCAGCATTTAACAATTTTTACATTTAAGCCATTTCCATGCTTCCACTGTCAACTC
TCATCATTATATGAAATGTGGTCTCAGGATATTATGTTCCATTAGTAAGAGAAAAAGTGC
TTGAATTTTACAAGTGTTTTTGAGTCACAGACATTTTTAACTTCTTAGTGTGGTCTTGAC
CTCACTTCATCTTTTTACTTGATAACAGTCATCAAAAAGGCACTTGGCATGAAGCAACTG
TAGAAGCAACTGTACTTCCTACTAGGACCATGTGATTTGCCACGTAGGCTGCTAGTCCAA
CTTAGCCCAAGGCAGACACTCAGCCAAGTAACCAGGGAGCATCCTTCTTTTTCAATCACC
TCTCCCTTTTTCTTCACCCTCTCCCTGTTTCCCCAACTGAATGCCCTAATTATTTGTTTT
GACATTACAAAAACACAACCCAAGGTTCAAGGCAAACCTTCCTTTCTGAAGTGGGGAGAC
TTAAAGATCCCCTGTGGATCTGCGGAAGTCTAGGGCTGTTCACTCCCTCCCACTCAAACC
ATAGAATGACACAGTTCGCACAGCTGTGAAGCCAGCTGCCCTGCATTTCTTCCAGACCTC
GCGCCACGCTGCCTTCCAGCAACATCCTTGCTCTAGCTGCTCATGACCCTGGCTGTAATC
AGCGAAGAAGCAACTCTTTCAATAACAAAAGTGATTTCTCCCAACAGTTTTGGTGCGGGA
CCTATAAATGCCTTCCGGGTGTAAGGAGACTTAGTTCTAGAAACAGTTTCTCCAGGTTAA
AGTTATTCAATTGGAATAGAAAAGGCAGAAGCAAATTTATGACTGACTGGGTTTTTACGT
ATTTATTTATGTATTTATTTATTTGGTCTTTGAGTTTTACAGTTTAGAATACCCTCCTAA
ACTATGAATTTTATTAATTAAAAAAAGCAACATGTTTCAGCCAATTGTCTGGGGCTGGAG
CTGTGACGGATAATGCAGACCACACCAAATTTTGGTTAGTCACTGCTTCTCTGTTATCCG
TGATTTGTGATTCCACATGATTTTCATGGCTGTATTTTACTGCATTTGACATAAATAACG
CTTGTTTAATAGGCTTTGAGCAAGTTAGATGCTTGATACATTATTACAATTGTGAAAAAT
TTCACAATAGCTAAATCTTTTTTCAAGCTGTAAAATGCCTGAGGTAGTTTTCTTTTAACC
TATCACGTAAGAAGTTCATTTTAAATATGAAGGAATAAATCATTAGTGTGGTTTCTGAAA
TCTTAGCCAAAGATGGTCCCTACACCCCAAATACCACTCTACCCTCACCTCAGAACTCCT
CCCTGTGCCATGAAGCAACCAGGCAGCCTTGACAACAATTACTGTAAATGACACTTGGTT
TGCTGTCTAGTGGATTAGAAAATTCTTGTTTTTAAAAGTTGATATATATGTTTGCATCTA
TATAGGTCAGGTCCTTTCAGGTATCTTAAGAACATTTAAATTTCTAGGAATAAAAGATTT
GCCCTTGTTTCTCTTGACTGCCAAAATCTGAGTCAAACCACGTCACGACTTGTTTCATAG
AACAGCAGTCAGGCTGGGTGCGATGACTCACGCCTGGAATCCCAGCACTTTGGAAGACTG
AGGTGGGTGGATCACCTGAGGTTAGGAGTTCGAGACCAGCCTGACCAACGTGGAGAAACC
CCGTCTCTACTAAAAATACAAAATTAGCTGGACGTGGTGGCGCATGCCTGTAATCCCAGC
TACTTGGGAGCCTGAGGCAGGAGAATCACTTGAACCTGGGAGGCAGAGGTTGCAGTAAGC
TAAGATCGTGCCATTGCACTCCAGCCTGGGCAACAAGGTGAAACTCCGTCTCAAAAACAA
CAACAACAACAACAACAACAACAACAACAACAACAAAACAGCAGCCAAATAAATGACAAC
ATGTATTAAGTCTAAGACCAAGTAAAACCATCCACAAAAATAATACCAGGTCAACACAAA
GTAAGCTCAAATCAGCCTTAAACTCACTTCATTGGCCTCTGGGTTACGGCTCATATAATA
TGATCTGTATGAACAATTTCTGTTGTAAAGCTACCTCATAAAGAAATATATCATCTATGG
AGTCCTTTCATAAACCCAATTATACGAACAATTCAGCAGAGTTATAGCTACTGGGATCTG
TGTTCTGTCTCCTCCATGGTTCTGCTTATCAAAGACAGTGAAGTGAAAATATTGAGGTGG
GAAAGAAACAATGACTGAATTTAGCCAACACAGACAAGGCTGGCATAATTACTCAATCAG
GCATAACTTTAGTTCTCTCCTATTGCTGTGTTGCCAGATTCATTTATTATAGATGTTTCA
TCCTAAGTAAAAGCTGTAAACAGCCCCTTTATACACAAATATGAATGTAATGTCAATATC
TCACCAATTTATTTGCACAAAATTATGCATGATTCATTAAAAAATCAACTGGTTATTTAG
TTTAAATTTAACCGTCACAGTACTTTGTTAACTAAGACCTTTGGTGGCAAGGGGCAGAAG
GAAAATAAGAATAGTGATTAATAAAACATATTATTAATTAATAATTAATAAAAATATATT
GTTTGGAAAAAAAGCCCAACTGAGAAATATGTGATTTCTTTTAACCTTATACCAAAGCTC
AAAGCAGAAGGTATTCATACCAAATTTGTTGTTCCACACAGAGTTGAAATGGTGACACTA
ATTTGGAGAAGAAATCACATGTTGTAATGAAAAGGCACAGAAGGGGACCAAGTAGAGAAG
TAGATGTTAATGTACAAATGAAAACTTTTCTGCTGCCAAGACTCATCATTCAGAACTAGA
AGGAAATGAGAATCTTGCTATGAATACTAGTGCATTGATTCAAGTTTTTAATGCATTTGC
TGCACACAAAGTATTGTGGAGCAAATGTGTATTAAAGCTACTATTACTGTGTATTAAGGC
TAGTGCAATTTTCTTTCTAGTTGCTGGTTGCCACAGGTCTTTATTCTCTGTCAACCTCTG
AAAAGCTCAAATAGAACCCAATAGTCACAATGAATCTTGAGCACAGTCTAGTATCTTTTC
AAAATTATAGCTAGTTTCATTTATCTTGTGGTTTTTCTTGGTGACTTAAGAGAAAATAAT
GATGTTATTTATGTGGGTTCATAAAAACATTATTATTTTTTCCCTGAAGTCCTTCATTTC
TGTAAACCTCTTGCTGAGGTTCAATTATTTTTCTCCCCTGAGTGGGAGAACACGGTTTCA
AGGCTTAGGTTCTCATAACTTCTTTCATTACTTTCCTGGCCCTGCCTAGGATATGGATAA
AATTCCTTATGGTGGTGAAGATTTAGAGGCTGTACAGTCAGGAGCAGATGAAAATAGTGG
TGTTCAAAGTAAAAGGTAGAGCTCTAGCCTTCCTTGGGAAGTGGGGCTCCCACCGATTTG
CAATCTATCATCATGCATAGAAGGAGAAAATGTCTAGAGGTCATGGATACATATGGGAGC
TGCTCTGGTCAGGTAAAGATGAAATGATGGTCTGAGTGCTCTTGGTGGTGCTGGGAAGCA
TTGCAGTAGCAGAAGAAGAAAAGTGTGGATTGGAGGCACAGACGTGGGTTTGAATTCTGA
CACTGTTGGGCAATTGTAGACCAAGTTTATTATCTTTCTGAATGGTAGCTGGCTTATTTA
TGCAATGGAAATACTCATATTTCAGAGTTATTAGAATTTGGTTAAAGGGGGATAGGAAGT
GAAGTACCTGGCGTAGTCAATGCTTTATAAGCACCTTTCAAACAACTCAGGCAAGAAGAA
GGCTCAGTTTTGTTTATCAACATAAAACCTTGATGTGGTATCACCATGTTAAGGAAAGAT
GACTTGCTATCTTTTATTTTGACTTATTGCATGAAATATTAATCTAACAAACATTCATCA
GAAGCTTGCTATGTACGCAATACAAGTTAACAATTTCATCAACAACTAAATCTATCAGTA
GAAATATCAACATCCATGAGAGAGATTTCCTTTCCGAGGCAAGGGACAACATCTGCCTAA
TTCACCTGTAAATCCTCAGTGGCTAGCAGAGGGCATGGCCTGTAATAGATGCTCAAAGGT
TATTTGTTGAATGAAGGAATGCATGAGGGTATTGACCACTTCCCCATGAGTCCATCTTTA
GACCAAACTTATTGGATTTCTTTTTCATTATCTAGTAATATCTACAAACATCTTCATATA
TCTGGTCCTTGATTTATTCTGGCAATTTCTGTATGCAGAAGCTCTAGAGCAAGGAGACAA
ACCTGTCCCCTCAGAGCTGCCTACAAGCCCGTCAGGCCTCTTAGCATTTCTGTTTCCACT
CCTTCAGCCCCTGGAATAATCTAGAGACCTGATGTTCTCTATAGGGTTTGTGTTTAGGTC
ATATGGAAAGAAAGGGTTATTTTGATTTTTACTCATGTTATATTATGGTTGCAATATCAC
TTGCAATGATACATACCATTAGCTTTTCCTCATCAATATTCAACTCATGGCCTCCTCCCA
AGTGACTTCCTAGACATGAAGAAAAATTTAACATGCAATTCTTGCAAAGAACACTAGATG
TTACTTCCCCTGCACTTTAAAAATAAGGATGCCTTTGATTTTGCCAGTTTTGAAAATGCA
GAAGTTGAAATGAAGCAGGTACAGCCTGACCATAGTGTGTTTCTCCTCATTGACTCGGAA
ATTTTTTTCTTTTTGACCTGGACCCTAGGAACTATCATCACTGTGACAAAAATCATGGGT
GCCTCCCATTTTATATATTTCTGAAAACGATACCTGAACTTTTAAAAATAAACCTTACTG
AAATGGAAATGATGTGCTCCACCTCAGAGGCTGTCCTTCAACTCCATGTCCTGAGAATAT
AAACTTGGATTAAACGGAATTTTTCTTTCAGTCTGTTGTCATGCTCAGGTTGCCTTACAA
TTAATTCATAGAAGGAAAATTATTAAGATATTTAAAGAATTGAGCAGAAAGAAAGCTGAG
AGATTACCTATTCCAGTGAACACATCTTGCAGGTGAGGAAATTGTGTCCTACAGAACTCT
GAGGTCCATAAGAAGAGAAAAACAAAGTGAAAAGGAAAAACCCCCGGAATCTAGAAATTT
CATAGTAACTTAGTTCCAGGGGTATGTTGGGCTGACTCTCTAGGTTCATGAGAGCTGACT
GTGCATATCTCTTCCCAATTTCAAGATTAGTGACGTCATATTGGTAGCTTGAAATCAGTC
ATGGAGGCAACACATACACCATGGAAGTCAGCAAAAACAACTATAAATTAGAGGGTTGGT
TATTAAACATTTACCAGCACACCAGTGCTCAGTTCACAGAGTCGAGTATGATATTTAATA
GACATACTGTCAGCACTATCTAAGTACACATACAAATAGTTTAGGCATGTTTTATTTGCT
GCTAAAAATATTGAAAGAAAAGTATCAGAATGGTTTTGCTCAACCAATTTAATGTGGCAA
CTTAATGTTCAAATGTTTATTTCAAAGGATCTAGAAGCGTGTTGATAGGTAACTTTATTA
TTGCTTTACTGCTATTTTAATATGGAAAAATCACTATGGCTAAGGTGAAAGACTGTAAGC
ATGTCTATTGAAAATAGGCTTCCATCTTTAGAATACATATAAATCTATATGATATAGGCA
TATTCAAACAATTTTTCATAGGAGATATTTTGTCCCCTCACATTGTATTTTGGTCATGTA
TGAAGATGAAAATGGATTGCCTTTTGCAGTCCATTCAATAATACGTCAGGTGGGTCAGCG
TCCCAACATATTACGCAGCATTTCCACATTTCCCAGCTAATGCCACTGTAATACATTAAC
TCTGTTTGCAATCCAGTTTCAATCAAATAAATGGTGAGTCATTTGAAGTGCCCCCACAGA
AGGCTTGCCAGCTGGCAAGGTGCATCTGGAAGCAAGAAGTCAACAACTGTTCAGAATTCC
CCCAGCCTTGCTCTCCTCAGCACCATTACTTGACTAGATCAGAACTTTAAGAAAGTCATT
ATATGTAGGCCTTCCAAAGGAAGCCTCTATAAATCATATTTCAGTTTCTGCAAGACACAT
GTGTTTTTTAAGCAATGGAGAAAAAGGTTTCCTTCATTCATTTGCTTTCCAAATAGTTGC
TAACTTAGAGTAAATGCAGGTGTAGATGAAATGGGGGTTCCAGGTGAGCACCTGACTTGC
TGCAAGGAGACATGAGAAATCTCCTTTACACTTTCGTTTTTTAAAAATGTGACTTGATGA
TGACCATAAAGGACTACCTGTTCATACACCAAGAAACCAGATTAGGGTTTTACATTTATG
CACAAAGATGGTGTAGGGTAATACATGAGACTGTTTGCCCTCTTGGTGTGTTTTAAAGCT
CTCCAGGACATTTTCGGGCATTCTGACATACAGAGGAAAATGATTCAGGGTGGAAGATCA
TTGATGAAGAAAATATCCACAGGATGGAGAATTCCAGGAAAAATGACAAGCCAAACTTAA
AAGACATTGATAAATCTTGTTTAAGTTACTGTAGCATATTCTACCTGAACAAGTGAATCA
AGCAGAAATTTTTAGTGGTACTTGGCTTAAATATTATTGCATAATGGGCTTGGCGTTTTT
CTTTGATGTAGAAAGTGAGACCTGGCGCATTAGGATAATTAGGTTTGTCAACTGGGAATT
AGAATTACCTGATTTTGACAAGTTTGATATGACTAGGTACAATAACATCTCTCTCTATGG
GGACAATCTCTTAGAACACTATCAAATCCTTTTTTTTTTTTTTTTTTTTTTTGAGATGGA
GTCTTGCTCCATTGCCCAGGCTGGAGTGCAGTGGCGCGATCTCGGCTCACTGCAAGCTCC
GCCTCCGGGGTTCACACCATTCTCCTGCCTCAGCCTCCGGAGAAGCTGGGACTACTGGCA
CCCGCCACCATGCCCGGCTAATTTTTTGTATTTTTAGTAGAGACGGGGTTTCACCGTGTT
AGACAGGATGCTCTCAATCTCCTGACCTCGTGATCCGCCCTCCTCGGCCTCCCAAAGTGC
TGGGATTACAGGCGTGAGCCACCGCGCCCGGCCCAAATCCTTTTTAAGAACAGATCCTGG
AAGAAACAGTTATCACCATCAAATCCCTGTGGTGTAACAGATCCTGCGAAGAGAGACCTT
TAGAATGGAGATTGGATTTTACTTTCCTTAGGGGTTTGGGTGGGTGGATTAGTATGAAGG
GGCAACATTTTTTTTCATCTGTAGCTGGGCATTTAGGTTGACTCCATATCTCAGCTATTA
TGGTTGCCACTGCAGTAAACATGGGGTACAGATATTTATTTCACATATTGGTTTCATTTC
TTTGGTATATACCCAGAAGGGGAATGCTGGATCCTATGGTAGTTATATTTTTAATTTTTA
AAGGAACCTCCATACTGTTTTCCATAATGGCCCATCTACAGATGAATGGATAAAGAAAAT
GTGCTATCTACACACACACACACACACACACACACACACACACACACACACACACACACA
CAATGGAATACTATTGAGCCATAAAACAGAATGAAATCCTGCCATTTGCAGCAAGATGGG
CAAACTCGGAGGACATTATATTAAGTGAAATAAACCAGGCACAGAAGACAAGTATCAACA
TGATCTCACTCATATATAGAGTCTTAAAAAGTTGATTTCATATTAGCAGAGAGTGGAATG
GTGGTTACCAGAGGCTGAGGAGCATGGATGAGATGAGGATTGTCAATGGGGAGGACTGGG
AGAGGTTGGTCAATCGGTACAGTTACAGTTAAATAGGAGGATATACACAGTAGGGTGACT
ATAGCAAATAACAATGTATTGTGTATTTTAAGACAGCTGAAAGAGAAGACTTTGAATGTT
GTCACCACAAAAAAATAAGTGTTTAAAGTGGTGGGTACGGTAGTTGCCCTGATTTGATCA
TTCATGCTATGTATACATGCATTGAAACATCACATCTCATAAATATGCACAATTATTATG
TGTCAAGTATAAATTTAAATGTTAAATTAAAACATTTTCACCTTCTTTCTCTTTTTGAAA
AAGGAATGAATTCCAGTCTTGATTTGAATTGGGGTCTGTGGGTTTTACAGAGTCTAGCCC
ACTGGGTTTGAATCCCACCTACAGCCTCTCTATGTATGGGACCTTGAGTTAATTGATGAA
CCCTCTGTGTCTTACTTCTTCTGGGATAAACTGGGGATAATATTGTAATAGCATCTATTT
CACAGTTGTGAGGATTATGATAAGGCAATATGAGTAAAGGTCTTAGAACGGTCGTGGGTA
CATAGTGAGCACTGAGGAAATGTTCACTGGCCCAGTCAGCCCAGGATGCTAATAAGCTTT
AGCGACTCAGCACCTGCTGGGAGAAGAGTCACAGACAGACTCGGGCTGAGCAGAGCCAGC
TGGCTCAGCTGTGAGATCCCTCTGTGAGGCGATGTTTTTGCATTGCTTCTCCTTCTGTAC
AGATAGATCTGTGTACAGGCTCAGAGGAAAATCTCTTTAACCCCCCAAGTCGAGCCTTGG
CTGAAGCAATTTGTCCCACGCCATAGTTCAGGCTGTGTTTGGGAAGACTCAAATCTCTTT
TAGGTAACTCAACTTGGTGGGTAAATCATTTAACTCAGGAGGCACATAAAAGATGTGATA
TACCAGTGTTTAGTCACTTACAATTCTGTTTGGGATGCTGATGCGATTTGAAATGTCACA
GGATGTGGGAAGCAGGGTATGAGTCAGTGAAGACTTCGGGTCCTCTTGCCCTTTCCTTTG
GAAAGCCTCCTTGCTGTGCCCTCCCATTATGGGGACTCTTAAACTGATTTTACAATTATT
CCAGAGTGGGGATAGCAAGACTAGTACTCCAGGTATTAATACATCTGTTTTTACAACAGT
CATCTATTTAGCATCTCCTATGCCCAGACCCTGTGTAGACACTATGGGCACAAAGATAGG
TAAGCATGCCCCTCGTTTTTGGGAACATGAGTCTGGCTGGGTAGAGGGATTGTAAACAGA
TGGTGACATAGTTGAGATACAGACAAAGCATCACTGGGCACAGGAAATGAAGAGGCTGGC
CCAGTCTGGGAGAGTGAGGGATCTTTAGACAGGAAGGCACTGAGGTTGGTCCTCAAAGGA
TGAGTAGGATATTTCCCAGGGATGAAGCCATGTGTGGAGGGACATGGAGGAGGAGCTTCA
AGAGTTGAGGGGCATTCTAATCAGAGAAGACAGTCTGCACAAAACTCATTTGGCATTTAA
GTCCCCCTGGTTCACAAGATTGTATATGTATTCCTTCAAAAACGTTTACAGATGATCTGC
AGTGCACCGAACTGGCCGTGGCAAGACAAAGACATCTCTGCCATTGAGGAGCACCCATGA
GAGGAAAGACAGGTGTGGAAGGTGAATGTGATGTAGCATAAGAGCTTGAGCAGCTTCTGT
GCTGGGGGGTTAGAGGGAGCGATAGAAAACGGGGAGCCTGCGATAGAAATGCAGAGCCTG
GGGACCCAGTGTGGCTTCTTGGTGAAGGCTGTGCTTCAGCAGGGCTTCAGGAAAGAGCAG
TTTCTCCCGGAAAGGCAGAGGAGAGAGTGTGTGTAAAGGCATGAGTGCAAATCGCATGCA
CACATTGCAAAGAACAAGAAAGCTGGTAGGACTGGAACCTGTCGTGGGACCAAGGACATG
CAAAGGATGAGACTGGAGAGGGAGCTGGACAAGGCAGGGCCCCAGAGGCTTTTGCTCCAA
AAAGCTCATGATAACAACATGAGAAAGATGGATCAGAGCAGCCCGAAACTAGAGGCAGGG
AGGTACTGGGTTGATCTTAAATATTTGGCAAGACATGATAAAGGCTTGAGTTAGAGCAGT
AATAGGAATGGAAAATTAATTTAGGATTAAGACATTTTTAAGAGGTGAGATACTCAGGAC
CTAGTAAACAATGACCATGAAGGATTAAGGAGAGGGGTAGATGACCTCTAAGTTTCCACC
TTAGGTAGACTAGTGGTTCTACTTACCAGTTCAGAAATCAGAGAAGGGGGCAGATGCTCA
CAGGACTGGTTAATGAGCTCACACTTACACAGGGGAGTCTTGGGGTGACATCGTTGTGAA
GGATTCAAGCAGGCAGTGAATACATGGATTGGGAACTCAGGAGAAATATTCATCCTCACT
AAAATCATAAGCAGGTAAGATCTGGGTCAAAGATTCTTGCCCAGTGGATTGAATTGTGTT
AAAGTGTGCATCCCTTCAAAGTCTGGATCCGGGATGCTCCAGTAGGACCAGCTCAAGTTC
CCACACCAGGGTCTGCCATATACAGTCAGGCTATTGCTTTACCCGACTGTAACTTAAAAA
TACCACCCTTTCCTATATTTGCCATGACATGGCAAAAAGTTAAGGAAGCTCTATGCTAGG
GAAACCATGGAGAGAGATGGAAGGGAATTGGGATCAGACTCCCATGGAACATCAATTTTA
AAGGACTGCAGAAAAATAGGAGCCACTACAACTCTGGGGAGGGATAGAAGTTGGACAAGG
GCAAGACTGGGGGAAGGGGTGTTCTGGGGAAATGGAAGAAACAGCAGGTTCAAATGCAGC
AGAGAGACCAGGGAGACCATGTTCTTGTCCCTTGGCAGAGAGAAAATGGCCAGTGACTCC
ATCAGATGTTCTTTCAGCCAAGCCGTAGACGCCTAGTTTCAGTGGGTAGAAGAATCAAGA
GAGGCGAGAAAGTAGAGGCACTAAAAGTTGATTTCCCATTCCAGGACATTGGCTGTGAGT
GAAAGGTGAGAACAAGTGCCCTAGTTAGAGGGAGACAGATGTCAAGAGAGGTTTGATATT
GTTTTTCTGTTTTCACAGAGGTGTGGCTAATCTGATTTCCCCACTTAGGTTACATGCTTT
CCAAATGAGATCCTGTTTTCTAAGGTTCTGGGCATATTCAGATGCTAATTCAGGATATGC
AGGTTCACATATTGATTTTTGTCACAGAATTATTCAAACAGCATTAATTATGTGTGCACC
AATTCCAAATGTAATTTCTTGATATGTTTATACATATGTTACATATACATGTTTCATAAG
GGGAGAGAACAGATTTGATGATTTTAGATAGCAATAAGGAATCTATTAAAAATATTGAGA
TTCAATGGACAATTATCCTCTTTCTGTGGAGATTTTCTTTTGCCTAGATTTATTTTAAAG
ATATTTTGTGCCTACTTTACTCTGCACAATGGCCTTTCTCCTGCATTCATCTGTTAAGTA
ACATTTTCTCTCCCATAGTACTCAGACCATATGGTCCCCTTCTGCAGTGTTTTTGACTTT
TTTTGTGAGATAAATGGTACTTGGGCGTGGATCTCATCATTCTCAAATACTCAGCAAATA
TACTAATTGAGCTTAAGTGTAAGATCCGCACTTCCGACAACTTATTGATCAAAAATACCA
CCCTTACCATTGCACTTAAATGGAAAGGTCTATGTTAATTTATATTGCATAAAGCATGCC
AAATAAAACATGATAGTCCGTGTTTAAAGTTTCTGTTTGCACTAGGATGTGTCGTTGAAT
CGCAGACAAGTGTTAGAAGTGATTACAGATCATAACAAATGGACTCTATTTTCAACTCCC
ATTTTTAATTTAAACTTCTAGCAAATCCAGAAGGATTTCCAGACATTTATATGAAGATAC
AATATGGATGTGATAATAACAAGACCTTTAAATAAGAAAATATGCCCTTTAAAATAATGA
AAGGAATAAAATAATTCTGGTGAATGGATTGAGCACACAGCAGAAGTATCTCTTTTGTAG
AAGTGGCAGCCAGTCATTGGTGTTCAATGATTTCTGTTCACATTTTTCTGAAATAAAGTT
TTGCACAGGGTTTTTTAAAAAAATGTTTGTATCTCCAGATAAAAAGACTGGTAATTTCAG
CTCAATTTTATTTGATGCCAGGATTTCTTAATGGACACGCAATAACTGAAGTTTCACATT
TGGGAGTTGCCCCTTGTGTGAACCAAGGGATGTTCACACCCTGCGTCAACTCAATATTTT
AACAATAGTGTGACAAATGGTATATTTCCCCAATTAACTTCCAGTTACTGTAACTTATAC
CATCTAGCCTCACCTGATTCACTAGTGTATTTTTCAGAGTTTAAACAATGTATCGCTTCC
CTGAAGGTATAAGAAATGCAATTTTGCTTATTCTGTTACTTAGTTTTAAGTCATACTTGA
AAAACACACTTTAAACTATCCCCAATAATCATATGTAATAGAACCAGAAGGCTGTCAGTT
AATCTCATGGCCCAATTCTAATATAAAACCTAAGATTTCAAAGATCTCATAATATCTGAG
CTGTGAATATTTGCTTCAGGCATCAACTTGGCATTTAAAAAAAAATTTAAAACCACATGG
ATGTTTCACTTTGCCAGAATATCTACTTCTCATATTACGCTTAAAAATACCAAACTTTGA
CAAAAATACCTAATATTTTTCCCATTCTACAAGTCAGAAATCACTTCTTGTTTGGTGAGC
TCATCTTTTCTTTTTTTCATTTCTAGGGTAGAACATAGTTGTCACTCACTTTGGATTGAT
TGGTTCATCAATTTGGTAATTAAGATTACTGCCCAGAAAGTATATTCTAAACTCCAACAA
CAGTTTCCTCTTAGGATTTGAGCTTAAGGGTTTCACTCTGGGAATCTAAAGAGTACATCT
GGAAGGAAAAAGAACGAGAGAGTAAGATGGGTACAAATAAAGGTGTTCAACTGGAAGGTC
ACAGAGTTAATAAAATTTAAAATATTGGTAGTAGTGTTTTGTTCAGATATCATGGATACA
TAGTTTGTATTGGAAATATTCTTTATTTTAGCCTTTCATATGTTTTTGGTATTAGTAGCT
ATCTTTGTGTATAATATTCATGATTAATGTTTGCTTAACACTCTACAATTTGTAAAGTGC
TCTCAGATCTTGTCTTCTCAACAGCACGGTAAACTCCTTGAAACCTAGAGGCGTGTATTT
CATTTCCCCAATACTTCAAAGGAAATATGTTCAAATCAATAATTTGAACATATTTGGCTT
TTGTTGTTGTTGTTGTTGTTGTTGTTTTGAGATGGCATTTCGCCCTTGTTGCCCAGGCTG
GAGTGCAACGTTGCAATCTTGGCTCACTGCACCCCCCGCCTCCAGGGTTCAAGCAATTCT
CCTGCTTCAGCCTCCCAAGTAGCTGGGATTACAGGTGCCCACCACCACACCTGGCTAATT
CTTTTGTATTTTTAGTAGAGACAGGGTTTCACCATGTTGGCCAGGCTGGTCTCAAACTCC
TGACCTCCTGACCTCCTGATCCACCTGTCTCGTCCACCCAAAGTGCTGGGGTTACAGATG
TGAGCCACCGTGCCTGACCATTATTTGAATATATTCAAGGCAATACTTTGTCAAGGCTTT
AAGTATCTGTAGGATGTTTAAATGCAGTATCACATCCACAGACACAGACACATTACTTCT
GATAGTCAGTTTTCAGGAAAGGGTATAGAAGCAAGAGGTGCGGGCCTTGGTGCCAGATCC
AGTTAAGTTTTTAAAAGGCAAAGCCATTTCCAAATAAAGTGAAGTAAGATGTTCCTATGA
AGTTCCTGAGTCACTTCTAGAACATGGCTAGAACTGAGGGACCAGAAACATTTTATTTTC
TTTCCAAGGACGTGTCCAACTTGTGAAGTGTCCAGGGGATGAGGGTGTCGGGCAGGAGCC
TCTCAGGGCCTCACTAGCTGGAGTGTCCTGTGAAGAGGGTGAGCAGGGAAAGTTTCAGTG
CCCTTACTGTGTCATCCTTCCAGGATGAACCTAGTCTCCCTTCATCTTTTTGACACATTA
ATTTATCACTCAGAGACACACATGCTGTACCACATTTTATTCAGTTTTTCAAGTAAAGAG
GTCCTTAATACTTGTAACCCTGTGATAAATCAATGTTCTACTCTCAAAAATACCCCTAAT
GAAATAACACTTCTTATTTTTAAAAGTTAAAATAAATATCTTAATTGTTTTTTAAAAAAT
ATTTATTTAGACAAAGTTGGATCTGGCCATCTGTTGCCACATAGTTAACTAGTAATATAG
TAAATACAGTATGAGAACACACATCTGTTTCCACTCACTGAACTCATTAATCGTGTGGCC
TAATGTGACTGCACAGTGCCACTCACATTTTAAATTTGTACCATGGTGGCAAAGGCTAAT
TCTGGGGTATTTCATTTATTTGTGATTGCCAAGAAACAAATGAAAATAAAATTTAATATT
GTGCTTTATAAAAAACCCATTGTGGTGGAGAAAATATGCAAATTTATATGAGATACAAAA
TGGGATGAAATGCAACTGGTACATATGGGAATCTCAGAGCAGGTGGTCTCCTTTTGCTCT
AACTCTAGTACATTTTTTAGAAGCTTGGTATTTGAGGATCTCACATTCCAAGAGTCTCTC
CTGCCAATAGTTTTGCCTGGAACATACTGTACAACCAGGCTTACCTACCTCCAGGCAGAA
GACAAATTATCAACCATTTTCATTGATTCTATGGATGAGAAACCATTCATTAATTATATA
CATAAATTAATAAAAATAATTACTTTATTTAATAATGATTTATTAAATGCTTACTTTATA
CCAGGCATTCTGCCAGGAAATGTAAAGATAATGGTGAACGATGTAGTCATGTTCTTTGTT
CTAAGAGATCTTCCAGTCTTAAGAGTCCACTCAGTCTGAATGCTTAAGTGATGTTTGAAA
ATTTAAAGAAATAAACAAACTACTGTCTAAAGATGTTTTCTCTTTAAAACGCATATAATA
TTTAAGCAAACCTGAGTTTATTTCTGTATCTTTTGGCTTTAAATGGGATATTTTTAAAAA
TATACAAATCCACATCAGCCTAGAAAGTGCTGATTATGTAGCCAACACTGTCTTTATTTT
CCTTTTCCTTGTTGATAGAAGAAAAACATGAGAATTTTTTTCTGTTGTCTTAACACACTC
CTCATTACCGTTTACAATTTAATTTGGTCCAAAATAAGAAAATAATCTTTCTACTTGTGC
TGAAAAAGCTTACTCTGGAGAGTTGGAATCAGTACTTTCAGCAGCCTCTGGTAAACCAGA
AACTTAATCACTCGCAGCAGCTGACCCTCCTGTCCCTGGTGATCTGAATGCCACCATCCT
GCAAAGACTTCCACTTGGCTTTGCAGAGCATTCCACAGCCATTGTCATTGGGCAGATGTG
AGCTCAGCTTCTAACGGGAACTCAGAAATGCCTTGTGTTGCTTAGAATCAGTTCTAGTAC
TCCATTTTAATATTTGGAATTTCATGTATCCTAAGTAAAATCCCACTTAACGATTAAGCA
GAATGGATGTATTATTTTAAAGTTTGTTTTTATCTTCATTAATCATTTATACGTCTCTTC
CCTAACTTAAGAATATAAGAAACCTCAAGTACTAGTTATGTAACCAAATGGATCCTTACG
TTCTTCTTACTGCTCACTTATAGATTGAGGAAATAAGATGTTCAATGATAGAATAACATG
GAAGAGTCTTAAATTCTTTAGCAAATGTAGAAAACTAGTTAGGACTCTTTACATGATATA
GCTTGTTACAAAATACCACCTTTAATACAATCCTTTTTCCATTGAGTCAAAATAATAGTG
GTGTATAGAAGGCTCCAACAGCAGTAATTTTCATTCATTTTAAAATACACTCATGTTCAA
GGTTAGAAATTTTCAATTGTCCCACAAAAATGTGTGTGGTGTGCCCATAGCATCTATGTT
TAATATATCCGTGGATTGCTGGAAATGATGAAGAATTGGGTAATACGCAAACATTTTGTA
CTTTATTCAATACATCAGCACTTGCATACTTCTGAAGAATTATAGTGTAGACACATTTGA
GGTTTATTCAGACTACGGTTTTATATATATATATATATATATTTTTTTAATTTTTATTTT
AGGTTCAGGGGTACGTGTGCAGGTTTGTTATATAGGTACATTGTGTGTCACAGGGGTTTG
GTGTACAGATTATTTCATCGCCCAGGTAATAAGTGTAGTACCCAATAGGTAGTTTTTCAA
TCCTCAGCCTCCTCTCAACCTCAGCTCTCAAGTAGGCCCAGGTATCTTTCTTTGTTTCCA
GGTGTACTCAGTGTTTAGCTCTTACTTACAAGTGAGAACATGCGTATTTCATTTTCTGTT
CTTGAGTTATTTTGCTGAGGATGATGGCCTTCATCTTTATCCATGTTGCTGCAAAGGCCA
TGACCTCATTCTTTTTTATGGCTGCATAATATTCCATGGTGTATATATACCACCCTTTCT
TCTTCTTTTTTTTTTTTTTTTTTTTTTTTGAGACAGAGTCTTGCTCTGTCACCCAGGCTG
GAGTACAGTGGTGTGATCTCAGTTCACTGCAACCTATGCCTCCCAGGTTCAAGCAATTCT
CCTGCCTCAGCCTCCCAAGAAGCTGGGATTACAGGTGCCTGCCACCGTGCCCGGCTAATT
TTTCTATTTTTAGTAGAGACGGGGTTTCGCCATGTTGGTCAGGCTGGTCTCAAACTCCTG
ACCTCAGGTGATCCACCTGCCTTGGCCTCCCAAAGTGCTGGGATCACAGGCATGAGCCAT
GGCGCCCAGCCCCACCTTTTCTTTATCTAGACTACAGTTATTAACTGGTATGGGCATATG
AATGGGATGACTTCTCTCAGTGACTGTGTTGGCCCCACAGCAGCTCACAAGCTGCAGGTG
TGGTGCGGGAGATACAAGGGGAAGTCTCAAGGTTGAGTCAGGTGTGGATCCTTTTAAAAG
AAAAAAAAAATGAATTATTGTGTCTCTGGCATTGACTTAATTATTTTTGTTATACACATA
TGTGACATAACAAACATGTTAAGCATGTACATATACAAACCTGGTTATAAACTGATTCTG
AGAGCTCTTGTGAAACCATAAAATCCAAACAAATTAAAATCAAATATAGGCTACAAAATC
ACTTAAAATCAAGTTAACAAAACTAATTTAATGTGGCAGAAGATGTTGTTTGGCTGAAAT
TAAATTACTGCTTAAAATGTGAATATGGTACTAGACTGCTGTGGCAACAGTGCTTTTGAG
CTCAGCGTGCCTGTATATTTCAAGTTTGGGGTGATAGTTTTCTGGAAGAACACAGGAAAG
TCTTCATTTATTCTTTAAATTTACTTGGTGCAAATAAATCATTTATTTATTAAGTCCACT
TTTTAATTCTTGCCTGTACTACTTGTTGCTGTTACACACAAAAGGATTGTTTAGTTTATC
ATCAAAATAAAATCATAAAGGTATTATAAATCAAATCCCTTAGATAATGTGGAGAATCTT
AAAAACATGTCCAAGCACTTCCTCTCTCCCATTTCTGATGACCATGGACACCAGTTTGAA
AAGAGTACCTTGGAAGATAGTAAAACTTATTATGAACCTGTACTATATGAAAGAGTAGTC
TCTATATAATAGCACAAATTTTTGAAATTCAATGCCATAAAACACTTAAATGCAGTTTGA
TTTTTCTGTATAGTATATTACACGGTCACTACTAACCTACATTGTGCCTTTGTGCAAATT
AGAAAAGGGTCCCCCCTCCCCTGCAGACACAGCCCCAAGCCAGGGCTCATGGCTTAAGCC
ACAGGGGCCAGGCAGGATTTCAGCCCTACTTGCCCTTGGCTCAGTGCCCTCGTGATATGA
CATCCTGCATAACTGTACATGGAAGACACTTTATATTAAAAAGTCAGAGAAGCGGCCGGG
CACGGTGGCTCATGCCTGTAATCCCAGCACTTTGAGAGGCCGAGGCTGGCGGGTCACCTG
AGGTCAGGAGTTCGAGACCAGCCTGACCAACATGGAGAAACCCTGTCTCTACTAAAAATA
CAAAATTAGCTGGGTGTGGTAGCACATGCCTGTAATCCCAGCTACTTGCAAGGCTGAGGC
AGGAGAATCGCTTGAACCTGGGAGGCAGAGATTGCGGTGAGCTGAGATCGCGCCATTGCA
CTCCAGCCTGGGCAACAAGAGCAAAACTCCATCTCAAAAATAAAAAAGTTGGAGAAGCAA
ATTTCCTCTTTTTTCATTTAATTTTTCAAAAAAAAAGAAATCCAGACTCTCAAATTGACT
CATTAGCTCAGTTAAACTTTTTCGTAATGTCATATTTACTTCTGTTAATTAAAGCAAAAG
CTTTGGGAAATATTTCCCTTGGGAAAATATTCCTGGTGACCGCTTCTTAAATAAATAAAT
AAATAAATAAATAACACCTTCTAACCCATTAGTTCCATTTCCACTTATTTCCCTAATTTC
ATGGCAATCTTCCCATTTTAACCCATTTGGTGTAATTGACCAAGTAATCAAACCCTAATT
TCAAGTTTCCTGACCCCTTCTTGATCAGTTTCTGTTTATCGAAACGGCTATTTTCTTGTT
ATGCCATAGGGTCCAGAAAGAAATATTTTTGGCATCTTCTATGGCAGGGTTGCCCAGCAG
CGATGCAGCTATATATACTTACATTCTCATTTGCTTACTATATATATATATGTAGCTTAA
TTTAAGCAAAGCCCTTTCCGTATAGATAGAGCATCTCAAGTAGGAATATGTGATGGTGAA
TTATGTAATGCTCTTTTCATGAATATTACTCACTGAGCTTTAAATGCTATTTGGAGGTTA
TTTCTGAATATGCAAGTCCTTGATGAGGTCCATGTGTGTGCCCACCCTACTCTAGCCTAG
AGAAAAGGAAAGAGAAGAGAAATGTATTAAGAACTTGTGGCAGGAAACTGGATGATGCTG
GAGGTGGAAGCCAGGAAGTTTAGGAGAATTTAGGGACTCAAGAACCTGATTATATTTTAG
TATTATTGTTACTGTTGTTTAAAATTTCAAATCTTTGGCAGGTATGTGCTGAATAAAAGC
CCAAATCTAGAAGATAGAGTGGTGGAAACATATATATATATCTTTTCTCTGTGTGTGTGT
GTGTGTGTGTGTGTGTGTGTGTGTGTGTCAGAGAGAGAAGCCATTCCATTGTGTGTGCGT
GTGCATGTACATACCTAAGTATTCTGCAGACACAGCTTCATATAAAAGAATCAGGGCCTG
ACATACAGAAACAAGTAATTACTGTTATGCAATTATGAGCTTAAATTGTAAATCCACTCT
CCTGTAAACTTCATACACAGCAAAATTATGCAGAGGCAATTTCACTTGGTGGATTAAAGC
CATTTATCACAGAGTAAATCTTTGCCAGATCCTTGTGAAAGGAATAGAGCACTAGGGGCT
GCCATCTACCTAAAGAATCAAAGCCTAGTACACATCGCTAATACCTCTCTCATTTGCATG
CATAATGACCAACTCTGAGCGTAAACAGCGACATGCTCAAACCAGGTGCTTTTGTAAGCT
GCCTGCCCTGTATTTGAGGGCATGCATTCAAGCTGCCCGATAGTCACCTGAAAAAGGCAT
CCAGGTACTGTTTTGGAGTGTGATCCCAAAACTCTAAAAACATACACAAAGCTTAAATGG
ACAATTTCTGAAATACTAGAGTGCAAACTGACCTCACTCATGCTTCATCTTTGTCAGCCC
CTCTGTGCTAGATGGCTTTGGAGGACAGATGAAGTGGGGGAAGGAATGGGGAGAGACATA
TTAGTGCTTCCTCCTCAGCTCTCCTTTCCTCTCTCTTTCCCCTTCAGCTACCAGAAGAGG
CTGCTGAAGGACCTTTTGCACAATTTGGCAGTCATACTATTCTCAGGCAAATTACTAGTA
GTCATTTTTGAAAAACTGAAATTCTTCTCAACTCAGGATGCAGAGCCTGCCCATTCCCTG
TCACTCCCCACTCTGGTCCTATGGAACATGAAGAATGAAAAATCAATAAATTCTTTAAGT
GGTTTTGAGTCCCCACTGTGTTCTGTGCACAGACCTAGAGGCATCCCCTGCTGAGCTTCT
CCTTTTGCCCACATGCTGGATCTGGGATGATTCTGGCTTCACTGTGAGTCCCCTGTTCTG
TGATAACTTTACAGTACAGAATCCAGACAACTTGTGCACCTGCTGTCAGTGATAAGGTCT
GTGATTGCTCCTTCACTACTAAATACTCGTTCCACCCAGGACGTGAATCTCTAGCACTGG
AGCCATTTTCAAATCAGTGCCTGTGGTCATAAGGAAGTGTTTGCTGCCCTCAAATGCTTG
CAAACTATTTTCCAAATGGGCCTACACGGGCTCTAGGATTTTCCACTTTGAAAGAATATT
TTCATTAAGCATGTCCACTGTTAGATAGGCTTTCCACTGGAAAGGAACAGAGGCTCAATG
TTGTCATCCTAATCCACGGGGGCTTAATGAAAAGCCTAGCCACAGGGAGGGAGATGCCAC
ATGGCAGAGATCAGCCACTGTCTACACACCTTTAACATCGGCTCCAGGACCCATCACGTC
ACCATGTTAGAGGCAAGAGTGTTCCCGAATCTTTCCTTTGGTGTTCTGCTTCTGATTGTC
TTGACCTCCTCCTGGAGGGAGGGAGGGTGGTAAATGTGTACTCTTCTCTCACTACCAACC
GACTGCTTATTTTAAAATTTTCCTTTCAAAATCCCAAGTGAAAGAATGCATTTAGCCACA
CCATGACACAGTGATGGAGAAGAAGCTGGGAACGTGATGTGACAAGGATCTCTGTCACTC
AAACGATGGCCTATCTGGCCAAGTCACCCATCTGACACTCATTCCCGAATGCCCATGGCA
GTGGAATTGTGCTGTCTCCTGCCTGGGCTCTGGCCTCTGCTCTGTGCTCCCTCTTGCTCT
GTCTGCCATGTTTCTGAGGGGCCTAGAAGCTTCTTGGTCTGGCTCAATGTTTTCAACAAA
GAACATTTCCCAGTCCATCAGGGATAAGCTTTAAAAAAATTGAGGCTGAGCTTTTGTATC
AAGGCATCTCATAGGTTTCTGGTCAACCCAAGGGTTGGCAGTCAGGTGCCGCTTCTTGAT
CAAATTCATTAGATCTGAGGGTTTAAAACATGACACGGAACATGACGCCTTACATAGCAT
ACTAGTTCTGGCTACTCTCTTCAGCAGGACAAGCAGGTTGGGCCGGTGTCTAGAAAGGAC
ACATTCGACTTGTCAGTTACCTTAACTGACCCTTCCAGTATAATGTCAGGCCATAAGGAG
GCTGTATTCACAGGGACAAGCTGTAATCAGCTTGCATTTCTCATGTTTGCATATAGATAT
GCAATACTGGGAATATGATTAATGTTTTCCATAGAAATATTGGCTGGAAAATGTAAATTT
TCCCACCTAAGCCTTTAAATCTATTATTTTACATTTTATGAGCTTGGATTGTGGTGGCAC
ATGGGATAATTATAGGAAAAGAACTAATAACAACTTACAAGAAATAAAACGAGATGTGTT
TAGGCTTTAGGGAATGTTAGATAGAGCTGGATAATGGCCAGCCATAGAATTAAAAAAGAG
GACTACTATTAATTAGACAGGCAAAGTAACAGAGAAACAGAAAATATAGGTTCTGGATGG
CACCCTGATTACGGGAAATGAGGGGCCATGTAGCTATCAAAAAGAATTATTCAAGTAGAC
ACAGTAATTACCTTATTGCCTATCCTGTTATGAAATATATAGCCACTGGAAACTCAGTTG
GGAAATTTAGAGGGGCAAAAAAAGGATAAATATTTGTGTTCAACCTATATTATTCCTGGA
CTCAAACATTTACCATGTTCAGTTATGAATCTTCCTTGTGAACTATGGCCCCGTATGTTT
AGTTTAATCGTGATTTAAGCAAGACAAATGAAACACTTTCAGTTTACATGAGTTAGGAGA
ACGTCTGAGCTGTTGACAGAAAATGAAAGGCTGTCAACAGCCTGTTGCTTTGCTTGTATA
TGACTTGCTTAATGTCAGAACCCTGTTTTCAAGTCACAAGTCATCATGTTATATTGTCAT
CTCCCTGCATCCATTGCCCAGGTAGGTTGCACGAAAGGCACATACTCATTTTGTTGTGCA
CAGGCACATACTGTGTTTGCTGTGCATCCTAGCAGATGTATAGGAATACACTGACCAGAA
TCTATATGACGGTCAAATGCCTTTCATTAAAAAAAATTGGATTAATGTTGGTTCAAAGTA
TAATAACAACATTTAATAACACTCATTTATTAATTTGCTCTTTTAAAGACACATTTCTTT
GCTCTTTTGTGCATAGCAATACATGGGGCTCAATGACAGCTGAGGTGCAATGTTTAGGTG
ACAAGGGCACAAGGAACATGAATGGGCTTCACCTATTCATGGTGGACTCCAAATTAGCAG
TTTTCAGCCTCAGGGAGCTTTTGATCAAATTGTGAAGAAAGACAATAATAAAACCACAGC
AGCTTCTGTAACAGTTAACCTTTATTGCATGGTAGATATTTTACATATATTTCAAACATT
ATACAAAAATCTTGGAAATTATTGCCTCCTTTTCACAAAGGAAGAAATTAAAGGTTAGCA
GGCTTAAGTGCAAGTAACTAGACATAGCACTCAAATTTAGGTAACTGACTTCAAATCCAC
ATTTTTCTACTATATCATGTTAAATAAATAAAATAGTGAAATAATAAATATCAGCACTGT
AGGTAATTGCTGTAGAAATTCAGAGAAAGGGAAGATCAACACAAGAGACCAATTAGTTTT
ATGCTTGCTTGGTAGACACATGCACTCACACATATACATGATGATATATACATATACACA
CACATATATCTATACACATACACACATATACATGATGATATGTACATATGCACACACATA
TCTATACACATATGCACATATACATGATATATGCATGGACATACACATATATCTCTACAC
CTACATACATACATGATGATATATACATATGCACATATACATATGTATCTATACACATAT
ACTTGATGAATATACATATACCCACAGATATACATATATATCTATACACACATATACATG
ATGATATATACATATACTCATACATATATATCTTTACACACTCACAGATACATGATACTA
TATACATGCACACACAGATATACATATATATCTATACACACATATACATGATGACATATA
CATATACACATACATATATATCTATACAGACTCACAGATACATGATGATATATACATATA
CACACATATCTATACACATACACATATACATATACACACATATCTATACACATATACCTA
TACACACATGTCTATACACATATACATATACACACATATATACATATGTATCTAGACACA
CATATACATGATATGTACATATACACACATATATATCTATACACATATACATGATATATA
CATACACACTTACATGTATATCTATACACATATATGATGATAAACATGCATATATACATA
ATGATATATACATATATGTAATGATATATACATACACATCCACACGTGTATATATATGTA
TTTATAAATATTTTATTTTTATTTTATTTTATTTTTTGAGTTTCGCTCTTGTTGCCCAGG
CAGGAGTGCAATGGCACGATCTTGGCTCACCGCAACCTCCACCTCCCGGATTCAAGTGAT
TCTCCTGCCTCAGCCTCCTGAGTAGCTGGGATTACAGGCATGCACCACCATGCCCAGCTA
ATTTTTTTAGTAGAGATGGGGTTTCTCCATGTCGATCAGGCTGGTCTCGAACTCCCAACC
TCAGATGATCCGCCCACCTCAGCCTCCCAAAGTGCTGGGATTACAGGTGTCAGCCACCGA
GCCAGGCCATATTTTATATTATACATATATATTTATACATATATATCTATACACATACAC
ACATATACATATATTATGCTTATATATTTATACACATACATACACACATATACTACAGCA
AAAGAAAGAGAAAAGGAAGATTGAACTCCCCATAGGAGTGTATAGTCTAAGAAGAAATGT
AGAACATACCTATGTGAAAAATGCAATTCATCAGAGCTGCCATATAGACAAATACTGAAC
CTCACCAACAATAACTGTCATTGTAGTTTTTATTTTGTATTGTCATAGAAAAGGTGGCTG
TATCCACCACCGGTCCAATTTCCACTCCATGGCAGAGCTGTGATGGAAGATAATAAATGG
AGGTACATGTATTAGGTTGACACATACGGATAGGCAGAGCTTTTTCCTGTTTTGCTCAGG
AAGGAAACCTTAGACATAGTTACGTCTTATGCCTGGATGTCTTGAAGCAACATACTGAAG
TAGTGCAAAGGTTGACTAATCCCCACAAACCTGCCAGGCCAGTTGCTGAAGGGAGCAGAA
AACCAGAAGGAAAATTCAGATTTCTTCTCTTGTGTTGAAGCAAAAGTAGTTTTGCAATGT
GTTGGGTCAAGGCTGTCTGGCATTCCAAAACTAGTTAGAGGTTTCTTAGAAACTGGACAT
CGTAGAAAATAGATCCTTAAAGCAGGCCCGATCTCCCAGGTAAAAGGTGCCCTCTAACAC
ATTTTGTTAGAACAAACTGTTTTTGCTTTGCTAATATGGCTTATTCATTTGTTTATGTTA
TATGTACCATATACAATATGTATTACATTACTCACATTATATTCATTATATTATTCATTC
ATCATAGCTTTATTTATTTATTTAGTGGAGTGTGTCCACTGAATGTACTCACCCTATTGC
TGAGATTTATTCTGACTTTCCTCAAGGGAATTCTTTCTTGAAAAGCCGACCTGTCAAATT
TCAACGGTTATATTGTGCTAATAACATCATTCTGAGATGTTAAACCCATTAGTCAAAGGG
AAAATAAAAACTTCTTCCCCATGCGTTTTCTCCCTCTGCCCTTGGATACTCAAAAATATC
AACATAGTGATTAGAAAGACTGCATATTCTTCCCCAGTGAATGGGACCTTTGTAGTAATG
GCCTAGCCAGATAGCTTTTTGTGTCTTTAAACATAGTACAATGTTCAATTATAAAGGAAT
GTAATTGGGTTTCTCATGCTACTCATGAACTGATGGCAACCCCACACCAGGAGCTTCTCT
TTTATCTCGTGTTTCTTGCACATTCATGCATGTGTGTGTATACATCCAGCATTACAAATT
CATAGCTTTCTAAGATGACTCTTGAATAGGAAAATAATTCTTAATACAAATTCAGATCTT
TTGTTAACAATTAATTTCAAAGCTTCAAATATGCAGATTAATACAGTCCAGAGTGGAATG
TCAGCCTGAGATTCAGAAATCAGTACTCAAGTAAGAGGAAGCAGAAGGGGAAAAATTGAA
CTCTCTGAGTTTCTGGAAAGTGCGAATTGTTAATGGTTGTGCCTATGTGCTTCAGGTTTG
CTTGTAATCAGAATTAACTGACAGGTTCTTCCCACACTCTTTGAAGAATTTAAGTATCAC
AGAAGCTAGAGACCTGGAAATTGTTGTTCTAAAGTTGAGTTCAAAATGACAGCTGGTTCA
GGCGTACAAGAGCAAAGCTCTTCAAGGTCCATCATCATCAGCCTTGGTAAAAGCAGTCAT
TTTGTTTGTTTCTTCTACTTCAGAACCACGTAACTGAACCCTTGTGGCAGAGCAAGGCAT
GCTTGAAACCATAGTCATGTATAAAAATATTCCATCTATAAAATTACATATTTCATAACT
CCTGGTTAAATCACTGATAGTAGTGAATTTTGGGAAACAGAGAGCAGCAAGGACACTATG
CCCTACCTTCTATTACTGAGGGAAAATTATAAGTTTTGTATAAATTCAGAGAGGCTAGGA
AATACACTGTTAAAGCAGGAGCAAAATACTGCCAGGGAAAATATTTCAATCACTGAAGCA
ATGGAAAGTCAGGACCATTTTCCAACTGACTGAAAAAGAGATGATTTGAATGGAAAGTTC
TTATAAAATATTAGAATTGAAGGGAGTTTAGAGAGCACCCCGTCCTTAAACAGCTGGTGA
AATTAGGACAATGTGTGAGGCTGGATCAGGGTTGGCTGCTAACCTTTAATGCCAGTCTTT
TCCATTGAAAAGGTTGCTGTTTTAAAGTTAGAACTTCTTATTGTTATTTCAGGTTAGAGC
CAAGTAGGTATGAGATTAAAAGCAAGTGTAAAGCATAGGCATTTTGAATATTTACTTCAG
TGCCACACAGTTAAACCCTATCCATAGAAAAATACTCCCATAGAAAAAGACAACAATATC
TTCCCATGACTTGAGTGTGAAAGGCGTAAGTCTCTTTTGTGTGGCAAATCTTATATCTTC
GAGGCCAAGATTGGAAAAGTTCTGATGTGTCCTGAGCAAATGGTTTCCCGGGATGCTGAT
CAAAAGAACAGTCAGAGGTAGATTCTGGGAGTTTATTCCAACTTGCCTTTTGACAAAAGT
TAGGGAGACTATGGGGGAAAGCTCAGTGTGGCTCTGATTTGCAGTTGAGCTCCTGCTCTT
GGAGGGATTCTGGAAGGCCAAAGCTGGTGTGCTGACCCAACAGGTTCCCGGGACCTTTCT
TAATTGTGCTACCTGTCCAGAGTGACCCTCCTAGATTCTGAACCAGCCTCTCAGGATGAG
TACGGTGGCAAATTGTAGAGACCATGGTAGCAACTTCTGCCCCAACCCAAGCTCTGCTAT
TCCAGAGGGCACTTGGGGCCATACCTAACAGCCTTAGGCAAACTCAACAAAGGAGGCCAG
GCACGGTGGCTCATGCCTATAATCCCAGCACTTTGGGAGGATGAGGCTGGCGGATCACCT
GAGGTCAGGAGTACGAGACCAGCCTGGCCAACATGGCGAAACCCTGTCTCTAGTAAAAAA
TAGAAAAATCAGCCAGGCGTTGGAGCACTCGCCTGTAGTCCCAGCTACTCGGTAGGCTGA
GGCAGGAGGATAGCGTGAGTCTGGGCAGCAGAGGTTGCAGTGAGCCAAGATCACGCCACT
GCACTCCAGCCTGGGTGACAGAATGAGACTCAATCTCAAATTAAAAAAAAAAAAAAACAC
CTCAACAAAGGAAACTGAGCACCACAGACCCACGCTTCCCTCCCCAAGTTCCCTACCTCA
TCAGCTGATGTAACTAAGTGGTGATATTTCCAATTTCTACCACTTAGCGAGATGAGGGCT
TTGCTTTGCAGAAATGAAAATCTAGAGGCCATGGTCAGGAGAGAAATATTATCTTATCAG
AGTTATTTCTAAGGATTTTGAATGACTTAGTGATGATATACAAAATCACCTATTTTTAAT
GAGGACCTCATAGGTGATGGAGAGGAACGAAATATAATAAATGAGAATAAATTCATCAGG
ACACTGAGAATATATTGGGCTGTAAAATTTTATTTCACCTTGATTCACTGTTCTGATTTT
TAGATGGAAAAAGATTCCAACATTAATTTTGCAATAGTTGTTATTATCCTTACCTATCAA
AATATTAATAAAGTGAGAAATTAGTTAATTTATTTAAGGATATCCATAAATCTGACAGAG
AAAAGTGGCCAAGGCCTTGTCTGGGTGCCCATTGTGCCCAGAATATTCTAGTGATCATTT
CTAAGAACACAAAAGAAATCTAAATCATTGCCTCTGCCTTCTAGGAGCTAATAATTCTGG
AGGGAGATAAGATACGTAAGAGAACCCTAAAGTAACAAGAGGAGGCAGATTTGATTAAAT
TCTGCATTGAAGACTTGAAGGCATAGGAAATAAATGCCAATGCAAACATTGCAAGATGAG
AGGAATAATGTGAGTTAGACTTTGAAAGGAAGGTAGGAGCTGAAGTAGAGAGAGTATTCG
GAGAAGAAAGGAAGAAATCATTCCAGGAGAAATGAATGTAAGGCATTTGCATCAGCTGAG
GTCATTTGGATGATATAACCACCATTTCTTTGTTCTTCTTTTGTATGTCAGTTTTGCGCA
CAATGCCTCTGCTCTCGTTTCCTCTTGAATCACCCAGGTTTAGGTGTTTGTTTTCCCACT
TCCCTGACACTGATTTTGCTGAGATCACTAATGACTTACTTCCATGCTATTAAATCTAAA
GTGAAATTTTCACACCTCATCTTACTTGGCTGGTCAGCAACATTTTGTACTACAGACCCT
CTCTCTACCCCATTGGTAAACCTTCCTTGTGTGCCTGGTTTCCAGGACAGCCCCCTCTGT
TAGATTCTCTCAAGCCATCGATTACTTATTCCAAGTCCCCTCTCACAGTCCTCATCCTAT
CCCTGATTTTTTTTTAACATTGGAGTATCTCAAGGCCAGGTCCGTGGTTCTCTCATCTCC
TCCATCCATACCAACTCCCTCAATGATCTCAATTGCTATTATGATTTTTAAATACTATAT
ATGAAGAGACAACTCCAAAATTTATATTCTGAGCCCATAACACTCTTCCAGACTCTATAC
TCACACAGCTGACTCCTTTTTGACATCCTCACTCAAATGGCCAACACTCATCCTAACCTG
GACTCTTCATTCCCACCATAATTTGCCCCACCCTCAGGTTTCCCATCCCAGTCGATGGCT
ACTCCATCTTTCTGCGTACTTGGACTACAAACTTGGAATCTTTCCCTACTATTCTTTTTC
TTTCTTTTTTTATTTTTATTTTTTATTTTTTTATTTTATTTTATTATTATTATACTTTAA
GTTTTAGGGTACATGTGCACAACGTGCAGGTTAGTTACATATGTATACATGTGCCATGCT
GGTGTGCTGCACCCATCAACTCGTCATTTAGCATTAGGTATATCTCCTAATGCTATCCCT
CCCCCCTCCCTCTTTTTCTTTCACTGCCTATATCTGGAAATTCTGTTGGCTATTCCTTAA
GAATATTTCCAGTTTCTGACCACATCTTACGACCTCCATTGCCACTAACCTGGTTTACTC
TGATAACCTCTGAATAAGTCCCTGTTTCTTTTTTCCATTCCATTTTTTTCTCAACATCTA
TTCTCAAAACAGAAACCAGAGCTATCCTTTTTAAATGAAAGGCAGGTCATATCATTCCTC
TGTGAAAAACCCCTTGGTCAATTCCTAATTTCACTTAGAGTAAAAGCCAAAATCCTGACA
TGACCTCAAGGCCCTTCATAATCTAGGAGCTTATTAACCTCTCTGATGGCATTCCCTAGA
ATTGCCCTGCTCACTTACCCTGATGGGCCACAATGACCTGTTTCCTTTTCTCCAGCACGT
CAGGGACACTGGTGCCTTAGAGGCTTTTCACTTTTGTTCCCTCTGCCTGGAATGCTCTTT
TCCAGGTATCATGTAACTCACTCCTTTTCCTCCCTCAAGTTCTTGCAGAAGTAAGGCCTC
CTCTGACCACCCTATTTAAAATTGCAAACTGACCCATTCCCAGCCCTCTTGCTTTCGCAT
TGTTCATTGTCTATCTCCCTAATAAAATGTAAGCTCCTTTAGACCAGTGATCCTTGTCTG
TTTTGTTCAGTAACCAAGATGACATAGTGAGTGCTCAGTAAATATTTGCTGGTGAATGGA
GAGAGACTGATCATGGCCAATTTATGGAAAAGAGGATATTATTAGAAGTACATAGGATGG
ATCAGAGAATCTTAAGGAAAGTGAAGAACTAGGTTTGGGAAAGGATTAGAATCCATCTCT
GTAGGTCCCTTCCATCAGGCTAAATCAGGAGATTTATCCAGCTTGATGTTGAAATTCCAG
GAAGAGAGCCTTGCTGGTTTAGCTTGGTCACCTGCCTGATCCTTGGCCATGTGTGGGTGG
GACAACTTGGTTGACAGTTCTGTCAAGATTGGATCAAATGGGGGAAGACTAATTTCCCCC
TTTAAAATCAGTGTGCTGTTATTAAAAGAAGGCAGAATGAATAATGAGAAGGCAAACACG
ATAGACATCCTATTCAGTCATCATGCAACCCACATTCATTGAGCACTAATTATATGTCAT
GCATTGGGATACACAGGGGAGGTGGCAGGATAAGGACAGTCATGTAAGCAATTTTGTATA
ATAGGAAAGACAAATGTCCCAGAGATTTATACAAAATGCTATGGGAACACAGAAAAATGT
GTGACTGCTTCCGTCTGCAGAAGGAGAAGGAAGCAGGTAGAAGTTTTTAGAGGACATGGA
CATGTTTTTTGAATGAGGATATTAACAATCTCAACCTTCAGCCTTCTCATCTATAGTTGC
TAAGGAGCCCATCTGAGGTCCTTGCTCCTATTTCCTGCCCTGGGATGGAGGAATATACTG
GAGGAAATAGATCAGCCCAATAGTTCAGAGATGAATAATACCCCAGGAACTTGTCACTGA
TCCCACTCCACAATGAAACGACCGGAACAAAGCCTTACGGTGAAGTATGAGCATGGTGTC
CTCAGAGTGAAGAAGCCAGTCCTTCAGCAAAAGGAGATGCACACTCACTAACCCTAGCAA
AGGACAGAGAAATGAGGCAGAAATGATGCGTGGTGAAATGCACTGGCAGGCTGGCTTTGA
AGCCTCATGCTTGAGAGAGTTTCTTCACTGCTCTACGACTCACCTTTGAAAAGGATATAG
TAATGCACCAACTTTTATTCAGAAGATTATATGAGACCATGAATGACTGTGTGTAGAATG
AATAGCACAGTTCCACCACAAAATAAACAGCCGTTAAGTGTTTGTTCTTTCAGTGAATGC
TTGCTGATCACCTCTGCATCCAGATCTTGTTCTAGGTGTAGCAATGAATAAGACAGAAAA
AAATCCCCGCTTGCCTGAGGGTTGCACCATAGTGGGGAAAGCAGACGGTAAATACATAAT
GTGTTTCATAATATGAGGTTGGTGTTAAGAGTCATGGAGGAAAATAAAGCAAAGCAAGAG
GGATATAAAGTAATGGGTGATATCTAATAAAGGGTGTCAAGGAAGGCAGCCCCAACAATG
TGACATTTGAACAGCATCCCAAAGAAGATGTTAGTATACATGCAGGTATATATGTATGGA
TATGAAAGTAGACATAAGCATATGTGTGTGTGTGTTTTCATATGTATATGATTATATATC
AATGCAATTGCACCATAGTTTGTGGTTAGAACTAAGAAAATGGGCCGGGCGCGGTGGCTC
ATGCCTGTAATCCCACCACTTTGGGAGGCCAAGGTGGGCAGATCACTTGAGGTCGGGAGT
TCGAGACCAGCCTGACCAACATGGAGAAACCCCGTCTCTACCAAAAATACAAAATTAGCC
GGGCGTGGTGGTACATGCCTGTAATCCCAGCTACTTGGGAGGCTGAGACAGGAGAATCAC
TTGAACCCGGGAGGCGGAGGTTGCAGTGAGCGGAGATTGCGCCATTGTACTCCAGCCTGG
GCAACAAGAGCAAAACTCCATGTCAAAAAAAAAAAAAAAAAAAAAAAAAAAAAGAAGATT
TCTGACATCATCCTGAAAAAATAAAAATATATAGAGTGGTTTTATTACTAAAAACTCAAA
TGCAGTGCTATAGACCTCACAATCATGCCCATGCATTTCAAGCTGTCCAGGGTTGCGAAA
ATTTCAGTGCTATTTGTGTCTTAGAAACTACTTCACTGTGATCATGATCTTCCAATTTTT
GTTCAAAATCCTGAAAATTTAACTTGGCCTAGTATGTCTTTTGGACTCTGAGGCTTTTTA
GATTTCATTAAAATGGAATTCAAGATTAAGTGATATTAAATAGAGCTGTAGATTCTTCAA
GCTTGATGTTTCCCACTATGTTTGTGCTTTAAAGAGAAGCTTTTTTTTTTTTTTTTTTGG
AATAATCATCAAAGGAATTCTGAAGCATTTCTGTCTTGACTACACCTACAGGCTTTCTAT
TTTCAGCAAGCTCCCTCCTAGTCAGAGACATTGCTTAGATTTTACATTTTGCTTGCTCCC
AGTCAAGTTCGTGAGATTTGCCATTTTAATTTTATCTTCAAAGCTACATTTTCCCCCTAA
AGACATGATCAACCCTCACCACCTGTTAGAATTAAATAAAAGGACAATTATTAGTAGCGT
TCACATTAATGTTTTTATTCTTTGCTGTGGTATTTCTCAAGTGCTCTGAATGGGAAGTTA
TTAGGTCAGTATTTTATGAGTGTTTCAGAATTAAAGTTGAGCAAATGTCGAGTGTTTCCC
TTATGCGAGAGTTGGCAACCCCTCCCGCTAGTAGCGATTCTTGAGTTTTATTGGGTTATA
AAATCTTGTAAATGCAAAGCTTTGCATATTTTTTCTTTATTCAGATTTGTTATTTTTTTC
CCAATTGGCATTTTTTGAAGAATGCTATTTGGCAAGGAACAAGTCTTAACTGAATGGGAT
ATTGCAAGATTTCTGTCCTAGTGCCTTTTTCTCCATCTTTTTGTATATCAAGTGAACAAA
AGGAAAATTTAATAAATGATGTTGTTCTTTATGCTTCAAGATTTGAAAGGAAATGCAAAA
TCACAGAGAAAATAAAATTTTTGCAAAATTCTGAATTGGAAGATACCTAGTGCTGTAAGC
TCTGATTGTATTAAGAAACCAAACTCAGAAAAGAAGAATGACTTTTAAAAGTTAGTGGTA
GAATTTAGTGGTGGGATGCACATCAGAATCCAGGATTTATGATTCTCAAATTAGTGGTGT
TTTAACCATAACACTCTGTTTTCCAAAGGCTATAGATAAATATATGGTCTGAATCAGCCT
TTTGAAATAGACTCATGTTTCTGTTTTCTTTAATGAGTCATCAGATTTCCAATGTAATCA
ATATCACTTTCCAAAAGCATCCTCTCAAACTACCCAATGGCAGCTAGTAATCTGAGTGAG
AGTATAGTGTGAATTCATGTGAACTAGAAAGAAATTTAATCCAAAAAGCATTTATTATGC
AACAACAAAATGCCAGGCACTCCGCTAAGTCCTGGAGCTATAAAGAGAAATAAAATGCAA
TGGGTGCAGAGTTTAAAGTCAGAGAGCTTTCAGTTGAAATCCTGGTTCAATCACTTAGCA
GCTGGGTGACCTTAGAAAAATAAGTTAATCTTTCTGAGCCTCAACCCACTTGGCCTATTT
ATGAGAACAAAATGGAACATAATCCATTGTAAAATTGTTAGCACTTTGCACACATAGTAG
GCCCTCAAATATGAGACCCCTTCTTCTTCCTTTAAGTCATAGATTAATTAATCTAGTAAG
AGAGATCAAACTATGAACAGGTGACTATGATACCATTTTATAAAGATACAGTGGAGTTAC
TGCTGAAGTGTTAAGGGTATCCTTGCTTTCTCCTGAAAGGAGGTGCCAGGGAAAGCAGAG
GAAGTACTTGGATGGGGAAGAAATTTGCCAGGCAGACAGGGTAAGGAGGGTAATTCCAAA
CCAAGGGAACTGCCCAAACAGATCACGAGCCTGAATATGCTGGGCATAGAGCAGCCCTAT
GCAATAGAAATTCATGAAACTTTACCTTTTTGACTAGCCACATTAGAAAAAGTAAAAGAG
AACAGTTGGAATTAATTTTGATACTACATTTTACTTAGCCTGATATATATCTAAAATAGT
ATAATTTCAACATGTCATCGGCATAAAAACTTCAAGAAGTATTTTACATTCTTTTCCCCA
TACTAAGTCCTTGAAATTCGATGTGCGTCTTCCACCTCCAGCATGTCTCAATTCATGCTG
GCCACCTTTCAAATGCTCAGCAGACACATGTGGTGTCTACTGTTTGTCTGGTGGCTGCCA
TATTGCTCAGCACAGGTAGAGTAAGTGGTGTGAGTGTGAGCAGCATAGGGATTAGAGAGA
GTGGGGAACGTAGAGGGGAGGCAGGGGCCAGATGACAGAGGGCATTGTAGGAAGAGTTAT
GGATGACCAGATCTGTTTTTGACAGAGATCACTCTAGGGGGCTGTGAAGAGAGAAGGGGG
CCATCACTCAGGAGGTTGTCACAAATGACCTAGACAGACTCTTGCTTCTTCTTAAAATTT
ACTGTGTACATCACTCATCTGAGGATCTTGTTAAAATGCAGATTCTGATTTTCTAGGCCT
GGGGTGGAGCCAGGGGTTCTATATTTCTAACAAGCTCCTGGGTGATGCTCATGCCACTGA
TCCATGGACCACACACTTAGAGTAGCAAGGATCTAGAATAAAAACCAAGAAATAATTTAC
AAGATGATATTTCCTAGAGAGAGAAGAGAGAAATTCTAGTTAATAATCCCACTGAAAACA
AATGACATGTGTACTTTGCAGTCTAGAGGTAAACTACTCTTGGCAATGAGCCCCACATTG
AAGTTGCCCTTCTCGGGTAACTAGCTGTGTCAATTAAGGATGTGAATGACAACCATTATC
TTGCATTTCATTTTTTTTAACCTTTCCAGGAAACTCATTAATTTATGTTAAAAGGATAAA
GACATTTTGAGCACAAAGTGCCTGTGATTTAATGCTCCTGGGGAAGAACATTTTGATTCA
CCAATGAGTTGGGAACCACAGGACTGTAACAAAATTGGCCATCTGAAGGTTGGATGTATG
ATTAATAGGTGCTACTGTTTGAGTCAGGTAACATCCAACCAAACAATGTGGGAAGAGGAG
AGGGCGAGAAGGGTATGGAAATAGAATCAGTGAATTTTTCATTGTGCCCATACATATTAA
ACAATTTGAGAGAGGTCAGTTGATCTATATAAGGAACAACATCATGGTTTTTGAGTTGTT
TTTTTTTTTTAATTCTTCCCCTTTTTAAATACTTAGGTAACTTAGCCAAATGTATTAACC
TTTTTTGGAACAGAGTGAAAATTTTCTTCAGGGGAAGTCTTGATAGAATACTGTCTCCTC
TTAGCCAGACCTTACATTTTTAAGAAAAGAATCAATTCCTTTTCTTAAAATTTCTTAAAG
ACCCTTGGCCTTTCAGTAAATTTAAGTAAATAAAGAATTAATATTCTAAGTTAGAAAATT
TTCAACATATACATCTGTGTTCCTTTAGAACCCAAAGATTTTAACTCTGTAGCATACTGA
AACTTTGCCAAAACCAACGAAATTGTTTTATTTTTTTCTAGGTTAAGTTGAAAAGACTTG
GGAAAGAAGGAAAAAGAATAACATTTGGGGGTATATAGGGTAGGGAGATTTAATTGCTGT
CATTTCTAAATATGCATTTGCTTTTACAATATTTGAGTGCCCTTTGACTTACGTAAGCAT
GGGCATGCTGTTTGTATTATAGCAATTATGTATAATGCCCAATTTGAATGAAAACAATTT
GAGAAATAAAACATAGTATTTCTCCCAGGGCATGCTACTTGGAAGACTGCTTGATGCCCC
AGACTGTCTGCTATATTGCTATGTATTTCATGAGACCTTGTTCCCAGTACAGACTCTGAA
CCAGCAGCAGTATTTATCCTGACTGTTAACTGAATATCAGCATAGTAATGCTATGCACAG
CAAGATGGGTCTTTAAGATGCCTCTGCAAAATGAATGCTTGACTTCGGATGTCTTGATTT
TTTGACTTGTGGTCTTTAATTGATAACCAATTTGATTTCTAATCTTTGATTTTATGGTCG
GATTCCCCACATATCTGCTAGGCATTGGTGTGCAGAGTCTCTGCAGACACTTAAGGAGAG
AAGTAAGGTGGGAGATATGGTTTGCAGTAAATGAAGGTAGCATCACACAGAAAAGAGCTT
TTGTTGGACCACACGGCAGATGAACAATGGAGAACCCCAAAGCTAGAGTCCATAGCAATG
AATAAGCAGATACACAAAGTAGCAACTAATATCTATCTTTTCCCATTAATTTCCGGAGGA
AGTGCTGGACACTTTTGTAAAATTCTCACTCTGTGTGCTGACACTGAAGAGCAGTTATTA
TCGCCTCCATTTTACAGAAGAGAAAATTAAGACTCAGAAATGTGCTAACAAACTTGCTCA
AGGACACAAAGTTTGTCAGTGGAAGAGCCAGACATTAGGCCCAGGGTGTCCAGCTCCGAA
GCCTAGGAGTGTGTGTGTGTGTGTGTGTGTGTGTGTGTGTGAGAGAGAGAGAGAGAGGGA
TATGAATAATGTAGGACTCCAGTTGGAGAGAAGAGAACTGATCCTGCCAAACCTGAGGCC
TTCCAGGAGTAATGGAGATGCCTAGTCTAGGTGTGCACAATAGATGAAGCGGGACAGATT
GATAACATGAAAACCCCACTGCAAATTCTGTAGCAGTCCACTTGCAAGCAGCTAAAGGGC
AATCAAGTGCTTCCAGTGGCTCCAGGGAAAAGATTCTATAACAAAGATCAACAACCAAAA
GGCATACATTCACGGACTGCATATTGTGCAGTGATTCAAAGGCAAGCACTTCCACTGAGT
TTTCAATCTGGTCATCAGTACATTTGTCACTGACTGACCCTGCAGAGTTTGATAATTGCA
GTGGCTCTACCTATGGGACATGCAAGTGGAAGGTAACTCATCGGTTACTTCTTTCCAGCA
GTCATTCCTGTGCACCTTCTCCATAGTATTTTGGAGCCTACAGACTAGGAGGAAAAGGAA
ATAAACAATAATGCAGGAGGATAGCTGCTTTGCTGGAGGAGGTAGCCAGTACAGTGGGAG
CATAGGGGAAAGCACATGTAAGTTGCACCCTCCCATGGCCGGTGGAGACTCTGGACTGCC
TCACCCACCTGCCACACCAACCTATTCCTGGACACCTCTCTTCCTCACTCATCACACTCC
AGCCACACTGTCCTTTTTGTCTGTCAACGCATCAAGCTCATTCTTCCCTGGGGGTTTTGT
GCCACCTGTTCCCTCTACATAGAACACTTCTTCCTTGGATGATCACAGGAGTTGGAGTTG
CTTCTTTCTGTGATTTAGGTCTCATCTCAAATGTCACTTCATCAAAGAGGCCATTTCAAA
CCACTATATTGAAAGTAGCCTCCCTCTCTTCTCAGTTTGCATTACATATTTATGATACCT
ACCGCTATTTAACATAGTATCATTTCTTTATATTTCCATGGTTATTTTCTTGGACTGTCA
ATGTCTCATCATTTCCTAGACACACACACACACACACACACACACACACCCCTACATAAG
CTCTATAAGGGGAGGGACTTTGGTTAATTACTGTATCTTCAGTGTCTGGTACCATACTGT
GGTTAGCACAGAGTCACCCATCAATAAATATTCACTAAATGAATGAGGGAAGGAGAAAGG
AAGGGAGGGAAGGAAGGAAGAAAGAAAAAGAAAGGAAGCTTTCAATCCAGAAATCTGGAG
GTTGAGTGGATATTTGTTTAATTACATGAGCACAGGGGGAGATCTCTCCAATATAATGGA
TGGCAGTGATAGAATAGTGTAGATGAAATTGAACTTGAGGGGTAGAGATTACAACTGCAT
GAGATGGTAGGAGAAACCTAGGGAAAGAGGTAGGAAGTGATTTAAGATTTCAAGGGATTA
ATGACTCAAAAAGGTAGTGGATATTGGAAAGGCATTCCAGACTCAAGGAACAGCCTAGAC
AGCACTACTTAAGTCTTAAGTAAATAAAGCATGATAGAACAACGGACTGAGTAACAAATG
ACCAATTTAAAGTCAGTGCCCGGGTGATGCCACCAGCTTTTTACTTCTGAAGGTTTGTCA
GAAAGAGTGCACATCCTGCTTTCTAAGTGGGGGTGTGGTGACTTGTCCTGTATGCTTTGG
ATGGTCGCTGAAGAGGTCAGGGTATCGCAAAGGAAGCTGTTTTTCATGCTGGATTATCTT
TCAGAGTATAGCTTTCAATTGGCTTTTAATTTTTGATGCATAATCAAGATGCATACCATG
ACATAGTGTTTAGAATAAATTCATATGGTTTCAAAATGCAAACAGCTTATGGCCCTTGCC
TGAATCTATATAGTGGAAGGGAACATTCTCTCTATTCTTTCATTATAGTTGATTGTTTTT
CTCCAAGAACCAAATTCCACCAGTTGCACCCAAAAGTATATTAAGATTCTTTCTTCTCTG
AAGTTGTTCTCTTTTCTTTCCTTTGTGAAGATCTCTAGGTAGCAAATGAAAGCATTTCAC
TGACTTAAGACTATGTCAAATAGTGAAAAGGCTAAGTGACAACTTCTAAATGTCATATTC
TACCTTAGTCACTTTTGGGAAAATGAATATCTATTTTTTAATTTGACCTTTCTGTGGAGC
GTGTTTGGTACATGTGATTCAAATCAGTTTTGCTCAAGTCATAAGATTCATAAAGGATCT
TTACCCATCGGATATGTCATCATGATCTACGGATAGGATGGATACAAGGCGAGGTCATAC
ATCAAGCTGGGTCACAATAGGTGGTCAGGAACCAGCTGGGCTCTGGTGTGTAATGCCACC
AGAATCAAGATGAATATGTCAATGAGACATTGTTAGCTTTCAAAGCTAGAGCCAGTTACT
AGGTTTTCAAAATACTAGATTTTTTTCAAATTACTTTTCTTCATGAAAAAGAACTATATT
GTCTTCCTGCTATAATGAAAAAAAAGGCATTCACAATACCAGGTGCTCTGATACTTACCA
ACATTCAAAGTAATTTCACAGGAAATGAAAAAACTAATTACATTTCTTTTGGGTTGGACA
AGAGACCAGTGAGAAGGGCACCTGCCTCACCTAACCCAGCCACCATTGCTAGAAACTGAC
ATATTACAAATTTCTGATGTGTCAATAACCTTGGTAGTCTGGCCAAGCTGTACAGCCATG
TGGTTAGACTTTATGAAAATCTAGTGTCAGTGATGTTTCAACCTGAATGTAGTATGACCT
TGAATATAATGAAATAAAGGTGGATTCTTATAGAATTTTTTCTAGGCAAACTGTTACAGA
TATATTCACAACTATGAATAGACATAGAAAAAATGTGGTGAAAGATGACGCTGGTATAAC
CCAGAACTCAGAACTAATTTTGAACTAACGCTATAGCATGTTACACTCTTTTGCAATTAC
AAAAAGTTTTGACAGACATTATTTACTTTAATTTTTCCATCAACACTGTGTGATAGCTTT
TCATTATTCTTATTATTTCCATTATATTGCTAAAAACACTGAAATCCAAATAAATAAATG
ACAGGCACAGCAAACCCAGGTCTTCTTATCTCAAACTCCGTATTTATTTCATTACCCCAT
AGAAAAATGAAATAGAACAGTCATATAAGCAAGAAGCAATGGCAAAGAAAAATCTCAAAT
CCAACCATTTTCTAGGCTAGATGTTTAGTCATTTCTTTGGTTAGAATGAGTTTCAAAGGA
TGTAAATCTCTGGAGTTCATTTTTAAAATATAAAGATTATCATTCCATATGTGCAAGAGA
AAAATCTCAAAGTCTGGGCACTTCACCAAAAGGCTACAACCCAAGAAGATGAAGAGTGAG
TGGGCAACACATGCAGGGAGACTAACTTTATTTTTTCAGTATTTTCTCCCTATTACAAAC
TTTTTCCTAGACTCCAGTTAAACGAATTGATTTTATGTCTCATTGTATGCCATTGTTTTT
TCTCTTAAAGTTAAAAGAGTGACTCCTAATTTTAATATGTGTAGAGTTCATTAGGGAAGT
CATAATGAAGAGAGTGAGCTATTCGATCTAGAAAATATTGAGTTAAGAAAGTTTGGAAGT
TGAAGCCAGGTGCCGTGCCTCATACCTGTAATCCCAGTACTATGGGAGGCCAAGGAGGAC
AGATTGCTTGAGGACAGGAGTTCAAGACCAGCCTGGGCAACATAGTGAAACCCCAGCTCT
ACAAAAGTAAAATAAAATTTAGCACAGACTGGTAGCATGTGCCTGTAGTCCCAGCTCTTT
GGGAGGCTGAGGTCGGAGGATCACCTGAGCCCTGGAGGTCCAAGGCTACAGTGAGCCCTG
ATCCTGCCACTGTACTCCAGCCTGGGTGTCACAGTGAGACCCTGTCTCAAAAGAAAAAGA
AAAAAAAAAGAAGGAAGATAAAAAGCCAATTTGATTAGTTCATTTTCTAAATGGTGAATT
ATGCCAATACATTTTTGAGTTTAATAATTTTTTAAATAACATGAAGTTATTGGGAAAACA
GTACAGTATATGGTAATTATTTACTGGGATTCTTTAGGGCCTTTGATTTTTGTTCTCAAG
ATAATAATGCTGAAAATAGATGTAATGATATGTGCCTTAAATTAATCATTTGTATTGGTG
AAGTAACTTGGACAAAGATTTAGAGCATGTTAATATATTTTGATAATAATGTAGAAGGGG
GAATGTATTATAAAAAGGCTGAAAAGGTCGTTGCAAATGAATCATAGAAGAACACCATCT
AACTTGTTGATAAAGCCTCATTGTGCGTGTTAAGTTAGTGAGATGGTCAACAGTGGCCAC
GTGCCTCCTAGTCTGCCCAGCAGCATTGTTGCCACATACTTGCTTGAGCAAAATGTTGTC
AGTACTTCACTACCCAACTATGTATGGCTTGGCCATCTCATTATCAAAAGAATGTAGGCA
AACTAGAGCAAGTTCATAAGGGGCCATGAAAGTGATTATAAGGGTTCACACATAAGAATA
AAAATAAAAAAGAACAGAATATTCTCACTGCTTGGCTGATAGACTATGACGGGGTATGGA
TGGCAGAAGGGGGAGGAATTAATTGCAGAGAAGGAGCTAAGAAGTCTGTAGAAGTTTAGG
AAGGAAGCATTTAGTAGAATCTTGGGATTTTAAAGCTGTAAGGCATCTTAGAGATCATCT
GGAGATTTGGTTGGAATTAATGAGGCTAAATTAAGCTGAGAAAGCTTGACATAAAAAGCA
AGAAAAACTGTCTGCAAATGAGAATTATTTAATATAGCTTTATTGAGCAAAGAAGAATCT
CTGCCTCAGTTCTTCTCCAATATGTTAGATTCCTAGAATTTGAGGTCCTCTTGCAACATT
TCAGCTAATGCCTTTACTCATAGGAATCAGGAATTAGGTTTCCGAGGAGTGACTAAATAA
ATTGTCAGACATTGTCTTTTGATGACCTTGTTTACCATTACTTATATTGGTGGCCTCATC
TGATTCAAATTTAGAAAATTGCATAGGTTTGGTGTGATCATTAAACCTTACATAACCCTT
TGAATTTATATGCCCTTTAAGTCATAGGAAAATTGAGCTACATATTATATAAAATAATTT
TATTTTATATAATAAATGTACTTTATTATATAAAATAATATGTAGCTCAATTTTCCTATG
ACTTAAAGGGCATATAAATATAACTGGCATTAATAGCCAGTTAATGCCAAAGGTGATGAG
TAGATCTGACTTCCACCTATGCTTTTCTTTTTCCAACATAATAACTTATTGAATAAAACA
ATTATTTCTTAGTTCTTATAAGTTCATACTCCTCATTGGCAATTTACTATAACGTAAAAG
AAAAAGGAACAGTCTTAGGAACAAAAAGCTACACACAAAATTAGTCATTTTTGTGTGCAG
GCAAATGGAATATATAATTAGGCTAAAATAAAAGCAGAACAGGAACAAATTAAAACAAGA
AAAATGATGTATATACAAGTATCAGAAGAGGAGCAATTAGAGATGACCTGCCAGATCAGA
GTGATTCTAAGAAATGTGGAATGTATTTTCTTTATTATACTGAATCTAAAATGCCATCAA
CCGTAGGATGTACCATTATTTTCTCTGCCACCAAAAAAGAGAAAACCAATTAAACTATGA
CGCAATGCTTTTTTATCCCATCAAGTACAAGATACATTCTGATTTCTTAAATGCTAAAAT
GTTTTTACAACTGTGAATTTGGAATCTATAAAATATAAAATTTTAAGCTTAACTCCATAG
GAATGGATTACCTCTCTAAGCTCAGTGTTTACGATCTTGATGGAAAGCCCCTTGGCACCC
AAGATTCTCGTCTCTATCATTTTATTCCGAGAGAAGACGTTTTAAAAGTGACTGCAAGTT
TTGAGTTTGGTTTCCCATTTTAAAAGAAAATCAATTCAGTGTATTCCTTACTCTTGAATG
ACAAAAGTGGCAAGATAAAAACCCTATGTGAAGATAGCTAATATATGTGGCTTTGTAGAG
GAGCCACCTTCCATGATATGATGAAGGTGAACACGTGTGTTAAAATTCCAGGCTGCCATA
ACTTTTCCCCTTTCAAAGCTTGTGTGTTAAACTGTGATCTGCTGACAAGCCACACTGTCT
TATCTGTGCACTGCTCAAGAACTGTGCACTGCTTCTACTTGGTCCTATTATTGTGTCACT
TCTTGACAGGTTCTCTTGTTTGAAAGTTCTATGTGTCAACCCCGCTGCGTTCAATAATTC
ACAGATCTCTGGCACCCTTGAGCCAAAAGCTGAGAGGAGGCTGTGGCAGGACTGAGATTG
GTGGTCTCTCTTTTTCACTTCTTCCCCTCTCATCCTTGCACCTGCTCCAGTCCTCTGACT
GAGTCCACAGCCCCTCACAGAAAAGGAGGAGGAGACATATTAGGGAAGGTGAGGAAGACT
AAAGAACACTCTACAGCAGATTGGGCCTCCCGAAAGGAAGAAGAGGAAATTAAGGGTCAC
AAAAACGTGCCAAAACCATGCTACTCTCAAGCAGCCTCACCTTACACTATACTTCTTGCA
CTCTTAGAGTGTAAAATGTACTTGAATAAATAGGACAAAGAAACATTCCTGTTTATTCTT
ACCAAACAAAGCCACACATATCAGGAATGCAACTATTTCTTTTTTCTAAATTCCTCTAAA
CTGTGCTGTAATCTAGAGTTTCTCAACTTTGGCACTATTGACATTTTGGGCGGGATAATT
ATTTGGTGAAGGAGTGGAGCTGCCTCGTGCCTTGCAGGTTATTTAGCAGCATCTCTGGCC
TCTACAGACCAGATGCCAGTAGCAGGGCATTCCCAGTTGTGACAAACAAAAAAATTTCTT
CAGACATTGACAAGTGTCCCTGGGAGACAAAGTTGCCCCTCAACCCCACCCCATTTGAGA
ACCTGTGCTCTAATCTCTTCAGAAAGAAAATCTCCAGGGAAAAGAACAAAATTCCAAATA
GTAACAAATTATCAATTGGTCCTCGGCAAAGGGCTAAATAGGATTCATTTTTCTAGAATT
CTCCAAGGCCATGCATAGAGAGAAAAATTCGGCTTAGAGGTGTTTTATACCATTCATCTG
ACCTTAGCATGACTAAATTCACTCTATTTCAGAGAAGATCAACACCACCTACAAAACATT
ATCTGGTACCATCTTGTGGCTATTAGACTTCTTTTGCCTTTTTAGTTTAAAACCAAATGC
CTATGGAATTATCTGCTCATTGAATCATCTAATCATTCTTATATTTGGATCAAAGAAAAC
AACTCTGCCTCTTATTCAGTGACTTGTGGGAGGCTGTTTTCATTGTTGACTTATGTTAGA
TGGCTTTTGTCCCATAAATTTTTCTGATTTCTTCTCATATGTTCTTTCTTACTTGGAATG
GCCCAGCGGGTGATAACCTCAGAGATGTGATAAAACAGAGGGTTTGGGCTTAACCACCTG
AAAAGGTACAATTCACTGAAAGAAGATGGCTGGTCCCATTACAGAATGATTATTTGAAAT
ATAAAACATTTTCTTATAGGGATTTTATTAAATATTATTTTATCAGGCTGGGCCCAGTGG
CTCACGCCTGTAACCCCAGCATTTTGGGAGGGGGGTGGATCCCTTGAGCCCAGGAGTTCG
AGATGAGCTTGGGCAACATGGCGAAACCCTGTCTCTACAAAAAGCACAAAAATTAGCCAG
ATGTGGTGACATGTGCCTGTAGTCCCAGCTACTGCTTGAGCCTGGGAGGGTGAGGTTGCA
GTGAGCTGAAATCATACCACTGCAATCCAGCCTGGGTGACAGAGTGGCACCCTGTTTCAA
AATAAAAAATATTTTATTAAATCATTTTGTCAAACTTTGAATAGACCTCAACTGAGCATA
CTAGTAACTTACGTATGTGAAAATAAATACTCCAAAAATGGACAAGAATTAATCTATAGA
CATATATTCAAAAAATTGTATACTAGTGATTACCACTACAAAATTATACAAAACAGCAAT
CACTGCTTCATATGCTATTCAGAATTTTACCCCTCTTTTATCCTCAATGTATGCATTGCA
AAGGAATTTGCCTTTTGGGTTATATGTGGGTTGCTGGGATTTGGCTTTTTAACATTTTTT
GGTGAAGTTTGGGGCTAAAACCTATCAAGTTATCTTGTTAGCTGAGTTGGAAATTCTTAC
CACGAAGGAAATGACTCATCTGTGCGTTGAAAATATCACACTTGAAATTCATCAATTAAC
ACATTGTATGGAATTTATTTAACAATACATTTTTAGGTGCCAAACTCTTTAACTTCTCCT
TAAAATAAATGTCTTCTAAAATAATCTGGTTTACTTGAGGTCATAATTCTTCAAATAATT
GTCAGTCCCCTATCTCACTTTTCTAGAAGTGCGACACGTTTGTGTAGCTTTAAATTCTGT
CTCACTTCTCCCAGTCTCAAACAATCCTCGTCACCACTCAGCAGCCTCCACTTAGTCACC
TCCCTTTCGTTGTACTTCCATCTCTGACGTCTGCCCCACAATACTCCTGGAATGGCTATT
CTCTGAAAGATATGGATGACCTACTAATTGTCAACTTGAATGGCTTCTTTCTTTCTTTCT
CTCTCTCTGTCTCTCTTTCTTTCTTTCTTTCTTTTTTTTGGATGGAGTCTTGCTCTGTTG
CCCAGGCTGGAGTGCAATGGCAAGATCTCGGCTCACTGCAACCTCCACCTCCTAGGCTCA
AGCAATTCTCCTGCCTCCGTTTCCTGAGTAGCTGGGATTACAGGCACCCACCACCACTCC
TAACTAATTTTTGTATTTTTAGTAGGGACAGGGTTTCACCACATTGGCCAAGATTGTCTC
GAACTCCTGACTTCAGGTGATCTGCCTGCCTCAGGTTCCCAAAGTGCTGGGACTACGGGC
GTGAGCCACCATGCCCGGCCTATTTTCTTATCTTCAGATTTCTAACAGCATTTGCCAATG
TTGACTACAACTTCTGTCATGAAGCTTACATTCCTTGGTGTCATAATGCTGCATTCTTGT
TATTCTCCCACTTCCCAAATCCCAATTTTATGGTCTCCTACCCCTTTTTCCCAAATATAG
CTCAGTATTCTATATTTGATTCAGTTCTCTCTCTACACTGTCTTTTGTAGAAATCCTCTC
CAGTCTCAAGGCTTTAATACCTGCCTCCAAAATCTACACCTTCTGCGATCCTCATCTGCA
TTTCATAACCTAGATAGGACTCCATTTTCAACCGCAGTGTCTACCATCCTCTCATTTAAA
TATATTTATTTTCCCTCTATTCTGGTCCCATGACATCAGCACCATCTTTGTCATCACACG
GACTTTCAATCTGGAAGAAAACGTTCATTTCTCTTTTTCTCTCCTACTACATTGTATCAG
TTGCCAATCATGTATGAGGCACTTTTGTAAAGACTTTAATTTCACTTCCCTTCCTTTTAG
GTCACAAAATCCTAATTCAGGCCCTTATTCCCTCTTTTATGGACTAAGCACCTCCCTAAT
TTTCTCTTTTATAATCTGTTAGAGAGGGGGTCTTGTTATGTTGCCCAGGCTGGCCTCAAA
ATCCTGGGATTAAATGACCTCCTGCCTCAGCCTCCCTCCTAGCTGGGATTACAGGCTCAG
CCACCTCGCCCAGCTATAATCAAATGTTTTAAAACCTTTTTTTTTAGAGAGTATAACTTC
TGCCATTCCTAGCATGCTTTAATACTAGAAAATTATCTTTTATACAGTATTATTTAGTGA
AGCAATAATTTTTTTATAAAACAGATCTGCATTATACATTTTCACCAGTAATAGCTATAA
ATTTCAATCTTTAGGATGATTAAAATACTTTACATCAAAATCCCTGGGCAAAATGGCTGT
CCTTAAAAAACACAGCCAGCAGGACATATATTTTCAGAATTGTGAATTTGTTTGCATGAT
AGCTGCAATTACAAATCTGGAGTTTTTAATCTAGCAATCAGATGACAAGTTGAGCAATTA
CCATTTCATGCGTAACTATTTTTATGATGACATTTTTTTCAAAGCAGCTGTTGTGGTTAA
AAACACAAAGATTCTTATTTTTTCCTTCCATGCTACAGTATTTTGGCAAACAAATCTCTG
TTTCCCAAAACATAAAGATCCTGATTCTGAAAGATGATGTTGTAACACATGTGTGCTTTC
ATAGATTTTTCAGTGCTTAATTATCTCATAGAGATGGGCTTTTAAAAAAAATCTCACACA
GTACTTAGTACAGAGTGGGTACCCGATGAGTAGTTCATAAATGGATGTGGGAATGAATAT
TATTTGGATTATTTAATCATATCTTTCTAAAATGGATTTTTTGTTTATGTTGATAGCAAC
TGGAAGAGAAAAAATAAAATATTTAATTATTCCATTTTCTTTTATTCCGCAACAGGCTGA
TGGCATTGAAGAGGTAGATAATGCTACTTTGGAGAATTTTTCACCAAGAGGGATGCTAGT
GTATATCGAGGAGTTGATTCTCCATGTTAATTATTGTGCCAACCCCAGGAAATATAAGGA
CCTGAGAAAGATAGGGCAGAGAGTAGACAGAAGGATCCTGCTGATCAGTGCTTATTTCAG
ATATTTTAGTTTGTCAGCAGACTGTTTTGTTTAGAACGGAAGCATGTGAAATTCTTACAA
AGAGCGGATAAGAACTCTGATCGACACTCTCATACCACCCAGTCTGCCCAATGAACCCAT
CTTAAATTGTCCTTCCTTTGTGAACCTTCCTTTGTGTCCTTCCTTTGTGAACTGAGCATC
ACAGGCATAGCTTGTTGCTTCCTCTTCTCCCTAGATCTTGAGCTTCCTTACATCCATTCT
TGTATTTGTTACCCTGAACACCCAATAGCATTGTGATAGCTTTAAAGGCTGAAATCACAT
TTCAATATTCTTTGCATCACTGTGTCTCGTAAAATGTCGTTGCCCAATAAAGTGTTTTGA
ATTTGCTTTGAGGAGAGTAAAGATTTAGATACTCACACCTCAGCTTTGGTTATTTTAGGC
AGATTTACAGTCAGTAAGTGTAATCTAGAGATTGAATTTTCCACTTAGTCTACTGGACCT
AATGAGTCCACCTAATGAGTCAGGATACTCATGACAAGCAGGTAACTTTTCCATTATATC
TTCACGTTTAAAAAAGTATTTTGTCACCTCTATAGTTCTTAATATGACATTAATATGATT
CATTGTAAGCACATGAACAGAAACCAGTTTTTGGAGCACTGATTACTAATCTATACAACG
AGATTCTTTATCCGTCTCTTAAATCTTATTCAGTCTTTGGGCACTATTTTTCAGTCTTGG
ATAGGTTTAAAAGTATATATTTTAACTTTTAAAAACTTAGTGGAGAATAAATTTTTGAAA
CATTTCAGGAGGGCTATTCATCAGTACATACTGAAAGTAATTTGCATTCACTTTGTTCCA
ACAAATCCACCCATAAAAATTTATCCCAATTTAATAACGTTGCCAGAAGATTTGGCTACA
GATGTTTTATGGAATTGGGGTAATTAAAAGAGTAAAAATTAGAACCCATCATAATGTATG
AAAATAGTGGTAAAACTACATAAAACTTATACAAAGGAATACAAGGAAGATATTGTAAGT
GACATAGAAAGGTTTTCATGAGATAAGATGAAGATTTAAAAAATCAGGTTATAAAACTAC
ATGAGTATCCCACTTCTAGAAAATAATAACTCAGTGAGAAAAGAGAATACCTATCAGTGT
TGTTGCCACATCTCTAGGTGATAAAATAGTAGTGATTTTTAGTTTCTTCCTCTTCCTCTT
CTTCTTCTTCTCCTTCTCCTTCTCCTTCTCCTCCTTCTTCTCCTTCTTCTCCTTCTTATC
CCCTTCCCCCTCCCCCTCCTCCTCCTCCTCCTTCTTCTTCTTTTCTTCTTTCTTTGGGGG
CGGTGGGTGGTGACAGGGTCTCTCTCTCACTCTGTTGCCCAGGCTGGAGTGCAGTGGTGC
AATCTTGGCTCACTGCAACCTTCACTTCCCGGGCTCAAGTGATCCTCCCACTTCAGCCTC
CTGGGTAGCTGGGACTATAGTCATGTGCCACCACTCCCAGCTAAGTTTTTTTTGGTGTGT
ATTTTTTTGTAGAGATGGAGTTACCCCATGTTGCCCAGGCTGGTCTCAAACTCCCGGGGT
GAAGCCATCCTCTTGCCTCAGCATCCCGAAGTGCTGATGTTACAGGAGTAAGCCACCATG
CCCAGCCATCTACTGTCTTACTTTTAAGCTATCTGTGTTTTCTAACTTTCTACAGTAAAA
GTTATTGCTTTGGTAATATGGAAAATAAAAGCTATTGTTGATATTTACATAGGTGCTTTT
ATTATGACATTGAAAAAATCAATCACCCTAGTGCAGGAATATAGATATTCCACACCCAGC
CCCATTCCTGTGCCCACAACAGATATCACTCATCAATCCTAGTACTCTGCCCTAAGAAGG
CCCAGTGAAACCTCAGTTATTCACAGCATTGCTCTTGGCAGCCACTATCCATTTATCCAA
ACTGGCATGAGAGATGAAACCTATTTATCAACCCTACTCTAGCAGATAAAACAAAACAAA
ACACAACTCTGTTTCCAGGAATTTAGATTTAAGGATCTTCTTTCATTCAGCTTTTCCTCT
AACAAGCATTTCAGTTTCTCCATTTATAAAAAATTCTATTTACTTCTAGGGAATATTATG
CCCACTAATAAAATGGTAGATGTGAGCACAGGTGTCTTACTTAGAGAAAAAGGATGATGC
TTTAAGTAAGCTCTATAGTTCAGTTGTCCTTACAAGATCAGATACATACGGAAGGCCTAT
GGATTGGAACTTTCCCTCCATCCAAAACAATAAAAAATAAATTGTATCAAAAATTATCTT
TTTTGGACAGCAAAATGTATGATTCTGTTATTCTAACTAATGGCTAAAACAATAAATACA
TTTTAAAATAATTCTTATCATCTTGATATTAAAGTCTAAGGCCTCATACTCAAAAGGAAG
GTGTCTAGGACTCTAATACTAGGAGATGAAACTACGGAATAAATGAACCAAATTTTCTTA
AAATCTGTGTGTAGATAGATCCATTGCCTGGATAGTTACATTTGCTTCCCAACAAGTCTT
TTAGGTCTTATTCACATTCAGTTTTGGTGGTTACAGAACGAAATTAATCAAATGAAATCT
ACGTAGGTTGAAAATGAAATGTCACCTTCAGATTATTTTTCTCTTCATATAATATACACA
TTTCAAAGTTAGGTATTTTCAAACTCATTTTTTTCTCACTGATAATAAGAGACAAAGGGG
CCAAAATTGCTCCTGGCTTCATGCCAAAGTATTCTTTTTTCTGCATTGTGGTTGGTTGGT
TTGTTGTTTGTTTGTTTGTTTGTTTGTTTGTTTTTGCCTAAGATAATTTACACTGCTCTT
CCATCCCTCCACATCCCCTGGCATCTAGAAAAACGCTCTCTTTGAATTGTATATAAGGCA
GAATTTGTGTGAAGCTCTTCAGGTTTCCAGATGCAGAGATGCACTGTGTTCTCTCAGTGG
ATGGGGTTTCTGGTACCCCATCCTGGGACTCCAACCTGAGACCCCATCCTGAGACTCCAT
ACCTGGGAGGTCTCAGCAGCTGCAGGACAGGGAGGCTGCTCCACCTGCCAGAAAGTGACA
ACAAAGGCTCATGTTCCGGCATCCTCCCCATAGCCACCAGGTAGTGACTGCCGTGGTGTG
CCCTGCTCATAGCTGAGGTGGTTGACTCTGCTCTTCTCACCACTCATGCATCTTCTTCCT
CCTCTCCTACCAACTACCTCCATGTGTCTATCTCCTTTCTCCTTTGGCTCCTTTCTGCTC
ACTTCCTTTTCTCTGTGCTTCTTTGCCCCTGCACTATGCTATTGTATGTCTTCTCCATAT
GTCTCTCACATTCTAACTCCTCAAGAAAGAGCCTGCTTGGTCACCCAGTTGCCCATGAGT
ATCAGGCAGGGCACACTTGGGGAGCAGTCCGTTTCTTCATTGACGCGCTTTGTGTCAGTT
GCCTGTCCTCACTCCTCTTAGATGTTTCTTTGCCTCATGTGTAGATTCAGTGGGTGCTCT
GAGGACTTCTTCCATAGCCTGTCCAATACAAGATTGATTTCTTAGGTTATTTCGTGGGCT
TTAAAGTGACATGGGATTTAGCATGATAGAGGAAGATGCTCCGTTGGCTTGTTTTATTAT
CAGTCGTAGATTACATAAGGGAGTTTCAGAAATCATAGGACGAAGTAAGTGTGATAGTTT
GAAGACAACATTGAAAAATGTACTAGATTACAATTTTCCTGGTCACATAAACCTCCTAAA
TAAATGCAATTGAAATTGGGAAGATGTAGCACTGGGTTTATTTAAAACCATTACATAAAA
TGAATCCTTGATTATATAAGGCTACACTGGAGAATATAGTTTCATTGCTGAAAATAACTT
GTGGGTTTTAGTTAATTTGACTTGTTGAAAGTATACACATTTTCTTACTGGAAATGCTAT
ATATCTTGACACGGTAGTGGTTACTAGGGTATATAAAAATGTAAAACCATTGAACTGTGC
ACTTAAGATTAGTGTACGTGATGTATTTTATTTTATGTTTGCTATCTTTCAATTTAGAAA
GATATGGTTTGATTTATTTCTTACTTTCTATTCTTATCTTGACCAAATCTTCTCCAGTTT
GAGGCTGTTAGCCCAAATACATCCCACACTGTGTTGTTTTTTGCCTTTTTATTCTACCCC
ACACGGATCACCCTTTCTGAAGCAGCTCTGGTCTGGGCCTGTCTTCATCAGGTACCGTTG
TTTACATAACTCGGTGTTCTGCCTCTGACTGCCTACTTAGTAGTAGACTTTCTGAAGGCA
GGCACCATACTCGGTTTCCTTTATGTCTCCGTGGCAGCCGACACAGGGCTCAGCTCGTGG
TAAGATTTCATTAAGGATGTCAAAGAGATTCATGGTCCTTTGTTTTTTCTGAAAGAAGAA
GTTGATCTACAGGGTGCCTGGGGAAGAGACAAGCAAGAGCTACTTTTTTTTTTTTATGAG
GCAAATGCACATAACGTAAAATTAACCATTTTAAACTGTGCAATTCAATAGCATTTTGTC
CATTCACAGTGTTGTGCAGACACCATCTCTATCTAGTCCCAAAATGTTTTCATTACCCCA
AAAGAAAACCATGTGGCCACTTAGCAGTCACTGCCTGTTGTCCCTCACCCCAGTCCTAGC
AACAACCACTCCCCTTTCTGTCTCTGCAGATTACTTATTCTGGACATTTTATATAAATGG
AATCATACAGTATGTGACTTTTGTGTCTGGCTTCTCTCACTTAGCATAATGTTTCCTAAG
TTCATCCACATTGTAGCATGTTCTCAGTGCTTCATTTCTTTTTGTGGCTAAAGTGCTAAC
ATTTTTTAAACACGAACAAAGCACCAAGTTTGATATTTTAAGTGTGTCATCACGTGGAGT
CCTTGTAATAGCACTAAGATAAAGGAATTATTAACCCTATGTTGCTGATCTGAAAACTAA
GGTTAAAAGAAGCGAAGTGTCTAGCCTAAGTTTATAAAGCAAATAAACCACCCAACAAGG
CCTAGGATCCAAATTCCTGACCCCAAGCCCAGTGTTTCTACACTACACTGAATTGTCTCT
CAGAAAGCTCGTGAACGCCCCTAGCTTATTCAGCCCTGCTGTCTGTAGGCTGCTTACTTC
CCATCGTCATGCCTTTCTCCATTCTCTGCTGATACGTTAGTGATTCGAGCACAACATTTC
AGAGTAGGCCAAACAGACCCTTGCTCGTGGTTTCCTGTGTTTGAAATCGCATGATTGTTA
GGACTCAAAAGAGAGACTTATTACAGAAATTCCCGTTGCACTTCAGCGGTGTGTAATTGG
ACTTTCATCAAATTGAAGCCCATAAGCAATTTTCTTTCATGGCCTGGCAATCCTCAGAGA
AGAAGACCTCTTCAGCTGTGTTTAAACCATTGAGGAGAGGGAGTACCTTGAATATGCATG
AGCATGACCGAGGCAGCAACAGCAGAGGTGGATTTTAATAATTAATTCATTAGGCCAATT
TATTTCTCTAATTGGTTGTGAAGCTTTGTCAACTAGGAGATAGTAAAAACAATTAAAAAT
TCAAATTATTTTTTATAACCTGGTGGATCTTAGGTATTAAGGATGCACAGAGAGAGAAAA
AAACAGACAGGAAGCCCCAATCATCTCTTCAATAAGTGTTTAAATATTTACAAATTGCAC
TTCACTGAAACTCATTTTTATTTTTATAAATGTGTGTTGTCTAAATGTGTGCTAGGATAT
TGGTTTCACACACAAGTTCTGAGAGCCCTTTTAGAGTTGAAGGGCCTTATACTTAACCTT
AGCTTCATGAACCAGCTTCAGGGGGGTCTATGAACACCTTGAAATTATCTGGAAAACTTC
ACATATGTGTGCAGTTTTCTAGGCTGAGCGGGCAGAGCTTTTGCCAGATTCTCATGGTTT
AGGAACCACTACTCTACTGCATTCTTTCCAATTATCTGAGTCATCAGCAGACCACAGTCT
AACAGTTTAGAGACACCAAGTCCCTCTGCCATTAGAGAAGTTTGCATCCAGAGTGTGAGT
GTGCTCCTGCCATCCCAAACCACTAATGACCAACCAGCCCCTTAGCAAAGGCTCAGAGCC
CTTCCTGTGATAATAGCCTTGGAAAAGCCACTCTGTAGTTTCCGCCTGTCCCTCTCTTAC
TAGTAAACTAAACTGTACAATCAGGCCAGAGACTGCATCAAAAACTAAGAGCAGCTAGAT
GAAGGCCAACACTAGGCGCAAGTCACCACTGGAACTAGTGCTCTAGAGGTTCAGAAGAAG
AAAATTATCAGAGCCTTGCCACTCCGAGTGTGGCCCACAGGCCAGCAGCATCAGCATCCT
TGCGGAGCTTGCTAGGAACACAGGATCTCAGGCCCTCACCCCAGACCTACTGAATCAGAA
TCTGCATTTTGACAAGCTGCACAGGGGATTCCTAAACACCTTAGTTTAAGAAGCATCAGT
TCAGTGGATGCCCAGTTCTGAGCACCGCTGTTCATTCTCAGTCCAGCTCCTTCTGTTCCA
TTTCCCCTGTGAAGACACATCCCTCCTTTAACTTTACCCTGGTTTTAGCTCCTGGGTGTC
AGGTGGAATTTCTGTTCTCTCATGTCCCCTAAGGAAGCAGCAATTTCTAGTGCATGTTTC
CTGTTTGGCCCCATGATCTGACCTCCAGCCCATTTCTGGAGTACAAACTCCTCTTGCTGC
CCTGTGTTGATAGTGTTGTGATGAAAGAGGAAGGAATCCAAAGATCAGGGTTCTCCAGTC
ACCTTCCTCATGAGCCATACAGTCATGAGCCAGTTACCGCCTACTGTGCCTCAATGTCCC
GATCTTCATTAGCTTGTGGCAAGAAGTAAACAAAGACATTTATGAAAAGTGCTGTGTGCC
TGGCACAGAATAGACGCTCCAAAAATGTCTCTTTGCTGTTTTAGTCATTTGGCAAAGGCC
ACAGATACTCTCTGGAAAGCGCACTGAATTGGGAGCTAGCCAGTCTGCTCTTCTTGCACC
TGATCAGGTTTTGCCTAGTTTTGTGTGAACTTGAGTAAGTCCCTTGCCCCGCAGTTTCCC
AACCTGTAAAATAAGGCTTTGACCACAGGACTTGCTAAGATTCTGTATTATACCTCTGCC
ATATTATATATTGCCTCCTAGAGAAAGCCATCACCCACCAAATGTTCTACAAATGGAAGA
AAAAAAAACAAAAAAAGCTATACTCGATACAGTTAGTCTAACACTTGAAGGGTATCCCTT
GAGACAATATGTTTTAATTGTTCCACTTCCATGGACATTAATCCCCCACCATTAGTGATT
CTGAGTTGCTGGGGGAGGCTGCTTTATGCAACCAAGAGCCCAAATCCTTGGTCCTTTGTG
AGAGATCCTCCATTAAGTCTGTCTCAAAACACAACATGCTTCAAGTGAATTGAGCACAGT
TGCAAATTCCTCTGTGACAAAATGAAGACTAATTTTGAGCTTCAGTACTTTGTGTTTATC
CATCATGGTGCCAACTGTCATTGTAATGATACAGTCTCCCATGCAGACAATTAAAAATCA
TGCTCAAAGAATCTGTTCTAATTGCTTTGCTTTGAGTTACAGTTCAATGTAGAAACACCC
CCATGCCATAAGGAGGGCCACCACACTGTTTGCAGTTTTGGAAAAAATTTTAACAACCTG
TAGATAACTGCTTTTTCACATTAAAACATCTCAAGAGGCCTCTTAAAACTGAAGCAATGC
AAATGGTTGTTTTGTTTTGATAGTGCCTGTATTTCTTTTCCCTGTATTTCTAGACGCTGA
AACTGCCCCTCCCCAGTATCAAATTTGCTTCCCAAGATTCCTATCTCTGTTGAGAACCTC
ATACTCTGGAATTTTCTCTACTTGCATTTCCCTACACCAAACTTACCTGTTTTGATCATT
CCCTCTGAAGCCAGATCACTGCTACTAAACAGCAAAGGTGACAAATTAATCTGTTTCCGT
GTACTCAGTGGTTGCTAATGAAGCTTACTCTTACTTTGTCCTTTAGAAATGGGAAAGGAA
GAAAATAATCATCCTCCCCTTTTTATTGAGTGTGAGTTGGCAGGGTGTGATGCTACTTAA
CTCCTTCACCTTCTCCCAAATTAAGTCACATTTGTGAAACTACAGCTCACATCCAAAACG
GGGAAAATACAGTTCTCTGGAAAAAGCGGTAAAGGGTGGATCTGTTTCCTTGTCTTCAGT
TATTTTCTTCTTCTCTCTGTATAAACCCTTTGTCCTTTTCCCCAGTCTAGCTTGCTTTTG
TTACTTAACTGAACACCAAATAGTAGGTAGTACCTTTCCACAAGAAACTGAAGGTTTTCA
TGAAAAAAAGTCCTTTTTCTTCTCCTGGTGTGTGTCCATCTTCTAGGGGAACAAGGCAGG
TTGCTGTGGGTTTATGCTCCGTTTCCAAGTGAAAGAATCAATATTTCCTGGGCATATACT
CAGCTTCCAAAGAGAAGGATCCCTCCAATATGGGCAAGGCAAGAGAAAGTTAACTCACTA
CACCTCTTCACCCCTGCAGGTGGATCATATTGGAGAAGCAAACAACAGTTGCACAATATT
ACCAGATTCTGGAACTGTCCACCAATGCTACCTTAAATGGCTCTGGATTGGAACTGCATA
AAAGGCTCTTAATTTAGAGATTCATGAACATTGGCATTAACGTAAAGAAGCTGTTAATGT
ATCGCCTTAATGTACTTGATGATACCTGATATATGCAAAAGAGATGTGAACCACTTACCC
TCTTGTGGGAAGCCCCATGCTTTTTGAGTTTCAAAGAATGATGTCATCTCTTAAACATTT
TATCCGTCTCTTAATCTGAAGTTCTCTCTAAGGTAAATTCAGTTATTCCCCTTAGTCTTT
TAGTCTTATGTAATTAAACTCTGTGGGTGTGTATCTAGGGTTTCATGTCAGGGAGAGATA
AAGTCTGATTAGGTTTGCTCCCTAGGGGAAGAATCATTACTCTGAGACATGTTAATCTTT
GTTCTTCAGGGCCCTGCATTGCACTGCATTGTGGTTGGGAGACATTTGTCAGTGTGTCAC
TGTCCACTGAAATCACAGCTTATACCTTTCTTCTATTCTCCCAACTTTAGGGTATCATAC
AGTTTTTCAGAAGCAATAAATCTTGTTTTTGTCTATAAAAATGGCAATAGGCACAGCCTG
GAAGACAGGCTTTGATTTTTGTTGCCTTTGTTTTAAAAATCTTCCCTATCCCAGTAACAA
GCTAGAGGGGGTCAGAAAGATGTGTTGACAAGTGTCAAAAGAATTCAGGAGTCCCATTTT
GAGGAAGATGACCAAATTATCAGGACAATATTTAGATTACAGAAGGATGTGCAGTAGAAT
TATGGCTTGTCTTTGCTGTGAGCATCCACACGGGGTCTAGCCACAAAGAAAGGAAAAAAA
CACTTTGCCAACCGGGAAGGACACTCGTAATTTTTACTACAGAAGGGAGAGGAAGAAGAC
ACAGGGTTGTGTGTGTGGGGGTGCATGTGTGTGCCTGCCTCTGTGTGAATCTATTGAATA
TATGTGCATGCATGTAACGGCAGGATTTTTATGGTGGTAATATGGCTTCTTTGATTGTCG
GGAAGATAGGATTAGGATCATACTTGTGAAGTTGCCTAAAGATGTTGATCATTTATAAAC
CTTGGCTGCCTTTTCTTATTTTTAGTGAATTTGGGGAGAGTGGACTTTTTTTCAAAGGGG
ACTTTAACCAAGGAAAGTGATAGAAGGTCAAATTATGAAGCAGGTGAAATTTATCATCAC
ATCGTATGTATCCCTTTTCTGGTAACTTTTACTCCTCTCTGTACCTTTTCCAGACCCTTC
TACCCATCAAAACCAAGAAAAGTTATAAACATATTTGTAGCAATAATAAATGGCTTGGGA
AACCATAAGTTAAAGTGGTTGAGAGTCAGATCTGAGATTGAAACCGGGCTCTGCCATATA
CTGTGGGACCTTGGACGAGTTTATCTTTCTGATCCTCAGTTTTTTAAACAGGAAAATGGA
AATAATGAGATCATCTTAGTGCTCTTGCTACAGTTGAGTGAGTTAATGCATCTGAAACAC
TGAGCACAGTAGCTGGGATGGAGTAACTGCTTATATAAATGATAGTGTTTATTACTGATA
CAGCCTCCTGAAGTGAGAGAAAAGAGCTCAAATCTTTGGACCTTTTCAAACAGTAAGGTG
GAAGATGTGGGTTATATTTTTCAGGAAAGATGGGTACTGAAATCATTCTACCCTCTATTA
GTAAGGTAAACTATATATTGTGGAAGATCACTACCAATTAAAGGTAAGCACATGTTTACT
TTAATTTTTTTTTTTTTTTTTGAGATGGAGTCTTGCACTGTCGCCCAGCCTGGAGTGCAG
TGGCACGATCTCGGCTCACTGCATGCTCTGCCTCCCGGGTTCACACCATTCTCCTGCCTC
AGCCTCCCGAGTAGCTGGGACTACAGGCGCCTGCCACCATGCCAGGCTAGTTTTTTGTAT
TTTTAGTAGAGACAGGGTTTCACCATATTAGCCAGGATGGTCTCGATCTCCTGACCTCGT
GATCCACCTGCCTTGGCCTCCCAAAGTGCTGGGATTACAGGTGTGAGCCACCATCCCCGG
CCTTAAATTGTAATTTTTAGGGGAGCCAGGTGTGTATCAGTTAGTGTTTGCTACGTAACA
AACCTACCCAGAAGTTAGCCTAAAACAATGTTTATTATTTCTCAGGAATCTGTGACTTGG
CTGGGTGGTTCTTCCAGTCTAGGACAGTCCTTTTTGGGCTTGATGGTCAAGGATGGCCTC
ACTCACGTGTCTGGGGACTCTGCTGGGTCAGCTGAGATGTCTGGGCTAGCTTTGGCCTGT
ATCCAGGTAGTATTTCATCTTCCAGGAGGCCAACCCAGACTTGTTCATATGATGGCAAAA
GAGTTCTAGCAGCTACAGAGGGCAAACTCCAGTAGGCAAGTACATTTCAAGTCTTGGTTT
GCTAATCAGCCAAAGTCAGTCACATGACCAACCCAGATGCAAGGAGTGGGAAGTAGATTT
CACGTGATGGAAGTTGCTGCAAAGAATTTGTGGTCACTCAGATTCTACAGTATGAGGAGT
TTATATTGGCCAGTCTTCCTCATGTTCATACAGAGCTATGAAAAGAATTCTTTAGTATAT
TTTCTAATGAGTTGACAGCTTTGTTCCAATAAAAAAATCAAAACCTTTAGGAAAAAGTAC
ATCACTTCTTAGAATACAGAGTCATCATCTGCATCTGATTCTTGGCCTCTCACCCATACC
AACATAGGTATAAAATTTCCAAGGTAATTGTAGCCCAAACAGATTGGTCCAGAACTCTCC
ATACAAGTCAGCTTCCTTTTTACTGTTTGGAAATCTGTTGGAAAGTACAGCAGTTCTGTA
TTTCCATGTTTATTCAAGAAAATGCAGGCATAGGACATGCCAGAAATGTCTTTGCAGGAG
ATATGAGCTGGAAATAAAGCGCAGAGTTTGGAAAACATTTGAAGCAAACAAAACAACACT
ACAACTGCACCTTTTGCAACTTCTCAGTCAAAGCATTGACTTATGGTGACTTGAAAACCA
TGAACACTGGGCATTCCACCGCCAAAACCTCGGCATCTTCCAACTGATTAGTGTGTCTCA
TCTGCCACTCTATTTCCATACCATAATGCTTTCCTTTTGTTGAATTTTGCGGATTTTTGT
AGGTCTTTTGGGGCTTCTCGTTTAATATCCCAGAGTGACAATGAGATAATGGGCATTATG
TAATTTTGAAAGGAAAATTCTCTGCAATTACAATGTATTGCTTTATTTTCTGCAAGCAAA
ATATTTCATGGAGTTACTCAGTTTGCTCTTTTGTTCCACAGTAGCTCTTGTGGTGAACAC
TAGAGCAGCTCAAACAGGTGGTCTGAGTCTCTCATATATTTCAACCACACAGGATGTTTA
TTTGATATAGGTGATAACATCACACTTCACGCAGTAAGGTAGGAGTTAGGAAAAGCCGGG
GGTTCTTCTCAATGCACCTCTTATTAGTTGTGAATTTGGGCAATAAAAACAACTTCACTG
TGTCTCGATTTTTTCTGCCATAAAATGGAAATATGAATTCTTGTCTATCCCAAGAAGTGT
TGTTCTGATGACCAAATGAAATTGTGTTTGGGAAAGTGATTTGTAATTTTAAAAATCTGT
ATAGAGATGATATTATTATTATTTTTAGCCTCAAAAAGGCCATGTCCAGAATCATTCAAA
GCAGTGAGGGACGCAGCTCTGTTTTACTGATTTGAGTTTAGGATGAGTAATTACTCTAAC
ATCAAATGCGAGCAGAAAGCCACTTCTATAGGTCAGGTATCCTCGATTCCAGTTCAGTAA
CCATCCTCATTCTAGCTTATTCTTGGGATTATCAAGGTACCAGAACTTACAGTTATTTAG
AGACTAGTCACACCAAGCATGTATTACTTCCTTTCTGCTGCTGCCTAAATACGTAGCAAC
TCATTTCCTAGGAAACAACTCTACACCCTAGCAGCACTTGATTCAAGCATGGGAGAGAAA
GTAAAAACTGAGAACTTAACGATTTGGAGGAATGGGATGGGGGTGATTATTGCATACAAG
TGTAAGTCATTTATTACCTCCCTAACCTCTTCTGCATAAATATTGAGTATTCACTCATCA
GTAAACAAGTTTTTTTGTTGTTGTTTTGTTTTGTTTTTTGAGATAGAGTCTCGCTCTGTT
GCCAAGGCTGGAGTGCGGTGGTGGGATCTCGGTTCACTGCACCCCCTGCCTCCAGGTTCA
AGTGATTCTTCTGCCTCAGCCTCCCAAGGAGCTGGGACTACAGGCGCATGCCACCACGTC
TGACTAATTTTTTGTATTTTTAGTAGAGACAGGGTTTCACCATGTTAACCAGGATGGTCT
CAATCTCCTGACTTCATGATTCGCCCGCCTCAGCCTCCCAAAATGCTAGGATTACAGGTG
TGAGCCACCTCACCTAGCCAACTAGTGTTTCTAATGGTCTAAGTACAATGAAAACTTGTT
TCAGAGCAAAGAGATGCTTTATATAACATCCCTCTCCTCCTGCTCTCCTCTCTTCTCGCT
TTCTCCTCTCATCCTCTCTTATCTTGGAGTGCCTTGTATACTTTGAGTGTCTTTACATAA
GGGTTACTCAACCAGGAGATTTACAAATGCACAGGTTCTACTTTGGGAAGAGAAAACAGA
AATTAATTGGAAATCAAAGCATGAGACATTTAATTTAAAACTTGAATTTGTTATTGCTTC
AAACTTAACATATTCAAGTGTACCTCTTCTGATTGAGAAAAGAAGCTGAGTTGCTAAGAT
ATGAGAACTGTTTATATAAACTCTTTATTAACAAAAAATCATCATTACCATCACCAAAAC
CGAGCCCTCCAGGAAAGGAAAAAATAGACAAAAAGAAACCTGCCCTATGTGCTGTTGAGA
AATGAGAACAATGCCTTTACTTTTGTTTGACACTTTCACCTTTTCAAACTACTTCCAAAT
ATTTTCTTACTGAAAAACCTGGTATAGAGATCTAAGATTTTCAGGAAGGACCTTTAGTTT
ACTTGTATTTGTGTAGGCTAGACACAAAATCTTTCTGAGACCTACCAATGTGGTTATTCA
ATGTATTTGTGTCTTCAATACTCAAATATAAAGAAGAAGTGCATGAGAAGCTGACCACTG
GCCAGGCGTGGTGGCTGACGCCTGTAATCCTAGCACTTTGTGAGGTCAAGGCAGTTGGAT
GACCTGAGGTCAGGAGTTTGAGACCATCCTGGCCAACATGGTGAAACCCCGTCTCTACTA
AAAAATACAAAAATTAGCCAGGCACAGTAGCACACATCTGTAATTCTAACTATTCAGGAA
GCTGAGGCAGGAGAATTGCTTGAACCTGGGAGGCGGAGGTCGCAGTGAGCTGAGATCGCA
CCACTGCACTCCAGCCTGGGTGACAGAGTGAGATTTCACATCAAAAAAAAAAAAAAAAAA
AAAAGAGAGAGAGAGAGAGAGAGAAGTTAAGCATCAATGAGTGTGGCTCAGGTCCTAAAC
CACAGGCTGAAACCCCAGGAAACTTCATACCTCTGTTGTCCTACACTCCAATGTGTAGTC
AGTCATTTAGTCTTTCAATGTCTCTGTATGAATGCAAGGGACTCACAGGATATTTTGTTG
GGAAAAAAATCAAGGTTTTTTAAAACGATAATATATGTTATCCGTTGACTGCCTATTCTG
GGCCAGGGTATTGGGTTAAGGGCTTTATAAATGTTTTTGTCAACTTCTAAAACATCTCTA
GATATTATTGGCACATTGGATTTAGAAAGAAGAAGGGAGGCTAAATAAGTTGTCAAAGGT
CACACAAACTGGTCCAGATTCCGCCCAGATATGTGAGCAAATGACTTTGGGTCACAGGCT
TGACTGCGTCTTTGTACATATTGTTCGGTATTCTGAAAACTCTTTGAAAGGAAACTTTGG
GGAAAATCATTTTAATTGTAAGCCCCATGAGGAGACCATAGTTCAAACACATCCCCTCAG
CCTGGGGCCAAGTAAGAGGAACTTTAAGAAACCCCCAGGAGAGTTTATCATGTGGCCTGT
AGTGTTGGTAGAAGACTCTGGGCTGCTGGAGGACACAGGTCTGGAAATATAAGGGACAAG
AACCTGGCTGTGGCAGCATGACAGAGGTTTTGGAGTCACTGGACTCCTGTTGACTAAAGG
TCAAAGGCATGTGTTTTGAGAGGAGGAGATGTTGGCAGAAATAGAAACTGGCCTGGAGCT
GTTCTACATGGTCTTTGCTACAGAGAGCCACCTGGAAGGACAGAGTCCCCAACAGGGAGA
ACCTGTGTGACAACGGACTTCTAAGAACCAGAGACCTAAGGGGAGACCACGAGGAGCCAT
CCAGAAATTCTAGTCAGGGAGGCACAAGGGAGCGATACCACATGAAGGAGGGCTGGGGCC
CAGCCAGGTGCTAGGGGATGCCTGACAATCCACCAAGCCCTCCATGAGACAGAATTGACT
GTAAGTATCTGCCACGGTCAGAAGAAACCACAGCCGGGTCCTAAAAGTTCTAAGCAACTA
ATATGTTCCTCGCCCCAGGCCTCCTCTCCCTTCCCTGCTCTTCCAAGTGTTAGAGGAGCC
GGGGCATCTAGCAAGGGTATGGCTGGAGTTTGAGGGCAAGGGCAGGACAGAGGGACAGAA
GCCCATCAGGAAAGAACAGAACCAGACCTTCTTTCTTTCCCAGAATAGACTTCTAGCCAG
AAGCAGCCCAAAACCACAGCTTTAACATTATTTAACATGCATGGATTCTGAGGTCAAAAG
TGAGAGAAGGATTTTTGTTTTGTTTTGTTACCTCTGAGAAGGTAGATGAGCCATAAGGCC
ACAGAGAAAGTTTGCAAGAGAGGTTAGGGCAGCGGACAATGCCGTTTGATTTTACTCTTC
AAGTCCTCCTTTAACAATAACATCTGGGTCAGGGATATGAGTGGGCTTAGCAGTAACAAC
AGATAAAACCCATGGAGCCTCATTAATAGATTTACTGAACAATATTGTGTTAATAGGCAC
CTTGGCTTCTGATTAGAAAAGGATTATATATCGAGGCAAAATTGCAAAACCTAATTTTCT
GCAGACATCGCCTAATTATGGGGCCTCTGTCACCTACCACCCGTGTAAACAGGGGCAAGT
TACTTACATTCTACGTGCTTAGATTTCTACATCTGCAAAATGGGAAGAATAAGTCACTTT
GACCTAAGATTTTGGGAAGGAAGTAAATAAGTCAATATATTTAAAGTGTTTGGAAGAAGA
AATGACACATGGTGAGTGCTTAATTTGATATTTTAAATGAGCTTTATTAAAATCAACACA
CAGTGAATTCAAGCAGTTAATTTGAAAGCACCCATTCATGAAGTGAACAGTGAGTTTTAA
AACAATAAAATATAAGAAATGTTCCAATAGTTCAAAAAAATCAATAAGACTCGTGGAATT
TTTTGAGTGAAGTGAACAAAATTAAAGGCTAACTGTATTTTCTTGGTTATTACAAACATA
ACAAGCCCATCTCTGGACTTGGACAGATCTGTCTTGTAGATTTTCATAGCAATTGGAGAT
CCATATGGAATGTGAAAGTTCTGGAACCAAATGACCCTGTTACAGTTTCAGAACACAGTT
TTGTATTGAATTATGCTAACTGATTTTTATAAAATCCCTTTATCAGTTGGAGCTTCAGGT
TCACTCTACATTTCGATTTTGTCGGTTGGTCTGTTTTTATAATGGGGCAGAACTAATTTG
CTGCCATTTTAGAAGCTTCTACTTAGTGTTAATTCATCATATTCATTTCTTTTATTCTGC
AAACAAATATAAACTCAAGTTCATTAGCTACTGGGATCATTCACTGCTTCTTTGGGGTGT
GACCACATATTGATTTCATACATTCCTGAATTATATTTTTCCTTCCTTTAGAAGGAAAAT
TCTATTGCCTACCTCAGAGGTCCCCAACCCCCGGGCCAGGGACTGGTACTGGTCTGTGAT
GTGTTAGGAAGTGAGCTGCATAGCAGGAGGTGAGCAGTGGGCAAGCAGGCGGAACGTCAT
TTGTGTTCACAGCCGCTCCCCATCGCTTGCATTACTGCCTGAGCTCTGCCTCCCGTCAGA
TCAGTGGTGGCATTAGATTTTCATAGAAGCGAGAATCCTATCGTGGAAGGCACAGGCAAG
GGATCTAGGTTGCATGCTCCTAATGAGAATCTAATGTGTGATGAGCTGTCACTGTCTCCC
ATCACCCCCAGATGGGACCATCTTGTTTCAAGAAAGCAAGCTCAGCGCCCTCACTGATTC
TGCATTATGATGAGCTGTATAATTATTTCATTATATATTACAATATAACAATATAGAAAT
AAAATGCGCCATAAATGTAATGCACTTGAATCATCCCAAAATCATCCCCCTACCCTGGTC
CGTGGAAAAATTGTCTTCCACGAAACTGGTCCCTGGTGCCAAAAAGGCTGGGGACTGCTG
GCCTACCTAATGTCCCTAATGACATTATAAATCTGCATACTATTAAAGAGAAAAGAAAAG
CCATATAAAGACTTTTTAGTTTACCTTTCTGAAAGAAGATGACTTAAGAATGGAATTCAG
AAAGTTTAGAGGGGGTAGTGAAGAAAGGCATGGAGGCTAGAAATAAAGTAGATAAAGTTA
TTCTTTTCCTAGCACTATTTTCATTGCATGCTTCATTTCTTCTCAACCATGTCATAATGG
GATCTATTAATATATTAGTTCTTGGGTCCTGATATTTCAGGAAATTAACTTTAGTATCTG
TAGTTCTGTCCATGTATGTTTCAGTCTAATACAGAGTGTAGTGGTGAACAGCAAGGATTC
TGCAACCAAAGTACTTGGGTCTGAAAGGGGCTCTATCCTGGCTCACCACCACAGTGACCT
TGGGCAGGTGACTTGTGCTCTCTGTGCTGGGGTTTCCACATCTGTAAAATCAATGGAAAA
GGTATTAAGTTCATATATTTAAAGTGCTTAGAAAAGGGCAAGGAGCAGTAGCTCACACCT
GTAATCCCAGCACTTTGAGGGGCCAAGGCAGGAGGATAACTTGAGGTCAGAAGTTTGAGA
CCAGCCTGGGCAACATAGCAAGACTCCCATCTCCACACACACACACACAGACACACACAC
ACACATTTAATTTAATTTAAAAGTTAGCTGAGTGTGGTGGTGTGCACCTGTAGTCCTAGC
TACTCAAGAGGCTGGATCAGGATGATGGCTTGAGCCCCGGAGTTCAAGGCTGCAGAGGGC
TATGAGTGTGCCTCTGCACTCCAGCCTGGGCAACAGAACAAAACCCTCTCTCTCTCAAAA
AAAAAAAAAAAGTGTTTAGAAGAGTAAGGGGCACATGGTGACACTTAATAAATCTTAGCT
CTTACTATTTCTTTTATTTTTCTGCTCATTTCTGAATGAAAGGACAGCTTCTTGTTTAGT
GTGGTTTCTCCATGTTATTTGGAGACATACCAGCATGTTACAAATGAACAGAATAAGTTA
ATTTAAAAACCTAAGTTTGTGTTAATACAGCCAATTTGTATTTTGAAGGTCAAGTGCTGG
TTGTGATGATCAATCTCATCATTCTGGTTTTTATGTTTGGATTGTGGAAGTTGTATCCAC
AGAAGCAGTGAATCTCAAAGGCCTGTTTCCTGCCTTTTTCCTTTCCCAGTCATTTGCCTC
TACCACATTCTCCTATGCAATTTCTTTCTAGAGTGTCCTTCTGTCTCCATTTTTGCTTTT
TCCTTCACCATCAGTTCCTCTGCAGGTCTGGTTGTCTCATTCTCATCTGCTAGGGTACTG
CCTTTCCTCTCTTCACTTCATGAAATTCAGGTTTCCCAAACTCACCTTTACTCTTGGTAA
ACTCTCCACTCACGAGGAGATAAACATTACAAATAACACATGAAAAGAAAAGAAAAGAAA
AGAAAAGAAACATTTAGGAGGGGACTTTTCACAACTCCATGTGTTTTTCCTAGATTACAG
TTTTGTTTGTATTTTAATTAATCATTTTAATAGATTGGGAGTGTTTCTCAGTATGATTTT
GTGCATGCACATAGATGACAAGGTTCTGTAATGTAGAGACTGAAAGTAATTTTTTCCCAT
GGCTAACTCCAAAAATGCAGACATTTGGCTGAGTGACTTAGAACCAAGAAAGCCAATAGA
GGGTATATTTAATGCAGTATTTCCATTCATGTACTTACCACTTTTTTTCTGGAAAGGAAT
TGAGAGCTTACAAGGATATATACTCCCCAAAAAGATAATGTGAATTTAAAATGTGTCTCC
CCCTACACAAAAAAGTAAAAATAAAGTATTGGGCAAAGTAGAGCCAGGGAGACTAAACAT
TTATATCATGATGACCCACATGTCTTTTTTAGATGCGGTTACATAATTGGCTAGGAAAAT
TTAAAAACTTGATCAAATTTAGCAACAATTCCCAATGTTTTCCCTACTTCAACTTGTAGA
ACAGATGACTTTTGCCTGTGAGATTATCATCTCCATGGGGAAATAGCTGTAGCCAGTTTG
CCTCTTGTTATTCTATTTTTCTGCCTCTCAGGAAGAAAGCATACAGGAGTTCAAATTACT
GTGACATTGTTATAGGGTGTCCTTGAATCTTTTCTAATTTATGTCTTAAGTATGTAATTT
ACAAACTTCATTACTTTAATAGTAATAATAAAAATCCCTTGCAGTGCATCTGAAATATAC
TGTGCTAGAGAACTTCCAGGTTTGCACAATTCACAATGTCCATAAATCAATATAAAGGAA
ATAATAACTCAGGTTAAGGACAATTAATCTTGAAATGAAGATCAAGCAGGGATTTCTCCT
GGGACTCATTATGGGCATGCTTTGTTCAATGAATCACTTTCTCCACGACACCCTGACTGA
CTGTAGAAGGACCAACGAGTTCCATTGGACTAATTTTAACACTCTTAAGAATTGAATGCT
AAGAACATCCTAATAACCACCCAAATTTTATTTATTCTGTGGGATACCCACTTTCCCTCA
CTTGTTGCAATTCTGTGGGATACCCACTTTCCCTCACTCGTTATCGTCCTTCTTTGTTGT
TTCTGTGCATAAAGCTGATAGTCATTACGCTATTGATTATTTAAGAAAACAACCCATCTT
GAGATAATGTTGCTGGCTAACATTCCCGGAGTTTTCTCGAAAGGACTTTTTCTATCTTTT
ACTTAATTACTTTAGAGATAAGAACTTCCCAAATAGCTGCTATAACTTCACCACATAGAT
GAGAAGGCAAATTCGCTCAATTGTATTTAATGTAGGGCAAGTATTCTTAGACATTTTGGG
GTCACAAATCCATTGCAAAAATGATGAAAGCTCCATCCCTAGAAAAATGCACTGATTCAT
AACATTACATTTTATGTACCATTTCAAAGATTTTGTAGACCTCTTAGAGCTTACACAAAG
GCCTTCTAATCCAAAGATGCCATTCATTCTAACTTAAGTAATACAGCTCTGCTTATTTTA
AGATATATCCATGTGAATGAAAGCCTGTGTATGGAGAATCTACCTCTGGAAGATAATTTG
AAATGACCACCACATCAGTGTCAATAGACAGAGTCAAGAGAGGTATTTCATTCATGAAAA
AGGCAACATATATCCTCACACAGATGCAAATCCAATTTACTAGGATTGGCAGAACCTGAT
GTTTATGACAGATATTCTTGGAGCTGACAAAATCTAGTATTTTTGTGGAAGCACATACCA
GCTTCAAATTGTCCACTTTTCCTGAAAAGACTGGCCCTTGGCAAGCATACTAATGATATA
AAGAAAGCAGAAGTAAATTTTAATGTAATTTCCTTCAACCACATTACATGATAATATGAA
AATAACAAGAAGAGCTTTCTTTTCTGTCTTATGTGAGGGTGAGGGGGGGTGAAGCTTGCA
ATAAATAGAATATTTGGATAAATTATGGCTTGTTGGGCTTTTTTGATACTCATTAGTCAC
TTTGGTTTTCAGCAATTGTTTAACATCCTTCTTTTTCAGTAAAAAACTTAATTTTGGAAT
GTGATTGTCAGGTTAATCAGAGCTAGAATTACCTATACAAAGAAGTAGCTGTGGGCTTTG
ATTACCTACCTAACCTTAACCAATCCCAGTTGGCTGAGTGGGTAGGCAATAGAGTTGTCA
CTCTGTGATTTTGCTGCGTATGAGGCCAATGCATCAAAAGGATTTATTTATAGATCATAA
AATTCTCGGCTTAAAGTGGGACATTTTGCTTCTCTATTCTTCCCACTAATTATGAATTGT
CACTGACTTTTGCAGTTACCTACTTAAATAGCATTGATTCTTATACAGTACATTTCCTAT
AGCGTGTTTATATGTATTCAGTATAAAAAACTGCACATGAAAACACAGAGATTAAAGTAA
ATTTTGATTGTATAGAAGGATGTAAAATTATGTGGATGTGTTCTTTTTATAAGAAAATAA
TCATCAGAAGTAGATATCAAGTATACTCTATGGTGGAATTTCTATTCTTTTTGTTTCTTT
TATTCGTAATATTGGGTGACTTGTAGTATTTTAAATCCACACCAGAGACCTTTGTAGGGT
ATAATATTCTTGCCAAAAGAGAAGGAGTTACATGAGAATTTGACTGTAGCTGTCTTTGAA
GGAGTAGGATTATGGATGGTTTCTGTTTCCCTCTGTTTCTTTATCTTCGTTTTCTTTTTC
TGGAATGAAAATGTATTGCTTTTGTAATAAACAAAAACCGACCAAAAAATTATTTTTGGG
GAAAAATAATGCTTCGTTGTAAAAAAAAACACAAGCTCTTTTAGAAAGCAATTTGTATGG
TTTTTAGAGGCTAGGAAGTGGGGTGGGGTGGTTACGGAGAGATTGGTTAATGAATACAAA
ATTACAGCTGGATAGGAGGAATAAGTTTTAGGGTTGTATAGTACTGTAGAGTGAATATAG
CAAACAATTTATTGTATATGTTCAAAAATCTAGAAGAGAGGATTTTGAAAGAAATCGTGA
ATGTTTGAGGTGATGGGTATCCTAGTTACCCTGATTTGTTCATTACACATTATACACGTG
TATTGAAATATCACTCCGTACCCCATAAATGTGTGCCATTATTATGTGCCAACTAAAAAT
AAAAGGCAAATAATGAAACCAAAACAAAACAACAACAAGAAAGCAATTTGGAATAGAAGC
AAGACATACATTGTAGCTCTCGGCCCAGGGGAGTTATTATCACAGCAAGGCAATGCCTGA
TCACAGTGCACACGAGTGGGATTTCTGTAAAGGAAAAAGAGAGAAAAACAACAGCATAGA
GGCTAGGGAAAAAGCTCTTTCTAGTAGCAGAAACAACTGTTTACATGAAGTTGTATCTCA
GCCTAGCATAGCCTTGAGGAACTCTTAGGTTTCATAGAGGAGAAGTTTGGGACCAAATTG
TTGCCTCAGGTACAAGACAAAGGAGTTTTGTGCTTGACTTAGGAGGTGATGAAAACTCGT
TGGAAAGTATTTGAGTAGGTGAGTGATCTGATTACTACTATGCTTTAGAAACGTTGACTG
GCAACCTGGATTAGTGGCTTGGAGTATGGAATAACAGTAGAAAGAGTTTAGTAGTTGAAA
CTCTTTAAAATAGCCCAGAAGAGATCTTAAATTAGGCTCCAATTTTATGAGTGGAGTGGG
TAAGATGAAGAAAAGATAATAAAAGAAAATGAGGCCAGGCGCGGTGGCTCATGCCTGTAA
TCCCAGCACTTTGGGAGGCCGAGATGGGAGGATCACCTGAGGCCTGGAGTTCAAGATCAG
GCTGGCCAACCTGGTGAAACCCCGTCTCTACTAAAAATACAAAAAAAAAAAGCCAGGTGT
GGTGACTGGCACCTGTAATCCCAGCTGCTGGGGAGGCAGAGACAGGAGAATCGCTTGAAC
CCAGGAGGCGGAGGTTGCAGTGAGCCAAGATTGTGCCACTGCTCTCCAGTCTGGGAAACA
GAGCAAGACTCCGTCAAGAAAGAAAGAGAGAGAGAGAGAGAGAGAGAGAGAGAGAGAACG
AAAAGAAGGAAGGAAGGAAAAGAAAGAAAGAAAGGAAAGAAAAGAAAGAAGGAAGGAAGG
AAGGAAAAGAAAGAAGGAAGGAAGGAAGGAGGGAAAGAAAGAAAGAAAGAAAGAAAGAAA
GAAAGAAAGAAAGAAAGAAAGAAAGAAAGAAAGAAAGACATCTTCACTTTACTGAAGACA
CTCCATGTATTTAATTCACAACTAAGTGAAGGCTGAAAATTGAAAATGAACTAAAAACTC
CAGTCAAGTTTGATACGCAGTGGACCTGAGTTCCCAGACTCTTACTCTACTCCCTTAGTG
GATTGCCCTTAAGATAAGATTCAAGGGCTTTAGAAAAAAAAAAAAAGCTGTGAAAAAGGC
ATTGATGGTAAGGTACTTGTTTCTTTCATTTTCTGCTTTATGGAATCCACATATTTAAGC
TCACCTTGATGAATTCTATATTGAACATGTTAATAGAAATGATGACTAGAAGGAGAGAGG
GGGAGGGAAACCGAAGAGCCTTCCCACCAGTCTATTATCACCTAGGGGCAGGATATACTA
ACTGAAGACTCATTTCTTCTGAGTAATACATATTTTTAATTTTCAAAAAAAAAAAAAATT
TTTTTTGAGACAGAGTTTCACTCTTGTTGCCCAGGCTGGAGTGCAGTGGCGCGATCTCGG
CTCACTGCAACCTCCATCTCCCGGGTTCAAGCGATTCTCCTTCATCAGCCTCCTGAGTAG
CTGGGATTACAGGACCTGCCACCATGCCCAGCTCATTTTTTTTGTATTTTTTTTTAGTAG
AAATGGGGTTTCATCATGTTGGCCAGGCTGGTCTCGAACTCCCAACCTCAGGTGATCCAC
CCGTCTCGGCCTCCCAAAGTGCTGGGATTACAGGCATGAGCCACTGTACCTGGCCTCAAA
AAATTTTTTTATTTTGAAAAAAATGTTTATGGATTTAGGGGGTACAAGTATGCTTTTGTT
ACATGGATATATTGCGTAGTGGCGAAGTCTTGGCTTTTAGAGTAACTATCAACTGAACTG
TGTGCCTAACATTTTAAAAAGTTGAATTCCAGAAACCTACAACATACAAAGTTATCAAAG
AACTATCGTATTTGAGCTTCTTCTAGAAAAAGAAAATAAAGATGAAATATTTCTCTATGT
TTTCTTATTAAAAATCATTGCTCTGTGCATAGTAGTTGCTCAAGAAATATCCATTGATAA
CTGGCTACATGAACAAATACATGAATGAACATTGAAATTACGATGCATTTTTGAAATCTA
TGTGAACACTGGGGTCTATAGTCTTTGCACTTTATAGACATTAGGTTTGTTAGAAAATAG
AAAGGATCATGGTACCCAAATGAGAAAAATCATCCAGACAAGAACCCGTCACTCAGGACC
TCAGGTACATATTGATTACAGTTTGCACTTCAGTGACCTAAGAGCAAGGGATGGGCTTAA
AATAGAAGAAAATGTCATCTATTATTTCATAACTCAGTAGCTGAAATGCAGGCCCTACTT
GGATAGAAAGACCTACAGCCTGGGTCAGAAGTCTGCCCCCTTGTTTAAATTCACATTGCA
CTATTGCACACTCCAAGTGTGGCTTCTCTCGAAGTGTTTCTTACCTCATAGGAGGCCTTG
GCCTGTCTGAAATTGTTCTATGTTTCATCAGATTCCTTGACTGACACAACAAGAATGACA
GCTGTGATGTGATTTAGAACCACCTATGTTAATGCTCATACAGTAATGACTTTTCTTCTT
CTTGGCTATTTGGAGATATAAGGGAAGAGAAGATTAAATCTAAGAGATGGAAAATACACT
TCTCATTAATATGGTCTTGGTCTTTTCAGACACACACACAATTTTTAATGAGTTCTTAAA
ATAGTTACTGTGTATTTTGACTTGGGAAAGGGATCTTAGACTGTGTGATCTGAACACCCT
CCTCATTTTATGGAGGAGGAAATAAAAATCAAAATTTTAGCCAGGCTTGACGGTACATCC
ATCTGTAGTCACAGTGACTCAGGAGGCTGAGGTGGAAGGATCACTTGAGCCTAAGAGTTT
AAGGCTGCAGGGAGCCATGATTGTGCCAATATACTCCAGCCTGGGTGACAGAACAAGACC
TGGGCTCATAAAAATTATGAAAAGTAGACATTGAAAAGGTTTAATGAGTGTGCCAACTAA
GGTGATGCTCATCTCTATCAGAACTATGGTGAAATCTAGGGGTTCTCTCCCACATTCTCA
AGATAGCAGTCTGAAATTCCAGGGTACAGCACTTATTATAGGGAGAACACTTGGAAAGAA
CATCTTATGTTAGCTAAGAGTCTGAAATGGAATTCATTTCATATACCGTAAAACTGAGCT
GAATGTTCTGATACATTTAGCTTTAGAATGCTGCTGTCATTGCTAGGCCAGCATATTTGT
CACACAGTAGCATGAAAATAAAAAACAAAAAATAAGCCGCTCTAGAACTGTAAGCATTAC
AAAATAATTTATGGCCTAACATGTCTCGAATAATCAGACAATTCATCTCTTGTCAACAGG
AAGCACTTTGGGGTTTTTTTTCAACCTGGCCTTGGTAACTGGGACACAAATACTAAGCTC
TTTAGGGAGTCAAGAACTTCTCATATGAAAGCCAATGAAGTCGCAAAGCAAGCAAAATTG
GAATGTTTTTATTAAATGTGGTGTAATGCTCAAGATTTCACTTACCCCATTGCTTGTTTC
AAAGCCCTTTGCCTCAATAAATAATTTAGTTTCAGACCTTTAAGCTGTTATTTGGAAAAG
AACAGCCCCCACCCCCCATCTTTTGTTCCTCTTATGTTGTCAGGCACACAGATATATCAG
TAATAGACACGGGGTGTGGAATAATATGCTAAATGCTAAAATGCCTTCTCTGAGCCAAAA
CATTTGACTTCTTTTCCATCACAATCAGTCTTAGGACACATGAGATAAGCAACCTGCAGC
TTTAGACTATCAACTGTAATGTGATCAAAAGAGCAAATTCCAAATTAGCAATGGTTCCAA
ATTTGGTGAGGTAGATAGAATATGAGGAGACAGTCTCAATTGTGGAGCCAATTGATTGTG
TGTCCATGAAGAAGTCACTTCACCTATGAGGTTCACTGTCTTCCCACTGTGAGGTGCCTC
CTGCCTCTGGAATGCTGTGATGTAGAGGAACTATCCATGTGCTACTTGGGTTTTGGCTTC
CTTTTCGTGTTAAACCTGGGCACATCTAAGGAATCTTTGATATACTAGATAATCTCTGCT
CCACAAACCTGTAGTTCTTTTTTTTTCTTTTTTTTTGAGATGGAGTCCTGCTCTGTCACC
CAGGCTGGAGTGCAGTGGTGCGATCTCAGCTCACTGCAACCTCTGCCTCCCAGGTTCACG
CCATTCTCCTGCCTCATCCTCCTGAGTAGCTGGGATTACAGGTGCCCACCACCACACCTG
GCTAATTTTTGTATTTTTAGTTGAGACAGGGTTTCACCATGTTGGCCAGGCTGGTCTCAA
ACTCCTGACTTCAGGTGATCTGCCCGCCTCAGCCTCCCAAAGTGCTGAGATTACAGACGT
GAGCCACTGTGCCCGGCCAAACCTCCAATTCTTGAATGACATCTGAATATCTACTTCTGT
CCATGTTCATCACCACGTTCATTGTATTTGAAAACATCACCTTTCTCATCCCAGTTATTT
ACTGGTCTCCTGCTTCCGCTCTTACATATACACACATGGACATGCACATGCATGTGGACA
CAGTTTATTCTTCATAGGGCAGCTGGGGTGAACACTTTTAACTATAAATCCTCTAATGGC
CTCCTACTACACTGGAATAAAATCCCATCCCCTAGCCTGCTGTGGACAGTGCCTGGGCTG
GCCCAGCCTCCCTCTCCTTCTACTCCTGCCCGTACTTACCATGCTTGGGCACTCTGACAT
TTGCACCAGTAACTCCCTCCAGCTGGAGTGGTCTTCCCTGATTATCCTGTAGCTGCATCG
TTTTTGTAAATCAAGGTCTCAGTTTGGAGCTGCCCCCCTTAGAGAGACCTTCCTGATCCC
CATCCTGACAGTAGGCTATGGTCACTCTTGGCTCTGATCAACCAGCTATAGTTCTGCAAT
AGCACTTATTGTTCTCTGAAATCATAATTTTATACTTGTCCACTGCTTTTATTCCCACCC
ATTCCCCTAAGATATTTGACAAGACTTTACTTATTCTTTCCATTGATGCGTATCACTAGA
ACAATGTCTAGCACATAGGTACTCAATAACTATTTTTCAAAAGATTCTGGAAGATAATAA
AAATATGTTCCCTTTGGCTGAAGTAATTGTATTTTGTCAACCCTGGGACCTGATTGGCAT
AATACATCTATAGATATGAGTAGAAATGTCTCAACCTTCTTCCCTGGGGAGTTTGAGCTT
GTGAAGTCTGATTCTCTAGGTTGACATTTCTGCAGATTGGGTAGAGTTAAGTAGGTTTAA
AATGATAAAGTGAAATGGCAGTGTTATCCAAGAAGTTAAAATAGAGAAGGAAGGGTATCA
GCACATAACTTACATTTTTAAACTACACAAAGGTATATGCAAAATGTGCACCCGTGAATA
AAATTTATATAGATGTAGCTATGGCCAGGTGCACACACAAGTCCAGATAACTATAGCAGT
GGGTGGAAACAAAAACTTGAGTAATACAAGCAAAACCTAATACCAAAAATAGTTTACCCT
ATTTTAGAGATGTAGTAGTCAGAGTCATAAGGTAATGAGATAAAAACAAAACTCAGAGTG
TGTACGTCCAAATAAATATTTCTCTCAATATTGTCTTCAGAACACCATACAATATATTCT
GCTTAAATATGCATATGGATTGATTCAAGTGACTAGTTTTTGATAGGTTGCTAGAACAAT
GTAGAACATTCTAGAACCTCCTAGAACAGAATGATTACTATCAGTGGTGGAAGCATCTGT
ACCTCTTCAAATACCCTCTTCGTAAAAATGTATGCTTGAAAGGCAAAATGATTTATTTGT
GCCTCACAACCAATTAACAATGAAGATAATTCAGAAAAAGGGAGCAATGAGCTTAGGATG
AAAAGCTAGAGAAGAGGTAAGAGTTGACCTGGATGGGATGTGAAGAGCTGGCAGAGCAAA
GGCAGGCATCCCAAATGGAGAGAACCTGAGGAGAGTGCAGACCTCTTGTGGAAGGTAGAA
CTGAGTGTGGACAAACCTGGAGTAAGAGGTGAGAAGTCAGGTGGGGAACCTTGGGTAGGG
TCACATTATAAAGACATTTCTTCCTTTCCAGCAGTGAGAAAAATGTGGAGAGAGGAAAAT
GAGGTTTTTCTGGGGACACCTGTGTCAGAGTGTGAGGCTTGGGGAGCAGCTGTGGGTAGT
TCAGAGGAGGGTTGGACCGCTCCCTGGCCTAACCCTTAATCAAGGAGACGACTGTTGCAG
TACGACAGGCCTGAAGGATTTGACCTTGAGAAGAAAGGCCGGTTGAGGAAATACTTTTAA
ACACTTATTTATTGGCTTTAATTTTCTTTCCTTATTTTTAATAGACTGTACATTGTCATT
CAAAATTCAATAGTTTTAAAAGGGTATTCAGGAGAAATAAGTCTCCCTCCCAGCAACTAA
TATCACACATTTTTTGGATACCCATTTTAAGACATATTTTAGAGAAGAAAGTATGAATAG
GGATAGACTAAATATTAATAATTTGCTATGTTTTATGCAATAGTTTATTCTTCACCATGG
TTTTATGTTATCAACACCCTTTAAGGTAGATAGGACGGATGTTTTATTTCGATTTTGCTG
ACAAGGAAAGAGGATCAGAAAAGTTAAGTAACATAAAAAGTTAGTAGCTTTTTAGTGGAA
ATATCTAAATTAAGATTCAGGTTTTTGGGACACACACAAAAGAAAATACTTAAAGATAAC
TGCAAATGAAATTTCACATATACTAATTTCATCCTCAGTTTTTGAATAGCTGCAAAGCAC
AAAGTTTTAAATTTTTTTTGAAACAAAAATAAAAAAAAATTTAAATCCTCAGTGTGCCCA
CATTGTTTCCTTATAAAATCCTGTAAAACATAATGGCCTTTTATTTAAAACCACAAAACA
ACAATAATAATGGTTGCAATGCTTTTGAACTGAGTACCGAGGACTTTGTTTCAGCTTGAA
TTGCTTTCTGTAACCTGTAAGGAAGCCATCAGCCTCACCTGACTTCTAAAGTCATCAGAA
AGTGCACCCACAGAGCCTTAAAATATGAAGTATCAGCCTGGTACTGAGTTTCAACTGCTG
TCTCCCTCTTCTCTCTCCTGCCAACTCTGTTTCTTTTTTCAGTTTCAATTTCAGGACAAA
TGATGGAATAAGATTTTCTTTTTCCATTGGGCAAGCAATTTACCTGAATTCTTTTGGTGG
CACCGTTTGGTAAACCTAAAGAAATCAAAGTCAAAACCTTGGATTCTTTTGAGTATTTGT
TATCAGGATTATTCCCTTGTTGTATCCTTTTATTGATGTCAATAGCACAAAGGATACTAG
GCTAAACAGAAGAATGGAACATCTCCAGCAATATTTAGAGAACTGGAAAGTGAAAAGACA
TCTTCAAGTACTAATCAGACTATCATTGAAACTGTCCCTGTAAACTTTATTAAATTAATC
AGGGAAGAAGAGAGAAAGAAAAAATAAAAATAACCTAAGCCTGCAGCACATTCAGCATTA
ATTGCTAGGTCAGCTGCTCTCTGACCTGCTTCCTCACAGTTGTTTGGTGCCTGTTGTCCT
AGCATCATGTAGACCCAGCTACAAAATTATAGTTTCCTTTAACTGTTCCATAGATAACAA
CCTGAACATCATGAAATGTTAAGTTTTCCCTTTGAGATGTTCTTTCAGGTCCTACATGCC
AGTAAAACTACTGACATCAGCTGGTTTAAAGGACCCCACCAGAAGCTGGCTTATCAAGGA
ATGCAGTTTCCACATTCTGATGATTGCATCCCTCTTACCCCAACCAATCAATGACCTCAA
TTTTCCAGCCCCTCCCCCTCTATGTTCCTCTTTAAAACACCAGCCCAGAACTCCTTGAGG
AGATGGATTTGAGAGCTTCCTCCCATCTCTTTGCTCAGTGTCCTGCAATCATTAAAGTCT
TTCTCTGCTACAAACCCTGCTGTCTCAGTGTAATTGGTCTGTTACAGTGCAGCAAGCACA
AAAACCTGTTGGTCCTATAATAGTGTCTTTGCAGATTTTCCAGAACCAATGCAGTAAAGA
ATGATGATAAAAAATTACAAATACCAGAGTTGGACTCGTTTAGCTTAAAGGTCCATTTCT
AGAAATGATAGTTGAAATAATATCTGTGTAATATTGCTAGAGATATAAATTATATACTTT
TAAAATTACTGTCTTTTAGTTACAAAGAGGAGAGAATTGTTCTAAGAAAGCAAGCACCTC
CTCAATAATTCACTTTATAATTTAAATCTTCAAAATTATTTCAAATATTATCTGCCTTTC
TCCAGGGAGCCAGGAGTTTCTTAAAGGCATTGTCTCATCAGTCCTATTAGTTCCAATGTA
ATGAAAAAATTAAGCAGATATCTAGCATCTTTTCCATTCTACTTCTGAAAAATAAAGATA
AGGAAGAGATATCATTTGTCCAACTTAACACAGTTTACCTAAATGAGACAAACAAACCAC
AAAAATCTCTTTTTCTCTATGAATTGCAGCCCTACCCCAACGTAGCTATGTGGCCCTGGG
CAAGTTTTAACAACCTAAGCAGCAACATTCTCTATAAAATGTGGATAAAACCTTCACAAA
ATTATTGGGAGTGCTACAGAGATATATATGTTAAAGTAACAAGCCAGTGACTGACAGTAA
TAGGTATGTGTATTAGTCTTCCAGTGCTGCACAGCAATGTGGCCTCAAACTTAGTGGCTT
AAAACAACATATTTATCACCTCACAGGCTTAGCTGGATCCTCTGCTTCAGTGTCTCACAA
AGCTGCAAAGGTGTTGGCCAGGGCTACATTCTCATCTGAAGGCCCAACTGGGGAAGGAGC
CATTTCCAAGCTCATGTCATTGTCAGCAGAATTCAGTTCCTTGCAGTTGTAGGACTGAGG
GACTTGGTTTCTCACCTGCTGTCAGCTGGAGGATCCTCAGTGGCAAGAGGCCACCCCAAC
ACGGCTACTAGCTGCATTAACCAGCAAGTGAAAGCGTTTTCCTATATTGTATAATTACAG
AAGTGACAGCCCGTCCCCGTGGCTATAACATACCGAGTAAAAACAAGTCACAGTTCCTGC
TCACACACAAGAGAAAAGGGTCACATGAGGGTATGAAAATCAGAAGGCAGGGATCACAGA
AGCCAACCTGGAGCCTGGTTGTGTCTGATGCCTGGTTCCTCCAGGCACTGTGTCTGTGTT
TAATGCCACTGTATCTGATGCCTGTCTCCTCCTTTCCTATCTCACCACCCTTCCTTGTTT
CGATTCCTAGATTGAAAGACCATATATAACCCCTGCTATCCAGCAAAATCTTGTCTATTC
AGTTAAAGGCAGTACTTTAGAATTTCATAGAAATAAAATAGGAGAAGAAAATTCATGCTG
GAAAATATTAAAAGTAGTAGTTTATAACAAGTTAAGTTGTCTTTGGTAAAATAAACAAGT
AAAATTTCGTAAAATGGGAGGCCCTCATGTTCTCTTGTTTGTGCTTTTAATGCCATTTTG
TTGGATGTGTTTGGAAAATGATTGCAACTCTAAATCAATGAGTACAAAAGCACTCATGAA
ATATGGGCACTACAAAATAATTTCATTCAATAGCCTCAAAATGGTTGTGAATTTGTGTTC
CCCTAAGTATGGTTAAAAATAACCCCAACCCCCACATGAAGCAGAATGGCATTAATGCAG
GTGTGAGTCAGCCTGGGCAGTTTGGCCATGTTTGATAAGCCTTATCTGCATCTCAGGTCT
CTGGTCTCTAGGGTCTTCGGAAAATGTTGGGGTCTTTAAATTATAAGGCTGTTGCTGCTG
CTGATGCTGCTGCCAATGATGATGGTACTAGCTAATATTTACTGTGTACTTACTGCATGT
CATTTACTCTAAATGGTTCATATGTGTAATTTAATACAACCCTGGAAGAAAGGAACTGTT
ATTATTTCTATTTCACAAATGTAGAAACGGCCTTAGAGAGAATTAGGTCACATGGCTAGC
AAGTAGCAGGGCCTGGATTCTAACCATAGAAAAGTTCAACCTCAGAACCTCAGAATTTGC
TTTGAGGAATAGGGAACTTGAAGATGCAAATAAGAAGGCTAACAGTGGGTCTAAATACTC
TTTTCAAAATGTCACAGGACTGCATGTTGAAGATGCATACATTGTATCTGTGACCAAGGA
ATGGTGTCAGCCCTTGCTCCTGTACTTGCCCCATCCTTGCTGCCACCCAGGCATCAAGCA
AGCTATCATTCCTTCCCTTCAAGTCAGTCAGCAGGGAGTAATCAGGATATTTTTCATCCC
CTCCACCCCACAGCGAGTCCTTTGTGGGGTTCAGTAAAGTCAGGTTTTGTCATGCCATAA
AGCAGAGTAGCCAGGCTACTTCTGAGGTAGGCTGGCCCTTCTAGATATGTCATGGGGCCT
GTGGGCTGGGTTCCTTCTGCCTGGTCCCACTGACCCCTCATAGGGGTACCAGGATTATCT
TGGTCTCCTCAAGCCTCATCCTCCCAACTTGATTCCAAAGTCTGATGCAGTTAACAGAAA
CAGGATACTGGTCACCAACAGATCAAGATGTACACACAAGACAGTGAGTTCGCCCTTATG
CATAACACACGGTTCGTTAAATTATAATGAATGAAGTAAGATCAATTGTCTATGGCATGC
TGATGCTGAGTAACATTTCACACCTTGATCAGATGTGGTGAAGATAGGCTGCGCAGAAGG
TGAAAACAGTGCCTGTGACTAGAAGACCAGAGTGTAGAGCGAACACGGCCATAAAGCAAG
AACAGAGGATCATTGACTTATACTTTTTTTTTATTTATTCAGAGAGTACTCCCAGCACCA
ATGTAGGGGAATTAGATATTGATGAGAAATCACAAGCAGAGTTTTTATGTAGGTGTCATG
TAGGAATGGTGTCAGCCCTTGCTCCTGTACTTGCCCCATCCTTGCTGCTACCCAGGCATC
AAGCAAGCTATCATTCCTTCCCTTTAAGTCAGTCAGCAGGGAGTAATCAGGATATTTTTC
ATCCCCCTCCACCCCACAGCGAGTCCTTTGTAGGGACTGACTGATCAAGGGGATCTGATT
ACAGATCACTGACTTTGAAAATTATTTTCAAAAATATAAACCATTTGTATTTTATACTTT
TTTGATGCTAATTCATTCAAGAATGCATGGTATGGATCTTTATAGAATTCATCTAAAAAT
GCAAAGCAACTGGCTTTAGTCAAGCCATTATCTTGGCATATCTAGCTTATTATCTTTAAA
TACTGCCCATTTGTTCTGTTAACTTGCTCCATCATGCTAACAACCTAAGCATAACAGAAA
AGAAGACTGTGTTCATGAGAAAGGGGCTAGTGGAGCCTGTGTCCAGGGATCGACTTGTAG
AAAAAGAGTCCAGACAGGAGAGCCTGCCAGAAGCTCTTTTCTGTATTGCTGCCTGGACCC
ACTCTCTCATCCAGGAAGAGCAACAGCAATGTATCACAGCAGTGGAACTTTCTGGGACCT
TATGATGCAGCACTCAGTAAAATCCTAGATAGAAATGGGTAATTTAGACATAGGTTTCCT
ATACCCATACATCAGCACAAGTCTCACCATCTCTACCAAAAGGAAAGTACATAGGTCTAC
ACCTCCACCCCCAAATTTATGTCTATTCAAAGGTAGTGACCATTTTCTCTTGCTCTTTTT
GTTCAAATTTCCAGGGATATTATCACTGCTTTAAAGGAGAGTACTATGCATGAAGGAAGT
ATTTAAGTGATGCTTGTTGCATTGAGCTGATAAGGACATACTGCTACAGACTCAGCAATT
GAGTTGATTTTGTGGATGGCACGGTCACTCTCTCAGCCATGCTGGGGCACAACCTTAAAT
AGGAGTCTAAGTGGGAACATGGAACTCACGAAAGTGGCACTCCGCAGGACGGGGTCTCCT
GGCTGCATTAAAGCAGTGAGAAATATAAGAACTGACTTCGTTTTTTTACTGTCTGTTGCA
TAATATGCACTGCATTAAGCTCTTTGGGTAGAGTTACTTCACTTAATCCTCACAGCAATT
CCTTATGGTATGAGATAAGAAAACTGAGATTTGGAGAAGTTAAATGACACATCCAAGGTC
ACACATTTAATAAGCTGTCAGATGAAGCCCTGACCCTAAGACCCTGTTTCTTCCATTAGA
CCAATGTGTTGTCTCTTCCTTTTTGTTGTTTGCTGTGCAGAATCACATCATTCTACTTAA
AGAGTGTGCCTCTACCATAGTTGCACTAGGATGATTTGAGAGGCCACCAGCTTGAACCTG
TTAAATTCTAGGAAACTCTCATTAAGATGAAAATGAGTGGGGCTTCACAATATCTCAGCT
CCATGTACTTCTAATGCAGAGGAGAAGAGCATTATACAAATGAATTGAGCATCAGATATC
AAGATTTTCTTTTTTGTTACATCACTAGGAAGATAAGAAATATTTTTTAAATGCTGATGA
CTAAATGGAAAATCAAATTTCCAGCATGCTCAGGGAGAAATATTAGTCAAACGGAATAAT
TCAGCATTTCAATGTTTACTGTAGCTATCTAGCTATCAAAAAGGGAGACTAGAAATGATA
GTTTTAAAAATCAGTGTTCTATTTAAACAATTGAAAGAGTTGGCCAAGAATGTGTACAGT
AAACATTTCAAGTTTATACCAAAAATCATTCTGATAATTATCCTGGTTTATCTGCAGTAT
CTGTTGTGGGAATCTTAACCCCTGGCAATATTCTTTTCTATGATATTATCATTTAATTAA
GCAGCTTATTTCAGTTGTCCAAGGGCTTCTTACACCTTTATTTAAAAAAAAGGTAAAGAA
GGCCCTTTAGAATCTTTTGATCTCATCTTGAATCTGTACAAGTTTGTGGCATCACTCAAA
ACAATCATGTTATTTTTATGCCACTAGTAATAAGGAGATTCATTCTAAGACAACTGTTTT
TCTACCTTTTAATATAAGGCATATATAAATAAAATAAATAAAAATAAATCTGTAAAATAA
CATTGGAAAAAAATCTATAAGGAGAACAAATGATGCCTGTTTTATGTTTTACCCTTAAAA
ATTCTATTGAAACATTTCTGAAAACATCCCAATGAGTAATTTGCATTATTCAGATACAGT
TAACTTGATTATTTAAAGCATAATTTCATGACTCATGAGTATCACTTCTCTCAGTGTGGC
ACACTACATAGACAGTCTTCAACTTTGCCAGTGTTACTGGGGAAAACATATGATAGTAAG
GGTGTCATATTTTCCTGTAAGGACAATGTTGTAAGTAGGAGGCTGTGTAATTTTGCCCAA
TGGGTCAATGTCATAAATTACTGATGAACTGTTGAAATGATGTAATTTATAATTTTGAAA
TTATTTCAAATAGTAAAACACATTTTAATCAATGCATTTAAACAGTAAAGGTTTTTTATT
TTTTATTTTTATTTTGAGACACGGTCTCAATCTCACTCTCACTCAGGCTGGAGTGCAGTG
GTGTGATCAAGGCTCACTGCAGCCTCCACCTCCTGGGCCTAGGTGATCCTCCCACCTCAG
CCCCCTGAGTAGCTGGGACTGTAGGCAAGTACTATCATGCCCAGCTGATTTTTTTTTTTG
CTGTTGTTAGAGACAGGGTCTCACTCTGTTGCCAAGGCTGGTCTCAAACTCTTGGCCTTA
AGCAATCCCATGCCTCGGCCTTCCAAAGTGCTGAGATTACAGGTGTGAGCTACCACACCC
GGCCTAAAGGTGTTTTTTTCTAAATCTTGCAAAATCAACATTAATGTAATGTACCTATTG
ATTATTTAAAGAATGTCAATGTAACCATTAGATGGACATCTAGCACATAATTATAATTGT
TTTGGAGGTCACAATTTGACTTATCTACCCTTTATATGCTACTTAAATGAAACATTTTCT
TAGCAGTTTCTTTTTGTCATTGGAATGTAGGAAGACTTTGAGTTGATGTTTTGATGGTCC
AAGTATCTTAATGTGGGAACTAGGACTCTTTTCTCTTGTTAAAATTCCCTATAGCAAGGA
GAATATTCAGAACTTTTCTATTATTACTTAAGAGCAATAATCACTTTGAGTTGATCTTTG
AAGACATGAAAATAAAAGTTATTTCTGTAGCTCCAATAAGGACTTTAGCTCCGGAGGTTT
GGACAGCAGGTGCCTGAACTGTCTAGTCTTTTGGTTCACTTTCTTTTCATTGTTTCCCAT
TTCAGTGACAATTTTATGACAGCCTAGAAGGAAAAAAGGAGACACAAATGAGGAGGTCTA
GAATCTGGTGTAGAAGCTTGAAGGCTGGGGGTGGCAGGTCGGGAGAGCAGAGCCCAGAGA
GTGGAAAATAGCAGTTATGCACGTGTGTGTGTATAGACAGATAAATAGATAAACAGATAG
AAAGATTGCTTTACCTAGAAATACCTATCTCTTTTGAAGCTGATGAGCAAACCAGTTGCT
TGAAAACCATTGATTCCTCATAAATAATGTGTTAAACCATGCATCATAAATTGACAACTT
CTTCTCAATGCCAATGAGAATAAGATGAAGGATTTCAGACCCACATGGGCAACTTGAGCT
TTGCAGATATTCAAAGATGGTTAACTTTGAATATTCAAAGATGGTAAACTGACATTAAAT
GAAGGAGATGGTATGAGTAACAGACTTCATAGTAGGTATGACATGTGGTAGACTATCAAT
CAATAAAGTTCCCTTTACTCTTCACTGAAAACAGGTCAAGTCTGTATTAATATTTGTATA
CAATGTTTTAGCTGGTCATAAAAGTCATTTGTTTCTTTGCATCGATGGAGTGCAGTAGAA
ACAAAATAATTTTAAAGTCAAACAGACATAGGTGTGAATTTCAGCTCTATCCTCACTTGC
TACGTGACCTTGAGCAATAATCACTTTGAGTCAATCTTTGAAGACATGAAACTAAAAGTT
ATTTCTTAGTTGGTGTCTCTGAACCCAAGGTTCCTCTTACATGAAATGAGATTTAAAATT
TAACAAGAATCAGGCCAAGCGCAGTGGCTCATACCTATAATCCCAGCACATTGAGAGCCT
GAGGCAGGATAACCACTTGAGGCCAGGAGTTTGAGATCAGCCTGGGCAACATAGCAAGAT
TCCATCGCTACAAAAAATTTTAAAACGTTAGCCGAATGTAGCAGTACACACTTGTCCTCC
CAGCTACTTGGGAGGCTGAAGCAGGAGAACCCCTTGAGCCCAGGAAGTTGAGACTGCAAT
GAGCTGTGATCACACCACCGCACTCCATCCTGAGTGACAGAGCAAGACCCTATCCCCCGC
CCCCAAAAAAACACAAATAAATAAATAAAATAAAACATTAACAAGAGCAACTATCGCACT
GTGAGGTCAGAGAAAATATAGGTTAAGGCACCCAGGTCGTGATGCCTTTTATGATGTACT
GGGCAAAGTTCTATGCGTACAGGACACTGAGGTAAAGCACACAAACCAGTTCCTTGCTCT
AGGGAGTTTATATTTTGGTAGGCAAGTGTTCAATAACTGTTAGAATTTATTACTATCTGC
AAACACTGCATTATAAAGCACAGAGAAATACTAGATGGAACATCCGCCTTCTGGAGCCTG
CAATGTTTCAAGAAGTATTTGAGGTAGGAAGGAAAGAATTAAAGGTGAAAGAAAAAAAAA
GAAAAGCAAGCAAGCCAGCAGCAGAAGGTACCACTAAAGAAATGATGGGAAAGTGGCTTG
GGGAGGAAATTGGGCTACTGTTAAAAGCAATCCGTGGGCCTAGAAGAAAAACCTGTCCCC
TCTGCTTAGCCCTCTAGTGGTGGGAACAAATAAAAACATAAATACTTGAGCAGCAAGTAT
AAACATAAATGCTTGAGCAGCAACAGACAAATTAACTGGTTACAGAAAGGCCACCTATTA
TGTTTCCCTTCTCCCCTGGTATAAGATTTTGAAGAAAAAAAATTAATAAAGCCATAATGG
TATACATGTAATATGTGTGTGTTTGTGTGCATATTTATGCATATCTGCATCTGAGCGTTG
GATCGACGTTTTTCAAAATTGTGGGTTTTTAAAAAATTTACAGCGTGATTATGTGTTTGG
GCTGCTTATACATCAATGCATGATTTATAAGAGGGAAAGTGGAGAAGTGCCCTCAGTTAT
TTCGGTCTCTTTTCTTCTTCACCAGATCTCTTGATGCATAAGTGTTACCCATCACATAGG
CCAGCAGATCTTTTGTAAATCCTTCCCCACTCTCTCCTTTGCATTTCAGTCTCCACTGCC
AGGTGCTTGCTCATTCTTTTGCAGAGAGAAAGGAGAAGAGTGCCAAGATGTCATTGTGAA
CACCACCCACCCCCCCCCCCCCCGCCCTCCGTGCTGGGCAGTCTTTCTGCTGCTTTGCAG
CATCAGATGGCAGCATTATCATCCATAGCACGGCAGGTATTTCCCCTCAGGGATTACTGT
TTCTGTTCAGCACCGAGACAGTCTAATGTGCTGAGATTATTATCATATATAAGGCATTTG
TGTAAGGTTTACCAAAAAAATACCTCCGAAAGGAAGATAGACTGAGGTTAATGCATCTCT
TTAGTTTGCTTCCTGCACATCTGAGTGCCAGAATTCTGTGCTTTATTAAGTTCCTTTTGT
GGGCTCTGATACGGAATTGTGCACATGCGTCCCTGCAATGTACGTTATCTTATTCCTTTT
AAAAGGTGATTTGTCTCACCAGAAGGCAGTATTCTCTTAGGCTCGGCAAGAGTAACTTTG
ACTTCTTTGTTTAAAATAGCTCCCTTATTGTCCTTAACATTTCATCTGACAAAGTAAGCA
ATTTCATTGTGTGCAGATTTCATGCACCTGCTGAAAGTATGCATCTCTTCCCTGCCAATT
CCTAAACCAAGCCAGCAAGGTGAATAGTTTAAATGTAATTTGTTTGCAGTTAGCAAAACT
GTGGAGAGGAGGGAACTGATAACGATACTGAAGCCATTTCTTTAAAAACAAACAAACAAA
CAAACAAACAAACAAACTGAGTTCCAAACACATAACATGAAGACTTTCGCTCTCCACTTG
GAAGGATGACTTTAGCCACATGTTGATATTTAATTGTTGGTCGGTGTGCCCAGTGGACTG
CTTGGCACATAATGAGAGCTTAGTAAGCATGTGCGTTTGTCAATAGTTATCAATGAATGG
ATTGATAAATGTTGATGGCTGATACAGAGAATATAATCTTAACTATTCTGTAAATGGAAA
ATTTTAAGTTGGTACCAACACATGTCAGATACTTTTCTTGAGACAATACTGCAAATTTCC
TTCAAAATAGTGACAGTTTTAAGGTCTCTGTGTTCTAATAAACCCAATTTCCTTTCAGCA
TCTTAAGGACCTTACTGTTAGGTAAAACTTTATGGGCAGATGTTTCCTAACAAAACTGAG
TAGACCTTGAGTCTAAGATTCAGAGCTGCAAGGCATGCACTGATGTTACTTACAAACCAA
ACCAGATTTCTTACGTGTAAGGTGTGGTAGGAACACTTGGCTCTTATTGAGCTTTTTAGT
CATATATTTGCTTGTTAACTTTTGAAGTAATATTAATCTTACAGGAATTTTGGAAATATA
GGAATGTATAACATCATCACCTTAATAATTAATGCTTCTTTCGTCCTTTTTTTTTTTTGT
GGCCTTAGGAGATTTGTGGTAATTGCAACTACAGTTTATATACCACTTAGCAACTTGCTT
TTTATTTTTATTTTTATTTTTATTGAGACAGGGTCTCACTCTGCCACCCAGGCTGGAGTG
CAGTGGCCGTCTCAGCTCACTGCAGCTTCTGCCTCCCATGCTCAAGGAATCTTCCAACCT
CAGCTTCCTGAGTAGCTAGGACCACAGCTAGGACACACGCCACACACCCTGCTAATTTTT
TTCTTTGTTTTTTTTTTGTAGAGATGGAGTTTCGCCATGTAGCCCAGGCTGGTCTCAAAC
TCCTGAGCTCAAGGGATCTGGCCGCGTTGGCCTCCCAAAGGGCTGGGATTATAGGCGTGA
GCCACTGCGCCCAGCAGCAACTTGCTTTTTTTCTTTTGTTAAAGATAATGTTCTCTTATA
AGCATTTTATGTTGCTGCATGGTCTTCATAGTTGTAGGTAATTCGACCACACCTGGTATA
ATCACATTCACAGATGTCATTTTTAACACCAGCATTATATATGTATATGTATAAATATAC
AGATATAGATAGGTAGGTAGGTAGATAGATACGGATAAATAATAGCCACTCACTATTTGT
AAACTAAAGATTCAGCAATCTCATCTATGACAAAAGAGATGAGTCAAAAACCAAGAAACA
AACTCTAAAGGTCTTTGAGTAGTCAACTTATATGACACAAAGCTCATTTATCTTAAGCAC
AGTGCTTCTCAATACTTACTGAGAATCTATGAATGTTAATTGACATATAAATCCAACACA
TTTGGTTATTAGTATTGATTTTAGTATTAGTATTAATATTTGTAGTGGCTAGAAACTGTT
AGCCCAAAGAAAACAGAAAAACTATGAAAACAATTATACTACCTCAATGAGAACAGCAGC
TTGCAGCCATCTAGTATAAGAAAAAAATTACTGAATACATCCCAAGATGTTTCAGTGGCA
CAGTATCCTAATTAAGATTCATGGTAATAAACTATTTAAAAAGTGCTACTTTACATTCAA
GATGCTGTGTTTCCAAAGGCAGGAAAACAGCTAATATATCTTGAGATGTTTCCATCCAAA
ATTAATTTTAAAAAATTAAAGCTAAGGCTTAAAGGAACAAAACTCCTCAAAATTTGCCCC
TTTGAAACGATTTCTATCTCACTGATACCAGTTAACTGAGGTTTTGAAAATATTCACTAT
TTCCGGTATATTATCTTTTATTTGAACTTTGATATATCTCACCATCTTGATGTGGTTAGA
AGAACAGCCTTTCCTGAGACTGCAGCTGATCATTGGGCAGTGCTAGAATTGAACATCATA
AAGAAGAAAAGGAAAATAAATGATTCATGATAACCAAATATTATCCTTGATGCCATGCAC
CGAGATTTTCATTAATCCATCCATAACTAGGCTAGATCAATAGCACGTATTGGTTATAAA
CAGAGTAACTAACCAACCCACACAAGAAATCAAACCTGTATGCTAACATTTTTATCTTAA
CCATCAGAAATGATCACTCGCTAATGGAAGATCAAGATTTGTCCATTTTCTCTGACATAC
TCTTACCAATATACATATATGTGCATATACATATGTTAAACTACAAGATTTTCTATAAAC
ACAAACACACATAAGGGTGCTTGCTCATTTTTCTTTTCTCCTACTATCATTTTTTCCCAA
GCTTCTTTAGGCTCCATTAGACTGAATCAAGGCGCCCATCTCATTTCTATTAAAAATCTA
ATGTAACTCGTAGAGACTTTTATTTGGAAATGTAATAGCATTTCATCTAGAAAGGAGGGG
AGGGGCATTTGATAAAAGGTTTCTCAAGACAATTGGTTTGCAACATGCCTGAAGATTATC
TCACTTTAAATGACATTTAATAGGTTTTTCTTCCACATCCTGATAAACATTTCAGTGTTA
CTGATCACTTTGAAAATAAGACTTGGGAACTTGAGCAAAAATGAGGAAAATAGCTAGGTT
TCTGGTTCTGAATGTTTTTTCAAATGGCTTTCTGCTGTCAGAGAACACTAAATGAACTCC
CCTGAGAAAGAAATCTACCTCAATTTAAAGGAAGCAAATCTTTTTTTCTTTTTTTAAGAA
AGGGTTGTAAATTCTTGGATTAATGGCTGACAGTCAAAGGACATTCATTAGAACCACTAA
AATGCCAAGGAAATCAGACTTTTTTTTTTTTCACTTCTCAAAGCACATTTAATCTTATTG
CCTCCCAGTATCAATGATTGTTCTTTCTTGAATTTCAAAGACAGGCACTATTCTTTTTAA
ACAGAAGTCAAATGACTTTGCAGATGGCACCTGATTCATCTCACAGTGCAAATTCTCTAA
AGGTGACATGGATGCCCCCTCTCCCCAGCAGGAAGTCTCCAGTGTGGCAAGAGTTAGATG
CTGCAGTTTTCCCAACGTAAGAGCAATGACAGAAGCTCCCTAGGAGCGTGTGAAAGAATG
AGCCAATTAGGAAGGCCTTGCCGCAATGCCAGTAGTTCTGGAAGACTTAAGTGCAGAGCC
CTCACAATTAACAATAAAGCGCTTAGGCTTCAGTGTGGTGAGGTCCCACGTCGGTGATTC
GGTCAGCCAGACCTTCGTTTCCTTGTATGAACACATATACTTGCCAGGAAGAGAAGGTAC
CCTATGTCGGGGAATGTGAGGATGCTGAGTTGTCTGCAACCCCCTGTGGAAAGCAGCTTC
AGGCCGAACTCTTTGGAGACATGAATGATGGGTCTGATTGGAAGAGAAAAAATAGTCTAG
ATAGCACACAGTAATGGTAGTGGACAGGCTGAGCATGTAGGTCAGACAGCCTGGGGCTGG
CACAGAGTCCATATGGGCGGGAAGTGCAAGAGCTAGGGAATGTTGAGATTTTGCTGATGT
TATGATTTCATTGCTTTGCAGAACCGATGAGGCCTGGCATAGTTCAGGTCCCATGAACTA
TGATGTCATAAACCATCATCTGTGCAGCATTTAGAAGTTTTCCCGTCCCCCAGATAATGA
AATAATAATGAGGGAAATGTCTTTCTTCTTTTTCCCCCAGAATTCCTAGGAATCTTTGAA
ATATAAAACAAAAATACACAATTCATACCCCCAATAATTATATTAACTAAACCATTAATT
AATTATTAATTAAACCTTACAGTAGGAGGTTTTAATTTTCAGAAAATAAATAAAGCCATA
TTTATTCAAAATTAGGTGAGTCATACACTGCTTTGTCACTGAGATTTCCTGGGTGACTCC
ATGCTACAAAAATTAATGCCTGCTTCTTTTTCCTGCTCTGGCTTTGAGATCTTATAGGAT
TTCTTGTCTTCTATGTCCTTTCTCCTGCCATGTCATGGTATTTGACTGCATGGACTGAAA
CTTGGAATCGTCATGAATTCTTTTTTCCCTCTTGCCCTGGGCAAATTTTACCTCTTTATC
TCTACTCCCTATTCTTATCCCAAAGCCTATGCCAGATATTGGATCTCCTTCTTCCGTCAC
AACTTCCAAGAAGCCACCAGAATAACAATGGTTACTGCTGCCCTAGCCTACAGTCTAACT
CCTACCTCATCTACATTCACCACAGATACTGCTGATCGATGCCTGCACTCTTGCCCATCA
GGCCCGCGTGCAGATGCAAAGTCCTCCTTCACTCTTGCTCCAGGGAGCCACTGCTAGTTA
ATCAACTTTGCACACAAGATGAAATTTTTTGCCATCCCTTCTGTATGGCATTGCCTGGGG
AAGGGAAACTTTACTTCTTCATCATTTGTTCTCACTTTAGCAGAAAATCACTCTTTCCCA
GTTGGGTCTCCAGTAGCCTTTGGCCTCATTCAGTCTTGGTATTTGTTTCCCAGTACTGCT
GTAGCAAAGTACCAAAATCTGAGTGGCTTAAAATCATAGAAATGTATTGTCTGAGTCTGA
AACCAAGGTGTCAGCAGGGCCATGCTCTATCTAATGGCTCTAGGGGAGGAGCCTCCCTTG
CCTCTTCCAGCTTCTGATGTTTGGCAGTCCTTGGCATTTCTTGGCTTGTAAATGCATCAT
CCCAGTTACATGGCTGTCTTTTCCCTGTGTGTCTTCACGCCCTCTTCCTGCACGTGCCTC
TGTGCCTCTTCTTCTCTCCTTATAAGAACACCAATTGTATTGGATCAGGTCCCACCTTCA
TGACCTCAACTTAACTCCCTTAAGTCTCCCAAGACCCTGTTTCCAAATAAGATCACATTC
CAAGGTACGGGAATTCAGGACTTCAATATGTCTTCTTGGGGTGGGGGACATAATTAAACC
CATAACTATATTCCAGTGTTTTCATACACCTATGTAGTATATCTAAATCTTCCCAATTTT
AAGAGAGTTCGTGTGTTCACACATCTGAAAAATTCTGCCTCACCCTGATTCCACAAACTG
GACATAATTATTGCAAACTCATACAAAGGCAATAGATTTAGAAAATCGGACATGTCCTTG
GCCAGACTGATCAACAAGAATTGTACCAGGGAAGTGGGTGCTGAGCAATGGATGCAACAA
GTATAAAGTGAGGCTTTGAACTTTAAATAGCCTAGTTCAAGGGAGGCTTGGGAAACAATA
CACAGGCGAACATTTAAATAACAATCTGGGACATTAATAAGGGAATGCAAGGAAATGCAG
TGCTGTTGAGAATAGCAGTGGGTTTTGATGGCGTTAGAAAATGTTACCACAAAGGAATCC
AACAATACTCAGATTTTGCCTTTCAATCAGCCAACAGCCTACAGATTTCCTGAGGGAAAC
AGACATGAGTAATAACAGTCTAATGCAATAAAAGGTTCCATTTTATCCTTAATTACGCAA
GCACCCAGTAACTCATCATGCACAGCAATAGGAAAGCTGGGTTGGAATAGAGTCCGGCAT
ATATGTAATTACACAGACGTCACATGCTTCTACTTTGATTTCCCAAATCCTTAATAATCT
AATAGATTCTACATATTCTAAAGCAGTTGGAATTTTAAACTCTGAATTTTCCTTTAAAAA
ATAAAAATCTTACACAATCAGGCATTGCTCTGCCGAATGTTTTCTTTTGTCATGTATTCC
ATGATCTTTGGTACTACCACTGAAAAACAACATTTTTATTTTATTATTTTATTTTATTTA
TTATTATTATTTAAGACAGAGTCTTACTCTGTTACCCAGACTGGAGTGCAGTGGTGTGAT
TTCAGCTCATTGCAACCTCCACCTCCTGGGTTCAAGCGATTCTCCTACCTCAACCTCCTG
AGTAGCTGAGATTACAGGTACGCGCCACCACACCCAGCTAACTTTTGTATTTTTAGTAGA
GACAGGGTTTTGCCATGTTGGCCAGGCTGGTCTCAAACTCCTGACCTCAGGGGATTCCCC
CTCCTTGGCCTCCCAAAGTGCTAGGATTACAGGCGTGAGCCACCACGCTAGGCCAAAAAA
CATTTTTATTATGTTCTAATATGTGGTAAGAGGTATTGAGGCCCTAAGAGAAATAATTGT
GAAGCCAATTTAAAGTACCAGTAAATTGACGAGGGCCAAGCAACGTCCCAGAGCTGGGGT
GACCCATGCCTTTCTCTTTTTCTTCCTCCCTATCCTATAAAAACAAACACATCTAACAAC
AGAAAACAACAAAAATCTTACCAAAGAAAGTCATAATCTCAATCAGAAGAATCCAACTTA
AGAAATAATAGTACCAGACATAGAAATATGGAGGAAGGCAGAACGGGATGGTACAGCAGA
AGTCAGGAACCAGATTCTGAATCTGCCGTTACCCAAAGTGGCAGAATTGAGCAAGACAGC
TCACTTTCCTGGGACTCCGTTTCTTTCACCTGTCAAACAACAGAGTCAGACCAGATGATT
TCTGCAATCTCTTTATATTTATATTTATATTTACTGATATATTTCTAGGCAGCATACAAA
AACCCTGAAAATCCCCCTAGGTCTGTGGCCTAAAGCCTTCCAATATCCTGGAAAGCTTTC
TGTGATATATGCTTCTCAATGGATCACAAAAGCATACAATCATTGCTGGTAGGAAATGAA
AAAAGTAAACGTTGCTCAGAAAGTATTCAAAGAGGGCACTGATGTTACCAAAAAATCATT
CCTCACTCTGATAGTTTATGACAGCAAAGCTTATAGAACTTGCTTTTAGGATACAAACTC
CTTATCCAAGCATGCTGAAATCATGGCAATCTCTGGAAGTCATTGACTCTCGGATCTGGT
GAGTACCCAAATTCATCACCTTCCTTTATCAGCACTGGGTATAATGCATCCTATGTGAAG
AAATTGTAACCTAAGTCCTAAAATCTCTAGGTGCCTTCGCTCCTATGAGAACCTTTGCTA
TCTTATTGCAACTTGAAGCATCGATAATCCAGCCTTACTTCTAACCTAAGTCTCCAGCAC
TGCCTATTTCAATTCAATTTATTCAAAAGGCACATATTAAGTACCAACTGTCAAGAAACA
AACATTGTAAAATGTATAAAATTGGATAAAAAACAATCCTGGGCTCAAAAAGTTAGTCTC
TTGAAGAAATGGTAAACCTACGTCACATGTGCTGCCACTGCCCTGCTCCAGTGTCCCTTG
CAGACTTTTTTTCTTTCCTATTCATGGACTCAGCCTCAGAATCTCCAACGAAACACCTAG
ACAGGCAAAAGAAGCTGATCAGATTTGGCACAGGAGATAGGATTTATTTGTTAACTCTGG
TTGGCATGTCACGTCATGAGTCAAGACAATTTTTTAAATGCTAAGTAGAGATTCAAATAA
TGTGCTGAGAGAGTGAAAATGAAGGACAATTTATTCTGAATGAAGGGAACAGAGAGGGTG
TATTAGTCCGTTCTCACACTGCTAATAAAGACATACCCAAGACTGGGTAATTTATAAAGG
AAAGAGGTTTGATTGACTCATGGTTCCCCATTGCTGGGGAAGCCTCAGGAAACTTACAAT
CATGGTGCAAGGCTCCTCTTCACAGGTTGGCAGGAGGAAGAATGAGTACCCGGTGAAGGG
GGAAGCCCCTTATAAACCCATCAGATCTTGTGAGAACTAACTCACTATCATGAGAACAGG
ATGGGGGAAACTGCCCCCCTGATTCAGTTATCTCTACCTGGTCCCTCTCAGGACATGTGG
GGATTATGGGAGCTGTATACGATTCAAGATGAGATTTGGGTGGGGACACAGCCAAACTGT
ATCAGAGGGCTTCATGGATGAGAAGGTACTTACAAAAGACTTTACAAAATTAATATGATG
TCAATAGGTAGATGTTTAGGGCCTGAATATTCCTGACTGGGACAAAAGCAGAAACAAAGA
CATATAGGCGTTGTCAATACGTATAGGTGGAACTACATGTATTGACAACCCCAGGTGACT
GGGTTATGGGTGTATATAAGGCTATAGTGGGAAGCAAAACGTAACCTAGAGTTATGCCAT
GAAAAACCTTCAATGTCTTAGGAAATTTAACTTTTTATTCTGAGATGATGGAAATCCTTT
TGAGGGAAAGTAGCAATGTACTACTTTGATTGATTCATTTAAAATGGAACAATAAATGCC
CAAAGTACCCATTTCTCCAAAGAGCTGCCAAGCACAAGGTTTCTCCAAAATCTGCTTAAA
GCTTTGTCATGGAAATGTGTATGTTTCTTTTGATTTCATTCCCTCAGATGTAGGGTAGTA
GGCCAGGCTAATAGGATGTATTTTTGGTTGAACAACTTGTCTCAGAGGATGTTTGTACCT
TGTTAGCATTTTCCCTTATTTCTATCAAATCAGGATAGAATGCTTTGTTGTGTACCTAAG
GAAATATCACCGTTAGATGGATGAATTTTTGTCCAGGGACTTCCTGAATACCTAATTCTT
AAAAACTTTGCTCAGCCTCAGCTTCTACACAGCCAAAGAAACTCAACAGAGTAAACAGGC
AACCTACAGAATGGGAGAAATTATTTGCAAACTATGCATCCAACAAGGGTCTAATATCCA
GAATCTATAAGGAACTTACACTAATCAACAAGAGAAAAACAAACAAGCCCATTAAAAAGT
GGGCAAAGGATGGGAACAAACACTTCTCAAAAGACATAGAAGAGACCAAGAAACATATGA
AACAATGCTCAACATTTTGACTTGCATCAGAGAGATGCAAGCCAAAACTACAATGGGATA
GTATCTCACACCAGTCAGAATGGCTATTATTAAAAAGTCAAAAAATGTCAGCTGTTGGCA
AGGTTGTAGAGAAAAGGGAATATACGTTGTTGGTGGGAACGCAAATTAGTACAGCCCCTG
TGGAAAGCAGTTTGCAGATTTCTCAAACAACTAAAAATACATAGAACTACAATTTGACCC
AGCAATCCCGTTAGTGGGTGTACTCTCAAAGGAAATTAATCATTCTACCAAAAGGACACA
TGTACTCATATTTATCATAACATTACTCACAATAGTAAAGACATGTAATCAACCTAGGTG
CCTATCAATGGTGGACTGGATAAAGAAAATGTGGTATACATACACCATGAAATACTACAC
AGCCATAAAAAACCAATTGGCCGGGTGCCATAGCCCATGCCTGTAATCCTAGCATGCTGG
GAGGCCTAGGCAGGAGGATGGCTTGACTCCAGGAGTTTGAGACTAGCTGGATGTGGTGGT
GCATGTCTGTAGTTCCAGCTTTTCAGGAGGCTGAGGCCAGAGGATCTCTTCAGTCCAGAG
GTTTGAGGCTGCAGTGAGTTATGATTATACCAATGCACCCTAGCCTGGGAGACAGGACGA
GACCCTGTCTCTATGAGACAAAAAACAAACCCTAAAATTATGTCTTTTGCAGCAATACTG
ATGCGGTTGGAGGCCATTATCCTAAGCGAATTAACACAGAAACAGAAAATAAAATATCGC
ATGTTCTCATTTATAAGTGGGAGCTAAATTTTGGGTTCACAGGGTCATAAAGATGGGAAA
AACAGACACTGGGAACTCCAGAAGAAGGGAGGGAGGAAGGGAGGTAGTGGCTGAAAATCT
TCCTATTGGGTATTATGTTCACTATCTGGGCAATGGGATTAATAGAAGCCCAAACCTCAG
CATAAAACAATGTACCCTTGTAACAAGCCTGACCATGTACCCCCGAATCTAAAATAAAAT
GGAAAGTTTAAAAAAATTAAAATAAAAATATTGGCTCAGAATCTGAAAATGTCATAAGAA
CAGTATTACCTGAGAATAAAAACATTAATTAAAGATTTATTACTTTGGTTACTTCCTGGC
AAAATGGCTTAGAGTGAATCCTGGTTCTTTTAATTCCAGAGCCTTACAGCCCAGGGCATG
TAAACTTTAAAGTTAATAGTCACAAACAAAAGCTGCTAAATTGGAAGAAGATTGTGACTA
AAGGTAACATATATCTTTAATAATGATGGTTTTAAGAGAGGCAAGCAGTGGAAAAGCTCA
GTGAATCTAAATTCAACTACAGCCCTATCTTCTTGGGACCCTAGGGGAGTAGAATTGTTT
GGTCCATTCAACTCATTAAGTCACTGTCTACTTAAGCTTAAATCTAAAATTCACCCTTTC
TTTTTTTCTTTTCTTTTTCTTTCTTTCTTTCTTTCTTTTTTTTTTTTTCTGAGACAGGAG
TTTCGCTCTGTCGCCCAAGCTGGAGTGCAGTGGCGCGATCTCGGCTTACTGCAAGCTCCG
CCTCCCAGGCTCAAGTGATTCTCCTGCCTCAGCCTCCCAAGTAGCTGGGACTACAGGCAC
CCGCCACCACGCCAGGGTAATTTTTTGTATTTTTAGTAGATGCGGTGTTTCACCATGTTA
GCCAGGATGGTCTTCTCGATCTCCTGACCTAGTGATCCGTCCACCTCAGCCTTCCAAAGT
GCTGGGATTACAGGCGTGAGCCACTGTGCCTGGCCCAAATTCATCCTTTCTTAAATTATC
TGAAAAATAATTGCAGGACCAAATGCAAATCTATGATCAACCAAATATACAGGAGTCCTG
TGATTACAGCGAATCCCACTTCCTGCTGGGTTTTTACTATAACCATCACCAGCCCTAAGG
CTTTCAAGATCCTGCGTTCCCTGATCGGCTGTTCACTCCAACCAGCTCTCAGCAGCTGTG
GTGAAAGAACGGTGATATGCCCTTGGCCAGTCTAAACAAAATGCTGGTTTTTATTTGAGA
ATTAAGCCAGAAGTACCCAGAGGATTGTCATCTTCACTAATGACCAGAGACAGAGACCGT
GTTTTCTTGAACAATTTGCCTGCAGAAAAGGACCCTGCAGCGGCAAGGAAAATCTCAGAA
TCCTCAGCCCTTGAAAATTGAGGCTTCGGTCATTTCCATTCTCTTTTGAAACGGGGGGTT
ATTCTGTTTGAGGAATATTGTGTTTCAGATAGATTCAAACAACCAACTAAAAAAAGTATG
ACTCCTGAACACAGAACCTGGAAAAAACAATTTCCTCTTCTTAATAAGGACCTCTGTGTA
TGTAGTAAATCAAATGCTCATTTTCTTCACAGGGTTGTTTGTCTTTATTTTTCCTATGAG
GTGTTTTCTGCCTGCGGGCCACAGTGCAATGGGAATTTATTCCTTAGATAAAAATTAGGT
CAAATGTTATTCTACAAGAAGGATCTAAAATTTACACTTAAAGTGAGACTAATATACTTG
CATGCTCATTAGAAAAAAATCAACATTCTCGTCAGGCGCGGTGGTTCATGCCTGTAGTCC
CGGCACTGTGGGAGGCCGAGGCCAGAGGATCACGAGGTCAAGAGATGGAGACCATCCTGG
CCAACATGGCTGTCTTTACTAAAAATACAAAAATTAGCTGTGTGTGGTGGTGCGTGCCTT
TATTCCCAGCTACTAGGGAGGCTGAGGGAAGAGAATTGCTTGAACCCTGGAGGCTGAGGT
TGCAGTGAGCTGAGATCGCGCTACTGCACTCCAGCCTGGGGACAGAATAAGACTCCATCT
TAAAAAAAAAAAAAAATTCTCCCAGGCAGAAATAGCACTCATTGGTGATGAAGACGATCT
TGCTGAATGAACTAACAGTATGAATTTGGGTTATTTTGTTGTTGCTGCTGTTGTTGTTGT
TTTCTGTCACCAAAGCCTTGGACTGTACTTTTCAGCACTTCATCAGGATTAATGTCTCCC
AGTACTAGTAATGATTCTCCCACCCTTAGGTAAAGAAATGAGACTCAATCGCCTGGCTTC
AACCAAAGTCTACAGAAATGAAACAAGGGATTTGTAGTCACAAGATCTGGGTTTAAAGTC
GGGAATTTACCACTTATTCACAGTCATCTTAGTGAGGTCATTTCAGTCATTCAGCAGACA
TGTATTGAGTGTTTCATCCATGCCAGATACCGTTCCAGGCATTTGAGAGGTAAAGATTAC
AGATATAGCCTGTTCTCGGTAAGTTTACGGTAGAGCAGAGAAACAGATATGCAATCTCCC
TGCAACATGAAAGTTAAAATAATGTAAATTGCAGAAGTTGGAGTGCAAGGCACACAATGA
GTTTGGCAGAAGGCTGGGAAGGCCTTTAAGGGACCTCACGAGGTGACATTTATATTGACA
ATGTCTCCAGCAGTCTGCATCTGACCTTTATTGTTAGAGGCACAGAAATTCTTTCTGGTC
AGGGTCCCAGTGCACATCAGGCTTGCGGAGGCTGACGCTTGCTGATTACACTCTCAAAAG
GCTGAAATGTACAAATCATAAAACCAATTTGTTAATTTAGAGGTAAATATATAACTGTCC
AGTGCCCTAGTTATTTACACTTTCAGGTTTAATTTCTCATCTGTCAACATAGCAATAATG
ATAATAGTGGCACATTTGCTGTATACTTCATAAGAATGTGGCTAAGTTTGGAGATAAAGT
CTAGCTATAGGTTGGGGTGCAGTGGCTCACACCTGTAATCCCCGCACTTTGGAAGGCCTA
GGTGGGAGGATTGCTTGAGGCCAGGAGTTCAATGCAAGCCTGGGTAACATAGTGAGACCC
CCATCTCTACAAAAAAAAATTTAAAAATTGCAGGACATGGTGGTGTGTGCCTATAGTCCC
AGCTACTTGGTAGGCTGAGGTGGGAGGATCCCTTTTGCCCAAGAGTTTCAGTATGCAGTG
AGTTATGATCATGCCACTGTACTCGACTGCTTTTATTTTTCTTAAAAAAAAGAGCCAACA
CATACATACACACACACACACACACACCACACACACACACACACAAAGTGCAGCTATCAA
AACATCAACTATTCATTGAGTGTTTAATTTGCATTTTTTCTATTGTTAAGATGTTCAGTG
TTCTTCTTCAATGTTAAGATGTGGATATTATGATGTCAGTTTCATAAGGGAGAAAACTAA
AGCTTGGCGAATTTAAATAGCTTAATCAAGACCAGACAATTAAGATTCACATCCAAGATT
TGAACCTGGCTGCCTTATTCCAAAACCTGTGGTGTTGGACCCTAAATATACAATTTCTCA
TGAAATGATAAAAATAAATCTGAAAGAGCTTTAGGAGCTGCAAAGACCTTTACAAACATG
ACTTAATAGGATGTGGCAAGAAACAAGGGTAAGCCAATGAAAATAATGGCTGGTTTTAAA
CCCTACTATCACAGGTTACTGGCCATTCTTTTTTAATACCCTACACATACTTTTTTTCCT
AATGAAATATACAGCACTTGGGATATAACCATAAAAGAGCTGGTCAACATGCTCCATATC
AGCGAATGATACTTACAGCTAATGTGTGTATTATAAATATAGTATATGTACACTATGTGT
ATGTAGCAATTTATAGTTTTTCTTTCCTATACATATTGGTAGTTTTCACCATGGCTTGAA
TGTCTCAAGCATATTTCATGAACTGAATATTGTACCAATGATGCTATGCTAAGTGATATC
TAAATTTGACACTTATGATGGGTTTTATGCAGGTAAAAGTCCAGAGGCAATGAGAAAAGG
TAGCAGTTGAGGATTTGAAGGGTTTTTTAAGTAGCAGCAGCAAACACATCTCAAGAACCG
TGTGTGCAAGGTTGAGACTTTGAGAGCAGGTCTATGAACTAGGCCATCACCAAGTAGCCT
GCCTGTCCCCCAAATGCTCACTGAGCTCTCTTCTTGATTAGGGATGATACCTCATCTTTG
TACCCTTGCCAAAAACCAGTGTGTTCAACATCATTAACTAACATGGGCTCTAATACATGA
GGACAATAGATGTTAATTCCAAATACACCAGAAATTCTCCAGAGAAAGCCTGTAAAATGG
TGCCAATATTCTGCAGAAGGTTTTTAGAGCTAGGCGGCACCAACCCCACTAAGGTACCAT
TGCGCTTCCTGTAAAAATTCTTAACTAATGGCTTAAGAAGGACATCTTCATCATCATCAT
CATCATTATTATTATTATTATTATTAAGTTCTGGGATACATGTGCAGAACGTGCAGGTTT
GTTACATAGGTATACATGTGCCATCGTGGTTTGCTACACCCATCAACCTGTCATCTACAT
TAGGTATTTCTCCTATTGCTATCCCTCCCCTTATCCCCCACTCCCTGACAGGCCCCAGTG
TGTGATATTCCCCTCGGTGCCCATATGTTCCCATTGTTCAACTGCCACTTATGAACATTT
ATGTGGTGTTTCGTTTTCTGTTCCTATGTTAGTTTGCTGAGAATGATGGTTTCCAGCTTC
ATCCATGTCCGTGCAAAGGACATGAACTCATTCTTTTTTATGGTTGCAGAGTATTCCATG
GTGTATGTGCCACATGTTCTTTATCCATTCTACCATTGATGGGCATTTAGGTTGGTTCCA
AGTCTTTGCTATTGTGAATAGTGCTGCAATAAACATACATGTGCATGCGTCTTTATAGTA
GAATGATTTATAATCATTTGGGTATATACCCAGTAATGGAATTGCTGGGTCAAATGGTAT
TTCTGGTGCTAGATCCTTGAAGAATCACCACACTGTCTTCCACAATGGTTGAACTAATTT
ACACTCCCACCAACAGTGTAAAAGCATTCCTGTTTCTCCACATCCTTTCCAGCATCTGTT
GTTTCCTGACTTTTTAATGATCGCCATTCTAACTGGTATGAGATGGTATCTCATTGTGGT
TTTGATTTGCATTTCTCTAATGACCAGTGATGATGAGCTCTTTTTCATATGTTCGTTGGC
CACATAAATGTCTTCTTTTGAAAAGTGTCTGTTCATATAAGAAGCATATCTTAAGTGTAC
TCTTCTTCCAAGGTTATGATATAAGGATCGCTTGACAATTACAAAATTCATTGCTGATGT
ATTATACAAACTCTACTAATTTTTATGGGCAAGTAAGGCAACACTATAAAGTGGTTTTAT
AATTTCACACCATCTTCAAAATGTCATTGCCCTGGACATGTGGTCCATAGACAGTGCCAT
CATAGTGGCCATGCCTTTCTTCCCAAAACACTCACACACAGTTTTTGATGTGTTATTGAC
TGACCAGTATTTCCTAAATAAATTAGTAATGAACTACCAAAATGTAAACATTTTTGGTTG
TGTTGACATTTAATAGAGAACACACTTTGTTTATTCAGGGACTTCTCTTGAGCTGCAGGG
ACTTGCCTGTTAGGCAATTGTGAAGGTTCTAATTTCTTAAAAGGAAGGTTCCATAAAAAG
GCTTAACAAGTCACCCAACGCTACTATTCAGAAGACAAAAGGGAGGTTGCACTGTGGTTT
GCCAATCTGGATATTCTTTAGACTACACACAGGTCCTGTTAACCAAACAACAAAAACAAT
AATAATGCTAACTCCATAGTCTTCCTTAGACTAGGACATCCCATATATAAACCTCAAGTT
AAGACAGGCATTTTAGCCATGTGTTGTAATGAAATATATGCTGAATTGAAAAGAGGAAAC
AGAGAAGCTAAACTCCTTTACCAATGACTTCCCATCACTGTATTGCTCTTCTGCTGTTAG
AAGAAGAATAGCTCAATGAAACAGGGTAGAGGCTCTGTGCTGTAAGTAAAGGAGGAGCAG
TGGTCTTCTTTGTTTTAAGTAAGTCAGTTATGAACATGTAACTTACAAAAGTTTGTCTTT
TCAGTTCTTTTCTTTAGACTGCAATTAACCATACTCTCCCATATATAAATACTATGTAGG
ACATCTAACCGTATCATTTCTGGCAAGAAGTACACATTCTGACCAGAACCAAAAACTTGG
CTCTATGCCAGAATAGCTCATTTCGATCAGTTCATTTTTTAAAAAAATTAACCTTGGAAA
TAAATACATATATACACAAAAACACACATATATGTAAATATATATGAATGGATGTGGGCA
TATATATTAGTATATGTAAAGTACCATGTATGTATTACAAAATGTGTGTGTGTGTATCAT
AAAACTATGATTACCATGTGTAAGTTACTATGCCAATAATTTATATGTTAGTGGAAGTAA
AGGTGAGGGATCTACAGATAAATATTGTCTGTGCTTTTAAAGAAGCTTATATTCTAGGAA
GAGAGACCCAACATGAATTCTAATATAATATGGAAGTGTGAAAGGAGAGAGCAGATGGAA
GGAGAAAGACTTGTGTGTGGGCTGACTGTAAAGCAGCCAACCTCAATATTCCGTATGAAA
ACACCAGTATCGGGGTATAGGCAGCGACAGCACTTGTAAATTCAGCATGAGTTGCATGGT
TGGCCAATGTTGGTGAGTCCTGTGGAGATCTGGAGCCAGAATGGCCTGACCTTGAGCACA
GGGGATCTTACTGAGACATCAGGAAGAAATAATGCCCCTGGAGTCACAGTCTAGGTCAAC
TACAAAGCACTAGATCTGGGAGACTGTGAGGAAGGAGGAAACACACCTCTACTGTCCATC
TCAGGGTCACCGGCATACACTGGGGGATGGCTCTTATCACAGAGATACTTACTGTTTAGG
GCCACATCCCCCTCCCTTACAAGCCCGAGACAAGAGAAGAATGATCAGTGGTAAGTTACT
ACTCATACAGCCATTAAAAAGTTCAACAGAGTTTCAGCAAATACTTCTGCTTTTTCATAC
ACCACAGGGATCATGATGCACCATGCTATTTGCGTTCAGCAGGGTCTAGAACAAGGAATA
AAGGAAACTGAAAAAAAAGCACATCTTCTCTGATGTGTGTGCACATCTGAGAAACTTTTG
GAACCAAAATTATATCTCCATGCACCTTCTACTACTAATTAATTACAGCAACCTACAATA
TATAAATAACCTTGTACCAGATTCTATATGTAAGAGTCTAGAAGTGGCCAGGAAGACCCC
TCTGCAATTGAAGCAACTGTGTTGAATGAACAGAACAGTGACCTCTTCTTTGGAAGACAT
GGGTTCCACCCCAGAGCTACCCCTTACCACCTGTGTCCTTGAGCAAGTCATTGAAACTCT
CAGAACCATAGCTTTTCACCTTTAGATGGGGACTCTGATAAATACATCACAATAATCCAT
TAAAGGGCTTTATGAACTCTACAGCTGTATAATTGTCAGCAGCATTTGCTAACATATACA
GTATGTAGAGAAGTTATGAAGTTGGAGTCTTTACTGTATAGATTAGTCTGCTCAGGCTGC
TGCAATGAAGTACCACAGACTGGGTAACTCAAAGAATAGATATTTATTTCTCACAGTTCT
GAAGGCTGGATGTCTAAGATCAAGGTGCTAGCCCCCTTGAGGGCCCTCTTCCTGGCTTGC
AGACAGCTGCCTTCTCATGGTATCCTCATGTGATGGAGACTGAGTAAGCTCTGTTCTCTC
TTTCTCTTTCTATAAGGCACCAATACCATCAGGGGGATTCATGACCTCCTATAAACCTGA
TTAATTCCCAAAGGCCCCACCTCTAAATACTGTCATATTGGGGTTAGGACTTTTGAAGGA
GACACAAACATTCAGTCCATAATACTGTAATATCGAGATGACTATTGTTTTTATTAAGCC
AGCAGAAAACAGATAAGGAGGTGAGATTATGAAATGCCCTGAATGAGCTTTTCCCATTCA
AAGGCCAGGATCTGATCACAGAAGTGCAGTCCTGGGAGGACATTCTCAGGAAATAAATGT
GTTGTTTAAAAGTTAAGAAAATCAGGTTTGGGTAATCACAATTTCATGCTACAAAATAGG
ATGATAATTGATTTGACGCTTACCTTCTTCATAAAATGTATTTGTTATGTTGCCCAGCAT
TTCAAGTAATAAAACATCTTTGAAAATAAAATAAAAAGGCCCAGGTGATTTTTGTGTGTG
TGTGTAGATCCACAGGAGCAACAATTGCTGAGGGTGAGTTCAGTGAAGGTAAATTCTGTA
GCAGTTCATGATTCATGAGATTAACTTACAGCAGACGTAGGAAAGGTAAATGGGTAGTAG
AGAGGATACAGTTGTTCGAGTTTCATGCACCGACACTAAGGCATTGTGAATCTGGTACCA
TGTGAAATAGTTACCATTGCTGGTGGTATTCAATACCTTTAATTTCCTGATCTGGCGTAG
AGTGGTAATAGAAAAGCTAGACTCAACACCCGATTTATTGGACTGTCTTACTAATCCACT
GAGTGTCAATCACAAATAAGGAAGCGAGGATGTGGGTACACAAATTCAGTGGTTCTCAAA
CTTTTACTGCATGTATGTGAATTGCCTGAAGGGGTTGTACAAACAGATTGCTGGGCCCCA
TCCCCACAGTGTCGGGTTCAGTTGATTGATGTGGGGCCTGGGAATTTCCATTTTTAACAT
GTTCTCAGGTGATATTGATGCTGCTGATTCAAAAGGGTGTTGCTGTTTGCGAACTCCATG
TAATTAAGAGGAAAATCAGGTCGGGCGCCCTGGCTCACGCCTGTAATCCCAGCACTTTGG
GAGGCCGAGGTGGGCGGATCACGAGGTCAGAAGATCCAGACCATCCTGGCTAACACGCTG
AAACCCCTTCTCTACTAAAAATACAAAAAATTAGCCGGTCATGGTGGTGGGCACCTGTAG
TCCCAGCTACTCGGGAGGCTGAGGCAGGAGAATGGCGTGAACCCAGGAGGCGAAGCTTGC
AGTGAGCTGAGATTGCGCCACTGAACTCCAGCCTGGGCAACAGAGTGAGACTCTGTCTCA
TAAAGAAAAAAAAAAAAAACAGAAGGAAATCACACCCCCACAGTCTTAAATTCTAAGAAA
TAATTCCTTCAGTTAATTTGTCCTTTTGAAGAGATTCAGTGAAAATCCATGAGACAAACA
TGGAGACCTCCATGGACTAGAGCATAGTTTCCAGTGTGGATTTCTTCAGTAGCTTAAAGG
ATTTCATGGTTGACTTATACAGCCCGGCATTTATAATCCACTTCATTCTCTTCTTGATTT
TCTTGTTTGTGGCCCTAATCGACTGTTCTTCATTGCTATCTACACAACTAAGTGTGGTGT
GCTAGTGCCACTGTGTTAGTGCTGGTTAGCACTAGCCAAGGGCAAGAAGTGGAGGGTAGG
GAAGAAAAGGCAAGAGACAGGGTGACCAACCCTTCCCAGTTTTCCTGGGACTACCCCAAC
TTTTAAAATGGGAAGTTCCTCATCCCAGGAAAACCCCCAGTCCCGGACAACTATGATGGA
TAGCCACCGTAGCAGAGGCACAGCTTCTGTGGCACTGGGAGGACACTGTGGGCACTGGGA
GGACTAGGCAGAGGGAGGAAGGATAAAGACCACTGATAATGTTATTTATACTGACATCTT
GACAGCACTGCTTCAGACTAGTGAAATGCCTTGACAATGATGGTATCATGGGAGCAGAAA
AATATCCTTCAATACTGATGCACTAATTTGACAAATACCAGCAAGGTCATACCTGCTGCC
TTCTGTCTAGATTCCAATATGAGGCTATTGCTGAGATACCATGTAATTGTTTAATGGGTG
TGTGTGTGTGTGTGTGTGTGCCTGCGTGTGTGTAGACAATCCTTCATCCCCAGGCTCTTT
TAATCTTTGATTCTCTGGTCTTTTCACTCTCTTTAATGGGCACCTTTGTACACTATTCCT
ATAGGCAGTGGCGTGCTCAGTAGTCTGAAGCTGTAACAAAGCTTCACCATTGTGAAAGCT
CTGTCATCCTCTGCTTATTAGAACCATTCAAATATAATAGTTTGCAAAGCTGTAAAATGA
CAGGTTTGAATTTCTTGATGTTCCGGGACAGTCCCACTTCTAGACAGCTTGCTATGTTTT
TCCCACAAGTGTCCTTGATCTTATTGGATGTGGGGGATTCATTTCTTGCATGAGGAGTTT
GGTATGTTTTCTTCCAGCTATAAAACCTAATGATTCTCTTCCCCTAGGGAATGCAGATGG
CTCAATGATGAAGTTCAGTGGGAGAGCACTGCTTGGCCCTAGGTTCCATCCTGTGCTTTT
TGTCTTTTCCCTCCTCCCTCCCCACCCTAAGAAAGGCACCGCCTCCAACAGGAACAGCTG
AGGGAGCCTCAGAGTCATCCCCTTTCTGCCTGAGAGAGTGATTCCGGAGGGAGATTTACA
ACTCTTTCAATTATGTTTTATATTGTATGGGGATAGGCATGGTACTCAGCAAATTTCAGC
CCAAGCAACAGTTTTGGGGAAGAACCATAATGATAATAATGCCAGAATTTATTCTTTCCG
TGTGCCTAAGTAATTCAAGCTGATGGTGGTGTTTCTGATTACAGACTGAAAGCTTTTCGC
TTACTCTCATTTAGAACAAATGGTATATCAAGCAAACAGATTGCATATATTATAGGACCT
GAGCTTTTCCTGGTAAAGAAAAAGAGAGAAAAATATTTGGGTTGCATTTTAAACTTAACC
TATGGGCTATTTTAACCTCTTCCTCTCTCCCCACCCTTCCACCCACATCCCTGGTAGAGG
ACTGGTTCCAGGCAGCTCTGAAATTCTCTCATCCATTTCTCTCTCCCTGAAAAAGAATGG
AAAAGTTTCAAGAATTTTCCCCCTGCACCCCAGGACTGCTATTTTTTTTTTTATGTCAGA
AAGAATTGGTACCTACAAGGCTCCGCCCACTCAATCTTCTTTCCTCCCACACACATGCCA
TGTCTTTGTAGGCTGATTTGGGGTAATTGAGAAGTCATATTCACAACGTACCATTTATAT
TCACAATGGTTAAGGAGGCTCTGCAGGGTGCCCAGCTTCCCTCTGCAAATAAAATATTAT
GCAAGTTGCCTTGCTGAGAAGAGACTCTGTGCTTTGGTGGCAGAGAAGAAATGCCAACAA
TAGATGGGAGGTATTTTCAGCAGGCTTGTATGCTAGGAAACCAAGTGGCCCGTAGGTGCT
AAACTAGCTTTCTGTTTGTCACTGCTGTTGAACCGAAACAAAGCTTTCAAAGGAAATACG
TGGTACCGTATGGATTTCAGGGCTACAATGCCATTTTGCAAAATGCTTTTTTATCCTCCT
CTCTCCCTCCCCCCAGTTGCCCATTGTGTTTGCTAAGTTTTAAGCTTAGCTAATAGTTTG
GAACCTGTAGTGAAGAGAGAGAGAGAGAAGTTCACCAGGCTACAAGCTGCATCAGGCACT
GGTGAAAGGAAAAAAAATCAGGCCTCCAGCGAAGGGGGGTTTGCAACATACTTAGGCAAA
GGCTCAGTTTTGGACCTCCAGCCTGGGTATTTGTACTGGTCTCTTCAGTTCAGAGGTCAA
GACCAAAACCCAGGTCACTTGATCCCCATCCTAGCACTCTAGCCTTCACAGTAGGCACCT
GACTGTCTTCTGCATCTTCTGTGGTGGCTGCTTCTAGGAGGCAAGGGAGAGTTGAACCTC
ACTAGGCTCATTGCAAACTGGAAATAACAATACCTAAATGATCAAGTTCTTCCAACAATT
GAATTACATAATGTACAAGTTATTCCTATTTGTTATGCTCTTTTCTAAATTCTTAATATG
CACCAATTCCTTTATTAGTAACCATAATGAATTCCAGCTCAGTTATTATCCCCACTTCAT
TGAAAGTGAGAATGAGGTACAGAGATGGCAACTGACTTGCCCCAGAGGTTAATTAATTCA
ATGTTTGACAAGGCGCTAATGAATGGAGGAATTAGAATTTTAACACTAGCCCTCTTGCTG
GAGAAACTCAGTTCATTATCAGAGCCCTCTCCCAATGCCTAATACATAGCAGCACTTCAC
AAAATACAAATACGCTGTCATTATCAGTATTAAGAATTTTAAAGTCAGGTGACTACATTG
CAAGATGGTGAAATATCAAGAGGTATTTGTTGGGTTTTTTTCCTCCTTTTGTTCCTTGCA
TAATTTAACTAGATTACCAGAAGCAAGGGGAAGGGAGGAACTGGCCTATTGTCTGTGTGT
GGGTAGACATATAAGACAGTCTGTATGCCTAGACCCCTCTATTTTTAGACTAACATTGCC
ACAGTTCCACACCAATCCATAGATATATTTGCTGGGAATAAGAAGTTCAGGTGCTAAGGC
CAGGTACGGTGGCTCATGCCTGTAATCTCAGCACTTTGGGAGGCCAAGGCGGGCAGATCA
CGAGGTCAGGAGATGGAGACCATCCTGGCCAAATGGCGAAATCCCATCTCTACTAAAAAT
ACAAAAATTAGCTAGGCGTGGTGGCACATACCTATAATCCTAGCTACTCAGGAGGCTGAA
GCAGGAGAATCGCTTGAACCAGGGAGTCGGAGGTTGCAGTGAACCAAGATCGCGCCACTG
CACTCCAGCCTGGCAACAGGGCGAGACTCTATCTCAAAAAGAAAAAAAAAAAAAAAAAGT
TCAGGTGCTGACCAGTGCACATGTCAACCCTTCTAACCCTACCATATTTCTGAAGTTCCT
TAAGGAATGATAACCATCTTTTTTTTCTTGTTGTTCATGATGAGATGATATGTATTTCTA
AAGATGCATTTGGCATGAAAATACATATTCTGGAGATGTCAACCCCAGTAGAGAAAGGGG
AGAGGACACGTGAAGCCAGGATTGGCTGGGAGACAGTCCACAGTCTATCAAGATGAGTGA
ATCAAGACTCTTTCATCGATTTCACCAAAATAGCACTTGGGGAAGAAGATGGAGATATTG
CAGAGAAACACATAATAATAGCAGACAGAGAAAGAAAGGAGCAATGGGAAAGGGTGAGGA
GAGGGGAAAGAGAAGAAAGTTGTCAAATTCTTTCTTACTACTCTGAAAATAGCAAAAAGC
ATATGTCCTGGCCTTTCCCCAGAGGATCATAGAAAGAGTGTAGCAACAGTTTATGAAAAC
TTAAGGGCAGTTTAAAACATGACCAGGACCTAGACCCCAGGCAGGCATTCTATCATTTAG
AACAAAAAGAAAATAATAGCTTCATATTGTCTTTTCACCAAAAGCCAGGAAAATATAAGA
ACCTCAATTCTGCTTGGAATTCCAAGCAGAATTCCAAAGGGGTTCCACTTTGGAGAACCC
CTTTTAGGTAAGAATATCCTAAAACTTGCCCAGTAGTCGGTTCCAGGTCTTGGGTAGCAG
GTCCTTGTGAATTCTATTTTACAATCACTAGCAAAGTTCAACATACTCTTCTCTTCATCC
AAGCCCCTTTCTACTGCCACCCACAGCCTCCTAATCTGCATGTCCCTCAGAGCTGACTGT
GCTTCAGGTAGAACAACCCTGGGCCACCAGAGACTCACAGGGCATTGATAGATTCCCAGC
CTGTGGCTGACAGTGGTTCCCCAAGATGTACAGAATGAGGGACAAATTTAGTAGAACATG
TAGATTCCTCTATCACCCACCTCCACTTCATAGTCCAACCCTATTTCCCACCCCTAGCAC
CACCTGCCTACTAATCCAGTCCTGTCTCACACTCCATGCACCTCTACCTAAGAGTCCAGC
CCTATCCCAATCCCTTGCACCTCCTCCTGATGATCCAGTCCTAGCCTCAACCACCTGTGC
CTCTTCCCAATAGTCCATCTTCTGCACCTCCACCTTCCTGTCTAGCCCTAGCCCCCACTT
TGTACCACAATACTGGTCCTCCTGCAGCTTTCCCTGATGGTCCAGCCCTATCTACCACCC
TTGCACCTTCCCCTGATGATCTAGCCCTATGCTTGACACTCCAACTAAACTGGGCTCTTC
ACTGCATTGCAAACCAGTCCTCCTCCTTCCTGCTGACCATAGTGCTTTTGTTAATCACGT
TCACTCTGCCTGAATGTCCTTCACAGTCTCTATTCTTGAAATCTCCCCACCTACATGAGA
TTCTTTTGGATCAGAATTTCTCTATCTTCTCTGTCTGTGGCTCTTTTTAGCCACCTCTTT
TTGGTACTTAGCACATTCTATTTTGTAGTTCTATACATTTGAGTGTATCTTTCACACATA
CGAGAGTGTAAAGTCAATGAACTTGAGTACAGTACCACAGATCTTTTTAGCAATAGTTCC
TGAGCTCTTACTCTGTGTCAGGCATTGTCCCTGGTCCTAGGGTTATAAGGTGACTAAACT
GTGACCTTAGATAACCTTATGTGATAGTCTGATTATTTATATTGCCCTGCAGCACCTGGC
TAAGTGCCTGTAACAAGCCCTCATACATTTTATTGGATCGAATGAAAGAGGAGAAGCAAA
TTAGCTGGCTGAATGATCACTGTGGATGAATAAGGACATGGAAAAAAAAAAAAAACTCCA
ATGCTTCCCCTGTATCAACAACATCTCTAATTGGCTCAAGGCAAACATGCACATTTTCTT
CAATAAGATGTCAGAGAATGCAGCAGTACATGTAGGTGTAATTACACAGTGCTCTGTCAT
TCAAAGACATTCTTTGACACTCTCATTTCAGGCAAAGAAATACATATCTTGCTTAGAATG
CTTTTCTTTTTCTTCTTTTTTTAGACTATTGCTATGTAATCTAATTCAATTCTTTTAAAT
GGAAGATTCATTAATGTATGATTACATGTTTCATCAAGGAGATTTTATCAACTCCCCATT
TGGAGAGGGATTTGGTAGAATGATTTTTACTAGAAAATGTCAGCCTGCGAAATGTTTAAA
ATTACAATCATCTAGAAAACACACTGGAAATTCCTTGGGAATTTTATTTGAAGGGTCTGT
GTCTCTACATCAGGCACATCTATAATTGCACATATACATATAATTGCACATCTATAATTG
CACATATACAGATACACAGGTACACACAACCACGTGCATTTTTCTCTTTCTCCACCTTTG
CATGCTGAAGTACGTTAAGCCTCTCCTTCTGGGTACATCAAAACTTCCTAAGCCCATCCT
CATACTTCCATTTCCAGCTAGGAGTCAACAGCCACATACACTCACTGACAGGATTGTCTT
GGACTGGTGAGTTGGGAAGCTGACTTTTATCAGCTTCTAAAAGGTTTCACCAAAGCAGCT
TTGTTTTTGTTTTTTATAAATTAACTCTACAAAAACAAGAGCTAATATCAGTACGTGGGG
AAAGTAGTTAATCCTCATACTCAGGAAATAAAATGACTGTCTTGAGACTAAGACTCGAGT
AATCATCTGTAATCAATGAGTTTAGGCTTGTGTAGAAGTAATCTAAGAGACTCTTAGCAA
ATGTGTGGCTGCAACTTTATGGAAAGACCCAAATCTAATCTATCTAGGAAGGAATGAAAG
GTATATGATAGCAACTAAGAAAGTTGAAAACTGATGAAGAAGAAAGACTTCTAGCAGAAA
ATGGACTTCATAGATTCAAGGAAAGGGGGCCAGATGAAAAGAATGTGTTGGTATTTGCTC
ACCGCTATGTGCTACTGGACTTTGGGACATAAGTATGGATCACACACCTGATTCACTAGA
CATTTACAAGTCCCAGCCCCACCCTAAAAATGCCTCAAAACGCTTCCCTGTGTCCAAATG
TTCTAATAATTTTACAAATGGCTTTTTACAATTGGTTTCTCATAATCATGATCCTAAAAG
AGATGCTCACATTGCGTTTGACTTATAAGCTTTTTAAGTCTCAATGTATGAGAGTTCCCC
CTTTGATTATGTGGTTTGTTATGGAAAATGGATCCTTTAATCTGCAGCATTTCCTGCATT
CTAGATTTAGCTTGTTTCATCCCCATAGTGTCATTTGCCATGCTTCTCTATACCTGATAT
TTTCTGAAAACTGGCCTGATAAGATTCAGGTTCAGTTCTTTGCCAAGAATACTTTATGGG
TAGTCATCTAAGGTCTGATTGCCCCCTGTTTGGTGATGTGAAGGTTGATTAATGGGCTTA
GTTAGGTAGTGTCAGCCCGATCCATCCATTCTGAAGTTCCTCGCCAATCTTTCACCTAAA
CATTTTCACAGCTGTTCATGATTGTCACCTAGATTCACTATTTTATTAGCAGTTAGAAAT
TGTTATTTAATAATTCTCCCATTTCCTCTGCATTGATTAGCTGGTATTGTTCTACAAAAA
AAAAACATTCCCTCATCAAACATTTGGTTACCCTGAAATAGTTTGTATGTGAAAGAGAGG
ACATGTGATGGATTTTTTTTTTCCTTTTATCTACCAATTTTCAGAATGAGTTAGTGACCA
ATGAGTTTTTTTACCATTATGAACATGAGTTTTATTTATTTGTTTAGTTATTTATTTTGA
GACAGAATCTCACTCTGTTGCCCATAATCTAGATGCTAAGGGTTCTGATTGCTACTGGAT
TTCCATTGCCTCTAAGCTTTATCAGCTAGGTCCAAGCTAGAAATACGTAAGTGTATTGTG
GCTACATTAAAAGAAGACTTTTATCTGTTAGCGGTACATACTGCAATAACTATTAGTGAT
ACACGGAACAAGAGCATGGATTTGTTTTTAAATACCCTAACTAAAAACTAGAAGTAGAAG
AATGAAAAAAAATAAACTTGGAAAATGTTAAAGATGGATGATGGATGCATGGAAGTTTAT
TATACTATTAACTCTACTCTTACTGGATGTTTGAAAATCTCCATGATAAAAAACTTAAGA
AAGGGATAATATCTCACAAACACACAGACACACACACACATACATGCAAATATACACCTG
CCTTTTCACTTCTTTGCTCTTTGATTTTATGTACATATGTACATAACCACTTAATTACTC
AACTCTCCATGTATGTTGATACAAGAAAGAATATAGAGGATATACGATGTGACTATTTAA
ATTTCAAAAAGGAGAAATCCCTATTATACGTTAATCAATTGTGAGCCTGGTTCCTTTCAG
TCCTGTAGTTTGTAGTTCAACTTCTTTCCCCCATGACATCAAATGCCCCCCGAAGTTTCT
CATCATTCGTGTTCATCACCACAGTCCTTTAGACATGCTGCATACAGGTACATCCTCCTC
AAGGGGGCAGGACCCAAATCCTTGTGCCATCAACCCCTGGCACTCCTGTGGTTGTACAGC
TCTTTCAGGTCCATTTTTCTCTTTATTTCTAAATATATTTTTTAGTTCCTTCCTTACATC
AATTATTTCTTTCCTTCCTCCCTTCTTTCTTTCTTTTCTTTCTTTCTCGTTCTCCTTCCT
TCCTTCCTTGCTTCCTTCCTTCCTTCTTTCTTTCCTTCCTTCCTTCCTTTTTCTTTCTTT
CTTTGCTTTCAACAGAGTCTTGTTTTGTTACCTAGGCTGGAGTGCAGTGTGGCACAGTCA
TGTCTCACTGCAGCGTCAACTCCTGGGCTCAAGTGATCCTCTCACCTCAGCATCCTGAGT
AGCTGGGACTATAGGTGCACACCACCACACCCAGCTAACTTTTTAAAAAATTCTTTTGTA
GAGATAGGATCTTGCCATGTTGCCCAGGCTGGTCTCGAACTCCTGGGCTCAAGTGATCTT
CCCACATTAGCCTCCCAAAGTGCTGGGAATACAGTCATAAGCCAACTTGCCTGGCCTAAT
ATCTTTCTTAAGATAAGACCAGTCTGGATCAGAGATGAAAAAAGCAATAAACATTTATCA
ATATATGCTGTGTCACTGTGCTGGCCACTAGATATGCAAACATAAATAAAACTCAATGCC
TGCTCTCAAGGACATTATAGTGGGAGAGAACGATATAAACACATAAGTGCGTTACTGAGC
CTTTAAGTCCCTCAGAAGTTAGTGGAAGAGAAAAAAAGGTTCAATACAGGTAAGTATACG
TTTTACATCAGGTGTTCATGTACAGGGATTTCAAGCCACAAAAAAGGAGCAATCAATTCT
GGGGAAACCCAGAAGAGAAAGCCTAGAGAGAAGAGGTAGCATGTGAATTCCCCAGACAAT
GAAGGGGCCTGGAGTCAAGGGAAGAGGGAGGAGATATTTAGGGACAGGAAAAAGTAGATG
TACAAAGGCCAAAGAGTGTGAATGGGCAGAGGAGGATGTAAGGGAGAGGACTTGGTTTTC
TGCTTTGTACAGTAACAACATATGCCTGTAACTCTGGGCCCTGCAGGCCAAATGCAGCCT
CTACTTGGTTTTTGTAAATAACACTTACTGGAACACTGCCATGCCTGTGGGTGTGCAGAT
TGTTCATGGCTACTTTTACACTAAAAGGCAGAGTTGTGTAGTTGCAACAGAGACCTTTTG
GTCTTACAAGGCTGGTTTATGTACTTTCTAGCACTTTACAGAAAATGTTTGCCAACTCTC
TCTCTCTCTAAAGCTATAGTTCTCAAACTTTAATGTGCATACAAATCACCTAGGAATCTT
GTTTAAATGCGGATTGTGATTCAGTAGGACTGGGTGGGCCTAAAGTTCTGAAATTCTAAG
AGTTCTGAAGTTCTAAGATTCCTCCTTCCTTCACCTTTTGTGATGATCCAGGTAATGTCA
GTGTTGCTAGATGGCTTGACACACTTTCAGTAGCAAGGATCTAGAGAAACTCTGGATCCT
CAGGGCTTGTTCCTCCAGAATAGCAATCCAGTAAGGGGCATCTGAGAGTTGAGAATAAGG
GGAGAGCTGAACTCATGGCTAGACACAACTTGGCTTACTAAAGTTCAGAGATGAAAAGCC
TCATTTCAGTAATTACAGTTTAGTTTTTTAGAACAGCTGTATAAATACCAAATGGCTATT
CATCATATCTTTCTTCTTCCTCAAAACAAGGGTTATACCGTAGACACCCTAGGACTTGCC
TCTATTCTTTGTGTCTACATTTCTATTCCTTTTAGCTAAAGATCTAATTGGTAGGCTACA
TAAGGCTCCCACAAGTTCCTCATCCCCATCGAGCCACCACCATCTACATCCTCCTCCTAT
CTGCAATTAAATGTGATCAAACACATTTCCAAATGTGGTATCAAACTGAAAGAACCTCTT
GCAAAACACAAGAAGAACAAATTCAGTGGGTCTCTGCCTTGAACCAACAATTATAAGAAT
AATGCCAATTTCCTCCTCCCCCTCCCCAAATCCTTATCACATTGATGGAAAATAAGAAAA
CGCACCTGAATGACTTAACATATGCTTTGCTTATGTCAGCTTGTCATTTTGAAGGTTGGA
GTTGGGAACGCCCTCACCCCTCCTTTTATTTGTTATTTAGAGGATTAGAACTAATTCATC
TGGCAGACCTTGAGTTTGAGAGAAAATTTTGAATCATCTGGTATTCAAATGTGTTTATTC
TTGGCAAAGAAGAATTTCCTGATTTTGCACCAAATAAATAAATGAACAAATAAATAAATG
AGGCTTATGTAAAAAGAACCAAGCTTACAGGGCACATTGGACATCAAATAGCTCTCAAAA
GAGTAACATTTACATGAATTAACACCAAATGACTCAGAAACATAAGGATTGAATTCCCAC
AGGAAATTTACACATGGACATTGTACTTAATGTATTCAATGGCGTGCATGTTACAATTTA
TCTGGAAAAATCATTTATTACTCATCGTGACTCCACAGGGTTCTTCGTGCTCCATGAGCC
CTGGGCCAGGAGTCAAGGCTGAAAGTCCCTGCTCTGCTAACTCAGCAACATTTCTCAAGT
CACTTAAACTCGTCACCTCGATATTTGCGTTGTGCCCAGTAAGGCCCATGCTAGCTCTGA
AAAGCAGAATTAGGTGAATTTGCCCAAGATCACCCAAAGCTGAGCAGAACCAAGAGTCAG
CCTTGGCCTTTTGATCCCAAGTGAAAGGCTTTTTGCAATTTTTTGAGCTGCCCCTGTAAG
TAAAAACCATGTCTTTATTATCTTGTTCTTGAAAGACCAGTAAAAAAGGTACCCAGTCCA
ATTTGACCTAAACCTATAACCCCAAACATTTTTCAGTTGCTATGCTATTTTCTGCTGTAA
CATTTGGAAATCACTATTGTGGAGATTTGTGTGAGCTCCCAGGCAGCGCTGAAGATTTGT
AGTTCCTTCCAGTTAATGGAGAATTTGCTAGATAAACCTGGCTTGTGTTGTCAATATTTT
TCGAGCTTTTCTGAGAGGGACTGCAGAAACTAAATGTGACCATGTGACAACACATGCCTT
CTGTGTTGCTTATGAATCTCCACCGTGCTCTTTACAAGTGTGTAAAGAGGAGGACCAGGG
GCGCTGCGTGGAAAAACCAGGAAGGTCTGCTCCAGCATTCTTGGCCCAACGTTATAATAA
AGCTAAGGAGGTTAGGAACACGAATGGGAAGATGGGGACACTATAATCAGTCCATTGAAG
CTTTTACAAATATTTCTCAATTAACTCAAAATAAAGAGAACAAAAGGCTGTGAGCAGGTA
AGGGCAGATTCATCTCCTCTAGAAGAAGGGCTACCGTAGCCCATCGAACACCTTTGTACC
ACTTAGGAAAAGGTGCCTCTCTGCAGGACACAGGGCTTAGTGAGCAAAGCATAGGCTGGA
TTTCAGTCATACCTTCTGCAGAACCTCCTGATACAAGGAAAAAATATTTATACCCTGCTT
ACGATGTGCCTGAGACTGTTCTAAATGTAAGCATATATATTAATTATGTAATCTTCATAA
TGATCCAATGACCAGACTATTATGTACAAAAGTAACAATACTCAGGTTAATATCATTATC
ATTCCCAGTTTACAGATAAAGAAGCTGAGACAAGAAGCAGTTAAGAGACTTATCCAAGGT
CGCACAGCTAGTAAACTGCAGAGTTAGAAATCTGCTCTAATGAGAAAATGATCTTCTAAA
CTTCAGCTTACTCCTGCCTTTGGAGCATTAAAAACACATCACTGTCTTCTCAGGGAGGAC
TTCTCCTGCAAGGCCAAGCATGCAGATATTTAATCTGTATTGTCTGACTTAAAAGACTGT
ACACAGACTAAGAAGCATTGATTCCAAAATACACATCAACAAAAAAAAGTCCTAAACTTG
CATCATCCTTAGGTAAGTATATTAGTCAAAGTTCTCCAGAGAAACAGAACCAGTAGGATA
GATATAGATATAGATTAGATATAGGTAGGTTTATTATGAGGAATTGGCTCATAGGATATG
GAGGCTGAGAAGTCCCATAATTTGCATCTGTAAGCTGGAGACACAGGAAAGCTGGTGGCG
TAATTCAGTCTGAGCCTAAAGGCCTGAGAACCAAAGGTGCTGATGGTATAAATCCCAGTA
CAAAATCAAGAGAAGATGAGATGAGATGTTTCTAGCAGTTGTGCAGGAAATAAAGAGGGG
ATGCAAGTTCCTCCTTCCTTCACCTTTTGTTCTTCTCAGGCCCCAAACAGATTGGATGAT
ACTCTTCCACGCTGAGGAAAGAAATCTACATTACAGAATCCACTCAAATGCTAATCTCGT
CCCAATGCACCCTCACAGACACATGTAGAAACGGTGTTTACTCTGAGCACCCTGTGGCCC
AGTCAAGTTGACACGACACATAGAATTAACCCTCATGATAAGGTTCACAACAAAGCAAAG
CCATTGGGGTGACCGCTGAAAGGGTTGCAGTAGAATGACTTGTATGTATGCTTGTTGTGT
GATTGTCACACCTGTAATGTGGGTGCTTCAGGGTATATGAAGCCATTGCCTTCTGAAGGT
CAGTATATGATCAACAAAGGCTTTGATGGCCATCCAGGGTGACAGTAGAGTAGTTTTTGA
GATAATGCCTCTCCTGGAAGAAAATACTGTTAAACACTATGTCGGTGAACTGGATGCACA
TCATCCAGCCCTAATCAATTGAGAATAGAGACCACCTACTGTATACCGGAGCATCCAGCA
TACAGAACTGGAATGTGCCCAATCACAGCCGTCTGTTTGCTCCTGAGCCTGTTCCACCCC
CATCATCCTGCCCTTGCCTACAGAACTCTGAAGGGTCCCTAGGTGTGCCCCGGGCTTCCC
CATTTGTGTGGCTCTGCGTTTGCTCCCACCTCTTCTTGGATGATCTTCTTGATTGTCCAT
CTGGCAAGCTACTCCTCCTTTATCAGAGGATTCATGTCCCCACGCTGTGACACTTTCTCT
AATTCCCCCAAGATCTTCCTTCCAACATAAGTTCTCAACTGCACTGTGCGCTCACCTTCA
TAACAGCAATTTAGGCTCAGTGTCCACAATTCAGGCTTTGGAGTTTAATGGAATTTTCTC
CCTCCTGGGCTTCTTGACTCTCTGGCATCTGCTGACTCTTCCTCAGATGAAGATGATCAG
AGTCCCCCTCTCACAGTGGGGAAGATCAAATGATACACTCACTTAAAAGCTCAGAAAGGC
TCCAATATGTGTTTCCCAGTCATATCATGCTGGGTTGCAGTTGTCAGCTAAGTGTTCATT
GCTCTTTGAGGCCAAAATCATGCTTTTTCCACCTCAGATTCCAGCGCACTTAGCAAAGTA
CCTGATTAGGATAAGCCTTCGGTGAATATGTATTAAACAAAGGAATGAATAAACATTAGA
GCAGCCAAGAACCTTACAGGGGCTCTTAGCTGATGTTTTGCCATGAGTACAAGGACCCAT
TTCAAAAATACAATTTGATGGTCCCCACAAAATCATAGCTATTTTTAATATCTGTGGATT
GAGAATATAATAAGCTGCTATGGATTTGATGAACTTTTGAAAAAAATCTCTGCTACCCAC
CAGGGGCTTACAATCCCCAGCTTGGGGCCACACATCTAATTCAACTCCTGTACTTTAACG
GTAGAAAAATGTCAACATTGAAATTGAGTATTTCTTAGGTCACAGAACCAAGTGACTGTA
GAGTCAGAACAAGAAAGTAAGTCTCTTGAAGCCCTTGCCCTTGCTCTCAGGGAGCTTATC
ATCTTACAGGGGAACCCCAGCTAGCTCATATATCAGATACTTTGGAAGAAACATAAAGCT
CTCTATTACCAAGAGCTGAGTGGTGAGCCAAAAATTGACAAATGAAGTTGGAGCTCAGGC
TGGTAATATAGTGGTTGCTCTGGGGATTTTTTAGTGGGCTTCTGACAAATACTGAAAAGT
GAATATTTCACTTCTGAAATATTTAGAGCACCAGTGAGCAGCTCAGTGTCACTAAGTTGC
CTTGTCCCCCTTTAAACTTCCTTGGGTCCTGAAAGTGTTTATATTATACTTTGAAACTGT
TGTCTAAAACAGGAGGAGGTAGATAAAGAGGCGTGAGACAGATTTAGGTGCACCCTTTTC
AGTGGACTCCTTTGGAATTTATGACTCCATGCAATCATCACCCGTTTAAAATTTCACCTG
TGCCTCTGCTTTTATCAACAGCATTGAAAAGGCACGTGGAGCACTGGGGGTTGTTAATAG
TCTGGAGATGTAGTGTGATGGCTCACAGTTTCAATATTTTAATACAGTTCTTGCTTACAG
TCATGTTTCTCAAGCAGGCTGGTTTTGCTCCCGTGGAGTGTATTGCAGAGGCTATTGCTG
GAGGCGATGAAAATTTTAGGAGGCTATGACAATCATCTGAGCAAGAAATTTGAACCTTGA
GTGTGAACCAAGGGAGAGACAGTGGTGCAGACGGGGAAAGGATAGACCTGAGAGAAGAGT
AATCTCTCTGAAGAGAACATGGGTCTGTCTTGCCCAGTTGAGTGTGGAAATTGAGAACAA
GCGTGGAATAAAAAATAATACCATTGCCCAAGACCACTCAACTCTTTTAAATGTCACCCT
AAGTAGGGAAGCCTTGTAGGTCAGGCAACTGGGGAACCCTCGGAGACCCCTTGGCTTTTT
TTCTGCATTTACACTCACCTTCCCCAGGTACCCAGTATTTTCTAGGAGCCACCAGAAGTA
GCAGGTCTTGTCTTCTTATTCTTTTTTTCTCTGGCTTTCTTAGACCTGATTTGTGACCTT
TTTCTCAGGAGCTTTTTGTCCCTGTCAGAGACTTGATGCAGGGCTAGGTCAACACTAACT
CGTAATGATATCAATAGCCAACACATATTGAGTATTAAGTATTTTCCATTTATTTTCCTG
TTTGGTCCTTAACAAGAACTCTCTGAAACAGATAATATTATTATTCCCATTTTTTTCAGA
TGGTAAAATCAGCAACACAGAAATGAAGTGTCAAGATTTGAACCTAGACAGTTTGACTTC
ATAACCTTTACTTCTCTACCCCACCTCTTCCACAAACAACAAGGGATGAATCAGATCCAC
AATGGCCATTATTCTACTCTCGTATGGGCACTTTCCTCTATCCTTGTAGTAGCTAGGACA
CTGTTATACACATATCTAATAATTTGAATAGATCACTAGTAAAAGGATACTCATTAAGGC
CACATTATTCCCAGAATTTTGAGGTGCAAAGAGCTAACATCTATTGAGTGTTTATTATGC
TCCAGGATCACCACATGCTTATGTGCATGCATTCACCTAAACTTCACAGCAACCCTTTGA
GGTAGGTACTATGATCACCAAGTCTATTTCATAAATGAGGAAATGGAACTCCAGAGATCG
CATGCCAATTCAGGGACAGATTTGGAGATTCATACTCTCAGATTGTCTCTAGAACTCATA
CTTTTTTTTCTTTTTTTTTTTTTTTTGACAGGATCTCACTCTGTCACTTAGGCTAGAGTG
CAGAGATGTGATCTCAGCTTACTGCAGCCTTGACCTTCCTGGCTCAAACGATCCTCCCAC
TTCTAGCCTCCTGAGTAGCTAGAACTACAGGACCTTTGTGTCCCTGTCAGAGACTTGATA
CAGGCACACACTACCTGGCTAATTCTTGTATTTTTTGTAGAGAAGAGGTTTTGCCACGTT
GCCCAGGCTCATCTGGAACTTCTCAGCTCAAGTGATCTGTCCACATTGGCATCCCAAAAT
GCTGGGATTACAGGTGTGAGCCACTGCACCTGGCCTAGAATTCATACTTTTAACCATCAT
TCTGTGCTGTAATACAGGTGTACCCACAAAGAGTTCATAGTCGTATAAAGGAAATTTATG
CATAAATAAGAGCCCCAGAATGGATCCCAAAATATATAATATGGGTTTTTATAACCTAAG
CAAATGTGGAATTGAAGTGCAAAGATTAGGCAAGATTTGAACAAAGGAAAAGAAAAAAAA
GAAAAGCACTCCAGGTATGGAGGTCAGCATGAGAAAAGACAATAGGTAAAAGCAAATTGA
TTCATTGATTGGCAGGGTCAGAGGTTTCATGTTCGCGGAACAGGCAAGCTGTGGCTCAAA
AGGAAATTTGGAGCTTTTGATTATCAGGCTGTGAAATGTGATCTTTTATCATGTAGATTT
TTAAAAAAGAAATGAAATGGCGTAGTGAAGGTCATTATCTAAGGGGGATATTGAGCCTCA
GTTTCTTCATCTGTAAAATGGAGCTATTAAGAGTACCTGACAGGTAGTCTGGGCGAAGGT
GTGTAAAGTACGAAGCACAGTGCCAGGAATAGCGTAAGTTTGCAACAAATGGTAGTTATC
TGACTGTGGACTAAGAGCTGAATTGTGTAGGGAAGAACTTGACAACAGGGAGCTGCGTGA
AAGGCGGCAGATGTAAAAAAGGAAGGACAGTGGGGGCTCTTGTTGCCATGGTGAATATTA
AGGAAGAGGGCGATGCTGTATGCTGAGTGACTCTCAAGTTTCCAGCCTAACTGGCACTCA
TGGAAGAGGTGGAGAATTTAAGATAGAGTGAGCTGATTTTTGTGGAAGGGTTGCATTTGG
CGCTGAACCTGCAGGGACAATGGTGATAGCTAGGAGGCGAGTGGAGATAAGAAGAGCTCT
TTAAAATGTCACTATGTGTGGTCCTGAGTTTGGAGTCATCTATGTAGATGTCACATACCT
CCTTGCTCCACTCCCTGGAATACTCTTCCCCCAGACATGCCCGTGATTGGCTCTTCTTAT
CATTCAGGGATTAGCTCTAGTGTCACCTCTTAAGACCCTCTTCCCTCTCCATTTCATCAC
CCCAATTTGTTTACTTCATAACGTCATCACTCTTCTTCCCCCAGGAGAGTGTGAGCTGCA
AGCAGACAGGAGCTTGGTCCTGTTGCCCACGGAATCTCTAGGGCCCAGAAAAGTGTCTGG
AACACAGTAGGACTCGCGATGTCCTAAGTAAATGGTACTAAACACTATTAAACTCAGTAA
ATAGACATACACTTGAATACGTGAATAAATAAAGCTATGATGTCCCATGCCAGCAGAGAG
TGAGAAAGAAGGGCAAAAGGTCAGGATCCAACCCCTTGGAAATCTCCACGATGCAGGAGG
CAGGTTTGGGATAAAGGAAGAGTAAAAATGAAGTCAGAGAGGTGGGAAATGAACCAGGGT
ACAGAAGTGTCCTGAAGACCAAGGCAGAAGGTGTGTTAAAGACAAATTCAACATGGTCAA
ATGCTGCAGGAGAATTAAAGACAATGAACGATAAGAACAGGGCATTTGACTGGGGGCTGG
GGCTTCGTTCACTGTGAGGATGCACCCGAGGCTGAGAGGGACAGGGGGATGGAGGGAAGC
AGGTGCTACTACCCACCTATTGCCCATTGTTAGGAGTCTTCGCATGGGAAACAGGGTGAA
AAATAAGATAGTAGCTTAAGGAAGGAGGAATGAAGATGAAAGTGGCTGCTTGATTGGAGA
GAACTTGGCCTGAGAAGGGAGAGATTGGAGATGATTAAGAAATAGGGACGATGATAATAA
GAAGAGGACTTTGCCCCCAAGAAGAGGGAAGGCGGATTGAGCAGATCCATGAAATTGACT
CCCAGATCCACATAGTGACTTTTTATGACTTGTGGCAATTTATCTCATTACCATGCAGTC
ACAGCTTCAAACCTATGAAAAGAAATATAAAAATACAAAAAAAAGAAGAAGAAGAATGCC
AACTAATGCCTTGGCAGTGTAGAAAGAAATGTTTTCATCTGTTTAAAATCAATTTAGGGG
CAAAATAAGAGCATCTGAGGCAGAATGTGAAAATAATCAGAGAGATGAAAATGGTTAAAA
TTTTAAAAAGTAAAAACAAAAAAAGAAAAGCAATGTATGAGTACTGTCATCACCATAGAG
ACTAGCCCCCAGGTTGGAGCAAACCCTATCGCCCTTCTGGAAGGGTGGCTGTCTACTCTG
GAAAATTGGATGGTTTCCTGGCTTCTTACCCTCCTTGTGAGGTAGTTGTGTGGGTTCAAT
AGAAAAAATAATATTCTGTAAAGCACTTAGAAGTATGTTATAAATGAGTGTGAGCTGGTG
TAGTAATGCTTGAAAGTGATTTTATTATCCCAGATATAACACGACAGCTTTATGTGCACC
CATGGAGAAGTGATTAATGGGGCTCCAGCACCTTCCTGCAAAGGTCTTTAAAAGCACCTG
TTTGGAGGAGGTGTTAGGCCAGCAGGAAGTTTAATGATTCTAGTGATGCTGCTGCCCTGG
GGGAAGTAATCAGAGGCTGCCAGCAGCATGGTCCCCACAGGTAGGCTGAGATAAGTCAGA
GTTATGGAGTTGGGAGCTTGACAAGAGGATCCCCCCACCCCAGCCCCTGCCTGAGGGAGA
GCCAGCTGGATTGTAGCATTCTCAGGTATATCAAAACAAGAATGTCAGGCTTTTTTTGTT
TGTTTGTTTTTGAGACAGAGTCTCTTTCTATCACCCAGGCTGGAGTGCAGTGGTGCCATC
TCGGCTCACTGCAACCTCCACCTCCTGGATTCAAGCAATTCTCCCTGCCTCAGCTTCCCA
AGTACCTAGGATTATAGGTGCCCGCCACCACGCCCAGCTAATTTTTGTATTTGTAGCAGA
GAGAGGGTTTTGCCATATATGCCAGGCAGGTCTCGAACTCCTGACCCCAGGTGATCTGTC
CTCCTTGGGCTCCCAAAGCGCTAGGATTACAGGTGTGAGCCACCGTGCCCGTCCAAGCTT
TTTTTTTTTTTTAAAGGTAGAAAGTCTGAAAAAATAAAACCACACAGAAGAGAAAAAGAA
ATACCCCAACTCCAGGCCCCAGGAGACCTGAGACCTGAGTCCTGAGTCCTGAGTCCTGAG
TCCTGTGCTGTCTGGGGATGGCTCAGGTCCTGTTTTCTCCTTCTCCCTGCGGGTCTGAGA
GCTGGAACAAGTTGATAAGATCTGGCTCTGGGACTGAAGGATACTGGCATCTTGATAGTG
CTCACATCCCGTTCTTTATCTTCTCCTACTCTTTTTCCTTTCCTCCTGCATACATATCAT
AATTCTCTTTTCACTAGTACCAGTCCTTTGGCCTTACTAGGTATTGTCTTATAAGATTCC
AGTATATGTATTTCTTCATCTGCCCACTCACATGCACACACACACACATGCCCATACATA
CACATACATATACACACAGTCACACATGTACCCACATACACACACATACACAAATATACA
CACATAACCACACACATGTAGCCACATACACACATGCATACATATATACACAGTCACACA
TGTACCCACATACACACACATACACAAATATACACACATAACCACACACATGTACCCACA
TACACACATGCATACATATACCTATGCAAACACATATACATACATACAAACATGTTCTCC
AGCGTATCATAAGCACTTAAGGGCAGGGACCTGACCCATACATTTTTATTTCCCAATATC
TGTCCCACTACTATGCTCAGTCAATATTTATGGTTTTTATTTCATTTTTCATGTCTCTCT
GTACATTTGTAACTTAGCACAAACTTTGGTTGAAGGGATCATATACACACAGAGATGGGC
ATCATGGTTCAGTCCAGACAAGTACATAATTGGTTTACTGAATTTTTTTTTTTTTTTTTA
GACGGAGTCTCACTCTGTTGCCCAGGTTGGAGTGCAGCGGTGCAATCTCGGCTCACTGCA
AGCTCCGCCTCCTGGGTTCATGCCACTCCCTTGCCTCAGCCTCCTAAGTAGCTGGGACCG
CAGGCGCCTGCCACCACACCCGGCTAATTTTTTTGTATTTTTAGTAGAGACAGGGTTTCA
CCATGTTAGCCAGGATGGTCTCGATCTCCTGACCTCATGGTCCGCCCGCCTCAGCCTCCC
AAAGGGGTGGGGTTACAGGCGTAAGCCACCGCGCCCGGCCTTTGGAATTTTGTATGCGTC
AAAATCATGGCAGGCATCAATGCATCATTCATTCATTCATTCACTCATTAAACACCACTG
AATACCTGGTACTGTGTACACTATACACACACACTCACAAACACACACAAACACATACAC
ACACACAAATCCTTGCTCTCTAGTAACCCAATTTTGAAAAAGACTAATCATAAATAAACA
CTTACAAGATGGCTTACTTTAATAGGAGAGCTGGATAAAGGAACCAGTGGAGTTTTCTCG
ATAATTTAGCAATCTGCTAAATTATTGGAGTCGAGTCCTAGAGGATGAACAGGACCATCT
ACCTTGTGGAAAGCCTTCTTTGTGCCTAGTAATGCTAACACCATCCCTCTTCAACCCACT
CAGAGACAGTGCAGAGCTGAGGGCACCACTGATGCTTGCTTCTGCCTACAGCCTAGAGTG
AGGTTGCCACACATCCCTGCGGAATGCAGGGAAGGTCCCGTGGAACTGCCTTGCGTCGGA
CCTAGACCGCCCCATGATAAAGAAATGCTTTCATCCAGCTCCAGAGTGGCCTTTCCATGT
GCATCTGGTACTGTTTGAGAAAACTTCTGGGGGAAGGCTGTCCTCAAGCATCTGTCCACA
TCCCTTGCAGGCTGTCAGAATACTGATTAATTTATTAACGTGGGTTTTCCTGTAGGCAAT
TATCATTTGACCCACTTAAAGGGAAATGCCTGCCTGCCTTTGATCAAAGAATTCCTATTA
TCTGGAAAATTGGTTTTCTAGTAAGCAGGGATAGAGGATGTTTGAGGCTTTGGCTATTTT
TTCCCCCTTTGAAGTTGGAAATTGCAATCTGGCTTTAGAAATAGCAAAGATGCATTTTCT
TTCTGTCTCTCTGGCCGTCCCCTTACAGGGTTTGTTTAATGAACCATTTCACCAGAAGGA
TTATAGTTTGAAAGTATCCTCACAATGACACAGCCACTTGCATGTCGCTTTATTCCTAGA
AAAAATACTGTTCTTTATTTACACCCTTACAAACGTGGAAATCAAGGGGGCAGTTCTCAT
CTGATGCTAGCGATGGCAGGCACACGGAATAAGATCTGGGAACACAATTGTCCATTTAAA
CCCTGTCCAAGAGGCCGGACACAGTGGCCCACGCCTGTAATCCTGGCACTTTGGGAGGCC
GAGGCGGGCGTATCACCTGAGGTCAGGAGTTCAAGACCAGCCTGGCCAACATGGTGAAAC
ACTGTCTCTACTAAAAATACAAAAATTAGCCAGGCCTGGTGGATGGCACTTGTAATCCCA
GCTACTCGGGAGGCTGAGGCAGGAGAATGGCTTGAACCCAGGAGGCGGAGGTTTCAGTGA
GCTGAGATCACACCATTCCACTCCAGCGTGGGTGACAGGGTGAGACTCCATCTCTAGAAA
ACAAACAAAAACAGAAAACAAAACAAAAAACCCTGTCCAAGGAAGCTTCATAACTGACTC
TACCTTTATCTCAATATATTGGCTCATTGTTGCCTTGTTATGAATGAAGCAAACCACAAG
TGCATATAATCCTCATGTTAAAGTTGTTGTTTGATTGTTAAAAAAAAAAGGCAACTTAAG
AAAAAACATTCAAAGGTCACAGACTTACACTTTCCTGAAAATGAAGGAAAACTTTTAAAA
GTTAAAAGGTCACTCTCAATGAGAGCAATTCCCATATCAGAGAAAAGCATTTCCATCATA
CTTTTTATTATTATACACATTCTCACTTGTTTCTACTAACCGCTTTTAATATTTTTTCAT
ATTAAATGTTCAAAATAACTCTTTGGAGTCATATTTTATGCCCATTTTACAGAAGAGTTA
ATTGAGACAAGTAGAGAGATTAGATAAGTTCCCCAAGGACATGCACCCAAAGGATTCGCT
GAACTTGAACTCTCAAATGTCACATCTGCTATTCCCACATCAGTGCATGGTTGGGGAAGA
AAAGGAAACACCACAACCCAACAACACAGGACCCAACAGAGAACCTTCCGAAGGAAACCC
ACTCACAGCTCATGGAGACACCTGATGCTGAAAGGAGAGAAGACAGGGGAGAAGTGCTCT
TTCGTTTTTTGTGTCTGATACTTCCTTTCTGCAGGGACTTAATGATTAGGTGGCAGGTGG
AATCTTAAGGAATGCAGTTCCAAAAAAAAAAAATGCCTTTGCTGTCACTTCAAAAAACAG
TAGCAAGAGGGATGGGAGGTGTGAATCATGAAGCAAAAAAGTTTGATTCCAAGCACGGGA
TCCCAACAGAAGGTGGTGGTCGGTTTCAGAGCAGCAGCGTGCAGCTCCAATGTGATAAAA
TGGCTCCTCCTCCCCCTCTTCCTCCTCTTCCCCTTGTCCTCCACCCCCTCCTCCTCCTTT
TCTTTTTAATGAGCTGGAGACTTTCCCAGCCAGCCATGTGCTGTTCCACTCAGTTGGCCA
GCACCAAGGGGCCTCCTTTTACTTTACTTCAGCCAGTCCCTCCCAAGTTTGGGAGAATCA
AGGCCCCTTCCTGTGCTCCTCAGGTTCCACTCCAATTGTTCTTCTCCTCGGGGAATCCTC
TGCTCCTTTGAACATGCACCAAAAGGAAGAATGGAGGGACTTTCATGCTAAAATGCCAGG
CACCTGAAGACAGTAAAGGGAGGCTTAACCTTATAACAGGCTTAATACGTTGCAGCTTTC
TGCTGAGTCCTTATAGGCATGGAATGCAGCTCACATGCCCCTGTTCTTCATTTCCCCAAA
TCTTACTTGCGAACTGAAAACCTGCCGGCTAAGCTAAGCACTCATAGCCTCTTTCCTCCA
TCCTGTCACTGACCCTTATCATCTAGCAGCGTCTATCCATGGAACATCACCTTCTCAGTC
AGAAAAGCTGGAAACCCCCAACATGGAGCATGACATTCGCTCTTTGTGGTTTTCTTACTC
ATGCCCTCATTTGCCAAATGCTTTCAACAAACATTTATAGAGTCCACTATGTGCCAGGCA
TTACTCTAGGTGCTCAGGATACACAGATGGGTACAACACTATCTCTAATCTCAGGAAGCA
TATTGTTATGGTCTGAATGTCCCCCAAAGTTATGGGTTGAAACTTAATCTCTATCATAGT
AGTATTGGCCAGGCACGGTGTCTCACACCTGTAATCCCAGCACTTTGGGAGACCAAGGCG
GGTGGATTGCCTGAGCTCAGGAGTTCGAGACCGGCCTGGGCAATATGATGAAACCCTGTC
TCTACTAAAATACAAAAAAAAAATTAGCCGGGCATGGTGATGGGCACCTGTAGTCCCAGC
TACTCGGGAGGCTGAAGCAGGAGAATTGCTTGAACCCAGGAAGCAGAAGTTGCAGTGAGC
CAAGATTGAGCTACTGCACTCTAGCCTGGGCAACAGAGTGAGACTCCATCTCAAAAAAAA
AAAAAAAAAAAAAAATGGCTGGGTGAGGTCTTTGGGGAAGTGATTAAGTCATGAGGGCTC
TGCTTCCATAAATGGATTAGTGCCTTAGAATGGGGCTGGAAGGAAGCAGCTGAGGCCATT
TTTGCTCTTTTGCCACATGGGGATACAGCGTTCATTCATCCCCTTTTGCCCTTTTGCTCC
TTCTACGACATGAGCATGCCTAGCTGGTGCCATCTATTAGGAATGGGCCCTCACCAGACA
CCAAACCTGTGGGTGCCTTGATTTTGGACTTCCCAGCCTCCAGAACACTGAGAAATATAT
TTATATTCTTTATAAATTACCTAGTTTCAGGTATTTTGTTATAGCAGCACAAATAGACTA
AGACATGTATCATTTAACAGAAAAGTTTTGAATGGAAATCCACATTTTAATAAAGTATAC
CTATGTTAGCATTTATAATTAATCATAATTTTTTAAAACCTCAAGTCATGAAAATTAGTT
TTATTTAACTCTTTTAAATGCCCATTAATGGAACAACTTTTAGATTTTCTAAATAAAATA
TGTGTTTTTTTAAATGTTTTGCACTCTAAGAAAGAAACCATTCACTTATCTAGAGAACAC
ACCCATCCAAAATGACTTCATATTAGTCAGTTTTGCTGCAGTACAAACAACTCCAAAATC
TCAGTAACTTGCAATATGTATTTCTCTCTCACGTTATATGTGTGCTTGGTGGTCACCTAT
GGCTCAGTCCCATGGGTCTTCTGATTTCAGAACAGCTGCCAAAGGTATCTGAGAGGGAAA
GAATAAGAAAAGTGATGGAAATGTGCAATGCTTCTTGGAATTTTCTTCTTTGATGAAATG
TATGTCATACCCAATTATGTTTCATTGCCCAAAGCAGGTTACAAGATCAAGGTCAAAGTC
AATGGGGTAAGGCCAGGCATGGTGGCTCACACCTGTAATCCTAGCAATTTGGGAGGCCAA
GGTGGAAGGATAACTTGAACTCAGGAGTTCAAGACCAGTCTGGGCAACATAATGAGACCC
TGTCTCTAGAAAAAATCAAAATAATTAGCCAGGCATGGTGGCTTGAGCCTTGGGAGGCTG
AGGTGGGAGGCTGAGGCAGGAGGATGGTTTCAGCCAGGAGATCAAAGCTGCAATTAGCTG
TGTTTATGCCACTGCACTCCAGCTGGGGCTACAGAGCGAGACCCAATCTCAAAAACACAC
AAATAAAATCAGTGGGATGGAGTACACTCTTCCCACAGACAAGGGTGAGAGAGGAAAGTG
AATGTTTACTTCAGTAAGATGAATGAGCCTCTATCTCTGCCTGTCTCAAAGACATAGAAT
GATTCAACATGTCCTAATCAATGCGTGCTGGGAGAACTACAAATGTAAAGAAAACATGTT
ATTTGGGAATGTATAGGCTTGGAAAGGAATTAAAATGATTTTGTCGGCCTTCTCTCAAAT
TTCAGTGACATTTGGGAGTAGTTTGGCAGCAAGAAAGATCTACCAATGAGCTAACCAGTC
TTTCTTTAGCTAGTGTTTCAGTGTTATTTTTTTGGCCATTTTGATGCATTTCAAGTTTTT
ATGTTCATAGATTCATTTAACAAATGATGTAACTGAAAGATGGACTTGAAATTTGATTAG
AGCAAAAATCCTCCAAGGTTCAATTTTCTTCTTCTTTCTTCTTTCTTCTTCTTCTTCTTC
TTCCTCTTCTTCTCCTCCTCCTCCTTCTCCTTCTTCCTTTTTTTTTTTTTTTTTAAACGA
CTCCCAAACTGGCAGAGATAGATTGGAGTCAAGCTATCTGGGGGCTTGTAAACATGTAGT
CCCACCTGGGAAACCACATCCTGGCAGTTTACCTTCACTGCTACTACCTGGTCCAGGGCA
CCCTCAAATCACCTGTGTTCTGCCATGGTCCACTAACACAGGGGTCCCCAACCCCCGGGT
CGTGGACTGGTACTGGGCCATGGCCTGTTAGGAAGTGGGTGGGGCAGCAGGAGATGAGCG
AGGGCTAGTGAGCATTCCCGCCTGAGCTCCATCTCCTACCAAATCAGCAGCAGCATTAGA
TTCTCATAGGAACGTGAACCCTATTGTGAACTGCGCACGTGAGGGATCTAGGTTGCACTC
TCCTTATGAGAATTTGACTAATGCCTGATGATCTGAGGTGGAGCAGTTTCATGCCGAAAA
CATCCTCGCCCCCAAGTTCATGGAAAAATTGTCTTCCAGGAAACTGGTACCCTGGTGCCA
AAAAGGTTGGGGCTCGCTGTGCTAACAGGCCTCCTACTATGCTTTCATTCCCTGCAGTCC
CCAGTACTGCAGCCAGAGGGAGCCTTTTCAGTTGCAAGGCGGACTATGAGCCTCCTCTCT
TCAAAACCCTGAAATGGCTTCCACTTCACTCAGAGAAAAGCCAACCCGCCCCCATTATGT
GCAGGTCATACCTGTTCTGGGTCCTGATTCCCCATATTTCTGTCCTTCATCCACCCCTGA
CTCGCTTGACCCAGCCTCATGGGCCACCTTGTTCCTGAACACAAACACATCAAACACATT
CCCTTCTTAGGGCCTTTGCTCTAGGCGTTCGGTTTCCCTTTGCCTGGAGTGATCTTCCTT
CAGATATCTGCTTGGTTAAATCCCTCACTTCATTTAAGTGTTTACTCAGATCTCCCCTTC
TCAGGGATATACATGTGGATCACCATTTTTAAAAACGAACACTGCCCCACCACACTTCTG
GTCCTTCCAACTCTGTTTTACTTGTTCTTTTTTCAGTATCTCTATATTACCTTTTAACCT
TCCTAATAATTTGCCTATTATATTTACTGTGTAATATCTATCTTCCCCTCACTGATGTAA
GTTTGATGAGACCAGATACCTTTGTCTATTTTGTTCACTCATGTATCCCAGTTGCTGATA
ATAATGCTTGGGACAAAGTAATGCTCAATAATCATTCCTTAAATGACCAGCTGAGCCCTG
ATCTTCATTCCTTGAAATATAAACTTGTAAAAAAAGATTTTTGTAGGTTGCTAGGCTACT
TCCTTTATCATTTTACTTGCATTTCAAATGAAAGTTAAATTTTTTTTCTCATTCATCATG
TTTGAGGAGGTAGTAATTTGCAAAGTAGTATCAATTTTTCTTGGGGGGATAATATCACCA
TTTTTAATATGATCATGTAACATTTGGGTGATCAGTGTGAAAAGCTAGTCAGTACTCCTA
CCATTTTTTTTTACAAATTATGTTAACATGCTAAAGTGGGTAACATGATGTAGTTTAATC
CATATCTTGTCCCTGACAGCCCCTTTTCCGTGAGTTATTCAAATGTGAGTTGGAAGTCAA
ACATACAAAGGAGACCTCCCTAAATGTTCTGACTTTCTTATAAATATGGTGCTGTCATTA
CTTAGATTGAGACATGTTTGCATTTTTATCATGAGGAAACAAAGAAATGAAGTTTGAAGA
TGCTATGTGACTCAAAGCCTCAAGATGGATAAACCTTACCAATGGCTACTCCAGGTTACT
TCTGGTTTTCATGAACTCACTTATGCTCCTGTCAAAAAGCCTTTATGATCCCCCTCCTCC
TCTGACCAAGTTCCACAATGTTTGGTGCTTCCATTAGAGTATTTGTGCCCTGTGGTAGCA
TTTTTCAGAGTCTGTGTTTTATGAACATGTAACCTATCCTTGTTTACATTATGAACAGCA
AACCAGAATAAGTCACTTTTACTAACAGCCTTACAAGGTTTTGTACATAGTAACAGTTTA
CTCTGAGATCAAACCAGCCTTGAATTCATTTCACCTACATTCTGTGTAACTCTCAGCAAG
TCTTTTAAACGCCCAAGCTCCAGTTTCCTTATCTGTAAAACAGGGATAATAATAGGGCCA
CCATAGAGGGTGCTGAGGATGATTGAATGAGATAATACTTGTAAGGCTGCTATTAGCAAT
TCCATCAATCATTCCCAAGTAAAGTGTAAAGGTTCTACATTAAAGAGACATGCATTCCCT
AGGAAGCTACTAGCTTATGCTAAAAATCCATATTTAATACATTAGTGATATTGTGCTCCT
CATGAACTCTCAACCTTTCCAAATATGTTACTAAAAGCTTTGAGCTCCTCTTGTCTTGGG
ATACCCAATGATATGAGACAGCAAGCAGTTTCACTCAGTTTGAATTTTCTTGTCAAAATT
CGTAGTCTTTGCCAAAGGAGGACATTAAAGAAAATTATCCTCTTTGTAAAAACTGAAAGG
CCTGGGACAGTGTCCAGCTCATTTATCATACAATGCATTTAGTGAGGGAGGGTTTCACTT
TATGTAAGTAATAAGCTACACATGCATAACTTCTTTTGCTTGGATAGTGGCTCTTCAGAC
CTGGATTTAATTAATACAGAGCTGCATCTGGGTCTGTCAGAGGGAAGTGATGAAACATAC
GCTCCCATATGGATTTATAGCTAGTTAGAGTTTTTGCAGACTCAACTGCAAAATCTTCAA
GCGAAGGACCGAGTTTGGTTGTTGACATAATAATATGGTCTTATCTAAATGTTTTGTTTT
CTTTGACTATAACTTGAGTTAATGGTCAAGCAGAGCAAAAACATTGGCAGTTACTGATTC
AGACACATTTATAGACATCTTTTTCCCCCCATGGAAAAAAAGGAACAGAACAGTGCAACT
GAAGTTCATTCTTCCATTTATTCAGAGATGTGAAGACATGTAAGACATTGTCATAGCTCA
TGCTCCAGGAACACACAATGTGGAGTAAAGGAGGATGGCAGACATGGAAACTATTATCTC
TGATTAAGCAGCATAAGTTCCACAAGAGATATCATCATTGATAGGGAGAATAGACTTCAT
CAGAGTGCTCTTTGGCATTGGGGCAGTGGGGCTCTGAGGAACACCTTTACTTGGACCAGA
CCTTGAAGTAATGGTGGGATTTCCAGGACAAAGAGGAAGATAGAGACCTCCAGAGAAGGA
AGAGAGAGAGAGAAAGCACACAGTCTTGGCAATATAGTGTCCAGGCAACACTCGAAAGTA
AAGTGGCTGAAGGTGAGATTGGAAAGAAAGGAAAATCATTTTATTTGAACCCCTACTATG
TGCTGGGCCATGTGAGACACTTTACAAACATGACTCTCTGATTCTTCCTGTAAGCCATAT
CTTACAGGCATGAAAACCAGGGCTCCAAGAGGTCAAAAGGGTCACATAGACAGATGCGTA
CAAAGCTGAAGCCAAACACAGCTGTGCAGCTCCAGGGCGTATGCACTTCACATCAGGCAC
ACAAATGCGAGGGAGGCTGGGGCACAGAAATCCAAAAAAGAAAGTTAACAAGAGCAAGAT
TTTTATATTTATATCTTCTAATAAGCCTTCATCCATCAACAATTTTTTTAAATGCTGCTT
TAAGGTTCACTTGCTTTCATTCATAAACTGGAAAGCGAATCCCTGGACAGGTTTTAGATA
TATGCAAGATGACCCTGTGAATCCTTCATTATTACATACTTTATGATTTTTTTACAACTT
GTATTTTGGGGGGGTCCTTCTTCCTCCTCCCTTGGACCTGCTGTACCCCTAGCCTCTGAA
GCCTGCAGACTGATCACACTATTATTATCTTTCAACCATTCTGTCAGCCCCTCTTTTCCA
GCCCTCAGACTGACCAAAGGCAAGAAAAACTATATATATATACAGTATGGTTTCCTTTTC
TCTTCTTCCAGCATGACTGCAGATGCTACTTCTCCCTCAGGGACAAGCAGCTCTCCACAC
AGGCAGTTCACGCAAGTCTAAAGCCTTTTGCTAAGTCAAGTGTCACATGGGCTTCCATAT
TTAGCAAAGCAGCCCTGTTGCTGCAGGGAGAGAAGATTCTGGAACCCCTCTATGTAACTG
ATGTCAGCTGCACTCTCTGCTGAGCAGGGGCAAAGGAGACAAGACACCTTAGGCTGATGA
TTACATGTCTGTCAGTGAGCTCACGTTAATGGCAATTTGCAAGGGAACACATCACCCACT
GGCTGACTGTGGGATTTTTATTGGTCTCTTTACTTTTTAAGCGTTCTCGCCATCTTGTGG
CTACTTTCAATATTGCAGTTGAATGATTGGGCACAGGTTCAACCACCTTGCAAATCATTA
ACTCATCTATTCAAGTACTTTTTGAGACTCTAATATCTCAAGTACTTACACAGAAAAGCA
AGTGGACAAAAGCAAATAATAAGAAAAAAGCCTAGGAGAATTAATGTAATTATTTTTCAC
TACACTTTAAACCTCAGTAGCCAGGCTTGTCGCTGCCAGAGGCCATCAAAACTTTTCATT
TGGGCGGGGCACAGTGGCTGACGCCTATAATCTCAGCACTTTGGGAGTCAAAGGCAGGCA
GATCACTTGAGGTCAGGAGTTCGAGACCAGCCTGGCCAACATGGCAATACCCCATCTCTA
CTAAAAACACAAAAATTAGCCGGGTGTGGTGGCACACGCCTATAATCCCACCTACTTGGG
AGGCTGAGGCATGAGAATCGTTTGAACTGGCAAGGCGGATGTAGCAGTGAGCCGAGGTCA
CGCCACTGCACTCCAGCCTGGGTGACAGAGCAAGACTCCTTCTGAAAAAAGAAACAAAAA
AACTTCTCATTGACTTTTCTGCCCAGCCATGCTGTCACCCCTAACCACATAGTAGAGTTA
GACAGGTCCTGCTACATGTTAAGTCACTTAACATGTTTCTGTTAGAGCTATAAGACATCT
GAGAAATGGAATCGAATGTCTATTTTATAGACCTAGAATTACATGAGGAATAAAAGCCCA
GCATAGAAAAAAATATCCAAAAAAGCAAAAATTAAAATCATTTTAATTTCATCACACAGA
TCTTGATTAATATTTTAATGTAGATCCTTCCATATTTTTATGCTTATATGTAATAAAATA
ATATGCATGCTATTTTTAAACCTTCTCTTTAAAACATGTGAATATCTCTTTCTTGTTCAC
TACTATATCCCTAGAGCCTAGAACACTGTTTGGCACACCAGGGTTTCTCTGTAAATACTT
GTTAAATGAATGAATGAATGTAAATAAACAAACCTGCAGAATTGCTTTTAATATCTGTAT
AATATTCTACTCTTAGGATATTGTGTATATATTTAACTAATCTACTCTTGTCTGATATTG
TGACTCTTTCTTTTTTCTTTTTTTTTTTTTTTTTTTTTGAGACGAAGTTTCCCTCTTGTT
GCCCAGGCTGGAGTGCAATGGCATGATCTCGGCAAACTGCAGCCTCTGCCTCCCAGGTTC
CAGCGATTCTCCTGCCTCAGCTTCCCAAGTAGCTGGGATTACAGGTGCCTGCCACCACAC
CTGGCTAATTTTTTGTATTTTTAGTAGAGATGGGGTTTTGCCATGTTGGCCAGGCTGGTC
TCGAACTCCTGACCTCAGGTGATCTACCTGCCTCAGCCTCCCAAAGTGCTGGGATTACAG
GCATGAGCCACCATGCCCAGCTGATTCTTTCTATTTTTACTGTTAACAAAACTATAATAA
GCAAAGGTAGTGGAATTTGATGAGTTTTACTAGATAGTAACATGGTAAAGGGGTCCCTCA
GTCAACCTTGTGATTATGAGACCAGGTGCAGCAATGGTGGTAACTGCTTTCTAAACAAAA
TACAAGCTCTGCTACGGAGGATTGCATACTCCACACCTTTTATCCAACAAAATGAAACCA
AAGTGACATCATCTTCATCAGAACTCTACGTATTGATTCTCGAGCCTAGCTGCAAATTAG
CATTGCCTGCGGGAATTTCAGAACTAGGGATGCCCCCAGAGATTCTGCCTTCATTGGTCT
GGGTAGGTCTCACCCACAAGGATTTTCCAGAACTCCTGGGTAACTCTAATGTGCAGCCAG
GACTGAGAAACTCTGCTTTAAATAGAATGAGCCACAGGGATCATGTCAAGGAGACCTCAT
TATAGTACTTGTTTCCTAGTGAAGAAGCCCTCTGAGTGTGTGCAGCTCAAGATAAACACA
TGATGCCATGTATATTGTAGCTTCTCAGATCCAGTGCTGCAAGTTCTGCATGCTAATGCT
GACTGGAACCCTTCAAACCTACTTTAGGGAATTAACAACAGAATTAATGCAAATGGAGCA
AACGCCTAATAGACAACATGCCAATACCACAATGACTTTATGTACGTCAGGCATAGCCCT
TGTGTACGTAAAGACATAAACTACACATTGCTGTTGTAATACAGTAAACCCATGAGCAGG
CATTACCCTTGTAACTCAACATGAGTATCAGAATAGGCTTCAATTGTAGGGCAGGAGAAA
TTAACTTGGGAACTGCATACACGTGCTGTAATTGATTTAGCACCATTTGATAGATTTGTT
AGGGTGTTTCTTCTCACAGATTCTTCAGAAACATAGACCACATATTCCCTTGACAATTCC
CGTCACCTGCTTACTCTCAGCTTTCATTTTATGTTTATCAGACTTCTGAGCTATCCCGTC
TGAACTGAGCATGCCCGGATCACGGAGGCCCACCCCAACCCTAAGGTACAATTAAGTGCT
TCACAGGGGATTGAAATGCCAGACAGTGCCATGGGACAGAAAACACCATAGGGCATTGGA
TGGGATCCCTGTTCCCCGGGAGATTCTAGTTAATAATAAAAGTAAACAAAGTAAACAGCA
GAGAAACATTCTCCAGTGCTGAAAGCCGTTCTAAACATACTTATTTAGGGAATAAAGTGT
CTCCTTTAGAAAACTACAGTGAATTGACGGTTCGTTATATGTATTTCTTCCCACACAATT
GGTTTTGATCCATGTGGTTCTTTCTTGCCTTTTAAGTGTCCTTCTTGTATTTTTTTTGGA
GGGTCAGTGGGTCTCTCTAGAGAACTGGAAAGGTCAGTTATCTCCAATGTACTAGGGGTA
GAATTCAAAGTAAGGTAGCTGGAAATTCTATTGATCCCTTGTTGATAGTGAAGTTTAAGC
TCCCAGTATGCCTTCTTGAGCAGTTAGTTCACTGTCACAAAGAGTTCCACCTAAATCCAT
CACTTGGATCCAGGGCAGACGTGGAAATGTTGGACCAAAATAAAATTTCCCCAGCAGGGA
TGATCACACACATCCTTTTTAAAGGGGCCATTTCTGAAAACAACAGGTAATTAAACTGTA
TAATAATGAGACTCCTCACCACCCTTGGCTTCTGTGTCCCTCTGTTGCATAGTGGACATG
GAAAATATGTCATAACCTTGTCTCTTATTTTCACTTCATCTCCATGTGAGGAGGAGATTT
AGCGGTATCTATGTCATTAAGTCAAATAATCCCATAGAAAATACTCATTCTTGCAGCGCA
AGAGGTTCATCCTCCCGCTTTAAGCCAATCCCACCCCTCTGGCCACAGACTCCACCCATC
CTGCCTCTTTTGGGGACCTCCTCTATCATCCCTCTGCTTCTACTAGTGTTTTCCATTGAC
ATTAAACATGCCCAGTCTCTCCCATGCTACAAATAAAGCCTCCACCAATCCTGCATCCTC
TCATTATTGCCATAGGCTATCACCCTAACTCCCCCTACTCTGGCACACACAGACTTCGCC
TAATTTATAGCGTCCACTTCCTCTCTTTTATTTATATCCTCAATTTGGCTGTAGCCTCTC
CCATTCCACTAAGCCCTCTCCAGCCAAAATGACTTATTGTGTATTTGTTCTAACATGCAA
CAAGCACTTTGTAATCTTTTATTATTATTATTATTATTATTATTATTATTATACTTTAAG
TTCTGGGGTACATGTGCAGAACATGCAGTTTTGTTACATAGGTATACATGTGCCATGGTG
GTTTGCTGCACTCATCAACCTATCACCTACATTAGGTATTTCTCCTAATGTGCTCCCTCC
CCTATTCCCTCACCCTCCAACAGGCCCTGGTGCGTGATGTTCCCCTCCTTGTGTCCATGT
GTTCTCATTGTTCAACTCCCATTTATAAGTGAGAACATGTGGTATTTGGTTTTCTGTTCT
TGTGTTAGTTTGCTGAGAATAATGGTTTCCAGCTTCATCCATGTGCCTGCAAAGGACATG
AACTGATATCTTTATTCTACTGAACTTCCGGGGCAGCATTTAGCACTGTGGACCACTGTC
TCCTTGAATCACTCATTTTATTTCACCTCAGGCCACCTCATTCTCTTAGGGTTTCTCTTT
TTCCTATCTCTCTGTCCATTTTTGCCACTTCTCCTTCCTTTTGTTCTCCTAAACCTTATG
TTTACACACGGTCCTGCCCTCTACCATTTTCTCTTCTCTGGAAAGCTTCCCTGCCCAAGG
GATCCGTCCACTCCTTCGTCTCCAAATACCGACGGGAGCTGATGACTCTCAAAGCTCCAC
TTCATTCGAGCTTGCCCTCCTCAATCCTAAAACCATGTGTCCAACAGACCCCACAACCCC
AACATGTCCCCGACTCAGCCTCCACTCGCCCTCAGCCCACTTCTATAGTTCCTGTCTCCA
TCAGCAGCAATGCCAAGAGCCTATTTGCCAAACCAGAAACCTGGCAATCCTCCTTCATGA
CCAAATGGCCAACTCCTGTCAAATCGACTTCCTAAATGTCTCAGACATATCTGCCTCCTT
TTATCTTGGCCGCTGCTACTTTTAATCCAGGCTACTGACATTGACTCGCACTGGGACCAC
CTTGGCCAGCTCCTGGCAGGACTCATTGCTTCCATTCTTTCGGATCCAGTCTCGTGCTGC
AGGCAGAACACTCTTTCTCTCTCTGTCGGCCGCAATCTGTCCTTGTTGCCGGGACTTCCC
CATCGATGTCAGAATGCAAATTCCTTAGCTTATGCTCTGTGAGGTTCTCTGTAATCTACC
CGCTTGCCTTCCACCCTTCTATGTGTTGATCAGCTCCCCTGCACCGCACTGCAGCCCTGT
TCCCAGTACTTGCAGTTCCTTCAACTTGCCTCGCTGTATCTCACCCCTTGCCCTTTGCAC
ATGCTGTTCCCCTGGGCCTGTCTGAAATGTGCTTCCACCAGCAAAGCTACCCCACTCCAC
TTCTGGCCTATGCTTCCTCATATGCAGCTTCCCTGGTAAAGCCTCCTTTGGTCCCCAGTA
TCTGTGACAGTGGCCTCCCTGCATTCTCCCAGAGCACCTGTGCGTGCTTCCCTCACATCA
CTTCTTACATTGGACTGAAATTGCTGCTTGTCTGTGGTTTCCCCACTTTAATAGGGCTGT
ACCTTCCTTACAGGAGGGGCCAAATCTTATTCATGATTTGCCCACACCTATCACATGCCT
GACATACAGTAAGGGATCAAGAAATATTCATTGCAGCAAGGTTTTACTTTCCTAATGCAG
GGTTGTTATGGGGAATAGTGATGGAAATAATCATTTTAAAGGCATTAAAGTAATAACAGC
ACCCCCAGAGAAAGATGATATATCAGCCTTTTACCTGTTAATGTAATTTTCAGACATATC
TGTATGTCATAAACTGTTAAAATAGCCCAGCTAATAGGGTTCCTTTAATTTGTCTGAGTG
AATGAATAAAACTATAATTAAAAGGGTGTGCCTTGTAGTTACTTGCAAGTATTCATAAAA
ATCAGACACTAAAGTAATAAAACAGTCAGTGACAAGAGAGGCAAGCTGCAATTTCCAGGT
ACTGGAGTCACTGTGTGTTTGCCTGCACCCTCTTCTGGGTTGACTGAGAATAGCTTAAGC
GTTGAAAAGACTCCCAAAGGACATCTTTATGCTTAGGATAAGCCCTGCAGTGTGGTTTCA
CATTCAGATCAACTCTGTCTTTCTAAATGAGAAGGAATTGTTGAGGAAAGTGTATGACAT
TACGATTGATCAAGAAACTGCTTTTTTCCAGCATGGCATGAGCTCACTGCGCAGGAGACT
GCACGCCCGGGTCTGTGATGTGTGGTGCCTCCCTGTGTCCATCCCACTGAGAGGGATGGG
CTCCATGGTGGTCACAAGAGGGCCATCATCACTGGGGACACAGCTTGCCCCCTTACACCA
CCAGTGGCCCCTGCCCTGGCAGCCAGAAAACCAAGCTAGGGGACCTCCTCTGTCTAGTGG
ACCCTCCCTGAAGCACATTGGCCAGATTTAGCAAATATTTAACAAATATTTTATCTGGCA
ACCCTATCTCTGACATACCTCACCCCACTGTATCGCCTTCTGGTCTCCTTGCTTCACTTC
TTCAAACCACTTGTTCTTCCTCTTAAAGATTGGCCTCTTAAATTGCTTGAACTTAAGATT
TTTTACTTTATTATTTTTAACTTGTCTGAATCCCTCCTTCCCCCTCTTTCTGTTGTTTTT
AAACAACTTCCATTTAGCTCATCATTTTTTTTTTCGAAGCGGATACCTTTATCTTGTGAT
TTATTATTACTTTCATCTTACTTTAACTCCCACTCATCTTGTGCTGAGAGGCTTTCAAGC
TTTACATTTTCTGGTCTCTAAAATTGTTTGTTCTTTTGCATTGTCTTGGCTTATTTTAAT
ATTTTATCATGGGAAGCTGAGGTGAGTGGATTGCTTAAGTCCAGGAGTTTGAGGCCAGCC
TGGACAACATGGCGAAACCCTGTCTCTACAAAAAATACAAAAATACACTACGCCAGGCGT
ACTGGTGTGTGCCTGTAGTCCCAGCTACTTGGGCGGCTGAGTGGGGAGGATTACCTGAGC
CCAGGAGGTAGAGGCTGCAGTGAGCAGAGATTGTGCCATTGTACTCCAGCCTGGGCAACA
CAGTGAGACCCTGTCTCAAAATATATATACATATCAATTTTTATATTAAAGTCCATGTTC
AGTGCCTGACTTGTATATGAATTATTCTTTGCCTCATTTTTACTTTATCTACTTTTCACT
AATCATTCCTAACTCTTGTGTGTGTGTTTTCGTTTTAACTCGACGTTTTGCTTGATGTTT
AAACCTCTTTTGCTTGTTTTTTCTTTCATTGCTCAGGTAAGTGTTACCTTCCATTTTTAT
GTTTAAATGTTATCTTTTTCTTTTTTTACGAAGGGCAGTTGAGAAAGCATGTTGATAAAG
GGACAATCTGTAGGCGGCCCTGCTCTTGGGAGGAATGTGTGTTTTCTTGCTGAGGGTACC
TCCTAGGGGAGAGGGTAAGGGGATCAGGAGCCCATTCCAGGCATGTTCTTTCACTTTGTT
TCTTTGTAAGTAAAGAAATAAGGAGCACTGAGTCAGGAAGTGAGGCAAACCATGGGCTGA
TGGAGGCCCTGTTGGGCTACTGGAGAATAAGGATTCTCTTTTCTGCTTCTAACAGTGATT
TTGCAACAGTATCTACACACCGGTACCAAAAACATTACTACAGCCTATTTCTGTACATAG
ACAGCTGCTTCTTGGCCTTCATTGTAAGTGAAGAAAGTAGAGGATACCTAAGAACAAGAG
GCTCCTCTTGTAATCCTCCCCAAAGATGGTAATGTGATCCAAAAAGCTAATGCAAAGGAA
GAAAGCAGAGAGAAAGGAGGGAAGGAAAGGTTGGAGGAAAGGAGGAAAGAGGGAGGGAGA
GAGGGCAGAGAAAATAAAATGGATTTCACGCATTTTTTGGTTTGTTTGTTTTGAGATGGA
GTCCTGCTCTGTCGCCCAGGCTGGAGTGCAATGGCACAATCTTGGCTCACTGCAACCTCC
GCCTCCTGGGTTCAAGCAATTCTCCTGCCTCAGCCTCCCGAGTAGCTGGGATTACCGGCG
CCCGCCACCATGCCTGACTAATTTTTGTATTTTTTGGTAGAAACGGGGTTTCACCATGTT
GGTCAGGCTGGTCTCGAACTCCTGACCTCAGGTGATCCACCCGCCTTAGCCTCTCAAAGT
GCTGAGATTACAGGGGTGAGCCACCGCACCTGGCCCAAGCGTTTTTATATAAGCTTTCTT
ATTGTACAGACTAAGACAGAAAAAAGAATCAACCACCTTAGACAGCCTGGAATCCCTGAA
AAATAAACTCCAGTGTCTATGCTTGACAGTGGTTTCTCAACAAGGGAAGTGGGGGGAATT
TTGCTCTCCAGGGGACATTTGGCAATGTCTGGGACGTTTTTGGTTGTCATAACTTGGGAG
GGGCTGGAGAATGCTACTGGCATCTAACAGTGTAGCCAGGGAGTTGCTAAGCCCCCTACA
TGCACAGGACATCCCCTTGCAGACAATGCAAATGATCCAGCCCTCAAGGTCAGCAGAACT
GAGATTAAGAACCTGCTATAGGCCAGGCCTGGTGGCTCATGCCTATAATCCCAGCACTTT
GGGGGACGGAGGGAGGTGGATCACCTGATGTCAGGAGTTCGAGACCAGCCTGGCCAAAAT
GGCGAAACGCTGTCTCTATTAAAAATACAAAAATTAGCTGGATATGGTGGCACGTACCTG
TAATATCAGCTACTCAAGAGGCTGAGACAGGAGAGTCACTTGAACTCGGGAGGCAGAAGT
TGCAGTGACCAGAGAGCACACAACTGCACTCCAGCCTGGGCGACAGAGCAAGATCCTGTC
TCCAAAAATAAAGAACCTACTATAATGAGTTTTCCCAACAATCTTCCCCTTACCTTCCAA
TACTTCTAGGTTCGTCCATTGGATGAACTTCTAGGTTCTTCCATTGGATGAACATACAAC
ATCTCCTCGGGTAAACATAGTGTCAGCTCCATCAACAAACAGTGTCCCAGTTCATCTCTG
TGGTATCACTTTTCTCCACATCTTTCCTAGGCTGAGGGGCATAACCTGGATTTTCTTTTC
CCAGCATTCATTTTCTTCCTCTTGAATGTTCGATTGCTCCATCAATCAACTGGATGATGA
TTGAATGAATCAATACATTCATCAATATATGAAGAACATATAACTGGCCTGGAGAATGTG
CAGATTCGCTCACTACTCTCTCAAAGCAGGATGAACTATCCATATTTTGATAAAGCTGAA
CAAACCCACACTGTCCATCTCAACAGGCCACTTAAGACCCCAGCAACCCGGTCCCCAGAA
GACACTCAGCTTACTTAGGGCAATGACACCATTTGTCGAGACCCAACCGGCCCCTTGTGA
CTGCCTTCCTCCATGAGTTCCAAACATCCCTGGTGGCTTTTTCAACTTACGAATTTGAGG
TGAAGGAAGAAGAGAAGCAAACGTCTTCATGAGAGGTGACAAAGTGTGGTGGTGAAGAGC
GAGGGTCCTGCAGCCAGACACCTGCTTTCGGCTCCCAGCTCTGCCATGCATTACCTGGGA
GACTTGGCCACCTTCCTTAACCACTGTGTTCCTCAGTTTCCTTATTTATAAGGTGGGAAT
GCCGTCAAGGGTTCCTGAGAGGATCAAATGAATAAGGATAAGGAAAGCACTTAGAACAGT
ATAAGGCACAAAGCAACTGTGTGGTAAAGGGTGGATATTATTAAAGGGAGACATGTCTTC
AAGTAGGAGCCAAGAAGTGAATGTTCCCATCACTAATACCAACCTAAAATAGCATTAGTC
CAAATGTATCATGCACGTGGTCAGCATAGCCAAAGGTTGCCTCACTGCAAGGTTAAAGAA
GAAGCTAAACAAATTTCACTTCCTTACAAGGGCAACAGGACTGGACTCCATCCTTCTTGA
CATGGGTTGTTTCCTCTTTCCTATTTAAGAATGAGCACATTGGGTGCAATTCTCCAAGGC
TCCCCACTGGTTTATTCTGCCCTCCTGGCCTTTGCCCTTAGAAAGGTTTATAGCCTTCTC
CCTAATAACTCAGTACATAATCATTAAGAAGCATGAGTAAAATGGGACTTTAATTACTTT
ATTAAAGGTAATAAATATGTCTATGCCCTTGAGATCATATAAAAATAGCTTAAAATCATT
GGCCATAGTTATATTTTCCACGAGCTGAGTTTTAAAATATGTATAAAGTCTGTGGTAAAT
TAAGAGAGATTTCAGCCTACTAACAATTCCTAAACCATTCTAAATGGGTCAGGAATTCAA
CTGGGATATCTATGATTTTTTTGTTTCTTCTTATTTCCTGATAATGCCATATGTTTTATA
ATTTAGCATCTTATTAAGGAGGTGAGAGCCTTAAAACTTTTAAAGTCAATTCCTGTTTTT
AACTATTAAAAATAATTTTTAGTGGAGAGTTTGCTTATTATTATTTTGACACAATGCCTG
CATTCATTTTAAGATTTAGGGGATTACTGAGCTATTCTTTTACATATCTCCAGCATATCA
TGCAGCATCTGGAACAGAGAAGACATTTTCATTTATGTTTATTAAATAACCAAAACATAC
ATATGAATTAACAAATAAACTATATATAAAGGCAATAGTTAGGGCTTTCTTTTAGCATTT
CCTTTTGTCTTTAAACTAGTCTCTTTTATAGAAACTACTCATTACGGCCGGGTGCAGTGG
CTCATGCCTGTAACCCCAGCAATATAGGAGGCTCTGAGGTCAGGAGTTCAAGACCAGCCT
GCCCAACATGGTGAAACCCCATCTCTACTAAAAATACAAAAAAAATAGCCAGGCGTGGTG
GCAGGTGCCTGTAATCCCAGCTACTTGGGAGCCTGAGGCAGGAGAATTGCTTGAACCCGG
GAGGCGGAGGTTGTGGTGAGCTGAGATCTTCCCACTGCACTCCAGCCTGGGCAGCAAGAG
CAAAACTCCATCTCAAAAAAAAAAAAAAAAGTGAAGAAAGAACAGAAACTACTCATTACA
GTAGTTTACTTGCCGTAAGAATCACATCAAACATTAAACCTTTCCACCTTCATTTTCCTA
ACACCTCTTTGACTTGGGGAAGGATAAATGACTCTTTACCTGCAGGGTGAACCAGCTACA
TACCCCGAGGCACTGACCCGGACTCAGTCTAGCACAATCAGAACCCCATCCAACCAGCCT
AATATGTCATGTAAAGGGCACGGTCTGACTTCTGAGAGAGGTGGATCTCAATCTCATCGC
TGCTGCTTCTTAATCCCTTTGAGCCTCAATTTCTTTTTGTATATAAAGGGAACAATAGTG
ATTTTGTTGAGATGAGGTATGCAAAGTCCCTGGCATGCAGTGAGCACTCAGCAATAAGTG
CTATTTATTGGGCCAGGATTCCAACTAGTTTCATAAAAATAGCAGGAAAGTCCAGTGGAA
AGCCCACTTGATGGTAGGGGAGGCTTCTACCCACCAACTAATTCCATGTTTCTCAACCCT
GCACTGAACGTCAAAATCACCTGGGGAACTTTTGAAAAATTATGATGCCTGGTCCCAACC
CCATGGAGCCTGGCTTAAATGGGGACAAGATAGCTATAGATTTTTAAAGTTTCTCCAGGG
GATTCTAATGACCACCCAGGGTGGAAAAGCATGGAGCTAACGGGGTGCAGGACCAGTGTC
CTCATAGGAAGTCAAAGGTTTGGTGGTAAACAACCACTGAAGCACATTTTCAAGGTAAGA
TCCATTGGAATGTATATTCCTGTCCTTAAACTCAAACTAGTTTAAAGTGATGGGTATCTT
TTAATAAGACCTTCAGCGCTGGTTCTAGAGCTGCCTGTTCCCATACTATGTGTCTAATCA
GCAGCCATATATTCATTTAAGTACAAAATTTGTCGAACACATCCTATATGCTAGGAACTG
TGCTATTCTTCTGGGGTCCAGAACTGAGGGTGACACGGTCTTTGCTGTCATTTCCGGTCT
AGTGAAGGAGATAGAGGAGAGTGACAGTTCTATGTGACAGACAGCAGGAGAGGGATAACT
AAAACAGGCTCAGGAGGGAGAGGGCATGACAGCACATCCAGAGAAGGTGATGACAAGGAA
TTAACCAGGCAGAGAAGAGAGGTCCAAAGACAGGATTTTGGTGGCTTGAGTGAGGAGTAT
TTGCCAGTTTCATGTAACAACCATAAATTCATATTGCTTTATATTTAACTTATCAGTTTA
AGTCAGTGGGCACCTTTTATACATTTAAGATGATATTAGGATAGTAGGGGCTTAGAATAT
TCCTACGTGGCAACATCTCATTAATTAAATTTCCTGGGATGTATGTGTGACAGTGTCCCA
ACATAGCATAGTAAAGAGGTTGAATGAATAACTTTTAGTATTGCTTCTAACTATTTTAAA
GTTCTAGAACAGAAGTGGAATGGTTTTGCAAGTTGCCTTTCTCTCACTTTATTTCTGCTT
TTCTATTTATGTAATAGACTAATTAAGGCACATTTTGTGTGTCTGTCATTGTCTATATAT
GAGATAGTCAGATTCATGGAAATGTCACTTGTGGTCTGAGTGTAAAATGAAATCTCTGGT
AGTTGGCCTATTGACAGCTCTGGTTTTCACCAGTTAGAATGACTTAAAAATATATTACTT
CTTATGCTCAGTGGCATTCGACTATAGAATTACTGCAATCTAGGGATTTGGGAGGGATAT
CAAAACATTTCAGAATTGATACTTGGCTTACAATACATATAAATTATGTGTTTCTATTTT
CTCATTTCCTATGATCATAGAGCTAGAGTGCTCAAGGGGTCAGCCTTTTCTCCCTCCAAA
AACCTCATGTTTAAAGATGCTTTCAGAGCTTTCAATGAAAAGTGCTCTTGATAATAAACT
AAAATATTTCCTTCTCTCAGATCATCTGTATGTTTTTAGCTTTGAGAACTAAAAAGCACT
ATTCAATGCAGAGTATGAAATCAGTCAGTATTCTCTCCTTTAAAATCCAAAATTAACTAA
AAATAAATAAATACATAAAAGGAGAATTTTTTGGCTCTAGGGATAGTACTAGCTCAGGCA
AGGATGAACACAGACCCTTAAGTGTCATCATGACCCTTTCTATGTGTCTCCATCTCTTGG
TTCTGTTGTCTTCGTTTTCTAGCAGGATCTTTCTACACAGAGGAAACTGAATACACTTCA
TGACCTTTGAATGGGAAACCCACTCTCAGTGAAGCTTTCCAGTCCCCCAAAAGAACTCCA
ATTGGCTCTGGTTGGGTCACGTGTCCACTCTGGATCAATGATTACATTTAGAGAAATTAG
GCTTTCTGATTGACACTTGGCTCGACCACTGTGATTGGACAGCACACTTGAAGGATGGAC
CCATCAGAACCACATGAAGAGGCACAGAGTAGTTCCCTGAGAAAGGAATTGAGGCAGATA
AACTAAGAGTTGGCCAATACTGGTAATCATGTTATTATAAGGTTTCTCTATTTCCTCCTT
CAAATTTTTAATATTTCCACTAGATAAAAATGAAGATCTAATTTAAAATATTAACTAGAT
TCTATAGTTGGCATTTCCTCTTTTTAAAGTCCTTTCAGCTACTGACATATTTCCCTTCAA
TGAACAATTGGCTTTTTCCGTTACATTACAAAATTCTCTTTGGTTAGTCAACTGTCTGGG
CAACTCTTAGAAGCTCATATTACTAGTGCATCAGAAAAATAATTATAGTTTAAAGTAGAA
ATAAGTTAACCAAACCTAATCAGCTTGAGGTTTTTATTTCTCCAGAGAACCAGATAAGGG
AAGAAGGAGAGAAGTTTGAAAATCATGAGCAATTTCACTTATGTGCTCTCCACTATATAA
GACTTCTATGAATAGTTGCTAGTGTCTTTTATTTCTATGTAGTTATTGCAATTTGAAAGC
ATTCATTTCCACTCAAGGAGCCTCTAACAAGGTAGAACTACTTGTGGAGGTCATTTTGAT
CTAAGGTTGGTCCTCAGTTTTGAAGATCTAGAAATTTCATTAATTTTTCCCCAGTACATT
CAAACATGATCACTGTCTCCAAATCAGCCTGGTACCAAATTCACAGAAGGAACCTGGACA
TCTTTCTTGAAGAAGAAGGAGTGGGTACTAATTCAGGATATTAGAAGAGTAGAACCATAG
TCTAGGTTGGAGTTTGTGAGGGCCTCTATACACCAGAGGCAAAGGGGTTAAATAAGAGAG
ATGAGAGTGGAAGGTGTTAAGAAGATAGAATTGGGATGGCTTGGTCACTATTAAAGTTTG
TGAGCTTTCAAGAAAGATGTCCAGGTTCCTTCCATGAGTTTTGTTCTACCTTGTTAGAGG
CTCCTTGAGGCCTTTTCTTACGATGCAGAGTGGTAGTATAATGGAACATCAATGTCATGT
TTTAATTATTATTTCACAATATAAAAAGACAACCTGTGTGTCCATCTATGTGATTCTTGA
ATAATTCCCACAAAATCTCCAGCTTAGCCTATGTAGCTGTGAGACATTCACCAACTAACT
CAAGAGACAGCTTATTCTTTTTTTGAACAGTTGACATTTAGGGATGTTCTTCTTTATATT
GATCTAATATCTATCTCACTATGCCTTCCATCCATCAACCAAGAATCGCACCTGGGCCTG
GTAGAACAAGCCCAAATCCTTTCTCATAGGACAACCCTTCAAATTCTTCAAGATCGTTAT
CGAGTTCCCCTTCATCTTTGCTTCTCCAGACCAAACTTTTCCTGTTTTACTTTATGAGTT
TATGTAAAGAAAATAAACCGAAATTAAAAATAGAATTGGACAATAATATGGAGACTGCCT
ATTATAGATGAAGCAGTGAGCTCAGTCCCAGGGATAAATAGGATGGAAAGCTTGGTGGCT
GTCCCTAACGCATTCACAGTCTAGTGAAGAAGCCAGTGCATACGTGGAAAGAATAATAAA
ATGTGCTAAGTGCAGTTGCAGAGATTTAAAAAAAAAAAAGGGTGCTGTGCAAATATGATG
GAGGAGACAATTCTGCCTGCAGCAGTCAAGGAATGTCTGGCAAAGGAGGTGAAGTGTGAG
CTGAATCTTGAAAGGCAGATAAGAATGGGGCAGGTGACTATGGCATGGAGCTGGGTGGGG
AAGTGGGGCCAGCCTCTGTGTGGTCCTCCACAAAGAGGGAGCACAGGCACATGCAAAGGT
TAAGAACAGTGTGCTCATGGAACTGCAGGTCAGCCGGGTGCTGGATGCCCAAGCGGTAGG
AGGAACAGGAGGAAGGAGATGACCCATGGCAGGCAGGAAGCCGCACATCTCCTTGTAGGT
CCTTGTAGGTTTGCTTGACAACATGAGAACCGCTTTCCTGCTAGCCATAAAGAACCACTG
GATGATTTTAAGCCTAGAAATGATACCGTCAAATTTCAATTTAGCAAAATGCATCAGGTG
GCTGCATAGAGAGAAGAAGATGGCATGAGGAGACGGTGGGGGGAAACAGAAATGATCAGT
GCATAGCAGTACTTAGGCAATGGAGGTGGAGAGGCAAGGTGAGGACCCACATTGTCACAG
AGGTGAAGTCTCCAGGACTCCTCAGTACTTGAGTGGATGTGAGTGAAACAAATGGTCAGG
AAGATTAAAAACAAAATTTTTTTTCTTAAAGACTCCAACTTTTTCAGTCATTTCATGTCA
TACTCTTGCCCATCTCCCCACCATTTGGTTACATGTTGATGGAAACTAGTGACCCTTCTC
CCACAATTTCACTGCAACCTATTCTTCCTTGTGGTGCAGTGATCTTGCAATAATAACGAT
GTCACTATTTACATTGTGGTGCCGTCTTAAACTGCAATTAATTCACAGTTCCAGGCTATT
AGGAACTATTGTCATAACAGCTATGGCTTCCTTTATCTGCAAATGCTGAGTTGTGAGATG
TATAATTATATGCGGGAGTAATTGGTTTTAAATTTATTTTTGTAATTACACTAATTGAAC
ATGGATGTGAATTTAAAAATATGAAGGGCATGGCATCGAGCCGGATGCGGTGTCTTCATA
AGAGGTAGATGAAAGAAATGATTGTTATGAGTAGGTGAAAACAACCTTGCTCATTTGTAA
AAGTGCAGTGTAAATACAATGGCCCATGTATCCCCTCCAGGTTGAATGCCAGTGTAGTAC
AGTTGCCAAGTGGAGTCTTCATGAGAGTTCATTTGAAACTGGACCAATGCCTAAATCAAG
GGGAGAGCATCCTGGCTGCTGCTGTGACTTAAGATCGGCAGCATTCCCTTGGACCTCCCC
CATGAATATTTGAAATTTCCCTAGAAGACATGCCCAGTAGCGTCTAAGCTCACCACTCTT
GCATACCCAGGGCTTACGATTCCCACTATTCTTCAACTTCTAACAAACAACCATTGGTGA
TCTCTCCAAGCCCCACATTCGAAGATCCCAGTTGCCTTCAGTATCTGTCCAGCCCTGCCC
TGGCAAACTCCGCAGCCTTCGCCTGGTGGTGGCAGTGAGTTCTAGAGAACAGAGCTGCTT
AATCTCCCTTGGCTCAGCTCCTTTATATGAGCCCATCTGCTCTTCAATTCTGTGTAGATC
AGAGCCAAGTCCAGGCTTTGTATAAAACACTTGGGGCCCCAGACCAGCCAAGAGGGAGGA
GTAGGCAGGTTTTCTGCTGCACATCTTCCTAGACGAGCTCTACTGTATAAGCTGATAGAC
CAAGGATTATATCAGGCCCTTTAGTGTATCTATCAGCAGCAATGTGCCATAACCACTGAA
ACTCTAATAATGGCCCCCCAGGATGCATTTGTCTCCCACTTGCCAGTTCATGTCTTATAA
AACCTTAGGTGTCTAGTGATAGGTGTCCAAGCATAATCGTAGGAGGATACCAGGCCAATG
AGAATTGGCAGACTCATGCACTAACAAAATGCATATAGTACTTGTTTTGAAAAATAGGAA
AAGAAAATCTGCTTGATCAAATTCTTTTTTTCTCTAGGAAAATGTATTGCTAAGAAAAAC
AAACAGGCTTTACCAAGTGAAAATAAATACCTTCAACTTTTTCCTCTTTAAGTAAATTAG
GAAACAGTAACCAAGGATCCAGTTGCAGCTTTGTTCATCAGCACCATGAGCACGTACATA
TTATTATTGACAGAAGTCCCCTTTTGTCAGTAATAGCCGCCGTCTACTGGATGCCCACTA
TGAGCAGGCCATTCTCTAATCTTCCACATAGTCATGAAGATGGGCATTTTCCCATTTTGC
AGATGAGAAAACTAAGGTGCAAAGACAGGTTAAGTGGCAAAGCCTGGATCTGAATCAGAT
CTGGCTGGCTCTGCTGCACTATGGCAGTTCAGCAAGTGAGTCTCTGGGAACCTTAGAGAT
GGGAAGATGGGACATGTACACATAGAACTGTGGCGCATGGTGTCATGTGGCAGGCATCCC
AAGGGTGGCAAAGTGGCATAGGAGCTCAGAGGGAAACACCATTTCTGACTGGCATGAAAG
CTCAGTTTGGCTGGCAAAGGGGCTGCATGGAGATGGTGAGGAACAGTCCCCAAGGTGTCC
AATCACAACCTCACAAACAGTTTGCAAGCCAATCCCCTACAACACTTAACAAAGCTGTGC
AAAACTGGTGCTCAGGAAATCCCTGTTGACTTAGAAGGCTCACTACCTTTCATTTCCTGA
CTTCCCATGTTGTGGATTCTGCCTAGCCATAGATCTCATGGCCATATGTGATTTCCAAAC
TCTTTGTAGGTTCGTTTCAATTTTCTGTGTTTCTTCTAGTTTCTGCAGAAATCGACATTG
GGGGCTTTGTGTTTCAGAAATCAACATTGGGGTTTTGTGTCTTCCAAAAAAAAAGAAAGA
AAGAGAATTAGAATATATATCACACCATATCTTACTTTGGAAAAGAATCCCCAGAGGAAA
ATACACTTTTAAAAATATTGCATATCCTTTATCTTAGCTGGTGAGAAAGTCTAGCTTTTC
TGTGAACTTGCCAGAGAGCTGGTAAGTAAAAACAATTTCTGAATAAAATGCTTGCAATAC
TGAGGTGTCTGCTAGAGGGCAACATATGTTAAATAATAATGTGGCTGTTTTTCTGCAGGA
TGGCACAAAGATTATCTAGTTCAAAAGCAAAGTCCAGAGCCTATGATACTCAAATGATTT
TTTGTTTAAAAAAAAAATCCAGGGTGACCGCTGGCGTCTCAGCTGAAAACCAGCAGCCTT
TGCAGTTTTGCTATCTTTCAGGGGGTTTATAATGGATACATTTATAAGTGCCTTTGTACC
CTTTCCAAAGAGCTTTACAAAATAATCTCATTGTCATTTAAAGTAGCTAAGTCTTCTCCA
CCACCAACTGTGAAATCCTCTCCAGAAAGCTCTATTAACTTTATTACCTGAAAACAAATC
AATCAAAGAGGAAGGTGAAAGGAAAATACATCATTTAGGACAGAGAGACATGTGATGAGT
GTTGTACCTCAAAGCTGCATTTTATTTATTTATTTGTTTGTTTGTTTATTTATTTGAGAC
GGAATCTCGCTCTGTCACCCAGGCTGGAGTGCAGTGGTGAGATCTCGGCTCACTGCAACC
TCCGCCTCCCAGGTTCAAGTGATTCTCCGGCCTCAGCCTCTCGAGTAGCTGGAATTACAG
GCATGCACCACCATGCCTGGCTAATTTTTTTGTATTTTTAATAGAGACGGGATTTTGCCA
TGTTGGCCAGGCTGGTCTTGAACTCCTGACCTCAGGTGATCCACCCACCTTGTCCTCCCA
AAGTGCTGGGATTACAGGCATGAGCCACCGTGCTTGGCCCAAAACAGCATTTAATCTCAA
GAGCAGACAAGGGTAGGCCCCCAGGGGACCCTATTTGTAACACTAATCAGAGGGCCTATG
TTGGTAATTTTTTCCATTATCTGTGGTGCCCACATCATGTTATCCAAAGAGAGACTCCGT
TGTCCAGTTTTGAAAAGGTTTTTCTGGCTGGTAATTTTAGTGCATACCTCTAAAGTGAAG
CTATGCTTGGTATAAAAGTAAACATGCAAGGGATGTAGATGTTACTCACGTTGGGCCTGT
TTCCCCCATGCCTTCCACTCCCCCACCCTGATAGCATACCTTTGCTGAGGAATAGGTTTG
TTTCATCCTCATTTATCTAAGAAATGAAGGTTCTAAAAAATTGGCTTGTAGGCTGGGCGC
AATGGCTCATGCCTGTAATCCCATCACTTTGGGAGGCTGAGGCAGGCAGATTGCTTGAGC
CCAGGAGTTCGAAATTAGCCAGGGCAATATGGCAAAACCCCATCTCTACTAAAAATACAA
AAAATTAGCCAGGTGTGGTGGTGCGTGCCTGTAGCCCCAGCTACTCAAGAGGCTGAGGTG
GGAGGATCACCTGAGCCCCAGAGGCCAAGGCTGCAGTGAGCTGAGATTATGCCACTGCAC
TCCAGCCTGGGCAACTGGAATGAGACCCTGTCTCAAAACAAACAAACAAAAACCTGGCTT
TTAAAGCCATCATAAATATATTTTGTAGGAGGGATTTGTCATGCCTGAAAAAGCTTCATA
CCTGTTCCCCTATCTCCCAGCATGCATACTTTAGCAATATCCGATCAGAAACCAAGTTTC
CTACAGAAAAACCCAAGGTAGACATACAACCAAAACATTTTAAATTGTTCCCATCTGATA
AAAGCACAAAGGATGATGTCTCCTTGGAAAGAGATCATGCAGAATATGGAACAGCACTGG
CTCCAGAGGTCATCAGGTGACTAGCCTGTGAGGCTAGGCTGTCAGGCAAATTGGCCGTGA
GCTCTCACTGTGTCCCAAGAGCACTTAAAATGTCAAAACCTTCACTCAAATTTTAGCACA
CAAAGTCCCACGACCCCGTTGCTGCAAATCCAAAGAGCCATATGACAGTTAGGCACTGGG
CAACCTTGAACTTGGTAGGACTGATTAAACGCTAACAGCTTCCATCTGAGACCATGTCTC
CCCAGGAAATGTCCGAATGGATAAAACTGTTCTCAAATCATATAGGGGCTCCCAGCTGAC
TCCAGAGGCCCACCCTGCATGCTCTCTAGTACGAGAGAACTCCTTAGAGGTGGGATGATT
TTTCTGGTATCCTTATCAAACTCCAGCTCTGGAGTAGCATAATGCATCGCACATTTATCT
CAGCCCCTCTCAAAATCAGAGAGGATCTCAGGGCCTCAAATCCTGAGAGGTCTGATGATT
TTTGTGGCCCAGAATCATCAGCAGCTGAGCTGCAAACCTTTGGGCATGTTTCATGATGAA
GAAGAGGAAGCGATATCCCAGGTGTTCCTGAATAACAAACACGTCACTGTTCACAAACAG
GAGGTGGTCACAGAGGTGACCTGTTTACACCCTACTCATTTTTGACACTTTTGAAGATGT
TGTTTCTGGGAACAACCTGAAGCAGACTCTGAAGACACTCAATTCCACTGAGTGGTCTGA
GACAACTTCTTTTCTTTTCTTTTTCTTTTTTTGTTTTTTTGTTTTTTGATAAGGAGTCTT
GCTGTGTTGCCAGGCTGGAGTGCAGTGGCGCAATTTCAGCTTACTGCTACCTCCGCCTCC
CAGATTCAAGCAATTCTCCTGCCTCAGCCTCCCAGGTAGCTGGGATTACAGGCACAAGCC
TCCCAGGTAGCTGGGATTACAAGCACATGCCACCATGCCCAGCTAATTTTTGTATTTGTA
GTAGAGACGGGGTTTCACCATGTTGGCCAGGATGGTCTCAATCTCTTGACCTTGTGATCT
GCCTGCCTCAGCCTCCCAAAGTGCTGGGATTACAGATATGAGCCACTGCTCCCAACAGAG
GCAACTTCTTCTTCCAGCTTCTGCTAGGTCTCCTCCTACCTCTGAGTCTGCTCCTTCTCA
CCTCTTTTGCTGGCTCCTTCACTCTGCCTAGTCCTTAAACTTGGGGAATCCTAAGGATTC
CATTCTTGACCTCGCTTAGCTCTGAAACTGTATGTCCGCACTTCACTTCAGCTACTATAG
ATGCGCTGAAGACATCTGTATCACCAACCTGAGTTCTACATTCTTGCCCTAATCACTTAT
TTGATTTCTCCGCCTGGAGGTCCTACACACACCTTAAATGTAGCAATTGCAAATATGAAT
TCATTCTCTTTACCACCAAAAGATTTTCCTCCTTCTCAGTCTCAATAAGGACCACCATCC
ACTCAGTTGCTCTCTCAGGGGGAGCAATCAGGAGACAGAAATCACACGGTCAACTGAAAA
AAAGGAACAATATTAAAAAAAATCATTAAACTATGACAGTGGAGTAACTATAAAGAGGAC
TCTTAAGGGCAGTCTAGAGCTAAGGAAAAGTAGGCAAGTCAGGACAAATTTGGAACTGGG
ACCCCTCCTAAGGACTGAGGTTCAGGTCCACTGGAGAAAGTGTCCTTGAAGTCCACTGGA
TGATGGAGAATTTGGCTGAGTTGTCCACACCAGAGCTGATCAACAGTCACTCGGCAGCAG
GAACTGGCCCTCTGTGATGAAGGTGAGCCTAGGTTGATGGGCAGTTCACAAGGGAGTTGG
AGCTCAAGTCCTGGAGTATGTCTTGTCTGCATAAAGACGGCTTCAGCAATGTGATGCCAG
GGCAAGCCAGAGCAGTGAGGTGACCAAGGGACTGCATATTCTGGGTGTGCAGCTGGGGAG
CCTTTGGATGTCCACACACACACACATCTGCACCACCAGAGTGAGAGCAAGAAAATGCAA
AACTCAGCATCAAAACCAGGAGGAGCCAGGGGCAGTGGCTCACGCCTGTAATCCCAGCAT
TTTGGGAGGCCAAGGCAGGTGGATCACTTTGAGCTCAGGAGTTCGAGATTAGCCTGGGCA
ACATGGCAAAACCCTGTCTCTACTAAAAATACAAAAATCAGTAGGGCAAGGTGATGTGCA
CCTGTAATCTCAGATACTTGGGAGGCTGAGGCAGGAGAATCGCTTGAACCCAGGAGGCAG
AGGTTGCACTGGGCTGAGATCACTCCACTGCACTCCAGCCTGGGTGATAGAGTGAAACTC
TCTCTCAAAAAAAAAAAAAAGAAAAAAAAAAAAAACAGGAGGAGAAGTGCCCTTCTTCCT
GCAATGTCCCTCCAGTACCCTCCATGGACATAGTAGAAGAGAAATGCTTAGAGTCCAGTT
TACTATCACAGAGCAGGTACTAAGAGGTGAATTTGGAGCTGAGCTATAATAAATCTGACC
AGCACAGTTGCCCAAACTAAACTCCTTCCTACTCACTCCTCATAGTTAGTTGCCAAATCT
TGCTAACAACTTAGCAGATAAATGTCTCTAGAATTGAACCCATCTGCTTCGTCACCCCTA
CCACCTCTGAGTTAGTTCATCCTCTTCTTTGCTCTCACATGGACTTTGGCCACAGCCTCA
TGACTGGTTGTCCTGCCACCAGTACATTCTCATTCCAGCCCCATACCTGCATGACTACTA
GGTAGCTTCCTAAAATAACAAAATTATCTTTATTATGCCCTTGATTGAAAACCTCTGGTA
CCTGATCAGCTAGTGCGAGATGTTAATACCAGGCAAAACTGTGCGTGGAGAAAAGGGTAA
TACATGGGTATCTCTGTAATGCGTGGCAAAAAGGGTAATACATTGGTATCTCTGCCTGCT
CAGTTTTCCATAAGCCTAAAACTGCTCCAAAAACTAGTTTATTAACTTAAAACGAAACAA
AACCACCCTCCCTCTATGACTTCCCTTTTCCAAACTCCTCATCTTCGCAGCAGGTTACTC
ACAATCTTCATGTCTGTGCAGCCTCATCTTTCAGTTCCCATCAGACTGAATTTCTCATAC
AAAACCCTGAATTTCCACAGCTCTACTTCAAACCAACTCACCGCCCTTGTGTGGAATACC
CTTCCTTGCTTTTCTCCAGTGGAAAACTTCTATTTGTCCTTCAATTTCCACCTCAGATGT
CAATTCTTATTAAAATCTTTCCAGCCAGCTAGTTATTTTTCTCTCTCTGCTCTCATTTTA
TGTCTTAAGATACAATATTTTAAATGACTTGTTTACACGTCAGGCTTTGTCAGTGTTTAT
ACACTAGAGGGCATGGACTGTTTTTTTTTTTTTTTTTGACAATTTATCCCCAGCACCTAG
TACAGAGTAGGCATTCTGTATATGTCTGTTGAATGATGAATGGATGAATGATGAAAAGAG
CACCAGCAGCCCATATGACAAATTTATTGCCATGTCTCTGCAGTTGGGAGAGCAACATCA
TTTAGATGGTCAGGATACCTATCTTGTAGGAGACAAAAATAGATCAAAATTAAAATGCTA
GATCTTCCAATATGTGCACCCTTAATATAAAGCATAATGTTGACACTCACTAAATTTTCA
TTTGCTAACTCAAAATGATTAATAACTAATAAATCTCAGGAGAATTGGATATTTCTGGGC
CCGGGCTCTTGAGTAGAATAAATTGTCAAAGTGATGAATGACTAATGTTTTTTTACTTTC
AACATATCAGCATTCAAGGATACTGTAGTGCTTCACTCATGCTCACTCAGAAATCCAAAC
GACTTCTAGTTGAAGGATACTATTACCTTTTTAAGGTTGGTTGTAGCAGAGGTGAGCTGT
GATTATAACTGTGGCTTCCAAAGCAAGTGTGCCAGCCTCCAAGTTCAATGCTGCACTTGG
ATTCTTCACTTAATCTTCATATTGGCTTAATCAATGATGTTTTCCATGGCTGGGGACAGT
TTTTCAAGTTGTACACCAGTTTATGTTTTTCAGATCAGCCTCTCTATTATAGTGAGGGTG
CTAATAAGTGTTGTTGAGTGAAGTTGTCACAAGACTTGTAGCATAGCCTGGATTTTTCTC
TAGCCAGTTAACATCTCAGGATGGCCTTGCTTGGGATGGGGTGGAGCCTAGCTCCAGATC
TTCAGTTTAGGTTGACCCTCAACAGGGATCATGCCATCTCGGAAGCATTCATGTTCATGT
TGTGCTTGCTCCCTTTGGTCAACCCCAAGTAGAGTCATAAATGACAAGCAGGCCAGGCGC
AGTGGCTCACACCTATAATCCCAGTGCTTTGGGAGTCTGAGGTGGGAGGATTACTTGAAG
CCAGGAGTTTGAGACAAGCCTGGGCAACAAAATGAGGCCCTGTCTGTAAACAAGTTAAAA
ATAAAAATTAGCCAGGTGGCATCATGAGCCTATCGTCCCAGCTATTCAGGAGACAGAGGT
AGGAGGTTTGCTTGAGCCCAGGAGTTTGAGATTACAGTGAATTACGACTGTGCCACTACA
CTCCAGCCTGGGCAACAGCAAGACCCCATCCATAACTAAATAAAAATGAACAAATGAACA
AACAAAGGAAAAGCAGCTCAAACCGAGAGGTGAATATCGCCCCTCATGTCAATACTGACT
CTCACTGAGTTGTACTCAGGAACTCAGAACTCGGGAATTTAGGGTGACTGGAAATTCAGG
CACCACTATTCTGATTGTGCACTAAACACAGAATGCAATTCGTGTTCAATGGTAACTAAA
AAGAACCACAAAAATGCTATCCTGCCTTCTATGATGTGGAGCTTTGGCACCATTCATAGT
GATATGAAACAGATACAATGACAACAGGAATGGCGTGTCACTCTTAGCTTTCATCCTGTG
CTCTCCCATGCTGTGTTATTCCCAGGCAAACAAAAGCATTGCACCATGGATCACCTTTAT
AAGTCATTCCAGGTAACCATCCCTATAAAGAGCCACAAATATATTTCCACCAGACAGGAC
TTGCCTTAGGTTGAAGGCTGGCTATTTGGCCCACTCGCAAATCTCCTTGACACTTTCCTC
CTCATCTAGGAATCATCAGAGTTCTGGGGAAACACTAGGCTGACATTTTAAAATTTCCAT
TACTCTTTTTGAACAGTCTAGAGTTAATTTTTATGCTGTAGCCAATGTAATCACACACAC
ATATCCGTATACTTCAAATTGCAAACACAATTTTGTTTTATACTTAATTGCATCTCTACC
TAGTGAAAGGACTTGAGCACACATTGGCAGCGCATTTATAATCGTGTTTGTTGACATTAC
TTCTGTTGTCGTACATAAAATTAGCCATGTGTTGTGAGAGATGCCATCGTTATCATTGTT
TCATTAGCATGTAGAGGTTGTCTGTTCGTATTTTTAAACATTCATTAATTTGATGTGATG
TCATTCTGAGCATAAAACAATGTGTTATATGTCATAGGTGATTAAGCTCCCTAAATCTTG
CCTCATCATATAAAATCACTAGCCAGTGCCTAAAACCATTGCGACACATTATAAATCTAA
AGATAGAATCAAAAAGCACAATCCCAGCCAGACCCCTAGAAGTGGACCAGGTGTCTATTG
GTGAAAGAGACCATTTGAATATAATTTGCACTCAAATGGAAACAACCATTCGTTCAGATC
ACCTGAGCTTTAACTTTGACCTTTTAGTGGTAGTCCAGGAACAAGAAAAAGTTGCGAAAT
TTCTTTGATTTTTAAAATGCAGTTGTTTTATAGGGCTCACCACTGGCTTTGTAAAGACTT
TTTATTTTTAATTTTTTTTGAAATAGAGATGGAGACGGAGTTTTGCCATGTTGCCCAGGC
TGGTCTCGAACTCCTGAGCTCAAGTGATCCACTTGCCTCAGCCTCCCAAAGTCCTGGGAT
TACAGGCATGAGCTACTGCATGCACCCAGCCTGTAAAGACTTTTTTTATTTTTATTTTTT
GAGATGGAGTCTCACTCTATTGCCCAGGCTGGAGTGCAATGGTGCAATCTTGGCTCACTG
CAACCTCTGACTCCCAGGTTCAAGTGATTCTCCTGCCTCAGCCTCCCGAGTAGCTGGGAC
TACAGGCACGCACCACCATGTCCAGCTAATTTTTGTAGTTTTAGTAGAGACGGGGTTTCA
CCATGTTGGCCAGGCTAGTCTCAAACTCCTGATCGCGTGATCTGCCTGCCTCGGCCTCCC
AAAGTGCTGGGAGTACAGGCATGAGCCACCGTGCCCGGCCTATAAAGACTTTTAAGGAAA
AAAAGAAACACAATCACATTGGATGTGCACACTGGTACTAAGATCCTACAGGATCCCTGC
AATCTAGAAGTTGTGTTTCAGAATCAAGGAAATATGATCAATATTTTACCCAAGTGCCTT
CCAAAACTTAGAATTAACTTTCTCATGCAAAAGGTTCTGGAGAGTTTTTCCACTGTGATG
CTTCCCATGACTTTGGGCTCTGGTACACTTGGCATTCCTCACTGCAATCTAATTCCAAAG
TCAAGTTAAGCCATCATTTTATGTGTAGAGAGTTAAATATGTATTATGCCTGTAGTTAGT
GTTTTTATCCCTGCTGGACCCTGATCTTAAGGAGAGAGAGAGCCCTACATCTTTTGCGTC
TTTTGTTTTTATTCCCGGAATCCAGCACTGTGCCTAGGACTCTAGGAGCCCTGGAGTACA
ATGGAAAGAGCACTGGTTTTATTGTCATAGGGGCCTAAATTCAATTCACACACATTACTG
CTTGTGTAACATTGACAAAATCACTTTTTGACCTCAGTCTATATTAGTTTTTTCATCTTC
AAAACATTGTAATATCTACCTTGGAGGATAATTATCAAAAAGAGACAGAGAAACTAATAT
GTAAATATTTTGCCTGAAATACATTATTTGCTCAAGAAATATTGGTATGATTATTGCTGT
TGTTACTGTTAACAGATAAATATCTGCTCAAATTTGCTGAAAGTTTCCAAATAAACTTAA
CGGATGGTGAACAAAGAGAGGAGAGATCAAGAGAATAACTAAACTTGTTTTTGTCCTGCC
TCCAATTTACCTGACAATGAGTACAGTGAAGCATAAAGTGTTTTAGACTCATAAACCTGT
GAAAATTTCCAATAAATTGTAGAAGGCTTAAAATCCACATGGATGGAACATTTCGTACCG
TTAGCATTGTGAAACTTAAGCTGCTTCTTTCTTCCCCAGTGTGAATCACTCATCAGTTTA
AAAGAGCAGATTAAGAACTTTTAAAAATCTGTCATCTGAAATAAACTGTCAAGGAGTCTG
ACTTTGCAGTGATGTTAATGAATGTTTTTCATTATCTCTTCATTAATGGTAATCCATTCA
TTATTAAGTTTTTGCTTCTCTTCCTGTTCCTATTTTCCCTGCCAGGCACTATAAGGAGTG
AGGCAGAATGCAATATTGAAATAAATTTGTAGCTACATTATAATTCATAAATTGTAGAAT
TATGGTGAATGTAAAAGTACTGTCATTATCAAAGTGCCCCTTTGAACAAGGCCAAGGCCA
GGCCAAGGTGAAGTAGGAGCAAAATAAACAAAAGAAAGAAAGTAGCTGTAAGAAGGTGTA
CATTTCTATGTCAAGCAGCTTTTGGGGATGGATGGGGATTATGCTGTAAAATTCAAGGGA
CTGGAAAATAGAACCCCTAATAATAACTGCTACCACTTTTGAGTGATTAATCATGTTTCA
AACACTGTACAAAACATCTCATTTAGCTATAAGTCAGCCTTTTGAGTTGGATACTGGGTT
TGGCATTTGATTTTGGTACTACTATCCTTGCTTGATACATGAAGTTTAGACAAATTAAGG
CACTTGTCCCCAGTTCAGAGCTAGGACTAGGGTGAGACAAATGAGACACTTAGGGTGCAG
ACTTTCAGGATGTGCCCGTTCTCACATTGGTGCAGTGCACCTGGGAATGGGCACCTCCTT
AAACCAAGCACCCTAAGCTTGTCACTTGCTTCACTCTATCCCTGCCCTGCCATGATCACA
CAACTAGAAAGAAAATGGCCAAGTAATTTTTTAGATCAGGTCCAAAGTTCATGTTCTTGA
CCACTTTGTTAGGAACCAGCACAGGCATTCACACCCAGCTTTCTGGAGAATAAATTCGAT
AACTAATGAGTATCTACCAATGCTGGGCACAGGGCTGAGTGTGCAGGACACACAGAAATG
AAAAAGACAGTCCTTGTCTTCAAGACTAAAATGCTAGTGCACTGTGAAACACTGACATCC
TACCCATGCTGGAGGGAAGGATGGAAGGAAGGAAGGAAGGAAGGAGGGAAGGAAGGAAGG
AAAGAAGGAAGGAAGGAAGGGGAGGGAGGGAGGGAGGAGGGAAAGGAGGAAGGAGGAAGG
AAGGAAGGAGGGAAGGAAGGAGAAGAAGGAAGGGAGGAAGGGAGGAAGGAAGGAAGAAAG
GGAGGAAGGAGAGGGAGGGAGGGAGGGAAGAAGGAAGGGAGGGAGGAGGGAAAGGAAGAA
GGAGGAAGGATGGAAAGAAGCAAGGAGAAGGAATGAAGAAGGGAAGGAAGGAGAGGGAGG
GAGGAGGAAAGGAAGGAAGGAAGAAGGAAGGGAGAGAAACAGGGAGGGAGGGAAGAAGGA
AGGGAGGGAGGGAGCAAGGGGGAAGGAAGGAAGGGAGGGAGAGAGGGAGGCAGGAAGGCA
AGAAGGCTGGTCCATGCATTGCTGTGTATTGCATCTCAGTGTTGTCTGGCTCTAGTGCCA
GCAGGCCTTGTGAAAAGGGCCCTTACTCTCTCTCAGATTCATTCTCCACATCTGCAAATA
AGAATGATGGTGCCTGTGCTATCCACATCACAAAGTCACAGTAAAAACAAGTATCAAAAG
GAGATGATCACTTTGCTTTGTGGCACTATAAAGCAGAGAACATCTGTGAGCTACTTTTAT
AAGGAATACCCCATGTCATTTGCAGAACATTGAATGGGGAGTTGGGATCCCTGGGTTCTA
ATTTCTGGGTTGCCTTTTATTGGCAGTATGACCTCACAAAGGACTCTTCTCCTTGCAAGA
TCTTGCTTCCTCATTCATTAAATGGGAAAATTGGAATAAAAAATGACTCTAAGACTTCAT
AATTGTGACTGAAGTATTGAGGGTAATGTTTAGCAAAAGCATGTAAAATTATTCATAGCT
CTGTCTTATTTTACGTAGATCAGTACACATTAATAATATTGGCTTTAGAGAACTGCATGC
AGTGTATGGTGCTGGAGCCCAGGGAAAGTAAAGCAAGGGCATGTGAGTTAGCTTGTGCAG
AGCCATCAGCATCCATAAAGGAATAAAGCAAAGTTCTCATCCTAACCTAAAATGAGAGTT
TGAATATGCATGGAACAGCTAGATCGTGTTTAGAAGTCACATCCATAAACATGGAGATGG
AAACAAGAACATATATCTCCTAGCTGATTCTCCATGCATTGATTTCAACTTTCCATTTCA
CTCCTCCTACTATCCTTTACCCATTCATTTTCAATAGTGTGCATTCCTAGTCAGTGGGTG
GTAAGAAGGAGTATGGAAGTAAATACCTTCTAAGTAGATCTGAAGGACTTACTAGTTGCT
TACTAATTCACTAATTCTATGAAGAAATTATCTGCAGCTCTGAAGAGGTATACATTATCC
ACTGAGACCATTGTCTATTAAGATTGGCATTGCCTTTGGAGTCAGGGTACAGGAATTAAA
AGGAATAGCACCTCCTCCCACAACCCACCCTATTCCTAGAACTCTGCATCAGACCCCGGA
GTAAATTGAAAGAACTATATTCCTTTAGTAAATACTTACTGAATGTTTTCTACAGACACT
ATGTCAGGAGATATGTAATCTGCCATAATTCTGATTGCAAAAATCCCCCATGCAATTTTG
ATTACAAAAATAGAATCCGAAACAGAGCCTTCCTCCATAAATCTATTGCCTGTGCAGCTA
GGAATAGTTACAGAGACTTCCAGTAACTCAAAAGTTAATGCAAAGGAGACTAAGGATGTG
CCCAAACTAGAAGAGATGAGAGGAGACAGGGGTCTAGATATGACTGACAAGTCTTTATCA
AAGGTCATGGAAATGAATCTATCCCAAAGGACCTATGCTTTAATAATAAATAGTAAAAAA
GATGTATGATTGAGAATTTACTTTGAAAAATGAATCTATGTAAGTTAATGTCATCCTCTA
ATGAAATTTAGGATAAAATATTACATGCTATAATTTATAGAACACAAAATAATTTTCACT
AAAAATAATTTTGCAACAAATATTATGATAGCACAATGCAATATCCTTGACATCATGCAT
GACTTCTGCAGCATGATCCAAAAGAGAATCGCATTTGCTAAATTTTTTGAGAACCCCCTC
CATTTTCCTAATACCAATACTTTGATATTGAAATTATTTCCATGGAAGCATCTATCTTAT
CATTATCCTTGCCAATTCTTTTTTTCCTTCTCAGTTACAAATGAATCTCTTTCAGAAGCT
CATGATTCACTAGTTTTGCAGTTCTCCCCCATCATTTTCACTAACTTCAAGAAACCATGC
ATTCTTCACCAGATTTGCTCTTTCCCTTTGCAATTGATTTTAATTGTGTTGTCAGGTAAC
ATTAGACACGAATGAGAAACCGATCTTCAAAGACAGGATAGGCCTGAAGAGGCAGTAGTG
TAAGGAAGTGAGAGAGATGATGACTAATTTTATAAGCAGTAGGTTCATGTGTCACATGTT
GATATTACAATGATTGTTTGCCTCTCTAAACACCACCATAAAGGTGGAGGTTTGGATAAT
GAAGAGCTTCTGTTCGTGGTAATAAGGTAACATTCTAAAGTAAACTGAATATCAAACACT
TTAATTTACTAATTCAATCTTGAAAGACATGATCTCCAAATACAAACTGTGCTTTTTGTT
GCTGTTGTATTGGGGTAAGTTTTGGAGGCAGTAGTTTAGATGATATAAAATATTTGCCCT
TAAAGCTAAATTGACCTACTTTATAAACTGCTGAGACTATGTGTTTCTAGATAATACATG
TGTATGTATGTAAATACATATATACATAAATATATTTACATATAGGCACAGATAAACGTG
TGTGTCCATACATATGCCAACATGTGTTAATTTGTAATTATATTTAGGTTATTTAAAGTA
AATGCAAACAACAATTCAAGCTTTATTATTGGTCTTATGTGTGTTTCTACAAGCAACCAT
CCCAAACTGGTTAAATTTTCTATTGACACTGATTTGCCCATCTTTTGGCAATGCACTAAT
TTCCATGAACTCTTAATGAGATATACAATGAGATTTAAAATTTTAAACTATATGCCGGGC
ACGGTGGCTCACGCCTGTAATCCCAGCACTTTGGGAGGCCGAGGTGGGTGGATCACAAGG
TCAGAAGATCGAGACCATCCTGGCTAACATGGTGAAACCTTGTCTCTACTAAAAATACAA
AAAATTAGCTGGGCAAGGGTGGCAGGCACCTGTAGTCCCAGCTACTCGGGAGGCTGAGGT
AAGAGAATGGCATGAACCCAGGAGGCAGAGCTTGCAGTGAGCCGAGATCACACCACTGCA
CTCCAGCCTGGGCGACAGAGCGAGACTCTGTCCCGGAAAAAAAAAAAAAAAAAATTTAAA
CTATAGTAAGTAATCATTTTTGGCAGTTGCTTACACTCATTTGGACCCAACTTTAAAATG
AAGAAGTGGTTTTTCTTACGTATTTGTATTGCAAATTGATGATCATAATGAAAATAGACA
TATTTTCAACTCATTTCATTAGCATTACCCCTCAATACATACCATTTATGACAGAAATCA
TCTGTGAGAAGCTCATTATGCCAGCATGGATTGTTTTTCTGGTTTTGATTCACATTCAGA
TCCATCACCTAAGTTTCTTATTTATCTTGGCATATGCTTTCCTGGCAGTGGCTGCTAAAA
TGCACACACAGCAGATGTCATTTGTATTTTATATACAATCGAATATCTCATAAGAAATGT
GCAATGCAAACTTCAAGAACAAACATCTCCCAACAACTCCAACAACTTTATCACCTTTCT
GTTGAGGGCTCAACTGACTTGTTGATTCAACATGGTTATGTTGTGATATTAGCTATAGGT
TCAAAGTAAATTTTTTTCTGCCATCTTTTTCCTCTAGGTTATGAATATATTGGTCATCTA
GGTCAGCAAGTCTTAATATTTTGGACCCTGTTCATCATCTCGTTAAACCTAAGAACACTC
TTTCATATGACATACACACAAAAAGTTGGATAAAATTTTAATAACTTAATGTCTTTCTAA
GGTACGAAACTGTTCTAAGAGAATACCTTCTATATCATATAGCAATTGTGAAGATTATAT
TAGATGATGTGCATAAAACTTCTAGCCCATAGAGTGGGATTTAACAGATTTGCAATAAAT
ATTGGTACATTTTCCCCATTCCTCTTGTTATTCAGAATTCATATCTTATTTCAAAGGTCC
TGGATTTGGCTGGTGACTAAATGCAATTCCACTAGTAAAACTTAAAAATAGTTTCCCATC
TTGCAATTTACACTGATATTACAGAAAGCCCAGAATTCAACTCCAAAGGTGAGTAACATG
AAGTATCAGAGAACAAAATGGCCTGGGAGCTCCCATTTCTCTGCTCCCCCAAAAGCAGTC
TCCCATTTCCCTGCAACCCAAAGCAGAAATAGGAAAAAAAAATTTCAGGGGCCTGTCTCT
CGTGTATCTTCAAACTCTGCCACTCCACTTTCCATCCTAACATGAACCCTGCCTGGCCCT
CAAGCCATTATCACCTATCTCTTTTCCTTTCTTCACTAATATCTCTGAAAATAGTCTATA
TTCCGTCTTCCACGTTCTTCCTTTAAATTCACATGCCATCCCCTCTGCAGTGTGGCTTTT
GCCTTTACCTTGCTACTGAAGCTTCTTTGGTTATGTCCCCTCTGAACTCCTAAATGCTGC
CTCTCAGACCCCTTACTACTAGATAGAACTCTGTGCAGCTAATGGCCCAATGCCCTGACT
TCTTCCTCGTCTAGAATTATGGCTACCATTGATGCCTTCATTCTTTCCAGTGTCTCTCTT
GGATCTTCTCCACCATTTGGGTTTTACATTTTTTCCCTTTGACTCTTGTCTTTTCTCTCA
GCCCTTTGTTTACATTTCCTAAGATTTTTGTCTTAGATGCTCTTCTCTTCTGGTTACATA
CCCTCTCTGGGGAATCTAGTCAATTCCCATGGCTTCAGTTCTACCCTGTTAACCAATGAC
TTCCAAATCTATAACTTGATTCCTCACATGAATTCTAGATCCATATCTATGTTTGGATAC
CCTACAGTTACTTCGAATTCCTTTTTCTCCCAACTTGTGTTACTTGTCCACGGTCCAGGC
TCCACCTGCTCCACCCTGTCTCACAACATCAACATTCACCAAACCTCCTGACTCATATCC
TTGTCCCCATAGAAAGCTGCCCATCAAGTCCTGAAGATTCCGCCTTTGTAGCATTTCTGG
CTTTGGCAGCTTCTCCATCACAATCTGGTATGGACCCTCATTCCTCCCAACAGGATTTAT
AGAGTGACTTTCTCTTCTGATTCTCTGTTTACAAATCCGTCTTACAAATATCTAGCAGAG
GCTATGCTCCAGCAGAGCTGATCATGAGCTCACAGTACTTACAGACAAAAGACCAATCTC
TTTTGTGCAGCATTTAATCCCTACATGCGCTGGTCCTGGTCCTGCCTGGCCTCATCTTTG
AAGTCACCAAGTCTTTTCATGCCTCTGTGCCTTTGTTTAGCTCTCATTTCTGCCAGCTCC
TGCAAGCCTTAGTTAAATCTAGTCAATTGCTTAGGATCCAGCTCAGATGTCACCTTCTCT
GTAAAGATTTATTTCACTTTTCCGCAAGCAATACAGTAATCACAACTTTGCTAATGCTGC
TGGCATAGCACATATCACCCTGGGTCATCATGTGCAGTTATTCAGATTGTTTGCTGAACA
AGGACACCTAGCCTAGAGGGCAAGGGTCTAAAATCCAGGCGAGTGGCAGAAGGGAGCATC
TATTTTTCTAATTCACATAAAGGTGCAATATAGAGTATGGTGACCCAGTACTTCAAAAGG
GACTTTAGTTTAGTGCTCCCTGAGGACATCTGCCTCTCTAGACTATAAACTCTTTGGGGC
TAGGTCTTCTTTGTCTTTATATCTTCAATGTCTAGCACACTTTCTTGCATGGGCTTGCAA
AGATGATCAGTTTTGGAAGATTAACAACAACAACAATAATACTGTATAAGCATTAAAAAA
ATCTCTTATATTGTAGGAACAACTCTAAGTGCTTTGCATGGATCATCTCAGTTGCCACAT
TAAGCCTATCAAGAAGGTACTATTAGTATTCCCATTTTGTGGATTATAAAACTGGTGCTT
GAGGAAACTCAGTTATTTGCTTAAAGTCACACGGCCAGGATTTGAATCCAAGTCTGTTTA
ATTCCAGAATCTGGGCCCTTAAACACTATAGCAAACAGCATAGGTACCATGCATGCATAC
ACCAAAAAAGAATTCACATGCCCGTGATGACAATGCCTGGGGCTCAGGACCATTTGAGAA
TCTAAAGTGTTTTTATAGAATGCAGTCTGCTGAAGAGCAAACCCAGAGGCATCCTGATGT
CCACCTATAAAAAGATAGACATAACCTTTCTGCACAGGAACAGGGCGAGCTCAGCCCCTG
CTGTCTCATGAGAGTCTAAGAGGAATTATCCTCCCGGCAGGTTAGCACTGCACAGAGTTA
AGAGGGCTGCACCTCCGATTGCTGACCGTGGGTGTCTCTTGCTCTGCCACCAGCATTGTT
TCTCTCTCACCTGTTTTGAATGGCAGCCAGGTTGTCAGCTCACATTCAATTTCTGGCATA
GCCACTCTGAATAAGCCATGGAGCCCCTCTGTCGACTCAGACTAGGAGGGGCAGCACAGC
TATCCATCATCCCAGGGTGATCATGCCAGTCCCAGCATGCCCCCCAATTTCACCCAGGGC
TCATTAACACGTAGAACAGGAGATGCGGCAGACACCTCCTGAGAGAAAGGCCTGCTGAAG
GATGAGCAATCATCTTCAAACAACCATGGGAGAAGGGCAAGATCTCTTTCCAAAGCTGTT
TTCGCTATGTGTGTTAGAAGCCACGGTTGGTCCTTATGGCAGGCTGCTGAACGAAACCCC
TCAAAATGCCCGGCACGTTCAACGTTCATCCCACCACCTACGAACGGGACTGGCTTGAAA
TTAACCCCTAGGGTTCTAGGTAGTCCTAGAAACTAGGGCATGATGGGATTTGTCTTTCTT
TTATCTTCAGAATCCTGGTTTAATTTCTACCTTTTCCTCAAAGCCTGCTCCAGCCCTGAA
GGATTGCTTCCTCTTCCGAGTTCACAGAGTATTTGCATCTGTGCAACTTACTTGAAAATT
GCAATTCATTCCATCTGTCCATCCACCCACCCACCCACCCATCCATCCATCCATCCATCC
GTTCATGTGGTGAGCCCTGAAGTTGTCCTATGTGGCAGGCATCGTGGTAGGGGGCAGGAC
AGAGAGAAAATTAAAGCTCTACTCATATTCTCAAAGGGAGAGCCCAGCCCCCTGGGCAAG
GCAGATAGGTGGACAGGAAAATTCAATAGAGGGTGTTTGAGTCTATAACAAAGACAGGCA
AAGGTGCTATGTTCATCCCCTAAGGCAGGACTAAAGAAAGGTAACACTGAGGAAGGATAC
ATGAGTCTCGAAGGAGAAGAGAGGGAAGCGAGGTGATTCAGGAAAAAGCTCCTTAAATCA
GAATGTCTGAGTGTCGGAGCAAGGCATTGGTGTTTTTTCAAAGATCTCCAGGCAATTCCA
ATGTGCAGCAAAGTTTGAGAAATACTGCTTTAGAGAACTATGCTAAGCAAAGCCGGATCA
GCTCCATTTCGGAGTTCATGTTCCACCCTTTACCTCCAATCCCCCTCACCTGGGATGGCT
CACAGCCAATGCATGATCAACTGGCACAGAGGAACAAAAGGAGGGACCCCTTGCCTAAAG
CTGGGACCAACTCTGAGAGGCAATTTGTGCTTCAGAGTTTCCCCACGTGGTTAGGCTGCA
GCTAGAATCCAGCTAAGATCTCATCCTTGGTGTAGCCGCTTCTCCTGCCCTAACCTACTC
CTCCTACCTACTCCCTTGCTTCGAGAGCGTTTATCTAGTAAGTCACGTTCACCCGAATCT
CTGTTCTGTCCTCTGCTTTGGAGCACCTGACTCCAGAGACCCCAGTCCTTCAAACTGTTC
ATCACAGAAATTTGATGTGGATTTATTGGCAGTGATGGTTAAATTTCCCAGAGAGAGGAA
CTATAAGCTCTCAAATGTTATCCTCAGATGATGCATTGGCCCTTTATTGGAAGAACTTGA
AGGACCATGGTTTAATCCAAGGAAGACACAACAACAAGGTGACTCTCAGGCTTGAAACAG
ACAAATGCAAAGAACAAATGACTCATTGTTCCTCAGTCACACCACTTCAATAGCTGCCAA
TCTCACCTCTTTTGAGGACTGTTTATTCACAGCCAAAGCCTGGAACTTCTTCACTGTGTT
ACCTTGGTTTAGAAAAATGCACCCAGCATCCCTAGATAATATTTTGGAATAGTTTCTAAC
TGATCAGCCTCTACTGAGATTGCTCCTTCATTCAAGCGTGTCAGAAATAATCATTTTAAT
TTTCTATGAATGCCTTCATGGCACTTCCTGCTTGCGTAACCATTGTTTTAAGATGTTATT
GCAAATGACAGTCTTTTGAGACTCCAGCATAGCTATTGTCTACAGAATTTTTTTGCACCA
CTTTTTTTAAAAATAAAATATTTTATCCCCTAAATACTGCAGTATCTTAGTTAATCTCCC
AACACTGCCTGTAAACAGAAAGAACTTTTTTTTTTTTTTTAGATGGGGATCTTGCTCTGT
CACCCAGGCTGGAGTGAACCTGGTGCAATCATGACACACTGCAGCCTTGACCTCCTTGGC
TCAAGCGATTCTCCCACCCAGGCCTTCTGAGTAGCTGGGACTATAGGTGTGTGCCCCAAC
ACCTGGCTGATTTGGGGGAATTATTGTGGAGACGGGGTCTTGCTCTATTATCCAAGTTGG
TCTTGAACTGCTGGGCTCAAGCAGTCCTCCCACCTTGGCCTCCCGAAATGCTGAGATTAG
AGGTGTGAGCCACTGCGCTGGCCAAGAGAATTTTTTTGGGTGTGTGGAGAACCTCTTTGG
GGATACATGGAAAGAAAGAGAAGTTCCTAAGAGCTGAGGCTAGGTCCTCAAACAATTACA
CCAGTACTTGGATAATCATTGTCTTTGTGCTGTTATAACAGAATTGTGTACAGCGTTGCC
AGCCACATCTGCCCTCAGTGTTAACTTGTTCCCCAGAAAGTCATCGCATCTTATCCTAGG
TGGTGAGTCACTGCAGAAGAGAGCACAGGAGCCTGAATCCAAGACTCTAACTGGTTGGAA
GGGCTGGAAATAAACATCAACTCAAGGCCAGTTGGCAAGTAATTCAGTAGGAGAAAGGGT
GTATGGGTACCATGAATCTAAAAGGGTGTATGAATACCATGAATCTAGACGTTTCAGCTG
AATCTTGAGTCCAGAAAGGTGACAAATGAGCCGGGCACAGTGGCTCATGCCTGTAATCCC
AACACTTTGGGAGGCCAAGGTGGGCAGATCACCTGAGGTTAGGAGTTCGAGACCAGCCTG
ACCAACATGGTGAAACCCCATCTCTACTAAAAATACAAAAATTAGCTGGGCATGGTGGCA
CATGCCTGTAATCCCAGCTACTCAGGAAAGCTGAGGCAGGAGACTCACTTGAACCTGGGG
AAACAAGAGCAAAACTCTGTCTCAAAAAAAAAAAAAAAAAAAAAAAGAAGGTGACAAATG
CACAGGACAGCCATGTAGGCAATTTTAGTGGTCAAGGTAAAGGCTAAGCGTCTATAACAA
AGAGGCTTTAAAATATAGTGGCTTAAGATCGAAATTTGCTTTTCTGTCACATTAATAGCC
TGGAAGAGAGTGGTCCAGTGCCATCCTTAACAAGTGGTTTCTGGTATTTCTCCAACGATT
GTGACTTTTCAGAGAGTGAGAAGGAGGTAAAGGAAGTTTGGGGAAGTATCTTTCTCCTTC
AAGAAGATAACCCAAAAGTTACATACATTATTTTGGTTCATCTCCTTTTAGCCTAAGTTT
AGTCTCAGGGTCATACCTACCTGCAGGGAAAGTTGGCAACTGTAGTTATAAGCACAATAG
CTATGTGTCCAGCTAAATTCAGGGGGCTCTGTTATGCAAAGAAAGAGGTCAGCAGTCACT
ACCATGGCAAGTTAATATAAATGTCCAGAGACCCAAAATAAATCCAGGAGAAAACTGGAG
GTGCAGTCTAAGTAAGCTCATACTGTGGGGCATTGCTTATGTAAATAGCAAATACATTTT
TTAAGTCTGGATTGATGGGTGAATGAGTAGATGATAAATGGGATGACTGCTCACGTCAGC
ATCCGGGGACTTTAATTAAACAGCGGTGATAGTCACAAAGCAGAATCACACAAACATTCA
CATAAGTAAAAAAGGAGGGGAGTGTATGCCCTGAATTGCCCTCGTATTCTTTCTGTTAGT
GCAGGCAAGCAGAGGATGGCAAATGTGTGCTAAGGAAAGGGCTTAACATGCATTTCAATT
GTGGTCTCAACAGCTCACAGCTGGGAGGTTCAGCCAGCTGAGACCCAGGCCAATACCTTG
GTACTCAGATTTCACTCAGATAGTAAGAGTCTTCCACTCTCAGCATCTCTTCCTCTATAG
ACCGGTGGTTCCAAGAGTATGGTCCCAGACCAGCTGTATCAGCATCATCTAGTAATGCAT
TAGAAAAGCAGATTCTCAGGCCCACCCAAGACCTACTGAATCAGAAATGCTGGAGGTAGG
ACCCGAAATCTGTGTTAAATAAGTCTTCCAGATTATTCTGATGCACATTCAGTTCTGAGG
ACCACAACTCTCGACAGTGACTTTGCTTCAATAACCTGTTTCTCCTGCCTGCTACTGAGG
CCATTACCACTTTATATCTTCGGAGAGAAGCAGTGAAGCCCATGAATGTAGCTTGGTTTC
TCCTGGATCTCACAAGAACAGACTGACAGATCTGGTCCTAGAATCCTAGTCTAGGAAGGA
ATTTGGAAAAAAAATTTCTCATTCATCAGCCTGTCTCTATGCCAGTAAATATGTAAGCCC
TCCAAGATAGCAAGTATGGCCAATGCTATTCCCAAATATCTCCAAGGATAAAAATCATTA
AGTGTTCCTTGTTATCTACTTCCAATGTCTAGTCAATATATAGGCCTTTTAAAAAAATAA
CCAAACTCCTTCTATTTATAATATAAGTCTACTTATTCTTGAATAATCTTGTCAAGAAAT
CCTCAATCTTAGATCATTCTGGTTATTGTTTGTATACACAAAGACGCTTTAAATCATTGT
CATATTCATAAAGACACATTAAATCATTGTCTATTCTTCTCTCTTAAGCTAAACAATTCT
GACCCCTTAAACAATATCTTTTAATTCCGAATGATCCCAGTGGTTTCCTAAGCTTTTGTC
TGCATTATCTCATTAATCCATAGAGTAACCCTAAGAAGTAGAAGCTGCTACTTTACCCCA
TTTTATACATGAAGAAACTGAGGTTCAGTAAGTTAAACAACTGACCTTGGTTATGGAGCT
TAGAAATGACTGGGCCAAAATTCATAAGCAGAGAGTCTCTACCTTTGCTATTATGTATCT
AACTATACAGCCAGCATTTAATTTATTCCAAATCTTTTTTTTTTTTTTTTTTTGAGATTG
AGTCTCACTCTGTCATGTAAGTTGGAGTGCAGTGGCACCATCTTGGCTTACTGCAATGGA
CGCCTCCTGAGTTCAAGTGATTCTACTGCCTCAGCCTCCCAAGTAGCTGGGATTACAGGC
ACGCGCCACCAAGCCCGGCTGATTTTTGTATTTTTAGTAGATATGTGGTTTAGCCATGTT
GGCCAGGCTGGTCTTGAACCCCGGACCTCAGGTTATCCCTTATCCCCCTGTCTCGCCCTC
CCAAAGTGCTGGGATTACAGGCATGAGCCACTACACCTAGCCTTATTCCAAATCTTGATG
AAGTAATGGTTTCATATTTTTCTTAGTGTAGGAAATTCAATGGTAAGTTATATGCTTTAA
ATGTCCTACAAATAACTGCATACAGAAGAATAATTATATAAATTAAAATGTTCATGGAAA
AGGACATATTTAATAAACTAGATGTTTAAAGGGATAATTTTAAAAACAATCTCCATATAA
TCATAACATAAGGATCCAAATGACACCAAAACAAGGAGAAACTAGAAGATGGACACAAAG
GCAGCAAACAGATCGGTTAGAACTGATGACTATTTAATATAATGGATCTCGCCAGGGTGA
TTCTTCTTGTTATCTCTTTGTTATCTGACCTGGGCTCACACCTTAATGTCTTCATGTTTC
CACAATGTCCAGGCGTTTCCCTTTTTGGGGATATGGATGAAGCAAGAATGGGACCAGCAG
TGCCAACTCTTGGGCGTCCTCTTGGGCTCGAACTGTGTTCCCTGGAAAACCACGGCCTCC
TGAAGACAGCCCCTACATACACTACATCAGCCCACATCTGCTCAGGCCCCAGTACAGGTG
GACAATTCTCTACTCAGGGTATGAGCCCTGTTCAAGGAGCTAAGAGAAGGAGGGTGGTTT
GGCTGCCTTTAGAGGGGGAAGAGTTTGGCTGAGAGGACATTTACTCTTTGGTCCATATGG
GAAGGGAAAATGCGGGTTGGCGTGTGTATTCATTTCCTAGAGTTGCTGTAACAAAGTACC
ACAAACTACATGACATAAAACAATATCAATTTGCTCTCTGATGGTTCTGGAGTCTTGAAG
TCCCAAATCAAGGTGTTGGTGGGGCCACGGTCCTTTTGCAGGCTCTAGGGAAGAACCTTC
TTGTGTCTTCCAGCTTCTGGCAGCAGTTGGCAATCCTTGGTGTTAACTGGGCTCAAAAAT
GCATCACTCCAATCTCTGACCCCGTCATCCCATGGCTGTCTCTCTCTATGTGTTCACATT
ATCTTTCCTTTGTCCAGGTCAGTCTCTGGGGCTCTTCTCTTCTTATAAAGTCACCAGTCA
AATTATATTAGGACCTAACCTAACGACCTTGTTTTAACTTGACTATATCTATAAAGACGC
TATTTCCAAATAAAGTCACATTCACAAGTACTGGATGTTAGAATGTCAACATATCTTTTG
GGAGAACACAATTCAACCCATGTCAGTGTGTAAAATTTACTCCATGGCTCTGGAGTGATG
GTTTTGAGGAGCTATCAGATCTGCATCATCTCTCCCAGGACTGTAACAGAGCATGCATTT
ACTCACCAGATGTGTTAAAACTCCATTTAGTAGGGCCGGGTGTGGTGGCTCACGCCTGTA
ATCCCAGCACTTTGGGAGGCCGAGGCAGGTGGATCATTTGAGGTCAGGAGTTTGAGACTA
GCCTGGCCAATATGGTGAAACCCCGTCTCTAATAAAAATACAAAAATTAGTCGGGTGTGG
TAGCACGCGCCTGTAATCCCAGCTATTCAGGAGACTGGGGCAGGAGAATCGCTTGAGCCT
GGGAAGCAGAGGTTGCGGTGAGCCAAGATCATGCCACTACACTCCAGTCTAGGTGACAGA
ATGAGATCCTCTCTCAAAAAAAAAAACAAAAAAAAAAAACTTTAATGAGCACTTACCAGC
TAATAACCGGGTACACGTTTGTACTGCACTATAAGAGATTGCTCAAGATGTACAAGACCC
TGTCTCTATTTTCAATCCCAGCTCTATCCCTCACCAGGTCATGTACCATCAACTCTCTGT
GCCTCACTTTCTCTATCTTTAAAATGGGGATAGCTGTGGCACTTTCTTCATATGGTTGCT
GTGAGGATTAAATGAGATAATAGACACTGTGGGGGGCCATAGCAAAGCTCAATAAATATT
ACCAGTTGCTATTACTATATTCTAAGAGCCTATAATTTAATGTGTGAACCAAACACCTCC
ACGGTGTGAAGAACAAACAAGGACCAAAAGTATGATGTAACTTATACACTGATGTTATTT
TATTTTTATTTTTATTTTTTTAAGACCGAGTCTCACTCTGTCACCCAGGCTGGAGTGCAG
TAGTACAATCTCGGCTCACTGCAACCTCTCCCTCCCTGATTCAAGCGATTCTCCTGCCTC
AGCCTCCCGAGTAGCTGGGATTATAGGCGCCCAACACCACACCCAGCTAATTTTTGTATT
TTTAGTAGAAATGGGGTTTCACCATGTTGACCAGGCTGGTCTCGAACTTTTGACCTCAAG
TGATCTGCCTGCCTCGGCCTCCCAAAGTGCTGGGATTATAGGCATGAGCTACTGCACCTG
GCCTACACTGATGTTATAACAAAGAAGTTCAGACAAAGAAAATAGCATCTCAGACAGTGA
CATAGTATGTTATTTATGGTATGCCCACGTGTGTGTGTGTGTGTATGTGTGTATGTAAAT
GTATGTTTTGGGGTTTTGGGGTAGTGTGGTAGGGGAGCAGTAACCTGGAGGAAGGGATTC
TTTCCTGAGACTCATGAAGAACCTAGGGCCCTTTCTTTCTTATTGTATTTCCATCTAACC
ACATGGTTTTTGCAAAGCCCCAAGGACTAGCTGGGTTCTGTGTTTGGCCCTTCACTCGTG
GGAGCTGTGAGCCTGTGTGCATGCAAGCATAGACTCCTGAAAAATCTGTTAGTCCTGTGC
ATTGAACCGGGCAGTCATCTCATGGCTGGGAGGTATGTTTTCTCATTTTGTCTGAAACCT
AATGTTCTCACAACCTACTCAAACTCCCTGCTCACCTAGAGCTTTTGATCAAGGCTACTG
CCTAATGATTTCAGCTTGAGTGTCATTAAAAAAAAAAAAACAGATAATCTTGTTGCCCTC
TTGAAGATATATACATATTTGCAACAAACAATGAGTGTTGATATAGCACCAAAACAAACA
AAATCCATCCAAATCCCTTATGTTACTTTAGGATTTTAGGAAGAGTCTCATTTTTCACTT
CAAAGTAGTCTAAAGTAATTTTCCACAGCTAGAATTTCTTTATTCAGAATCAAACATGGA
TCTGGAGTTGTGCTAGCCACCTATCCACTTATCTATACCAGTATAATAATAATTTTAATA
TTAATTGATTAATCTAGCCTGAGGCACTGAAGTGTCTGCACACAAAATTAGAATGTAATT
GCAACAATAAAGAAATCAAATGAGATAATTAAAACATAAAAGATGACAAATGCTAACTCA
GGAAGTCTTTTGTACGCACTGAAACACTTGCCACTCATTTATATGGCGTTGTTTGCAGAT
TGCTAAGGAGAAGGTTCAAGGTAGAATAATTTAAGTGACTGTTTACATCTGAGTGTGTTA
CACTCACATGAGGATTGATGGCAATACAATTTTAGATCCAAGCACATGTTCCATAGGATA
TTGTTTTGGTGCATTAATGCACTTTTCACATTTTTCCTAAAGCAACAAACTTGAAGAAAT
AGCATCTATAGGAAATGCGGCAGCAGGAGGACAAGGCAGGAGACTGCAAGCAGGTCAAGA
ATTAGCTCCTTTGAGATTTAGGCATGTAATTTGCATTCACAAAATTAAAAAGAAGGCAAA
AAGACAGTTGTGGTAAGTCTTGAGTAACCCAAAACAGAACAAATTGGCTGCAGTTTCGAG
GGCCACTGGAGGCCTGGGATGACTTTTTGCCCTAGACTTAACTTCCTTTCAGTCTTTTTT
CTCATTGACTATTTTTTTAAAGTGTCTGAGGATGAGTCACATCAGAGCCAATGTATTTCC
AAGTTTCCAAAACTTAAGATTTCTGTTCTTTGTTTATCATTTAAGGAACAGTTTCAGGCC
CCGGTCTTATTTTCTCAAATATCTTATTCAGCCTATGCAGTCTCTTACTCCCACAGAGCC
AGGAATAAAATGAGATTAAGACTTCACTGATCTAACCGATTTCAGGTCTTTTTTTCTGCC
CAGCCACCTTTCTGTGTTAGGCTAGCTGCATGGAATCATAGGGGTGCATAAACACGTGGT
CACCTTCAGCAACAGAACCACACAAAGACAATAATAAAAATGGCCACAACCACACTGCCA
CCATCTCAAAGGAAGGCCCTTGAAGATAATGCAGTCATTCATTTATTCAACACCCAACAC
ATACTAATTGAGTGGATTTTTTTTTTTTGACGGAGTTTCACTTTTGTTGCCCAGCTGGAG
TGCAATGGCGCAATCTCAGCTCACTGCAACCTCCACCTCCTGGGTTCAAGCAATTCTCCT
GCCTCTGATTGAGTGAATTTTATATTTCAGTGAGCCAAACAGACAAAGTCCCTAGCCTCA
GAGGGCTTATGTTCCAGGGGAGGGATATAGAGAGTAAACAAATAAACAAGCAAATATATA
ATATGTCAGGTGGCGGTAAGAGTTATGAAGAAAGATAAAACAGGGGCAAGGTCTAAAGAG
TGACTGGGAAAGGGCTACTATTTTAGAGAGTGTGGGCAGAACAAAAGCTCCCAGAGAGGG
TGCTGAGTAGCAATCTGGAAACCTGTATGAATTGCTTTATGTTAATATTCTTTAAATAGA
CTGATGAACTTAAATTTTATGAAAACACAATGCAATGCAAAAGATAAAACAGAATCCTGG
CTGGGCTCCGTGGCTCAGGCCTATAATCCCAGCACTTTGGGAGGCAGAGGCATGCTGATC
ACTTGAGGTCAGGAGTTCAAGACCAGCATGGCCAACACGTGAAATCCCATCCCTACTAAA
AATACAAAAAGTAGCCAGGCATGGTAGCACATGCCTGTAATCCCAGCTACTCGGGAGGCT
GATGCATGAGAATTACTTGAACCTAGGAGGTGGAGGTTGCAGTGGGCCGAGGTCACGCCA
CTGCACTCCAGCCTGGGAAACAGAGTGAGACTCAGTCTGAAAAACAAACAAAACAGAATC
CTTTCTCGGTGTTCTGGGAAAATAATAATATAAGTTAACTTTTATTAAGCACCTAACAAA
CATTAACTTATTTCATCCTCAAGGCAACTTCATGAGGTAAGAATTGTTATTTCCTGTCCT
ACTGTTTTTCAGATGATGTTTATAACTCACCAAAGGTTACACAGATAGTGCATAGTGAAA
CCTACAGAGCCAGGAAAAAATGAGATTTGCCTTCACCAAGCTAATTGATTCCAGGTCTTC
TTTCTGCCCAGCCACCTCTCTATGTTAGGCTAGCTGCATGGAATCATAGAGGAGCACAAA
CCCGTGCACACCATCAGCAATAGCACCACACGATGACAATAATAACAATGACAATAACAC
GGCATGGCCCCATCTGGTTTTTCAACACCAAGCCCTATCTGGTGTTTCTAGTTTTTATTT
TTTGGAACAGCTAAAATAAGGTATAATTTGGTATATAATAAACTTCACATATTTCAGGCA
TATAATTTGAAAGCTTTTAACATATATATACACCCATGAAACCATCACAATCAAGATAAT
GAACATATCCCTCACTCCCAAAAGCTTCCTCCTGCTTCTTTTTCATCCCCTCCCCAGACT
CCCATCTCCAAGCAACAAGGATCTGCATTCTGTTGCTATCGACTAGCCTACATTTTCTAC
AATTTTATGTAAACGGAACACTAAAGGATGAACTTTTTTTTTTGTTTGGCTTCTTTCACT
TGGCCTAATTATTTTCTGATTTATTCACGTTGTTGCAGATCTCAACAGTTCATGCGTTTT
TAATCACTGAGTAGTGTTTCATTGTATGGATATACCACAATTTGTCCATTTACCTGTTAA
TGAACAGCGGGGAAGTTTCCAGTTTTTGACTATTACAAATTAAGCTGCTATGAACAGTCA
CATACAAATCTTGGTATCAAGCCCATACTCTTAATTATTACATAATACAGCTTTTCTGAA
CAAAGATAAACCTAGGACATATAGATGCTGTATTGTGTGGCAAAATCATGCTGAACCAGA
ACTGAGACTGCTGGATTCCAGATGCTGTCCCCTAGTCTAAGAATAATGAGTAACCATTGG
AAAATACAATGGTAAAGCCTTTAATTTAGATGTCACTTGGTCTCTCCATAATCGAAGGAG
AGATTGCCTTAGGTAACTGATGCCTTAGGTAGGTGGTGCCTTAGCATCAGTTAATTCAGT
ACATTTGCTTGATATAAAACTTGAACAATCAACAAGAAGCAGTTTGGCATAGGAGGAAAA
GTTCTGGACTGGATGTCAGAAAACCTGGATTTGAGCCCACCTAACATAGAAATCCCTGGT
TTGTACTCTGTCTCCCACATTTAACAAGAGTGTGACTGTTAACCAGTCACTTCTCGTATC
TAGAACTCTTTCCTCATCAGTCAAAATCCCAGCCAAGTCTAAGGCTGACGCATAGCTCAT
ACTAATTGGAGAAAAGCAGTAGATTATACAAGTAGCTGTATATTCATGACATTCACACCA
TTCCACTCTTCTTTATTGATGTGGAATTCTACATCTCAGAGCTGCAAGCAACCTAAGTGA
GCATAAAAGAGAACCGAGACCCCAGGAGCTAGGGGGGGCCAGAGGTGCCCCACTAGTCAC
TGGCAGAGGTGGGCTCAAATCCAGGTTTTCTGACATCCAGTCCAGAACTTTACCTCCAAT
GCCAAACTGTTTCTTGTTGATTGTTCAAGTTTTATAGCCAGCAAATGTACTGAATTAATT
GAGTGCATTTTTTCCACTTTATAATGAATTTGGGTGGCAGTCACCTGTCTCAGAATGTTT
ACTATACAATTTGTGATCAAATCCCAGATGCTTCTGTCCTCAGGACCCAGAGTAACACCT
TGCCAGCTAGGTAAATGCGGCAAGAAAGGAAACACTTTTGGGGAGAGAAGCTGTAATAAG
AGAGACAAATACATGATTCATTTCCCCCCTGCTGTTAGTTTAAGATATAATTACCCAAAC
TTTAAAAATAAAACCTGAACACCATCACAGCCTCTGCGACACAATGGCAAAAGCACACCC
TCTTGCAACAGCACCAATCACATATTTAACAACTGCTGTTTTAGGTTTAAGCTAATTAGG
GAATGATTTTTGGTACATGTATTCCTATTGCAATTAAATAACTCATGGTGTGGGATGGCA
TTGTGAAGTCTTCTTAAAACTGCTTTTCAGCTTTTTGTGTTAAAAGATGAATTTCATATA
TATAACATGGTTGTAAGGGGTTTGTGTTTTAACTCATGAGAGCCTGCATATGTTGGTTTA
GGGTTACTTTTCTTTAGGGCAAATTCAGCAACAGGGTAAGAGGCTGGAAGAGTTTCTATT
TAGAATGGTGAAATATTCAGTGGAGATAAAATTGCTTTATGATGTTTGCCCCAGAAGTCA
GTTGAGAATTCGTAATAGATGAAAAGCCTTGACTTTAAGGAGGTGGAAGTCCTCATGGAA
CTTTTTGCTAGGAAGTTGCTCAGAAGTGATGGAAATATACATTCTCGCCTCTGTGTGTCA
TGTCCTACATACATCTCATCCTGGCTTTGACATGGGTAAAGCAAGCAGGTTGGAGATTTT
TATGTTGATCTTCACGTTTAATGACTCTCTGAGTGCTGTGCTGCTCATCTGTGCCATCTA
CGTTTCTCAGCCTCCCATTAGTGGGACTATTTTAATGTTTGAACACACTTGTCCCTTAAT
ATGTATCATTTGGACAGAGACGCTTACTATCTGTTCATGACGGATGCTAAGACAGAAAAA
TCGGGACAGACAGAAATGATTCTTACTACTGTCACCCCATGTAGCAATGGCTTCAAGGTG
TCTGTATAGATTGTCCTTAGTAATTACAATATTATTGGAAGGAGAGCCTGGGGGCTTGGC
CTTAAAGAGGTGCTTGCAGAGTAAGCATATGATTTTCACTTGGCCGTTATGTTTCCTGGG
CTTTTTATGGCATCAATCTCATATGAGCAATCCTTTTCTACCTACCAGTGAGGCTCAGGG
TCAAGGGCACTCCACTCACCTTTGTAGTTCACCTACAGAAAACCCTTGAGTCCCAATACG
TTTGGGTAAACTTTCTTCAGCTGGTGAAAGGCTAAACCAGACCAGCAGTAAAGTCCTCTT
TAAGAAGTATCCTCAGAGTCGTAGCAAATTACTGACAGGTACTTGATATTTAACCTACAT
CACATATTCTGTGTCACATCTGGTGCTTGGCCCACTGCAGTTGTGGCACTCTTTATGGCC
ATTTGTTATGGCATAAATCACCTCTGTAAAATGATGAAGGGTCTTTCTTACAAGTCATAA
CTGTGAAGAGAAGCAAGCAGAAAACCACAGTAGTACCAGGCTGATTGTAAGTAAAGAAGA
GGTGGAGGGGCCTCATCACTCAGCACATTGCTCTAAGACCTTTCCTCAGCAGGGAGAGTT
CGTGACCGGATGTCACTACCTCTCACTCGCCACTTCCTGCCTCTCCACTTGAATCTGCTC
CTACCTTCAGTAAGTAGGAGCCAAACGTCCTTGAAGTGTAGCATTGGGGTTCTGGGAAGC
TGCAGAGTTGTGAATTATGGGTGTACGTCAGGACAGGCGAGCCTCGAAGCAGCATGAGTC
AGGGATACAGCATAGTCAGAGCCCAGGGCAGATTCTCAGCCAGAAGCAAGCATACAAGCA
AAAGTATATGCAACCTGATGTTTGTAACGCTGAAGGCTTGCACTGGCATAGAAAAATATG
TAAAGTGAACTCAAAGGTCATTATATGGGGCTTGCAATCAAAACATCATGAGTGGACCTG
AATTAACTAAAATGCATTTTCTAATACAGACAGAGAGTTCTTTGATATTTCCTTTTGGAG
AAGCTCCTCCCCAAGGTATGAAACACTTTGAGCAGGAGATAAATGGCTCATCAATTCCCC
CATTCTGCCAGCAACTGACCTCATCCAGAGTGGGATTAAAGGAAAAGTACCCATAAGAAA
ATCTCTGCCTACATTCATTGACATTGAGTTTCCAATGCCACATCCCATCTTTTGCCCACC
CTTGAGGAAACAGAATATTCCAACAGACATGCAACAACAAAAAAAGAAGGAAAAAAGAGA
AAAAATTGATAATCCTCAAAATGATCTGAGTCATTTCCCATTAAATATGTCATTATTTCC
ATATGATTATGTGCCTTTTAGTGTGCCTAGCACTGTGCTACTTAAACACCACAGGGATAT
CAAGTAGTAGAAACACAATACAAGCTAATACTTTTTGAGTATTTATTGCCAAGTGATATA
CTACACTTTTGAAATACCCTGCCCTGTTTAAAGTAACCACAACTTCATGTTGTAGTTAGA
GCTAGTTCTTTCTTTTACACGTGATGAAACTAAGTCTTAGGAGTCAAACAACTAGTTTAA
AGTCACACAGTGGCCAGGTGCAGTGGTTTACACCTGTAATCCCAGTCACTTGGGAGGCCG
AGACAGGAGAATCGCTTGAACCCAGGAGGCGGCAGGTTCAGTGAGCCGAGATCATACCAC
TGCACTCCAGCCTGGGCGACAGAACGAGATCCTGTCTCAAATAAATAAATGTAAATAAGG
TCACAATGATACATGACAAGCCTGGGATTGGAATTCATACAGTCCAACTCCAATGCCCTA
GTGTTTGACAATGCAGTTCCACTGAAGAAAGTAGCTTATGAGCTAGTGGAGAAATGAATC
ATACAAGTCAATCTTCCTGACCGATGCTGATACAAGCACACATATCCCAAAGCTCCATAG
CTCTTTCACCCAGGCATTTCAGCAGGTATAGATCTGCCCTACCAACCACATTCAATCTTT
GCAGAATCCTGGTAATATTCAATAGAAAAGTATTATTCATTCCTCAATAGGTTAAACATA
GAATTACCATATGACCCAGCAATTCCACTCCTAGACAGATATCCTAAAGAATTAGAAACA
GATGTTCAAACAAAAACTTGTACAGGAATGTTCATAGCAGCGTTACTCACAATAGCCAAA
AGGTAGAAACACCCACAAATGTTCATCAATGAACAAAGTGTGGACAAACAATATGTGGCA
TATCCATATAATGAAATATTATTCAGCCATAGAAAGAAAGAAAGTACTGACATGTGTACT
TTATGGATGAACCTTGAAAATACTATGCCAAGAGAAAGAAGCCACATATGTCTGATTCCA
TTTACATGAAATGTCCAGAATAGGCAAATTCACAGAGACAGGAGGCAGGTTGGTTTTACC
AGGGGGCTAAGGAAAATGGGAGAATGAGGTATGATTGTTTCTTGCCTACAGGGTTTCCTT
TTGGGTTGATGAAAATATTATAGCACTACGTAGTGTCGATGGCTGCACAACACTTTGAAT
ATACTAAATGGCACTGAATTCTACACCTTAAAATGGTTACAATAGTGAATTTTACATATG
TGTATTCTGCCACAATGGAAAGAAAAGGTTGTTATGGACCTGGGATAGTATGATCCATGT
GGCATTTTTAGGGGTTCATAGATGTGTAAGACACATTCTCTATCCTCAAATAATTTAGAA
ATACACTGATGATGAAATTAAAATGCACGTGTCCTTCTTGCTTTTATATGAATGGGAAGG
TGCCGTTGCTTTGGTGACAAATGGTATATCCAAGTAAGTAATTGCTTCACTGTGGTTGAA
TTGACACCTGTCAACATGTAATGATTTATAAAGGTTGTAAAACATTTAGAAATTCATAAG
CTCTGAATGGCACATGTAAATTTATTTTATATTTGAGATAATAGTTAAGAATTTATGATA
TTCTAAATCTGTAGGCCTTGCATCTAGTCTTGGAATTTTCTTGTTTTTGCTGGAACAATA
GAAAAATAATGGACAAAAGATGACTCTTCTGCATATTTAGGTCTCAGGTCATTTTATGGA
TTATTAACTTTGCCAAACTGCATGTGGGATTAATTGGAAACAATTGCAGTGTTCTTACTA
CATTGCACCACTTCCTTTTGTTAATTAAGAGACATTACCCTCTGTTCTACTGATAACAAA
AGGGATGACTCTTTTATTACCAGACAGCAGCCATGGAAGGAAAGGCAGGAGGCACAGTGT
GTCTGAGAATTAAGGCAATGATCGAGGGCATGCCATCTCAGTATGGTGGCTACTGAGAGA
GACGCTGAGTCCAACTCCTGGGCTGTTAAGTATGCTTAATTCTAAGCTTCTAGTTCAATC
TGCCCAATTACAATTTGGCCTGTCTGTTTGCTAGTTGACAAAAGCAAGCTGCCTAAAAAT
GCAAAACATACTAAGGAGGATAAAATAACAATGGGGTTGATTAAGAAAATCCCTCACCAT
CCACAATTACATACCTCTGCTAATCTTTTCATTTAAAAAATAAATTAGAAACAAAATTAA
TACAACATCTATAAGTGCCCTTTAACAGTAAACCTTTTAAAAAATAAACTTCCTTATTCT
GACTTTACTGAAAGAGTTGGGAAGTGGGTATGTGTGTAGCTCTGTGCTTCAAAAGAACAT
ATCTGTCCCCCTAAAATAATTGTTTGATCAGATTACTGTAATGCCCAAGCGTGTTCTGAA
CACCCACTTTGCAAGCTAGGTAACGTAGAGAAGACAGAGAAAGTTCCCGTGAATGGGGAT
GAAAGGAGCGGTGAAGACGTCGTCACCTTTTGAATTATTTATTTATTTATTTATTTATTT
TTATTTATTTTTTTTTTTTTGAGACGGAGTCTGGCTCTATCGCCCAGGCTGGAATGCAGT
GGCGCGATCTCGGCTCACTGCGAGCTCCGCCTCCCGGGTTCACGCCATTCTCCTGCTTCA
GCCTCCCGAGTAGCTGGGACTACAGACACCCGCCACCACGCCTGGCTAATTTTTTGTATT
TTTAGTAGAGACGGGGTTTCACCGTGTTAGCCAGGATGGTCTCGATCTCCTGACCTCATG
ATCCGCCCGTCTCGGCCTCCCAAAGTGCTGGGATTACAGGCATGAGAGTTAAGATTTCTT
TTACTCCCTCAGACATGCCATGCTCTCTCTGGTTTTAGCAGCTTCATACGAGCAGTTGCC
CCTGACTACATTCTTCCCCTTTTGCCTCCTTTATTCCCATCTGACTAACTCCTACTTCTC
TTTTAGGTCCCCATATAAAACCACTTCCTCCAGAAAGCCCTCCCTAATCACTCCCCCAGA
TTCATTGTCTTTCTGCTATGCGCTGCCACAACTGTCTCTGTTTCCCCTATGATAGCTCTT
ACTGCATTTTGTGGTTATTGCATGTTTACTTATCCACTGTTCAGTCAAAACTGTAAGTTT
CATGAAAGCAGGAATTATGTTCATCTTGCTGTCGAGAATATTTTCTCAGTACATTCTCCA
GTGCCTGGCATGGTGCTAAATAAATATTTTCCAAGTCCATGAATAAGGACAGATGAAATA
AAATGTGAATGAGTGAAGAAGATTTGAATAAATCAGGGATTCCCAGTGTACGGTCATTAA
ATGCTAATTCTTACGGGTTTCTAGAAAAAGAGGAATCTGGTGTTTAGGAAACACTGGGTA
GCAAAGCCAACCTGATTTACCTGCTGCAGGACTTCTCAGAGCATTTTAAATGCTGAAGTT
CAGCTGGGTACAGTGGCTCATGACTGTAATCCCAGCATTTTGGGAGGCGGAGGCAGGCAG
ATCACCTGAGGTCAGGAGTTCGAGACCAGCCGAGCCAACATGACAAAACCCCAACTTTAC
TAAAAATACAAAAATTACCCAGGCGTAGTGGTGGGTGCCTGGAGTCCCAGCTACTCAGGA
GGTTGAGGCAGGAGAACTGCTTGAACCCAGGAGGTGGAGGTTGCAGTGGCCAAGATCGTG
CCACCGCACTCCAGCCTGGGTAACAGAGCAAGACTCTGTCTCAAAAATAAATAAATAAAT
AAATAAATAAATAAATAAATGCTAAAGTTCATGAAACCTCCAAGGCGGGGGTGGAAGTGG
ATCTAGTATACAGTATTACACCAGATTACCAGATTTCTTTTCTTCAGTAGACATCTCACA
AGACCAGTATTCTGAGGAGCATATATTGGGAAATGCCACAAAAGATAAAGAATAAAGAAA
TGCCTTGTCCAGTGAGAAGGTGGGTAGGGAAAGATGAAAAGTGTGTAGAATACTAAGTAG
ACTATAATAGCAGAAAATGTGGCATCAGGGAGGGATGGAGTGAAAAATGAGCAGGAATGT
AGTGAAGGAAGTTGGGTGCCATGCTAAACAACTTGAACATTATGCTGTCAAGGGAGTGAT
ATTAACCTTTGAGAAAGGGTGTCATGTACTAACCTGGTTTTAGGAAGCCAATTCTGGTGG
CGGTGTGAAAAACAAAGCTCCGAGATATGAGCGATTTGCAAATGGGAAACCAGTTAGATT
ATTGCAGAAGACCTGGTAAGAGAGGGTAAGGATGTGAATTGGGAAAATTGCAAGTGGTGT
AGAAGAGAAGGCTCTAGAAAAATAGATTAAAAGATCAGAAGTGAGATCATCCAGGGAAAA
GTAAGGCCAAAAAATGGCTTGAGAGAGAACTCAACATTTAAGAAGCAGATAAATGGAGAA
AAAGCAAAGAAATAAGAAGTACAGTTGAAGCAAACAAATGAAAAAGTAGCTTAGAGTAAG
TGGTATTGCAGAAAGAGAGAAAAGAATTGCAGTGTGGTGTCCAATATGGTAGAGGGCTCA
GAGTCAAAAGAAGCATTACACATACAGTGCAATGATGGTGCTGGATTTTTTTTTTTTTTT
TTTTTTTTTTGAGATGGAGTCTTGCTCTGTCGCTCAGGCTGGAGTGCAGTGGCACAATCT
CGGCTCACTGCAACCTCCACCTCCCCGGTCCAAGCAATTCTCCTGCCTCAGCCTCCTAAG
TAGATGGGATTAAAGGCACCCACCACCACGGCTGACTAATTTTTGTATTTTTAGTAGAGA
TGGGGTTTCACCATGTTGGTCAGCCTGGTCTCAAACTCCTGATGTCGTGATCCACCCGCC
TCGGCCTCCGAAAGTGCTGGGATTACAGGCGTGAGGTATGCCCGGCCGATGGTGCTGGAT
TTTTAGTGGAGGTCCCCTAGATCATTAATATAATTTTGTAACATTCCAACTTCTAGATTA
AAAAAAGGAATACCCATAAATTACCACGTGGCAAGCCAAGTTCTTTCTGCTAGATGCTTA
CTATGCCTCTTTCTACTGCACTGTTGAGACAGGATGGTCTGCATAACCCAGCACTTTATC
TGGCTTCCCAAGTATAACCTGAAGAAACATAACTATTCTGCTTTTTTTTTTTTTTTCTGT
GATGACAACAGTTGCCTCATGATTTTCACATCAGTTAATGTAGAGGGAAGTGGTTTACTG
CAGAGGGTTCAATGAGAAATAAAGAAGACATGGGAAAAACATCTGAAAAAACAACATTCT
TATTTTTGAATGGATGATGAATTAGTGACTTGGGAGGAAAAAACTAAATCAAAAGTAGTG
AGACTTTAAGGAAATATTTAGAACATTTCTTTGAAAGCATAAATGTGGGAGCCAGACGCT
CCTGGGTTTGCATCCTGACTCTAGTGGCTATAAATTATATGACCTTTGGGGAAAGAAATG
GTAGATCTTGCCAGGGGCTGTGGTAAGCAGTAGACTTCCGTGAATTATTTAATCCTCACA
ATCACCCTAAGGAAAAGTGAGGCTCAGAAAGGTCTAAACAATTTAAATACGTAGTAAGTG
ACAGAGTCAGATTCAAACCCAGGGTCATTTGATGACAAAGCAGTTATTTTCCACCAGTCT
GAAAACTTTATGAGGCAGAAATCACTTCTGCTTTCTTCACATTTGTATATCCTACAGATC
CATAGCAGGCTGTTAATAACTATTTGTTGAATGGACGAATTAATATATAAATGAATAAGT
GAATGAACAAGTAATCTATAATGTTATTTCCAATAGACTTTATCTTTTTCAACCCTAATG
TTCTCCTCTGTTGGCTCATTGTAGTTGCGCCATGAACCTTTCCATATCCCTAAAGGAAAG
GCCAAGCTGATTGGCAACAGACTTAGGAGCTGGATGGTTCTGCATCATTAGTCAAAACAG
ACTTCCTGTTCTAGGGTAATCTGGCCAGTAGGTGATGCTGACTGAGACAGTTGAAAACAC
CTAGTGTCAAGTCATGGCTGGGTGTTGGTAAGCTGTACAGAGCCCCTGAGATTATTTGGA
TTGTTTGAAACAATCATGATCATGACATTAACATAAAAGCTGAGAAATATAGTTGGGTTG
AAGGGAAAATGTCTCAGTGGAAGGAAAGGTGATTAAATAAAGAAAGAGGTATATCCCAGC
CAGCTCTAAGGCCTTAAGAGCAAAACCCATCATGGTGACTAGGATAGGGTTGTTGGTGGT
GGTCATGGTGGTGATGCAGATGATAACAGTAAACTATAAGATGTATGCCTTCTCTGTGCC
AGTTATGATGCTAAGTATTTAACACAAACCACATTTATCTTGACAATAATCCTATGATAT
AGGCTTTATTTTTATCCCCCTTCAAGACTTGTGAACTCGTCAAAGGTCACACAGTTAAAG
TAATAATGGTCAAGATTTAAACCCTGACCCTGCCCGATTCCGGTACCTAAGCTTTGAACC
CCATGTTATTTTCCTCTAGGAAGAGGTAATTGAGGCCATATTTATCTTTCAATTAGGTTT
TTTTATGTGTTCATCATCTACATTTCATTCACATGCACTTACTCAAAGTTGCTCTCACAT
TCTGAAGTATTTGAATATTTGACAATTTAGTGATATATTAAATTTTACTTCCAAGCATTT
ATAGCTGTTTTTCTTTGTTTGTGTGGAAAGTCATAAGAGCACTTCAAAATAAATTTTTAT
AACAGACATGCTTGAAGGTCAGATCAAGGAATCCTTGTGACATTGGGGTACAAAGAAATA
GAAAAATGGGCCAGGCGCAATGGCTCACGCCTGTAATCCCAGCACTTTTGGAGGCCGAGG
CGGGCAGATCACCTGAAGTCAGGAGTGAGAAGCCAGTCTGACCAACATGGAGAAAACCCA
TATCTACTAAAAATACAAAATTAGCCTGGTGTAGCAGTGCATGCCTGTAATCCCAGCTAC
TTGGGAGACTGAGGCAGGAGAATCACTTGAACCCAGGAGGCGGAGATTGTGGTGACCCAG
ATCATGCCATTGCACTGCAGCCTGGGCAACAAGAGCGAAACGTCATCTCAAAAAAAAAAA
AAAAAAAGAAAGAAAGAAAAGGAAAAAAAAGAAAAATGGTCCACATTCTCCAGAAATTTT
CACCACAGTGGAGATACAACCTATGTCAATGAAACACCTAGGAAAGCCCAGTAAATAGTA
ACTCAAGGGCAACATCTTCCAGCACAGACACCACTCTCTTAGCATAAGTGCTCATTGGGA
GGGAAGACTAAGTAAATGACCCAAATCCACTGTGTTTGTTTGGGGAGCTTCCTGGAGGAG
GTGAGTCTCTGGAGGCAACTGTGGTATAGACATACATTGGCCAAAAAGGCATGGGAGTTG
GAGAGGATATTCCAACCAGGAAGGGGGTCTGAATATAGTGCTATAGTGGTTTATTTAAAA
TAAATTTAAAGAATATATAAACCCTGATATAAAACACTTTGAAAACTGTTAAGTATTAAC
GTCCTTTTAAATCAAAAATGGTTTGGTAACTTTAAGATTTAGTATAAAAGTAAACAGCTT
CTGTGGTTTGAAAAAAAATCACGAATCAATCTGGATCAATGGTGGGATTTTCTCATACCA
CTACACACACACAATTACACAGTGCTCTGAGGAAGAGAAGGATTAGATTACTACTTGAAA
ATGGAGTTTCTCATCCCCACGGCTGATAGAATGACTAAGAGGCCAAGCCTTATATACACC
CCTGCCGTCTCACACCTAATGCTCCAATCCTGGGCTGCTTAGGATTTTTATTAAGTAGCT
ACTGGAGTGTCCCAAGTCTCTTTCACTGCATAACAAATCACCCCAGCATTTAGCTGTTTA
AAACAATAATCATTTTGATAATTTCTCATCTTTCTGTGAGCCAGGATTTGGGAGGACTCA
CCTGAGTGGTTCTTGTTTCAGTCTCTCATGAGGTTGCAGTTCAGGCAGCAACTGTTGAAG
GGTGGGGCTGGAGCATCTGGGAACTCTCTGGTCCCTCCATGCAGGCTAAGTTGGGCTTCC
TCATAGCATGGCGGCCTCAAAGCAGTTAACTGCTTACCTGTCATCTGAAGGCTTCAAAAG
CAAGGATCCCAACTAATTGGAGAGAAGCTACATTGCCTTTTATGATGGCATCTCTGCAGT
CCCACAGAATTACTTCTACCATACTGTGTGTAAGCAAGTTCCCAGCCTACTCAGATTCAG
AGAGAGAGGAATTAGATTCCACCACTTGATGGTGGAGTGGTAGGATTCTAGAAGACCACA
TAGGATTGGAGATATGATTGTGTTCATCTTTGGAAAATGCAATCTGCAACTTAGAGGTTT
TCCGGGAGAAGGGAGGAGGAGAGGCACACACATGTGGTACTCACCATTTGCTGGAGAGCT
CATTTAATTTCCCCCAAATAACTGTACAAAAGGGGCATTGTTGTCCTTCTCCGTTTTATA
CATGAGAAAAAGGAGGCTAAGAAACCAACCTGGCTAGGATCATTCAGCTCCAGCTCTGCC
CTAGGCCCCTGACAGGTGCTTTACAAACATCACCTTAGAACTTCCCCCCAGTTTACGAAA
CAGAGGCTAACTCACCTGGCCCCAGTGAGCAAGTGGCAGAACTAGAATTCCATCCCAGGC
CTCTTCCTACTGCAGTTGCTACCTTGTAACACCTCATTCATTTGCGCCATTACCTAGGCC
TCTGAGTTCTTGTATCTTTCCGGGGTCTTGGTCCTATTTGGGCACAAGTCATGACACAAA
TTCCACATGGTGCCTTGGAGAGAATTAGACGGACCAACAAAAGGGCCTGATCCTGCAGGA
AACTGCCTTTTTCTGTTGCTCTCCCTAAGTAAAGCTGTCATATAGATTTTGTGCTGAGCT
GGCCAAAAAGCAATTTGAAAAATGGCTTCCGAGATTGGCAGTGGCATTGACTTGGCAGGG
AGGAAGGTAATAACTGCTCTGTTATAGATTATGCTGGAGGCCTCTGATCTCATTCCTGTC
AGGCCCTGCCTTCATTCTGGGAAGCTCTATGTGAAACTGTCCGCTTTGCTCAGAACAAGA
ATCCTTTGACCTCATACCTTTCTTGTTTATCGTATTGCAGACCTTCCAAGGGAGAGCAGA
AACAGGCTAGTCTAAGTTTAGCAACGTGGTGAGCTTAATATGGCCTTGGCAAAAAGATCT
CCATACAAAGACCCTTAGTTAGTCAGCCAGGGATAGCAAGGAGACAAAATAAACTCATTT
TTAAGATAATAAAAGAAAAGGGGGGAGTTATAATCTGCAATATCCTCATTCCCTTTTTAC
AGATGAGGAAACTGAGGCTCTCAGAGGGTAAAGTACTTTGCCCAGCAGAGACAGCTCTGC
CCTGTGCAATGTGTTGTAAAGCCAGGCAGTGATGGCCAAGGGCTGACCCTTGGAGCACAC
AGAGCAAAAAGCCTCTTCCTGGATCAAGTCCCTGAGGGAGTTAGGCTTTTTCAGAAATCA
GCTTCTCCTTTAGCCCTGAGCCTGGCCTCCTAGCACCATGGCCTGTGCAAGTCTGAGGCT
ATCCCAGGCTCCAGAGCCTCCAGAAACCCCTTTGGTAATAGTTTTCTGTTGACATTGAGG
CTATGATGCTGTTTAAGTAGGTGAAAATACGTATTTATTATGTGAAGCACCCGGTGTATT
TTCTATTCATTTCATTTCAACAAGAGTTTGTTAAACCTTTAGTACATGCACTGCTGTTTA
TGTAGTGGCATTATGGAAACAAAACGCAGAAAGCAATGAATACTCGAGTAACTGACAACC
CAGTGAAAAACAATTGGTGCATTGCACTCGAGCCAGTGAGCACAGCCCTGGGCACCCGTG
AGCAAGACGTTCTCTGGTCCCTTCATATTTTAAAAAAACAGGCATGTGCTTTAGAGCAGT
TTTAGGTTCACAGCAAAGTTGAGAAGAAGGAACAGAGATTTCTCATATACCTCCTACCCT
ACGAGTGCACAGCCTCCCTGTGGATAGCCCCCAGCAGAGTGATCCCTTGGTTACAATTGA
TGAACCTACATCATCATCACCCAGAGTCCACAGCCTGCATTAGGGTTCACTCTTGGTGCT
GAACATTCTGTGGGTTTGGATAAATGTTTAATGACATGTTCTCACCACTGTAGTATCATC
TGAGCAGAGTAGTTTCCCTGCCCTAAAAATCCTCTGTGCTCCACTCATTCATCACTCCCT
CCCCCAACCCCGATCTTTTCATTGTCTCCATAGTGTTTACCTTTTCCAGAATATCATGTA
GTCAGACTCAAACAGTGTGTGGCCTTTCCAGGCTGGCTCTTTTCCATGGAGGCATTAAGA
TTTCCTTCATGTCTTTTCACGGCTTGAGAGCTCATTTGCTTTCAATGCTAAATAATACTC
TATTGTCCAGATGTACCAGTTTATTTATGCATACGCCTCCTGAAGGACATCTTGATTGCT
TCCAACTTTTGGCAATTATGCATAAAGCCGCTATCCTTGTGCAGATTTTTGTGTGGACAT
GAAGTTTTCAACTCCTTTGTGTAGATACCAAGGAACAGGATGTCTGGATCATATGATAAT
ATGTTTAGTTTTGTAAGAAATTTCCAAATTGTCTTCCAAAGTGTCTGTACCATTTTGAGT
CCCCACCAGCAATAAATGAGGGTTCCTTCCTGTCCTTGCCAGCATTGGATGGTTGGTCTG
TCCATTTTTTAAAGCACCAATAAACTGAATTATGGTAGAAACTACTAGAGAGCCAAAAAT
AGTGCCAAAAATGACTCTGAGAAAAAGGCTGAATGTCAGGTCCTGTGACATCCACATGGC
AGTGTGCCCCTTGTGCCCTTACTCAAAGCTACAATATTCTTGCCGGGCGTGGTGGCTCAT
GCCTGTAATCTCAGCACTTTGGGAGGCTGAGGCATGTGGATCACCTGAGGTCAGGAGTCA
GAGACTAGCCTGGCCAATGTGGTGAAACCCCGTCTCTACAAAAAACATAAAAATTAGCCG
GGCTTGGTGGCTGGCACCTGTAATCCCAGCTACTTGAGAGGCTGCGGCAGGAGAATCTCT
TGAACCTGGAAGGTGAAGATTGCAGTGAGCCGAGATCGCGGCACTGCACTCCAGCCTGGG
CAACAGAGCCAGACTCCATCTCAAAAATAAATAAATACATAAAAATAAAATCAAAGCTAC
AATATTCTCATTCTACACAAAATGCTAGTAAGCTAGTTTTCTATTTTCCCAGCCCACTAA
AATTTGGAAGCTTTAAAGAGTCAGAGACACTAAAAATATAAAACAAAAATACATGCCTTA
GCCTGTTTGCAAATAAGTTAACAAATATGTAACCCTGTGTACTTTGGAGACACAACTACA
CATCAACTTGTCTAAACAGGTGTTTATAAGAATGACCTAAAAACACTGGCTGAAAGAATG
AAACTGTATTCAAGATGCCACAGCTATTAGAAATTGGGGATATTATAAGTCCCTGCCTTA
CAGATTTTTGGTTAGAATTAAATGAAATCTGTGTAAAATGCTTAGCACAGTGTTTGATAC
CTAGTAAGTGCTGATCATATTGGCTGCTGTGTAATGACGAGAATGATGATGGTGGTAACG
ATAATACACCAAGGGATTAGAGAGTCAGAAGGAGGAGTAGAAAGGAAGAGTATTGTAATT
CCTCAGACATTTATTGAAATACTCTTATGTCCCAAGGTGAATTCATAGGTAAATGACACA
CATAATTCCTATTCTTGGAAAGGTCCTTGTATAGCATATTATAAGATTATAGTTGAATGT
GATAAAAGTTATAATACATTGACTAATAAAAGCGGCGTGATGACATAGGTGAGGAAACTG
TTAATTTTGACTACAAGATTAGGAAAAACTACAGGAAACAGTTGAGCTGGGCTTGAAAGA
TTTCGCTATTTGGTAAGGGATAGGCATTTCAAGGAAGAACATTCCAGGCAGACGAAACAG
ACTTTAAACAAAGGCAGGGAGACCGAGAAGCCATGACACAGTTAAGCATGTAGACTAGGG
TAAATTCAAAGACTGTGCAGCAAAGAGCTGAGCTGGAAATGCTCCCAGGGCCACTTTATG
ATTGCCTAGCATATCACTGCAAGGAGTGTGGATTCCATTTGAAAGGCAGTAGGATGCTAT
TAAAAGTTTTAAGCTGAGAAGCTATATGATTAAATGTCTGCTTTGACACATGCTCACACT
GAAGGCAGGGTAGAAACTGAACTCAAGTGGTCAGAAAGTGGAGTCAGGAGGGCCAGGCAG
GGGTGCTCGTGATAGTTTGGGTACTGGCTGAGGCCCTGCCACTTGAGAAAAGGTGACAGG
TAGACTTGATAAGATTGAGGGGTCTATTAGGAGGGCTAGGGGAAATGGGCAGAGAGAGAG
GATGTGTAGAAAGTAGAGTCAAGTCAAGATAAGACTTTGGGAGCCTGAGCTTGGGCAACT
GGGGCAACACAAGGAAAGAACTTTTTACAAACCTGAGATTGATGTTTTAATGTTCATGAT
CCTCTAGTGGCAAGAAAGAAGTTGAATCTTTAATACTATTTCAATTCCAGGCTTATTTGA
TGTTTTATTGTTCCACCCAAGAGATTACCACTTGAATTATGCCATAGGGCTAGAACCAAA
TTAATATAATTTATTTTTCTAAAATGTGCAAGTAGGGATAGACAAATTTGTTCCCCTAAA
ATAAATTCTAACCTCAAAATGGCCATATATAATCCAGGGCTTGGCCATCTAATGTGATAA
CCACTAACCACATGTGGCTACTGGGCACTTGAAATGTGGCTAGTCTTATTTGAGATGTGA
TGAGGGTATAAAACACTTACCAATATTCAGATATTCAGTATGAAAAGAATACATAATATT
TCATTAATTTTTATATTGATTACATATTGAAATAATGTTTTGGGTATATGGGATTAAATA
AGATATATTACAAAAATAATTTCCCTTAAAAAATTTTAATATGACTACTAGAAAATTGAA
AATTACATCTATGGCTCACATTGTATTTCCTCTTTTTTTTTTTTTTTTTTTTGAGAGAGA
TAGCATCTTGCTTTGTTGCCCAGGCTGGAGTGCAGTAGTACAGTCGTGGCTCACCGTAGC
TTTGACCTCCTGGGCTCAAGGGATCCTCCCACCTCAACCTCCCCAGTAGCTGGAATTACA
GGTGCACACAACCAGCTAATTTTTTAATTTTAAAAAAAATTTTTTATAGCAACGGGGTCT
TGCTATGTTGCCCAGACTGGTCTCAAACTCCTATTCTCGCCTGGCCTCCCAAAGCACTGG
GATTACAGGATTGAGCCACCATGCCTGGCCCCACATTATATTTCTATTGAACAGTGCTGG
TCTAAGAAATTTGAGATTTGCAGTGCCAGTATTTAAGGACTATGTACAGGCCAAGGGTAT
ATTTTTTATTACTGCATCCTCCTCCCATTACTGATGAATGTCTCACCACCTGATGTTTTC
TAACACCTTCCTATGTGTCTTTATTCTTATTAAGAAAGAAGTTACTGTAGCAACGGCCAC
AATAGCTTGTATTTACTACACCTGGAGGGAGAGACATAAACAGACATCAATCTGTCATTC
AGGTTTTCAGGTTTACACATTAATATTTTTCTCATGTCTATCTGGGTTTTCCTCTGCAAA
GCGGAACACCAAGAGTAGGAGACCCGTCTTCTAACTCCCGCCTATGACACTGGCTTCTCT
GGGTCTCCATAAGAACAGTCATTACCCCATGCTGACCTCAGGGGGGTATGTGGATAGATA
GTTACAAAGTGTTTTGAAAGTGATTCTTAGGGTACTGTATCTGTCTAATGTCACATATTT
TAACATGAAAATAGTATCTAACATTACTTACAATAGTGGAGGAAGGCAGGAGGGAGAAAG
TAGTTTCCTCTGGTGATTATGGGCTGGGAAGATCCAGGAGAGAGAAAAGGAGTGAGACTA
GAAAAACCCATACAAGGCTGACCAACATTAGCATTTGTTCTCATCAACATAAATAGTTCT
TTTCCTGTATTCAGCAACAAGCCTCCGCTGGCTGGGAGAAGATTGGGAGCCGAGAGCTAT
GCAGATAGTTCATCTGCGCTTTGACATGGAAAAAGCAAATGGGCTGGAGTGTTTTTTAAC
TTGATCGTCGTATTGTGTGATGCTTTAGGTGTTACCCTCATTGATTGCCACTTAAGTTCC
ACTCATGGGTCGATTCTGTTTGAACATGCTTGCTCCTTAGTGGGTATCATCTGGACAGAG
ATAACAGATGCTAAGACAGGGACTGGGGGCATTGAGGAATTATTACTATTACCTTCACCT
AGGACAGGCGTGGCTTCAAAATGTCTATCTAGAGTGGCCTGAGGGGTTGCAATATGGTTG
AAAGTGGAGACTGGGAGCTTGCCCTTTCAGAAATGTTTGCCTAGCAAAGCAAGATGTTGT
CCCTTGGGCATTATGCTTATTTGAGGTGGCTGGAGAGGGTTTATGAGGATCGAGGTCAGG
GCAGGGGTTTTGGCTCAAGACCCCTCAACCCAAGCCACCCCTTTGGCATTTCACGGAAAT
GTGGCAAAAAATAATAGAAGATTCTCGGTTTTAGGTTTTATTTGCACATGTTTTATAAAT
CTACCTGAAGCTTTTCAACTGACGACGCACTTGATCATTTGAAAATCCATTCAGCGCCTT
ATCCCACCTACAGAGAACCATCCTAAAAGAAAATCAGGAAAGCTGCTACCGTCCCATCCT
GAGAAATTCCCACTCACTCCTCATGGGCATTTGGGAGGTCCTCTACTCAAGAATTGAACC
GAAGGGAACTAAAGTGCATTGCAAAAATGCAGTCCTTCCAGGGAAGGTTCAAGGAAAGTT
AATTGTCATTGTGTCGCGTTTTGAGGTCTTCCTCCCTCTTCCCTTCCTAGGGGGCGGGGT
GGGGTGGATGATGCTGGGGGGTGGGGGAAAGGGGAGGCAAGTGTGGTTTTCCGATCAGCG
ATCTAATAGCAGTTAGAATTATATAATGGAACTGCCCTGAGTCAGGTGACGGGATCACTG
AGTAATTCCCTGCAGAAGGAGACAAACTGCATGTTAAAAAGCTCAACAAATACTCAAAAA
AAAAAAAAAAAAAAAGCCCAGGCTGTGAGTTCCAGACTTCCAAGCTGCATTTCCTCTGAA
TCCTCTCCAGGCTGAAACAGCTGTACAGGCTTGCTGAGTCAGAAGACTCCCAGAGATTGG
GGACGGCCGAGGCAGGTCGGGGGTCTGGTTTGGATCCCCGGGTTACTTTCTGTTTCATTT
TGAAATGTTCCCTGTTTCTGCAACCGGTTGCCTCCAATGTCAAGTAAAACGCAGGACTCC
TTGGAGACGCCAGCTGGGCTTCTAAGGACTGGGGCTCTGTGAAGGTAAGAGGCAGTCTGT
GCCCCACCGGCTGGAGGCTGCCACTTTAGAGACGTCTGAGTACCCGCAGGTCACACCCAG
GAGGGGTTGGTGTGCCTGCCAACTGTTCTGGGCTCTGAGTGAGGCTGGAGAGACCATCGT
GGAGGCGGTTTTAGGTTAGAAAAGGGATAAAATGGACCCTTCATGCCAGATGGGTGGCCA
CCTAGTCCACGGTGAGTTGAATCCATCCCCCGACTTTGGTTGACACCCTCCCCTTCTCCA
TTCCATCCCACGTGGGAGCTGGTCAGCGGCCAGGGAATTGGCACGGCCGGGAAGGAAGGC
GAAGGGGCTGCCTGGCACCGAGAGGCTGCATGGGCGTGTGTAGCATGTGTATTTTCAGAG
CCCGACACTTGAGGAGACTGTTGCTCAATTTAAGAAAGCACAGCTATTGGAAAGCCAGGA
AACAGACCCAGAGAGGCGGATGCATGTGGGAGCAAAGAGCTTTGGGCAGCCTTTAAGGTA
GGCATTGGCGTCTGAAATCATGTTATTGCCTTTTGTTTATTTGTTAGATGGATTTTGTAT
TGGTTTTATGCTTTGTTCGGTTTAGAGAATTTTCCTTTGATGGAGCTGCCAATATCAATA
GATTTGGTTTTGAAATCCTCGGGCCGGGTTCATAGGATAGGCTGGAGCCCACGGTGTTAG
TGTAGATGCCTCAAAGTCAGAAGAGATGGATACAAAACTGGTGATGATTTTCAAAGGAGA
TTCACTTGCAAATCTCACTGCAATGGAGACTTGCTGGGAGTCCTGGTGCCTGCTGAGGCA
GGCAGCTCTTAGGAACCTCAGGAAGTTTCTGACTTAAAGAGACAGGAAAGGAAAAATTGA
ATCCGCAGCTGTTATTTTGGGGAAAGTGGGTTCAGGGAGAATTTGTGGCTGAAGAAAAAG
GAAAGACGACTTGGAAAATAAACGGAAACATAAGGGATAGGCTTGGTGGGATTCCAGCTT
GGGGCAGTGGCATTTTGAGGCTTGCTGCGTGGAGATAGAAATCAATACGGGAACTGATAA
CAGCTCACTCAGCATGAATAAGAAATGCTACATGGATTCTTTTAACACTGACTTCTAAAG
AGCCTGAGAAATAAACAAGATGTTAGTTTGAAAGAGTTCATTTCTAATTGTTATTTCTTT
TTTATTGTTTGGCCCCATGAGCTGCTCTAAACAAAATATGGTGATGTTAGAACCAAAAGG
AAAGTGTCCTTAGAATAATATCTACAAAGAGGCATTCAAGTTTTCACTGCCTTTCCTTCT
TTTTCTGCCCTTCTCTCAGTTTGGGCAAATTATATGAGTTGAATGTATCTGATAGAAACA
ACTCTTTAAAGAGGGGTCGGGCACGGTGGCTCACGCCTATAATCCCAGCACTGTGGGAGA
CCAAGGCAGGTGGATCACTTGAGGTCAGGAGTTCAAGACCAGCCTGGCCAACATGGTGAA
ACCCTGTCTCTACTAAAAATACAAAAATTAGCTGGGTGTGGTGGCACACACCTGTAGTCC
CAGCTACTGGGGAGCCTGTGGCATGAGAATAGCTTGAACCCAGGAGGCGGAGGCTGCAGT
GAGCCCAGATCTCACCACTGCCCTCTTGCCTGGGTGATAGAGTGAGACTTTATCTCAAAA
AAAAAAAAAAAAAAAGAAAAGAAAAAAAAAAGAAAAGAAAACAGAAACAACTCTTTAAAG
TGGTACAATTATCTTTTAAGAGGATATTTGTATATCGGAATTAAAAAATGATCTTAAATC
TGTGGTTCTTAAATCTTCAAAACCATGGTCCATATTTGGGAAGCAAAAAGACTGTGGATC
ATGAATTTTTAGTCTTTTCTCTACTGTGGCCCTATCACTCCCATCTCTTCTGATGCTCAA
CAAACAAAACTAAACAACAAAGCTAAAAAAGCATAACAAAGTTTTTCACTAAAGCCCACA
CTTGAAATGTAGATGCTATAGTATTACAAATATTCATAATATAAAAGAACAGCTCATAGA
GCCCCTTTTTAAGGCCATGGCAGTCCCTCGAGAAAACACTGCTTAAATAATTAATATCAG
CAGAGTGAGTTCCTTTTATCTGGATTTCCATCTGTTGAAACTTGCTGGAAACCTACCTTT
CTACACTTCAATAATATCATGAGGACTGAGATTCATGAGGATGACCTCCAGGTACTACAA
GGCTCTTTAGTGCCTCCCAAATCACAGAAGATAACAAGATGCTCAAAATAGTTTTGGTTT
TGAGTGCATTGCCTTCCACTCTAATTCTCTAAAATTTGCTCCTCTGCATAGATCATGGTG
CCCACATTTTCTATATCAAGGACCAGGACTTGTGATCTTACAGAGGACTTTTATGTTGCT
TTCAGTGTGAGAAACAGTCTGAGAAATGCAGTTTGGATGCCAGGTTTTGTTCATTTCTGG
GATAGTCCAACATTTATGGGACAACTGGTGAAATAGGACAGATTTTGAAAATTCAGTCTT
TATGGAAATCAAGGTGCTTTGATTAAAAGCTTCAGTTTTTTTTAGTTCGGTTGACTGAGG
TTTGCATTCCAATTCTGCTACCTTTTCAGTGAGTGACATTGAGAAAGTTTGTTGATCTTT
CTAAGGCTCAGTTTCCTCATCCATAAAATTGGAGAGTAACATTGCTTTACCTCACAGGCT
GTATGGGAAGTAAATTATATAGAACATCGCGTAGTGCTGTGCCTGGCACACTTAGTGCCT
GAAAAAGTACTTGCTATTATTGTTGTTATCATTTATGGTGTCTAGTGACCACAAAGTACT
TGAAACACCAGGTCACTTTTTCCCTTGAATGTGCCAGTGAGTAAAGAATATGTGTGAAAC
TTTAGCTCACATTTGTGCTCCTACAAATATTTTGGAATTAATTCAATAACACTTGTATTT
CTCTAGATGAGAAGGCACGAGTGTCTGCGTGTTTTGGACAGAAGGGTCAATTGAACTGGT
TTAAGCCACAGAGGGCATCAGTGGCAGCACCAGATAAACAACATTTGTCCCCAGACTCCC
TGCACTCTACCACTGGGTCACAGCGACCCCACACCAGGGAGGGTCCAACAAGGACAAAGT
AGCCCTTGTCTCCGGACAGCCCCAAACACCTTCTAATGGATGTAGTGGGTTTGATTTTTC
CTGCCTCAGCCATGCTATAAGTTGTGATTCTGCCCTTTTCTCATCCTGAATCTGATGGGC
TCAGGGATCCTGTAGGCTTTTACCCGACTTGGAAAATTCCCGCAGATGGGCTATAGTGAT
CCATGACTATACAATTCCAAGCCTCCACTAGGGACAACACAGAATCTACTACCCTTAAAT
GGCCCCTTAATGACTGTGTTTGTATTTTCTTTTTGCAGTCTCCTAACATGGGGATTTAAT
GCCTCTCATAAAGCAAACTCCTGATCGTATACTGTAAAGTCCAAAGACAGTAGCATAATT
ACTCTAAAGGGTAAAGATGCCAAAGGCCCTTAAGTTTGGCATTCCATGAGTATTCAGCTT
CCTACAAAGTTCAGGATCCACAGTTGCAGGGAAAGGGTTTCCTAAAAGGTTCTCTAGGTA
TAGGTTGAGCTTCTTAGGAAACTAACTGGATAAAAAAATCTCTCCTGGAACTTGTCCTAA
AGAAGGCAGAGTGAAAAATAGTGTAGGGTGTCTTCTAAGAAATCCATGACAAAGATAACA
CAAATGTCTAAAATTAAGAGAAACAAAAAAAAGTAATCCAACAGAATACAGAAAGATGAG
AAACAAGTTTCAAAAACAATTGAGATGGAAAAACACCCAAACTTGGGTATATTCTAATGC
TAGGGAAAAAGAAGAAGGAGTGGAATGTTGGAGAAGCAGCAGGGAAAGCGGTATTGAAAG
ACTTGGTTATAAATTCATGTGCCCTGGGTAAATCATGCCATTGAGTCAGTTTCTTCACTT
AGAAAATAGTAAAAATAATTCCTACCCTACTGTCAGGTTATTGAAGAGCAACATATGATA
TCCTGTGTCCAAACTGAAAGGAAGACAAGAACCTAAAGTACAAACTTGTGTTGATAACTA
TTTGGGATTAAAGAAATTGACCTCCCAAAGAAGGAATATGTGTGTTACTGAAAACCAGGA
TTTTCTTATAGATAGTAATGAAGAAAATCACCTTGGATAGTCCATAGCTGATGTATTGGT
TGGCTAAGGCTGCCATAACAAAATACTACTGGGTAGCTTAAACAATAGAAATTTATTTTC
TCACAGTTTTGGAGGCTGGAGGTCCAAGACTGAGGTACTGGTAAGGTTGATTTTTCCTGA
GGTCTTGCTCCTTGGCTTGTAGATGGCCACGTTCTCACCTCATCCTCCCACATAGTTGTC
CCTTAGTCTGTGGGTGTCTGTGCCTTAGTCTCCTTCTCTTTTTTTGTTGTTTTTGTTTTT
GGTTTTGAGTCAGGATCTGTCTCTGTCACCCGGGTTTGGGTGCAGTGGTGTGATCTCAGC
TCTCTGCAGCCTTGATCTCCTGGGCTCAAGTGAACCTCCCACCTCAGCCTTCTGTGTAGC
TGGGACCACAGGGGTATGACACCACCTTAGCTAATTTCTTTATTTTTTAATTTTTTGTAG
TGACAGAGTCTCGCTACGTTATCCAGGCTGGTCTCATACTCCTGGGCTCAAGTGATCTCA
CTCCTTGGCCTCCCAAAATGCTGGGTTGAGCCACTGTGCCTGGCCCTAATCTCTTCTATA
AAGACACCAGTCATATTGGATTATCCCTCACCCTTATGACCCCATTTAACCTTAATCATC
TCTTTCAAGGCCCTTTCTCCAAATAGAGTCACATTCTGAGGTCACATACTAGGGGTCAGG
GCCTCAACATATGAATTTAGGAGGGAGCACAATTTGGCCCCCAACAGCTATCAAGTTAAT
GAAGAAAACTCATTAAAAATGCATTCTTCTTGTTTTAGGAATTGATCAGATCCATTAGGG
AACATGGTACAGCCTTAGAAGAAAATGGTATCACCAAACTGCTGTGAGGAGACTCCAGGA
AAGGCAGCCTGGTAGACCTGGGCCAAGCTTCCAGAGAAGCTTGACTCTCTAGAGTATATT
AATCTCAAGGGAAAGGGAGGACCTTGTTTTATTGACTTCCACCTGGGCATTCTGTCAAAG
CACTGGTAGATTGTACCTAACAAGTTTTGCAGCTCTGTGGTGACAGCTGTTCTTGGAGAA
TGGATTTAACATAGTTTTGAATTAGATGTTCCTTTGAGGTCAAAAGGATTACGGCATGTC
TCTGGATAATTTCCCACTTCCTTTCACTGTTTCATCACTTACAGGAAGATTGATCCTGTC
ATCCAGGTTCCTGCCATGTTCTGCAGAATCAAGCATGGCCTTCTCCATTTCTTCAGTCAG
TCCCCAGCTCTCCCTGTCTCCATTCAGCATGAACAGTGATATTCAAGGATATGGTTACTT
GAAATACACACACCTCAGCACATGCATGCACACACACACACATACACATTGATTTATATA
TTTTTGAAACAGAATTGGTCAGTAGAGAGGAAGAGGATTTGCAAGGGGTATTTACAAGTC
ACTTCCTTTCTAAATGTTGGATCTCAGAATTCAGAGAAAGAGACAGGAAGTCCAGCTCAT
AGCTGAGGTATTCTCACAAATATGGGAAGTGCAGAGGAACTGACGCTTCTTCCAAATTAA
CAGACTTGAAAAGGCATGGACGAAAAAGTAATAACAAGAGTAGAGCAGGTGATTTGCAGG
CGCCCACAGATGAGGGTGAGCCTGCTCACTGCTTCCTCTTCCCCTCCACAGCTGCACCGT
TACCGGGACCATTTGCACACTTTGGTAAGGCATAGACCAGTTCCCTGGTAGCAGCCTGGA
TCCTCCATTCAAACAGGAAAATGCAACATAAAGGGGGAAATCATTCAGGCAAGACATGTA
CTTTGATTTTCTTTAAAAAAAAAAAACAAACCAACTGACGATGGTGAAAAAAATATATTA
GGAGGAACAAAGGAGCACACATTTAGTAACTTGTAAAACACCCTGCCATGTCTTTCTTCA
TTAAAAATACAGTATGCCTCCAGTGCCCAAGAAGGATTTGTTCCCTGGGAGTTATGATCC
GGGCGTTTTGATTCCCACCTCCTGATTCTCACAAACAGGAACATACTCAATCATGAGTAG
ACAGACTTACCCTCTACCAGGCTCCATTTCAGAGGCAGAGAAGCAACAGGTTAGTGTACA
AAATTAGTTTGCCCAAGCTTCAAGCTATTTGGATGCAGTGAACTCGCCAAGTGTGAAGTG
CTCTTGTTGTTATTAGAATGAGGCTGTTGAAAGACCCTGTGATGTAATTCAGAGTATGTT
GGCACCTGTATTATTTAGCTCTGATTTCAAGGTTCATAACTTGCCCAAAAAAGGGCCTGG
AGGCTGAAAATGTTTAGGACAAACGTTCAGAAACAAGTCACCAGACTTTAAGAAAACTAG
TTAATATTGGCTCCCTTTGGCTTTAGTATAAATTACGAACTCTCTTTTTAATTTAAAGTT
GGTTTGTTCATATGTAGAATTTCTCAAGTAAAAAAAAATGTGTTTTTATAAATATCATGT
CTTTTTCAGTAAAGCAAAGCCAACTACCTTGTGAGTATTTTTGTTATTGTATTTAATCAG
TAAGCATTTATTATCTACTGTTCTAAAGACAAGGTATTGTGCAAAGAGTTCCGCAGTATA
TGAGAAAAGGAATCAAAGCTACTCATACCTATTCAGGGAAATAAAACATGTACATAAAAT
TTTAACAAAATATAGAAAATGACAGCTTCCATGAGAACAGAAAAAAAAGATTATTGAGGA
TGATAAGAGGGAGATATTAATTCTGGCTAGAAAAGGCTTTAGAGATGTTTTTAACCTAAG
AGTCTTGAGAGCTGAATAGGTATATTTTAATACAGGAGAATGGGGAACAGAAAGAGGGAG
GCAGGAGACATTTTCAGCAAAGGAAGGAAAGTAAGTGGAATGCCAATTCACAGGGGAAGG
CACGCCTGGAGTGTACATGAGGCATGGTGGCCAGGCCAGTTTTGTTGAACGAGAGGGTAG
AGAGAAAGGGACCGATGGTAGATGCATTGAAAAGAATTTGAATACCAAGCCCAGAAGTGA
CATGGTCAGAGTTTAATCTATGTGTTAGGTGGAGTGAATGGAAGTTGATGGGGGCACCAT
CAGTTACAAATGCAACTGCAGCAGTGGAGAACATAATGGTAATAAATAATAATGATAATA
AATAATAATAATAGCTCTCACTTGTTAATTGCCTAGCAGTTACTTCTTAGATTATGTCCT
TTAATCTGCACAGCAAGCCTGCATGGTAGGTACAAATACAGCTGTTCCTCATTTTTCCAA
GATCTGTTTAGGTACAAACACAGTCTTTCCTTGATATCCATAGGGAACCACAGTGCAGGT
TCCTGGACACCTCCACTCTGTCCCGCAGTCCCACTACCCCCGCCATGCTCAAGTTCCTGA
TAGAAAATAGTGTCCGTAGTATTTGCATATAATCTATGTACATCCTCACACACAGTTTAA
ATCATCTCTAGCTTACGTATAATACCTAATAGAATGTAAATGCTATGTAAATAGTTGTTA
TACTGTATTGTTTATTACATTTGTGTTATTTTTACTGCTGTATTGTGATTTTTTATTTTT
TCCTCACATTTTGAACCCCCCCATGGATTGAACAGAGGGCTGGCTGTACAGTCAATCCTC
ATTTTTCTTGGAGTCTGCTTTTGCAAAATTTGCCTACTCACTAGAATGTATTTGTAACCC
CAAAAATCAGTCCTTGTGGCGTTTTCACAGCCATTCACAGACATGTGCAGAGCAGCGAAA
ATTTGAGCTGAGATGGAACAAAGTGAGGCTCTGCCTCCCTGTTTGAGCTCTCATCCTGTT
GATGTGTCTTTTTCACAGTCTATTTTGTGCCTTTTTTTTTTTTTTTTTGCATTTTGGTGC
TTTTTGTTGGTGGTTTTGCTGTTTAGAATGGCCCCAAGCGTCATGCTGAAGTGCGATGCA
GTGCTTCTAACTTCAGGGAAGCTGTGACGAGCTTTATGGAGAACATACAGTGAGCGTGGC
TCAGGCATGAGTGATAGTGCTGTTGGCCGTGTGGCTTCAATGTTGATGAATCAACGGTAT
GTGTTAAATCCGGCATGGTTCAACAGAAACAAACAGAAAACCAAAGGTACGTACAGGTGG
GCTGAAGAAAACGTGCTCACGGAGACGTCACCTTGCATTTCCTCCAGTAACAATGTTTCA
GTATTCACTACTTCAGTGTTCACAGTGACTTTATGAGACAAAACTGCCATAAATAGTGAG
ACTCTGTTAGTTATTTCCTTCCCACAGAAAAGTAAACTGAGGCTTGGAGAAATAAGAAAC
TTGTCGGAAGCTGCACAGCTAGCATGAACTCAGACTGGAATGTCATAAATGGCACACATT
TCTAAAGACATTAAAGGGCCCGGACATGGCGGTGGCAAGGAATGGAAGAGAGGAGGCAAA
GTATAAATGATTGAGGGAGTAGAATCAATAGGCTTTGACCACTGACTGCACAAGTGGAGG
GCTACGAGGAGGAAGGGGTGCAGGAGGACCCTGAAGTCAGGTGAAGGTGATGGAAGGTTG
AGTCTGGAGGGCCTGAGAGTCAAGGTTGCAGGGAGGGTAGGAAGCAGCTCCAGCAGCAAG
TAAGGACTCAGGCTGGGGGCAGACGGGCCAGCTGTTACTTCCTGAGCACTCACTGTGTTC
TAAATGCTGCTGAGAGACTCTTGCTAAATGATGTCATTGAATCCTCACGACCCTATAAGA
GAGAAAGAGGGACTATTATACCCATGTTACAGATGAGGACAGTGAGGCTCAAAGAAGTAA
AGTAACTTGTCCCTGGACATCCTGCTGATAAAGCACAGAACAGGGAATGCAAACCCAGGC
AAGGGGACCCTGGCTGGTTGTGATCACAGTGAGACATTTTGGAGTTTCAGATCTTGGAGG
AAGAGAAGCACTAATGTTAATGATACCTGACCTTGTTCTCTAGTTTCTTGTTTTTATTTT
TACTTTTTCCAACATTCTCCTTACACCACATATTTTTCTACCTTCATGTTTTTGTTCAAA
TTCTTTTCTCCCACAGGAAGGTTGTTCTTCTCTTCTGGCCTTTAGGTTTTCTTGTTTTGT
TTTGTTGATATTGCAAAAGGGTGGTTAAAATGATTTGGTAGCTGAAAAAATTGGACATTT
TATTTGTGTTATGTTATATTGTGCTGTTTAGTAAAAATATGTGAAATTTCAGTGTTTCCT
AGAATATAATATATATTACTGAGAAGTGACTCTTGCATTTCACATTAATGGAGCTACAGG
TGACTTACAGATGTGCTCGTGAACAGAGGAGAAGCATGCTTATGCTATTTTTCCACTAGA
TTTGGATAAGCTGGAATAAAAAGATATGGTCCTCATTTTACATTTCATCTCTGATATGAA
TTATCTCTGAACCTTTTTAAAGACCTGAAGTCTCTCTTTATGTTTCCCAAATTTGTATTG
CTGAGAATTATTTGCCCATGTTCCTGAGATATTACAAAATTAAAAAATCCTCAATACTTA
AGTATTAAGGGCTGTTCCCACAGCCCTTTTAGTACTGTTCTTATGGATAAAAGTGTTTCC
AAATACAGCAAATGTTTCATCTTCATATATTAAAAAATGTGGACAATACATAAAACTCTT
ATCAGAATATTGGGCTCCTTCCTTGTTTCTCAAATGGCCCTCCAAGATGTCCAAGGAGGT
GAGCATTCTTTCTGACCACATGGAAGGTGCTCTCTCCAGAGCTGTGGCACTCCATTAAAA
CAACTCTGCCCACAGAGTTCAAATGCTGAGGGTTGCAAGAAGAAAAGTAAGCTTGAATCT
TTGTAGGTAAGTGGAAAAGAGTTCTCCTACAAGGGAGTCTCTATTCTTTGAAATAACCCA
AATCTGAAACCCTTCATTTATAAATTAAAGAAGAAACCTGCTGAACTACACTGAAACCAG
GGAGAGAGAGAAAAGCAATGTTGCTGGCAACTGTGCTATATACTCAGTCAACTGTAACTC
TTAGGTGAGTAAATCCTGCATGTGTGTAGAGATCTGGTAGTGTAGAAACAAAGGCTATGA
CAAAGAAACCTAAGAAATCTTTGATCTCTTCTTAAACTTCCATTCCCTAGAAATGGAACT
GGGAAAAGTGAAGCCGCATTTGATTCCACAAACACTTGCAACCATCTTTCAAGTATCCTG
GACGGAATCAAGTCCAAAGTGTGCTTTGCCAAACCCAAGGGAAATTCACTCCATATGTTT
CTGATTCATGTATAGTTTAATCATCAAAATATTGTTTTGCAAGGACTAGTTTTGTCCAAG
AAAGCTTTTATGAGCCATTTGAAAACACTATCTTGAAAACAGGAAGTTCCGTTTTGCCAA
GAGCTAACAGACGCCTGAGCAGAGGCTCTGGATTTGGTTGTCGGGGCAGAAGCCCTGGAT
ACCGAGATTTCCAACATGGCAGAGCTGGCTTTATAATTCCTTCGGGGAGTCTGTGTTATG
TGCCCTCTCCACTCACCAGAATTATAGAACTCTTTCAGGGAAAAGAACCCAAGGGAAGGG
TGATCACGGGCTTCCATGATTTCCACTCAAACTCATTGCCCTTCATGGAATCGCATGCCC
GCTTCCCCCCACATTCCATTTGCTAAATGATGGTTCAGAGATAACTTCTCTACTGAAATC
ATGTTGGCATTGTAGCCGTTAAAAGCCTAAGGTAGAATTTCACAAATGAGCTTGGAAAAC
AGCAGCTTCAAAGGAGCTATTGACTCCAGGAAAAGGAAAAGCAAAATTCTCTTTCTTCCT
GAGTTTCTTTAATTTTTTTTCATGGCAAAATATGCATAACATGAAATTTAGCATCGTGAC
TATATTTAGGTCTTCAGGCTTGTGGCATAAAGTACATTCACAGTATTGTGCAACCATCAC
CACCATCCGTGCCTCTCCAGAACTCTTCATTTGCAAGAGTGAAACATTTGCCCGTTAAAC
AATAACTTTTCATTCACCCTCCCCTCAGCCCCTTGAAAACATCATTCTACTTTCTGTCTG
AATTAAGGAGTAACTAAATTCATCTGGTGATGTGAGCTTTTTTTGTCACTAAAATGCGAA
AGGACTTTTGTTGTGTGGATTCTTGTTCAAGGGATATTGGATATATAGTAGGAAAATGTC
TTTGATGATTTGATGAGAATTGTATAATTGACACAAATGGACTCCACTGATCCCCAGGCA
AATCATGAAACTAGAGTTCAATGAAGGCATTTCACCAGGGAGTTCTGCTGCTGTGCTGCT
TTTTGATGATCTGATAGTAAAAATGTATAGAATCTTCTTTTAAAAAAGAAAGAAAGAAAG
AAAGTGGTTATCAAACTTTCAAATGCATTAGAATCTCCCGGGGATTCTGTTAATCCACAG
ATTCTGACTCAGCAGGTCTGAAGTGGGGCTCAAGATATTACATTTCTAACAACCTCCCAG
GTGATGGTAATGCTGCTAGTCCATGCACCACACTTGGAGAAACAAGGTTCTAGAAGAGTG
GTTCATGACCCTCGACAGCCTTTTAAAAATTCTAACTCAGATATTCTGGGTGGGACTTGG
GCATAGGTATTTTTAAAGTACCTCAAGCAATCCTAATGTATAGCTAGCACTGAGAAGCTC
TGACCTGGAGAAATTGAGCTAATATTTTTAGTCTGCCTCTCTTAAAATCAGATATCTTAT
CTGAGTCGCTGAGTATTGGATTGCAGGGAATTCATACTTGACTTCTCTAGTAAAAGCCTT
AAGTGGCTATTTCTGTGTTCCTGATAAAAGAAAGAGCCAAATGCTTTAGATTCCAAATAC
ACTAACTACAGAGTTGACATTCAGCTATGAAAATCTAGCAACCTGTCTTGTATTTTCACC
CCTGCCGAGGGTATTCCTAGGCCTGATATGGTGACTCATGCTTGTAATCCCAGCATTTCA
GGAGGCCAAGGTAGGAGGATCACTCGAGTCCAGGAGTTTGAGACCAGCCCAGGCAATGTG
GTGAAACCCCAGCTCTACCAAAAATATATGCTTAAATACTTAGACACATAATTGAGAACT
CAGAATCTTGCACCAAAAAAATATCAGGAGAAAATATTATCTTAAAAATGTTAAGAACAG
GACAGGTGCAGTGGCTCACGCCTGTAATCCCAGCACGTGGGGAGGCCAATACAGGCGGAT
CACTTGAGGTCAGGAATTGGAGACCAGCCTGGCCAACATGGTGAAACCCCATCTCTACTA
AAAATACAAAAAATTAGCTGGGCATGGTGGCACGCGCCTATAATCCCAGCTACTCAGGAG
GCTGAGGCAGGAGAATTGCTTGAACCCAGGAGGTGGAGGTTGCAGTGAGCCGAGATCATG
CCACTGCACTCCAGCCTGGGTGATAGAGTGAGACTCCATCTTAAAACAAAAAACAAAAAA
CAAAACAAAAACCACAAATGTTGAGAACAAATGTTACAATCCACTTGTCTCTAGCATAAA
ATAAATGTAGTATTGCTTCTGCGAACATCTGATTCTGCTTTTAACTGCGTCCTGATGGAT
CTTCTTGGATGAGTCACCTGCAAAGTGCACCTCTAAGAAGCTGAATGTGCTGTCTGTGGT
TGGGGTAATTAAATACTGTGGACTTAAACATTAGAGAATGCCTGCCAAAGACAATTATGT
CAGTTTAGCTTAATTGAGACTAAACTTCTCTTCCTCACAATAATTAGCCAACAGGAGCAG
TTATTTTTAAGGCCACTCCTAATTTCTGATAATAAAACTATGGCAACATAGAAAAGAATG
TGTCCCTGTTTATTCTGGCAGATGGATGCAGACCCAATTTAGCTAATAAACATATCAACT
TATTTAAATATTAAACCCAAAGGGAGAAGACTTCAGTGCACAGCAGTATTTTAGAATTTA
AATCTAATCCACCAAAAAGCCATTCTTGGCCCGGCGTAGTGGCTCACGCCTGTAATCCCA
GCACGTTGTGAGGCCGAGGCAGAAGGTCAGGAGATCGAGATCATCCTGGCCAACATGAAA
CCCTGTGTCTACTAAAAATACAAAAATTAGCCAGGCGTGGTGGTGTGTGCCTGTAGTCCC
AGCTACTCAGAAGGCTGAGGCACGAGCATCGTTTGAACGCGGGCAGCAGAGGTGGCAGTG
AGCCGAAATCTCACCACTGCACTCCAGCCTGGGCAACAGAGCAAGACTCTGTCTCAAACA
AACAAGCAAACAAACAAAAAGCCATTTTTATTTACCCCATCTTTTTTGCCAGCAGTATTA
TGATGACAGGCTCTAATTAAACATTACAATTAATTAAAAATTAGAATGAAAGATGTTGAT
GCCATATAAACATTTCCCATTTTATGCCGTGGGTAGCTCATGTGCATGAACCAAAGGCTG
ACCAAAAACAATCATCATTGCCAATGTCTTCTTAACCATTTTCTCCATAAGCTGAAACTG
GGTAGTAGTGATAAGTAGTAGAATGATCATTAATAGAATAGACATGGCCAGGATAGTCAT
GAAGTGTTTCCTGTTATTCATTGCAATACCCTGTTTTGAGACCTTGCGTGCTCTGACCTG
GCCCTTTGAGTTAATGTAACCCACTCATGTCCCAGGGCTGAGCAGCACAAACCAGCTAGG
GCTGGAAGAAACAAATCAGGGTCCCTCTTGTTTGTTTCTTCTCTGATTCCATCTTCACCC
AACACTAGCCGTAGGGTTAGTCTTTCTTTCTTGGCCTCTTTGCACCATCTTTCTTGGGCT
CTTTGCACATCATACTTAGCTGTCTTCTTTGATACCTGAAGGATGCAAAGGTTGTTCCAG
GCAAAGGCACATGCACATAGATAGGGCTGAAGGCAGAAGGGTGGGAACTGTGAAAACTCA
AACGACTAAAAGTAATTACAGTTTTGCTGTCCTATCACTGAGGGATGGGAAATTGGTAAG
GTAAGCCTGGAAAGGTAAATATGACCCAGGACAAAAGTCTGCATATTGTATGAGTCCATG
TATACGAAATGTCCAAAAAGACAAATCCACAGGGACAGAACATGGATGAGTAGTTACTGA
GGGGTAGGATGGGAATAAAGAATGGTGGTAAATCACCACTCTATTCCTTTTTAGGATGAT
GGAACTGTTCTAAAATTAGACTGTAGTGATGGCAATTCTGCACTATGCATAATACAATTT
TGCAAATATGCTAAAAAATACCCATGAAATTATTGTGAATCACATACAGGTGAATTTTAT
GATATGTAAATTATGTCTTAATAAGCTGTTAAAATACAAAAAGCATTTCACAAACCCTGC
TAAGGAGTTTTGTTGTTATCCCAGTTGAGGCAGGAAGGTATTAATGATGCAGATACAAGC
CTTTACATTTTAGAAAGCTCCCTGGGGTATTATACACAGCCCCTGCTATGTAAGGTTGGG
GTGAGAGGAAGAGAACTGACTTCTGTTGAGCACCTACTGTATAAGAAACACTGTGTAGAG
ACTCGTTACGCAAATTATTTCATTTAAACTTCACAACAACCTACCGATACCTTTTACTAT
ATCTGGATGGTTTGTTGCCATTGCAGTAGGTTTGTGATTCTATTGGATGTGATATAGTAT
AAACAACTACTGCTTTACCTGTGAGGTAATTAGGACTCAGAGAGGTAAATAGCCCAGAGG
CACGCAGACCAGACGGGAAGTGGCAGAACCAGGATTGGAACTCAGGGGATGTCTCATCTA
AAGCTTTGCTCTTTCTACTCCACTCTGCCGCCTTGAAATTGGGTGAATTCACGTGCATAG
CATGAGGTTGAACTGTTTGGTAGATTGCCCAGCATTAATTCCTACACATACCCCTTGTGT
TAGTTTTCTGTTGCTGTTATAATAAATTACCACAAATTTAGTGGCCTAAAGCAACACTAG
ATTTATTCACAGTTCTGGAGGTCAGAAGACCAAAATCAATCTCACTGGAATTAAGTCAAG
GTATAGGCATAGCTGGATCATCCTGGAGGCTCTAGAAGAGAATCCATTTCTGTGTCTTTT
TCAGCTTCTCTGGCCTGCCGGCATTCCGTGACTCATGGCCCTTTCCTTGCACTGGTGTCA
CTCTAACTCCTTTCTTTCTTTCTTTCTTTCTTTCTTTTTTTTTTTTTTTGAGACAGAGTC
TCACTCTGTCACTCAGGCTGGAGTGCAGTGGTGCAATCTCGGCTCACTGCAACCTCCACC
TCCTGGGTTCAAGCGATTCTCCTGTCTCAGCCTCCCAAGTTGCTGAGACTACAGGCACAC
GCCACCACACTGGCTAATTTTTGTATTTTCAGTAGAGACGGGGTTTCACCGTATTGATCA
GGCTGGTCTCGAACTCCTGACCTTAGGCGATCCACCTGCCTTGGCCTCCCAAAGTGTTGG
GATTACAGACGTGAGCCACCGCGGCTGGCCTATATCACTCTAACTTCTGCTTCTGCCCTC
ACAACTCCTTTCTCTCTGACTTTGGGCCTCTTGCATTCCTTTTATAGGGACCCTTGTGAT
TACATTGGTCCCATTTGGATGATCCAGGATAACCTTTTCTCAGGACCTTTAATTTAATTA
CAGCTGCAAAGTCCTTCTGCCATGTAAGGTACCATATTCACAGGGTCAGGATTAGGCCAC
CACCCTGCTCTAGAAACCCTTTGTTTAAAAGGAGTCTGAGAATAAATGTAGTCTTCCACA
TTTTGACCTTGAACATAAGCTCAAAACCTTTTCTTTATTTATAACAACAAAAGCAAGACT
AGATTAAATAATATTATTATTTATTTGCCTCCAATTTTAAATCTCCTCCACTCGAAATTT
TAGAGGAATAAAATAAAGACTTGATCATGAGCCATGAAGAATATCATTTTCCTTGGAAAG
CATTATTATTATTAGTTAATAAATTACAAAATAACTTTCATATGTTCAGCCCTCAGAGAG
GTCTCATGACAAAGGAATGTGGAAATGTGGACAAATGGGAACAAACAGACACGTAGAATA
ATGTTTACATTGCATTATAAACTGTTTTGAGGCATACTTTCTCTTCTACCATTTCATTCG
AGACAAATATAAGCTTCATAAAGCTCTTTTTCAACAGGTCAGTGTGTTGTTTTTTAAAGG
ATCCGTGTTATCTATTTTGCTCTAGGGTTGCTCACTTACTGCCAGAGCTGTAAATTGTCA
ATGTCAAGGCACCAACAGAAGAGGAACAAAACCAGAGGCCATGAGACAGCCTTGACTGTT
CTGACCAAAGGCACGCTGCAAAGAAAGGAGCTTATTGATTGTTATTCAAGGGTCCTGGGT
TCTAAGGGGTTGTTTTTTCAAGGTGGGAGAACTAACCATCTTTAAACAAATAAACAAACA
AACAAACATATACATTAGGGGTTGAAGAGGCTGGGATTTTTTTTTTTTTTTTTTTTTTTG
AGTTGGAGTCTCGCTCTCTCACCCAGGCTGGAGTGCAGTGGCACGATCTCAGCTCGCTGC
AACCTCCACCTCCAGGGTTCAAGCGATTCTCCTGCCTCAGCCTCCCGAGTAACTGGAACA
ACAGGCATGCGCCACCACGCCCGGCTAATTTTTGTATTTTTAGTAGAGACGGGGCTTCAC
CATATTGGCCAGGCTGGTCTCAAACCCCTGACATTGTGATCCACCCACCTCCGCCTTGCA
AAGTGCTGGGATTACAGGTGTGAACCACCGTGCCTGGCCAGGAGTGTGAGATTTTTTAAG
CTCCTTTTCAGAGTTTCCCTATATATTCTCATTTCTCCTTGACCAATGCAAGCAATGCCA
TTCTCTGTAACTCCTGTCACCTTCACATACTGTATCATCCTCTTAATCTTTTGTTCTCTT
CTTACACTCAGCATATCACCATGGACTTTTTCTATCCTTCAATTCAAATCTCATGACAGG
CTTCTGCTAGAAGTAGTATTTTAGCTCACAAATGTCCCGGCCCGTTAACCAGATTTGTCT
CACTCACAGAGTAAAAAACTGGTGGACTCAGGATATCTGCTCTCTGACATTAACTGCTCA
TGTGACCTTGAGATCAGTTTGTCAAGATCTCAGTTTTTCCAAATAAAAATCAATTCACCA
ACATTTTCTAATTGGGTGAAAACTCAATTGGGTGACAACTCAATTGCGGTGCCTTTCAAT
TCCAATCTCATAAACTCAGAACATTTGGTGGATACAGGAAGTATGTGCTGGGTCTTGGGG
TTTGGGGTTTCCAAAAGGCTGACCCAGAGATAAGATTTTGAGTGCAAGCAATATTTTGAG
AGGTGCACACAGAAAATACCAGCAGGGATTTGGGGAAGTACGACAGAAAAGAGAAGAAAG
TCAGTAAAAGGTGTTATTTTCAAGCCACTGACCACTGTGTGAAACATACCTCCAAGTTAT
TCCAATTTAAGTGTGTAGAAATTGGGGTATGTATTCACTTACTTCCTCTCCATCATTGGA
TGATCACTGCTTCATTGAGCATTGTCTCCCATACTCCTACGGTCAGGGAAAAAAGCCCTC
TGTACAATTGTAGATGTTCCCAGTAAGCTTCTAATTAGAAAAGTAAGTGCTACTGGGTTA
TGGGCCGAGGGAGTGCTGACTCTATCTGTTACAATGAGTGTGAGAGGTGTGGGGAAGTAT
GGGAAATGAATATTAAATTAGGAAATAGGAAAGCCCACGGCCTGTGTTTTGCATTCTTTT
AAACTTGCTATGACATTTCTAGAGATTACAAGGCATTGTTCTGCAATGTTTAGCAGCATA
AACATGCTATCTCCATGATGGACATGGACCAGAAAATTAATTTGCAGCTACACGTTAAAG
AAGAGCTCACTAAGATCCTGACCAGAGTGGAAAGGGTGATATGTTAATAAATTATGGCTG
CTCTGTATTATTTATATGAAAATACTCTTAAAACTTCACTCTGCAAAAATCTGCAATGAA
TTTTTTTCTCTATATCCATTCTTCAGAAATGACATTAAAATGTTATAGCGCTGAGACATT
TTAACTATTAAGGAGCTCATTTTCAATTGCTTGGTATAGAAGATTCAGTTTGGCCAAAAG
TCTTTCTTTATGTATTTTGGGTCTTTCTTTTCTTTTATGAGACAGGGTCTCACTCCGTCA
CCCAGGCTGGAGTGCAGTGGTGTGATCAACTGCTCACTGCAACCTCAACCTGCCAGGCTC
AAGCAACCCTCCCACCCCAGCCTCCTGAGTAGCTGGGACTATAAGAACACACCAAAATGC
CTGGCTATTTGTAAATTTTTTTGTAGAGACAGAATCTCACTAAACGCTGTTGCCCAGGTT
GGTCTAATTTCTGGGCTCAAGTAATCCTCCTGCCTCAGCCTCCCAAAGTGCTGGGATTAC
AGGCATGAGCTGCCTTGGTAGGCTGAATCTTTCTTTAAATGCACCAGCCAGTGCTATAGG
TAAAATGGGCCGATTGGTCTTATGATCATCCATTGAAAAGATTTGGCATTTAGATATGCT
TTTAGAAATATATGGGGCGGGAGGAATGGGAAAATTTAATTCCTTTTCCCCCTTCTGAAC
TTTATTTCTGAGAACTCAACTTGCCAACATCTATGAAAAATAGAAGAGGCTTAGCAATCA
ATCACTGGGGGAGGGGGTGATGGAAGGGGAAGGAGACAGCTGGCCAAGGAATTCTAAGCT
TCAATCATTTTGTAGTTCGGAACAAGAGAGCAGGATTGCCGACTTTTAGATTTCTTTTCA
GAGGTGGTGCGTGAGCAGCATATGGAATATTCTAATAAAGTCAAGTATAGGTTTAACTCC
TTTAGGAAACAATCAAACAGGTAAAACGTGAGTCTTTGGGTGAATTTTAAATAAGGTTTG
ACTTATGTGTAACCTGGGATCTTAGAATAAAAAGGGACTTTGTAGAGCATCTGATTCAAC
CCTTCCATTTGACTCAAGAAGAAACCAGGACCTTGAAAGTTTCAGAGATTTGGCCACCAG
GACTCCAGAACTTATGGACTAAAGTGTTCTCATATGTGTCCAGGGCTCCTTCTGCCCTAC
CCCATTGCTATAGTCTTTCCCACTTATCAGCAATTTTACTTTCTGTGGTTTTAGTTACTC
ATCGTCAACCATGATCTGAAAATATTAAATGGGAAATTCCAGAAATGAACAATTCGTAAG
TTTTAAATTTCACTCCGTTCTGATATTGTGATGAAATCTTGCTCCGTCTACTCTGTCCTG
CCTGGGTCGTGGATCATTCCTTTATCTGGTGTCTCTCCTGAAGATGCTTCCCACCTGTGA
GCCACTTAGTAGCCATCTCAGTCATCAGATCAACTGTCCTGGTGTCACAGTGCTTGTGTT
CACGTAACTGATTTTACTTAATTGCTCTACTTTATTATAAGTAATTGTTGCTAATCTGTT
ACTGTGTATAATTTATAAGTTAAATTTTATTATAGATATGTATGTATAGGAAAAAACATA
GTATGTATAGGGTTCGCTATGATCTGCAGTGTTTGTTTGTTTTGAGACAGAGTCTCGCTC
TGTTGCTCAGGCTGGAGTGCAATGGTGCAATCTCGGCTCACTGCAACCTCTGCCTCCTGG
GTTCAAGCTATTCTCCTGCCTCGGCCTTCTGAGTAGCTGGGATTAGAGGCACCCATCTAA
TTTTGTATTTTAGTAGAGATAGGGTTTCACCAAGTTGGCTAGGCTGGTCTTGAACTCTTG
ACCTCAGGTGATCCACCTGCCTCGGCCTTCCAAAGTTCTAGGATTACAGGCTTGAGCTAC
CGCGCCTGGCCAAAAATGATCTGCAGTTTTAGGCATCCATTGAGGGTGTTGGAATGTACC
TCCCTGCAGATAAGGAGGGACGGCTATATATTGCTGCTGTTCCTTTTCCTCCTCTTCCTT
CTACTTCTCTCTCTCTCTTTCACACACACACACACACACACACACAACACATTTAAACAA
GACATTCAACTTGAAAGGACAACTATCTAGGACCCATTTCTTTTAGCTTATCACTATATG
TAATAGCTTCACACACTCTCTCCCCCTAAAACTTATAAAGTTATCCTTGGCTTTACAAGG
ATGGAAGTAAAACACTGGAATCCTCCATTCAAACAAGGTCTGCAAGGATTTGTGTGAATC
ATTTGATTAGCAATGAGAGCTCAGTAATTAGTGTAATGTAAGGATCGAAGTTAAATGAAC
ATGCCACTAATGGGGAAAGGTGATGTTTTCATGGAAAGTCTTTCTCTAGACCTTTTTCTA
GATCTCCATCTTGAGAAACATAGTGGGCCATTTAGCTTTTAAAAGTGAGGCTTTTAAAAG
TGTGGCTCTGTCCTGTTTCTCTCAGCTTCTCTTCGCCTGATCTGTTCCAATGTCTTTGTC
ATTTAACATCTCTGAACCTCAGCCTCCCCCTGTTGAAATAACATTTCTTGGCTGGGGTAG
ATCTTGTTTTGGAGGAGGTCTTCCTAAGGAAAAATATAGAAATATCTGATTTTGAAAATT
TAGGAAAAACATATGTGCATGTGAACACGTGGCTAGGTCCTCTCCCAAGGCCTTTGGAAA
GGGGCCCAGGCCTAATTTCAGCTCCCGTATCTTCAAGGCAAATCTGCCTGTATGTTTCAG
CATCCTGCATGATATTTCCTTCCATCTCTAGAAATCCAACCGCATCCTGCCTGGCCTGGT
TTGCAGCAGTGCCCTTGGCTAGGCCCCTGAGTACCATCCACTCTACTCCTCCATCTCCCA
CTGGCCGCCAGAGTCTGTGTTCAAAATCTGAATCTCATCATGTCACCCCCTTGCCTAGTG
CAAATTCTCTCTCCCTGATTTTCCATCATCTTAAGAATAATCACTAATTCTTTAGAAAGG
CATCCAAGGCCTTCCAGGAGGGTCCAGTCCTTACCCTTCCAATACTTGTTCTTGCCAGGC
TCTCAGGACCACGTCCACACCCCAGCCACTCATGCTGTCTGCCGTTCCACGCAGTCAGGG
CTCGCCTACCTCCATGCCTGCTGCCCTGCTCTGCCTCCTCAGCACTCTGGCTGCCGTATC
TCTCTTTTAAGACTTTGCTCCCAAGACACCCAATAGTGATGTCTCTCGGGCTCCCCAATA
AAAATAAGCATTCTTTCCCTCCCCGCACCCTGTGTCTTAACATCTGGGATACGTTGTTGC
TCTGATGAGCTTCTCCCACCTACAAAGCTTGACAATAGTCACGTATGTCTTATTTGTATT
TGCAGTGCCTGCTAGGACGGTGTTGGCTCATAGTTGATGACACGTGTTTGTTGCATGGGG
TCGACTTCATATTAACTCCTTACTTACCACAGCAGTATCAAGTCTCAAGGGAAAGAAGTG
TTTCCAGCTTTTCAGACTGAAATTAAGTACTAACAAGTTATGAAACTCAAAATGGCTCCA
TCTGAGTTGTTTGACCACCAGGATCATTATAGATTTTAACTGGAATATTCCTAGTGATTA
CTGGGCGTGGTCTTCTGCTTTTGTAGACCTTTGCAGCAGGAATAAGAAAGGGCAGCTGGT
GAAAAGAGGAGGGAGATGCCCCTAGCACTGTTTTGTCCTTAATATGCTCAAAATGATTGT
TGATTTTAAGGCCCTTTCTTTAGAAGAAGCTGAAGAAGAGAGTGGCCAGGAGACCACTCC
ACTCCCACCTCCAACCCAGCCACTGAGCACATTGTCCCTGGTGGACCAGGGTCTGTGTTG
GCCAGAGACTGTCATATTTAACCTTTCTTCAGGTGGAGGAGGCGGAAGAGTGAATTCTGC
TTTCTTTTTGCTGCTTGAAAAGTTTACCTGGCCCCTTATTCTTCACTTTGGGCAGATTCC
CTCTAATCGTTATCATAATCATTAAGCATGTCTCTGAATCCATTAGGTGCATCTCTAAAC
ATGGCGGTGCTGCACCAGGCATTGAACAAAGGATGCAAGTCAGCCAGCAGATCCTACCTT
CAGGAGTTCACAGTGCACATGTAGCTATGAGAGAATAGTTGGCGAGGTCCAGAGACCCCT
CCTGAGCTCTGTTTTGCAGTTGCAGTGGGTCTCTGGTGGTCTGACATTCTGAAGAGATCC
TACTCTCATCCACAGAACGGTGGCACACCCAATTAGAATGCACCTTCACATTTTCATTGC
TTGCATCATGTTGTTTTGGTGTAACTTTGTAGCATTGTGAGCCTCACACACAGGCATTAT
TGTTTAGAGAAACGTTCCCTTTCTATGTTTGTATGCGGAGGACCTCCAATGCAGTGAGTT
TTCCTTTAAAGAAAATGACCCCCTCCTCCAAAAAAAAAAAAAACCCCACACAACTAAGTT
ACACTGTAACTTAGTTACAGTGTATTTGGGGAATTCTGTAAGCCACTGTGATTCTTTCTG
GAACAAAATCAAACGCTAAAAGGTTGTTTCATCCTTTCGTTGTTGAATACCTGGTAAATA
ACATAGTTTATTTGGAATGACTGATTTAAGAAGACCTGCTTTTCACCCAGAAAATGGCTC
TCCAAAATGTTCTTTTTTGTTTGCATAAGGATGAAATCACTTTCACAATTAGCATGCTTT
GTTAGCCACAAGTGGAGATAGTTCTCTTCATGGTACGTAGAAATGTTCAATCTACTGATG
GAAAAGCTGATGACATAATTAGGAGATCCTGGTCAAATTATTTTGTTTTGTGTCATAGCA
AAAGGAGGGTGGCATAAGTCCTCAAGATAACAGTTTTTATCTAATAGTGAAAACTTGTTA
TTCTAAGTGCATACAGAAAAAGAAGCATGGAGTATGTGTGTATGTATGTGTGTGTACGTG
TGCATGTGTGCACGTGTGTGACAAATGACAGATGCTAAAAGGTTTATTATTTGGCCTGTT
GATTTCTATTTGCTCTTGCCAATCCATCTGCCCACTAGCCTTAAAGTGACCAGGATGAGA
GAAGGATTCATTATCTCCCCGCGTCACCCTTCCAGACCTAGACTCAGGGCACCAGGATCT
GGCGTGTCAAGCATGTCCCATACAAGTGATATTATATGCTCCCAGAGAGCAAAGTATGTT
TTGTCAAATAGCACGGTGACTTGCACTTACCCAGTAGTGCCCAATAGTCATTGGAATGAA
TCCATAGGAGAGTTAGGGGTTAAAATTGTGGTGAGTTTAGATTCACTATTTTTGAGTCAC
AAGCAGAATGACTTCTATGTGTGATTGTGGCAAGGAGGATAGGATGGAGTGGGCAGTTTA
AAAAAAAAAGTCTACGAAAACTATTTGAGACCCCCATGTCCTAAGTCTTAGATAACTTCT
TTTTACTTCATTCTAGAGACACTGGTGCAGACCAAAGACAAAGACAGCCCGGAAGAGATA
TATCCTTGCTGTTATTTATATATTTTTATGAAGTCTCTCCTTAGTCATATTTTCATTTTT
CAGAAATCCCCAAGTAGGACTGAATCTGCCTACACGATGTCTTTAAAATAAAACTTGTAC
ATCAGTATTCATAGCTCCGCCTACTCTTCCTCCCATTTTTGAGGTGTGTGCGGGTTATAC
AGATGCCTGGGGATGTGCTTCCATTCTCCTTGACATAAACCTGGTCAGCTTCCCTCAGGA
TAACTGGTGGGAATGCTTGCCAAACAGGATTACAAATCAGAAGTCCTCAGATATGCAGCC
TGCAACAGTCAGCTTATTCCTGCAACATTGCATTTAATCTATCTTCTTGCATGAGTGCTG
CATTTAGGAAACTGGCCTTTTCAATAGGTGAATGTGACTAGAATCGCCAAGAACTTCATA
ATTTTTTCAGAGCTGATTTCATAAATATAATAGTATAAAATACTGGTGAAAAAAGTAATC
AAAAAAAGGATGCTAAAGACAGTAGCATAAAAACTGTTCCCCATCCCTGCCTCCCTTGCA
AAGCAAGCTAATTGGAACTGTCCAGCCAAATGTCTTGTTACTGATATGATTTTGTGCCTT
GGCATATTCTGATTACTACCATGAATAGGAAGAAAACCTTTAAATTAAATGAAGTAGACA
GTATTTCCCTTCTTTCTCCTATTAGAATGTGAACAATCTGAGAAAATCTCACATTGGAAA
GATTTTTATCGTGCTTACGTAGGAAAAATTCCACAAAGCATCCCCAGATGTAAGCACTTT
TCTTTACCTGTTATTTGAATTGCCAAATCTTTTTTCCAGGTTAAGAGGTTAGGAGTTCTC
CCATTCAGAATTTTATCATGGGATCGCTGTCTTGACTCATATTCATTTCCCATCCTCGAT
TGGACATGACATGACCAGTGAACTGGTTGAAACAGGAAGTCTCTGAACTACAAGGAAGAA
AACTTCAGGGTACAAACCATGTATAAGTGGGCAGTTTGTAGTAGGTAGCTTAAATGTATG
CCTCAGCGCATCTTGGCATATATATTTTTATATGTATTTTCAATATTTTCTGCTTTATTC
CCAGGGTCTAGATCAGGTCCAAATGAGTTGGCAGTTGCTTGAACCCCATCAAATTATTTG
TATCTCCCGAATCCACCTGGGCTTGCTTTCTTTCTCTAAGCCCCTCTCTGCCACCAGTTT
GATTTCTTGTTAGACTTTTCTACATCTTTTTTGCTTACTCTCTCCCTTCCCAAATCCCAA
TGAGCCTCTTTTACTAATGACCTTTGAGAAGAGATTAGATGTTTGCATATTGACTTGAAA
TTCCAGAACTGAAACAGGTAAATTGTAAGGTTGCTTTTCACCTAATCAACAGGTCTTAAC
ATCCTCATTCTTAGGCTTTCCTCATGTGACTTCCCCCAAGTTAGCTGGCCCCTCCTGGCA
GCTCTCTGCAGCTCCCGACAACCCCTAATAGTCCTCTAGCTAGAACTGCCCAGGTTCTAG
TCCCCAAAGCAACTTTCTCCGGCTACTGCTTAGAACCCTGTTTAGTCCTTTCCTCTGAGA
CATGAATGACTTTTCTACTACTTGTCAGTTGTTTACTCACTGTTAAAATTAACCTATCAG
CCGGGCATGGTGGCTCACGCCTGTAATCCCAATACTTTGGGAGGCCAAGGCGGGTGGATC
ATGAAGTCAGGAGTTCAAAACCAGCCTGGCCAACATGGTCAAACCCCATCTCTATTAAAA
ATACAAAAATTAGCCAGGTGTGGTGGCAAGCCCCTGCAATCCCAGCTACTCGGGAGGCTG
AGGCAGAGAATCGCTTGAACCCGAGAGGTGGAGGTTGCAGCGAGCCTGGGTGACAGAGCA
AGACTCCATCTCAAAATAAATACATAAATAAACAAACAAACCTATCTAAAGTTCCCTTTC
CAGGCTTGCTCTCAAGAATCAGTTTACTTTTCCAAAAATCGCTAGACTTGAAATTGAACA
ACTGGGGTCCAAACTCCTGTTTCTATCACTTTTAGAGCCTCTGTTTGCTCATCCATCCAG
TGGATAAGTTCCTGACTCTCAAAAAAATGCTCTACTTTTCTAGCTATAACTAATGAGATG
TATATTCACAATAACTATGCAATTAGAGATGTTACATCTGGTGTAAATGAATTTTTGAAT
TTCTTCTTTGATCATTAAGGCTAAGACCCCTAAAGACATGAAGACCAATCTTGATTTTAC
ATATGAAGAAAGTGCTCCTGCATACCACAGTCATTTAGTTAGTAGAAAAGCTGAGAACAA
AACCAATGCTTGAGATTTCCAGTCCCTTGATTTGTTTTTCTTGTATGACATGTTGAATTT
GCAAACTCAAGGAAATACAAATTAATTTAATGCTTGCTGCAAGGAACTGTGGATAGCACT
GAAAATACAAAAAGAAAGCCTAGTTTCTATTCTCAAAAAGATTATGAACAAGTAGAGAAT
AAAGATAGGTCACTAACTAATTAATACAGGGAAGAGTGAAGTAAATGCTAAATAAAGCAA
AATCTGATTGTAATTTATCTGATTCAAAAGAGGAGGTGGCATTTAACCTGGGTCTTGACA
GTTATGAAAGATTTGAAGACATGGAGAAGTAGAGGGCGGGAAGAGCACTCCAGACAAAAA
TAATTACAAAAGTAAAACCAAAGAGTCTTGAAGGTACATGGTGAGGACTTGGAATATAGA
AGAGGATAATGTTAAGTAGAGGGTAGGAATTCTAAGGAGACGTATTTATTATTTATTTAT
TTATTTATTTATTTTTATTGTTGTACTTCAAGTTCTAGGGTACATGTGCACAACGTGCAG
GTTTGTTACATATGTATCCATGTGCCATGTTGGTGTGCTGCACCCATTAACTCATCATTT
ACATTAGGTATATCTCCCAATGCTACCCCTCCCCACTCCCGCCACCCCACGACAGACCCT
GATGTGTGACGTTCCCCTTCCTGTGTCCAAGTGTTCTCATTGTTCAATTCCCACCTATGA
GTGAGAACATACAGTGTTTGGTTTTCTGTCCTTGCGATAGTTTGCTGAGAATGATGGTTT
CCAGCTTCATCCATGCCCCTACAAAGGACATGAAATCATCCTTTTTTATCGCTGCATAGT
ATTCCATGGTGTATACATGCCACATTTTCTTAATCCAGTCTATCATTGATGGACATTTGA
GTTGGTTCCAAGTGTTTACTATTGTGAATAGTGCTGCAATAAACATACATGTGCATGTGT
CTTTATAGCAGCATGATTTATAATCCTTTGGGTATATACCCAGTAATGGGATGGCTGGGT
CAAATGGTATTTGTAGTTCTAGATCCTTGAGGAATCACCACACTGTCTTTCACAATGGTT
GGACTAGTTTACAGTCCCATCAACAGTGTAAAAGTGTTCCGATTTCTCCACATCCTCTCC
AGCACCTGTTGTTTCCTGACTTTTTAATGATCGCCATTCTAACTGGTATGAGATGGTAAG
GAGATGTATTTTGAATTTAGATTAAAACCTAACTAGTCTGGGGCCATATAGTCAAGAGTG
TGGCCTTTTTTGTTGTTGTTGTTTTTTGGAAATTGATAACCATTGGAGGTAGTTAAGGAG
GCAGGCGATGTGAGATAATTTAATCTTTCAACAAAGTAGCTCCTTCCAGAACTGATGTTT
GGACAGATTGAAGAGCCAGAGGGCATAGATAGTGGGAATAGAAAGAAGGGCTGGTTCTAG
AAACATGCCACGTCAGGGCTGGATTTAAGTCAACAATTCTAACCTTAGGAACTTATATCA
TTGTTTATTTCTAAGTTATCCCCTCTGGTGTTCCAAGAAAGAATCCCTTTTAATATATGG
TCACCACTTTCGATTTTGTCATTCCATGGGTACTAACCTGGTTACACCTTTCATTTATAG
GATATTAGCTAAAACTAGTTTTAAAATAATTTTGGGATCATTACTGGGGAGAGGATGGGT
CCTGTTGTCTACACCTCCCCCAACCGAGCAGTTTGTTTCATAAGGAAAAAGCAAACCGTC
TAATGATGAATCTATAATACTGGAGAGTTCATCAATCACAGTTTCAGAACATGCTCTTAA
TAAACAGGAAGCCCAGGAGATTTTTATAGCACATTCATGGAAATGTAAGAACAAAATCTG
AGCAAGACCAAATGACTAAAATAGTTATTTTGAGTTTGAAACTTCTCACTTACAAGTTTT
GGAACTGCTTCTATACTTGGCAAAAGCCGGGTTGTCCCTTAAGTTAAAATCATCTAAACC
ACAATATTCCACTAGTATATATAGATACAATTTCATCCAACTGAAACCAACTAAAATTTA
TTTTTTATTAATAGAATATGAGGTTCATAGGCATCATCAACATTCTAAGTTGATACTTTA
AGATGCACTTTGAAAAGTACTGTTTATAATTTCTCTATTTCACACCTCATCTCCATAAAT
TATCTCAATAATCCAAATTTTCTATGGTTCAATTTTCTCGAACCATAGGAAAAATTAAGC
CTAAGGTCTTACTCCAATTGAGAAATTAACCTGTAGAGACTAGATTTTGCATGGGCTCAA
ATAGCAGGCATAGGTTTAAAATTGATTGAAGGTAGATGCAGTTGGATCTCCTGTATACCA
GTAAGTACCTCCTGTAATTTTCTTCCCGATGAAAAACCAAATTCTTTTGTACTTTAATGT
ATTTAAATGTGGCTACTGTTTATATTGACCATACTACATCATCAGAAGTTTGTAAAGTAC
TACAAATTAAAAAAAAAAAAAATATATATATATATATATATACACAGAGAGAGAGAGTCA
TACACACACTTACACAAACACGAATATGAAAGTTAATAGTATTTTTTATAAAGGCCAAAA
CCTAGAAACAACTCAATGTCCATTAAGAATAGAATGGATAAATTAATTATGGTGTAATTA
TGCAATGGTATAGTTCACAGAAATAGAAGTAACAAAATCACAATTATGTAGATGAATCCC
ATAAACATAATATTAAGGGAAAGAAGCTAGAACACGTATTGTATAATTCAATTTATATTA
AGTTCAAAAACATGCTAATTTTTTTTTTTTTTGAGATGGAGTTTTACTCTTGTTGCCCAG
GCTGGAGTGCAATGGCACTATCTCAGCCCACTGCAACCTCCGTCTCCCAGGTTCAAGTGA
TTCTCCTGTCTCGGCCTCCCAAGTAGCTGGGATTACAGGCACCTGCCACCATGCCCGGCT
AATTTTTGTATTTCTAGTAGAGAGGGGATTTCACCATGTTAGCCAGGCTGGTCTCAAACT
CCTGATCTCAGGTGATCCACCTGCCTCGGTCTCTCAAAGTGCTGGGATTACAGTCATGAG
CCACCGCGCCTGGGCTAAAAACATGCTAAATTAAACTATAATGTTAGAAACAACTTGCCC
TGAGCTTTCAGGAGCAGGGGTGGGTAGAGATTGGGATGAGGCATCAGTGGGGGCTTCAGT
GACGCTGGCAAAGTTTGTTTTCTTGATCTGGGTGATGTCTGCATGGGCATCCCAGGACCT
TGCACCGGTGACACACATAGTTGTGTATTGTGGAGCTGAAAAAGTATTGCCTAAAGTCTT
TTCAGACCTTTCATTACTAAATAGACAATAGTTCTAACATAAAAGATCTGATGTGCTAGA
AACACAGCTGACAAGAATTCACGGAGTGCTATGGGCCTACTACTGTATGGTTTCAGTCTT
TAGCTCACTAGATGAGAAGCCATACTAATGCTCTTGCGTTCATTATTCCCCCCAGTGTTT
GTTTGATGCCAGTTCTATGCTAGGCAGCATGCTAAAGAAAGGGATGGATAAAACACGTTT
TGCCATCAGAGAGCTTCCAGTCTCGTTTGGGCGACAGATATGTGTGCATGCCAGATAGAT
GTGCATATGCATGCCAGACCCCATGATGCCAGCATAGAAGACACCTACGGAAGATTGGTG
GGGAGGAGGATCCATCTTACTTGTGAGGACGGGTGTATGGAGAGCTTTGAAGGGGAGGCG
GTATTTGAGCAGTCCTTGATCCATCAGTATGCTTATCAGAGAGGACTCAGAAGGGCAACA
TAGTTCAGAGAGAACAAGGTAAGCAAAGGTTTAGAGAAGTGAAAGCCTATGGTTTGCTAA
GAAATGCACCTGAAAGACACCTGTCAAGATGCTAATAGGGGCTACCTCAGAGTGGTTGAT
TTGTAAATGATTTTTCCTACTTTATATAAGACTGTCATCTGTGCATTTTTTACAATAGGA
ATGTACTGTATTCACAATTGGAATATATATATCCACACATCTATATATGTATACACATAT
AAGTGTATATGATTTTAAAAGAAATGTAATATGGATGATTATGATTATAGCCAATAATCT
ATTATGACTAGGTTTAGAAAGATACAGAATATTAAGGATTTTTATTTTATTCTGCAGGTG
AGTGAGAGATAAGAAAGGCCTTTTTACAGCAGAATGACATTATCCATTGAAAAACACTTA
GAGAACAGCTCAAAAGAGTATTTGATTCAGCTCCAAAATATGTTACATCAACATATGTAA
CAAGTCAGAGAAGAAAATAGCATTGCGGACCAGAACATTAATGAAAGGCTTTGTAGAAAG
ACATGAGATGAGAGCTCAACTTGGAACAATTTGTAATAGTTAGGTAGAAGGAGAAGCATT
TTAGCTGAAACAAAGCATGAGCAAAAGCAAAGTGCTGAAGACAAATGTTTCTGTTTGGAA
ATAATGAGAGCTGGGGATGCACAGGTGAAACCATGAGAGATTAAGGCAGCTTCTAGTTCC
AAAAGGATGGCTTTGGGCTTGATTGTGTAAGCCAGTGGAGATCTTCAAGCAGAATGATGG
GATAAAAATAGTTCTTGAGCAAATAAAGCTCATTCAGCAGCAGTGTTTAGGCAGATGCAG
CAGGAGAGGCACTTGTCTGTATGTGGGGTGCTGATAGTGGAAGAAGTAGGAATAGAGCGG
CAGAGGTAACCCATTTTAAAATTTAAAAATTTAGAAGGGCGAAGATTTGCTAGAATAAGA
TGGAAGGGTTAATGGTGTTTCTACTGTAGAGCAGAATTCTAAAGTCCTGATGATAACTAT
AAATTGCCAGAGAATCTCACTCACATGAAAATGGCAACACCAGTCCCCACTATGACTGCA
TGGATGTTGTGAATTTTCCAGCACTTGTGCTAGATGGGACTAACCACTTACACTCTCCTG
CTGGGGCCCCTTGGCAGCCACTGGTGCACATTTCTAAGGGGGTTGGCTAGCCTGTGGCTG
TGGGAACAGTCAACTTAGCTGATCACAGGGGTGGGCCTTCAACTCTAATCTTAAACATGT
CATGTGGCAGCCAACTAAGGTCATCAATGTGAATTAATATTGGAAATTGAATGCCTTAGG
GTCCATTTGCAGTACATATTGGCAGGTAAAAGACATAGAGGAATAAGAGTACCATTTCCG
TCAGAGCTTTTTAAAAGATGGAAGAATTGTCATAAGCAATTACAAGTTAAATAGTCTTCA
TCCAGACTGATTGCTGGAGCTGACCTAGAAATCATCTCAAAGTGTTATGTGGCACGAAGC
CACATCACACTGATCACCAATTACCATGGGTAGGTAGCAGAAGTGTGTGAAAACTGTCTG
GATGCCATGCTAAATATTCATAATGAAGTATTGAAGCGGAGGCTCCCCTTTGATCCTTGG
CTACAAAGTTATCAGCGATGCTAATAGAGGTGATGCATTATGAATGAAGATATGTCCATC
AGGCAATCATGGAAAACCACCAAGATGCAAAAGTATAATGTTCGCAAAGTACCTAAGCAT
CTTTTAAATTCCTTGATCTTACCTCCCCAGTGTGTAGAGCATATTATTCCTCTTTTCAGA
TAAGAAACCTGAAGCTGAGAGGTTAAGCAATTTGACCAGCATCATGGTGGTGAATAGATA
GTGGGAAAAACACTGGTTGGCCAAGACAGTCATGTTCGAATTTCAGCACCACCCTTATAT
GTAGAACCAGAGATGCATCACTTAACCAGTCCGCCTTGCTGCCTCCTGCTGTAAAATGGT
GATCACAGTAAGAGCCTACTCATCTCACAGGAGTTTTGAGAGGATCAAACAGATAATAGG
TGTGAAAGCAGGATTTAGGTGCAAGGTACCGTCAGTGTGACTAGAAGGTAAAGCTCCTAT
ACATTTTTGAACTTGGCAGAGTCCTCCAAGGAATACAGATCTCCTAGAACAATGTGTGTC
TCACTCCGCCTGTTGCTGCAACAAAGATTCAAGAAGGAAATTACTGTATTAACCACTCAA
GATGAATATTTACCCTGGCATCATAATGCCTATCTTATAACGTTGAATCCTATACATGGT
AATTAGTAATCTGCCTGTGAAATACTAATACAAAAGGTGACTTTCAGGTGGGCAAGCCAT
CTATTCACTAATTTTCCAAACATCACTGCTATTCATGTGTCCAGGAACTAAAGGCACAAA
TATAAAGAAGATATAATTGCTTTCCACAGAGTCTCAAAGTCTACAGGGGGAGATAGAGAT
ATAAACATATATTCACAAAGCCAAGTGAGAGGTGAGGCATGAAGAAAATGCTTCAGGGTC
ACTGAGGGTAGAATGAATAACTTTGGGTAGTCAAGAAAGTTATCATCAGGAGGTGCTATC
TGAGTTGCAGGTTATACCAACATATAGTCTGGGAGGCCAGCAAGATAGATGTTGGGTTTG
TTGCTCATTCCAATGCAACTTCAGAGTTTCTGACCCAGGCCAGAAGCACCTCACCCCTGC
AACTCCCATATTGGTGACTTTCTCTTAATGTTTTCTGTTGAGGACCAGTCTCAACACTGC
CTGTAGGATATCCAAAGTCCGGTGGTGACAAAGGATTGAGAAGAGACAAGTTAAGAGTTT
ATAAAGGTGGGAGCCAGGGGGCCAGTTGCAAAATGGAGGCTGCGAAAGGCCCAGAGTTTT
GGTCTCCACAGTATTTATTGAGTACAGTCACTTAGATCAAAGAAGCAGATGTTCAGGACG
AAACAGTGAAAGGGAGGCAATGTGTCATAGGCGTAATCTATAGCAATGGTGGTTTAAATG
AATCTCCTTTGTGCTCAAACAGCATATCTTTAACTTATTGGAGAGTAGCTAGTGGGAGAA
GGCTTAACTAGGAGCCCATACGTCTGTCCACATTTCAGTGTTCTAAAGGAGTGTCTTTCT
CCTTGAGCACAGTGTTTACAGGTAAGAGAGCGGGTCTCACTCTGAGCATGGGAACATGAT
GGCAATTAGGAGGCTTTCCTCCTCAGAGGACTCTTGTGGCTTTCCACAACTTATTGTCCC
ATATTTTTATAGCCAGTTTATACAGGCACCCCACAAGCCCTTTTCCCAACAGTTTTCTAA
GGTCTTATGAGATGCCTGGATGGCAAAGCAGTAATTGTCTTAGCTAGGAGCCCTGGGCCC
AGACCAGACCTGTGCCACCCTTACACCCCGTTTCTTCTTTTTGGGATACTCTTCAACCTT
CCAATACCATTCCACCCACCCCCAGCCTTGAGAGTTGATCAGATGTCCCAAGGAGCTCGG
CACTCCCACCTGTGGTTGGCCTTGGGCCCTGTTGAGACTGAAGAGTACCCTTGACCTTTT
CATGGGCAGGAACTGGAGTGCACCAGCTCTGGGACCAGCCGACCACTTCAACACCAACAG
GAATGAATTTCACTCGCTCGAACTTGCTAGGCTGAAACCCTCACAAGAGGGAGCACACAG
GATAGTGGGTGCCAGGGCCGGGCCAAGCGCTTTTGGGCTCCAGCCCCATGGCAGCATTCT
ACGGGTGTGTTACAGTTTTAGCTACAATTTTAGTTTTTGTAAATTTAGCAAATGTATACA
ATTTGCTGTCTATGGATGGCTAAGTGTTGACAGCTCAGTGGTAGGTCAGGGTGACAGCCT
TCTGCACCTGCCCCTTTGATACCCAAGTTCTTGTTTGGCATCCAGAAGAATCAGATCACA
TGAACTGTTTGAAAGGTGATGAATGCAGAGGATTTTATTAAGCAGTGGAAGTGGCTCTCA
GAGAATCAGGAGCTGGAGAGGGGATGGTGTAGGATGAAGGTGATCTTTCCCAGAGACGAC
CGGGCTCCTCTCTGAAGTCATGCCATCTAAAGTTAAGCCACATCTATCTATAGTCTCCAA
TGCTCTGTTGCTTCTTCTCTTGGTGTTCAGCCACTTTTCTCTTTGCCAGCTGGGGTCTGG
GGTTTATATGGGCACAGGATAGCAGGGCGAGGCAGGCCAAAAAGGCAACATTTGGGCTGG
AAAACAGGGATAACTTTTCTCATTTAGGGCCATAGTTTCCAGGCTTGAGGGTGGGGCTTT
TGCCAGGGAACCACCCTCTTCTGCCCAGTATTTCCCTGCCTCCTGTCCATATCGCTATTA
CCTGTCCCTTGTTCCAGGAGGGTAGGCTGCCAAGCAGTTTACCCTGCTGACCAGGATGCC
ATTTCTTTTATAAATCAGGTGAGATGGTTGCTAACACACTGACCCAGGGTGACACAAATT
GCTTCTATAGACAAGGACCCTGGCACCCAAGGGGTGGCCCTGGTTTGCAGGGCAGTAGAT
GGGCATGTTTAGCTTGTGTCTCCACAGGACTGCCCCATACTGGAAAATTTTCCCCTTACA
GAGCTGATCAATATGTCAGTGTTCAGTGATTACAACAGGTCATTCCGTTACCTGCCAACT
GAATACTTTCTAAAGAGGCCGGCAATACAGAAAAGTGGTCTTATGCAGTTTCTCTGATGT
CATTAAAAATATTCCCTTCTACTTTTTGGTTTGTTCTTCCCTCACAAAGTCCTGTCCTAC
ATCATTTTCTTCTTAAGAAAAAAATAACTATAACTGAACTGAAACTTCCTCATCAGCATT
TTGTTGCCATATGGAGAAATAAGCTGGATGATGAGGACCACTATTGACAGAGGCCAGCAC
TCTTATGGTAGGCACTGAGGAAGAAATGGAAGTAGTTTAATTAGATAAAACTATAATGGT
TTTGTGTTTGTGGAGGAGGAGATCACGTGCACAGTACTTTCTAAACACACTTTATTTAAA
GCTTGCTCAAGACCTCAAATAATGAAAATATCAAGTATTCAATGTAATAAGCCTTGCAAA
TTTCCAATCAGAATACACAGCCTTACTCAATTATGGCACTGACATAAGTATGTTTCTGTG
TCTTTTTTTTTTTTTACCCTTATGAAAGGTCTTTCAAAATCCTAATTAGTATCTGCTATT
TTCTAGCACCCCAAATCCACCGACAACACACACATTGTTATTTTACCACGTCCCAAAGTT
AAACCACTGACTTAAAGGAAGCTACAGAGAAGGGTGAGCTCTAGGTTAATAGAAGACAAG
GCCTTTCTTCCTTCTTTCTCCCTTCTCCAATCCCCTCCAAATCCCCAGTGATAAATGTTG
AAGGAGAAATCAGAGTTTCCTCCTCTTACACTGTAAATAAATTGAAAATGAAGTCCCTTC
ATGGGGCTTCATATTTTAAAAATTGAAAATCTAGAAAGATGTTAATTAAATTGTCAAAAA
CTTCTTGCCTCATTTCACTGCACGGCATAACCAGGTAGCCAGAAGCTAAATATAGCCTCT
GAGTGCTATTCTTGGCTCTTAATATAGTGTTAATTATTTAATTTAAACAATATTTCAAAC
AGTGAGGAAGAAAACCAGTTGAAGAAGAGGTCAGAACAATCAGGTTCCATAGACATCTCC
CAGTTATTGCTATCTAATTCTCTTTATTCTCTGACGTATCTCTTATCTGTGTCTTGGACA
CCATGTTGCAAGTGACAAGTTGTACCGAACTTTTTAGTAGGTGTCAAACTCACCTAAATT
AAATTCATTCATTTACCAAATATTGAAGCGGTGCTGTTTTTCATTGCCTTATGCCAAGGA
AATTGAGGACGCAGATGCACACAAGGAATGCATTTAAGAGCAGAGGTTTGATAGGCAAAA
CAAAGAGAAAAGAAAAAAGCTCTCTCTCCTACAGAGAGAGAGGGGCTCCCGAGTGGGTCT
TCCGGTTCTGTGGTGAAATGCCCGGGGTGGGGCAGGGGTTTATAGACGAGCTTGAGAAGG
CAGCTTCTGATTTACATAGGGCACAAAATATTGGTCAGACCAGGTATGCCATTTACATAG
TGCGTGAAGAAGCTGGCCTCCCCACCTTAATCTTTTATTATGCAAATGGGTTCTTTACCT
GGCTGGCGCCATGTTGCCTGCTTCTTTACTGCACACATGGTTGACAAAGAAAAAGGAAGA
TAGAGCCTCCATGTTGAACATGCCTAGCCCCCAGGTGGCCTTTTCATATTGGCACAGCTG
CCAGCATTCACCTGTGTAAGCTTCTAGCTTGCTTATCTATGCTTGCAGCTTGATTTTTCA
GGCCGTTTTTTGTTAGAAAAGAAATGATTTTGGGGCTGCTTTTTACTAAAAGGAAACCTT
ACTGAGGACTCTCTTACCCTCACTATCTACCTAAATAATTTATTTCTAGCTCTTCTATCA
GTATTAGCCATGCTCTTGTTTACTCTCTGCCAGGTTTTTTGCTAGGAGTTGGGATAGTAG
AGCAGAGAGAAATAATGGTTAATAAGTTGGTTCTTGCCTTTGAAATACTCATTCATTAGT
TGAGAGAGACAAACACGTAAAGAAATAATCAGAAGAACTTTCAGCAGCATAATAGACTGA
ACTGACTTTACTGTGGGGTGTCTGACCTGGATACATACCTAAGACACGGAGGGCTGGAGT
TTCAATTCTCAATTTAAGGGCAGAGATGTGACAGGCTTGCATTTGCTTCAGGCGAGAGCT
AAGACTCTGATTAAGGGAAGCCTCCTCGAAGTCCTGCCCATAGATAAATCTGGAAATTGG
GAAAAAAGACAAAACAATCACTTTGCCTATAAGGTCAGGAAAATAGGAAGGAGCTGTAAG
CCCAGGGGATCTCTGTAGAGGCAGGAAATTCCCTATGAGAAATTGAAACTGAAAGCCTAT
GTGATCCAAATTTTTAGTACCCAGAGGATTTGGGAATCCTGGAGCTAAAAGCGAACATAT
TTTCCCCTCTCCAGGCCATTAGAGTCATTGGAATATTGATAGAAGCAAATAAAAAATCAC
TCTGTAAGGAGTGGAAAAGCATCCTGTTAAGTATAAACTCACAATGAAAAATCTCCAGAT
CACATGAAGAAATAGACTAGAATAAAGTCAGCAGATTCAACAAATGAAGAACTAGAAATA
AGATATAAATATAAAGGTTTCTATCAAATACATATGCTTACAATAAGAAAAGAAATAGAG
AATAAATAGGAGCCACAGTGAAAAAGAAACCACTATGAAAAACAACAGTAAAAAAAGACA
GACTAGAAATGAAAAATATAGTCTTTGAAATTAAACACTAATTAAATAGCACAGTGGACA
CAGCCAAAGATAGAATTAATAAACTGGAAGATCAAAGAAAATCAGCCAGAATGAAGCCCT
GAGAACTGAGATGAAAAATATGATATATTAGGTGACACAAAAGATAGTAAAAGGGGATAG
TGTAAAGCAACTTCTCTGTCACTCCCTCAAGAGGTGGGATTTTTCCCCCCCTTGGAGAAG
TTAAATCCAAAAGCATCTGGATTTAGGCACATAATCATAGCTCCAAAATGAGGCACCCTG
TCTGAAATATTTGGCTGACTGGGGTGTTATACTGAGAAGCTATTGAAGGGTGTGGAAAAA
ATTAGAGATCAGTTCAAAGAAGACTCAGGAAAAAAATTAAGTGATTACTAACTCCAGGAA
AAATGAAAAGTTGTTTAAACTAGGAAGTGTAATCATAGAATTCCAAAGAACCATTTTTAA
CAAAATTGAAATATGTAAAATTTGAATATTTTACAAAATATGATATACAAATGGAGGAGG
AAAAGGGGAATGGGAAGGCTTAAGAGCGCTCAGTCTGCTACTATAATATACAGTTAATAG
TATTGTAAATTAATGAATTAAGAGAGTATTATAAGCATACTATTTAGAAACTTGGAGTTA
AATACCATACGGAATAGCTCAGGAAGAAAAAACAGTTGGAAATTGTTATGTCTGGGGAAG
TGAGGAACAGGAGACTACTACTTTTAGCACTATTTAAATTTTTAACTACTTACATATGTT
TATTAGATAATGATAATTAAAATATATAAAGATTCATGCTAGTAAACTCAGGGTCTGAGT
TTGTTAATCATAGACCCTCACTGAACAAAGGAATCGCCTGCCATTCAGAAAGAAGAAAAT
TGAACCAAGAAGGAAGGAGTGAGATTGAAGAGGCAGATGTGAAGTTGATAAATATGTTTG
TAAAAGTAAAACAACATGAAACAATGATGGAATGTTTTCTAAAGGGGTGGGATTACAGAC
AAGGTAGAACTGAAAGCAAACCTAAGTAACAGAGAGGGGTGATCGGATTTCAGCATTCTG
GGCTTGTTCAGGATATACTGGCCAGAAACATAAGAATATGTTAAAGTTGTAATGACAACT
ATTAAAAAAAAAAAACAGAAACAAAATATATAACTTCCAAATTAGAGGAAAGGAAAAGAA
AGAATAGAACCCCATCAGTCAGAGATCAAGAGGTGCAAAGACAAATAGAAAACCAAAATA
ATATGAAACAAATGAGTCACAACAACTATAAATAGATTAAACTTCTCTGCTCAAAGTAGA
AAAAAAACATGATGCACCAATGAAACAATAGGCAAATATTAACCGAAAGTAAACCAAACT
AGCATACCAATATTACTATTAAATAAAATAGATTTTAAAGCTAACAACATTATTAAAGAT
AAGGAAAATTGTTACTTAATGGTACTCGTTAATACTTAATTACGTATCCATTAATACTTA
GTGGTAAATGATTATAGATAAATAATTATGTATTAATACTTAATGGTAAATGATTAATAC
TTAATGATTTCCTTAATAATGATAAAGGGAATATTTCATAGGAAGATGTAAAAATTTAAC
AAAATAGTCTCCAAATATGAAATGCATAAATGATTAAAATTACGAGGGAAAACTAATCCA
AAATTATAAATGAATTTTTTTAAGACACATTTTTTCACAGTAACTTATACATTAGTTAAC
TTAGTAATTTTATTGGAGATTTGAACAACTCAAACTATTAATATACAAAGTATTTTCTCT
AAAATGCAATAAAGCTATATATGTGTCAAAGATATTGCTTAAAACATATGTTTGGAATTA
AATAAATACCTAAGAAATTCGTACATCAAAAGTAAATCATTTCTAAATATGAAATATTTT
GAACTGAACAATAATTTAAAACTACTTACAAAATACATGAGATTTGCAAATAGTACTTTG
AGGGAAATGTGTAGCCTTGCATGTATGTGTTAGGAAATAGATAATATTTAAAGTGAATTA
GCCATGCCGTCAACTCAATAAATATGAAAAGATACAGCAGCACTATCCCAAAGACTGAAA
AAAGAAATTATAGAAATAAGAGGTGAAATTCATGGAAAGAAAATCCAAGATACAATGGAC
ACTCAAAAATCAAAGAAAACAAAAACTTTCTTGTTTTGAAAATGTTAATAAAATAGGCAA
ATCTCTGGCAAGAGGCATCAAAAACAAAACAAAAGAAGGCACAAACAGACTATTAGAAGG
ACACAGTTAACAGATAATTTTAAAATAACTGAAGGAAATATTATGATCAACTTCATGCAA
GTAAATTGGAACACTTAAATAAAATGGAAAATTTTCTAGATAAACTATAAACTACCAATA
TTGACTGAAGAAGCACTAGAAAATAAATCACTACAATCACTGAAGAAATCAGATCTATAG
TAAAAATCAATTAGGCTGATGAGTTTTAATAAACATTTAAGAAGGGTTACTCTTAACTTA
TTTAAGCTATTCCAGAGACTAAATATGTGACCTCTATTTTATATAAACTTTTCAAGACAA
TAGAAAGAGAAGGAATGTTCAACAAATCTTTTTATTAGAGTGATACAACCCTTGATCTAA
AAACTGGAGAAGGACCATATAAGAGAGAAAACATACAGATCAATCTAATTTATGAACGTA
AATTAAATGCAGAAATTCTAAATATAATATTTTAACCCAAGCCAGCAAACTATTTGATAA
CTTTTTAAAATTTATAAATGTATGGCCGGGTGCGATGGCTCACCCCTGTAATCCCAGCAC
CTTGGGAGGCCAAGGCAGGCAGATCACCTGAGGTCAGGAGTTTGAGACCAGCCTGACCAA
CATGGAGAAACCTCATCTCTACCAAAAGCACAAAATTAGCCACGCGTGTTGGCGCATGCC
TGTAATCCCAGCTACTCGGGAGGCTGAGGCAGGAGAATCGCTTGAACCTGGGAGGTGGGA
GTTGCAGTGGGCTGAGATCACCCGCCATTGCACTCTAGCCTGGGCAGCAAGAGCGAAATT
CCATCTCAAAAAAAGAAAAATTATAAATGTATTATAAACTTATAATACATGTATATATGA
TTTATTACATAATAAATATATATTTATATATAAGTAAATATATATTAGTATATAGTAAAT
CTCTATATAAGTGAATGTATATTATATATTTATGTATAAGTAAATATATTTTATATATAT
AAGTAAATCTATATTATATATAAGTAAATATATATTTAAAGCAAATATATATTGTATATA
TTTATATATAGATAAATATATGGGGGATGGGGAGGAGAGAGTCTTTTTATTCTTCTGCCT
GCCATTTTTTCTAGTTTTATTCTATTTTTAATTGACACATGATCACAGCATATATTTATG
GGGTACAAATGAGATATTTCAAAACATTTATACATTGCGTGATGATTAAATCAGGATAGT
TAGCATATCCATCACCTCAAACATTTATCATTTTTTGTGGCGAGAATATTCAAAATCCTC
TCTTCTAGCTATTTTGAAATATACAACACATTGGCCAGGAACGGTGGCTCACGCCTGTAA
TCTCAGCACTTTGAGAGGCCGAGGTGGGCGGATCACAAGGTCACGAGATGGAGACCATCC
TGGCTAATAAGGTGAAACCCCGTCTCTACTAAAAATAGCAAAATTAGCCGGGCACGGTGG
CGGGCGCCTGTAGTCCCAGCTACTCAGGAGGCTGAGGCAGGAGAATGGTGTGAACCCGGG
AGGCAGAGCTTGCAGTGAGCCGAGATCACGCCACTGCACTCCAGCCTGGGCGACAGAGCC
AGACTCCGTCTCAAAGAAAAAACAAAAAAAATAAATATACAACACATTATTATTAACTAC
AGTTACCCTAGTGTGCAAAGAACGTCAGGACTTATACATAAAAATATATTTAAAATATTC
AATATAACTCAGTCCACTGGTACATCACGAAAGTAGCTTTATAAATCAGTATAGGAAAAA
TCAACTGCGCAATATGCAGTACTCAGGAAAAAAATTATTCTCCATATTGTAAAAAATAAA
TTGGCTTCCTGGCTCACATCATATATAAAAACAAATTCCAGATGGATTAACAACCTAAAT
ATGTAAAGCAAAGCCTTGAAACTTTAAAAAGAGAATATAGGTGAAGATTGCATAACCTCA
TCATAGAAAAGAATTTATTTAAAAGTCCAAAAATAGGCTAGGCACAGTGGCTCATGCCTG
TAATCTCAGCACTTTGGGAGGCTGAGGCAGAAGAATCCCTTGAGCTCAGGGATTTAGAGA
CCAGCCTGGACAACATAGTGAGATCTCATGTCTACTTAAAGAAAAATTAGCCAGGCATGG
TGGTGCACACCTCTGGTCCCCACTTACTCAAGAGGCTGAGGCAAGAGGTTGTCTGAACCC
TGGAGTTCAGGGCTGCTATGAGCTATGATATTGCCACTGCACTCTGGCCTGGGCGACACA
GCAAGACCTGGTCAAAAAAAAAAAAAAGAAAAGAAAAAGTAAAAGTCCCAAGGCAGCGCA
AAACATCAAGTCAACAATTGGTAAGTTTAAATTTAAAAAAATCTTTATATGACAAAGGAC
TCACAAACAAAATTATGACTGAAAGACTGGTACTACACATAAAGCCAAAAACAATGGTTA
TACTAGAAGAAAAAAGAGTCTATATAAATCAATGAGAAAAAAAAATCAATAAACAAGTGG
ACAAAATATGAGCAAGTAATTTGTAGACACAGAAACCTGAATACCTAAAAGGTAATCAAG
ATATAGCAATTAAATAACCCAGCATTCTGAAAACCCAAATGAAATAATGGTAGTACCAAG
TAATGATGAAGTGGAAAGAGAAACTTTCATACACTGTTGATGAGAGGGTAATTGTTAACG
ATCACTTTAAGAGCTATCTGTCAATATCTAGTTAAGCTAAAGTTGCACGTACCCCATGAC
ACAGCAGTTCTACTTATATTCTTTAGAGAAACCTTTGCACAAGGGTACAAAAGAGAATTG
ATTAGGATGCTCACTGGAGGATTGTCATTGACAAAAATTTACATACCAACTAAATAACCC
TCTGTAAGGGTTGAAGAATCTTGTGATAGAATCATCTATTGGAATACTAATGCAACAGGA
AATATGAATGAACTAGGTTTACATGAACCAACATGCAATAATCTTAAAATACGTTGAGGC
CGGGCATGGTGGCTCACGCCTGTAATCCCAGCACTTTGGGAGGCCAGGGTGGGTGGATCA
CGAGATCAGGAGTTCAAGACCAGCCTGGCCAAGATGGTGAAACCCTGTCTCTACTAACAA
AATACAAAAATTAGCCGGGCGTGGTGGCAGGCCCCTGTAATTCCAGCTACTCAGGAGGCT
GAGACAGAGAATTTTTTGAATCCAGGAGGCGGAGGTTGCAGAGAGCTGAGACGGCGCCAC
TGCACTCCAGCCTGGGTGACAGAGTGAGACTCTGTCTCAGAAAAGAAAAAACAAAAACAT
AGTGTTGCATTAAATATAGAATGTTACAAATGATTCTTAAAGTGTGATACCAAGTATGGA
CATTGGAAGCCTATAAAGCAATATTTTATATTAATGCTCGCAAATGCATACCTATATGGT
AAAAGTTCAACAGGACACACAAACATTAACTTCGGGGTAGTAGTCGCCTCCAGGAAAAGG
TGTGGGAAAAGGGAGCATCCGTGATGTTTGGCTATATCTGTAATTTGTATTCCTTTACAT
TATTTTTGAAACACTAAAGCAGCTAGGACTCCATGTTAACATTTCTAAACCTAAATAATG
CCCAGGTGGAAAGTATTATATTCATCATTTTTTGTCTTGTATTTGAAATATTTCATGAAG
AAAAACTTAAATACTTACAGGATGTTACAATAAATGTTCAGTTAGCAGTAAGTTCCAAGG
TGGCACAAAGGACTGAGCAGGGAACTCTGTTGGTCAGGGTGTACTGCAGGTGTCTTCCAA
AATGGCACCCTCACTGCTATGATCAGAAGAACAAGAAAGAGGCTCCAGAAAGATATGAAG
AAAGGGCATGTGGGAATCCACGACAAGGCATGGTGTTGTTGAGGAACTGTAAGTCATCTG
GAGCAGCTAAGCTTGAAGCGGTGGCAGGTACCAAAGTTGCCGGATGACCCTGTGCTGTGG
CTCACACCTGGAATCCCAGCACTTTGGGAGGCCAAGGCCAGAGGATCCCTTGAGCCCAGG
AGTTCAAGACTAGCCTGGGCAACATCGTGAGACCCCGTCTCTATAAAAAATTTAAAACTT
AGCTAGGTGTGGTGGTGCACATCTGTGGTCCCAGCTACACAGGAGGCTGAGGTGAGAGGA
TCTCTCGAGCTCAGGAGGTCCAGGCTGCAGTGAGACATGATTGCACCACTGCACTCCAGC
CTCAGCGACAGAGTCTCCAAAAAAAGAGTAGGGGAGAGAGAGACAAAGAGAGAGTGGGAG
GGGGAGAAAGAGAAGAGAGGGAAGGAGGGAAGGGAGGAAGGAAGGAAGGAAGGAAGGAAG
GGGGGAGGGAGGGAGGAAGGGGAAGGAAGGAAGGAAGGAAGGAAGGAAGGAGAGAAAAAC
AAAGGTGGTGGAAGATGCAGCTATAGAGGAAGATTAAGCCTGTCTTGGCTGCAGGTCACC
ATTTGTTACCTTAGAAAGGTAAATGCTCACAGCAAGCTCTCACTTCAATCTAGAGTGTCA
TTTTTCCTCTTCCAACAAGGTTATTTATGTTTCTTTCTTCCCCAAGATAATCTTCCAGTT
GCAATTTAGCATCTATTAGAGTCAAAGAATTACATTTTTGGAAAGGCCTTAGCAATCTTC
TGCTAGTCCAATGCCCTCATTTTGGCAACCGAAGAATGTATTGATCACTTTGAGGATTAA
CCCCTCTGAAAGGTTTTGTCTTTGTAATCAAAGCTAACTTAGTTGGCTTTCTGGAATCAT
TGATTCCTAGGAAAGGTTTATGATGGAATCAGGGGATAGACTGTGTCAGAAGTGGTTCCA
TTGGTAGAAAATGTCATGCAAGTAATGTTGTGATAAATAAAGACAGGTGTTTAATAAATT
ACAAATGATGTTGATGGATTTTTAGTTGTGAAAATCAATAATGAAAGAGGTTGTTACTTT
AATTCATTTTCTAAAGAATGAAATGAGGATGCCATCTCATCCCACTCTCAGCTTTCGAGT
ATTTTTTCATCATAAATAAGAGAAAAATTGGGAAGAAAAATTAATAAGTCTTGGCACTGT
ATTCGGAGGAAGTGACCAAAAGATAGTGCAGAGGGTTCAAGTGCAGAGAAGAAAGGGTGA
CCTTGAAAGGAGGATGGTTTTCACACGAGGACAGTGCAAATGGTTTGGGGCTGGACTTGA
CATTGAGCATATGACTACAGATTCCAACTCTAGTTTTTTCATTGTCCTCTCCCCACCATG
ACCTGCAACAGCCCAGAAGTCTTTCTCAAGGCTTCTCTGTAGCATTCTGAAATTCAGTTT
CTCCCAGAAAAGGTCAATCTCTCCCTTTTCTTGATTCAGTGCCACCTCTCAACAGAAACC
TGACAGCCTAGAAAGTGACATCCAATAAATAGTGTGCCCCCCACTTTGGGGAAGCACTGT
CTTGTTTCTGGTCTTCTCTCCTCCTTCTCACTTTGGTGTGAAAGCTTTGTGTTTCCTAAT
CCTCCTGATCATGCTTGAGTGATAGGTAGATTTTAACAGAATATCCATGAGGAATTTCAC
TAATTTCTAAGGCTGTCATCACTGGAAGTTTCAGTCTGGGTGACTGACAAGTGATTACTG
CGGGTAGCAATATGGATAGTAGTATCAACCTGGATTCAAATTGATTTGGATTTGAACTGT
GAAGATTTTGTTGACTCGTTCATTCCTCCCCGCAATACTTGGTGCTCTAAACAGTTCTCA
GCAGTCTCTTTATGTTACCAAGCATATGCTGGTATTTACAATTAACACTGAACTATGCAT
TTACAAGGAATGAGCCCTTCCTTCATGAGTCACCTGTCTTTTCCCTCTTTTATAAAGTTT
GAGCTAAGATCATTTTGGAGAGCACAGTGGCACATTGCTCATTTGTTTCAGCAAACAACA
CTCTGTCTCAGGTAAAGGCAAAAATGCCTGCTCTATTAGCTCAGCTATCCTATTTCTTTC
ACGGCCTGGCAAAATGTCAATATATACTATAAAGCATTATATACATGTCCACTTTTTTTT
GGTTAGCAGTTACAAATATTTATTCACAGGAAAATGTCTCAGCTCTATTTTTTTTATTTC
AGTACTCTGCATGGAATTACCTATCTCTCTCATTATTTATTTGTTAACAAAACGTAGGAA
AAATTTTAGGAGAAAGCATTTCCTATGATTATCATGTGTCTTCTATATTACCCTCAGGCT
TATATTTCCTCAGGCTTAAAAGCACCATGAGGAAAAGGCCAAACTCTTTCTCTGTTGGAA
AATATACATAAGATCGAAGCAGTGTGATCTATTGGTTGATCATGTGCAACTGTCAAAAAC
CAAACTTGGCTGTACCAATGCCTGCCTCGAGAGTCAACTCTAAATGAATGTAATGATGGG
TAATTGTTCCCAAACTGTGTATAAAGTGTTCTAAACAGTTCCCAGTTGTCTTAATATGCA
CCATTTAAGAAAAATTAGCTAATCTGAATATGCAAATATGATAATATGCCCTCTATGGGC
TCATGAATGTATTAACAGAAAAGCTTGAGGAGTTATGCCGGTAAGTCACATGCATTAATG
CCCTGAAGTATGTCTGAGAACTTAAACTTTTGAACATCAGGTTTAGGTAATGGAGCAGTG
TCTATATATTTACCTTGCATGCAAAACAAGTGTGTTTCATTTTTAAGGTAAATTTGAGAT
TAGGATTTAGTTAAGTGGAAATGATAGGGCTTCTTTGCCTTTAAGAAATGGACAGATTTG
AAGGTTTATCTTCATGAAATCAGAGGATTTTAACCTGAGAGTTCAGGTCTCCCTGATATA
TTGCCAATTTGGGAAAAGAAAGAGAAAGGGGACTTAAAAAAGAGAAACTGGAAGAAGGAC
TTCACATAGTTAAAATTTTTGCAAGATTCCTTTAAACTATTTCTGTGCATTAGACTTGGT
AAAATATAAATATATGTTGATTTATTATCTATAGAGTCAGAATGTTTCATTCATTTTTTA
TCATAACTCAGACTTTCTCTAAGGATTGATTCTTTTTGTCAAAATTTAATAATTCTGTTT
TTTCACCTGCTGACTGCCAAGAAAAATAGCATGTTTTAAAATACTTTTAAAAATAAATTA
CAAGATTTGAGATAGAGTATTTGTTTCAGTACTTTAAAAATAATCTATAAATTGAAAAGA
TAGATTTACTTCCAGTGTAAATAGATAGATGGATAGATAGATCCTTCATCTTTAGGAAGT
CTTCCAGGAATTTTTTTTTCTAGAGTGCATTGGAAAGATATTTTTGCCTTCATTACTGCT
TCTTTTAAAAAATTTTTTAATAGATTTAGGAAGTATAAGTGTCATTTTTTATTACATGGA
TATATTATGGAGAGGTGAAGCCTGGCCTTTGAGTGTAGCCATCACCCTAAGAGTACATAG
TACCCACTAAATAACTTCTCATTTCTCACTCCCACATCCTCCCACCCTTCTGAGTCTCTA
GTGTCTATCATTCCACTCTCTATGTCCATGTCCACGGGTACCCACTGTTGAGCTCCTACT
TATAAGTGAGAACATGTGGTATTTGACTTTCTGTCTCTGAGTTGTTTCACTTAAGAGAAT
GGCCTGTGGTTCCATCCAGGTTGCTGCAAAAGACATGATTTCATTCTTTTTTTATGGCTC
AGTAGTATTCCTATATATATATATGTATATATATATATACACATATATATATATCACATT
TTCTTTATCCAGTCATCTGTTGATGAACATTTAGGTTGATTCCATATCTTTGCTATTGTG
AATAGTGCTGTAATAAACATATGGGTGCAGGTATCTTTTTAATATAATGATTTATTTTCC
TTTGTGTATACACTCAGTAGTAGGATTGCTGGATTGAATGGTAGATCTATTTTTAGTTCC
TTAAGACAACTCCATCTGTTTTCCATAGAGGTTGTATTAATTTACATTCCCATCAACAGG
GTATAAGTACTCCCTTTTCTCTGCATCCTCACCAACAATCTGTTAATTTTTTTACTTTTT
CATATTAATAATAGCCATTCTGACTGGTGTGAGATGGTATCTTACTATGATTTTAGTTAG
CATTTCTCTGATTAGTGAAGTTGAGCATTTTTCATATCTTTGTTGGCCCTTTGTATGTTT
TCTTTTGCAAAATGTCTGTTTGTGTCCTTTGCCCAATTTTTAATGGGCTTATTTGTATTT
TGTCGTTGTTATTGTTATTTGAGTTCTTTGTAGATTCTGAATATTAGTTCTTTGTCAATA
TATCCTCTTGTTTAAATTTTACTTTAAGTTATGGGATACATGTGCAGAACATGCAGGTTT
GTTACATAGGTATACATGTGCAATGGTGGTTTGCTGCACCTATCAACCTCTCATCTAGGT
TTTAAGCCCCACATGCATTAGATATTTGTCCTAATGCTCTCCCTCCCCTTGCCTCTTTCT
TATGTGCAAAGTTCTGGACGGCAGCATGATATGTTGGAGAGTGGATATGTCTGGCCTGCG
TTCACTTCAGATCTGGGCTTTGGCACATCTGTGCAATATAGCTTTGTGCAACTTCCTCTC
ACCAGCTTTTTCCTTATAAGGGAAACACCTCAAACCTTGTAACCATTGTAAGCATTAAGT
GATAAAATTTGTGGTTAAAAATATAAAATCTATGTAAAATATACAATACTATATAACATT
TGCTTGTAATATATATTTAATATATTTCTTATTCTTTAAATATATTTTACAAATGAATAT
CTTTAAATTTTTTATTAATAAAAAGCCCAGCAGTTTCTCAGATACACCAGAAGCTCACTA
AATGATACATCCTTTACATCCTTCCCCTTCTTCCCTGCTAGTGGTCTTTCTTTCCCTGCA
AACTCATTGCTATGAACCTGAATGGGTTTTTAAAATCTCTCTCTCTCTTTTTTCTTTCTT
TTTTTTTTAGACAAGTTCTCACCGTTGCCTAGGCTGACCTTGAACTTAGACTATCTCTCT
ATGGAGTATGGAGTATATAGAGTATATACATATACTGTCTCTATACATACAGTATATATG
TCTCTATATATATATCCACATGCATCCATACAACATACATACAACATTCACATATTGCTG
TCCTACCCTTAAGCTCCCTTTATATGAGCTCTCTTTAGACTCCTCTTAGCTTTTGATTTA
CCCTTTGATTCTTGCAGACAACATTGCTTTTACATGTAAAATGGCTACAAACTGTTATAT
TAATTTGTGTGGATATAATATGAATCACAGAGGAAAAGCTCTATTGAAATATAATGTATA
AATATAAATATCCTTTCTCTTCAGCATGGCTTCTGTACTGTAAAAATTGGTTTGGAAGCT
CAGGGATCACAGGACCCTGGAGTGCCGGAATCAAGATACAACCTGCCTTGTTAGAAGTAG
AGGTGTTCCTTTGATCATTCACTTCACAAGTCTTAGAGCATATTCCATTGTTTTCCTCGG
TGAATTCGACGTCATATTTCCCATGGAAGAAATCAATTGTATGTCCCACTTTAATACACC
AGTGACATCCACTTAAAATCTTCCCAGAGCTGACTACCTACAACTCCCTGCCCCACCCCA
CCCCCCACAATTATGTTGCATGTGTAACTAAAGTTCTCACACTTGGAAAAAGGGCCACTC
CACTCTCTATTTCTCACCAATGTTACATTATCCTATTACCTTGTTCCAGCACCTGCTCAG
TGCAAACAATTAGGATTCTGTCCTAAAGGCCAATTATCATTAGCTGATGGTGAGCTTTTG
TTAAACGGCCCTGAGGGACTCACCACAATGTAGATACAATCCCAGCCCTAAAAGGATCAC
ATCAGCCAGTACACAACTACAGTGTGTTTTAAAGATTAAAAGAGCAGGATCTGCCAATAC
AGATGATAGATAAGAACCTATGCATCCTATTTTTATCCCTGTTCTATTTACTACCAGCAG
CGATGCTCGGCATGGCAGCCAAGGTTTCTGTGTCCTGTGCCTGTAGTCCGATAACCTTTC
TTGGTTGTGTTTTATGATGCCATATGCTCTATCCTAAAATAGTGCTGAGGGTCCTCTGAA
GAAAAACTACCTAGCCGCTTTCTGAATGTCAGTGGAATGTTTAGAGACAGTAAGGTGAGC
TTTGCTGTAAACTCATTTTGACTCAGAGTTCTACTTGGCCAAATGCTAATTGTGTGACCT
GGGAAATTCATTTAATCTCACCGATCTTCTGTTTTGTGAAGTACAAAAAATGGAAATACT
GCTTCTATCTTATGATGTTAGTATGATATTTAAATAAGGTGATACATACACACCTTATAT
TAAATAAGGTGATATATACACAACTTATATTAAATAAGGTGATACATACACAACTTATAT
TAAATAAGGTGATATATGATACACACACACACACACACACACTTCTCATTGTTTTATTAG
TCTCGATAGGCTAGATCGTGTTGCAGTGAAAACAACTCCCAAATTTCAGCAGCATGACAC
AACACAAGTTCATGTCTCATAGTACAGGACTGCTGTGGGTCGTTAGATAAGCTGAGCTCA
TCACTGCGTCACTTCAGAACCCAAAGGGAAGCCATAGCTGCTATCTTGAACTTCAGTTAT
CTTTTATAGGTCAGAATGGCCCCACTCACAAAGGGTTCTGGCTGTGCCAACTGCAATCCT
ACCATGTGCCTGAAGACAGCAAGTCAGAAATATTTGGAGGGCACTAGTAATGTCTACAAT
ATTTGTTTCACAAAAATGAGATCATATTTTAGTCAGTTTTGTGAACTTTAATGTTCTCAT
TTAACAATATATTGTGGAAATCCTTCCAGGTCCTCTTATTTAGGTCTGACTCATTCTTTT
TAGTGGCATCATGCTATAAATATACCACAATTTATGCAGTCATTCCTTTATTGCTTGACT
TCCCAGCTGCTTTATTTTATTTTATTGTAATGTAAACACACTTAATAGCACCTTTATGTT
CTGGTACTTTTATTTCTATAAGACAAATATCTAGAAGTGTCTAAATCTGCCAAAAAGAAG
AAAACATAAGGCTATGTTTATCAGTCTATAAATCTCATTTAGAATGGGATTTATAGTTTG
GAGCAAAATGTAAAGAAACTGAATACTTTGGAACAACTAGAAGTCTCACTAATCTCTGAT
AATTTTCAACCTCTACCTAATCTGTCCCCTATTTATCCCCAGACATGAGCAGCAATACCT
AATCCTAAATTTTTTTTAACTTAGAATAAGAGTCTTCCTTGGATATTAGCGATACAGGCT
TTAGAAATGCTTAATGTTACAAGACTTTGCAGAAAAATTTCCACCAGACCAGATCTTCTT
TCTGTCATGTCCACAACGATGATATTCACTCTGAAAACATGGCCTATTTTGGAGATCCTT
TTTTTTTTTTTTTTTTTTGAACTTAAGAGGTAGACTACCCCAGCCCTCTTCTCATCAGTG
GTAATGTGGAAGAGAAAGCAGTCTTCCGAAATAATGCTGCAATCAAAAAACTACAGGAAT
CATATTCTGGATAGTTCTCCTTCAATCACCTCTTTCTCCACCTGTTTTATCTAAAATGAT
TCCAATCTTCCTTCTCATCATGTTGCTATCTGCTAAGTGTTCATAGAATAATTTTCACAG
AGCAATCCCCTTAGTAAGCATAATTATCACAAGCCTAGAAGTAAAACTACTTTCCATTCA
AAGTTTCAGGGAAACAAACCTCAGCTAAAATAAACAAATAAAAAATAAAAAACAAAACCC
CACAAAACACACAAAAAACTGCTCACACATTTAGATGTTTCAACTAGATTGTTTTATGCA
ATTGTTTCTGTAAACTCCTTGTCCACTAACTAAACTTGTCCCTGGAGCTTATATCAAAAG
TCTGCCAGATTTGATCAAGAGATAATAAGGGAAAAGCTAAAGCCAAAGGAACTTTCGCTT
TAGGCTTCAAAACACAGTTGGCAGAAAAACACTGTGGTGGAAAAGCCTCACTTGCGGGGC
AATCAAAGCTTGTCAATCATATGCAGGAGTGACATTCAAAATATTTAATAACTAGACGTG
CAAGAGTCAGAAAGAATATTCAATCTGTTGGAATAGATGCCAGCCATAAACAATTCATAC
AGCTGGACCAGTGCTGAGGCCCTGAATATGACCTCCACTTACATACCCCTAAATTTCCTA
AGGAATTTTCACTAGCCATTCACAGCAAGCTCTGATCACATCTCCTTGCTCGAAATATAA
ATGTATTATATCAAATATGAGACAGCCTGGAAGCTATATCTCCTCTTAATCACAGTCTTC
TCTTCCATTCCACTCCATACTTCCAGTCTAGCATCTGCAAAAAACAAACAAAAAACTCAA
ACCAAAAAATACCCCCAAAACAACAACAACAACACACACACACGCATAGCAGCAGCGCTG
CACCATTCTGTGTCCATGAACCATTTAGAAGTACTTTTTAACCTTGTTCTTAATCTGCAC
TTTGTAGATGAGCTTGCAGTTCTGGTTTTAACATACTGCACATTTAGAGCAAACCTGGAA
AAAAATAGATGCTATTCTTGTAATAAGAATATCACATATTGTTGATGTTTAGGGAGTGTA
TTGTTTCCTAGGGATGGTGTAACAAATTATCACAAAGTTAGCGGCTTAAAACAACAGATA
TTTATTCTCTCACTCAGTTCTGGAGACCAGAAGTTCAAGTTCAAGGTGGGCCAAGATCCC
TCCAGAGGCTCTTGGGGAGAGTCTGTTCCTCCCCTTGCTCCAGCTTCTGGTGACTGTTGG
CATTCCTGTGGCAGCAGTGTCACTCCCATCTCCGAGTCCATCTTCACATTGTCTTCTCCT
CCTCTGTCTGTCTCTCCTCTGTGTGCCTTTTATAAAAAGCACTTCTCACTGGATTTAGAA
CCCACGCAGAGAATCTAGGATAATCTCCTCATCTCAAGATCCTTAACTTAATTAAACCTG
CAAAGACACTTTTGCCAAATAAGGTCACACTCACATGTTCCAGGTGGGAGAGGCGGACAC
CATTCAACCCACTGCAGGGTGGATAGGAACAGGAAAGGACACATAGAAGCAGGGTAGAAA
TTGAATGAATAGCTTGAGTTCAAATCAAAGAAAAAATACTGGGTGAGGAAAAGAAGATTT
TTATAAAAATCTTTTCTTACATTAAATATGTATAGTAATTTCTATTTGAGTACACTTCCA
TTGCTTTGCCCTGTGTTGACCTTAATATTTTGTATTTCTACTGTATCTTTCTCCGTAAGA
GTTAAAGCACTTTTGTGAGCATTTTTAAATTTCTACCCTTAATTTTGATTGTAGGTTTCT
TTAAAGTCTCATAACAGCTGGGCATTCAAAATGGGGAGGAGCATAGGCAAGCAGAAAGCA
GAACAAAGCCTCAGTTCACAGGAGATCACACACTGCTTCTCACATTCAGCCTTGGGGGAT
TTCAAGGTCTGCAGTTGCCCTCACATCACCCTAATGGTGGGATCTTCTGGAAAACTCCAT
TTGCTGGCTGTAACAGGTCCTGCCAGGCCAATGGCTGCCCATCCTTGACCTCCCCACCCC
ATGAACTCCTAGTCTGCGAGCTTGCAGTCTCCCTACACTGCCACCACCACCACCACCACC
ACCACCACCACCCTCTGCCCCCTACTGCTTCAGATCAACTTTCTCAGGGGACTCCTCCTG
CATATACGCCATCTCTTCCACAATAATCACTGCAGAACTCCCTTTACACATGACCCTCCC
CACCCCACACCCCTGATGTTAAATGCATAGATCTCTGTGGCTACTCTTGGTTACAAACTT
CCACACGTTTTCAGCTGGCTGTCTTCTGTTATTCTTATATGTCCTTGTATTGAGTGCACC
CTCTTTCCTATTAATTTTTTTTTTGAGACGGTGTTTTGCTCTTGTTGCCCAGGCAGGAGT
GCAATGGCGTGATCTCGGCTCACTGCAATGTCTGCCTCCCAGGTTCAAGCGATTCTCCTG
CCTCAACCTCCCGAGTAGCTGGGATTACAGGTTCGCGCCACCACACCCAGCTAATTTTTG
TGTTTTTAGTAGACACAGGGTTTCACCATGTTGGCCAGGCTGGTCTCAAACTCCTGAGCT
CAGGTGATCCACCAGCCTCAGTGCCCCAAAGTGCTGGGATTACAGGCGTGAGCCATCACA
CCCAGCCCTTCCCATTAAGTTTCAAGTTCCATGAGATCAAGAGTCCTATCCATGACTTAC
TTTGGAATGAAAATATGTGTTCCTCTGGTAGGCTGATTTCTAGAGTGTGCATCTGAAACC
TCAATATGCATCCAAATCACCCGGAGGTCTTGTTAAAATGCAGATTCCGGGCTAGAGCTT
GAAGTGCTGCATTTCTAACAAGCTCTCAGGCACCTGGGATCTGCTGGTCCTTGGGGTCAT
ATTTTACGTAGTGGGGTCTTAGGGCACCCAACAAGTTTCAGAAGGGGATCTGCAAGTTAA
GTGTATCCTAAATAAGGGATGGGAAGGAGACTGTCATACAGCTAAGTGACACTGAGCGTG
ATCACAGGAGCTCGTCCTCATTTAGATCAACTTGGTTAAAAAAAAAAAAGCTACAAGGAA
ACGATAATAATGGACACCAGTAGTAATTCTTCACTGAGGCAGCATTCAGGGTACAGAGCA
GGGTCAAGAGGAAATGCGGGACAGTGCGCACATCAGCCCTGCTGCCTGCTGAGGCAAGGA
GGTAGTGCTGGAAGCTGCCAGATTCGGCCACCTTCCAAACTGCTGCCCATACTAAGCTAT
ATTCCATCCTGGGCCCTTCTTCACACACATTCTGTTGTAACAATAAGAGATGGCACTTCT
TAGCTTCTGAAACTTAAACTAATGATTCTCGAATTTAGTCTGAGACACTAAAATGCACAC
ATCTGCTAAGAACAGCATGGTTTCATACAACTTTCAATGGTGATGGAAATATTCTATAAT
CTGCCTTACCCAATGCAGTGGCCACTAGCCACATGCGGCCACTGAGCATGTGAATTGTGG
TTAGTGCAACTGAGGAAATGAATTTGAATTTTATTGAATTTTAATTCATTTAAATGTAAA
CAGCCACATGTTGCTAGTGGATACTATATTGCATAGCACCATTAGAGGCTGCAAACTCAG
GGAGGACAGTTCAGAAAGATGGATCCTCAAACAAGAGAAATGACTCTCCCAGGTAAACTT
CATACCTTTTATACACTTAACTTGAACAAAGGGCCCCTACAGCCCAGGGCACATCCTTTA
ATATTTGAGGCTAAGCTGGTGGCTGTGTCAGTGTTTGGTATGATACAATCACAATGCCCG
TTGGCCAATTAAGATAGAAACATACAGAGCCCTTTAGTATTCTGCAAGGGAAATAAAAGA
TTGCTTCAGTCTTAGTTGCTTTAATGAGGTCAGATGGGGTTTCTGCAGGTCCACTGTTCT
AACCTGTGGGGCAGAGAGTAAGGCGGAAAAGGCATGCAATTTAAAATACACATTTACGGA
AACATGTAATTTGCTGGTAAATACACAACCTCCTCTTTTCAGAAGGGAGTTAAGGGGTGA
TAGTTTGGAGGAGGGACCCAAGGAATTACAAAAGAGAATAACAAATGTTTGCTCAGAACA
CAATGCAGTAAATTCCCTGGTGCACTCAACCAGTATAACAAACAGGTCCTTTGTAATCTC
TAAGATAAGGCTTATAATTAGCCAGGGACCGGGTGACATGAATCTGACATGAGTAGACAT
AGTGGATTCACCTGTGGTTGGCCTGGCTGGTAGTCCAGCAAAAGGGGGGTGGTTGCTGAA
GCCCTCAATGGGTACCAAGAGGGATCGAGATCTAATTACAGAGACCTGCATTCTACATCC
ATCCCCCTCTAGGGGAGGCGATGGCAGCTGGACACCTGACTTTCCTAACTCCAGAATGAA
GATGAAGCTCTTATTGTGCTGATTTGTGCAGACTACTTGCAGATGAGAAGTAGTAGAAAT
GATAGAGTGGTAGAATTGGAGTGATCAGAAGCCTGTTGTAATACAGTAATTTAATATCCT
CAGTGGATCGTTGACCTTGTTACCTGTGAGGCAACTGTATGTGTAGAATTCGCCCAGTTG
GAGGAGAGACTAGCAAAGACCTGCCTTTTGTGGAAGAGGCAGTGACAGGGAATTGTGAAA
TTAGCTTTGAGGAAGTTCCTAGAAACAACTGGTAGTGACAGTGCATTCTTTAACTGACAC
TATTCCAGTAGGTTGGAAAAGAGGACAAGGGTGTGACTCAGAGTGAATGCAGTAGGGTGG
AAAGAACACAGGCTTGGGAGCAGGTACACCTGGCTGTAAACACCTGTTTCTCCATTTATG
CTTTGCATTGAAGTCACCTGGGGAGCTTGTTAAAGGTACAGACTCCTGGACCCTGCACTG
ACCTACTAAACCAGAATATCTGGATTTGGGGCTCTGTAATCTCTATTTTTAAAATAAGCA
CACAAGGTGATTGTGATATAGGGCTTCTCTAAGCCTTAGTTCTCTAAAAGGTGATATCGG
ACTGGCGATATCTGAGTCTTGGGATTGTTGTGTGAATTGGTGGTTTATTAGAAATAGCAT
GATTTTAATAAGGCAAATCCATGGCTGAAGAATAATAATTACAAGTTATTGAGCTTTGAT
TTGTTCTGCATGGTTTGTTAAAGGCACTGTTCTCCCTGCAATGCCAGCTACTCAGGAAAC
TGAGGCAGGAGGATCGCTTGGGCCCGGGAGTTCGAGGCTGCAGTGAATTGTGATTGTGCC
ACAACACTCTAGCGATAGAGTGACAGCCCATCTCTAAAAACAATTTTTTGTTTTGTTTTG
TTTTGTTTTTTAAAGAAAAGACCCTGTTCTCCCTTTGGAAATCCTGGTAGATGTCACTCG
CTTTGCTAAGCCTTAGTCACTGTGCTAAAACAGCTGGAGAGTTATTTGGCCAAATTAGCT
GACAATCCCAAAGTCGCAAATTGTTTCTGAGTTTTGATAAAATCAGCGTTTTCTTTTCCT
TTTTAATGACCCTGGCGTTAAACAATCTCCTTCGGGTCGGAGAATTTCTATGGGAGGTGA
AAACATCAATTATGTTGTAACAGGTTGTCTGCTCCAGTGAAAGTCAAGGGCTACGGGTTG
GACCCGCCGGAGAGGGTAATTTGCTGTGGCCCTGGAGGGGAGCTTGCACCCGAGGTTTCC
CAGTGCAGCGCTTTCCGTGTGAAACATTTTGCTTTCATTCGGCAGCTTTAGGCGTGAAGA
AAAGGGGGAGGGGGTTGGCGTTCCGCCCTGGAGCTCTTGAGAGTGAAGGTAGCTTCAAAC
CCAGCAGGCTCTCAGTAGCTGGTGCTGAGATTTCCGGAGGGGTGGGGCTGCCAGAGGAGG
ATGTGCACGTGAGACCCCGAGAGAGGTGGGAGTGGAGCTTCTCAGGTAGGACCCAGGAGC
GCCCTGCCTACCCCCTCCTCCGGCTTCGGGATCCGGATTGGCTGGGGCAGCGAGGTCGGC
GAGGTCAAGACCCTTTCGGCGCCCTCCCCGACCCGCCCCGCCGCGGCGGTGCTTATATAG
AGCGGCCGGCGCGGGCGGGGCGGGGGCATGCTGGCGAGGCCGAGGGGCGCGAGTGGCAGC
GCGCGGGGGCCGGAGCAGCGCCCGGCCCCGGGCGCCCGGGGGCCGGATGGCGGAGCCCAC
GCGCTCAGCGAAGCCGGGGAGGTTTGCGCTCCGTTCGCCGCGCTGCAGGGAGGGCGCGGT
GCCAGGCGCGAGCGCCGAGAAACCCAAAAAGAAAGCTTTTTATTTGCTGAGGATGAAGCC
CCTGAAGGAGCCCGCCCCCAACAACAACAACAACGTGTCCTTTGTGATCCACTGTCAACT
AGGCAAGGAGATCAAACACATTTGCAGCAACTGCAGTCGGGGGGAGGACGCCCGGGACGG
TGAGTGCCGGGGCCCGTCGGGGCGGCGGCGGCGAGCGCGGGAGGCGGGGAGGTGGCTCGG
GCTGTCTCAGTTTGGGGGCACCGCCGGCGTCTGTCGCCTGGAAAACTGCGGGGACATCCG
CACTCCACCCAGACATGACAGCCGCCCGCCGGGCACTTTGCAGAGTGCCACCCACAGCCC
AACCCGGGCTCGCAACCCTGCACATCCCATTGACGTATATGGTCCCCAAAATGAGGGTTT
TGAAACAGTTAAAAGAGCAAGTCTGGGATTTTCATTTGGGAAGCCGAGGCTTAGGGGATT
TGTCGGTAGCAAAAGCGCTGACTCCTGCTTTTTCCTTCCATGGGCTTCTTAACTGTTGCC
CCGTCCTCCTATTATGATGGGATACAGGGTTTGCTGGACTGCGTTACGGACATGGGCTTC
CTTCGGGTGGCATCAGTTTGGAGAGGCGGTTTGGCTGCGGCGCCCAGAGCCCTAGAGACT
TGTGGAGTTGTTGAATGACGCCTGTTTAGAGTAAAACATGGCTGTGATTTTTGGAGTGCC
GCTGCTGGTCCCTGCTGGAATGATGCCCAAAGACCAAAATGTGGAGAGGTGGGGGAGGGG
GCGCGCAGCCGCATCTTCCAGGTGAGCCTGGGCGTGTGCGAGCCAGAGCTCCCGCAGTCT
AATCTGAAGTAGAGCAGTGAAGGCGTGCCGGGCTGCCAGCGACTCTGGGCAGGAGGAGCC
CAGAGCGAGGGACCGCCGGCGCGGACCAGGCAGAAGCCTCTGCAGCTGTGGACGCCCCTG
TGTGGCTGTGCATTTGCGCGACCCTCCAGGCGGTTCCCGAGCAGCTCACCGAACAGGCTC
TGCAGGGCCGCTGGAGGTCATGGAAAAGTTTTAGGCAGCAGATTTTACATTGAAAGCCTT
AGCTACCGGCCGACCTGAAGCTCGTCTCCATGCCTGACACGCACACCTGCTTGGGCAGGC
AGATTTTCCTATCAGCTAGGCAGGTTTTGCTGTTCCTTTTGGAAGAACAAACATTACTTA
GGATCCCTCCCGTTCTTAGTCGGCCTCTGAAGTGCAGAGTAATGAAATGACTCTGGCTTG
GCTAATGTCTTTTCAAAATTAGAGTCCTGCTAGCGTCATTATCGTTTTCTTTGATTAAAC
TGCAAGAGAGGTTGTGCAGGACACCACCAGGCATCCAAGAGGAAAACTGGGACGGCACTG
GAGGAAGGCGCACACACAAAACACATGAACGCCCCTGCTATTAGGTGTAGGGGGGATATA
CGTTTCTGAGAAGCACACACTGACTGACATGTGTTGGTTACTACATCAGCTGATAACATC
GAGACCTATGGAATACAAATGGATTAATCAGATGACCCAAAGCCAGACCTTTCCCATGTA
ACGCAACAGAGCTTGAGATGCAGGCTAAAATGGTTATTAAATGTCAGTTGCTCTCTTGAC
TGAATTGCTGCCCAGATGGGCTGCTTCCACAACACTGGGAGTTTATTTAAATTAGTGTCT
GTAAATGCTGCTGCAGTGAGGAAAGGTATATGTCCATATTCAAGGATGTGTGTTTACAAA
TGTCATTATGAGTGCTGTCACTGGTAAATGCGGTATACCCCGTCAATGGAGACAGGTATG
TATTTTAACCTACAGCACACAGTTCTTCTTGAAACGTGCGTCATCTCCACAGCCTCACAC
ACTTCCAAAAAGCTATGTATGGATGCTCACATATCACCTGATAGGATTATTTACCCTCAA
AGGATTCTTAAATAGGGGAGACCGAATGTTATAGTGCCTAATTTTTGCCTAATTTCATGC
TGCTAATCCTGCCAATCTATTGTGTGGTGCACTCATTTAATCACCAAAATGGAGTGAGGT
CAGGAGTTTAACCCTTCTTCTTTTACTGCCAGAAACCAAAGCAGCACTGCCCACTGTGGA
AGTTCCAATAAAATTTCACTTTGGGCAAGATTGCCCTCCCATGATAGTCTGTAGGGAGTG
GATGTTCTTTTAGATAAATTCTCTGGAAGCGATTTGCAATTTGAGTCATATTTTCTACAT
GCCAGGAGCACCAGCTATTTTAAAACATTTGTATGCTCAAGATCATAATGAGCCAAACAG
ATTTCCCCGATGTCCTGTTTGTTCAGGCTCTATAGAGGAAGGTGCTTCTTAAGGTGAGGC
ACACCTGTATTATGTCCAGTACCAGAAGTGTGCCTGGTTCCTCATTCATCACCGAAGAGG
CCACTTGGTGGCACCCACAGAAAATTCTGATACAACTTGAAAGCCCTTCTAGAAATTTTA
CACAGATGAAATTTTACAAAGGTATTGTTCACTGAGTTTCTTTCACACTTAATTTCTTTG
CATATGAAATAGTTATTTAAAGCATATTTTAATAACTTGCAGTTTAAAGACAATCTATAA
AGAATAAACTTTAAAGGATAAAATATGTCTGGTTATTGAGAGGTACATAAAAGGTGAAAT
TACATTTTAGCAATTATCTTTTTACTCAAGAGTTTTTTTTTTTTTTCCTGGTATCTACTA
ACTAGTATTAAAGATGTTTTGCTAAACTTATTTTAAGTAATTCTGTATTGTTAAGAAACC
ATAGAACACAATTCACCATTAATGGCCAAAGACAGTTTTTGTTTCCTTCCGTCTTTGCTG
TTTTGGTTCAATACTAAAGCTATTTTCAGGTGAGGAAACAAGCTTACATAGGAAAGCCAC
AGAGTAAATACAGGGGAAAACAAAGACTCACACCCTCATCTGTTTCACTTTAAAACCAAG
ATGCGGCTGGGCGCGGTGGCTCACGCCTGTAATCCCAGCACTTTGGGAGGCCAAAGCCTG
TGGATCACTTGAGGTCAAGAGTTTGAGACCAGCATGGCCCACAGGATGAAACCCTGTCTC
TACTAAAAATACAAAAATTAGCCAGCATGGTGGCACATACCTGTAATCCCAGCTACTGGG
GAGGCTGAGGCAGGAGAATTGCTTGAACCCAGGAGGTGGAGGTTGCAGTGAGCCAAGATT
GCGCCATTGCACTCCAGCCTGGGTGAAGAAGTGAGACTCTGTCTCAAAAAAAAAAAAAAA
AAAAAAAATGCATCAACAACAACCAAGACACTTTCCACTGTACCTACCATCAAGTTGATT
TTTTTAATGGCCATTTATCTCTGCCACCTACACTGAATGTGGAACATTAGGTATTGTGGT
GTCTGTTTATATCTGTGTGTGTGTGTGTGATGTATACATGTGCAGTCTCAATAAGCTCGG
TTTATTATGGTAAAGAATGAGAAGGAATTGCAGAATTTTCTGCTGCATTTAATTGTTTTT
TCCCTCCTTACCTACTTGATAGAGAGGCTGACTTTAGTGGGGATAGAGGGAGAGTAATTT
ACAACCAGGTAGATTAGAAGTTATGGACGTCATAAAGCCATAAGAAACACAGCTAAGTCA
TCGCTGAACTTATATTAAAAGTTAATAGGAGCATATGATTTAATTTACAAATAGTTAAAA
ATCAAATTTAGAGAAAATCTAGAAAGTGAAGTATTTTCTGTATTTAATTTCATACACATT
TCTGTGTGCATTTGAACTCCTTTTGAGTCCATTAATAGTGAAGAATAATTTTAGGAATTA
TAATATATTTAATAATTATGTATTAAGATGTAATTTCAATAGAAATAAAATATTTTAACA
GTTTTTAAAAATATCTTGAAGCCTCTCAGTCTTATTTTGTAATGACACTTAAAAAGTAAT
AAAATGATGGATTTAGAAACAAGACGTATTGATTGCAACTGCTTGTCAGTGCCTTTTACA
TGTAATTTATCAGTAGATCACAGTTGTCTTCATTTTACTATATATGATTCCTATTTTTTA
AACATTTATATAGAAATTTACTAATCCATGGACTTGCTAGATGTTTTCCCAAGTTTTGTT
TTAGGGATTAGAAACATTTAGCATATTTTCTAATGGATTCCAATGTGAACTTTAGGAATA
ACAATTTGTCATACTAATTCTCTGCTGTACTGACTGTAGAGTTCATCCATTGAGACAGCC
TTTTAGGAGAGAATGCCCTGTGAGTTCCTGTGGATCACATCCCTCATTTTGCAGGTGAGA
AAATGAAGATGCATAAGGATTAAGTGAGCAGTCTACCGAGGTCGAACCACCATTTGGTGT
CAGGGCTGCTAACAGAACCTGTCCTTGAAGAGGGAAGCAGTTTTCAATTGGGGTTCACAG
CTGAATTCTGGAAACGTACTGCCTGTTTTCAGTGTCTCCTCTGCTTGCTGGCTGGGTGAT
TTGGGAATATTACTATATTAGTTGTGGGGATTCAATGAGATATTTGGTACAAAGCATTTA
GCATGGCGCCTTGCAAGAGAAAGTGCTTGAGAAATATTAGCTGCGATTGCTAGCGTTTGT
ATTGTTACCCCCCAAGTCCAGTTTTGCCTTGGGCCTTTCCCCCTGCTATACTGTGCTGCT
CTGCCTCTTCTGTAATTAAACTTCCTTGGATTGAGTCCAAGATGAGAGCACCCACTTCTT
CTCTATATTTAAACATATATTTCTAACAAGACAAATAAGGTAAGGGTCAGACTGAGGACA
GAGTGGTAGGTTCCACCTTGGGCAAGAGAAGGAAGGTCAGGAAAAGCCTCTTTCAGTTTC
AGAAGCAGTTCAGATTGCATCCACTTCCAAAGGAATTCAGATTGCAAGTACCAAAGATGG
CACAGGGTTTTTAAGCAGAGGCGATGTGACCAACTCATCTATCTGTTTGTTTATTTATTT
ATTTACTTATTTATTTGAGATAGGGTCTCACTCTGTTGCCCAGGCTGGAGTGCAGAGGCA
AAATCATGGTTCAGGCTATCCTCCCACCTGGTATCTGGGACTATAGGCATGTACCGTCAC
ATCTAGCTAATTTGTGTATATATATACATATATTTTAAACTTTTACAGTTGAAATATATA
TATATATATATATATTTTTTCTTTTTCTTTTTGTAGAGACAGGATTTCCCCCACATTGCT
CAGGCTGATCTTGAACTCCTGGGCTCAAGCAGTCCACCCACCTCAGCCTCCCAAAGTGCT
GGGATTACAAGCGTGAGCCGCAGTGCCTGGCCCAAGATGCCCTTTAAAAAAAGTTTATTA
TGAAAAATTGTACACATATGCAAAAGTAGACATAATAGGATAATTAATTCCCATAGACAT
ATCACTCAGATTCCCCTACTCTTGTATTATGTTAAAGCAAATTTGAGTGAGTTTTTACGA
TGCTGTTGCTGTTAGTGCCTAGGCAAGGACCAGACAAGACAAGGACCCAGCTCCATGCTG
CTCATAGCTCAACAAAGGATGTTTAACGACCTTGAACAGCCAAAAGACCAAGATTCTGCA
ATATCTGTTTCAGGCTCAGAGTATGTCCAATAATACACTTTCAATCACCAGCAATTCAAA
GTCAGCTTGCCTTATTTTTAACATAACTTTGAGCTCATATATAATTTTACTAATAATTTC
CCCTTTTGTTCTAATATTGCTCTGACACTTTACAGACATCTGTAAATAGTCACTTAGTTT
AGGAGAAGACATATTTAAACAATTTGTGAAATCTATAGCTTGAAATATCCTCATTTGTCT
AAAGGAGATAAAAACACTCACATTGAAAAAGGTAATAGATAAAATATATCCATAAAACTT
TAATGGGGGTGGGTGAAAGGATCAGTACTTGTTTCCTAGCCCTAAACTTCAATTTCTTCG
GTTCACTAACTTATATATGAATGGTGAGAACTTTTTGGACTTGACTGGGCTTTGGGGCCT
TCTAGAAGTGTCTAAAAGCCTGAAGGGTGGTAGTCCATTGAGCCAGTTAGGAGCCACCAT
TGATGATGTTCAATGTGGTACTGCTGGTGGACAGGCTACCTGTGCCAGGGGGACAGCTGA
GCTGAAAGCCAAGAGATAAAGGTGAGTTTGTTGAAGGCCAGGTAGCCAGAGAGAGGGGCA
CAGGAGACCTTACTTCACCCCACAGGCTGTAAGGGAGAAAAGGTAAGTCCAAGGAGGCAA
AAGTTGCAATAGAACCAGGAACTAAACAAGAATCCAGTTGTTGGTTTGGAAAAGAAGAAG
TGAATTATAGAGATTTTCAGCCCAGGGGAAAAAATCAGCCAGAAGGTTAGCAGTAGACCA
TTCAAGAGAAGTTATATGATGATTGTTTTTAGTGTTGTATTATTTTTATACCCAAGTCCA
GAGGAAGGATAGAACATGGTCATTTGTTTATTCATGTATCAAGCATTGATGCCTACAGTG
AACTTACGTGTGAGTAGAGAGGTAAAGAATGAGTTCCTGCTCTGAGAGAAACAGTCCAGC
GAGGGACGTTGCTGTGACAGGCAGACTCAGGATGTCATGGACACGTAGGTGGGGAACCCA
TCTCCTCCCTGGGGGTGAAGGCCAGCAGGTCATGTAGGACAAGATGGTACTTGGGCTGAA
TTGAGTAGGATGAATAGGGTTGGGCTGGCAGATACCTGAAGGAAAGAGTCACTGGAAGCA
GGACAAAGACCAAGGGTAGAGAAAGGTCAAGAGGCCAGAGGAGGGCATTGAATGCTGCTC
TTCCAGCGAGGGTCTGTCCTATCTCCTCATGACTGCTATGTTTCTAGTGCTGAGAACGGT
GCACAGGTATTATCCACTTAAGATATGTTCAGTACATGAATGTACATGTTCGTTTATTAT
GGATCTAGTCGATGAATGTGTGTCCCTTTATTACAGTGGCTGTAAGGACAGTGGTGTGAT
GTGGCTGGGGGATGGTGAGAAGGGCACCTGGGGAGATGGACAGAGGCCACATACCAAGGG
CCTGGGATACCACACTAAGGAGCTGGGACTTGCTCCATGACGGGTTGTAGTATTTCCTGG
AGGATTTTTTAAAAAGCATTTTTATTGAGATATAATTCACGCACCACAGAGTTCACTAAT
TTAAGGTATGTAATTTAATAGTGTTTAAGTCATAGAATTGTCATCCATCACCACAATCAA
TTTTAGAACATTTTCCTTACACCTAAAAAGCAACTCTGTTCCCCTTAACCTATCCATTCA
TTATTCCATTCCCTACACCCCATCCCCAAATCCCAGGCAGCCACTAATCTATAGGTTTCC
CTATTCTGGACATTTCACATAAATGGAACCATGCAATATATGGTACCTTATATATGGTAG
CCATGCAATATATGGCTTCTTTCACTTAGCACAGTGTTTTCAAAATGTATTCATGCTGTA
GCATGTATCAGAATTTCATTGCTTTTTATGGCTGAGTAATATTTCATTGTATGGATATAT
CACATGTATTCACCCATTCATCTGTTGATAGACATTTGGGTTGTTTCCACTCTTTGGCTT
TGCTGAACATGCCACTATAAACATTCATGCGCGAGCTTTAGCATGGACACAGGTTTTCAT
CTCTCTTATGTATGTACCTGGGAGTAGAATTGCTAGATTGCATTGTAACTCCATGTTTAA
CCATTTGAGGGTCTGCCAGACTCTTTTCCAAACTGGCTGCCCCATTTTACATCCCCCCAG
CAATGAATAGTATATAAAAGTTCAGTTTCTCTGCAATTTTTCTGACATTTGTTATTATCT
GTTATGGATGATAGCCACCCTGCAGGACTTTTAAGAAAGAAAGTCAGAAGGTTCTAACTG
ACTGAGTTGGTGGTCAAGAAAAAGAGTTAACTCAGTCCACTTAAGAAAACTAGTGATTTT
AGACACCTTACATAAATGTATTTATATTACACTTTATAGCTTGTGTATCTTATTTCCTTG
TGGTCATCAGAACAACCTTTTACAGCTGGAATTACTCTTGTGACCATTTAAGAGAAGAGG
GTCAGAGAGTCAGAGTAGCTCATGGCTTCCTAAATGTCACCTGCCCATGCTGCTGCAGCT
GAGCTGTCTGTCCGGTTCTGGCTCCCACCTTCGGGCAATCAAGCCACTTTCAGCTGCCTG
GAGATTCACACTTTACTGAACCTCTGAGGAGTGACTGTTTATTTTGGCCAATTAAGTTTA
ACTTCTTAAAGCAATTAATTAAATGTGAATATGATCATTCAGGGAAATTTGGGCAAAGAT
GAACACCCAAAGCAAACCGTCAATTCATTGAAAAGTTGAAGTGGAAATTATCTGATGAAG
AGGGTGTTTGGTTAGAATGAGGAGGCCGAGGGGACCTCCGACGCCTCTACCTGCTTTTAA
GTTTCTTCCACCTGTAAAATGAATTTACTTCCATTCTGCTGGAGGTGCCTAAAACCTATC
TAGATCAGGGGTTAGTAAACTATGGCCCATGGGCCCTCTGCCTATGTTTGTAGGTTGAGA
ATGTTGTTTGCTATTTTAAATGGCTGGAGAAAAATCAAAAGAAGGAGAATAATTCATGAC
ACAAGATACTTATACGAAATTCAGATTTTAGTGTCTGTAAATACAGGCTTATTGGGAAAC
AACCATGCACAATTGCTTGCACACTGTCTATGGCACCTTTCAAGTTACAACTGCAGACTT
AAGTTGTCACAGAGACTAAGTTGTCACAGAGACTCTCGAAGCTTAAGATATTTATTCTCT
GGCCTTAAAAAAAAAAAAAAACTTTGCCAACTCCTGGTGACATCAAAGTTGCTGTAAATA
GAAAGTATCTCTCCTGTCTGGGTGCGGTGGCTCACACCTGTAATCCAGCACCTTGGGAGG
CTGAGATGGGTGGATCGCTTGAGCCCAGGAATTCGAGACCAGCCTGGGCAACATGGCGAA
ACCCCGTCTCTACAAAAAGTACTAAAATTAGCCAGGTGTGGTGGTGCATGCCTGGAATCC
CAGCTACTTGGGTGACTGAGGTGGGAGGATCACCTGAGCCCAGGAGGCAAAAGTTGCAGT
GAGCTGAGATCACACCACTGCACTCCAGGCTGGGCCATAGAGGGAGATCCTGTCTCAAAA
TAATAATAATAATAATAATAAAAATAAAGTACCACTCCTGACCATTTTAGCATCATAGTC
TGATTTTAGAATTGAAAATGACCCTGTAGATTATCCAGTGTCCAATTACATATCTGTGTC
GTTCACCTGAATTGCAGTGTTGGTCTTTTCAAAAGCTATTTGATGTTGTGGGATACTCAG
AGGCACAGGTTTAAAATGAAAATCAGCCTACAAAGAAATAACTGATCTGAATTCAGTTTG
TGGAGTATCTTTAGTGTTCCCACTCCCACCCTGACCTTTATGTGGGCTTCAGGCTGGCAC
ATGTTACAAAGAGGGATGACTTTTCTAATCCCCACCTAAGAGTTAATCATCTTGACTCTG
TTATTGTTTCAATGTGAACTTTAGAACAATTGCCTCTGCTATTTTGGCACATGGAGATTT
GCCTCCACGGTAATTATTTTGCAACCCACAAAAGTAATTATAAAATCAAACAATTTTCTT
CTAAACAAGCTGTAACCTCAGCAGAGGCTCTTGGGGGGAAAAAGTTCCCGTTCTTTCGTT
CTCATTTTTAGGACTGTGACATTCTGCTTCCCTTGTCCCCTTACCTCGGTTCTGAGGTTA
TTTCAAGTACAATAGCAACCTGTAGTGAAGCACCATCTTCTTTTGATGCAGTCTCCTTGA
AACAGTAGCACTGCTCCCTGTCTATGAGCAGAAAGAGTGCGGAACAAGTAACAGAAGGGG
AAAGCAAAAGTGAATGGAATTCTTCTGGCCATGGAAAGTAAAAGAAAAAAATGGGGTCGG
GCACAATGGCTCATGCCTGTAATCCCAGCACTTTGAGAGGCCGAAGCAGGCAGATTACTT
GAGGCCAGGAGTTCGAGACCAGCCTGGCCAGGATGGCAAAACCCTGTCTCTACTAAAAAT
ACAAAAATTAGCCGGGCATGGTGGCACTTGCCTATAATTCCAGCTACTTGGGAGGCTGAG
GCTGGAGAATCACTTGAATCCCGGAGGCAGAGGTTGGAGTGAGCTGAGATCGAGCCACTG
CACTCCAGCCTGGGTGACAGAGTGAGACTCTGTCTCAAAGAAAAAAAAAAAAACGGGAAT
AACAGCCTACCAGACTCAGTTGCATATTAGTTTGAATTATTGAGAGATGCATTATAGGGA
GATGTTGCTGATTCTGAAGGTGTTCTCAGTAAGATTTGGCACCAGTATGTCCTCGCACAA
CTTGAAGGCTGAAATCTGCTGCACAATTAGGGACCATCCCTCTCTGACAGGCTGGACATC
TACCAGAATTAGGTTCTTTCTTGGAAGACTTGAAGTCTGTTTATGGGCAACTGTTTGTTT
GACATATCCAGTGGAAACTATAGATTGTGTTTACTTATGTTTGGAAACTGTCACCGGTCT
GATGAGCTGACCTAATCCACATGATGAGAGGATGTGTAGAGAAGCAGATCTTGGCTGCAG
GGACATTGCTGATCTGCTACATTTTCAAGAATCACGTCTGCAAATTTCAGTAACTCACTG
ATTTATGCATCCCTTTACCATCCCCCTGAAAAGTCAAACAGGCCACCAGACAGGAGCTCA
TCATCCTCAAAATGATACAGTGAACCTTTTTTGCCTGCCCAAAGCCTTAATGTGCTCATA
TCCAGAACAAATAGTATGTGGCTGTTTTCTACTAGTCATGATATGAATTATTCATGCACT
ATTAAGCAGCCTGTGGTCGGAACACCACTACCCAAAGTAAAACTCAATACAAAAGAAGAG
GCTTTAATATCTGCAGCTGAAAATGCCCTTTGCCGTGGGAGTAGAAATGATGGGCTACTG
GACCCCTCCCATCCTTGTCCCAGGTCTTTGAGGTTGAATCTGTGAATATCAATGCAGATT
CCTGTGGTAAGACACTAGAAATGGCTTGGAATACCTGAAAAGTGTAGTAGTCATTGGGCT
GCATGCCTAGGTTAATTTTTTTAGTTTTTCTAGAGGGCAAAAGAAGGAGAACTTATACAA
AAAGGAGTATCAGGCCAGGCCCAAGCTGGTAGACTGCTTGAGCCCAGGAGTTCAAGACCA
GCCTGGGCAACATAGTGAGACACCATCACTACAAAAATACAAAAATTAGCCGGGCATGGT
GGTGCGTGCCTATAGTCCCAGCTGCTTGGGAGGCTGAGGTAGGAGGATTGCTTGAGCTGG
GGAGGTTGAGGCTGCAGTGAGCCAAGATTGTGCCACTACACTCTAGCCTGGGTGACAGAG
CAACACTCCGTCTCAAAAACAAAACAAAAAGCAAAAAAGAGTATCTATAGTCAAGAAATA
AAAAGTAAAGAAACATATAATAGAAGAGTTATTCTTTGGAAAAAGAAAACTTAACAAGCA
TCTTGGAAGACGCCCATATACAAACCAGATAAAAGGGAGATTGCTCTGGTTTAGGCCAGA
TGGGCAGGCCTCCCCTGACATAGTGCCGCAGAGTCCTGGAATTTTTCAGAACTATAGTTT
AAAAGTTGTTCCCTGCTGTCCTCCATTTAGATGAGATACACTGTATTGTAGGGTGGCACT
TGCATCTCTAGAATATAAGTATCACCTCATAATAGTGGACATTATACCCCAAATTTAATT
CTAGGAAGACGACATCTAATAGAATAACCTGTGATGTAAGTCAGGCATAACCAGATAAGT
CATATATTATTTGTGTGTGTGTGTGTGTGTGTGTGTGTGTGTGTGTGTGTCTGTGTGTAT
GGGTGTGTATGGAATGTCCTAGGGCAGAGTTAGTTTTGGAAACATGTATGTATTGGCTAA
AGAATTACATTACATCATATAGAAATTGGTAGGAATATAACATTTTTAGATTCAAATTAT
TTCCAGAAGAATGTTTAATCTCATGCCAACGTGAATAATCACCTCTTTAAAAAAAGCAAC
TGCTCAGAATGAAGTTGGAACAGTTGTATAGTCCCTGTGCTCTCCTCTTAACATTGTTGA
TGGTTCCAAAATGCACCCCTGGTTTTATAAACAAGAGTTGAGGACCAGACAGGAATGACA
TTTTGCTTTTAAGCCATAATTATGACAGATGGGTCAGCGTGCATTGCTAACTCCAAATAC
ATAATTAGCCATAATAAAATGGTACAAATTTGCTTTGAAAATATCATAGCCTAAATCGCA
GTCAGATTTAACTGGGAGAATTTCCACCATGATTTTAGAAAGCAAGTATGGCTTATTTTT
ATTGCAGAAATCTAAGAGTGCAATTCCTGGCAGTGTTTACCAGAGAGAAGGAATTAGCAG
CCTCTGGAGAGGGTTAGGAAAACAGAGCGCCCCTGGGAATCAGGCTCTTAAGTTTCAGTT
CCAGTAGCCTCCAAACCAACTGGGCTCGGACAGGTCATTCAGTCTCCCTGTGTTTTAAAA
TTCTGTGATATTTTAAAATTCTCTGTTTTCCTTCTTGCAAACGGGGCCCAGGTATAGGAG
GGTCAAGCTTTTTTTCCAGAGGGTCTTGAAAATATGTAGGAGGTATCTGGAGACTTTTCA
CAAACAAAAAACACAGGGAGTCTTGTGCTTTTATATCCATAGTGCTGGCTTGTAGAGAGG
GAGGAAGGAGACGGATTTCTCTTTTCTTCCCGTCTTCTCCTCTCTGTTCATGGTGGTGGT
GGGTGGGAGAATGGAGGACCAAACAGGCATGTATGTGTGATTCACAGGGTGGGAGGATGA
TAGCCCTTTCATCTCAAGGTGAAAGCGCAGAGGGAGCCCTAGAGCTAGAGGAACAGATGG
CAGCGTTGTTGCTGCTACATTGCTTCTGGGTGTGCATGTCCTCACCCCGTGCCCAGCCAA
ACCTCTTCAGACTGTGCAGGTCACAGAGTAATGGCCAGCTCTAAAGATCAATGTCCTGAA
GGCTGCTCTAGACACCAGAGTACCTTGCTGATGGCCAGTCCCCTGTCAAAAAAATAAAAA
TAAAAATAAAAAATAAAAAAAATAATAACAAGTCTGCATGTCTTAAGCAAAGGTGGTTGG
GCTGAGGTTTCTAGGAAGTACAGATCCTTTTCAGAATTCAGTCCTCTGCAATACAGCTAA
ATCCATAGGTATCACAGAATTTTAAAAATGAACAGCTGGGTCTATGACTTAGGGATATAA
GGGATTAGAGAGGATTAGGGACTGGTTGGGAAGTGGGTGGGGAGAAAGAGGGTACCGGGT
ACCGAGTACCTGCTCCTTTGGTCTCTTGCAAATGCTCTCTTACTTTGCTTGCTTAAGGAT
ATTCAGAGTCACTATTTGTTGGGGTTTTTTCTTTCTTTGTCCTGCAAAAGTTTAAATTAG
CCTTATTGCTTGTGAGAAAATAATAATTTTCTGCCTAGTGTTTAAATATATTGAGGTCAG
TACTGTTGTATCCAGTCCAAGGTGATAAGGCAGAAAAGACAAGTTCCTTCATTTGTCTTT
TATGCCAACGGGAAGTGTGGTCTGGCTAGTCCTCGGGTCCATGTTACTGCAACAGAAACC
AGCAGAAGCTGTGCTCTTCCTACCAACACTTCTCAAGTTAAGGGGGCTATGTTGTGCTTC
TTTGCTATTTAGTGTCCCAGAGCAGCTCTGATTACACTGTGAGAAACTATAATTCAAGTT
CTATGGTTCAATGTTGAGGTTTTTGCCAACTTCAATGAGATGTTTTCCAAAATGTGTTCC
ACCTAACACTTGCTGCACAGGATGGTAACAATAATATGTGGAATTTTTTTTTTGAGACAG
AGTCTCACTCTGCCACCCAGGCTGGAGTGCAGTGGTGCAATCTAGGCTCCCTGCAACCTC
TGCCTCCTGGGTTCAAACGATTCTCCTTCCTCAGTCTCCCAAGCACCTGGGATTACAGGC
ATGCGCCACCACACCCAGCTAATTTTTTGTATTTTTAATAGAAACGGGGTTTCACCATGT
TGGCCAGGCTGGTCTCGAACTCCTGACCTCAGGTGATCCACCCGTCTAGGCCTCCCAAAG
TGCTGGGATTACAGGTGTGAGCCAACGCGCCTGGCCTGATATATGGATCACACTAGGGTG
GAAAACTGAGCGGAACAAAGTTAAGCAAATGTTTTTGTCTCAGAGCCCCTGGTGTGAAAA
TGTGCATTGGTAATCTCTAAGAACAGGGTATAGATGCTTCTTTACCCACATGCATTTTAT
CACACATATGTCTTGTTTTTTGTTTGTTTGTTTGTTTTGCAGAGTGCCACAGGTGACTAA
TGTCCTAGAGGAAAATTAATGTGCTGCGTTAGAATCTTCCAATAGAAAGTACTGTATTGA
CTGACTACATTCCCACTTGTGAGAGATAAAGAAACACACACTGAGATTCCTTTGTGATTT
GTTCTTTTCTACCAGAAGCTATTAGCTTGAAACTATAGCATAGTAATTGAGAAGAAATGT
TTCCACTGTTGCTGGACATACTTATTCAGTGATTTTTAGTTAACAGAGATATAAATGCAA
ATTAAATTATTATATCAATCATACTTTTGCTTCAATCAATCCAGGAATCAGGAGCTTCCT
CTTTTCCATAGCAGGCAGTATGACAGAATGATAGGGCAGGGTTGATGCTTCTGGAGACCT
TGTGATTGCAATGCCTGGAATATTTCGGGTCAGCGTTTTTCAGGCTGAGGACTGTTGACA
TTTTATGCTGGATAATTCTTTACTATTGGGGAGTGTCAGGTGCGTCCTGTACATTGTAGG
ATGTTTAGCAGCATGCCTGGACTCTACCCACTAGATGCCAGTAGCACCCACCTCCCATTT
GTGGCAACCATAAGTATCTCTAGACCTTGCCAAATGTCACCTTGGAGACAAGATTGCTCC
TGAGTTGAGAGCCACTGAATAAGGAGCAAGGTGGGTACTGCTGACCACGAGTGAGTTCAC
CAAAGCAAGAGTTCAGTGTGGACTAGTGTCTAGGAGGAGGCTTTGTATGAAGAGGCTGGT
TTGGATTAGTAGATTGAGGAAGGGAGAAATGCTAAGTGGGGGGAATAACATGAACACTGG
CAGAGGGAAGGAAGGAAGAGTAGGTGTACTGGCTTTTTGGATATTAGCAGTAATAACATT
GCTTATTCACTTATTATGTGCCAATTATGAGAATTAATCTAATCTTCCCGGGATAGATAC
TATTTATCTCAATTTGGTAGAAAAGGAAAATGAGGCTCAGTTGAACTAGATAGTATGCCT
GAGTCTCACTGGTAGTAAGTGTTGGGGTTAGAGTTTGAAACCAGGTTTCTTTTAATTACA
AGACTGTATTAAAATGATATGAATTTGAAAGAACATCAGGTAAGATTAAAGAATGTTAAA
TTGTAGACAGAAATGTCTGGACTTCAGGGGATGCCCTGCATAAAGTAACGGCAGAGTCTT
CAGCAGAGGAGTGGTTTGGTGAAAAGGGCATATTGGATTCATCTCGCAGCATCAGCCGTG
CAGAAGGGATGGGGAATTGATTGGAAGTGGGCTGAGATGATGTGGGGCTGAGCAAGCTAT
AGTACAGGTGTGGAGGAGTGGGGCTTGGCATGGCTAGTGACGGCAGAATTTAATGGGCTT
CACTCATATAGTACTGCCATCATTCAGCAGGCAAAATACAAAGAGAAGGTAATTACTAGC
TCTCAAGATGGCTACAAAAATAGATGGAGGAGCATACTGACATGAAATGAAGCTACGTAG
CTAGGAGTACAGTGTTGAGTTGACATTACATATTATTGAAGAGTTTCAACAGGTGTTGGC
AAACTTTGTCTGTAAAGGGTCAGATAGTAAATATTTTAGGCTTTCACCATACGGTCTCTG
TTGCAATGACTCTACTCTGCTGTTCTAGTGCAAATGCAGTGAGAAGCAGTGCATATGTAA
ATAAGAATGGCTGTGTTCCAGTAAAACTTTATTTATAAGGAGAGGCAGCAGGTCAGATTT
GAACTGAAGGTCAGATTTGTGCACCCCTGGTGGACTCTCAAGTGTGACAGACAGAACAGG
CACAGACCCCAGATGTGCCACTTGCTAGTTGTGCGACCTTCTCAGACTAAGCCTCAGTTT
CTGCATCTGTAAAATGGTGAATCTGATAGCATCCACGTTTAGAGTTGGTGGTAGGATTAA
GTGAGATAATGTGAAGTGCTTGGCACTGACCCTAGCATATAGTAAGTGCTGAATAAATGG
TGGCTTTTATTGTTATTGTGGTTACAAGTATTATTTTTATACTCCTGGCCTTTTTTCCTT
CTTTATTTTCATTGTATTAAACGCATTCACACTGAATTCATGCTTGTGAGTGCAACAGAC
GTTTTATTTGCACTTGTTTTCTCTAGATTTCTTGAGTTTGAAGGATAATAAGGAAAATAT
CTGTAGTTCCTACCAATGAGGATTGTTATAAGTATAAAATTCATGTGAAGAAACTTACAC
AGAGTTTCCTGTCACTTAGCACTCAATATATTATAGCTAACGGGGAGGAAGAGAAGATGT
TGAAAAATAAAGTATTAAAATGCAGAACATAAAAAAATTACTTAGAAGTCTTGTGGAATT
TCAATTAAATAGGAAATCTGATGGGGGAGATTTTAGCATTCAGTGTACATAAACGGTTTA
GTTTTTCACGTTTGGAATCAATTAATTGCTTGGCTTTGTTAATTAGGGATTCCCTGAAGT
AGAATCCATTGCTCATAAACTAGGAATGTTAAAGCCAGTCAAGGCATTTGCTTTTCAAAA
TGATCTGTTTGTATTATAGCTGAAACAAGATAAATCACACATGTGAAACAGCTGTCTGTT
GGTACTGAAGAATAGTTTCTGTTCTACACCTTGAGAATACTCATTACAAACACTCATTCA
CGTGCTGAGACAATGATCATTCAGTAATGTATAGAAGAGGTGAAAGCAGAACTCACTCAA
CTAGGTCTAGTTTCTTTAGGATCATGTGTTCAGAGGATACAGACAGCAGGATTTATTAGC
CTGAGCACTATTGACATTTTGGGCCAGATCATTCTTTACTATGGAAGACTGTCTGGTGCA
TTGCAGGATGTTCAGCAGTATCCTGGCCTCCACTCACTAGATGCCAGTAGCAGATGTCCC
CCACCCCACCCCAGTGGTGACAATCAAAAATATTCCCAGATATTTGGCCAAATGTCTCAT
GGGAGGCAAGATTACCCCTGGTCCAGAACCACTGATGTAGATTGATGTTTAACAGTGCCT
GGAGACATTATGTCCCAACATATCCAAGCAATAATAACTTATTCATATTGGAATATATGC
CTGATTTCTCAGGATAGTCTTAATTTTAGGTATTCTGCCCCACTGATCTAATGTAATTGG
AACCCCATGTATTCTGATATTTTTTTCAATTTGAAAATAGAGTGACCATCCCTATGCAGT
GTTTGTCTATTTTAGGACTTAGCTGGAATACTTAGTTGGAATATGTTTATTGTGCCACCA
TTCACTTTTAGACTTTGTGAATTTTGCTTAGACAAATAGTTGATGTACTTCATACTGGTT
AGCAACATTGAATGTGGTTATATCCCAAGAGTGATGTAAGTCTACCACTAGTTTAATTGA
AACGAATTCTATTAAAACTTTAAGATGAGGGGTGATACAATTTTTTGATCTGATTCTTCT
CATATGAAAGCATGGTCATTGATTGTTTTTAGTAATATGCCACATTACATGTGGCTGGGA
AGGGATGACTTTTTAGGTGCATGAGGGGGGTATTGTTCTACCTGTCTAGCAGGACACCTT
TCCAGGTAAATTCTGGCACATTGGCTATATTCCCTGAAACAAGTTCATTTATTTTTAGGA
TGCATTTAATTTGTAAAATAAGATTGACATTACTCATGTCTTTAAAACAAGTATTAAAAA
TTGCCACTTTTCTTTTTGACTCACCTTTGCCCAAGGAATACAATAGTAGTAAGAAAAATG
AAATCAAAGTTTGCATTTCTTACTGGATTGACACCAAGTGCTAAATGTAAATGTCTGTTT
AACCTGTATTAAGATGGTCACTTACAGAGGATGTGGAGAAAGATGTCAGTATTTAAATTA
TCTTGAAAATATTTACAGTAAGAACATATGTAGTTTTCTGTATCACTATTCTGACCCTTA
TGGAATTTACTAGTGTAATGAAACACCCAAATTTCAGCATCAGGAAAAGCAATTCTAGAA
TATAATATGTTACCTAATGCTGCAGAATAATTACCCATGGAGATATATTTCAGATATTAT
ATAGCCTGTGAATAATTTTGCCAACTCATTCCTTAGTCTATTCTATATTTACCATTTGTT
AAAGAGACACATTATATACTGAATATCAGTACCTTGAAAAATAATTGTGGCCCATAGTAT
TTTAAATGTTGGCTATCCTAAAACGTTAAGTTCAGCTTATTTATTTTATTCAGAGTCTGT
TTATATGTAATAATGTGCTTTTATTCTCTTCTCCACTTTATTTTATAGCATTTTACTGTA
GCAGAAGACCTATATAAACAAATGACAAAGCATCTGTTAGCTTTGAGCCCTTAGTCCTTG
TGAGGGCTCATGATTATGATTATGCAGTAGAATAAATCCTATTGTTGCTATGTTTACAGC
AGTGTTTTCTAGATTCTTTTTATTTGTGCATACAGGATATCCCTGTGCCTTATATATTTA
TGCGATATTTACTTTGTCATAAAATTTTTATTGTTTGAGAATATGGAAGATGTTATGAAA
GATTTTTTTTTTTTTGACATGGGGTCTAGCTCTGTTGCCAGGCTGGAATGCAGTGGCACG
AACATAGCTCACTGCAGCCTTGAACTCTGAGCTTAGGTGATCCTCCCGCCTCGGCCTCAC
GAGGACTATAGGCATGCAACCACCATGCCCTGCCTAATTTTTATTTTTTATAGAGACAGG
GTCTCACCATGTTACCCAGGTTGGTCTTGAACTCACACAATCCACTCACCATGGCCTCCC
AAAGTGCTGGGATTACCGGTATGAGCTACTGTGCCCAGTGATATGAGAGATGTTTTGTTA
TTCTTTTATGTTGTTATTTTTAGTTTTGGTCAAAATTTCCCGTTAGAGGAAGTCTCGATT
TTGTAAAATTAAAAAAAGTTCTGCCTCTATTTCTGAAAGTCGTAAAAATGAACGTGACTT
CTCTTTCCCCACTCTTATGATTTCATTGTTTTTCCAGAGTGCTAAGGCATTCATCCTAAC
TTGCAACTACATATATAAGGAGGCAACTCTAGGAAGAATACGCCAGCCAGACCCCCCAAA
ATTAGGAATTACACAAAATTGCCTTTAAACTCTCTTATTTAAACTTTAGATTTTTAATGT
CAACAAAATTCTTCTCATTGCTTTTTGGCAGGGCTATGATTTGGAAGAATGAAATGAGAC
TATTTTCCCCTCTGTACCTGTTTCCAGCCCTAACCAAACTGTAGACATGCATCTGTTTGA
AGTGACTTTTCATTTTCACTGTGCAATGACTGCATACACTTGTCATATTCTAGCTACCAG
GTTATCATCATACTATTATACATGAGAGTATTACTGCCTGTTTTATGGACAAGTTGTCTT
ATATGGCCATGCTCTGTTAAAATGCACCATTATATCATTGATTCCTTCGGTAAACAGCCA
TACTTAGCAGTTATTGGCAATTAGATAAAGAAAAAAGAATTTAAGGCAACTGTATAATGC
TGTTTATTTCAAGCCGTTTATCCTAGCTGGTCAGCCTGAGAACCAGAAAGGAAAATGCTA
TATACAGGATTGATTCAATCTGTCAGAATTTTGAAGCTTAATTCATGCAAACATGGCTGC
TGGCATAAAAGTTGTTTCAACTTTTATAGTATGAACTATTCTAGAAAAGAACTTTCTCAG
TGCTATAAAGATAGAACTGACTTACTTTCTTCCTGTCCCATAGAGTGCCCTAAACAAAGA
ACTAGTTTATGACTTTTAATAAAATTGTTCATACTTTACACCAAATATAATAAAGCAAAA
TGGTCCTAAGAAATAATTTTAAAACCTCCGTATGAACTTATCTTCAAGAAAATCTGAAAT
TGTTGTCTTGTCTAAGCCAATAGATGAGTGTGTGTCCCACAATATTTTGAGTACTTGTGA
AGGACAGGACTTTTTCTTTTTTCTTTTTTTTTTTTGAGACGGAATCTCGCTGTCGCCCAT
GCTTGGAGTGCAGTGGCGCGATCTCGGCTCACTGCAGGCTCCGCCCCCTGGGGTTCACGC
CATTCTCCTGCCTCAGCCTCCCGAGTAGCTGGGACTACAGGCGCCCGCCACCACGCCTGG
CTAATTTTTTGTATTTTTAGTAGAGACGGAGTTTCACCGTGTTAGCCAGGATGATCTCGA
TCTCCTGACCTCGTGATCCGCCCGCCTCGGCCTCCCAAAGTGCTGGGATTACAGGCGTGA
GCCACCACGCCCGGCCAGGACTTTTCTTTTTCTAATGCACAAAGCTGCACACAGAGCAGA
TGCTCAATAAATGGTTGTTGAATTAAATTCATAAAACGCAGTTTGTTGGAGAAACCTTTT
GTTAAAGTACTTAATATAGATTTTTCCCCTCCAAACCACTTCCTCTCATATTTTATCTTG
GAGGTTCAGTTATTACTCTCTTAGAGAGCTGAGAAAGAGCTCAAGATGAAAAGCTACTGT
TTCTCCCCCAGTGGACATGTGGCTGAGTTCTGCAGATAATTAAAAGAAAAATTCCTGTTA
CTGGTATTAGGGTTGGGGCTGGGTTGTTATCTGAGTGTTATAGAGAGGACTTGTTTGCCA
GACTTAAATTTTCTGACTATGGCTTCTATATTTGCAAATAAAGATTTCCTTAGCCTGCCT
CGTCTTCCTGAATTGAATCTTTCTTGAACCAGCTCAATCCTGTAGATGCAACTAATTTTT
ATAAGTATCAAAGTGAACAATTGTATTTGCATTTGAGGCAGTATAAATGGCACACAGAAA
AAGTCCTTTTCTGGTAGTGAAAAGCCAGGAAATAGATAAATTACTTTCAATGTTTCTTGA
AGGATAGTTCAACAAATATCAAATGCTGTTAGAAGACCTATGAAAATATTGACTTCATGT
TGTCTAATTTCTTTCTGCTTAGTGGATCTACACCAGATCTCAGGCAATTTCTATTTAAAT
AAATGCCTTAAAGCCTTCAAAGTATTCATGGGGTGTTTGCTTTGTGCCTGGCATGATAAT
ATTGTGAATGTATTTGAGTTACTCTTGGCTTTGTTAGTCAATTTAGCTATAAGATTAAAA
CCCAAATTATTTTATATTCCCTAGACAAAAATTAATCATAGATATGTCTTATTACACCAG
CTAATGGGCTCTGTTGTTATTAATCTATAAATACTTCCATTTTTCATTAGACTGCCATTT
TCACATAAATTAAATCCTAACAGATAAAAATGAATTTGGCATCCAATTAAGCCTGAACTT
ATTTTATTATATACCCTCCTCTCAGAATCTCCTTATTCCCCCCTCCCATTTTTTAGGTAG
GGGTTTATCTTTTCAAAATATAAATATTCCAGAAAAGTTCTATATGATTTTTTTTTAAAC
CTAACAACCCATTTTACTGCATTGTTCTAGTTTCTGTTTAAATAATTCCTACAACCTTAT
TTTAAAATGCAAGCAATTCTCTAGGTAAAAATAAAACTAGTGGAATGTCAAGGCAAAATT
TATTATACTTAAAGTATTATTTTATGATGAATTATAATACTAATATTTGCTGGGCACTTA
ACCATGTCCACGAACTGTGTTCAGTATTTAAGTACATTATCTTTTGAAATACAAGAGCCC
TATGAAGAAACTATTATTATTCTCATTGTAAAGTGACAAAATTTGCCTTAGGTCATGGGA
CTCATGACTCTCCATGCTGAAGCCATGCTTTTACATGCTGCATTGCACATACGTCAGTGA
TAGCCTTGGGGAGGAAAGGTCACATTCAAGGTCATCAGTCATTCCTTTATGCCCTGCACA
TTCAACCACAACTTCCACTAAGTACCATCTGTAGATTTGTTAGGCTTAAACACAAACGTA
ATATTTATATTACAATGATGATATATACTTTTCATATAGCTAATATTAGTGCCTACCACA
TGCTAACTCCATTGCTAAATGTTTACATATATTCATTTCGCATAGCAATTTAAGAGATAG
GTTCTCATATTTTCTCTATTATACAAAGGTGGCTACTGAGGCTTAGCATATGGCTAGTCG
CTGACAGTGATGGGATTAAATCCACCCCCGCATTCCAAAAAAAAAAAGACTGAAGAAAAG
AAAATTATAGAGAAGCTTAAAATTGTCTATAACTTTATCACCCAAATAGAACCACTGTCA
GCTGAGTTTCTTCTTCCAAATCCTATCCCTATGCATAAATAGATATGAAGATAGGCAAGT
AAGCCATTCTTGTAGAAAAATAGAATTATACATAATATTTGGCAAAACTAAGCAACAAAC
TATAGCAATTTTTCATGTCAATAATGAGAGCTGTTTATAATTTTTAATGGCTGCATAGAC
ACGCATTAAATGGTTGTTCATTTAATCAATCTGTCATGGTTGAACATAGGGGTCATTATC
TTTTTACAGTATTAAATACAAATAGAGCTTAAGTTGTGATGTCACTCTTCAATAATATGT
CAAATATGACCAAAATTAGCAAATCCTCTTGTGGCATATGGGACAAACTCATGTGAAAAG
CCAATGGTCACCTTGAAACAACAGCCTCAGTTCAAACTCGAGATAAACTTACAACCAAGA
CAAATTTCTAAGGAAACGTGGTAGCCTCTAATCTTACCCTGTCATGCGAGAAAATTCTCC
ACATGGTATTTCTTACCTGTGGTTTGGAGGTAGATGCTGTCTCTTATTCCACAGCCCTAC
CTCCAGCCATGGCTCTGCCTGTAAGTAAATAAAGGATAAATCTTAACTACAGTGGTTTGT
CCTAACCATGAATATTCCAGGAGATGGGAAATATACATACTGAAACCAGAGCCTATCCTT
TCTCTGAGAAACATTCATTCATTTATCCATTCAAAAAATAATCACTGGTTACTTCCTATG
TGTCATAAACGGTCCTTGCCCTCCATAGCAAACATGGAGGGTAGGGTCATATCAATTAGG
ATGATTTTGGCTGCTGTCACAGAAGTTCTCCTGCATCTTGGCCCAAAAAGTAAGGTCATT
TATTATCTTATATAGCAAATGTATCAATGAGGCAGGCTCCAGGCCTGATTACCCCATGAT
TCTCTGCTCTGCCCACCTTTGCTTCAGGACTCTATCCTCAGGCCAGTTGCAAGGTGGCTA
CAATAGTTCAGGCCTCACATCCTGACACCATAGTGATCAGAGGCAGAAGTAGGACTTAGA
GATACAGAATAGGTATCTCTCTCTAAGTGTGAGAAAGCCATTCTTAGAAGCCTCACTACC
TACAGGCACCCCCCCAAACTCCCCATTAACCTACCTGTTAACCAATCCCTAACCAGAGAT
CCACCCACTAGAGCTTGGGTGGGATCAACCTCTAGGAAGCTCATGGTCTGGTGAAGAAGC
TAAGTGTTGGAGCACAGTCTGGGTTATATTAAAAAGGAAGATGGACAGATAAGGGTGCAG
CATTGTCTTTTACAGAGGAAACTAGCATGCATCAGTGACTGGCTAATTAATTAGCCAGGC
AGACCGAATGGCCTTGAGGCAGAAATGATGGGTTTCTTGTGTTTGAAGACTAGAGTGAGG
AGTAGAATTGGAGCCAGTGAGTGATTGGAGATGGGACAGAACATGTCCTTCTAAGCTGAT
GGGCAGACTCCAGGGCGTTAAGAGCAAGGAGGACCCATTGGGGGATTCATAGAGGAACCA
TGGCATGCTTTGATTCATCTTTAGAAGAGATGTTCCTGGCTGCTGTGTGGAAGACTTGAG
GGCAAGTAACAAAAGTCAGAACACAGAAACTGATGATATGGATAACTGGTCTACATGAAG
AGAGAAGTGGGAAGAGTTGGCAAATAGTTAAGAGTTACCTTTGACCAGTTTTGATGATGA
GTTAGAGCTGGTGGCCATAAGGGAAAAGGTGGTATCAAGGACAACTCGTTGGTTTCTCTC
TGAGCAATTACATCACTGGCATTGCCATTACTGAAGAATGATCCAGTTAAGGGTAAGAAT
AACTCACTTTAGATAAAGTGAAGATGAGGTGCCTATGAAATGTTATTTGGAGATGCAGAG
TCATGATGAGACTAGTAGTAATTCAGATATTTTTCCAAATATTATTTTGTATGAAATAAT
ATAATTCTCACAATAACCCATGAAGCAGATGCTGTTATTATCCCCATATTTCAGATGTGG
TAACTTAAGACCCAGAGAAGTTAAAAACTTGGCTGGTGTTACACAGCTAGTAAGAACTGT
GTCAATGAGAAGAGCCTTCTGGGCTGGAAATATAAATTTAAAAATATTAAGATTATCAAT
GGTAGTTAGAGCCATAGGTACAAATGAAATGGTCTAGGGAGAACTGAACCATGGGAAATT
CCATAATTTAACTCAAAGCCTGAGAGGTACAAAAGTACTCTAGAGGAAGAGGAAAGGGAG
GAAGCCTCCCTGGGGATCAGCTACTTTTGCATGAGTGTTCAAGTGTTTAAAAAAAAAAAA
AAAAAAAGGAAGGACTTGGCTCCTTTACAAACTAAAAAGCAGCTTATAAAAGGTTCTGAA
ATTCTGCCAGAGACAGAGTGTGAAATATGGACATGCATGTTAGCACTTGATGTTCTGCCA
CTTACAAACTATAGAGTTTGTATAAAGTCAGGCAAGTTACTTCTTTGCATTAGGATTAGG
TTCAGCTGCATAAAACCAACTTAAAATAGTAATAACTAACATAAGATAGGGATGAATTTT
TCTCTCATATAAAAGAAGCACAGAGGCGGTCAGTTTAAGGCTGCTATGTCTGATGGCTCC
AGAAAGTTCTTAAAGACCAAGATGCCTCCTAGCTTACAACTCCATTATTACTATGAAGTG
GCCCTTGTCCTCACAGTGCCTGCCATGTTCCAGTCATCACTTCTCTGATCTAGAAAACTG
GATGAAGGGAAAAGCAAACCAAAGAAATGGCATATCTCTTATCTTTAAGCAGATTTCCAA
GAAGTCACTTGGAACACTTTAGTTCATATCTCATTGGTAAAAGCTATAATAGGCCACACC
TACCCTCAGAGGAGGCTGGGAAACATTCTTTTAGTAGGGCAAAAAATCAAGATGTATTCA
CTAAATAGAAGAATGGATTTGGCAGGCGGCCAGTTTTCTCTGCCATTGTCAATTTGCTCT
TTTGTAAAATAAGATTTAAAATATTCACTTCACCTTTCTTATTGGTTTGTTGTAGGGATC
AAATGATATAATAACTAGGCAAGTGTTTGATAAATGATAGAACACTATTCAGATAGTTGC
TGTGAGGATGACCATTTACTCCTCTTGCACACAGTAATCACTTAAATATGTTTTCAGTGA
GAAAACCTTCAAAAATATTTTCTATTTGTAGGGTCTAAAGCAGGAAATGTGGATTGATAA
GAGAGAATTTTTTTCTGCAAATCTTGCATTTCAGTGACAAAGCCTTTCTTTGCCTTCAGA
ATCAATTTCAGGACAGCCAAGATTGATATTTGATTAGCTCTGCAGTAAAGTTCCCATCAA
TAATTGCCTACTCTCTGCTGAACTCAGGCACTCTCCTGAGTTTTTCTGGTAGATAAAGTA
GAAGAATTATTTGTGGGGATTGCAGCTCATGTCATTAACCCACCTGGTCCTCACAATTCT
GACTTGCAACATAACAAGGATGCCAGACCAAGGTCCCTTGTGGTGACTGTTTTTAAGAGA
ATGGCTCTTTAATTCAGAAACCAATTGAAATGATCATTAAGAAACAGAATGCAAAGATAG
CAGGGCACTCTGGAAACTGTAGCTACTTATTGTGCGTAGAGATTCCCAGGCATGGATAAA
AGTAAATGAAGTTTCTTTTCCTATTAAAATAAATCTGGGGTAGTCAGGAATTATCTGTGA
ATACTGATAATCTTTTTAACTTTTGAGCTTGACCCCAGAAACAGATGATGCTTTTGCATT
AAATAATGACCTTTAAGATTATTTCACCACACAGGGCAGTTTCTATTATCTTTCATTATA
TACATGCTTTATATGTTAATTCCTCTAAAAATAAGATAATGTTTTCCTTTGCACAGTACT
TTGCATCTTAGGATTTTAAAGAGCAGAAATTTCCTCTTCTCTTTCTTCAAAATCCCTACC
CTCATAATTTGAGATGTATGTACACTAAATGCTTAACTATTTTTTGCCACATCAATACAT
CATAACCTCCTGCACTCATGGGCCTTAGTATTTCCCAAAAGGTCCTGAAGGGCAGGGCTG
AGAGCAGGACCCTTGACATCAGCCTATTTCTCTATTTCTCTATTTCTTGTGCCTGCCCTT
TTTTCTTTCCTTGACCTGTTGCCTTATAATTTAATGCTTAAATTTTGGAAAGGGAAAAAG
GAACAAGCACAAATAGAGCTAATTTAGTTAAGATGAGTTTCATTATGTGTCCTAAAGGAA
AACTAAAAAGATACTATATACATTAAAAAACCATATTGCAAGTAATGCAGGAAAACATAT
TTGACAGATGATAAGCCCAAATTGTAGCCAACAATTCAACTTGGGGAAAATTCCCACTGA
GATCTGGTGTGGCTTGGTTAGTTTCATTGATGAGTCTTATTGGATAGTCATTAGCTGCTC
TTTCACTTACCCTCCAGCTGAGACACAGGACCCTGCCCACCAGCCACCACCCTCGTGTGA
GATTCAAGTAAAATCAAGAGTGTATACAGACTGAAACGGTTATAAGCAATCAACACTCTA
AATTTGGAGTCAGGAAATCTTTAATGAGCACCCACAAAATGCCACTTATTATACTAGAGT
TTCCATGTATTAATATAATGGTTGTATATGCAATCAGAGAGCTAGATATTGCTATTCCCA
TTTTTTGTAGTTAAGGAAATGTAGTTTTGAGAGGCCGATTAACTTGCCTGTGGTTACACA
GCAAGTCATGATTAAATGCACTTAAACCTGATGTTCAAAGTCCCAATTCTAGGCTCTGAG
GTCATTATATCCAGACATTTGGAAGAAAGAACTTAAGGAAAATAATAATTTAAAAATAAA
CACTAAATCAAATGTGAATTCAGAGCTTCCTATGTGGCAAAATTAACAGGTGACTTTCTC
TGTTGAGACCTCTTTAAAAATTTAACATCTTTCATGCAGAAGAATAATAAAAAGTCCCCA
AAGGAATTAACAGGACAAAAATAATACGACATTTACCTCTGAAAAAAGACTAATGGAAGT
CAATTTCTGTGTTCTGAGACAAGGAAAATTAAGAATTCCTTGTGAAAGTCTTGACAAAGA
TATGAGCAGGGTTCCTTACTTTCTGAGTAATAATCAAAACAAGTCCAAGTTAGAGCCACT
GGTGGTAATTAAAATACATACACACACACACACACACACACACACACACACACACACACA
GAAGAGAAGAATGTTTTAGCAAGGATCAACACCCTTGCAAAAATACTCACTTCAGCAGTA
CTATTTGGATTTCACCTCGTCACTAAACAAATGATAAATGGCACTGAAAAACTCACCTGG
GAGGTAATGGGAGCTACATAAGGAAACAGGGTAATGTCATCAGAGAGAGAAAATGAGAAA
TCTGAGCTTAAAAGGAAGTAGACTCAAGAAGTGATTCTCAAATGGAATGTAAAGTTTCAT
CAGGTTCTCTATCATCCTACACTTAATAGGTAACAGAGTGGCTGTTATCATGAGATTTTG
GAATGAGTTCAAGAGAGAAAAAATGTCCAGGAGTGTATTAACCTTGACAGTATTAATGGA
GGGAAAGATTTTGCAAAGGTTGAATCAAAAAGCCTGCACTGCCTGGTCTTGAGCATCCTC
AAACCATCCACAGGAAAAGATGTGTGATGATACGTCTCTAGACTCAGTCCTGGACCACGG
CAACTTTGTGTGAGTTGCCACATTCTAGGCAAATCCCTTGACTCCTCTGTGTCTCGGTTC
CTTTAACTATAGAATGGTACAAAACGATACTCAACATTTGATAAATTGTGTTTCATGGAA
CACAAGTCTATAAGACCTTAATGGTGTCCCACAAAAAAACACTATCCAACCATATTTGTG
ATTAAATTAAGTTTGGAAAATAAAGGGTTCAACAGAGTTTAAAAGGTTTATTGTAGACCT
TCTCAGAGCCATTAAAAGGCTAAATTGTAATTCGATTCTTTGAGAAAATAGTACCATAGT
CATATATAGAGAAACAAATGAAATGTTATACCCCACCTACATAATGGGGGTGTTGTGAAG
ATCTAATGAGATAATAGATCTAAAAGCACTTAGAATAAAGCACTACATGAACATTAGGCA
TTTTAAAATTATTCCCAGTGATTTCACGTTTTAGGGACTGGCAGGCAGCACTGAAGTATG
ATGGAATTTTCTACACTAAGGATCTTTCTTCTTAGCCAGCCACCTGAAGGCAATGGATAT
AGTTGGGAAGAAGGGAGTAGGATCCTAGGGTTCATTAGGAATACTGCAGGCCTCAAAAGA
GTGATTCTCAGAACACTGCCGTCAAAGTTACCTGGGCTGCTTATTTATGCATTCATATTC
CTGGTTCAGTAGGTCTGAGATGGATTAAAATTCTTAACAGGTACTTCAGTTGATTCTTAT
ATGCACTAAATTTTGAGATCCACTAGTCTGAAGAGACAGCACAGTTGAGAGCCTCCAAAA
CTGTTTAAATTCATGTAAGTCCTTAAGGGATATTCTAGTGGTGACATGGTAACGAATTTC
ACCCCTAGTGGAACGCTTATTAGCCAGGTGGTAATAAGCTGATACCAGAGGAGACTTTTC
ACTTTTAGATAACTTTAGCTGAGCCCATGTTCTGTGCCCCAAAAGAATGCTTTTAGTATA
TGCCTATTTATCTTTATAAGTCTGTATTATCCCCATTTTACAGAGAGGAAGCCGATGGGA
CTTTCCTAAGGTCACACAGTGAATTTGTTAGAACCCTTTTAGTTGCAAGTAAAAGAGAAC
CCCACTCAACCTAGTGTAAGTAAAAAAGAGAATTTATTACTTCGTGTAAGGAAAATATTC
AGGGTTATAGTGGTTTCAGGCAGGGCTGGATCCAGAAGACCAAGTGATGTAATGAGGTTT
CAGTTTCATTGAGTCATCTCTGTTCTCTTTGTCTCTGTTGTGGCTCAATTCTCAGGCAGC
CTCTGCCATTAAAGTGGCTGAAAGGGCTGGGCATGGTGGCTCACGCCTGTAATCCCAGCA
CTTTGAGAGGCCGAGGTGGGTGGATCACTTGAGGTCAGGGGTGCGAGACCAGCCTGGCCA
ACATGGCAAAACCCTGTCTCTACTAAAAATACAGAAATTAGCTGGGCGTGGTGGTGTGCA
CCTGTAATCCCAGCTACTTGGGAGGTGGAGGCACAAGAACCGCTTGAACCTGGGAGGTGG
AGGTTGCAGTGAACGGAGATAGAGCCACTGAACTCCAGCCTGGGTGACAAAGTGAGATTA
CATCTCAAAAAAAAAAGGCGGGTGGGGGGTGGCGCTGGGGAGGCTGAAAGATTATCCACA
GCTCTATAGGACAAGGGTTAACAAGCTATGGCCATGCAGGCCAGATGCTTGTTTTTATAA
ATAAAGTTTTATTGGAATACAGACATGCCCATTTGGGCATATTAGTCTACTGCTGCTTTT
ACAGTGCATCAGCAGAGTAGAGTACTTCAACAGACTCTATATGGTCCATAAAGCCTAAAG
TACTTACTATTTGGCTTAACAGAAAGAGTTTGCTTACCCCTGCAGGGGAAACCAGGCTTT
GTTGAGGTGGGATTTGAGTCTGTAAAAGGCACTATTTATTTAACTGCAAGAAGAATATCA
GACCCTAGGGTCTAAAGATTTAAGATGAAAAAAGGGTCTACGTTATTTAAAGATTGTTGC
TTTGGATTAACACAAGACTTGGGAGTTTATTTACAATTTAAATAAGTTCTGTTGCCAACA
CAAATGTATTCTATAGATTAAATGAACAACAGAATGTTTTATAAGTTTTTGTAGTCATTA
TATGTGTTAGTGGTTGAAGGATACATTCCTGGGAGATAAAACAAGAATTTTGTACTGAAT
ATCTAAGGAAGAATTTTGATAATAACATCTATTAGCTCAATAAGTCTAACAATATAGAAC
CTGTATAATTTTAAATTTAAATATTTAAAATTTTATAATTTTAAATTTAAATAGGAACTT
TCCTCCCTACCTGTCTGGTCTGTTCACAATGTGCTCTCTTCATTGCCCTGTGTTCATGGA
ATAGAAGTATCTTCATCCTTCTAACACAGTTCTTAGGAAATATGAAGTATTTGACATAAT
AGGATCGTTTCTTCTCAACGCTTATGAATCATCATTGTGACCTGGAAATTCTTTTAATAT
TAACCAAGGCTAAATGAAGATGTTTTAGTTTGTGACCCCTACTTTGATTAGGCTTAGAGC
CTATGTAATCTGCAATCCCAGTTGAAAGAGCATGTTTATCAGTAGTTCCAACAAATTCCA
GCATTGAGTCTCATTGCCTGGCCAAGCTCAATGACTCATCCCTGAATTAATTACTGTGGG
TGGAGGGTGGAGATGCAATGCTCTGATTGGCCAGCACTGGGTCACATGCCCACCTCTGGC
GTCAGGACGGAGATGAACTTCCTGAACCACCCAGAGTGCGAGGAGAGGAGGAGTGACTCT
CCAGAGGAGAATGAGGAAGCCCTTGCCACCTGGTGGGGGCCAGAAAGAACTCACCTCCAC
CAGCAGCTATTAGGTGGTAGATTCCGGATCTGGACCCACATCCTCCTAGTTTCGTAATAT
TTTTCCCCTATACACGATGGTTAGCATTTTCTAAGTGAAGCATATCTGAGCCTATTCCAG
GCCTGACTGACACCCGCTGAGTTCGTAATTGTAGCTTGAGCACAGGTCCTTAGCAGATAA
TGTCCTACCGGTTCTTCTTGTCCTAGTGATCTAGGGCGGGTATTCGCCAGGGCACCTACA
GACAGGTGTACATCTATATTATATGACATTTTATGGTAAGACAGCTCCTCTTTTCCCTTG
CTACAGTAGGATCAATTTATAATTGGCATCTGTTTTGCAGCCTTTTCAAAAAAGCAGCTC
ATTTCCTCCCTCATCCCTGAAGCCCTCCTATGACTTTAGTGAGTAATACAAAGATTCAAA
AAGCCAGACTCTCACACATTGAGGAGACATTCTTGCAAATAGGCATGTCTTAATTAAAAG
CATGTGTTTCTCTTCTTTCGAGAATCACTTTTTCCTATTCATTAGTCCCTTCTCAATTTC
TCCAGCTCTAAAATGGGGATAATATATAGCCCTCGCTCACAAGTTTAATTTGAGGATTAT
ATAAGGTAACACATTTTAAGTGCTTAGATCAGTGTCTGGAATAGACTTAGTGACTGAAAA
ATGTTAGCTGTTATGGATGCTGTCATCATCATCGTCATCATCAATGATCATCTTTACCGT
CATAATAGTCATCAGCACCGATACCTAAGGAAACACTGTACCGTTTACAATCCCCCCTCC
TTTTAGGAGGAAACGCAGAGTCCCATAAACCGCATTAGTCATGTGGCCTCTTTCTGATAC
AGTGGCCTACGATTCCAAAACCAGTAGAGCCACCCTCTTGCTTTCTTTAAAATTAGTACA
TCTTAGGGCACCAGGATTTATGGATGTTCTTGTATTCTTGGCTGTCAATTCATGCTTCAG
GAGCAAATTAACAGAAACATGGGCCATCTTTGGACCTATGGATCCCTGAGTTTTCCTTCC
TTCCCATCTCCCCGCATTGTATGTCAGCACAGTGTTTTCCCAGGGGGCCACTAAAGGGCA
GCTCTGCCTGTCCACAGTGCAGGAGGCAGCAGTACACCTATGATGAAAGCATCCCTAGGA
ACTTGCCTCCGGCAGTGGGGAGAGCTGCCTTTACCAGGCAGAACTCTGTAGAAGCCAGAG
ACAAAGGAGGAAGTTGGCCAAGAGCCTGAGCAAATCTGCTGAGAAGTTTGGGTCCAGGTA
TATGGAGCCTCCCTCCTTTCTCCACCACTCCCAGACCACAGGACTCTGTCATATAGGCAT
GCACACACTATTGATTCTTCCCCCATGAGGACTACCATTCTTGCAAGCAATAAGATTGAT
AAGCAACTCTCTCAATGTAAACATTGACCTCTCCCTCCAGAGATGTAGTGGGGAAGACTG
CCAGATGTCATGATGTGGCGTAATGGTTGCATCTGGGGTGTGGGTGTTGTTTTGTGTGGA
ATGTAAGTGGCGTTTCCTCTGATGGTTCCTAGGTAGAAAGATAGCCACCTGTGTGTCCAA
GCAGCTGAGGAGCACCAGAGCTCCCTCCTCCTACCCATCCCCACCGGGACTTGCATTACT
CAAGTCATCCAGTTTTTGGATTCAGACAGATAAAGCCTTAGTTAAATGTTGCTGTCTCAT
TACCATATGCTCAGCCAGTATCAGTGTCCACAGCTTGGTGCTAATACATAAATTGGATCC
CTCTTTGACTGGATGCTAAGGGATGGGGTGGAGGAGGGTGGTGCACAGAGGCGCAGAAGA
GCCTGAAAGAAGGAAGTGAGGGCAGTGAAGGTCAGTGATCCTCGTACTCACCGATGTTAA
CATGAGTACTCTCTCAGGCATCGTGTCTGTGTTTAATAGCTCTTGGACAACATGGCCTTG
TTGATTTATCTCCCAGCTCCTTCATGGTGTATATTTTTCCTTTAACCAGGCAACCTCTCT
GTGCTAAAAGAGTCTCTGTTGTCCCCATCATTTTCCCTCTTTAATGCCCAATCTTTGTCC
CATCCACTCCCCACTTTACGTCCCCATCCCATTCCTAATGAAACCAGGTAGGCACTCTGG
ATTTTTAGAATAAACATGTTTTACTCTTTAAAAAAAAAAAAAATCAAAAAACAACAACAA
AAAATCTTCTAGTTAATCAATTCTAGGTTGTCAGAAACTCTTCCAAGAGATCCAGCCTCT
ATAAGTGTATGGCATGACTTATTCTAGAATGAAAAAGGAAAAATAGTGTCCTCATATGCC
TGATAATTCATATCAACCCTTCATTTATTTATGATAAGGTAGCTCTGAAAGTGACAGTAC
ATTTATAAAAGGGACCTTTCTGAATGGCTGGGCACCTGTGTGGCGTCATTTTGCAGGGCA
GGAAAAGGCAGCGCAGGCTGGCCGTGGAGGCTCACACCTGTAGTCCCAGCACTTTGGGAG
GCCAAGGTGGGCGGATCACATGAGGCCAGGAGTTCAAGACCAGCCTGGACAACATGGTGA
AACCTTGTCTCTGCTAAAAATACAAAAATTAGCCGAGTGTGGTAGTGCACGCCTGTTGTC
CCAGCTACTCAGGAGGCTGAGGCATGAGAATGGCTTGAACCTGGGAGGTGGAGGTTGCAG
TGAACTGAGATCATGTCACTGCACTCCAGCCTGGGTGACAGAGCAAAACCCTGTCTCAAA
AAAAAAAAAAAAAAAAAAAAAAGGCAGTGCTGCTGCTTCAGCGTAGTGAGCTGACAGCCT
ACCTTACCTCCACTCTGATCTTTGGTTCCCATTCCTAGGGTGGTGAAATAAGGGAGGTAT
ATAACCCCTTCTAATTACAAGCAAAAGCGAAGGTTATCAGATCCTGCAACATAAACGTTC
TGTTATTGAGTTCACTTAGGGTTAAGAAACAAGAATCCAATTTATGAGAATCTTAGGTCC
TCCAAAAACCCTAGGAGCATTTAGCACATGGGGAGATCTCCACTGGGGTCCCAAATGGGC
TGCCCTCCTGCCTCTGGTGCTGACTCTGACTAGACATCAGATGGCACAGACACCATGCTT
CCTTCATTCCAGGCTGCTCCCTGGGATACTGTATGACGAGCACTTTCTAGGCCAGCAGAA
AGCCAAGGTGATGCCATCTTTGCACAAGCCTTTTGAAAGCCAAACCACCATGAGAAATAT
GGTGTACCTGAGGAGCGCCCCGAGCCCCGGCCCAGCTCCTCCCGCTGCATGCCCTAGGAG
CCCACCAAGAGTAATCCCAGGTTGCCACCAGGGCTGGGGTTCAGAACACCATCTGGCCTA
GGTACTTTGGTTCTTGTCATTAAAATCATGCATACATCAAATATTTTCTTTCTGGCCTGT
CTAAGGAGAAAGAAAAATCATCTCCCAATCATTTCCACCCTATGGGTAAAACAAAACCCA
GTTTTGTCATAAGTGGGAGCCCAAACTGTGTGGTCCTTCAAAGAGTGTTCTCTTGGATGG
TAGAGCAGGAAAGACCCCAGGAGTTTGCTTGCCCATGGCTCTCTCCTCACTTCAGCCTTC
TGAAGGAGCTCAGCTGCCCAGCTTCCAACGTTTTGATTCAACATGCTCAGTCCTGGCAGT
TGACATTCAAGCTGATTCATGTGTGGCTCAGCATTTTCTCCAGACAGCATGAGGTAGCCA
CCTTTGAGCAGGCCAAAGTGAAGCTGTCTTTACATGCTCCATTTCCAAAAAAGGCTGTTT
GTGATTCCAAAACATGGCAGGCCACGCCCTGCTCTCCCACTTGCCTTCATCCCTTTCTTT
CTCTGGTTCCTGCAATGGGAGACCACTTTATCCTGAGACCTGTTTTTTGGTTTCCATTTC
TTTGTGTGTGTGTGTGTGTGTGTGTGTGTGTGTGATGGAGTTTCACTTTTGTCACCTATG
CTGGAGTGTAATGGTGCAATCTTAGCTCACCGCAACCTCTGCCTCCTGGGTTCAAGCAGT
TCTCCTGCCTCAGCCTCAGTAGCTGGGATTACAGGCACATGCCACCACACCCAGCTTATT
TTTCTGTTTTTAGTAGAGACAGGGTTTCACCATGTTGGCCAGGCTGGTCTTGAACTCCTG
ACCTCAGGTGATCCACCTGCCTTGGCCTCCCAAAGTGCTGGGATTATAGGCGTGAGCCAC
CGCACCAAGCCTTCCCTTCCTTTTCAAACTGTGTTCATAAGTTGGCTCACTCTTGAGCCA
TCCTCACACTTAAGCCTTCCAATATCATTATCTGATGGCAAAGCTAGCCCCATCATCAAA
TTAATTGGAGAAAAATGTAATGGGGTGATTAAAATATAAATCAGCTAAACCTAATGTGAT
CCAGTCTGCTCAATAATCTACTGAATTTAAGAGCTAAACATCATGAATTTCATAATAATA
CTTATTAAGGATTCATTTAACTATTGAGTTATAATTATACCTTTATAATACCCTGTGTTC
CTTGCCACTCTTGGTTTTTCAAAGGCACTTCTAATTTCATATCATTATTTTAATGGGGCA
ATTTCAGAATAATTTGTATCCATTTCTTAAAGATGTGATTATGGAAAAGCGTTTCGGTTC
TCATGGCACTTTTTTTTTTAAGACAAGTAACGATACATATTTTCATACCTCTGAAGATGT
GAGCAAATGAACTGAATCAAATGCAGTTACCCAGTTATCTACTCAGTAAGTCATTATTGA
GTGCCAACTATGAGAAGCAAACTCAGTATCAACCCTGAATAATTACTATCTTGATTTTTT
AAAGGATTCTGTATATAATTTCTCTTTAACCTGTAGCAGATGTTTGATGTTGGCTGAACT
CAGAGAATTCTCAAACTGAATATTTTAAAAACTTCACTTTTGTGTCTTAGGCTGTTTTGA
GAATCAAAGAATGATAGGAAATCTTCCAACCAAATGCAGATACCCATCCCCTTGAAGCCC
ACTAGGATCCAGAGATCCCGGGATGAGTGCTTCTACCAGGAGTATTTCATTTTGGCTATA
ACACGTGTTTAGAGAAGTACTAGAAGATCATTCTGAGCAGCTTACTCAGGTTGAGAGTAA
TAAGTCAGGTTGTTTTAATATAAAAAATAGGTTATTTCATGGAGGAAAAAACTTGAATAA
GTGATTCTTGGCCTTGTCTGAAGGCCAGTACAGGAAATTAGAACTTCCTACTGTATGCTG
TGGGGAGCCACCTGCAGTTCCTACAAGGAACAGGCTTCTAGTAAAAGTATCCAATACAGG
TTTGAAGGCAGGAGAGTAAGTCTGGGAATATAGGTTTGGAGACTTGTAAAATGTGGACAA
AAGCAACAAGACTATACACCAAGGTAAGGAATGAGGGGAAAGTGATGAGTATGAAAGAGG
AAGTGACCTGTGAGAATCAGACCTCTGGACTATGGTGACTTTGCTTCTCTCCTGGACTCA
GCACCTCTTTGCTGTGGTTTCCCACAATTATTACTACTTGTGTGGCTCTGCTGACATTGT
TGAAGAAGCACCAATTCAAGCAGCTGATGCCTTTTAAAAAGCAGAATGCTCAAATTCAGT
GTTACTTCTGAGGCTATTTACTTGCCTGATTTGATTTCTTTTTTTATTCCTTGTCGTAGC
TGTGTTGTTGTTATTGTTACCACTCTCTTCAGCCATTCCACAACCCGTACTTAAAACCTT
CTGAATCTTTTATCTTCCTCCTTTAGCCTCCAGTAATCTGTTATTTTACCACTGCTGCGA
AATTAATCTCCCTGAGGCCCACATCTGATCTATGCCATTTGTGATCAGAGACCTCAGTTC
AAACTTTCAATCACTCAGCATAAAATCTCCTGATCAGTAATACTTTTGTGCATTTTTGAT
CCCACTTCTTCGCCTTCCTAAGAACCATGTTTCATACATTTCTCAGCATTTTTTCTACAT
CTTCGATCTCTCACTTTCCCCTGGCTCTGGCAGCTCAGCCTACTGACCCCCAAATCAAGT
CTCTCCTTCCTACCTTGGCAAATTTCCTCTCAATAGTTCTTCATTACCTCAGGAAATAAA
GTTCTAACCCCTAAAAAGCCTTTGCAAAAATACTGAATTATCTGGCTGCAAAGTTCTTGT
CCCCATTGAGCTGCCATCCTATTCTGCTTCTTCCTTTATCATCAAATTCTTTAAAACATG
TAAAATCATCACATTGACCTAGTCATGAAAACTAAAAATGTTAGCCATTCTTGCTTCCTG
GTACTTTCTCATGTTTATCCAGAGAGTTACCAAATCTGCTGATTCTCCCACCTGGCTGAA
TCCCATCTTTTCTTCCTATCCTTCTGTCATGCCCCTGCTTGAATCCTAGTTACTGTGATT
GCAGTGTCCTCCTGATTGTTCTCGCTGTCAAGGATTTCCCCATATTCCGAGTCAGGTTAC
CTTTGCTGCTGCAAAGATATTCCTAAGAAACAAATCTAATTGCATCCTGATCACGTACCT
TCTCGATCAGGCCGACCCCCCCATTCTACCCAAAGTACTCTTGATCTATTTTACCAGGTT
CCACTCATTATTTTTTTCCCCAAAGCAAGTATCTTCTGGCATACTCTATAATTTATTTGG
TTTCAGTGTTTGCTGTCTGCCCTTCACCCTACCTCTGCATGTGAGCTCTATGAGTTGGTA
TTTTTATTTGTTTTGTTTACCGTCATAGCCTAAGCATCTGGTACAGAGTGGGCATACAAT
ACATTTTGGTTGAATGTGATAATACCAGTTTCCCATTTTCAAATTTTCCTTGTCCCTCTG
CTCAGAGGATGAACCCCAAATGCCAATTCATTTCAAGAGCTTACATGATCTGGTTCCAGA
CCCTCCAACCCCTGTCTCTCTCCACTAGTGCTTCATCTCACCTAACGTCACTGAGGCTCA
CAGTTGACTGAGTTCCTTGAAGTCCCTAGATGTTCCATGCCTTCAGCCCTCTCTATTCCT
GTTGGGTCTGTTTCTCCTCCCAGGGATCCGCTTCTCCCTCTTCCCCTTGCCAGGAGAACA
GCCCCTTCTCTTTCAAAACTTAAGCCCAAAGTGACCTCCCTCGAGGTCTTCTCCAATGCT
GTGAAGCAGAATTAGTTGCTCTCTCCTCTTCACTTACATTGAGTTTTATATTGTAGCTCT
GTTGTGGTATGTTCTTACACACTGATCTCTCTGTCTCCTCCTTGGGACTCTGTGCTCAAG
GCCAGTTTTCCTGTGTGTCTTCCCCAGAAATGATCATAGTATCTGGCAGAGATTTAAGTG
GCCACTTAATCAAATGATTGAAAAGAGGAGCTCCCAGTGCACTGAACCAGGTAGTAAAGG
TTTAAGTGCCCTGTTCATTGCAGCATGTCCAAATCATCACTGCCCTCACCCCTAAACCTG
TGTCCTCGCCTGTCTTCCTTATCTCTATGAATGAAGGGTACCACTCTGCTGACCTGAATC
TTGGAATTGCCAATGATCTGCCTCCAGTCCTTCTGGTCACTCAATCAGTCACTAAGTTCT
TTTGACTTTACTTCTGACGTGTCTCTCAATTCCATCTACTTTCTTTCAGTCCTGCTGTGG
GGAGCTCTTACTAGCTTATCACATCTGTCACCAATACAACTGCCACAGCACACACTCAGA
ATTCCATATGTATTTAATGAATGGATCTCCTGAGTTAAAACTATGTTCAGACCACAACAA
GCTGACTATCATTTTTATATGGTCATTGGCAGGTTGAACTTGCAAGGAATGCATAGGTTG
CAGAAGTCTGGATGAATTTTTTGAGGGAACAAAGTGGTTTGGGATTTGCCATGGCTTCAG
ATATCATTTTGCTTTCTGGGAAGTTGAATTCCTTCCATGCTCTCAATTTTGCCAAAGAGC
TTAGTTTCTCTGATTATTCCTTTCTTAAAAATTCAAGTTGGGGTATTGGAATCTGTAAAT
ATGGAAAAGAGTTTGTTTTATTTCATGTGGTAAAAAGAGGTTGGGATGATTGTGGCCTTT
AAGGAAGGGTCCACTAGGCATTATGAGATTGAAAGTTGAATATGCTCAAGTGTTCTATTA
TTGGGATTAGCATAGATTTTCCCTAAAGATACCCCCAGCTCTCAATTTCTAAGAATTTTT
TTTTTAAGCAAGACTCCAGGAAAAGAAAAACTAGTGGAATTAAGACAATTGTAAATTCTA
ATGGAAGTGTGAGTGACTCCAAAATCGATCAGTAATCCTAAAGTACAGTCACTTGCTTAA
CAGATTTCAGTGCTGCTGAAGGTCTAGGTAAAGCCAGGTAGTAGGAAGTAGACAGCAGTG
GGTATTGGAGACGTTGGCTTTGGAATAGACAGTTGATAAATGTTTTCTCCCTTCTTTTTT
CTCAGTAGACAGTGCTGTAGTGATTGCGTCTGCCAAGTCTTATTTGAGAAATTGCCGGAC
CAGTAGTTACACTGACTCTCATTTGAATCTTCTGGTGGCCTCTCCCTGTTTTGGGCGGTA
GTCCCTGACTTGTCCAGAGAGCTCTCCTCCTCTTTCTCTTCCTCCTCCAGCCTAAATAGA
AGTTGAGCAAATTTGGTTGGGATGTTTTGAATCTCTAGGGGTTGGCCAACTGTCCTCAGC
CTTCAGAACACACTGGTGTGACTTCCATTCCAAAAGGCAAAGAGAAACTCTAGTCACGTG
GTTTCTGTTATCTGTAACCATGGAAAACGTTGGCCATCTGTGAGGCTCCCATTTTAACAC
TTTTTTTCTCTCTTTGTTTTCATCTCTTTCTTGGAAATAACAAGCTGAGGAAGTGGAGAG
GCTGGCGGCGATGCGTTCTGACTCCCTCGTCCCAGGCACCCACACCCCACCCATCCGCAG
GAGAAGTAAGTTTGCCAACCTGGGAAGGATTTTCAAGCCTTGGAAATGGAGGAAGAAGAA
AAGCGAAAAGTTCAAACACACGTCAGCAGGTAAGATGATTTGTTCTTTCATTTCCCATTT
GGTGTTTGTTGCCTTCAACTCTATTATCTTAACAGAATTTAATTGCAATAGGCTGTTTGA
ACCAAAGGAGAAAAAATATCAAGCCTTGGAATGGCTCTTGTCTTTAAAATTTTTTCAGTA
TGATCAAGAATGACTTTTATATCCTATGTGTTTTCTCCTATCTCATGATTTTTTGTTTGT
TTTTAAACTAAAGAACCACCCTTTTAATTTGATCTACGAATAATCTGAATTTAGACCTCT
GCCTTTTCTATAATTGAATGCTTTCATTCTGGCGTTGATGATGCGTTTATTATATTCATT
GTTATTTTCACTATTCCAGTAAAAGTGAACACATAGCAGAAAACAAGTTATATGGTTACT
GGCAGATAAGAATAGGTTATTTCATGGAGGAAAAACCTTGAATAAGTGATTCTTGGACAT
AGCAGGAAAACAAAGAATACAAATGAATCATTGTAGTGGCAAAGATAACTGTACGGTTTG
TGGCTCAATGGACAGCAAAGAAATGTGGGGGAAATCAGCACAGCTGAGGGGTTAAGAGCA
CAGATCCTGGAGCCACACTTCCTGGATTTGAATCCCAAATCTGATACTTGCTGGTTATAT
GATCTTGCTCAGTTTATTAATGCTGTGCCTCAGCTTCCTCGTCTGTAAAATAGAAGTAAG
AATAATACCTTACATGAGTTAATATTTGTGGAGAGTTTGTATGGCATCTTAGGTGGATAT
TTTTTAAATAAGTAAGGGTGTGCAGAGGGAAATGTGCTACAGGGAAAGACACAGAGTTTT
GACTTCACCCCATTGGGTCTGTGATCAGACAGTGGAAGAGCTATACAGATTCCCTTTGGT
TTTGGTCTGTTTGGGCTGCCATAACAAAATACTGTAGACTGGGTGGCTTAAACAACAGAA
ATGTGTTTCTCACAGTTCTGGAGGCTGGAAGTCCTAGATCAAGTTGCTGACAAGATAGGT
TTTCTTCTGAGGCCTCTTCTCTTGGCTTGTAGGCGGCAGCCATCTTGCTGTACACTCACA
TCACCTCTTCATTTTTGTGTGCACAGAGAGAGCATGTACGTAAGCGAGTGTGAGCAGACT
GTTGAGAGTCTCTCCTTATAAAGACACTAATTCCATCATGAGTGCCCTACCTGCATGACC
TCATCTAATCCTAATCACCTCCCAAAGTCCCCTTTCTCCAAATACCAGCACATGGGGAGT
GAGGGTTGCAACATATGAATTTGGGAGGGACACAACTAAGTCCATGGCACTTTGTTTTGA
TTTTTCTAATCACGTGTCCAGTCATTGCCAGGGCTACCCCAAGGTTTTCATTTCCTTCTT
CCCTCTACATCCTCAAAAACTCAACCTGCCTTCTCGCCTGCTCAGAATCATCACCTCTTC
CATTTCTTGGGTTTCCTGCCTCTTTGCCTCACCCCTAAACTAACCTTGAAATAGGAGATG
TGCTTCTTGTACCTGAATATCAGTCCACAGATCTGAGAATCTTAATGCTAATCACTTTTG
GGAAAGAAAGAGAATAACATAGAAAATCTGCAGAGTCTTGAAATCTTAATTCTCATGATA
GCCATGTTTTCTGACTCTGTTTCTTAGATGGAAGCCCCACCATCCTGATGTTATATTTGT
TAATTCCTGAGATAAGAATGAATCTCTGAATTTCATAAATTTCTAAATCATTACCCATAT
AAGTCCCACCACTCTGACTCTGCATTCTCCACTCTCTCAGTCATCGTGCTGGTTCCTTAA
GGTGTCGCAAAACCTGTAGGTCATTTGTGCATCCTTAAAAACAACTGAGTGATTTACAAG
TGAGCAAAACTCCAAATGTGTATCCTCCACTGAGACAGAAAAGGGTACTTAGGTCATTGT
CTCAGAGAGAAGAAATCTAAGTGAAATATATTCTTTAAGCAAAGTAAGATGTAAGACACT
GAAACAAGAAAGAAAATGGGAGTGTTTTGTAAGCATTGAAAAAAATATATATATATAAAA
CAAAGATGCCATGAGGTCTCTTCCTGACTTTGCTAAGCAAAATAGTTTGTACACACATTT
CGGTAATTGTCATTTGTCACCATGAATCTCTGAATGATGGAGTGATGGATGCATTTCCTC
CTGGCAAGTCAAGGGCTTTGTTTAGTTCATTTGACAAGGCCACAAGGCAAAGCCCTGAGG
CTTCTCACATGACCGATTATGCCAACGTCTTCAAGACATTGGAAAACATATCACCTGATA
GGTGCAGATGCAATGGCATCAGATTACTCATGAATTATTAAACGTCTTCAAAAATTTTGT
TTTAAGCTCATATGGGAGAAAGAATGGAAACATGTGACAAGCAGAGTTGCTAACCTTAAA
TCATTCTTGTCATTAATGATCATAGCAAGTTCTTGTGACCTCTGTGGCCAGATTGATTAA
CGTGGCAGCTGAATGTGATATTTGTATGCAGTTTTGTTTTGTTTTCTTAGAGACATTCCA
CTCCTGAATTAGAGAAAGTAGAGAATACACTACAGTATATCTTTATATCATGATAGATGG
ATGGGTGCATGATGTAACTAAAGGTATGCTAGTTTTAAAAAAGTTGGCCAGGCACAGTAG
CTCACTCTTGCAATCGCAACATTTTGGGCAGCCCAGGTAAGAGGATCCCTTGAGCCCAGG
AGTTAAAAACCAGCCTGGGCAACATAGTGAGACCTCATCTCTACAAAACATAAAATTAAC
ATGGGGACACATGTCTGTAGTCCCAGGTACTCAGGAAGCTGAGGTGAGAGGATTGCTTGA
ACCCAGGAGTTTAAGACTTCAGTGAGCTGTGATCGTGCCACTGTACTCCAGCTTGGGTGA
CCAGCTGAGACCCAATCTCACACATATGCAAAGCAAACTTTTCCATGTGTGTATAAGAGT
CATATCTAAGTAAATATACATGAGAATTGGTTGATTGAGGGAATGTTCATTGGTTAGCCA
ATTTTAGCTAGTATACCTATCTTTGTCTTGTATGTATGTGTTGTTAAAGGAAAAGTTATT
CATTGACACTTGTTGAAGATAAGGCAGTCTTTATTCAACACCACTGAAAGAAGGATAGGG
ACCACTGCAATAGGGTCTTGCAGTGGGAGAAATGGTCAGTACTTAACTCTGATACAGCAT
GGGCAAGTGGGAATTTACAACCAAGGAGCAGAGTGAGGGTCCCTAGGTGGAAAATTACTA
AAAGGAAACATCAGGAGTAAGGGAGATTCTGGCTAAGCCAATCTAATAGGATTCTTGCTG
AAGACAGGCCAGGGTGATCAGATATCACCTGAGAGATGGTGGGGACTGAGGAACCTAATG
ATTAGATAATGAGAATTATCTGATATTGAGGATGGGGAGATTCTGGTTAAACTGACTTAC
CAGGATCCTTGCTAAAATTGGACAATGGAAAGAAGAACATGGAAGGCCAAAGTCAGGCTC
AGTTGAAAAGGAGTTCAGTGTGGGGGAAGGGAGAACGAAGAGAAGTTGGTTAATGAGTGC
AAAACTACAGTTAGATAGAAGGAATAAAGTATAATATTTGATAATAGCGTAGACTATAGT
TAAGAATTTTTTATACATTTCAAATAGCTAGAAAAGAAGAATTGGAATGTTCCAACAAAG
AAAAGATAACTGTTTGAGATGATGGATATTCCCAATTACCCTGATTTGATCACTACACAT
TGTATACATGCATCAAAATATCACATGTACCCCCAAAATATATACAACTATTGTGTATTA
ATTTTTAAAAAAAGGAAAAAGGGGTTCAGGGGAGGCTGAGTAGAGCTTGGTTAATGAGAA
AATCTTGCTCAGTCTATATCATATCCTTTCATATGTACAATATTATCCACCATTTTAAAA
AGAAAGAATAAGTCCATATATTCATATTATTTATTTGTATTTAAAATTATATCCCTCTTT
GAACACACAAAAAGACATCAATACAATGTTTACTTTGCTTGTTATTGTTTACAGACTGGG
TTACATTTATAATTTGCCATGATTAGGTATACTGTGGTTTAACTGTAACTTGTTACAGGG
GCTTATGTGTCTCTTTGTAATTAAATTTCTGGGTGTACCTTTATACAAGGAATAAATTAC
AATATTTGATAGTAGATAGTGTACCTTATACAAGGGGACACTCAGAAATTTTATTTACCA
GTTGTATAGCAATAAGAAAACTATATTGGAAAATTATGATTTCAACGTTTCCCTCAATTT
TGACATCAACGATTACATGGATGTTTTGGACGTAGACCTCCACTTCGAATGCTACTCTTA
CATCCTTCCTGTTCTAAGCTGAAGGCTGCCATCCTTAAAAGGCCCTGAGCATTAAGACCC
AGGGGCTGAGCTCCAGATGGTGGTGAAAGCACTATTGAGACACGGAGTAGCTCTCAGCAG
AAGTCCTGCATCACAGGATGGCAGGAGGAAAACAGGAATGGATGGAACATAAAATAATGG
GTCCTCAGGGAAGACGATCCTCACATGCCTTTCAGTCTGCCCTCCGAGGCCCTGCCCAGG
GCTTGTGAACCTATGAGCCTGATACATTCAGCTTCTTATGTGAATCTGCAATGGGATCCA
CAATGCATCTCCACACCTGCCCCAGGAATGAAGACAGATGATAACATCCCCTCTGAAATA
GAACAGGCAGTGCCTCCCCAAATAGTCAACTGCAGCGATCTTATCCAAATTCCTTGAAAA
TGAGGACTGTATTTATAGAAAAGTAGAACTGGCAGGCAGAAACTGTGAAGACACCACCGA
GTTATGCTTTTATTTCCTCTTGACAGAAAATCATAAGCTGCAGGGGTTGGCCGTGGAAAT
CTACAATGTGTCAGAATTCCCTTTGTGCTTCTAAGATTTTCTGCACACCTAGGGTCTTGG
TTGTTGGTGGGGAGAAAAAAACATGAAAAACTTTTACTGAGTGTCCACCACATGCCGGAA
TGTCACCTGGCTCTGGGTATATAGCCATGAGCCAAACCAGACCTAGTCAGTGACCTCCTG
GCATGCATGATATAATGGAGAAACAGCTGGTCCAATGTTGAAATTATAAAAATAAAGGTA
AAGTCTCACCTGTGATAAGGGCAATGAAGGAAAGGTACTTGGGAGAAGGAGAGGGGGGAC
TTCACTTAGTCTTGAGAGGTCAGGGAAACTTTCCTAAGGAAGAGAGGTTTGGGCTAGAGT
CTGAGGAAAGTGTAGAAATGTAGAAAATGAGCAGCAGAAAGAGCTTGTGCAAAGGCCCTG
TGGTAGAAGAGGAGAGGTGAGCCGTCTAGGAGAGCGAGAAAGACCAGTGGCTGGAGAATG
GAGAGCTGAGTGTCGTGCGGGTTGAGGCTGGAGAGGTAACCAAAGACCAGCTCCCCACTG
ATTCTGCCTCGTTTAGAGCAAATTCAGGAGTGTGAGTAGCTGCAGACAGACCAGTGGGAG
GCATTATGCAGATGATAGTAGCCTGAACTAATGTCTGGTGGTAGAAAAGGATGGATTTGG
GAGATTTTATAAGGAACAAATGACTTAGTAATGGGTCAAACATGAGAAGGAGAGATAGAA
GCAGTGTTGCCTTTGGCATGGAATGTTCCATTTTGACATTTGGGGGCAATATTATTTAGT
CTTAAAAAAGAAGGAAATCCTACCATTTGTGACAAAATGGGTGAACCTGGAGGGCACCCT
GCCAAGTGAAACATACCGGGTACAGATGGACAAATGTGGCATAAGCCCACTTCCATGAGG
TATCTGAAAAGTCAAGTAGAAGGGTGGTTGCCAGGGGAGGGGGAAATGGGAAGTTGTTTC
TTAATGGCCATAAAAGCTCAGTTATGCAAGATGAATAAGTTCTAGAGATCTACTGTATAA
TACAGTGCCTCTAATTAACAATCCAGTATTGTGCACTTAAAAATTTAAGATGGTAGATTT
TATGTTAAATGTTCTTATCACACACACACACACACACACACACACACACACACAAAACCC
ACAGAGGAACACAAGGGAACTTTTGAAGGTGATGGATGTGTTTATTACCTTGATTGTGGT
GATGATATCATGGTTGTATGCATAGGTCCAAACTCATCTACTTGTATATTTACATATGCA
GTTTGCACACAGTTATACCTCAATAAAGTTGACAATTTTTAAAATAAAAAAATGGTTTTA
AAGTGTAAAGTTTGACACCCTAATGTTGGTTTATGGTGGTGGCTTTATCTGAGATGAGTA
CTTTGGAAGAGTGACAGGTTTGGGGGTATGATTCCAATTTTAGGTGTGTAGATATGTGTT
TGAGTCAACTTTGTGATATCCAGAGTTGGCAGTTGAATATGTGGAATGAAAAAGAGAGGT
CTGGGCTGGCTATGTAAATTTCAGGTCGTTTGCATATATATAATAATTAGAGTGATGACT
AGATGTAAGATTGGCTAGGAAACAAGAACAAAATGGAAAGAAGAGGGCCAAGGACAGTCT
TCTAGATGAGGGAAGATTATTGTCCCTAAGACTAGATAGAGGAGGAGGAGCCTGTAAAGG
AGATAGAGAGGCAGTGGCCAGAGAGGTAGGAGGAAAACCAGAAGCCTAAGATGTGGTGGA
CACCAAGAACAGAAGGCATCCAGGAGGCTACAGTTAACCGTGTTTAATACCATGAAGTCA
AGTGGAAGAAGTACAGAAAAATGTCCATTGACACTAGTGGCTCCACTCAACTAGAGATCA
TTGGTGACTTAGCAAGAGCTGCCTGGATGGATTGTTTGGGGCAGATGTCAGATTAGTGTA
GAGTGAGAAGTTGGTAGGAGCTGGGGTAAGATGGGGTTAAATTTTTGAGAAGTTTAGCAG
CTAAGTGGGTAAGAGATAGGACAAGATGGGTGATGGAGGAAATCTATGTGTGTCTATAGG
GGGTTGTGTGTGTGTCTTCTGATTTGTCACCATTGTTTTATGATGCACGAGAGATCAATA
GGAAAAGCAAATGTGAAAGAGGCAGTAGAAGGAGTTAGAAAATATGAGACAGAAGAGATA
GGGGAAGGGTGCTGAGAAGTGAGGAGTAGGTGGGTTACAAGGCACAGAAAGAAGGGCTAG
TATCAGAAAAGGAATGAACTCTACTGCAATCAGAGGGAAGCTGCAGCAGTAGACAGAATA
ATACATTTGGTGATCTCTTCCAATGGTGACTGAGTTTGTCTAGGTAATAAGCGAGGTTAT
CTCCTAACAGGGAGAGGAGGAGAAGAACGTACAGGGTGAAGTCCATTCCAGATTGATGAT
TATGACTCTACATGGTACTGGTGACTTTTTTCATTGGCTTTTGGCTGTCCTGGTACAGCT
CATAGTTGGGTCCATCCAGAACTGGAGTTTTGCCAGATGAGTAGAAAGAAAAGGAGGACA
AGGGAGATTGGGTTAGTTTCCTAAGCTGCTATAACAAATTACTATAAACTTGGTGGCTTA
AAACAACAGAGCTTCTCCTGCAGTTCCAGAAATCTGAAGTCAAGGTGTTGGCAGGGTGGG
TTCCTTCTGGAGACTCTGAGGGAGAATCTGTTCATGCCTCTCTCCTCCCTGCCAGTGGCC
ACTGGCAATCCTTGGTGTTCCTTGGCTGGCAGCTGTATAATTTGAATCTCTGCCAGCACC
TTCACATGGCATCTCTCTGTGTCTCAAGTCTCTCTCTTTCTCCTTTTCTCTTATAAGGGT
ACCAGACATTTGATTTAGGGACCACCTATATATCCAGGATAATCTATTTCAGATATCCTT
CAATTTGTTGTATCTGCAAAGACCTTATTTCCAAATAAGATCACATTCATGGGAACCAAG
GATTGGGACTTGGATGTATCTTTTAGGGCACACCGTTTGGCAGGGGACCCACTGCAGTAC
TGAATTTTAGATAGGAAAGGAAAGGTCCAGGGGGTTCAGAGGAATTAGAAAAATCAATAA
ATATTAAGTTCCAAAGAGGTCAAAGAAGTTTAAATTGGTCAGTGGGAACAATTGCAGAAG
CAATACAGAAGATCATGAGCTTATGAGTAAACAGCTGCATTCTTGAATTAGTGGTTTTTA
AGGTGATACAGTTATGGAGACAAGATACAAACTCAAACCATGGGAGTGGACAGCTGAGGT
GGAGGAATAAGTTAGGAAACTGGAAATTGCCTTATTCAAAACACGGTAAATGATCCTACT
TACTAGTAGACTAACAACTATATATCTTATTTGCTGAGTTTTGTGCTGACTTAATTTGCC
ATTTTCAATCGAGGAAAAAAAGGAAATTTCCTCTTTGGTTTTTGCATTAAACTAATTTTG
AACCGATATTTTCTGGGAAAAATTTTGTTTTTCCTTTTCCAAATTGAGATGTTTTGGCCC
ATCATATTTTTAAGCAATAAAGTACTGCAGTTCAATTGATTCATAGAAAATCAAAACCAA
AATTTGCTTTTGAATGTTTCGCTCCAGCTATTAGGAGACCCACCTAATATAGGTAAAGTA
GTACGATAATCAGGCAGCAGCTTCAGATACAAATAATTGATTGCTTGTTCATCTTCCATG
CAGTTGGGAACCTGTGAAACATAGCCTTAGTCTGCTTCTGTCAGCTTCACGTAATTGATG
ATAATGATGAAGGGCTGGGCCGGAAATATGTTGGGAACTCTCCTGATACTCATGACAGCA
TCCAGAAACAGTCTCCTTGCTTTTGCCCTGTATTTTATTTGCAACAGAAGACTGATGTAA
TAGTATGTATGCACAGGAAAGTCTCAGGTACTCAGGTGAGCATAGATCTCCAGTCCTCTC
CCTAAGACCCCTCTGCCTAATTGTCATTCTGCTATAGGTTCCACTTATCCTGAAATCCCC
CAATCAAACAAGGACCAGCCCTTAACCCTGGGCTGTTAGCCAACCACTTTGCCTAGTTTC
CCGGCTTCCCCTTTCCCACAGGGCTAGATTCTGCTTCCTTTATGTCTTCCATCAATTCAC
CCAGAGTTGCTTATGACTTTAACAACCGCTATGTCCCAGGAATCACTTCCATGGAAGCCC
ATGTTTCTAGAATTATTCTTCTTTAAATAAAACTCCTTGGATAGTCAAGGCAGTCTACAC
TGGATTCTGCCTTTGGACCTGATGGTGATAGGCTTCTGGGCTGTTCTGGAAGAGTCTGTC
CCTGGTGTCCAAGATGGTTGCCTTCCATGCTAGCCCCAGATTTCTCATTCCTCTATCAGG
AAACCCTAGCATGCCGTGTCATTGACAGAGTACATTTGCAATTCTTGGAGTAGAGAAATA
AACCCTTAGTTACATCACATTTTGTCTTGACATCTTTGTAGTGTGGGATGGAAAATTATT
GTTGGTAAAGGGAAACATGGCCTCTTATCCAGCATAAGACTAGCTATGTCCACCATGAAG
ACTCTATGGCCCATCACTGGCATAGCTCTTGAGCTGGAAGCTTAAAGCAAAGAGACAAAA
TTGATAGGTTGAAAAAATGGATGATTTTGAGTAGGCTCTTACGTGCTTGAAAGATGGAGG
GTTACAGGCCTTGCACTCTAACTTAAGTGCTCCCTTGGTGTTCCTATTTCTCATTCTAAC
AGAGTAATATAGTCTACTTGTTCAGAATCTAGGCTGTTGGACTTCTATAAACTATAGGAA
ATTCATAAAGGATACCAGCTTACCATATTGAATGTATTTATGTGCCAGATGCTGCCATTG
TTCATAAGAAGTCCATACCATTGCAACAGTGAGGACGGACATGGCCCCTACCTCCCAAAG
GTTATGTCTTAAAGGGAAAACAGACAATAAAGCCAGCAATTACAATAAAGCAGAAGTGAA
GTGATAAGAGATGCACAGGGGCTTTGAGAGCTTGAAGGAGACAAGCCCAACTGAGTGGCA
AGTTACTGGGAAAGGTTTGCTAGAGAAAGGGATGTTTAACCAAGGGGTTAGCAATGCATG
TGAGGAAATCTCTCCTGGTGGGCAGAACAGAATGTAGGAGAGCCAGGGAAGAGAGGAGAG
GTTAACAGTCTACAGCTTAAAAAGAAATTATGTCCAGTCACGGTGACTCATGCCTGTAAT
CCCAGCACTTTGGGAGGCCAAAGCGGGAGAATTACTTGAGCCCAGGAGTTTGAGACCAGC
CTTGGCAACACAGAAAGAGCCCATTACCACAAAAAAAAAAAAATTAAAAATTAGCTGAGT
GTGATGGCGCATGCCTGTAGTCCCAGCTGCTGGGGAGGCTAAGGTGGGAGGATCACATGA
GCCCAGGAGATCAAGGCTGCAGTGAGTCATGTTTGCACTACTGTACTCCAGCCTGGGCAA
TGGAGTGAGACCCTGTCTGAAAAAAAAAAAAAATTATGACTTGAAAAGGATTGTTGGGGG
AAGGGACAGAGAGTAGTGAGAGATGAGGCTGAAGACATGGACAAGAATCTGCTCATGAAG
GGTCTTATGAGGTATGTTAAGGAGTCTGGGTGTTATCCTAATGCAATAGGAAATTATGAG
AGGACTTGCATTTTAGAAAGATTATTCTCTATATTATGGGAAAAGCTTGGAGTGGCACCA
AGTGGTGTTTACAAGTTTATAATATAACAACTTCTATAAATATTGTGTTGGTAATGAGAG
AAAATTTACTTGTGATAGAATTAAGATGATACCTCATTCCTATCACATCAAATGGAATAT
TGTGTCCTTATTGATTCTGGTAACAAGAAGACTGGTTAGCAGGTGGTTGATTATAATGTT
GGGGAGAGAGGGAGATAGCCTAGACTAAAATAGTGACATTAGGAACTGAAGACTGTGAAC
AGATCCAAGAGATATTTAGGAGACAGAACGAGCAAGACTTGATTACAGATTGGATGTGGA
AGTGGGGAGAAGAATAAAAAACCACTCTTGGATTTCTCACTGAGCAATTAAATGGATGGA
GGTATGTTCTGTGCAGGAGATGCACGAGGGGAGAAGAAAAGACACACACACAATATCTTT
AAGGGTAAACAAGCTTTATCCCACGTAAATGGCAATGCAGATATAATAAGCAAATGATAT
AATAAGCAAATGGTATAATAAGCAAATTAATATAATAAATTGCAACGGGAAGGGGAGAAG
GGAAAAGATATATATATATATATATATATATATATATATATATATATATATATATATATA
TATATCTATATATCTATCTATCCACACTTGCCAGACTATGGAGGATTCACCACCAGACCG
GGAAGCAACAGCCTGGGCTCCAGAGTCAGCCGCTTGTCTCTGCACAGATGAGGAGACGTC
TCATGAAGCTTCAGCGTGGTCTGGGACCCTAGGTCTTTTTGTAACAAGTTGTTTGGCATG
AGGCCCAGTCACAAAGGCCCTTTGCGACTGGGCTCAAGGAACGCAAAAAGTCAACTTGAT
TTTTGTGATTGTCTATTGTTTTTCAATAACTAATATATAGGAATAGATTGAAATACAGAT
TTCTCCAAAACAGTGCTGGATGAACGCCTCAACTCATCTGTTCCGGGACTTGGTGACCAT
TGTTTGTGTCCATGTTCAATTGAGTTCAAATTTAATATTTAACTTTTCCTCCACATTGTA
CCATTGACTAAGTCAGATACACTGAAGAGGAGCAGATTTGTGAGGGGAAAAGATGAATTT
ATTTGGGGCCATGCCAGCTTTCATGTGCTTCTGAGACATTCAGATGGAGGGCTCCTTGGG
TATAGATAACTGGGGTCAGGAGAGGTCTAAGAAATGCAGATTGGAAGTCATCAGCACCTG
GATGATCATGGAAGCCCTGGGATGAAAACTCCAAAGAGAGAAAGTAAAGTGTGAAGCAAA
GTCGAGGGTACAGTAACACCCTGAGGGCCACCAGCCTGTGAGTTCTGAACAGAGGCAGCA
GAGCCTACAGAGAAGACAGATGGCCCACTGGAGTTTGGAGGAAAACCAGGAGGGACTGGT
GGTCTCGGTGAACCAGAGGAGAGAGTTTCAGAAAGAAGAGTCCACCCTGGCAGATCTTGA
CAAGATGGTGTCCGGTGGGCATAGACAACTCATCATTGGTGTCCTTTGGGATTATGACTT
TAGGGAAGCCACGTAGCTGGGATTTAGATAGCATGTGGTTGAGGAGTAAATGAGAGGAGA
GGAGGTAGTCATCTTCTTTTAAGATGTTTGGTTGAGAGGGAAAATGAGAAATATATAGCA
AACAACAAAAGGGGATGTGAGCTTGAGGGGGATGTTTTTTAAGATTGGTTAGATTGTGTC
AAGCTGCAAAATTTGCCTTAACATGGCTGTGGCATTCTCAGGGAAATTGAAACATCAGCA
AAGTGACTGTTAAGCCAAATAAATATATTTGCACACATTTTTCAGCAATGACAATTCTCG
TGACTAGGAAAAGCAAACATGCAAATAATCAGAGCACTAGTTAGCATCTGATTTTAATAA
GAAACTATCAAACCAAGTTGAATAGCCTTCAGCATCTGGCCAGATCACATATTCCCTTTG
GGTGAATGATTGGAGCATTTCATTTCTTCTTTAAAAAAAAAAAAAAAAGATCCAGCATAG
GTAAGCAGGGAATATTTTTAGTTGTGTATTCATCATGACCCACAAAGGGACCATCTAGTG
GTTAGAAAGCAAAGCAGACTTAATGGTCCTGTTTTGTTTTTAAAAAATCTCTAACAGGTA
CAGACTAAAGACTATGGAAATCTGTTACCTTCTAGGGCTGGATAAAAGATGTAATTGTTT
CTTCTCAAAGTGAACTTTATCCAGCACTCTCTGCGTGTAAGTCCAGGCTATAAAATCCTT
AATAGCATTGACTCTGCTGATATCCTCTTGTCTTCTAGTGTTGAGCAGAGCATCTGGCAC
AGAATAGGTACCGGATAAGTACATGTTGAACTGAAAGTCAGTAAGACAGCCAGCCAGATA
TTAATATATTTTTAAGCTTCTCTGTTTACTAAGATCTGAAAGAGGAGAGGAGGTAGGGTA
CTTATGGATGCGTAAGATGGAAGGTCCCCGAGTTTGAAGAATTTGCCATCATTCATGATT
GTTTTCCAGTTTTTCATAGTTGTGCACAGGTTAGGCTAAATGACTGCGTGTGTTAAAAGC
TCAGGTTGTTTGGACAGCATTATTGTTTGGGTTATCTATTGCTGTGTTACAAAACCCCCT
AAAACATAATGGCTTAAAAACAGCAACCTCTGTATTATCTCTTATGGCTTGGGGATTGAC
TGGACTCAGTGAGATTGTTCTTCTGCTGGTCTCTCTTGGGGTCTGTCATGCATTTTCAGG
TGGATTGCATTGGAGTCATCTGGAGGCTCCCTAAGGTGCGAGGAAAGCTGGGCCCCTTTC
CCTGTTTATGTTGTCTCAGGGCTTTTCCATGGGGTTTCTTCCTATGGTCTCTCCAGCAGG
GAGCTGAGGGCCCCTAAAAGCACAAAATAAGATGCTTCCATGCCTTTTAAAGGCTTAGGT
ACAACATTGGCTTAGTATTACAGTCACATTATTCTAATGGTTAAAGCAAGCCATGGGACC
AGCCCAGATTCATTGTTGGGTGGACTAAACAAGGGTGTGGATGCCAGAACAAGGTTCATT
GGGGCTTGTCTTTGGAAGCCAGCTACTACCATTGTTCAAAGTGTGGCAAGACAACAGCTG
CTCCTTGTTTCCTTCTTCCCAGGTAGAATGTGCTTCAACAATGTTACACTGATGACAACA
GCAGGAGCAATCTTCTGTTGTGCTCTGCTCATATTACTATGTCGTATGAAATATACTTGA
CCCTTTCCTTGCCTTATGGACTTGAATCTTGCATCAGACCCATATAGTATTATTAACTTC
ACTTGACAGGTGAGGAAACTGAAGCTTAGGGAGACTCAATAATTGCCAGTTAGAAATAAC
AGAGCTGGAATTTGAACTTAGCCTGCAGTCTTCTCAAATATATCGCATTTCAGATCCATG
AGGGTGGAAATCGATAATTCAGATGCTTTAAAACATAATTCTTCTACACATAACAGTGAT
ATTACAAGATGCTTTCCTTTTTTGACGTATCTCTATAAAGAAATGTGAAGGAAGAGAAGC
TCATCAATAAAAACTGACACTGGAAGCCATGATACGAGTCTTTATTGAAAGTCTTTAAAG
AGGAAAGTCAAGGTGTAGCATACTCGTCTTTGTATGAACCCCACAGTATCTAGTTCAATG
CCATGTACTTGGAGGATGCACTCTATTTGTTGAATAGCTAAGAAAGAGTAAATTGATACT
GGCATGAAACAAACCTTCAGAATCATTCCATTTATGTTTTCAATATAACTATCTCTTTCT
GCTGTATGATATATAGGAACAAAATATGCATTGATTAGGTAATCAGACAGTAATCACACA
GGCCTCAGTAGTTGCTAGATTTGGGGCTAGATAGGCACAGAAATATTTCTATAAAAAGAT
ACAGGCTTTTTATTGTATGATGTATGTGTGGCTACTTACTTCTAAGATAAGGAGTTTTAT
GGGAGAGGTGGTATAGACTAGTGGTTAGGGGTCAAACTCTGGAGCCTGACTGCTGAGTTA
TCTTGGCCAAGTTTTTTGTGTTTTCTCTGCCTCAGTTCCTTCATCTTTAACATAGGGATA
AAACTGGCACCTTAGGCTAGGCACGGTGGCTCACGCCTATAATCCCATCACTTTGGGAGG
CTGAGGCAGGCAGATTACCTGAGGTCAGGAGTTTGAGACCAGCCTGGGCAACACGGTGAA
ACCCCACCTCTACTAAAACTAGAAAAATTAGCTGAGCATAGTGGCGTGCGCCTGTAGTCC
CACCTACTCCGGAGGCTGAGGCATGAGAATTGCTTGAACCTGGGGGACAGAGGTTGCAGT
GAGCTAAGATGGCACCACTGCACTCCAGCCTGGGTGACAGAGTGAGACTCCACCTCAAAA
ACAAACAAAAAACAACAAAAAACTGGCATTCTATAAGTTTAAGGATTCAAAAAGAAGTTA
ACTGATGGGAAGCTCTTAGAATAGTACTTTGCGCTAAGTTTTATCTATGATTATTTTTTC
TTCTATACATGCATTTGAAAAACACAACAGACATCTAAGAGTAAGGAAAGGTTTATTTCC
TATTTTCAGTCTGTGGATGGTGTATGGATAACTTCATGATTCTGATAAGCTTTTCTTAGA
TCTAGGCAGTGTTCATTTCAGTGCTGAGTTTAGGAGCCTGCCTTTAGACACGTTGTACAA
TTCCACAAAGCTGGAGTTTTGTTCCGTAGTTTCCTGGGTATCAGCAAGTTTCTTCACTAA
AGTATTTCCTTTTCTCTGTGAATTTACAATTAAGTGAGCAAACACAATGGCCACTGAGGA
AGTGCTTTATCCTGTTTCTCCTTTGCTATGTCACGGGCAGAAATATGCACGATAGAGGAA
GAGATGTTCTTGGGAGGGAAGGTGAGCACAGTATCCTTTCGAAAAGCAGAAATTGGTGGC
AAGTCAGAAGGCTCGAAAATAGAAGGTACTAAATGGAGCGACCTTCTACTTTACGTTCCA
AACCTGGGTATTTCCGAGAGTGAAATGGGGTGCTATAACTACTTAGGCTGAACGATAATC
TAAACCAGGCCTGAGCTAAGCAAAGCAGGGAGAATATGGTCACCCTGTACAAAACCACAG
AGACAGATGTGCAGGCCCCGAGGCCAGTGCTGTTTTACAAACAGAAAAGAAGCGCCAGTT
AACTTTCAAAAGAAAACAGAAGGGATTGCTGGACCCCAGAAACAGAGGAACACTAACATG
GCCCTCCACTGTCTACCATCTCAGTTAAATTAATTAATGGAGGTTGAGTATCTTTGCTTC
TGTACAGAATTGAATTTCTTTGTTCCCAGTCCTCGCACTGTTTCTGCCACCTCTCTTGCA
CCTCTTCTGCTGAATGTCTTGTCTGGAAATTCTGTCCCAGTGCCATTTCTTTCACCAATA
ATTTATTTTCTATTCCTTTAACACTTCTTTTTCTCTCCAAAGTTCTGATGGCTCCCGTCA
TCAGCTCCCATGCCACCAGGTCTAGTGCCTCTGCCCCACTTCCAGGCCCTCTAGACCTGC
ATGACACACACGTCTTACCACTGCCTCTCCTTGGACCAGTCCTGGGAGTCATGCCTGACT
CTCCTGGAGTACTTCTCTTCATGTTCAACATATTGTTCTTTCTTTCTTCCTCGGCTCTGG
TTTTCTTTCCATTCTTTCCCTCTCCTTTTCTTCTTGGAACACTCATCTATTCCACATAAA
GCTTAGATGTCTCCTAAGTTCATTTGATTTCCTTCTTCCCAGGTAGAATGTGCTTCAACA
ATGTCATATCGGTTGACTGCAGCAGGAGCAATCTTCTGTTGTGCTCTGCTCATATTACTA
TGTATTAATAATATGAAATACACGTGACCCTTTCCATGCCTTATGGACTTGAATCTTGCA
ACAGACCTATATAGTATTATTAACTTCATTTGACAAGTGAGGAAACTGAAGCTTAGGGAG
ACTCAATAATTGCCAGTTAGAAATGACCAAGTTGGAATTTGAACTTAGCCTGTAGTCTAA
GGCTACAGTGCTGGTGTCTGACTCCATGGTCGCACTGGACTCAGATCTCTGTTGGCAAGT
CCAACTTCTGCCCTGAGACCAGCCCTCTGCAGAACTTCAAATAAGTATGTGTACACCAAA
TGCCTCATTTTCACCCTAGCAGGCTTCCCCTCCAATAGCACCCTGACTCTATGAAATGAT
TATCATTGCCTTTGAGGACACTTCTGAATTAAGCCTCAATTTCATTTCCTTATCTAGTCG
AATTACAGTTGTGTCCTTTCATTTCTTCACTGTCACTTTAATCTAGATATGCATTGGTGT
CTTTTGGGTTTCCCCAGAATTCTTTGACCTTTTCCCTTTGACTTTTATTCACTAAAAACT
TAATAATTATGTTATTAATATACATTAGCACTACTAGTAACAATGGTAATAGCTAGTGCT
TGAGTGCCCACCTGACAAGTGTGAACTAGCTGCAATCTGGCTCTCAGCGCCCCAGCAGTC
CTCTGAGGCAGTTACTTAGTTATGCCTAATACCTGTTTGATAGGTGAGGGTAAAGAGGCT
TAGGAGGGGCCAGTAACTTGCCCAGGGTCACAGGGCTGGTTAATGATATAGCCCTAGAGG
ATTGGAATTGCAAGGCTGTCTCACCCCAAAGTCTTCTGGGCTTTACTTGGAAACATCACA
GTTACCCATGACTTGAAAACATACAGAGTGAAAAGGTTAAGATGTATGCATATCTGGGTA
GGTAAGTTTTAAACATACTTGAATTCAGAAATCTAATCTCATTAAGACAACAGAAACGAT
TGGAAATAGGACTTGGTGATTTTGGTCACTAATTCTGGATTCCCAAGGCAGAGAAAGATA
CCTATATGATGTATATGAATTTGCCTGCTTAAAAAAAACAAAACAAAACAGCAGCAACCA
AAAAAAAACAAGGTTTTTGTTGGTTGATTGGTTTTGTTGATGGTGATTTCTTTGTTAAGT
TGAAGGAGATAGAGAAATAACATTAGGCAATGAATTAATGAGGATTTGGAACTTGTTTGA
CTAAAACAAATATAAAGTAGCCTTAATAATTAAAAAAAAAAAAGGACTGAATCAAATAGT
TCTGGAAGGTCATGTTTAAAGGTCTTTCTTCTTTTTGTTACCCTGAAGGAGAGTTGGGTG
AAGGCAATTTGTGAATATAAAACATGTAGAATATTAATGTCATCGCATGAATGAAAGAAA
GTTGTGCCGGGTGCAGTGGCTCGTGCCTGTAATCCCAGCACTTTGGGAGGTCGAGGCAAG
CAGATCACCTGAGGTCAGGAGTTCGAGACCAGCCTGACCAATATGGTAAAACCCCATCTC
TACTAAAAATGCAAAAAATTAGCCAGGCTTGGTGGTGTGCGCCTGTAATCCCAGCTACAT
GGGAGGCTGAGGCAGGAGAATTGCTTGAACCTGGGAGGCAGAGGTTGCAGTGAGCCAAGA
TCACGCTACTGCACTCCAGCCTGGGTGACAGAGTGAGACTCCATCTCAAAAAAAAAAGAA
AGTTGTACACCAAGAACCCACATTGCGTGGTATTCTGACCTGAGTTAGGAGGATGGGGTG
ATAACCTCAAATGCCTCTGAGGACTTTTCCTGTCAAATCAAATTAGCACAAAGCTGGGAG
AGGTCTGTGTGGAGTAGAAGTCAGAGCGCTAATGATGTTCAGATGCAGATGTAATTTGGC
CGTAGAAGACTATTGTAATGTTTGGTCTATTTTGGTCCTCAAATTAACCAAATGGGAGTT
TCTAAAATAAAAAATCTCTTCTATGGCATAGCAGCATTTTTAGGTCCTCTAAATAGTGGT
TTTGTTCCGTATTGCTGGGGTTTACCTTCTCTGAAAACCTCTGTTAAAATGTAGGAAGCT
GCCTGCTACCACTGCATGTCGTTGTGGGGAAAAGGGGCTTCTAAATGCTTCCCAGCATAC
AGGAAGGAGTTGTTCAATGCTGTAGTTTGAGCCTCATGTTAATTATATTTCCAGATGTTT
CTAAGAAGATTATATGAAGCAACTATGAACTGTAATTCAGCAGCATCATTTTATAATAAT
ATGTTTATATGAAAAAAAGGTTATACAATTTATCTGTTGTAGCACAAAACTCTATTTCAT
CTGTGGACAACTGAAAAGATTCATTAGCAAATCTGTTGTTACAACAAGGATGATCTTTGT
TTTCCTGATGAATGGCTGAAACATCACTTGATAGAAGTAGGTCAGATATTTACAAGGATA
CTCATAATAACGTGCCATTCCCCAGTGCCCATTATCACATCTGTTTCCAGTAGTTCTGAA
AAGACTGGGCTCTTGTAATGCTGAATCCTAATCGTGGATACATTAATTAAATGCCTTTAG
ATCAGTCATTTAACTTGTTTGTCACCAACAGCATGCCTATGGAAGGTCTTTACTGTCATA
ATTTGGTGTGTAGATTCTGACTAGAAGAAAACTTGAGAATTTTTAAAAAATATAAATAAT
TGATATTAAAGTTTGAAAGCAGAGACAAAAATGCACCCTTAATTCTGACAGTCTTATACA
TTATGATCATTTATACATACTTGCTTTCATTTTTTCATAATAATTCCACATAGTTGAAAT
CAAAATATAGATCTAATTTTACCTCTCTCTTTTTTGTTTTTTAAAGTTGACCTTATGTCA
TAGTAGAAACTCTAGCTCACTGCTGAGTAGTCACCCTCCTAATTCTAAAACATTCCCTTG
GTTGTATGCCATTATAAATAACCTTGCCACAAACATGTATGTGTTTCTTTTCTTTATTTT
TTCTTTATGCATTTCTCCTTTATTTGTACTTTTTTTCTTTGGGATAGAGATCTGGTTCTG
GGGTGCATTGGGTGTGAATAGTTTTATGGTTTTATGGGCCCTTGCTTTCCAAAAAGGTTG
TAACAATTTACACCTCCTGTGATATGGAGAGTAATGACTTCACACTCAGCAGGGCTGGAA
GATGGAGATGTATAATGGTGTGAAGTTAAGGTGGTTAGTGAGGAATCAAGTAGGGAAGTA
GGATGTTCCGGCATTAGACAGTCTGTCCAGAGTGGCCTCAGGGAAGCCGTGATCATTGGC
CTTTATTTAGACTGATTTCGTCTTTTGTAGTTTATTATACTCCTGCTGTGAATGTTGCAA
AGGACCAATCCACCGTAGTCCCACATTTTCCCTATCAGAATAACTGAAGTTTAGTATGTG
AGAACTTTATTTAGTAAGAGCCAGCTGGAAGATCTCCGGATCATAAACAAGCAGAAACCA
GAAAAGACATAATATTTACAAATGGTATCTGATAACAGGATTAACAAAAAAAAAAGAAAA
TACTTGAGGAAAATAGTTGAATGTTTCTTAGGTAGTTCCCTAAGATGAATTATATGAAAA
TTGGAATTCCTTCAACCAATCATTCCATGAATTTTTTTTTTTTTTTTTTTTTTTTTTTTT
TGAGACAGAGTCTCACTCTGTCACCCAGGCTGGAGTGCAGTGGTACAATCTTGGCTCACT
GCAGTCTCCACCTCTTGGGTCCAAGTGATTCTTCTGCCTTAGCCTCCCAAGTAACTGAGA
CTACAGGTGCATGCCACCACGCCTGGCCAATTTTTGTATTTTTAGGAGAGAAGGGGTTTC
ACCATGTTGTCCAGGCTGATCTCGAACTCCTGACCTTGTGATCTGCCCGCTTCAGCCTCC
CGAAGTTCTGGGATTACTGGCATGAGCCACCACGCCTGACCCATTCTATGAATTTTTATT
GACAAAGAGATCTGGGACCACAAGTGGCCAGGTGTTTCTGTGCCAGCAAGCTTGAGACAA
GAGGAATAAACCATTGAGAGAAGTGACATAGATGGGACCAGATGACACACAAGCCCCTTT
TTTTCATATTAGGGATTCCAGACTATCCCATAGGCAGTAGGTCACTGTGAAAGGCTTTAA
GCAGGGAAGTAGTAGAGTTCATATTTTCTTTTTCTTTTTTTTTTTTTTCTGAGATGGAGT
CTTGCCGTGTCACCCAGGCTAGAGTGAAGTGGTGCAATCTCGGCTCACTGCAACCTCAGC
CTCCCAGGTTCAAGTGATTCTCCTGCCTCAGCCTCCCGAGTAGCTGGGATTACAGGCGTA
TGCCACCATGCCTGGCTAATTTTTGTATTTTTGGTAGAGACAAGGTTTCACCATGTTGGT
CAGGCTGGTCTCAAACTCCTGATCTCATGATCCACCCGCCTTGGCCTTCCAAAGTGCTGG
GATTACAGGCGTGAGCCACTGCACCTAGCCCATATTTTCAATTCAAGACAAATTGTCTGG
GCAAAGGATATGAACCAGCAAGTCAAAGAAAAATGCAAATTCCCATAAACATAAAAAAGA
TCTTACCCTCACTCATATTATAATTAAGGATATACAAATTGAAACTACTGAGATACCATT
TGTCACTTATGACTTTGGCAAAGATAAGAAATCGATAACGACACTCTGTCAGCTGGTGTT
AAAGTAGACTGGGAAACAGCTACCCATACAGCACTGGTGGAAAGAGGAGTCAGTGCAAGA
TTTTTGGAATACAATGTGGCAAAAATAATCAAAATTTTAGATGCACTTACCCTTGACCTT
GTAATTCATCAACCTGGCAAAGGATAGTAAGACAGGAAGAGCATTCCACATGCAGGAAAA
AGAGAGGCTGCAAAGTTTCAGATTTGAGGAAGGCCATGCCCAGAAGAAATGGCAAATTGC
CAGGAATTTAACCTACATATATATACTTGCAGAAATATAATAAGAAGGATGTACAAGGTT
GTTTGTTACAGAATGTTTATAATCACACACAAAAAAGCTGGAAACAAGGTAAATGCCATC
AATGGGGGCTGGTTATACAAATCATGATCTTTCTACACAGTGGAGTACCAGTAAGTCATA
GAAAAGTATGAAGAAGACGTCTATCTTCAGATACGGAGAGGACTTTAAGATACACAGTTA
ATGGGAAAAAGCAAGATGAGGTGGAGAACAGTATGAATATTATGATCCTATTCATTTGAA
GGGATAGACTGTATATATCCACCTGTTGATTTCTGAATAATTTTTTCTGCAAAAACATGA
AAGAAACATTTGAGTGTGGTGATCATTGGGAAATAGAATTGGGTATTGAGATTGGAATTA
TTTGAATCATTGTCATATGTATGCGTTGCTTTTATAAAAAGTAATTACAAAAGACATTTT
CACCAACTATTAGCCACACATCACCTTTGCCTAATTTAATCTTGGTTTATCAACATATAT
ATTACTTATGTGTCATTCACTCTTCCAAGTTCATCACATATATTAACTCCTATTATCACA
AACCCATATGAGATAAGAACTATTCATATAGTCTCATTTTGTGGAAGAAGGAACTGAGAC
AGAGAGGTTAAGCAACTTGCCCCAAGGTCGCGTGGCTCTTAAAGAACAAATCCAGGATTT
GAACTCTAGTAGCCTGGCACCCCAGCCCACTATAGCTTCCCTCAATGATTTTGATTTGCC
ACCATCGAAACAAGAAGCTGATCCCTTGAGTAAGGTCTTTGTAATGACCCTGGTACTGTT
GCTTGTTACTGACTTGAGGTTCTTTTAGTTCAGTCAGTGAGTAGTTGTATTTAGTAAGGG
GTTAAAATTGGTTCTGGCACCTGCTCCAAGAAGTGCCTCTTTTCTCCATGCAGAATTTGC
TCAGCTTTCATCTGAAGACAACGAGTCCAATACATAAAGGCCACAGGTGCCCCTTGCGGC
CGTCCTTCTTTCTCAGTCCTAGTTTTGCTTTCTGAAAGGGAAATACACAGAGGATTTATC
CCTTCCAGGCATGCTGAATGTCCAGCATTTGGCCAGGCTATGTTCAAGTCTTCTAGACTC
CCAGCCTGAGCTCCCTGAATACCCCTTAACAGAATGCTTTATAGCTCAAGGTCATATGCC
AAATGATCTTTCTGCCCTCCGACTCCCTGCAGCAAGCTTGGAAAACAAAATACTGTAAGT
CAAGCTAGATCCAAGTCCAGGATAACTAGATTAATACAGCTAAGAATTTTTCTCTTTTCA
GTTATGTCATGGAAATGACAATAGGATTTGATCAGAAATACCTTCTTAGCAATGAATTAT
TTGAAAAAAACAATGCAAGGGAGCATCTTTTTTTTTTTTTTTTCTGGTTGGCTGATGTTA
CTTAATGGCTCATTGTGCCCCATTGTTTGGCTCAGTTTTCTGAGCAAATTCCTTTGTTCG
ACAAACACTTACCTAAGATCTCCTTAATGCCAGGTACAAAAAATAGAGAGCTAAATAAGA
CACAGTCACCCACACTGAGCACACACTAATGGAAGAAATAGAACTGGCAGCCAATAATTA
CAGGGCTGCAAGATAAGTGATTATGAAGCATATAAAAAGTGCTCTGGAAGCACAAAGTAA
GTAATCCTTTAATTGTCTTAATTTAGTCCCAATTGATAATTATTTCCCAGGGAAATGGCC
TCAGTCTCCACTGGGAAATACGAATGCCTTGGGTTATTTCAGCCCTTCACCTGTTCATGC
ATGCATGCAACAAACACGGAACACCTAGCAACACTGGCTCTGGTGGCTGCATAGAGAAAA
ATGTGATAGAGTTACGTTCATTGGGGTATTCACACCAACATTTGGTCTTCTGCATGTTTT
GCAAGCATTCATTTTGTACATACTAAGTGCTAAACCCAGAATTAGGCCCTTGGTTACAAA
GATGAAAAAATGCAATTCCTTCCTCTGAGAGACTTGAGTGTGGCCCAGTTGGAGCTGGAG
TGGAGATGGCAACAGAGCTCTGAGAAGCAAACAAGACAGAGTGAGGTTCCCTGGGGCTTT
TGAAGCTGGTGTTCAAGGTTGGAAAGAGAGAAGGGACATTCCAGATGCAGGAAGAAATGC
TGCAAAGTCATAGCGTTAAGGAGAAGCATGTCCAAAAGGAATGATAGAAGGAACTTAAGT
GCCAAAAGAGCAGATTAGTTGGAACGCTCTGAGAGGTCAGGGCAGAGGGTCATTGCTTTC
AACAATGGTAGTTGAAAGTGATATCACACTCTGGGGACTGCGGTGGGGTGGGGGGAGGGG
GGAGGGATAGCATTGGGAGATCCTAATGCTAGATGACGAGTTAGTGGGTGCAGCGCACCA
GCATGGCACATGTATACATATGTAACTAACCTGCACAATGTGCACATGTACCCTAAAACT
TAAAGTATAATAAAAAAAAAAATAAAGTACAAAAAAAAACACTGAAGTTGGCTTAGGAGG
CTTCAGGAACATTAAAAGATGAAATGATGCAAGCAAAAAAAAAAAAAAAAGTGATTGCAT
GCTTATGTGTCTAAGTGTGGTTTATGCATTCACTTGTTTAATTCTCCCTCTAGCCCAATG
AGGTATTATGTACTCCCATCTTGCATTTGTGGAAACTGAAACACAGGGAAGTTTGATAAC
TTGCCAAGCTCATATCTCAGTGAGTTGATCTGGTTCATTGTACTCCAGGGCCTGCACACC
TAACCGTGGCACCACCACAGCTACAGTCCTTGCAGAATGGCCAGGATTTTGAACAGCAGA
ATTAGGGGAGAGGATATTCAGACACAGCCAGTGGAATAAACAAAGGCACAGATCAGAAGT
GTGTTTTGGAAGTTTGATTCAGTTGGATCAGGGGTTATAACAGGCAACTGCTGGGAGATA
TAAGTTGGGTTTAGACATGGAAAGCAGTAACAGCTACAGAGTTGGGCTTTCATTCCACTG
GAGGCTTTTGAGCAAGGAGGTGACATGATCACAGCTGGCCTTTGGGTGACTGACTGGCAG
TTAGAGATACAACCAACAGGAACAGGGGGAGCCTGGCCAGGGAGGCTAGTTAGGGGGCTA
TCGTAGCAGTCTAGGCAAGAGACATTGGAGCCAGCATGAGGTGGTGGCATCCAGAATGAA
AGGAAGCCAAGAAATAGAGGCACAGAGGAGGAGAAATAACAAGACTTGCGAGACAAAATA
TCGGGGTGAGGGAGAAGGAGAAATCAAAGATAGCCTAGAGGTTCTGACCCTGGGTGACTG
GGTGCTTTAACAGCCATGGATAAGAGTTGAATTAAGATGAGAAAAGAAGGGGAATCTGCT
TATGACAAGGAACACTCATGGCCAAAGAGGATCCAGGGGTCCCCCATCACACAATGAAGG
AGAGGTCATCTACTGGGAGTGTAGGACGCCAAGGCTGGATTCTATCATGTCTCAGAAAGG
ACAGGAACACTCTTAACCCTATGGGGCAGCTGTATCAGTTCCCTAGAGCTGTTTTTTTTG
GGGGGAGTGGGTGGGGGCTGTGAGGAAGAATCTGTTCCATGTATCTCCCCTAGCTTCTGG
TGGTTTGCTCACCATCTTGGTCATTCCTTGGCTTGTAGAAGCATCACCCTGACCTCTGCC
TTCGGCTTCACATGGCATTCTCCCTGTGTGCCTGTCTGTCTCCAAATTTCCCTTTTTTGT
AAAGACACCAGTCATATTGGATTAGGGACTTATACTATTCCAACATGACCTTATCTTAAT
CCAATGGGTGATATCTTCAACAACCCTGTTCCAAATAAGGCTGCATTCTAAACACTAGGG
ATTAAGACATCAACATGTGAATTTTGGAGGAATGTAGTTCTAACCATAACAGCAGTGAAT
GAGATGACAGACTATTGCTCTCAAAAGATAGCCAGGTTTCTAGTTTCCTTAGGCATTTTC
TGGAGGTTTGCGAGCAGTTCATTATTATCTTAAAAATATTATCCAGAGCTGTGGTCTATC
AGCAGCTCATTACCAGACTGGCAGATACATTTAATCAGCAAAAGAGTTGTTCCTGTGATT
AGCATCCTCCTGGTTTCCCAGCTCAAGAGTTCTTCTGAGTAATAGTAATCCTTCCCCCAG
AGATCATATTCCAGAATAGTTGTATAGCCAGGAGCACATGCCCAGTGGCTAGAGAACTGC
TTAAGAGAAAGAACAAGTAAAGGCAAAAACCTGAGCTGTGGGTAACCAGGGCATTCAGTT
GCAAATAAAGTCCCACCACATTCAGTTCCTATTAGGAATAGATCTGTGCCCATTTTGCTG
TTTGGGGGGGTCTAGCTTTGTCAATAAAATAGTTTACAGTCTTTAACCCAAACTTAATTT
TTTTTCTTCTTGGAAAATGAATTTTATCACCTTGTTGAAAAGAAAAAAAGTTTTCCAAGA
GCAAATTTTTTTAAGATATTTGATTTTTCCAGATCCACCTTCATCCTCATAAGGCATATA
GGCTGTTGTGCCCAAGCAGGATCAGAGAAAAACACATTTGAATCATGATCACGGCTCTTC
CTCATGAAGAGGCAATGCCAACTCATGGAGACACAGGCCTTACTGCTTACATGCGATGGC
TGGAGGTTTGGGCATCGCAGAGATGGACAGATACCCATGAGTGAATCACAAGGAGCTCTG
CCCTGGGTGTTTATAATTCAGATCCAGCCCTTCCCTAAATAGCTCTTAGGTGACATTCCA
TTTCCATGTGGGCATATTTACATTTACACTCCATTTATGTGATTTGTCAGAGCTTGAGGC
TGATAGCTTAAAACCTTTCCCTTCCCTTCCAGTTTTCATTGCCCTCCCAATCTCTATAGC
CTTGAAAATGAGCTTTTCTGAGCTTCTCATTAATTTTTCACTCCTCTCGCTACAGGAGAC
ACGCAGATAGACGGCACTGGGATTGCTGGCCAAAGAATGCTTGGCAAGCCACTGCTGCAT
CCAGCAGTAAGTTTCAGAAACATACCTCAAGGGATTTTGACAAGTAAAATGCCCAGTACC
TGCTTGCAATCTAATTATGGGGTTCCCATGAGACCCTGAGAAGGTTGCATTATGTACCAA
TCTCAGGGTGTGCAGTGATTTGTTCATTCTTTTTTAATTGGATGTTAAATTAAAAGTAGC
AGTGTGATATACCAGCAAGATCACCACTCTGGCTATAACTAGCCATATGACCTTGAACAA
GTGAGTTCACCTCTTCGAAACTTCTCACTTCATCTTCAAAATATGTGTCCTAGGCTAGAC
CACCTCCCAAGATTTTATAACATCTAACCTTCCTCTCGTTTTGACAGCCACCGAGCATTC
TCTTCTACAAATACAGAGAAACGGCGTGTAACCAGTCTCCCTTGATGTCTGTTTCTCTAG
CCATTAACAGGATTTCTGTGTTGGAAGGCTCAAAAATTCACCCATACCCAGTTTTGTATA
AGAAACATGCCACATAGGACATGTGTCTTCCACTTAGGGCAACCCTGTCATCCAATGTTG
TGACATTGGATGTCTCTGAACTTCACTGCCCCTCCTTTCCACCTGACCCCTGACCCCCAC
CCAGCACAACTATCCTGACTTAGAAGATTTGAATGCATTTCTTTAGGAGCCTTTAAAAAA
GTTATTTCAAGTGCTGGAGTTTAGAATTTTGTAGGACGTGTCTATCCAGAGAGCTCTGTA
ATAAGCCTAGAGTCTTGTTGAGCATGAACTTATTCAGCTGGCAAAATTAACCCTATTGAA
GTTTTTACCCAGCTGGTTTAATTGGAACTGGGGTGTGTAAGGGTCAAAATGGATAAGACT
TTTCATTGATTAGTTCATTAACCAACTAAACCAATGGTGCATGTGATTTGCTTCGGCAAA
GTCTTCTAAAATGAAATAACCTTCTGAAGGTATAGATGGTCTTCCAAGAACTAATAATTC
AAATAACCAGTGAACAAAATAGGATAAAAGCCGGGTTTTGTCACCTTCTGTGGCCTGTAT
TTGCTGTCTAGAAGTAATTATCTTGGGAATGAACTCATTTGATCAGCAGCCAGGAATGCT
GTCTGTGACAAATAAATTCCCTTACATTGTCCTTGAGGATAATGAATGATATCACAAGAA
GGAAAATATAAAAAGAAAACCTGGTAGAAATGACAATAAATATGTGTTAGGAATTAAGTA
CTACAGTAATGATAGAGCTTTCTCCACCTAAATTTTATGTCATCCTACGAAAGAACTTTT
CGTAAAAGAAAAAAAAAGTTTTTAATGGCTTGCTTCCATGACTAATAGAAAACCAGAGGA
ATTTTCAGGCTAAGCTAAAAAGGAGAATATTTTTGGAAAAATACAGCAAGCACTTGGAGT
ACAATTTGTTACATCAACATTAAATCAGAACATGTTGAATAACCAATGGATTATTTTCTT
CATAAGAATAGAGAGTAGTCCAGAGTGCAGTATTTAAAACACCGAGCATAAAAACCCTAA
AAGTGTCAGTCTTTTCATGTACCCCAAAAGTTGAAAAATAAAACAGTGGGTTATAGTAGT
AATTGCTTTGAGCAGGGCTCTGCCAGTATTTGAAGTTCTTGGCATAACTCCATTGTACTT
TCTGAACTGGGTTCTACTAGAAGATGAACTCCCCTACAGCAGTTTCCTCATGCGTGAAGT
GGTGGGTTTAGAATAGATGGCCTCTGAGGCTCCTGACAACCCTAATATTCTTGGATTTTA
AAACAACGAATTTAAGAGAAACAGGTCAAATTTTATGTTTTCAGTTGCATATAAATATAG
TAGCAGCAGAAATGATAGACGCAACATGTATCTGTTCTGTTAGCAAAATATCTCTTTGCA
CAATGCCCTTCCGAATCACTGCTCCTGGTTACAACTATTTGAAAGCACTGTATGATGTTA
TCAAAAGTGTACTTAAAGAAGCAGCCAGGCTGGGGTCATGCCTGTAATCCCAGCTCTTTG
GGAGGCCAAAGCAGGAGGATCACTTTAGGCTAGAAGTTCGAGACTAGCCTGGGCAACATA
GTAAGACCCCCATCTCTAACAAAAAAAAATTAATTAATTAGCCAGGTGTGCAGATGTGCA
CCTGTAATCCCAGCCACTTGGGAAGCTGAAGCAGGAGGATCACTTCAGCCTGGGAGTTTG
AGACTGCAGTAGGCTATGATTGTACCACTGCACTTCAGCCTAGGCGATGGAGTAAGACCC
TGTCTCTAAAACAATAAAAACAAGAAGTCAAAGGGAAGCGTGGTTTGTCCTGTTTAAATG
CTACAGCAATAGACTTCATTTACGAGAATTTAGGAATACTAGAACAAGTGGTGTCTCTTT
CATCATTGCTGTTTCTTTCCTAGGTTAACAATTCACAAAGAATTGCAGGTAAGATCAATC
TGGCCACACTTTCTTATGAGCAAGAACAGATGTTAATACTTAAAGGAAAGAACAATTAGG
GGCCTAGGTGGGATCATTTGGTCTAGGTGCAGACTTTGAGCATTTCACTGATGGCCCCCC
TCTCTCATACACTCCATGTTATTCTGCCTCCTACTTCCACTCATCGCGATGCCTTCATCC
TTTTTCCTTCCACCGTTAGGAGTGTATGCTGGTCTCTGTATGTTTCCTTCTCCTCCACTG
AGTCACCAATGGCTCCAATGGGTATCACTTTGCTTAAAGTCAACACACTGGAGATGGCTG
GCCATAAATATTATTATATCTTCAGTGTGCTGAAGGCAAATACCATTAGCCAACAGTTTT
GTGCCTAGGTAAACCAGCATTCAGGTAAAATAAAGATGTGTTAGCCATAGGAATCTGAAA
CAGCTGACCATGAAGAGATAGTCCCCAAAAGAAATGTGGAAGAAACAGTTCAGGAAGAAG
AAAAATGGTATTTCTAGTTCTAGATCCCTGAGGAATAGCCACACTGACTTCCACAATGGT
TGAACTAGTTTACAGTCCCACCAACAGTGTAAAAGTGTCCCTATTTCTCCACAACTTCTC
CAGCACCTGTTGTTTCCTGACTTATTAATGATCGCCATTCTAACTGGTGTGAGATGGTAT
CTCATTGTGGTTTTGATTTGCATTTCTCTGATGGCCAGTGATGATGAGCATTTTTTCATG
TGCTTTTTGGCTGCATAAATGTCTTCTTTTGAGAAGTGTCTGTTCATATCCTTCACCCAC
TTTTTGATGGGGTTGTTTTTTTCTTGTAAATTTCTTTGAGTTCATTGTAGATTCTGGATA
TTAGCCCTTTGTCAGATGAGTAGGTTGCAAAAATTTTCTCCCATTCTGTAGGTTGCCTGT
TCACTCTGATGGTGGTTTCTTTTGCTGTGCAGAAGCTCTTTAGTTTAATTAGATCTCATT
TGTCAATTTTGGCTTTTGTTGCCATTGCTTTTGGAGTTTTAGACATGAAGTCCTTGCCCA
TGTCTATGTCCTGAATGGTATTGCCTAGGTTTTCTTCTAGGGTTTTTATGGTTTTAGGTC
TAACGTGTAAGTCTTTAATCCATCTTGAATTAATTTTTGTATAAGGTGTAAGGAAGGGAT
CCAGTTTCAGCTTTCTACATATGACTAGCCAGTTTTCCCAGCACCATTTATTAAATAGGG
AATCCTTTCCCCATTTCTTCTTTTTGTCAGGTTTGTCAAAGATCAGATAGTTGTAGATAT
GCGGCATTATTTCTGAGGGCTCTGTTCTGTTCCATTGGTCTATATCTCTGTTTTGGTACC
AGTACCATGCTGTTTTGGTTACTGTAGCCTTGTAGTATAGCTTGAAGTCAGGTAGCGTGA
TGTTTCCAGCTTTGTTCTTTTGGCTTAGGATTGACTTGGCAATGCGGGCTCTTTTTTGGT
TCCATATGAACTTTAAAGTAGTTTTTTCCAATTCTGTGAAGAAAGTCATTGGTAGCTTGA
TGGGGATGGCATTGAATCTATAAATTACCTTGGGCAGTATGGCCATTTTCACGATATTGA
TTCTTCCTACCCATGAGCATGGAATGTTCTTCCATTTGTTTGTATCCTCTTTTATTTCAT
TGAGCAGTGATTTGTAGTTCTCCTTGAAGAGGTCCTTTACATCCCTTGTAAGTTGGATTC
CTGGGTGTTTTATTCTCTTTGAAGCAATTGTGAATGGGAGTTCACTCATGATTTGGCTCT
CTGTTTGTCTGTTATTGGTGTATAAGAATGCTTGTGATTTTTGTACATTGATTTTGTATC
CTGAGACTTTGCTGAAGTTGCTTATCAGCTTAAGGAGATTTTGGGCTGAGATGATGGGGT
TTTCTAAATATACAATCATGTCATCTGCAAACAGGGACAATTTGACTTCCTCTTTTCCTA
ATTGAATGCCCTTTGTTCCCTTCTCCTGCCTGATTGCCCTGGCCAGAACTAGAAATACCA
TGTGACCCAGCCATCCCATTAGACACAGCCATCCCATTACTGGGTATATACCCAAAGGAT
TATAAATCATGCTGCTATAAAGACACATGCACGTGTATGTTTATTGCGGCACTATTCACA
ATAGCAAAGACTTGGAACTGACCCAAATGTCCAACAATGACAGACTGGATTAAGAAAATG
TGGCACATATATACCATGGAATACTATGCAGCCATAAAAAATGATGAGTTCATGTCCTTT
GTAGGGGCATGGATGAAGCTGGAAACCATCATTCTCAGCAAACTATCGCAAGGACAAAAA
ACCAACACCGCATGTTCTCACTCATAGGTGGGAATTGAACAATGAGAACACATGGACACA
GGAAGGGGAACATCACACACCGGGGACTGTTGTGGGGTGGGGGGAGGGGGGAGGGATAGC
ATTAGGAGATATCCCTAATGCTAAATGACCAGTTAATGGGTGCAGCATACCAACCTGGCA
CATGTATACCTATGTAACAAACCTGCACGTTGTACACATGTACCCTAAAACTTAAAGTAT
AATTAAAAAAAAGAATTAATACAAATTAAAAAAAAAGAAAAATGAACACATAATAAAGGA
CTTGAATGGAGGAAGCAATAATGAGCAAATAAATTGGCAACATTCTTTTATCAATGTAAA
TAAGTGCCCCTTATTTAAAAATATTAAAAATAATTATTATGAGCAATTTTTAAAGGAAGA
GCCAGTATCCTACATAACAATGTATAAGAAGAGGGGGTGGCGTGAATAATGACATTCTAA
GCTCACTATATTATTCTGGAGGAAGGTGGTGATAGGGATTCATTTTGAACTTTCTGAGTC
AAGTAAGCATATTAAACATTTAAGGCTAACTACTAAAAGAATAGAAGTAGAGCATGTAAC
TTAAACCAGTGAAGAGGGAACAGGATAAAGAAAACTTTATCATTCTAATAGAAAGTAATG
AAAACGCTAAGAAAATTATGGCAATTAGCGTAGAATAAAGGGGGAGAAATATTAATAAAT
CCAAATATGTCCGCAATTACAATACATGTAAGTATTCAATATATACCAATTAAAAGATGG
ATGTTAAAAAGTATACAACAAATTATTATTATTGCAAACATTTTTTCCATATCACTAAAC
ATGACCATTTAATGACATTATTTGATAAAGTTTAACTCCATTTAGTGGAGATCTAAACCT
AAATTTAAATTTGGAAATCCCGTTATAATCTCTCATTCCATAATAATTTATACTTTAACT
CTTACATGAAGAGTTCTCACTAAACTCCACTACTAAATCTTTTTGAAAATAATACTGTGT
TATTAAAATGTTATTCAAAATTAACCATAAAAAAAGTATACAACAAAATTCAAATATCTC
CTGTTTATAAAACATACTTTAAACATAAGGATAGAAAAGTTTAGAAGGTCATAAAAGGAT
AGACTAATATTTTTTAGAAGAATGCTAATTTATGCAAATATTAATCAAATATATTTTCAG
GCAAAAAGCAGCTATAAAGTTGATAAAAGGAAGAGTTTAATAAACTTCCTAATGGAAGAT
GCAACAATTCAAAATATGTATGTATCTAACTTTATAGTCTTAAAATATATACAGCATAAG
TTGGCAGAATACAAGGATAAATGAACAAATCTATCAACTTATACCTCTCAAGAACTGGCA
GATCAGGCAGACAAAAAGAAGTGAGGATATAGAAAGCTAAAATGCATGATTAACAAGCTG
TAAGACAGCCAAAACCTATCATAGATTTGGAAATTTAAAAATGAACATTAAAATGTTTTA
TGGATTAAAGAATAAATTATACATTCAGCATTAAACGAATACTTAGAACTGACTGAGAAT
AAATATATTATGTGTCAAACACATGTGAGATATAGCATAAAGCAGTATGTAGAGGTAAAT
TTATCACCTTAAATGTATACCTTAGAAAAGAAGAAAGATTGAAAAGAGCCAAAATTAATG
AATCAAAAACAATTTAAAAAATAAGATCCATAAAGCCTAAAAACAGTTATTTGAAAATAT
TTCTAAATTGAGTAAAAATCTAGGCAAAGTAATTGCCTAAAAATAAAGAAGATACACATT
TCTAAAAAAAAAAAAAAAAAAAAAAAGCTAAAAGGAAAAGTACATAGCTACAGATAGAAC
TCAGAGTTTTTAATCAAAAGGAAAAACTGAGAACAACTTTATGCCAAAATTTGAAAACCT
AGGTTAAAAAGAGTTTCTATAACATAATATAAATTGCCTAAATGCATACTAGTAGAAATA
GAAAAGGCAACTAAACTCTAGCCAGTGTGCAATTAAATCAGTAGTTTAAAAATCTTTATT
TTCTTTTAAAACATTTTTTATTGAGATGTAATTTACACTCAGCAAAATTAACCCGTTTTC
ATGTACAGTTTTAGGAGTTTGGCAGATATATACAGACATGTAACCCCCTCCACAATCAAG
ATACAGAACAGTTTTGTTGCCCTAAAAAATTCCTTCATTCCCCTTTGTAGACAACTTTTC
TTCACCCCTAGGCCCCAGTAACCAGTGCTTTTTTTTCTGCCAATATGATTTTGTGCTTTC
CAGAATGTGGTAAGAATGGAATTATGTAGCACGTAGCATTTTGAGAATGCATTTCAGATT
CATCTGTGTTATGGTGTGTATCTGTCGTTTATTCCTTTTTGTTGCTGAGTAGTATTTCAT
TACATGGATATCCCATAGTTTACCCATTTGACCAGTTGAAAGACTTTTGGGTTGTTTCTA
GGTTTAGGCTATTATGTACATACATGTTTTTATTTCACCTAGGTAAATAACTAAGAGTAA
GATTTCTGGGTTATGTGGTAAGGGTATGTTTAACTTTATAAGAAATTGTCATGCTGTGTT
TGTACCACTTTGCATTCCCATCAACAAGGTGATAGAGTTTCAGTGGCTCTGTATTCTTGT
CAACACTTGGTATTATCCATTCATTTATTTTAGCCATTCTTATAGGTATGAGTCTCACTG
TAATTCAAATTTGCATTTTCATAATGACTAATGAGCATCTTTTCATGTTCTTATTTGCCA
TTTTTATATCTTTGTTTAAGTATTTTGACCATTTTTTAAACTGAACTGTTCATTTTCTTA
TTGAGTTTTCAGACTGTTTTATATATATATGTTATATATATAACATATATATTTTTATAT
ATAACATATGTATAAAATATATGAATATATTTTAGATATCTAATATATATATATTCTGGG
TAAAAATTACATACAGTAGCTTAAAATCATCCTTCTTTTTAAAAAATGAAGCCTTAGGTG
GTGATGATTTAACCATTCTACCAAACCATCGAGGAAAAACTACAAATTTTTCTAGAAAAT
GAAATAAAGCTCCTTAATCATTTTATTGTATAACCATGATACCAAAGCACATAGTATGAG
AAAGGAAAATTTGTAGAGCAATTTTACTTGCAACATAGATGAAATATTATCAAACTAAAT
TCATGTTCAAGTGAGTTTTTTGCATCCAATGATAGGTTAACATCAGACAATTTATTAATA
TAACTTACTGCCTGACCATATTAAGAAAATCATATAATTATCTCAAAAGAAGAAAAAGCA
CTGAGGATATCTAATATTCATGATTTAAAGAAAGAAACAATATTAGGAAATTACAAATAA
AAGCAGGCTTTCTTTTTTTTTTTTGAAACAGGGTTTCCCACTGTTGCACAGGTGGTGTGC
AGTGGTGTGATCACAGCTCACTGCAGCTTTGACCTCCTGGGCTCAGGTGATCCTCCCACC
TGAGCCTCCCTAGTAGCTGGGACTATAGGTGCATGCCACCACGCCTGGCTAATATTTTGT
ATTTTTTGTAGAGATGGGATTTCACCGTGCTGCCCGGGCTAATCTCGAAGTCCTGGGCTC
AAGCAGTCCTCCCACCTTGGCCTCCCAAGGTGCTAGGATTACAGGCATGAGCCACTACAC
CCAGCCAAAAGCACACATCTTTAACCTGGTAATGTGTCCCTACAAAAATCACCATATTGA
AGGGCGAAACACTAGAAACCTTCTCTTTGATGACAGGTAAGAGAGAAGAGTGTTCATCCT
TACCCCCTCTATTTAACATAGTTCTTGAGGTCCAACCCAGAAAAATAAGACACAATTCCC
GCACAGAGAGTGCAAGAGAATCTAAACAAACTTAGAACTAATATGTAGGACTTAGCAAGT
TTGCTGTGAATAAAATATAATAGATTTTAAAAACAATTGAATTCATATATAACAGCTACA
AGTAATAATAAAACATAATATTTTTTAAAAGATTCTATTCTTGACAGTTCTATTTCCCCC
CACCACGCCCCACTACCCCCCGCAAAAAAAAAACCCTCAGTACTCAGAGCTGTGCTTCTG
GTTTCTGTAGCTGATTCTCCATTTCACCCTGGACCTGGCTCTTTATCTTGCCACCTGGGA
GAAATTTGATTCTCCCTATGCTTTCTAACTTCAAATATCTACCTAGGTGGTTCTGTACTC
CGAGTGTTTATTGATCCATTTAATTATATTCCCAAACTTTTTTTGAGTAATGACTATATT
TCAGGCATTTTCTTTTGGCCAGCATCTATTTAGCAGGTTTTCTTTTTTAGATCTGGAAAA
TTTGCTCCCAACAGCTGCTCTCCAGAGCCCCCTAAACACAGCTTGGATAGGCTTTGTTTT
GACCCTAGTTTCTGTATAAGATGTTCCTTTCTCCTTATTTTTGCTCACCTTTGATTCTCA
GCCTTTTGGATGTCACAAACTTGTCCCCATAGTCACCTTGAAGAGCCCTTCTAAGGTCAG
CTTTGACATTTAAATGACCCTTGTCTGCAGGAAAACAGGGATACAATGCAATGCACATGG
AAATATTTCCTCCTGGGCTCTCAAGATTACAGGCAATCTGCTGTTCAGCTTTGTATCTTT
TGAGCCTAATAGACAGTCTTGCAAAAAGAGGGTGCCAGTTATATTTAGAAATGGATTATA
CAAAACTTCAAACATCCAGAAAACAGAGCAATTTATTTTAGATTTGCCAAGAGGTGATAG
GAAGGGGCTGCTTCATCTCCTCTGTCTCCTTTACCTTCTCTGTCACTGTGCAATCAGACA
GGGACCTTCTACAGGTCCTCCACTAACAAGAGGACAAACTGAACAAGATTACAAACACAG
TCCCCTCCCCCTTAGCTCTTGGTTTGCCCCCGTCTCTTCCTGCCCTGGGCCCATCCCTCC
ACCACAAGAAGCCCCTGGGGCACAGGTGGGGACACTTACCAGTACATCTGCTCAAGCTCC
ATCCCCTGGAAGCTCTTGGCCATCTGGGCAGAGAACCCAGGGGTCCTCAGTACACAGAGT
GGGATTTCTGAGAGGGTGCAGGCTCTAGGGGGGTGCACTCCATTGGCCCAGACATCTCAC
TTTGTATAGAAGGGCAGATCTGGGGAGAGGTCTTCTTAGGTGCCTGGCTCAGGGCAGGCT
TTCTTGGGTCTCAGTGTGCAGCCAGGAATACGTCAGCTTGTTTCCTGAAGGATTCTGACT
CAATATGCTATCATCATTTTTTGGGTAGAATTGCAGCATTTGAGAACTTGAAGAGACTTT
AGAAATTGCCTCATCCAAAGTGTTCATTAAGTGGGGAAACCAAGGCCAAAAAATAATGAA
CTCATTTACTAATGGTCATGTGACAGGGTCAGCGTTAGACAATTAATAGAAAACCAGATT
TCTGGAGTCCGGATGATGCTTCTGGTTCGCGTCCTACTAGCTGTATATTCACAGCACCTA
TCACTGGAGTTCCTGAATGGGCTGACACATTTATGTTGCCAATTTTGTTGCTAGTGAATA
AAACTGACAAACGGTAACCACAGTGGAACAAACTGGTGAGAGGAGGCCAGAGGAAAATGC
AGCCACATGCCCTGTAGCATCTGCATCACTTGGATTTGTCCTCCTTGTGACATAATAAAT
TTCCTGAAATGAATAGGGAATGTCATTTAGAATCAGAAGTGGACAACAGCAGGCTATCAG
GTAAGCCGAAATGCCAGAAGCTAAGTAGTATAATAGAAGGGAACAACAGCACTGCATTGT
TTTGGGTTTTTTTGTTGTTGTTGTTGTTTTTGAGACGGAGTTTCGCTCTTGTTGCCTAGG
CTGGAGTGTAATGGCGCGATCTCGGCTCACTGCAACCTCCGCCTCCTGTGTTCAAGCAGT
TCTCCTGCCTCAGCCTCCTGAGTAACTGGGATTACAGGTGCATGCCACCATGCCCGGCTA
ATGTTTTGTATTTTTAGTAGAGACAGGGTTTCACCATGTTGTCTCGAACTCCTGACCTCA
GATGATCCACCTGCCTCGGCCTCCCAAAGTGTTGGGATTACAGGCATGAGCCACCCCACC
CCATCCAGCCAGCACTGCATTGTTGACTTCTACTAAAGTTGTTCTTTAGTAGTTGGCTTA
CTGCAACCTCTGCCTCCCAGGTTCACGCCATTCTCCTGCCTCAGCCTCCCGAGTAGCTGG
GACTATAGGTGCCCGCCACCATGCCCGGCTAATTTTTGTATGTTTAGTAGAGAGGGGTTT
CACTATGTTGGTCAGACTGGTCTTGAACTCCTGACCTCTTGATCCACCTACCTCGTCCTC
CCAAAGTGATGGGATTACAGGCGTGAGCCACCATGCCCGGCCTAAAGTTGTTCATTTTTA
TCCCTGCAAGTTTCCCTTCAGAGTAACATCCCCAAGATGACTATACTGGACCAAACCTGG
CCTCTTAGGTCAGCCAGCAATTGGCCTTGAATACTGCAGCTGTAATTCACTGAGTTTGTT
TTTTTAGTAAAATGAGATGAGAATAAGAACACAGCCTAGGGCAGCGGTCCCAAGCCTTTT
GTTGTTTGGAAGACAACATTTCTGCAGACTGGGGGCAGCAGATGATTTTAGGATGATTTA
AGCACATTACATTTATTGTACACTTTATTTCTATTATTATTACATTGTAATATATAATGA
AATAATTATACAACTCACCATAAAGTAGAATCAGTGGGAGCCCTGAGCTTGTTTTTATTT
TCTTTTTTTTGAGGGGCAGGGTGGGGTGGGGTGCAGAATTTCACTCTGTTGCCCAGGCTG
GAGTGCAATGGCGCATCTCGGCTCACTGCAACCTCTGCCTCCTGGGTTCAAGCAGTTTTC
CTGCCTCAGCCTCCCAAGTAGCTGGGATTACAGGCACCCGGCTAATTTTTGTATTTTTAG
TAGAGACGGGTTTTCACCACGTTGTCCAGGCTGGTCTTGAATTCCTGACCTCGGGTGATC
CACCCACCTCAGCCTCCCAAAGTGTTGGGATTACAGGCATGAGCCACTGTGCCTGGCCGG
CACTGCATTGTTAACTTCTACTAAAGTTGTTGAGTAACGTCCCCAAGATGACTATATTGG
ACCAAACTTGGCCTCTTAGGTCAGCCAGCATTTGGCCTTGAATACTACAGCTGTAGTTCA
CTGAGTTTGTTCTTTAGTGACGTGAGACAAGAATGAGAACATAGCTTAGAGCAGCGGTCC
CCAGCTTTTTTGGCACCAGGGACCAGTTGTGTGGAAGACAATTTTTCTGCCAAATGGGGG
TAGCAGATGGTTTTAGGATGATTTAAGCACATTACATCTATTGTACACTTTATTTCTATT
ATTATTACATTGTAATATATAATGAAATAATTATACAACTCACCATAATGTAGAATCAGT
GGGAGCCCTGAGCTTGTTTTTCTACAACTAGTCACTCCCATCTGGTGGTAATGGGAGACA
GTGACAGATCATCAGGAATTAGATTCTCATAAGAAGCGGGCAACCTAGATCCCTTGCATG
CGCAGTTCACAATAGGGTTCGCAATTCTTTTTTTTGAGATGGAGTCTCCCTCTGTCACCC
AGGCTGGAGTGCAATGGCGCAATCTCGGCTCACTGCAACCTCTGCCTCCTGAGTTCAAGC
TGTTCTCCTGCCTCAGCCTCCTGAGTAGCTGGGACTGCAGGCGCATATGACCACGCCTGG
CTAATTTTTTTGCATCTTTAGTAGAGACGGGGTTTCACTGTGTTAGCCAGGACAGTCTCG
ATCTCCTGACCTCATGATCCGCCCATCTCAGCCTCCCAAACTGTTGGGATTACAGGCATG
AGCCACCGCACCCAGCTGGTTCGAACTTCTATGAGAATCTAATGCCACTGATCTGACAGG
AGACGGAGCTCAGGTGGTAATGCAAGTGATGGGCAGTGGCTGTAAATATAGATGGCGCTT
CACTCAACTGCCACTCATCTCCAGCTCTGCGGCACAGTTCCTAACAGGCCACAGACCAGT
CCTGGGGCCTGGGGGTTGGGGACCCCTGGCTTAGGGCCTCCCAATTTTCATTCTTTTGTA
TACAATTTGTTCTTTTAACAAATATTTCTTGAACAGTTGTCATTTACTAAGTCCTGTGCT
GGGTACTAAAAATATAGAGGTGAACCAGGCAGATGTCATTCCTGCTGTTAAGTAGCTTCC
AGTCTAATGGTAAAGAATCATTTGAGATCGTCAAGATCTCAATGTCAGAAGCCAGGCAAT
CCTTCTGTGGACTGGGGACAGCAGGTGGCTTTAGGATGATTTAAGCACATTACATTTTTC
GTACACTTTATTGCTATTATTATTACATTGCAATATATAATGAAATAATTATACAACTCA
CCATAATATGGAATCAGTGGGAGTCCTGAGCTTGTTTACCTACAACTACTCAGTCCCATC
TGGCGGTGATGGGAGACAGTGAGGAAATGGGAACGTGGAAAAGAGCTAAACCAAGAATGT
AGGAAGCCCTGGATGGAGTAAAAAAGCAGAAGGGAACTCTACCCATTAGCACAGTGTGGC
AGAGATGCCAGAATACATGCTTTGCTATAGAACATGGATGAAGACTGATGCTTTTTGCCT
TCACTGAGAACCAAGTAACTCCAGCCTGAGGGATTCTGGCAGGAAAGCAACATTTCTATA
TTTTTGAAAGTTTTTATAATAGAAAATAGGCATCTAGAGGAGATTATGGAATATTGTCTG
ATGATCTTTACAACAGACCCACAGGCCTTGGGTGGTCTAGCCATGATCTTGTTTGTGTCT
GTCAGTGACAAATTGGGGAACTCTTCAGGGTCAGTCCAAGCGTGATTTGCATTCATATGG
TTGACAGAATTCTTAGTGATCTTGGGCAATATGTATCTACTTTGTTATTTAGAAACAGGT
ATTACAATATTTGAAACTGATATTAGGTTTTATGAACTATAGGCAAGATACAAGTAAGTC
AAATTTTATTGAATTTAGTTTTTAATGCATTAATATGAATTACAAAGAGGCATCTTCTGA
GCCAGCCATGTAGTTTTGCATATATTGCAACAACTTAAAAATATGTTAGCATTCAGTTGT
ATTTAGCCAGAAGAATACCAAATGTATCCAAGTCCATAAATTGAGAATTGAGCCAAATGT
TCTATAAGAAAGATCATTCCGATTATTAGAAACAATCAGCCTCCCACGGCCATCATCATT
CTCCTTATCACAGTTATTACTGTTCCATCCAGCATGCTACTCTAACACTGGGTCAGCAAA
ATCACAGTTGTATTACACATTTCAGGCCAATTTAGTTAGTGGTTATACCCTCCGCACTAA
CATAGACAACTCAGTACAAATAAGGTATTCAGGAGACTGATAACTGGGCCTCCTTGCCTC
AAGTGAATTCCTTGAATAAAATGTGTTCCAGTCCTTATCCTCTATATTGGGTTCTAGTCC
AGTTCTTTATTAATATTATATTTATTCACTTCTGTTCAGCAAAGACAAAAGGTATCAAGA
ATGGACTAAACACTAGGAGTGAAAGTTAAAGTAGTCCAGTAAGTAGATAGCCTTGAATGC
TGGACAGAATCTGATTTCGAAGAGCCAGTCTTTCACCAAGGTCAGATATTATGATTTTCT
TTTTATTTTGAGACAGGGTTTTGCTCTGTCACCCGGGCTGGGGTGCAGTGGTGCAATCAC
AACTCACGGAAGCCTTAAACTCCTAGGTTCAAGTGATTCTCCCTCCTCAGGCTCCCAAGT
AGCTGGGGCCTCAGATGCGTGCCACCACACCTGGTTAATTTATTTTTGTTTTTATAGAGA
CAGGGTCTCAGTATGTTGCCCAGGCTGGTCTCAAACTCCTGGGCTCAAGGGCTCAAGCAG
TCCTCCCGCCTCAGCCTCCCAAAGTGCTGGGATTACAGGTGTGAGCCACCACACATGGCC
AGCTATTTTTTATTTTAGGTTAAAATTAGCTAAATAGATTTTCTATTTTAAAATCAAAAC
ATATTGCCTGTATTATACTTTTTCTGTGGTTCTATTATTTTTTAAAAATGATAAAGTGTC
TTTTTTTTTTTTGAGATGTAATCTCACTCTGTTGTCCAGGCTGGAGTTCAGTGGCACAAT
CTTGGCTCACTGCAACCTCCGCCTCCTGGGTTCAAGCAATTCTCCTGCCTCAGCCTCCTG
AGTAGCTGGGATTACAGGTGCCTGCCACCATGCCTGGCTAATTTTTGTATTTTTAGTAGA
GAGGGGGGGTTTCACCATATTAGCCAGGCGGGTCTTGAACTCCTGACCTCAGGTGATCTG
CCTGCCTCGGCCTCCCAAAGTGCTGAGATTACAGGCATGAACCACTGCACCCAGTGATAG
AGTATCTTTCTGGTTTAGAGAAGGAAACAGGAGACAGCTAAGGAGCCCAGGAACGAGGCT
GAAGGCGACAGAGATGGGAGCATAAAGTTGATAGGTGTGTTTGACAGCACAATTATACTA
CAATCTTTTGATGCAGAAGAGAGCATAAGATTAAGTACATTTGATTATTACCTATATATA
TATTACACTAATATAATACAAAGTTTGGAGAAAAAAATATGCAACATTATTTAATCACTC
ACCCCTTCTTTCTCCCTTTTATGGACTGAGTGTGTCTTCCCACAAATTCATACGTGGAAG
CCCTTACTACCAGTGTGGCTGTATTTGGACAGAAGTTATTAAAGCTAAATGAGGTCAAAG
CAGGGCCCTGATGTGGAAGGATTAGATAAGAAGACTCACCAGAGAGCTTGCTAGCCTAGT
GTCTCTCTCTCTTAAAAAAGAGGTCATGTGAATACACAGCACCGTGGCTGCCACCTGCAA
GCCAAGAGAAGAGGCCTCAGAATGAAACTTACCTTGCCAGCAACTTGATCTTGGAATTCC
CAGTCTCCAGAACTGTGAGAAATGAATTTCTGTTTTTGAAGTGGCCTAATCTGTGGTGTT
TTCTTACAGCAGCTTGAGCAGACTGATAACGCTATTTCCAATGTCACTCCTAAGAGAGGA
AGCCCTGTAGAAGATGTGGCACTGTTAATGGGCTATTAATTCATAAAATAAGCAAATAGA
GAACAGAGCATATTACTTTTCAGGGTGAGTGATTTAAATTTTGAGTAAATGGCAGCCTGC
ATCACCATCCTCAGCACTCACTTTTGTTCACTTTTAGGTGATGTTCTGCTAGGTCTGCAG
GATGCAAGTAAAATAGACGTGGTCTCTACCTAGCAGAGTATTCTGTTGATTCATTCTAGG
TTTGATAGTTTGTGTTTTAACCAGAAAAAAAAAATATGTATTGTGGGATCCTCCCACTAT
CCTAACTTTATTCTGGCATGCCTAAATAGGAATAGGCAGACTCAAAACATAAATCTGCTC
ACAGCTGGAAGGTCGTACAAAGATTGAAGTGAATGGAGGATGCAGGCAAAGGGTGGAGGA
AGGGACATGACCTTGAACTTTAGAAATGTAAATTGATACTAAACTTTAAAGTGAATTATT
GTGAAGGGCTTTTTTTTTTTTTTTTTTTTTTTTTTTTTTTGTTAGACCAGGCTTGTAAAG
CTTACTGGGTAACCTATCTAGAGGAAGAACTGGGTTTTGACCCATTGGCTTATCACATTT
CACGTTTTATGTGTTAAGTCATGAAGTACAAGAAAACAAGTGGATAGGAACAATTGCAGG
TTTTGAAACCCAAAAGGTAGCAGGGTGGTCCCTTTTGATCTGTGTGCTGTTTCTTTTAAC
TGTGTGCTTTCCAGTAGTTAGAGTCTGAAATTATTACAACTGGGAATGACCTTCTTCTCC
TTTGAGCTCCCTGTTTTTTTAACCACATCCCCACAGATGTTGTTAACTTTTGAGTTTTAT
GTCAATCTACATAGACAGCCTACAGAGGTTAAAATGAGAACCTTTCCAAACCACAGTTCC
CCTCACCCCTCCTTTTTTAAACAACAGACTTTTCTGGATAGAAATCAAATTGATAGCTAA
AGGAAATAAATTTGATCATTTGCTTTCCACCCCCTGGTGTTAGTTCTGGTATCCTAGGAG
CCAAACAAGCGATTGGCTCATTCACAAGCCTCTCTAAAGGTACAAGAGAAATTCCTTCTC
TGATTAGAGATTAAACCAATGCTTCAGATCTTTCAAATACACAGGCTAATTAGAAATCGT
TGGGCAGCCATAGCGGGCAAAGCTTCTTACATTTGTGTCTTCTTTTCCACTCTTTAACCT
TGGGGAAATCATACTTGGGAAGCTTCTTAGGAAAGCAAATCAAGTGTTGGTGACACTGTG
AGTACAGATTAATATAATATTAGTAATTACACTTGGGAGGCTGTGGACACTTGAAAAATA
TGTCATTTTGTCCTGTAGGGAAAAGAACAAGTGCAAAGACTGAGGATGTGATGAGACTCA
GGGAATTGAAACTCGTGAAGAAACTCCAATGGTCTTAGTTTTCTGTTTGTCTTTAAAGCA
TTCTGATTTGGATATGTCAGCATAGTGACAAATTTATTTATTAAGCATAGCTTTCGCAAG
TGTTATTTTTAAGGAAAGTCTGTGTGTCTAGAGATGCCAGGAAAAATAACAAGGAGAGAT
TGGATCTATTCTATGAATAGTTTCAAGAGGCATGTAGCTTCTCCCTCCTGTCGTGCGTGA
CTTCTGGAATACAGAAAGAGCTTTTAATTGCATCTGTGTGCAATAAGAAAAAACAAAGGT
GACATAGAAAGGCAGCATAGTATAAGTTTTTAAATGTATAGTGAATAATTAATCTGATAT
TAAAAAAGAAGAGGACTCAAGCTCTCTGTTACTATAAACATTAATAAGGTGGAGGATAAA
TAATTGGAAACATAATGCAAATTTTGACAAGTCAGGTTTACACTCTTGTTCCAGGACAAA
GTTAACTCCTTGTAACCCACACAATTATAGACAGGGTCAGTTTGAATTCCCTTGAGGCTC
TGGCATTCTAACTAAGGAATACTATTTCTAGATCTTCAAATGGTCTACTGGTTTTATGTT
TTCTATGGAAAATGGAAAGCATTGTGCTTACTTAAGGTGGATATATTTCTTAAAAAAACA
TTATTCTTGTTGATGCAAATCAATTCATGTCTTGGCCTCCTGCCCCCACCCCTCTTCACC
TCCTGCCCCTAGTTCCACCAGAAATAGTATAAAGGAATGCTTGTATTCTAAAATAATTCA
TTGTGGTAATTTATTTTTGTTGTTACACTGATCGTGAGAGATTTGTAGTAGTATTCTGAC
ATTTTCTTGATTGTAAGAGCAGAGGAAAAGTTATTTTACTTTTGAGCCTTACAAAACCAT
TTAACTTCATGCAAGGAAACTAATTTAAAGCCGAAGAATGCCCCTCTTGCCCTGGCTAAC
CATCTAGCCTGTCATAGAGCAGTTAATAACCAGATTCCCATTCAACCATGGCACATTGCC
CTACTGCAAACTTGGCAGCCTCAGTGGGGCCTCCATACCACTTTAGCCATCCTATTATGT
TTGTCTAGAATATTCACTTTCCTTTTGTACCCAGAGACTTACTCCTCCTCTAGTATCCCC
AGGTCTCCTCCTTTCCATTTTCAATTTCCTACTCCCATCCCCACTATATGATTTGGCCTT
AGGAGCCTAATATAGAAAACAGCAGCCCTCAGACAGGAATGCCCCCAACTTCCCACCGTC
TAATCTACCTTTTATCTGGGTTGCTCCTCCTGTTACAATAGAAGAAATGTCCCTCTGCTT
TTTAAAGATTAGCATGTGTCCTGTTCTCCCACCTACTCAGAATCCCACATCCTCTCCTCT
CTCTTATGGATCTCAGTTTTCATTTATTACTAGATCCTTCCTCTACTCAGTCAAGCATAC
TGAAGCACCTCCCATGTTAGAAAACACTCCTTTGACTTTATGTTTTCCTCTGGCTACTAG
TAGTTTCACCTCTCATCATGGAACTTCTCAAGTTGCTCACTGCTTTACTGAAACTGCTCT
TGTAAGGTCCACACCCTCCATGTTGCTACTTGAAAGATTTCCTCTTACTTAGCATCCCAA
GAATATTTACCCAATTGAACAGTCCTTCTTATTTAAGGCCCTCTTCTCTTGGCTTCTGTT
TCACTGTGCCTTCCTGTTTTTCCTTCTCTCTCCCTTGCTACTCCTCCACCTCTCCCCAAC
CTCTACCTGTTACATCCCTGTGGGTTGCTATCTAGGCCTTCGCTTTGGGACTCCCTCTTT
TGAGGATTTTCATCACACACTTGGCTTCAACTATCATCTACCAGCTGATACAACCCAAGT
TTATATTTCCAACAGGATTTCCTTCTAAGCACCAGACCCCTACTTGATATCCCTAGTCTG
TGTTGTGAGGACCTCGGATTCAAGATGGCCAAAACTAAACTCATCATTCACCTCCCAGAC
CTGATCCACCTTCTGTGTCTCCTTCCTCCGTAAATGGCCTGACATCCACTCTTTCACTCA
GAATGAAAAAAGTAATTCTGAACACCTCATTGTCTACCACCTCTCACATCCAGTCAGTCT
CTAAATCCTGCTGATCATAGCTCTTAATTATTTCTGGGATGTGTTCACTTTTTTCTAATT
CCAGTGACTCCTTCCTAGGCTATCCAATAAGATAGCTATCCTAGGCTATCTCTTGCCTGA
GCCATCACAACAGCCTCCTATCATCTTCCTACATCCACGTGGGCAACTGCAATCAAGTCT
CTGCCCTGTAGCCATGGTAATGGGATAAAAGCAAAAACATAGTCATATCATTTCCTCTTT
AATACACTTCAGTAACTTACAACACATGAAGTCCTTGATGTGGCCTATTAGGCCCTGCCT
GCTTCCCTGGCTTGGTCACTCCAGCCACACAGCCACCTCAATGCTCTGTGTTTCCGGCTC
TGTGGCCTCTGCATGTGACCTCGCAGTCTTCACCTGGGTAAAGTCTTAGTTATCCCTTCC
ATCTCTGTCTAAATGTAACTTGCTCAGACATCCTCTGAATTAAATCAGGCACAATTATCA
CAGTTGTTCATCATGCCTTTTAGTTTCCCTCGAACTTTTCTCCATTCACCATCATATGTC
TCCTCTTCTGATGATCTAACGTTTGTCACCTCCAGTAGAATGCAAGTTGTAGGCTGTCTG
TCTGTTGAGTCTTACACATTCCTGGCATGTGGTGGATGCCCACTCACAGTAGTCAAGTGA
ATCAGTGAGTGAGTGATGAATAGGAACATCCTCTGGAATGGACTGAATTCTCTGGTCACT
CAGACTGGCTCTTTTAGAGCCACTGATGGTGGGACAGGCTCCCATTCCCATGGGGTGCAG
CTTGCTTGTGAGGTAGAGTGTTCCTGTTTTCATCAAAAATCACTCCCAGTGGAGATACTC
TGTGGGTGTGGATGTGGATGTGGGTGTGGGTGTATACCCTTTTACCTCTAAAGAGTGTTT
CATCTTGAAGAATTCTACATGAACATGAAAGATAACTTAGGTAAAATCCAAACATAACTA
CATTGACCCAATAAAATGACATTAACTTGGAATGTTTCAACAAGAGATATTAATGCATAA
ACACACTTTTCAGCTTTCTCTTTACCAAGATTGTTTATAGTTTGTTTGCTTGTTTTTTAA
ATTGAGAAACAAACAAGACACACATTTAAAAATTAGCACTAGCCTCAGTCAAAGTCTTCT
GTAATTTGTGAGCCTTATGGATGATAGTAAATCAGGAAGGGTTGTTGATTTAATGTCACA
ACAAGGGCTAGTTTTAGTCTGCTTGACTGCATAATAATCAACAATATTCAAACAAGCAAA
TATTGAGTGTGTTATGAAACCCTGGTGGTGAGGGAAAGAATAACAACAAAACTAGAAAAG
GAAGCCAAATACTGTAGAAGAGGAAAATATCTAGTCCTCAACCATCACTAGGTTTATGGC
TGATGCCCCTACATCAATCAAAAGATAGATTCACAAGCAAAAGAACATACAAATTTATTT
AATGTTAAGTTTAGTATAAGTTTTGGGGGATAAAGACCCCAAGAAACAGGTAAACTTGTT
ATTTTTATGCTTAGGTTTGATGAAGAAGTGGTTAGCTATAGTGAAATATGATTGGAGGCA
AAAGGTCTGTAGTGATTTTTTTTCTAGTATTTGCAAAAAAGAACTATTTCTACATGTGTA
TAAACCCCAACCGTTAAACTTGATAACTTGTCTGCCTGTAGTAGGTATGTCACAAAACTA
CGAAGACACACCATTCAGTAAAGGAGTGGAGGAAAAAATTTCTTTTTTCAGCTCTCCACT
CGCTCACCTCCAAAACTCTCTGTCTCCATACCTGAGTACCACACTGTTGCACGTTATATT
TATTCAGTTATTCCTCTCTTACCTTGCAATGGAAGTCTTGGTATTTCCATCTCTTGGCTT
CTTAAATTCCCAAATTGTAAGCTAGCTGGATGGTTGTGTTTTAGCATGATTACCCTCACC
AAATTGTGTGATTATTAACTTTAGGAAATCCTCTGTGGAGTTGAATTAATCAATCAACAA
GCATTTATTTAACTATGAATTAGAGGAAGGATTCTGCAGAATGTAAGACGATTGATGCTT
GTGCCCTGTTTATATCTCCTCAGTTACTTAAGGAGGCTAACATAATGCTGATAATAAGGA
AAGGGTAAAGAGAAGAGGTGACCAGGTGTTCCAGATTGCAATTTCAATGACTAGCTTGTT
[truncated: 32,960,615 more chars]
