# Supplementary material for: Automatic generation of gene finders for eukaryotic species
Source: BMC Bioinformatics. 2006 May 21;7:263. doi: 10.1186/1471-2105-7-263 (PMC1522026; doi:10.1186/1471-2105-7-263)
Supplement: Additional File 21 — The sequence part of the training set for K. lactis. The file is in Fasta format and packed using bzip2. [file 1471-2105-7-263-S21.bz2 › 1471-2105-7-263-S21]

>RGYDA0002 Genomic segment corresponding to mRNA: XM_455086 Kluyveromyces lactis NRRL Y-1140, KLLA0F00154g predicted mRNA.
TTTCTCATCCTTCTTGTTAAACTTCTGCACCTCTGGTGCGTCATATGGTTACGGTGTTTA
CTTGTCATATTACATGGATAGTGGAAAATACGAAACTGGAGGTAAACTCGACTATGCTGC
CATTGGGGGATTGAGCTTTGGTGTTGGGGTTCTTTTTTCTCCCTTGTACAACTATATATT
GATAAACACTTCACCAAGGAAGCTCATTTCGCTTGGAATCGTCATTCAGAATGTTGCCGC
GTTACTAGCTGCCTTTTCTACCAAATTATGGCAGGTGTATCTGACTCAAGGTGTGTTCAT
CTCAATAGGTACAGGCGCAATATGCTTTCCAAACACTACAATAGCCGCACCATGGTTTAG
GAAGAAAAGATCCCTAGCTCTGGGGATTACCGTGGCCGGTACGGGGGTTGGAGGAATCGT
TTTCAACCTCTCCACCCAACGCATTATTGATAATTATGATTCCAAGTGGGCGTTGATTTC
TCAATGTATCATATGCTCAGTGCTGAGTACTGTAGCGGTGCTTTTGATTAGAACCAGAAG
AGACGAGGTTCAGAAGTATTCTGATACGCCCACAACAGCAGTGGCGCTGGATATGTTCAA
GTACCCAGTGATATGGTTATTGATCCTTTGGGTGTGTTTCACCATGCTTGGTTATGTTGT
TCAGGTCTATTCTCTGTTCTCGTTTACGATTTCTCTCGGCTACACTTCCAAACAAGCCTC
GGCGGTGTCCTGTGTTATATGTGTGGGAATCATTGTTGGAAGACCTCTTGTGGGACTTGC
CGCCGATAAGTTCGGAGCGGTGACAACAGGGATGTTCTGCCATCTGATTGTAGCTATTCT
GTGTTATGGAATGTGGATTCCGTGCAGAAATTACGCAACAGTTGTCGTGTTCGGTCTCTT
CGAGGGAATGTTGATGGGATCAATATGGCTACTACTCACTTCCATAATAACACGGTTGGT
CGGTTTGCCAAAACTAGAAGCGGTGTATTCGGTAGTGTGGATGTTTCTTGGAGTGTGTGC
TATTGTGTCACCTGTGATTGGTATTTCTCTTGCAAAGAACAATGTTAAGCCAGGGGAGAA
CGCCTACTTGTACACGGCAGTTTATTGTGGAACAGCGTACCTGTTGGCAGCGTTAGCTCT
TTGGTGCATTCGCGGTATTATTATCGCACGCGACAAAGTAAGTTTGGTTGAAAAGACTGG
CTACGATGATGGTGAGCTACATTTGAGGGTAAACCTTGTCGATGCGCTGAAAGGAATGGC
GCACTACGGCAAGTTATATCGAAAGGTGTGAGAAACTTGACAGTGTTGTTCCAAGACGTT
GTAGAGACTTTTCCAGTTAGTCAAGTATTGGAAGAATGGCTGAATCTAGTGTAGTCCAGG
AGAAAGTATATAGCATCTAGTAGTTGAACATCAAATCCAAGCTTATAAACTGAGGATTCT
TTGTCCCCTCTCCCATTCGATGTTGATAACCTATTCGTTATTGATCTACATTAACCAATG
TGCCAAATAGAAGAAACCAAAGAAAACGTCGAAGAAGCATCGAATCACATGGTAAATATT
ATTCACTAATAACTCTAACCTCGAATTTAATACCCGGAGCTTTCCATCATTGCCTAAACA
CAAAGCTGAAATGACAGGCATCAGATTTTGTTCTATCAACGAATCCTTTCTTAAGAGAGT
AGAAACATTGTCGGATAACTGCCAAATGCTAAGGCCCCATAATACCAATTACAAAACGCA
ATGCTTTTGCCACAAACCGATTGCCCATTGCAGAATACGACATCCTCGACATCTCTTGTT
ACTGCCCCGGCAATGATCTGTTTTACCGCAGAATTGCTCACAGTTGTTGATCGCTCTTTG
TTTCAAACCACTTGGAGTAGTTACTAATGTGTGGGGCTCGGCTATGGTTTCTGTAAAGGA
ACCATTTACACTAGCTTGTACCTCCTCGTATTCAATAAAATCAGCTACATTAAAGAGTTC
GTGACTAGCGAAAAGGTTTGAAGTTGCAGCAACTGTTGCGAACGATTCCCAACGGTAAAA
TGACCCGTTTTCGAAGTATGCAGTCACATTCAAAAAGTACCCACTACTGTTGTCGGCGGA
TGAGATAACGGTGAATGTATCGCCAGCTAAACTTTGATCGAACAAACGGAAATTCGGAAT
GGAACTAGCAAGCAATAAACATTCCAAGCTGACCATCGTATTTGTGCTATCGGACTTATT
TGGTTGCTTGAATCAGAAACTTTCAGCAATAAATAATTGTTGCTGGAAGAGTTTAAGCTT
CAAGTTGTATT
>RGYDA0009 Genomic segment corresponding to mRNA: XM_453071 Kluyveromyces lactis NRRL Y-1140, KLLA0C19503g predicted mRNA.
CTTTTTCATCGACTTTTTGGGTCGTAAGAAGGCAGCCTACATCGGTATTTCCATCCAACT
TCTAACCTTGCTATATTTCGCACTATTCTTAACTATTGTGCCTCAAGCGACCGAATCGGA
TGCAATTTTGACTAAGTCCCAATTCCATGCATCCCAAGCAGCCATTGCAGCACTATTTTT
GTCAGGAACTGGTTGGACCATGGGTTTCAATTCAATCCAGTATTTACTATCTGCAGAAGT
TTTCCCAATAAAGATCAGATCCTTTGCTCAATCATGCATTATGTTGTTGCACTTCTCTAA
CCAGTTTGGTAACTCCAAGGCAGTTCCCAAGATGTTGCTCAGTATGAATAACTTTGGTGC
ATTCTACTTCTTCGTTGGTGTTCTATTTATTTCTCTGTTATGGGTGCACTTCTTCGTCCC
AGAAATTACGGGCCGTTCTTTGGAGTCTATGGAGGAACTTTTCAGCTTGCCATGGTATAT
GATCGGTACCCGTGGTCCTGAAATGTGTCCAGACAACTCTGAGGTCACTAAATTAACATA
CAAGAAGAGCTCGGTAGAGTACCAGGGTAGGCCCTTGACGGATCTCGAAGCAAAGCCAAT
GGATGAAAGGGTAGAGTTTGCAACAGACAATAAGTTCATTGAAGATTCTTAGGTGCCGGG
CTGGATAATTATCAGATTTGGATTGGGTTGCTGCAGCCTTGATCCTAGTTCCTCTCCGCT
CAGCTTCGTATTTAATAATGATTTAATAAATGACGCTTTAAATTGCTCCTACAATGTAAT
GGAACAACATGTGATTCCGGGCCTTCCCTAAATGCTCCAAAAATTGTTCTGTGTTAACGT
AGATATGTCAAAATACATTTTATAGTTGTTATAAAAGTGATGAAAACTTAAATAATTAGG
TCCGTTCATCCTTCACTTTACGATGCCCTTTTAATGAAAAGAGTTGCTGCAAGAGAAAAA
CTAAACATCTCAAGCAATTACAACGAAATGTATCCACACAATGTCTGCTACGCTTGCTAG
TACTGACGGTTCATTCAAAAAACAGGGCTCTGCTTTCTTAGAAACTATCTCTAAGGCTCA
TCCCATCTACAAGCCTGAAAAGGGGAGATACTGGTTATATGTCTGTGGCACCGTGAATCT
GCCTGGGTAGTCTGGCTCACTTTTGAAAGAATTGTCTCAATCTTTCGAAGTGGTAATTGT
GATCAACGGTACCATCGGTACCTGCCTGACAGATCTGTTTTCAACTCCTGCACTAGGAAG
CTCATCATTAGGCTTTAATCCGGCCGAAGGGGTGAATGACCCCTTTTCGCTGGGTTTGTT
TGACTCGTCATATGGCAAAAATCTCCATCTCTTTCCATCCATATGCCAGTGCTGACTTTG
TTCAAGAACTTAGACAAGGTGGAGAACATTCTAAAGGAAAGGTATAAAATCTTGAGGCCT
GGTAGTTCTTCTGAAGAAGAAATCTTAAAAAAATTCTATCTACTGGGAGATCAATTGACT
GAAGCCGATTTGAGATTATACACTACCATGATCAGATTCGATCCTGTATACGCTCAGCAC
TTCAAAGCCAACTTGAACACTGTCCGTGGCGGGTATCCTTACATCCATTTGTGGCTCAGA
AACTTGTACTGGAACGGTAAAACTTACTAACTTCAACCATATCAAATGGCACTATACCAG
ATCTCATCCAAGAATCAACCCGTTGGCAATCACGCCATTGGGTCCTTCTCCTAACATTTT
GCCATTGTAAAGAAGAGAGATGGCCACAGTATTACAGGGCTACCCACATATTTCAATCAT
TAGTGGTTGGATTATACATTCATTAGTCTATAATAAATGATCAATAAAGATTTGTCCTCA
TCCATATTAAGATGAGAAAAGATACGCTAACTCGAGTATTTTAAAATATCTTCGACAAAC
TCCATACTACAACTTGTTTCTAATTTATTCACATCTTCCCCTCTTTCGGTACGATTAGCC
ATCACCGATTGTTTGATCGTCATACTAATTACTAAAAGGTAGTGATATTGCAGATAAGTG
GTAACACTAAGCTTACCAATATGGCACAGGTAATTAGTATGCAATTAGCAACTTCTACCA
ACTTACTAATGGATTCCTGCTCAATTCCTTACTGCGAGTGGTCTAGGTGA
>RGYDA0010 Genomic segment corresponding to mRNA: XM_453070 Kluyveromyces lactis NRRL Y-1140, KLLA0C19481g predicted mRNA.
AATATGGCACAATGCGGACGATACGGAACATAAGGCCTGGAGTTAAAAGGTAGCTAGCAG
CATATTTATGATTCAATACCAAATGGATGCTGTCTTCGTGCTTACGTAGTGGTTCTCCAA
TTGGTTTAAATGTGTGGGGTCAGGAAGCACCATAAATTGGAGTAGAAAAATGTGTTTGTT
CATGCTCTGCTATCATTGCTGATCAGCCTGATGTCTAATGGAGTGTTGGTTTTCAGACTT
GTTATATAAGACTGTACTTGTAGTATCGAAAGCGATTCGACGTATTGTTATCGGATGTTA
TATATGAAGACGTTTTCTAGAGTAGACCGATGGCAGCTTCAATCCAAGTGAAAAAATACA
CAAGATGAACAACTTGGAAAAGCAGGACAAGTTGGAAAAGAAAGACGTGCAGTACGAGAA
TGACTCGCAATCGGTTCAGGATGACGACCAGGCCAGTCAAATAACGCCTAAAATTGCAGC
AGAGAAGAAAAAATTCAGATGGCGTGTGGTTGACAATGAGTCACCACCTGAAGTATACAA
CTGGACGTTATACATGTCAATTCTTATTTTCGGTATTCTGGGAGCTGCAAGAGGGTACGA
TGAGGGCAACGTGTCCGGGTCTGTTGCACAGGTCAGTTTCCAGAACCAGTTTGGTTTGGC
GGACAAAACCAAGTCCGCGTCTTATTTGGCAAATTTGAAGTCTAACATCACTTCAATGGT
TCAGTTGGGATCAATCGGTGGTACCTTGATAGCTATGTATACTGTGGAGAAATTTGGTAG
AATAAAGGCGTTGCAAGGCGTTTGTGTTTTATGAATCGTTGGGGCAATTATCCAAATAAC
ATCAAAGAATGTCGGACAACTATATGCAGGAAGACTTATCGAAGGTCTTGCCATCGGCCA
GACAACCACCATTGGGCCAGTTTATCTATCGGAAGTCTCTGTAAAACAAATCAGAGGTTT
GACAGGATGTCTGTTTGCCGGTGCCGTGTATTTTGGTATTATGTTGGCATATTTTGCAAA
CTATGGGACAGCTCTCCATGTCTCTAATACCAGTAGATTGCAGTGGGTCGCGCCAACTTC
AATCAAAATTGTTCTTGCAGGACTTATCTTGGTTGGATCATTTATATGGTGTATTGAGAG
TCCGAGATGGTTAATGAAAATGGGCAAGGATGACAAGGCAATTATAAACTTGGCCAAATT
GCGTAATTTATCCGAAACGCACCCTTTCATTGCAGGTGAAGTCGCTGATATCAGATACCA
GATTATTCAAGAGAAAGAGACTATGTCAGGCACTGGTTACCTTGATATGGTAAAAGAGAT
AATTTTTGTCAAATCTGTTAGATACAGGTTCTTTGTTATCGCATGTTTGGTCCAAATTTT
GGGTCAATGGTCTGGTGCAAATGCAATCACAATTTATGCACCTGAACTTTTGAGTCTTGT
GGGAGTCAAAGGTGTCGATAAGCTTAAAATGACTGCTGTTCTCGGTGTTGTTAAATTTGT
CTCTGCTTACATTTCAGCATTCTTTTTCATCGACTTTTTGGGTCGTAAGAAGGCAGCCTA
CATCGGTATTTCCATCCAACTTCTAACCTTGCTATATTTCGCACTATTCTTAACTATTGT
GCCTCAAGCGACCGAATCGGATGCAATTTTGACTAAGTCCCAATTCCATGCATCCCAAGC
AGCCATTGCAGCACTATTTTTGTCAGGAACTGGTTGGACCATGGGTTTCAATTCAATCCA
GTATTTACTATCTGCAGAAGTTTTCCCAATAAAGATCAGATCCTTTGCTCAATCATGCAT
TATGTTGTTGCACTTCTCTAACCAGTTTGGTAACTCCAAGGCAGTTCCCAAGATGTTGCT
CAGTATGAATAACTTTGGTGCATTCTACTTCTTCGTTGGTGTTCTATTTATTTCTCTGTT
ATGGGTGCACTTCTTCGTCCCAGAAATTACGGGCCGTTCTTTGGAGTCTATGGAGGAACT
TTTCAGCTTGCCATGGTATATGATCGGTACCCGTGGTCCTGAAATGTGTCCAGACAACTC
TGAGGTCACTAAATTAACATACAAGAAGAGCTCGGTAGAGTACCAGGGTAGGCCCTTGAC
GGATCTCGAAGCAAAGCCAATGGATGAAAGGGTAGAGTTTGCAACAGACAATAAGTTCAT
TGAAGATTCTTAGGTGCCGGGCTGGATAATTATCAGATTTGGATTGGGTTGCTGCAGCCT
TGATCCTAGTTCCTCTCCGCTCAGCTTCGTATTTAATAATGATTTAATAAATGACGCTTT
AAATTGCTCCTACAATGTAATGGAACAACATGTGATTCCGGGCCTTCCCTAAATGCTCCA
AAAATTGTTCTGTGTTAACGTAGATATGTCAAAATACATTTTATAGTTGTTATAAAAGTG
ATGAAAACTTAAATAATTAGGTCCGTTCATCCTTCACTTTACGATGCCCTTTTAATGAAA
AGAGTTGCTGCAAGAGAAAAACTAAACATCTCAAGCAATTACAACGAAATGTATCCACAC
AATGTCTGCTACGCTTGCTAGTACTGACGGTTCATTCAAAAAACAGGGCTCTGCTTTCTT
AGAAACTATCTCTAAGGCTCATCCCATCTACAAGCCTGAAAAGGGGAGATACTGGTTATA
TGTCTGTGGCACCGTGAATCTGCCTGGGTAGTCTGGCTCACTTTTGAAAGAATTGTCTCA
ATCTTTCGAAGTGGTAATTGTGATCAACGGTACCATCGGTACCTGCCTGACAGATCTGTT
TTCAACTCCTGCACTAGGAAGCTCATCATTAGGCTTTAATCCGGCCGAAGGGGTGAATGA
CCCCTTTTCGCTGGGTTTGTTTGACTCGTCATATGGCAAAAATCTCCATCTCTTTCCATC
CATATGCCAGTGCTGACTTTGTTCAAGAACTTAGACAAGGTGGAGAACATTCTAAAGGAA
AGGTATAAAATCTTGAGGCCTGGTAGTTCTTCTGAAGAAGAAATCTTAAAAAAATTCTAT
CTACTGGGAGATCAATTGACTGAAGCCGATTTGAGATTATACACTACCATGATCAGATTC
GATCCTGTATACGCTCAGCACTTCAAAGCCAACTTGAACACTGTCCGTGGCGGGTATCCT
TACATCCATTTGTGGCTCAGAAACTTGTACTGGAACGGTAAAACTTACTAACT
>RGYDA0011 Genomic segment corresponding to mRNA: XM_453069 Kluyveromyces lactis NRRL Y-1140, KLLA0C19459g predicted mRNA.
TGCGAAATTTTGACACATTTAATAGTAGAGCCTCAAATTATACACACAACAACTCCAGCA
GCTAACCTGAGGTAGTTCACGATAAGCTGCACATCGCCTATGGTAGGAGGTATTTCGTCA
CCGTCGTCATAAGACTCGAAAGAGGCAATAGTTTCCAGCTCCTTCTCAATGTAGTCAACC
AATTTCTGCAAATATTTAGATTTGACCAAACAATTGTTCTAGACAAGGCACCACCACACT
TCAATGTTCTTAGCAGCTCTTGGTAGGTACCGTGTTGCTTTTCTCCTCATCACAAAGAGA
TAGGAAAAACGTCTTAGATCTTCGGGACTGCGGGTCGAGCAATACAGCACGGCACGCAAA
GCTTTACATTGTTTGGCTGTTTTGGGTCGGCTCATAACCTTCCTTTTGTTTTTCGGAAAC
CACTGCGTAATTTTCTTAGAGACTTCCCCTCTCGGCTTAATGTTTTAAGCTTTTTTAGTA
AATAATCTGATTACGGAATGCAACATGAGAACTTCAGTACAGTGCGCAGAGATTGAAGTT
TTTCACAATGAATATTGGAACATTTTAAACTTCTTCGCACAGACACAATTGCAGATATCA
AACTCCAAGTGGACTTTTCCCACGAGAGAATTGCAGAATATGGCACAATGCGGACGATAC
GGAACATAAGGCCTGGAGTTAAAAGGTAGCTAGCAGCATATTTATGATTCAATACCAAAT
GGATGCTGTCTTCGTGCTTACGTAGTGGTTCTCCAATTGGTTTAAATGTGTGGGGTCAGG
AAGCACCATAAATTGGAGTAGAAAAATGTGTTTGTTCATGCTCTGCTATCATTGCTGATC
AGCCTGATGTCTAATGGAGTGTTGGTTTTCAGACTTGTTATATAAGACTGTACTTGTAGT
ATCGAAAGCGATTCGACGTATTGTTATCGGATGTTATATATGAAGACGTTTTCTAGAGTA
GACCGATGGCAGCTTCAATCCAAGTGAAAAAATACACAAGATGAACAACTTGGAAAAGCA
GGACAAGTTGGAAAAGAAAGACGTGCAGTACGAGAATGACTCGCAATCGGTTCAGGATGA
CGACCAGGCCAGTCAAATAACGCCTAAAATTGCAGCAGAGAAGAAAAAATTCAGATGGCG
TGTGGTTGACAATGAGTCACCACCTGAAGTATACAACTGGACGTTATACATGTCAATTCT
TATTTTCGGTATTCTGGGAGCTGCAAGAGGGTACGATGAGGGCAACGTGTCCGGGTCTGT
TGCACAGGTCAGTTTCCAGAACCAGTTTGGTTTGGCGGACAAAACCAAGTCCGCGTCTTA
TTTGGCAAATTTGAAGTCTAACATCACTTCAATGGTTCAGTTGGGATCAATCGGTGGTAC
CTTGATAGCTATGTATACTGTGGAGAAATTTGGTAGAATAAAGGCGTTGCAAGGCGTTTG
TGTTTTATGAATCGTTGGGGCAATTATCCAAATAACATCAAAGAATGTCGGACAACTATA
TGCAGGAAGACTTATCGAAGGTCTTGCCATCGGCCAGACAACCACCATTGGGCCAGTTTA
TCTATCGGAAGTCTCTGTAAAACAAATCAGAGGTTTGACAGGATGTCTGTTTGCCGGTGC
CGTGTATTTTGGTATTATGTTGGCATATTTTGCAAACTATGGGACAGCTCTCCATGTCTC
TAATACCAGTAGATTGCAGTGGGTCGCGCCAACTTCAATCAAAATTGTTCTTGCAGGACT
TATCTTGGTTGGATCATTTATATGGTGTATTGAGAGTCCGAGATGGTTAATGAAAATGGG
CAAGGATGACAAGGCAATTATAAACTTGGCCAAATTGCGTAATTTATCCGAAACGCACCC
TTTCATTGCAGGTGAAGTCGCTGATATCAGATACCAGATTATTCAAGAGAAAGAGACTAT
GTCAGGCACTGGTTACCTTGATATGGTAAAAGAGATAATTTTTGTCAAATCTGTTAGATA
CAGGTTCTTTGTTATCGCATGTTTGGTCCAAATTTTGGGTCAATGGTCTGGTGCAAATGC
AATCACAATTTATGCACCTGAACTTTTGAGTCTTGTGGGAGTCAAAGGTGTCGATAAGCT
TAAAATGACTGCTGTTCTCGGTGTTGTTAAATTTGTCTCTGCTTACATTTCAGCATTCTT
TTTCATCGACTTTTTGGGTCGTAAGAAGGCAGCCTACATCGGTATTTCCATCCAACTTCT
AACCTTGCTATATTTCGCACTATTCTTAACTATTGTGCCTCAAGCGACCGAATCGGATGC
AATTTTGACTAAGTCCCAATTCCATGCATCCCAAGCAGCCATTGCAGCACTATTTTTGTC
AGGAACTGGTTGGACCATGGGTTTCAATTCAATCCAGTATTTACTATCTGCAGAAGTTTT
CCCAATAAAGATCAGATCCTTTGCTCAATCATGCATTATGTTGTTGCACT
>RGYDA0012 Genomic segment corresponding to mRNA: XM_453067 Kluyveromyces lactis NRRL Y-1140, KLLA0C19415g predicted mRNA.
GTTCCTGGACATAAAACGAGAACAACTTTAGCATCGATAAGATAAAGGAACGCACGAAGT
CAGTTAAGTATGGATAATCGTGCCAATGTAGCGGACAGATATCACTGACAGACACGTGAA
GATAGAAGAATAGATACCGATAAGCAGTCACGCTGACCGGACTATGCATAAGAAAAAGAC
GAATATGGAAGAGTAGATGCTGATAAGGAGTCATACCGGCTGGAGTATGCATAAGCAAAA
GACGAAGCTACATGGCCATTCCCAAATAAAAAATTATGTATAAATGGGATAAACATCCCA
TTCATTAGCTGAACAAAGAACCAAATAGAAACACATTTGGACTTTGAATCTGAGTAGCAT
CAATTGTACAGGAAAAAGAGAAGAGAGTATTGACCAACATATAGCTTAATTTCGCAATAA
TGGAACACAACCTTGAGAAGGGAACTGTTTCGAACAGAGATGTTCGGATAGTCATGTCGG
TGATGAGTAATGAAGATGTGCAAATTGTGCTAGATCAGAAAAAACTAGAGCACGGGGAAG
AGGCAGTCACTTCTTGGTCAAAATTTCTGAAGATGATAGAAGTTCCACATCAGGGTAAAG
CATTGTCGGTATTGAGAAACCCAGATCTTGACCCTATTGCGGTACAAGACAGAACGTGGG
GGTTTTGGTCCTTCTTCGCGTATTGGGGTCTTCCAAACTTCTCTGTTGCAACTTTCTCTA
CTGGTTCGGCATTATTGGCTCTAAATTTAAATGTGCAGCAGTCAATTGGTGCTCTTGTGA
TTGCCAATGTTCTAATAGCAGGACTTGCTATCCTGAACTCTAATCCTGGAATTAAATACC
GAATCGGATACACTTTAGATCAAAGAATGATCTTTGGTATTCATGGGTCGTATGTTGGTA
TCATTTTTCGTGTGGGTCTTAGTATCGTGATGTACGCATTTCTCTCGTGGTTAGTTGGAG
AAGAGATCTTATTTCCTTTTTGGTGTTCCAATTGATTCAGATGCCCTTGTCGTTTGTGAA
GCCAAGAAAGGCAAATATTCCCTCAATTGTTACGTGTTTCATGGCCTTATTCTCAATCAT
TGGTATGATGGCATATCTTCTTTCAAAGAACGGTGGGCCGGGTCCATACTATTATGAAAA
AGTAACTCTATCAACATCTGAAAGATCATGGATGTGGTTGTTTGCTATTTCTCTATGGTA
TTCAGGTGTTTCACCAGGTGTTGCAAACCAATCAGACTACTCTCGTTTCAGCTGTAATAC
AAAGGCATCTTATTTGGGGATGTTCTTGGGAATCGTCCTTCCAGGAACCTTTGTTTCGTT
GGCTGGTATGCTTTGTGCTTCAGCTTGTCTGGAATTATATGGAACTGCTTATTGGACTCC
AGATGAAATGGTAGCCCAATGGCTGGATGACAGCTACAGTGCTAAAGCTAGAGCTGCAGC
GTTTTTCATTGGGATCTCTTTCACTGGTTCTCAAGTGTATTTGAATATGACGCAAAATGG
TTATGCATGCGGATTTGACTTGGCTGGGATTGCTCCAAAATATATCAATGTTACCAGAGG
TACCATATTTGTCCAACTGATATCTTGGGTGGTTCAACCTTGGACATTCTTCAACACTAA
CTCGTCCTTTTTGGATGCTATGAGCTCATTCGGGATCTTCACAACACCAATAGTATCAAT
AAATGTGGTCGATTATTTTCTAATCCGCAAGCGTAAGGTTTCATTGTTGGATTTCTACAC
TCTATCTCCAATTGGCTTGTATTGGTACTGGCACGGAGTAAATTTGAGGGCTATTTGTGC
TTTACTCTGTGGCGTTAGTTTGGGTATTCCAGGATTAGTATACTCTACTAATTCATCGTT
GAAAGTAAACCAACCAATGATGAATTTCTTCTATGGTTATTTATTCTTCATTCCTTTAAT
TTCTGGAACCTTGTACTATGCTCTTAATATTCTGTTCCCATACAAACACAACAGAAATGG
CAAGGATGATACTGTGGATTACTTCAACTGTTTCACCGAAGAAGAACGTACTGCTAGAAA
TATGATGGCCCTTGAAAATGACAAGGATGATATACTTCAATATTCAGAGGCAGATGAAAT
TTCGGTCTCTGATATCGATGCGACAATGAATGATCCCAAGGGAAAATGAAACAATGAATA
ACTGTTTTTCTCGGGCTATATTATTTGGAGTGGAATAGTGTCTACCTCTAGGTACTGCAA
TATTAATATTGTAATTTTGGGTCATCTACGGTGGTAACTGAGCATCTCGCGATCTATTAT
ATACACATACACAGAGCTTCTTTTTAGGGTACTGATTGATTCAGTATGAACCGGTTAACT
ATACATCTTTCCCATTTTTCACTCTGCATAATCTTACAAGTTGAAGAAGTCGAGTCGTTT
AATTGCTTAGACATCATGTTGATAACGCCATCGTGATCCCGTTTTAGAGTTAAATTGTTT
AAATTTATGGGACTGTGTTTGCTAGCCTCAGTAGAGAACTCACAAACTTCGACGAATAAA
ATAAAATGGTTTTCGACTATGACATACCGAAATGCGCATATAGAAATGCTCCATGGACCT
CCCTAACGAGAGATATAATCCCCATGACCCTCGTCCATTTAGCATCAAATCAAAGCAGCG
AGCATATCCGTACTCGTGATCCGAAATTCTACGCTTTTCTTAGCTATATTTAGTATTTTG
CAGTAGTTTTCCGTGGACTACTGTGCGACCCATATCGGAAACACTGTCATTATATGGTTC
ATGTTTCTCATCTACGTGAGAAGGAATGCTTGGCCACAGTACTTCTATGAAAGGCACACA
AGCTCGGATATTCAAATTAGTAGACTCTTTCCTTTTCCAGCGACTTTTATTCTTCATATA
CATAGCTAGCTAGTACACACTTATTTAATGCTCTGCAGCTTTTGTTCTCTCTTAAGAAAA
ACCAGAAGAAAGATTAGCCAATTTCAGTAGCCGGTGCATTCTCGAAAACGAAACAAGACA
AACAAGGGTTAAAATCGTTACCCCACTTACTTACTTTGAAAAAATTCCGAGTCGTAAATC
GTAGATCTCGTACGAAAAGTCATTCCGTTTCTGTTTCCGTGCAGCAGAACCGATGATTTT
TCAAATGTCAATCATTACAAGAATATGAA
>RGYDA0013 Genomic segment corresponding to mRNA: XM_453066 Kluyveromyces lactis NRRL Y-1140, KLLA0C19404g predicted mRNA.
AACATGACTCTCACGAGGTGCTATTCACTTTTTTTGTGTGGGTGATTAAAAAATATCCCG
GTTTAGCTTTAGCAAAATGTTCATTTAAGGGATTCCGCACCTTTGTCATGTAGGTGTATT
TCACAACCAGCGGATCTACCTTCGTTCCGGCAAATATCCACTCTTTTGCTGTAACGTTGT
GAAAAGAGTGGTAAACAATTTCTGTAGTATATTGCAACGCTATCTCAATCCGCAACGCTG
CGATGCGCATACAGAAATCTTGATCTTGCGCCAAGCATAGCTCAGTTCTTGATAAGCTCA
TGTTTTTTCACACCACAATGTCTGGAAATGAGAATTGAAACAGAGACAGTTGTTTATTAT
CGTATTTCAAACTTTCTGCCAGTTGAACACGTACGGAATCCGGGAATTGTTTCCGTTCCG
TATACTTTTGTTCCATCCGAACCTTTTTCTTACTTACAATCACGAAAGATTCTTACTTTA
GATCAAATATCTCCCAAAAGGGAAAAAAGTGCCTCGCAATATTTTCCCCAATTTTACTTA
TATCGTTGCATAGCTGGGGCAGCTAAGGTGTCAAGATAGATGTTCCTGGACATAAAACGA
GAACAACTTTAGCATCGATAAGATAAAGGAACGCACGAAGTCAGTTAAGTATGGATAATC
GTGCCAATGTAGCGGACAGATATCACTGACAGACACGTGAAGATAGAAGAATAGATACCG
ATAAGCAGTCACGCTGACCGGACTATGCATAAGAAAAAGACGAATATGGAAGAGTAGATG
CTGATAAGGAGTCATACCGGCTGGAGTATGCATAAGCAAAAGACGAAGCTACATGGCCAT
TCCCAAATAAAAAATTATGTATAAATGGGATAAACATCCCATTCATTAGCTGAACAAAGA
ACCAAATAGAAACACATTTGGACTTTGAATCTGAGTAGCATCAATTGTACAGGAAAAAGA
GAAGAGAGTATTGACCAACATATAGCTTAATTTCGCAATAATGGAACACAACCTTGAGAA
GGGAACTGTTTCGAACAGAGATGTTCGGATAGTCATGTCGGTGATGAGTAATGAAGATGT
GCAAATTGTGCTAGATCAGAAAAAACTAGAGCACGGGGAAGAGGCAGTCACTTCTTGGTC
AAAATTTCTGAAGATGATAGAAGTTCCACATCAGGGTAAAGCATTGTCGGTATTGAGAAA
CCCAGATCTTGACCCTATTGCGGTACAAGACAGAACGTGGGGGTTTTGGTCCTTCTTCGC
GTATTGGGGTCTTCCAAACTTCTCTGTTGCAACTTTCTCTACTGGTTCGGCATTATTGGC
TCTAAATTTAAATGTGCAGCAGTCAATTGGTGCTCTTGTGATTGCCAATGTTCTAATAGC
AGGACTTGCTATCCTGAACTCTAATCCTGGAATTAAATACCGAATCGGATACACTTTAGA
TCAAAGAATGATCTTTGGTATTCATGGGTCGTATGTTGGTATCATTTTTCGTGTGGGTCT
TAGTATCGTGATGTACGCATTTCTCTCGTGGTTAGTTGGAGAAGAGATCTTATTTCCTTT
TTGGTGTTCCAATTGATTCAGATGCCCTTGTCGTTTGTGAAGCCAAGAAAGGCAAATATT
CCCTCAATTGTTACGTGTTTCATGGCCTTATTCTCAATCATTGGTATGATGGCATATCTT
CTTTCAAAGAACGGTGGGCCGGGTCCATACTATTATGAAAAAGTAACTCTATCAACATCT
GAAAGATCATGGATGTGGTTGTTTGCTATTTCTCTATGGTATTCAGGTGTTTCACCAGGT
GTTGCAAACCAATCAGACTACTCTCGTTTCAGCTGTAATACAAAGGCATCTTATTTGGGG
ATGTTCTTGGGAATCGTCCTTCCAGGAACCTTTGTTTCGTTGGCTGGTATGCTTTGTGCT
TCAGCTTGTCTGGAATTATATGGAACTGCTTATTGGACTCCAGATGAAATGGTAGCCCAA
TGGCTGGATGACAGCTACAGTGCTAAAGCTAGAGCTGCAGCGTTTTTCATTGGGATCTCT
TTCACTGGTTCTCAAGTGTATTTGAATATGACGCAAAATGGTTATGCATGCGGATTTGAC
TTGGCTGGGATTGCTCCAAAATATATCAATGTTACCAGAGGTACCATATTTGTCCAACTG
ATATCTTGGGTGGTTCAACCTTGGACATTCTTCAACACTAACTCGTCCTTTTTGGATGCT
ATGAGCTCATTCGGGATCTTCACAACACCAATAGTATCAATAAATGTGGTCGATTATTTT
CTAATCCGCAAGCGTAAGGTTTCATTGTTGGATTTCTACACTCTATCTCCAATTGGCTTG
TATTGGTACTGGCACGGAGTAAATTTGAGGGCTATTTGTGCTTTACTCTGTGGCGTTAGT
TTGGGTATTCCAGGATTAGTATACTCTACTAATTCATCGTTGAAAGTAAACCAACCAATG
ATGAATTTCTTCTATGGTTATTTATTCTTCATTCCTTTAATTTCTGGAACCTTGTACTAT
GCTCTTAATATTCTGTTCCCATACAAACACAACAGAAATGGCAAGGATGATACTGT
>RGYDA0014 Genomic segment corresponding to mRNA: XM_453065 Kluyveromyces lactis NRRL Y-1140, KLLA0C19382g predicted mRNA.
CAGCTAAACTCGCAGTTATGGAGGACTTGTAACAGCTGCTGATAGCTCAAAACACAGCAA
GAAGCAAAGCAAAAATTCACTCACCGACAGCAATGGCTACTGAAAATGTACATGACGATT
TCGAGAATATCACTACCAATCCTTTAAAACAGGAGCCTTAGCGGTGTGTATATCTTCATT
TTCCTCTTGGGTTTATTGATACTAATGATTGTAACCTCAGCAAAAGGGTTTGACGAAAAG
AATGTCAGTAAGTTGTACCGAGTTTAAGAAGTGCCCATTTTTGAGCTTTTTCTAGTGGGT
AGTACCGCAGAATTGTTGGATACGGTATGTGTTAGATATCTGCCAGAGAAACTGACAAGA
TAGTGGCATTCATTCTCCAGTCTGTGCTTCTTGTTGTTGTACCAGCGTTCTATACCGCGA
CCATTTGCACGATATTTGGTCAGTTCCCAATCCTATACTATCCATTCTCACGTGTTTAAT
AAGAGACGTTGCTGTTTTCTAACTCATGGCGTCTAATTTTGGTCTGATATAACTTTTTCT
TTGGCATATCTTCAAAGGTATAACGGTTTACACTTTTTCAAGGTACTGAAAAGGTACAAA
AGGAAGCGACAGCAGACGAAATATACTCTAATGGTATCAAGAGATCTCACGTGAAACATG
GTTACTACCGGATTTAACCTGTAGAAGAACCTCTTCAAAAGACCAGAATTAAACCTTAGA
GCTGTAGCGTTACAGTTGTTGTCCCACCTGACTATTACCATTATTGAAAAGCTTCTCGTG
CTGTTTCTTGGATTGGATTCCAGAAAAATGGCTCTTTGGTCGTAACCTTCTTCAACATCA
AGTGGGAAAAAAGCTTCTTATACCGTTCAATATCGTATGGATATGGTGCTGACGACCCCG
ATTATAATGCAACCATGCAGAGTATAAGAACAGATCATAACAAATCTTATTGTCCGTATG
AAACTTTCATCTTGACTTCATTAACTGTCCAAACTATAATATGTTGCACATACGAGCATT
AAAAATCGCAGAACATACGAAGTTCAATCCTCTTCAGTGTTCTAGGAAACTCGCATTCAA
ACACAACCAAATCATACTAAAGAAAGAAATGTCGTCCGTCGTTGGCTTCTATATGCCAAC
TGTCTCATACTTTGGTGAAGGTGCTCTTGATGAAGTTGCTGACTATATCAAGAGCCAAAA
TTTCAAGAGACCCGTTATCATCACTGACCCAGGTATTTCCAAGATCGGTCTTACAGATAG
AGTAGCCAGTCTTTTGGAAAAACGTGGTAGTGCAGTAGGCATTTATGACCAAACTCAGCC
AAACCCCACAACTAGCAACGTCAATGCTGGTCTCGTGGTCTTGAAGGAGCACAATGGTGA
CATTATCATTTCCATTGGTGGGGGTTCCGCACATGATAATGCCAAGGCTATTGCTCTATT
GGCCACTAATGGTGGTGAAATTGGTGACTACGAAGGTGTGAATAAATCCAAAAATAAGGC
TTTACCAATGGTTGCTGTCAATACTACCGCTGGTACTGCTTCTGAAATGACCAAATTTAC
CATTATCACCAATGAAGAAAAGAAGGTTAAGATGGCCATCATTGACAACCACATCACTCC
AAGTGTCGCCGTAAATGACCCTAGTATAATGTATGGTCTTCCACCATCATTGACTGCTGC
AACAGGTTTAGATGCTTTGACACACTGTGTAGAATCATATGTCTCAACTGCTGCTAATCC
TATCACTGACACATGTGCGTTGAAGGGTGTCGAGTTGATTCAAGAACACTTACTTAACGC
TTTCGAAAATGGTAAAGACACTACCGCAAGAACTGGTATGTGTTACGCTCAATACCTTGC
AGGTATGGCTTTCAACAACGCCTCTTTGGGTTATGTTCACTCCATTGCTCATCAGCTTGG
TGGTTTCTATCACTTGCCTCACGGTGTTTGTAATGCCGTGCTATTGCCTCATGTTCAGTC
TTTTAATAAAAAGGATCCTAGGGCCAACGAGCGACTAAGCCAGATTGCTCCTCATTTGGG
TGCAAAAGACGCTACTGCTGATGCCTTGGTTGAGCGTCTTCTTGAGTTCACGAAGAGCTT
GGGAATTCCAAGAAATTTGAAGGAACTTGGTGTCAAGGAAGAAGATTTCGAGATTCTTGC
TGAACACGCTTTGAAAGATGTTTGCGGCTTAACTAACCCAATCCAGTTCACGAAGGATGA
GGTCATTGCAATAATTAGACAGGCTTATGAATACTGATGTTCTGCAAGATATCACGGTGC
CTTGCCTGAAGAGTATTATATTTCTGTTTCTCTGTGGTAAATCTGAGTGACAGTACACTA
CACTTATTTATTTATTATGTACCTGAATTAAGTACGAAAATGACCGAATAGTATCTGTGA
CTAAGAAAATCGTTTTCCTACTCTAATAAACTTTGTCAAAAGATCTGCACAACGACTCGA
TACTTTGTTCTCTATTTTCCACTTTACCAAATATATGCTGAGGAAATGACTGGGCATTTG
CTGTTATCTGTGGTAATTTTTAGGAACATATGCTAAGCCGGAATGAAATTTACAGTGACT
ACCCTTTTTATTCAAGCTGGCACTGCTAATTTCCATAGAAGGATATAAAAGTCAATTGCC
AAAGACGGTCGCTGACTAGAACCACATGCAGCCATTATAAAAGATAAAACATCTATCAGC
CGTTGTACATTCTTTTTCCAATGAACAACTTGTAATTACAGCGAAAATGTACGAAGTTTC
TATTCGAAAATGACGGCAGTAAAAGACAATGCCTCGGTGATTCACTGCCTCGTTATGGAT
TCTGTATGATAGCTTACAGGTTCAAGAATGGAACGTTAGGTTATATTCTCTTTTTGATAA
TTGTTTACTGGCGAACGACTGATCTGTCAACTGATGTCAAGAAAAAAAAGAAAAGGATGG
TAAAAGAATCCAATCAGATGATGAAAATGGCGATGACCACAACGATTTGAGCCAAGAAGG
TATAAATATGTTCGTCAGGAAGAAGCGAACAGCAGAATATATTTGGGAATAAAGTGTCTG
GATGAGATGTAGCAGGGCTAGGCAAGTATCAATAAACATTCAAGGTAAGACTGAACAATG
AAACCTTCCCTGCAAGTCGAATTTTGTGGACATATTTATGAAAACCCGTTGATGAACGCA
TCAGGGGTGTGCTGTATGACAACCAATGAATTAGACGATATGGCACGTTCGAGCTCAGGT
GCCTTCATCACCAAGAG
>RGYDA0015 Genomic segment corresponding to mRNA: XM_453064 Kluyveromyces lactis NRRL Y-1140, KLLA0C19360g predicted mRNA.
TGAAGGAACTTGGTGTCAAGGAAGAAGATTTCGAGATTCTTGCTGAACACGCTTTGAAAG
ATGTTTGCGGCTTAACTAACCCAATCCAGTTCACGAAGGATGAGGTCATTGCAATAATTA
GACAGGCTTATGAATACTGATGTTCTGCAAGATATCACGGTGCCTTGCCTGAAGAGTATT
ATATTTCTGTTTCTCTGTGGTAAATCTGAGTGACAGTACACTACACTTATTTATTTATTA
TGTACCTGAATTAAGTACGAAAATGACCGAATAGTATCTGTGACTAAGAAAATCGTTTTC
CTACTCTAATAAACTTTGTCAAAAGATCTGCACAACGACTCGATACTTTGTTCTCTATTT
TCCACTTTACCAAATATATGCTGAGGAAATGACTGGGCATTTGCTGTTATCTGTGGTAAT
TTTTAGGAACATATGCTAAGCCGGAATGAAATTTACAGTGACTACCCTTTTTATTCAAGC
TGGCACTGCTAATTTCCATAGAAGGATATAAAAGTCAATTGCCAAAGACGGTCGCTGACT
AGAACCACATGCAGCCATTATAAAAGATAAAACATCTATCAGCCGTTGTACATTCTTTTT
CCAATGAACAACTTGTAATTACAGCGAAAATGTACGAAGTTTCTATTCGAAAATGACGGC
AGTAAAAGACAATGCCTCGGTGATTCACTGCCTCGTTATGGATTCTGTATGATAGCTTAC
AGGTTCAAGAATGGAACGTTAGGTTATATTCTCTTTTTGATAATTGTTTACTGGCGAACG
ACTGATCTGTCAACTGATGTCAAGAAAAAAAAGAAAAGGATGGTAAAAGAATCCAATCAG
ATGATGAAAATGGCGATGACCACAACGATTTGAGCCAAGAAGGTATAAATATGTTCGTCA
GGAAGAAGCGAACAGCAGAATATATTTGGGAATAAAGTGTCTGGATGAGATGTAGCAGGG
CTAGGCAAGTATCAATAAACATTCAAGGTAAGACTGAACAATGAAACCTTCCCTGCAAGT
CGAATTTTGTGGACATATTTATGAAAACCCGTTGATGAACGCATCAGGGGTGTGCTGTAT
GACAACCAATGAATTAGACGATATGGCACGTTCGAGCTCAGGTGCCTTCATCACCAAGAG
CGCTACTTCTATGGAGAGAGACGGCAATCCTGAACCTCGTTATGTTTCGGTCCCGTTAGG
CAGTATCAATTCGATGGGGCTTCCTAACAAAGGAATTGATTACTATCTTGATTATGTTTT
AGATAGACAGGACAGGTTCCCTTCAGAGAACCCACCTTTTATGTCTGTTGCAGGGATGAG
TATTGATGAGAACATAAAATTACTCCATAGAATACAGGACAGTAATTTTAGAGGTATCAC
TGAATTGAATTTATCCTGCCCGAACGTTCCTGGGAAGCCCCAGGTGGCATATGACTTCGA
GTTGACTGATCAAATACTAAGCAGTGTGTTTGAATTTTTCACGAAGCCGCTAGGGGTGAA
GCTTCCGCCATACTTTGACTTCGCACATTTTGATGCTATGGCATGTATTTTAAACAAGTA
CCCAATTGCCTATGTGAATTGTATAAATAGTGTTGGGAATGGACTTTATATTGATGTGGA
AAAGGAATCTGTGGTCATCAAGCCAAAAGATGGGTTTGGTGGTATCGGAGGTGAATACAT
TAAACCTACAGCGTTGGCAAACGTACGTGCATTCTACAATCGTCTGAACGGACGTATTAG
AATTATTGGAACAGGTGGTATCAAAACCGGTCAAGATGCTTTTGAACACCTACTATGTGG
AGCGACCATGCTTCAGATTGGCACTGAGCTTCAAAATGAAGGGACTGAAATTTTCGAAAG
AATCAATGCCGAGCTATTGCAGATCCTCGAACAAAAGGGCTATCAATCTATTGAAGATTT
TAGAGGCAAGCTGCGCTCCATCTCATAGTTTTTCATATAGCGGTGTTTAGTATATTTAAT
GATAAATGTCTTAAGGTGCTACTTCGGTTTCGTTTTTGTCTTGAGGATTGTAGATGATAT
CGACTATTTTAATGTTGCAACCCTATATTTCTCGGTTAAGAGACTTATCATATTTACGTT
TCTAAATCGCGGACAGTTGAGTTAGCTATTTGCTAAACTGTGTAATTAGTGATATTAGTT
CACGAAAAAATAAAGAGATACTACATTATGGATAATTTCTTATACTAATTGAGTGGGAAA
GGCTAATACTGAAGAAGTAGTATGATTATTGTATTAGAAGTGATGCATTGTAATTAACAC
TCTCATAATCCCAATAGAAACTCAAAGAAGTGTAGTTGCTCGATGACTTTATATCACACG
CTTTAACAAAATCCATCCCATCCAATTTTTTCTCAGCATAAGAGTAGAATTCCTTTTCTG
GACAAGAGAAACCCGGTCCAGATGAACATGATTCAATTGGAATCACGGCGTCGTTTAGGG
TATATCTGACAAAGGTTTCATTGGAACATTGGAACTTCTCTGTGTAGAGCCTAGCAGCCA
TCGGAGTCATCCATGCCTTCCGGTAAATATGGTCAAGGAAAGGCACTGAAGATGCGTTTA
ATTTTTTACCATTATCGAATAGGCCTACAGTAGCGAGATAGTTAATAATGTCAGTATCAT
GTGTGAAACTTAACCAAACTTTTTGGTCCAACTCATCGCTTTGTTTTAGTAATTCCACTG
AGGCATTGAACAGTAAAGACCCTATCGGCTTTGCTAAAGAGTGACCAGGACCATCTTGGT
AGTAGTCATATAGATCATCCTCATATGAAAAGTGTAGCAGTTCGGCGTCAGTGAATATAT
TACATGCGTCACTGTAGCCTTTAACGCTGATTTCAAACCCACACCACACGAACAAAGAGC
TGGCATCGGTAGCAGTCAAATTCAAAGGCAAATTCTTATTCTCATTGTTTAATCTGTCAG
CAATGTCT
>RGYDA0016 Genomic segment corresponding to mRNA: XM_453063 Kluyveromyces lactis NRRL Y-1140, KLLA0C19338g predicted mRNA.
TGAAAGGATTTAAAGTCTGTTAACACAGCAACTTCAACAAAGTTCTAATTCCCATTACAC
GTTGATGGAGCCTGCCAAAACTAAAAAAAAAGCAACCTTTTTTTCAGTCAAAATCTCTTC
ACTCTGTCAGTATGAAGCAGTCTACCAATCGTTATACCATAAAAGTCCCTCTTTTTCTAT
GTTTGATCTGGGTATTAGCCTCTGTGTGTTTTGAATATGGTAACGCTCCTCATGCTGTTA
CCGAATTAAGCCTTTTCATAGCAATTACTTTGTCAACACTTCATGTGCTGGGATATCGCT
AAGTGTAGTAAATGAACAATTTTAATGATGTGTTCTACAGCAAACAACACACACATCTTC
TAGAAAATTGGAACTACAGGCGGTCTAAGACTGGATTCTTGTATCTATATATTCATTTAG
GAAACTAATGGCTTTCATATTTCATTTTCTCTCTCCTACAAACACGAAGCTTGGCTGGCA
CTTATCACAACTTTAAACACTACTACCGGTAATTGTACTGCACCTTCATGTCAAATATGC
TTGTTGTCACCTGAGAGAAGGTGATTTGATTTATCCATTTCTCAATGGAATAATTGAAAA
TTTACCTGAATGCATATTATCGTCCTAACCACGCAATGCTTTCATCACTTACTTTCTGTT
TTTTGTTTGTGTTTTTCTTTATTTGTTCTTTTTTTTCAGATTATTCCTTTAATCATTCTC
CAGATCCTGGTGAATTTAGACAAAGCGGAATACTAGTTGAATGACGTTAAGAGCATAATT
TTTGAAGACTTTTCTGAGTAGGGCTGATAATGATCCCGAACTTTGTTGCATGTACTCGTT
CCAAGTTCTGATCAGGACGGCTGATCTATAAATGCGCTGACTTAATCCGGTCTCAAGTTT
TTCCGATGCGAATAGCCGTTAGCTAAGCTAATTTTCATGTCAGTTTGGAAGAAGATGTCA
AAAACCAAGAAGTGCAAGAGTTCCTGGTAAATTTCAAGTAATGAATTTATTATTACTCAC
GATTATTGCAATAGCAGAGGGTGCTAGCATCTATAACTATGGATTTTCTGAAAATTCTAA
AAAAATTGGAACCCAGGAGCATCTTTTCCAATATTTGGCTGGAAATGCACCATATTTCAA
ATATCCGCTAGACTATGGTATTAACTTGCCTATCCCGGAACACTGTGAACTGAAGCAAGT
TCAATTACTTGCCAGACATGGTGAAAGATACCCAAGCAAGAGTAAAGGCGCAAAATTGTC
AAATGTTTATCAGAAGCTGCAAAACTACACAGGAGCTCTCAATGGCAGCCTTTCATTTTT
AAATGACGATAATTATCACATATTCTGGGAAGACACTTCGCAGCTAGAGCTTGAAGTCAC
ATCAAAGAACTCACTAGACCCATTGAATCCTTACACCGGAGAACAAAGTGCTCGGACCCA
TGCCCGCCAGTTTATTTCCTTGTATGGAGATCTATTAGAGGAAAATTCAACTCTTGAATT
ATTTACGACCAATTCAAAACGTGTGCATGACACAGCAGCTTTCTTTGCAGAAGAGCTTGA
TAACGCTGTAAAATCCACACATATGAACATAATTAGTGAAGACTCAAGCTCTGGTGCGAA
TAACTTATCCCCTGGTTATTCATGTTTACCGTGGGATGAAGATGAGAATGAAGAATATCT
TTCCAAGTACTCTTCGGAGTATTTAGAAGACATTGCTGACAGATTAAACAATGAGAATAA
GAATTTGCCTTTGAATTTGACTGCTACCGATGCCAGCTCTTTGTTCGTGTGGTGTGGGTT
TGAAATCAGCGTTAAAGGCTACAGTGACGCATGTAATATATTCACTGACGCCGAACTGCT
ACACTTTTCATATGAGGATGATCTATATGACTACTACCAAGATGGTCCTGGTCACTCTTT
AGCAAAGCCGATAGGGTCTTTACTGTTCAATGCCTCAGTGGAATTACTAAAACAAAGCGA
TGAGTTGGACCAAAAAGTTTGGTTAAGTTTCACACATGATACTGACATTATTAACTATCT
CGCTACTGTAGGCCTATTCGATAATGGTAAAAAATTAAACGCATCTTCAGTGCCTTTCCT
TGACCATATTTACCGGAAGGCATGGATGACTCCGATGGCTGCTAGGCTCTACACAGAGAA
GTTCCAATGTTCCAATGAAACCTTTGTCAGATATACCCTAAACGACGCCGTGATTCCAAT
TGAATCATGTTCATCTGGACCGGGTTTCTCTTGTCCAGAAAAGGAATTCTACTCTTATGC
TGAGAAAAAATTGGATGGGATGGATTTTGTTAAAGCGTGTGATATAAAGTCATCGAGCAA
CTACACTTCTTTGAGTTTCTATTGGGATTATGAGAGTGTTAATTACAATGCATCACTTCT
AATACAATAATCATACTACTTCTTCAGTATTAGCCTTTCCCACTCAATTAGTATAAGAAA
TTATCCATAATGTAGTATCTCTTTATTTTTTCGTGAACTAATATCACTAATTACACAGTT
TAGCAAATAGCTAACTCAACTGTCCGCGATTTAGAAACGTAAATATGATAAGTCTCTTAA
CCGAGAAATATAGGGTTGCAACATTAAAATAGTCGATATCATCTACAATCCTCAAGACAA
AAACGAAACCGAAGTAGCACCTTAAGACATTTATCATTAAATATACTAAACACCGCTATA
TGAAAAACTATGAGATGGAGCGCAGCTTGCCTCTAAAATCTTCAATAGATTGATAGCCCT
TTTGTTCGAGGATCTGCAATAGCTCGGCATTGATTCTTTCGAAAATTTCAGTCCCTTCAT
TTTGAAGCTCAGTGCCAATCTGAAGCATGGTCGCTCCACATAGTAGGTGTTCAAAAGCAT
CTTGACCGGTTTTGATACCACCTGTTCCAATAATTCTAATACGTCCGTTCAGACGATTGT
AGAATGCACGTACGTTTGCCAACGCTGTAGGTTTAATGTATTCACCTCCGATACCACCAA
ACCCATCTTTTGGCTTGATGACCACAGATTCCTTTTCCACATCAATATAAAGTCCATTCC
CAACACTATTTATACAATTCACATAGGCAATTGGGTACTTGTTTAAAATACATGCCATAG
CATCAAAATGTGCGAAGTCAAAGTATGGCGGAAGCTTCACCCCTAGCGGCTTCGTGAAAA
ATTCAAACACACTGCTTAGTATTTGATCAGTCAACTCGAAGTCATATGCCACCTGGGGCT
TCCCAGGAACGTTCGGGCAGGATAAATTCAATTCAGTGATACCTCTAAAATTACTGTCCT
GTATTCTATGGAGTAATTTTATGTTCTCATCAATACTCATCCCTGCAACAGACATAAAAG
GTGGGTTCTCTGAAGGGAACCTGTCCTGTCTATCTAAAACATAATCAAGA
>RGYDA0017 Genomic segment corresponding to mRNA: XM_453062 Kluyveromyces lactis NRRL Y-1140, KLLA0C19316g predicted mRNA.
CTGAGTAAATGATTCCTAACTTTCATTGTTTCTTCCGTTTGTCAATACCTTTTACGCCGT
TAGTAAACCATTGTTAGCACTTAAACTCTTATTTTGTCATCTTCCTGTTGTACAGAAGGC
ACAACAGATAAAAATAATGTCAGTGGCTTTTTTATTATTCTGTTTCTTTTGACTATAATG
GCTCGAATTCCGAAATTCCGAAATTCCGAAGCTTCGAAACTTCGAAAAGTCCGAGCATTT
CACAGATTCCAGAGATTCTATATGAATGCGCAGAATAACCGTTCCCCACATTCCCCACAA
AGTGCACTGCATAACTGGAATTTACAGGACAGTTGATCAAGACAAGATAAAGACAGTTGC
ATAGATCGATATGACAATAATAGAATGACCGCGGCATAAAAATTTGGTCTTATTACGTTA
TGGCACATTTAAAGATTTGGAAGTTTAAGCTTATGTTCAGATAAATACGAGTGAAGCCAA
ACATAGCCGTCGTTCCATATCCTTCTGCTTTCTTTCTTCTGTGAGATATTTACACTGGTA
ACAGATTTCTTTATAACAAGAACAGTATTTACCACTTCCTTCTGTCTTTGACGTCCAATA
GCTTCCTTAAAAACACATAAGGTAAGGACACATATCGAAGTGAGCAGTGCATTTTGAAAT
AAGGAAGTGCTTCAGTTTTCAGAATCTTCCCTTCTCTTCTCCCCACCTGTTTTTTAGAAA
GATGTTAGATTTAGGTTAGTTCACATATGCGATCATTCTTTTGTCGTATCTCTATCAGAA
AATAGAAGCAAATGCCCTTACTGGTTGCGATGCTGAGGATAAATTCACATTCCAAGGTTT
GGTGGCTGACTACTACCACTACCCATTGAATTATACTGGTAATTCTTGTTACGACTTCGA
CGACACTTATAAATCAAGCGAGTACCGACACGGAGGCTATGAGACGTACGGAGGTGGGTA
CATCGATTCAAGTTACGATATAAACGATTTGTCCTTCACTATGAACACGGTTCAGACTGA
TTTGTGTCCCTCCCCTGTATATGGTACATTACCTGGTGCATACAACTTTCCGTACACTAT
CACAGTAACTAACTTCACCATGCTTCTATCTGGTTACTTTTACGCTCCTAAGAGCGGCGA
GTACCAGTTCAACCTTAACCGAGCCGATGATTTTGCCTACGTTACTATGGGAAACGGTAG
TACATTCGAATGTTGTCAAGAACCTGACACCGATTCTAACCCAGCAGCATTCGAATTGAT
CACTGAACTTGATGGAGAAGCCGCTAATGCTAGTGTTACGTTGAAGGCAGGTGTGTTCTA
TCCATTAAAGTTACTATTCGTCAACAAATGGGGCAATCCTAGTCTAGAGTTCCAATTCGT
TGATGTAGACGGTATACTGCACGAAAGTTTCGACGATTACGTGTATTATTTCCCTAAAGA
CTCATTCCAGTATGAGTGTCCAATGAGTGTTACTACTACAGTACCATGGACGCAAACATT
CACTTCAACGTACACCACAGAGACGGTATACGAAGCTTCTGATGAGCCAAGTACGACAGT
AGTGTTGGTTGTAGTTAAAACTCCAGAAGTCCAAACCGCGACAACCACTTATGCTGGATG
GACAGGCAGTGCTACTCAGACTATTGGTACTGAGACAGTAACTGAAACTGGATCGAATGG
CATTCCAACCATCAAGACTATTTACTCAGTGGAAACTCCTGAGGTTCAAACAGCCACCAC
CGAATATTCAGGATGGACCGGCACTACTACCAACACAATTGGAACTGAAACAGTGACTGA
AACTGGATCTGATGGTATTCCAACCATAAAGACGATTTATACTGTTGAGACGCCAGAAGT
TCAAACTGCAACAACCACTTATACTCCATGGACCGGTGCTACTTCTAACACTATTGGTAC
AGAAACAGTGACTGAAACTGGATCTGATGGTATCCCAACCGTAAAGACTATCTTTACCGT
CGAAACTCCTGAGGTTCAAACTGATACCACAATCTACACCCCATGGACTGGTGCTACTAC
CAACACGATCGGTACCGAGACTGTCACAGAAACTGGATCTGATGGCATTCCAACCGTGAA
GACGATTTACACTGTTGAGACGCCAGAAGGTCAAACTGCCACTACGGTTTACACTCCATG
GACCGGTACTACTTCCAACACCATTGGCACTGAAACAGTAACTGAAACCGGCTCAGATGA
TATTCCAACCATTAAAACTATCTTCACCGTCGAAACCCCAGAAGTTCAAACTGCCACCAC
CGAATATTCAGGATGGACAGGCAGTGCTACTCAGACTATTGGTTCTGAGACAGTAACTGA
AACTGGATCGAATGGTATCCCAACCGTAAAGACTATCTTTACCGTCGAAACTCCTGATGT
ACAAACTGCAACAACCACATACATTGAAGGGACCGGCACTGATTCGAGCACTATTGGCTG
GTTCAGAAACTCTACTACATCTAACTCAATAACGACTGGAACTACCTCAACAGATCCAAC
CTTCTCCTTGAATACTGTCACCACTACGAGAAATAATCTCACCTCTGAAACCACCGCAAC
TGAGACTGCATCTGAAAATACGTCTGATCCAGCCACTGCTGGTACTTCTTTGACGCAGCC
GACCATCTCCTTGAGTACAGTCACTATTACAAGCAATGGCGTCACCACTGTTTACACCAC
CACTTGCTCTATTGATGGCACCGTTAGCGAGAAAACATCTCAAAAGTCTCTCCCCTCAAA
GTCACCAGGTGAAAGATCCAGTACAGAACTTTCCAATGCAACAGAATCAAAAAAGGATGG
AATGTCCAACACTGAAAGGTCCCATAATACAGGGATTAACGAGGACGAGGTTTCTAGTAC
TACTGCAACTGAAAGTACCTCTGGTCCTTCAGTCGATATGAGGATCACGTCTGATTCGTC
GATCGAGACTGGAACCGACCATAAACAAAATGGCTCAGGTACAGAAACGCAAACAGCACC
TTCATCATCATCTATAGCTGAGATGGTGTCATTGTATGAGGGCAGCGCTGTGAAACTTTT
TGCAACACCTTTCACTGCAGTATTCTTAGCATTGTTATGATGCTTTTCAATTCCACAGAA
CCTTTTGTTTCTTCAACAGAAAGATTCTAACCACTTCATATTATCACAAAGCTTTAGTTC
TTCTCTATATGAGAAGCGGGTACCGTATTATTCATCAACACGTTCGTCTTAGTTCTTATT
CACCACTGCTTACCGAAATTCGATAGCATAGGCATACAATAAATTTAGGTGCCCATTTTT
ATTGTTCTCAGCATATTCGATATTGCAACCAAACTATTTCTTATTTCCACTGTTTCTGCT
CTCAATATTTGGAACACTTGCGATCAAAAGTTGATCGGGCCTTTTCACGGAAGAGCCTTA
CATTTAAGTTCCTTCATTTAAGTTCTTTCATTTTATTACTTTCATCTGTTTTTAATCTCA
GCTTGTTTAATTTCTATCGAAAACATTTTGGTATCTGAAGAATCTGGAGAAACTTCAAGA
TTATGAAGTTCGAAAAGTTTAATAGTAATGTCGAAGTTCTTTGAGGCCGTTTTGATTTAC
ACAATTGTTTTGGTAGTTACTAGAAAGTGTACCAAGTATATTACTCACGTGTGTATTTCC
GAGTACAAATGATCAAAGCGCAGCTTAAAGATCCAGAAACGGTGGTGAGATACAAAAACA
TTTCTATGCCTTAATATTTATAATAGAGGTTTGTATGCAACCGCCCCATATTTGTTTTTG
TTGGCCTATAATGCCATGGAATAGCATTTGCTTACTTTAATTTCATATTCTATATTTTGT
TCCGGATATATATATGTCTTTTAAAGTACTCCAGGCAAATGAGTTATTCAGTAATGGAAA
GATTGTTTTTTTGGGACGATGGGAAGTCGAACATTTGTCAAGGAGTAATTAAATCTTTGA
TTATACCTATAAAGTGATATAATAACAGCTTCCGCTTTCAGCTCATTTGAAATAGTATAG
GAACCTGGATGGTTGAAAAATCTTTCATTTCAGTATTTTGTGAGTCGTTTGAGGGTATCT
CCTGACTCTTTCCCGATAGA
>RGYDA0020 Genomic segment corresponding to mRNA: XM_453059 Kluyveromyces lactis NRRL Y-1140, KLLA0C19250g predicted mRNA.
ATTCTACAGAAGTAAAGTACTAATGTTAGAGCTTTCTTGCCTAAAAGCTCACAACGCATT
TCTTCTATATCGGCCAAACCTAATCCAAAAGAAGTCCTTACATGCGGTGGACGCAGCAAA
GCACATAATATTGGAGATTTGGAGCCATTACACCAAGCAATTTCCCAAGAATGAGAAAGA
TCTGGTTGACCATTTAGATTGGAACTTCAGTTATCCACTACGGACGGCATCCCTTACCTT
ATCTATTTCATGCGTGATACTACAGAAATATCAGCAATCTTTAAATTTTTTAGAGGAATA
CGGCATATTTGAATACAATTTAGCCCTGGGAGTCCTAAACGACTTGATTCAAGTGGTCCC
GATCGAGAAAAGACTCATAAACCTTCTCACAGTATCTCGTACTACCGTAGAAGATGCAAA
TGAATCGAACAGGGAAGATTCTTTGCGATTCTGGACTAATATGCTCATGTGCTGATCGGA
CAGCATAACAATTATCATCGATTTATTTGTAGAAAGTTTATCTCATGTTCTCGAGCTACA
GCCACTCTCATTGTGTCCTACGATACTCTTTGTATTTTTTTTTTAATTTTTTAGGGTACT
TCATTTTTGACCGGTACTCGCATGAATATGCAGCATCGAGGACATGAGAGACAGATCTAT
ATTCAATAAGGTTGCAAAGACTAACATGGAATTGCGTTTGCAGTCAGCTCTCTGGGTGCG
ATTTGTTAATGTGAGGTCACGGAAAACTGGATAGTTTGCCAACTGCATCGAATGAGGCTT
GTTGCGATCACTCTATTGATCACTAACATTGGCGTCTTGAAAATGTCCTTGAATATTTTT
GATCGGAAAAACAGTTCCAAATTGGGTAATGATATATCCGATAAAGGTTTTGAAGAAGTA
AAGTATAAAAGCAGACAGTTTCTAGCAGGAGGATAGCTGAGCTGTCATCTTATTAATGAA
TAATACTAGTGTATGACCTGATAAGAACAAAAGGCTAACAATGAAGCTAACAGATTCACA
AAAACATCTTTATTCGCAATATCTGGCGGTTACGTTAATTGCTGTCCAATTTAGTTTTGA
TACCTGTGTGTATCTATCAAGTGTGGTTCAGTATGTCAAAGAATGTGGATCGGATGATCC
TGAAAATTACTTATTCATTTTACAAGCTGTCTCTGCTGCAGTACAAGTATTTTTCTCATT
TATTATCGGTGATATTGCTAGTTATGTTGGCTCTATCAAATGGGTAATAATCTTTCTTTA
TTTTTTATCATTCGTGGGCAATTTCCTATATTCCTGTGCAGGAGCGGTCTCTTTAAACAC
GTTACTTGGTGGTCGTATTATATGCGGGGCAGCATCGTCTTCTGGAGCGGTGGTGTATAG
TTACATTACCGCTATAAGCAAGGATAGAACAACGATCTTCAAATTATTCTCAATTTATCG
TACATCTGCTGGTATATGTATGGCGTTAGCACAATTAGTGGCTATTCTCTTTGCATTATG
CGATTTTACAGTCAGAGGATATCGTATTACCTCTTACAATGCACCCACATTTGCTTCTAG
CTTTATCATTTTACTTATCTGCGTTCTTCTTATGTTTGTCTTGGAAAACCCGCCAGTGAA
AAGTGCGAGAAATCCTAAGAATTATCTGGACGCTTGGAAGAAGTTTTTCAGTGCTGGTAG
TAACAGACTAATTGCATCTTTGATTCTACTTTGGAATATGTTCCTTTCAACGTTTTTCAT
GTGTGAAGTCCTTTACTTTATGCCTATTTTCTTAACTCTAAATGTGGGTTGGAAAACAGA
ATATGAGGGAGTGGCATTTATGGTTTCTGCCGTGCTAGGTGTAGCTGGAAGCTTTTTTGC
GCCGGACTTAGTAAAACTATTCGCAAAGTTAAATACTCCCAGCACGCAAGATGAAACAGA
CACGAGTGACAACGATAAGATTGAGAAGGAAGAGTCTGAACAAAAAAGTGACATTAACAC
ATTACACAGGAATCAAGTTTCTTTAACCATATTTGCATTATTCGTCGCTTTAATAGGCCA
AGCTTTCATGATTGGAGCTTCCGAGGCATTGTCCAATGACAAATTGCCAAAAACAAACTC
TGGTATCTTTTTCACCGCTGGATTGTCTATCACAATGTTAGGCTATAATTTTATGGGATC
AAGTGTACCGGCATTATTCTCTATGTATATAGATCCCCAAGTCAAGGTTCAATTAATGCC
GTTTATAGGAGCTATTGCAGGTGTCGGTAAATTAGTTGCCCCTATAGTACTTGCAGCCCT
TTACAAAACACCGCTTGGGCTCCCAATTGGTGTGGGATTTGGAATGATACTGGTTGGGAT
ATCCATTCCTTCGCTAGTTTATCTTAGGAGGAACAAAATGTGAAGGCAATAAAAGTAGCA
CCTGATGTTTTCAAATCACAAGACTTCAACAAGGGCTTTCAGTTCGTTCATAATTCATAG
TTTTATTTTGCAGAAAGATTTAAGACCATTTATTGCGTTGAACATCTGGAGTACAAACTT
TTTACTTCAGATTCCATTGTAAGGCTGGAAAGGAAATGCCTTAATCGCCCTATTTTTTAG
GAACCATTGTCCAGTGCATTACATCACTGGAAAAAATTCCTTTGGTGTCACGGTGGATTA
CCATGAATGATGTAACTTTCATAAAGCTTTAAGGTACAACCGCAGTAGAGAAAGTTGGTT
GCGTAAAATCAATCTGACGCAGTCAACAGATTTCACGTTATGTATATGAATACGAACAAA
GATATATACATGATACCAGTATATCTAATAATTTAAATTGCCAGGATTGCTTTATTCATT
CCACCTTCTTTCCACCAGTGATACGGGTCCACTTGTCGTCCATCCAAGCTAAGATCGGGT
CGTCATGTTCTGTGTTGATGTACTCACCTTCTTTTAGGTTCTCCTGAGCCTGGTCATCAG
TCAATGGTGGATCTCTTAAAAACATGGAAAGTATGAACATAGGCACAGTGAATATTAGAG
CCACCAACACCTCATATTTCTGCACGTAACGGTATGATTCGACCATAGCATCTCTCATTG
GGGTACCCCATGGGTAATCTAAAATGAAATCAAAAGGACTTCCATAGGCGGCAGTAGCTA
AAGTAGCATCACCATTCATTTCCTTTAATAATTTCTTGTACAACAGCTGCGTCCAAATGG
CACCAGATGCTGCAGACGCAACGGCACCACCTATTCTGTAAATTGTATAGTTCAACGCGG
TTACTGAGGCCATGTTTTCATGGGAGGTGATTGATTGTAAGGACACAGTCACCGGGTACG
TGAATAAGGTACTGGTTAAACCCCATAACACTAAACCTCCAATGATACCTTTGTCTGAAT
CCTTACCACTTCTGAAATGATAA
>RGYDA0021 Genomic segment corresponding to mRNA: XM_453058 Kluyveromyces lactis NRRL Y-1140, KLLA0C19228g predicted mRNA.
GGGGTCAAACATCGAAGAACAAAATAGATTAAGATGTGAAATTTTGAAGGTGAAGGAACA
GTCAAGCAAAGATGATTTTAACAAGGAAACCGATCCAATGCAGAGGTATATGAAACTTAC
TGACACATACTTGCAATACTGTGTTTGGGAAACCCTGAGAATGCACCCACTTCTATGGTT
CAGTTTCCCTGAAATTTCTTCGGAAACCTTATTTATTGATGGTATTCGTATTTCACCTAA
TACGCCTATCGTAGTCGATCAATATCAGATCAATTACAATTCTCCTATCTGGAACCCATC
TGACAAGCCCAAAGACTTCGGAAAGAAGTTTGCGCCCTCCAGATTCGAAAACATTACTTT
ACGTGATGCATTGTACAGTCAAGTTACATTTGGAGCTGGTTCACGTAAGTGTCTTGGAAG
AAATTTCGCAGAGCTCTTAATCAAATCGGAACTGGCGTATATTCTCTCAAAGTATAAAGT
GACTCTAACAGAAAAAGTTGAATTCTCAAAGGACACATTTGTGGTCCAGCCAAAGACTAA
GATTCAACTAACTGCATTGTGAGAAATTTTTTTGAAAGTCTGTGTTGAAGGAAATAAATC
ACTATTACACAAAGTTTGAACCTTTTCCCTTATTCCACTTTGACATTCCGGACTGCCTAA
TCTTTTCTTTTAGTCGTTGGCCGTATATTTGTATGATCTCATCAGATAGTATAACAGACA
CTTTATTTAACGACACATTGATAATTGATATATATCCAATTCGGTATCTAGGGAGTGAGG
CTCTCACTTCAGGTGCTCATTCGTTCTTCAATGAGTACCATGCACATATTGTCTATTATA
TAGGCCATCACCGGTTGAAAAAAAATACCGATTGAGTATAAAAAATAAGTCTTTTTCATA
CTTTATTCTTTGGCTTTCAGCTCAATTAAAGGGAAAAGCTATTAGTGTTATGTAAACCAG
TTCCACCACGATCTAACATTAGGTGTAGCACATTTGATTGATGGCTTGTCTTGAATGCAA
GAAAAGGAAACAAAAATGTGATGGCCAAAAACCATGCAGAAGATGTACGAAGTTGAACGT
TAAATGCATTTATGGGACCGACAGAAGAAAAGACAAACGAAAGATCAAAGATGGATCGAA
CATGTTTATATTTAAAAATCAAACCCTCTGCAATGACAAAATCAATGGCATAGTTCCGCA
TCCTTTGTCTCATGATACGATAACGACTAAAGAAACCTGGGAGCCAAGTTATCCCCTCTT
CTCGGATGATATCAATCCTGCTGATATTATCAGCATGGAAAACACAGATGGTAGCATTCC
CCTTCAGTTCGATTTGGACTTTACGAGTCTAGAGAGTTGCGATGTAAACGACTTCTTGAG
GTTAATCGGTGATACGTTTCCCGCAAACGATGCCGACACACTTGATATGAACCAAATGGG
AGGCTTCAATACTCCATCAATATCTCACAATACACAAGACGATAAATCACAAATCGCGAT
ACAAAGAAACCGTTTGATTGACGTTATTTTTGGAGATGATTCTCACACTCCACCAGGAAT
CCTCAGAGAGCATATTTTCGAGTTGAGCGAACGCCATGAAGACTTAGAGGCTCTTGATTT
CGACGATAATGGAAAATTCCTTCTATCAACGGTGCTATGTCTTGGTGCATTAACTCTACG
GAAGAGAGAACTGCTGAACAGGGATAGCAATCAACCAAGTACAAACGGAATTCCCGAGGT
AGCTGCTGGTGCATACAAATACTACACTATTGCGACAGATCTTATACCTGCAGTTCATGC
AGCTCCAAATATTGATGGATTTTGTGGGCTTGTGTTAATGGCAAATTTTATGACCATTAT
GATACCGTTAGAAGGCCAACTATATCTATCCAACAATGCTCTCGAAGTCGCTGTTGCTCT
CAATTTTCATAAACGAGAGAGTTACGACGAGATGATCGTATCTAATCCAGCTCAACTTGG
AGTTTTCCTCCTATTTTGGAATTTATGGTGCTCATCGTGCATGTTAGCGACACTCCTGGG
AAAGCAGCCTTTTTTAACTTTGGATAATATATCACTTCCACCACCGCATCAAATGCAACA
TACAGTCAGCTCAAGCCCGCTGTCAATAAATTTCATGCGACTGAGAATCCAATTAGCCAC
GCTCCAAACGAAGATTTTCCAACGATTATATGTATACGGTTCACTGAACAAAGTATTGTT
TCAGGAAATAGAAACAGAGCTTAGCTTGCTTTCTACTCAAATATCCAATATGAAGTGCTA
TCCTATATACGACGAGGGATTATTCTACAGAAGTAAAGTACTAATGTTAGAGCTTTCTTG
CCTAAAAGCTCACAACGCATTTCTTCTATATCGGCCAAACCTAATCCAAAAGAAGTCCTT
ACATGCGGTGGACGCAGCAAAGCACATAATATTGGAGATTTGGAGCCATTACACCAAGCA
ATTTCCCAAGAATGAGAAAGATCTGGTTGACCATTTAGATTGGAACTTCAGTTATCCACT
ACGGACGGCATCCCTTACCTTATCTATTTCATGCGTGATACTACAGAAATATCAGCAATC
TTTAAATTTTTTAGAGGAATACGGCATATTTGAATACAATTTAGCCCTGGGAGTCCTAAA
CGACTTGATTCAAGTGGTCCCGATCGAGAAAAGACTCATAAACCTTCTCACAGTATCTCG
TACTACCGTAGAAGATGCAAATGAATCGAACAGGGAAGATTCTTTGCGATTCTGGACTAA
TATGCTCATGTGCTGATCGGACAGCATAACAATTATCATCGATTTATTTGTAGAAAGTTT
ATCTCATGTTCTCGAGCTACAGCCACTCTCATTGTGTCCTACGATACTCTTTGTATTTTT
TTTTTAATTTTTTAGGGTACTTCATTTTTGACCGGTACTCGCATGAATATGCAGCATCGA
GGACATGAGAGACAGATCTATATTCAATAAGGTTGCAAAGACTAACATGGAATTGCGTTT
GCAGTCAGCTCTCTGGGTGCGATTTGTTAATGTGAGGTCACGGAAAACTGGATAGTTTGC
CAACTGCATCGAATGAGGCTTGTTGCGATCACTCTATTGATCACTAACATTGGCGTCTTG
AAAATGTCCTTGAATATTTTTGATCGGAAAAACAGTTCCAAATTGGGTAATGATATATCC
GATAAAGGTTTTGAAGAAGTAAAGTATAAAAGCAGACAGTTTCTAGCAGGAGGATAGCTG
AGCTGTCATCTTATTAATGAATAATACTAGTGTATGACCTGATAAGAACAAAAGGCTAAC
AATGAAGCTAACAGATTCACAAAAACATCTTTATTCGCAATATCTGGCGGTTACGTTAAT
TGCTGTCCAATTTAGTTTTGATACCTGTGTGTATCTATCAAGTGTGGTTCAGTATGTCAA
AGAATGTGGATCGGATGATCCTGAAAATTACTTATTCATTTTACAAGCTGTCTCTGCTGC
AGTACAAGTATTTTTCTCATTTATTATCGGTGATATTGCTAGTTATGTTGGCTCTATCAA
ATGGGTAATAATCTTTCTTTATTTTTTATCATTCGTGGGCAATTTCCTATATTCCTGTGC
AGGAGCGGTCTCTTTAAACACGTTACTTGGTGGTCGTATTATATGCGGGGCAGCATCGTC
TTCTGGAGCGGTGGTGTATAGTTACATTACCGCTATAAGCAAGGATAGAACAACGATCTT
CAAATTATTCTCAATTTATCGTACATCTGCTGGTATATGTATGGCGTTAGCACAAT
>RGYDA0022 Genomic segment corresponding to mRNA: XM_453057 Kluyveromyces lactis NRRL Y-1140, KLLA0C19206g predicted mRNA.
AAATCAAATACTATTCGATGACAGTACTTCCCTTCTTCCAAAGCACATATTCACCGAGTA
TCCTTCAATATTTTTCAACTTCCAGAAAAATGTCTGCAGTAAACATGGTGCTCTCGTAAT
CTGATAACTAATATTTTTGCCTAGAATCTATATACCACCTTAGACATTGATTGCTTGCTA
AGTTATTATGTATAGCATTAATAGCACCGAAACTTCCGCGTCTCACCAAATTTTTCTTAA
GGTCCTTTTTTTCCCATGAAGTGGAAACACTACAGTTGGAAGCACTGAGATTATTCCAAA
CAGATGCCAGCGTGACGGCGCCTACTCATTCAGGCACTCTACCACGAAGTCGAGAAGAAA
TCACAGCAGAGCACGACTAAGTGCATTTGGCATCATAGATGATCATAGATCTGCGTAAAA
GGTGGATTTCCTGAGTGAAGTGAAAAATCGACTGGTATTCACTTGGCGTCAGTATCATGA
TACATCTTGTGTCGGAGAATCTTTTCCGTTTTCGGTTTATTTGTCCTCACTTTGAAAAGG
TATTCGAAGGAAAAAGTTAGTTGCACCAATTTTGTTCTATTCTAAGTGACACCAACGGGA
CTGAAATAACAATGAATCGTAACATACCTCCATGAACACTTAGATACTACTGGATGATGG
AAAGCACAGTTTCTTGATGAAAATTGGCAGAATGTGAATCTAACTGGAAAACTGTTGGCA
ATATTTTTGCAGAATGCACGGTAAATCATATCGGTTTGAGGTTATTGTAAAAGACAGGTT
AATATCGTTATTGCAGTCATATGGAAGCTAAAATCTAGCCAACCAGCTATTTTCTTTAGC
TCTTCAATTATCATAACTGTCGTAGGATGAAGGCTATAAATACTGTGCTTTTTTAATCGA
TAACCGTCTCTTCTTATGCTAATGGAAAACCTTCAGGTGTCTTTTTTTCTAGCCCTAACG
ATACTCAAAGAACAGACAATTGAAGCGCAACAGGAAAGAAATGTTAGCTGATATATTAAT
CCCATTAATCAAGAAGAACTGGATGGCTTTTGTATATTTTACGCCAGTTCTTTTCGTCGT
TTTATACCTGCTCAAAGAATGGCGAGCTGCATATGGATTTAATAATTTGGGACAGACCGT
CGCCGCTCCTTTTGGGTATGAGCGCAAGACGTTGCCTTACAACAAAGAAAACTGCGCAAG
AACCAAATTCTTGGACGGCAAAAGCTTGTCTATCAAAAACAGAGACCAGTGTGGTGACCT
GTATTTGCAGAGAAGCGGCACCTATAAGGAGATTGTCTTAACAACTCCAAAGCAACTGAT
GGAATATTATAAATCCAACAGTAAAAACCATAGTAAGCTAGATAGCTTTGGGGCTGGAGC
GTTTCTAGTGGCTCTTCTTGGCGAATGCCTAGGTTTCCAGAACGGTTCAGAGTGGTTAAG
CATGAGGAAAGTTTTTGATTCCTTTTTCACACATAAGGCAGCCGTCGAAAACTTCCCAGT
AATGATCGATTATATTTCTGAGTGGATTAAAGACCTTGATACTGAACAGATTTCCGATAT
CGATCCTCTACAATTGGTCAGTGATTTACCGTTTACCTGCATTGCAAAGTATTTATACGG
TAGTGAATTGTGCTCCAAGCAGTTTCTTCAAGCTTTGAAAGATCTAATTCCTATGCATAC
GGAGCTAATGCACTATTCCTTTTTGACTGTCGCTGGCCGTTTTAAGATTTTCCAATACTT
CCCTTCAAAAAAAATGAAACAAGTGTCACAATTTCAACGTCAGTTTATTGACCTTTCATT
AAAGCAAGTCGAACTGAGCAGACAATCGGGACAAGAAACAGTAGTTGAGAAGCTATACAG
ACACGTCGAGAGTGGAAAATTCACTTTCAATAATTGGATCCAAACCATTGATGAGATTTT
GTTTGCCAATATCGAAGTTACCAGTACTGTAATGGCTTGGGCGTTGGTTGAAATGGGGTC
AAACATCGAAGAACAAAATAGATTAAGATGTGAAATTTTGAAGGTGAAGGAACAGTCAAG
CAAAGATGATTTTAACAAGGAAACCGATCCAATGCAGAGGTATATGAAACTTACTGACAC
ATACTTGCAATACTGTGTTTGGGAAACCCTGAGAATGCACCCACTTCTATGGTTCAGTTT
CCCTGAAATTTCTTCGGAAACCTTATTTATTGATGGTATTCGTATTTCACCTAATACGCC
TATCGTAGTCGATCAATATCAGATCAATTACAATTCTCCTATCTGGAACCCATCTGACAA
GCCCAAAGACTTCGGAAAGAAGTTTGCGCCCTCCAGATTCGAAAACATTACTTTACGTGA
TGCATTGTACAGTCAAGTTACATTTGGAGCTGGTTCACGTAAGTGTCTTGGAAGAAATTT
CGCAGAGCTCTTAATCAAATCGGAACTGGCGTATATTCTCTCAAAGTATAAAGTGACTCT
AACAGAAAAAGTTGAATTCTCAAAGGACACATTTGTGGTCCAGCCAAAGACTAAGATTCA
ACTAACTGCATTGTGAGAAATTTTTTTGAAAGTCTGTGTTGAAGGAAATAAATCACTATT
ACACAAAGTTTGAACCTTTTCCCTTATTCCACTTTGACATTCCGGACTGCCTAATCTTTT
CTTTTAGTCGTTGGCCGTATATTTGTATGATCTCATCAGATAGTATAACAGACACTTTAT
TTAACGACACATTGATAATTGATATATATCCAATTCGGTATCTAGGGAGTGAGGCTCTCA
CTTCAGGTGCTCATTCGTTCTTCAATGAGTACCATGCACATATTGTCTATTATATAGGCC
ATCACCGGTTGAAAAAAAATACCGATTGAGTATAAAAAATAAGTCTTTTTCATACTTTAT
TCTTTGGCTTTCAGCTCAATTAAAGGGAAAAGCTATTAGTGTTATGTAAACCAGTTCCAC
CACGATCTAACATTAGGTGTAGCACATTTGATTGATGGCTTGTCTTGAATGCAAGAAAAG
GAAACAAAAATGTGATGGCCAAAAACCATGCAGAAGATGTACGAAGTTGAACGTTAAATG
CATTTATGGGACCGACAGAAGAAAAGACAAACGAAAGATCAAAGATGGATCGAACATGTT
TATATTTAAAAATCAAACCCTCTGCAATGACAAAATCAATGGCATAGTTCCGCATCCTTT
GTCTCATGATACGATAACGACTAAAGAAACCTGGGAGCCAAGTTATCCCCTCTTCTCGGA
TGATATCAATCCTGCTGATATTATCAGCATGGAAAACACAGATGGTAGCATTCCCCTTCA
GTTCGATTTGGACTTTACGAGTCTAGAGAGTTGCGATGTAAACGACTTCTTGAGGTTAAT
CGGTGATACGTTTCCCGCAAACGATGCCGACACACTTGATATGAACCAAATGGGAGGCTT
CAATACTCCATCAATATCTCACAATACACAAGACGATAAATCACAAATCGCGATACAAAG
AAACCGTTTGATTGACGTTATTTTTGGAGATGATTCTCACACTCCACCAGGAATCC
>RGYDA0023 Genomic segment corresponding to mRNA: XM_453056 Kluyveromyces lactis NRRL Y-1140, KLLA0C19184g predicted mRNA.
GGGTGGAAGTACTTCTAAAAAAACCTCTAAATAAAGACTAAAACTAGGAATTAGTACAGA
TTTCAAGCAAGGTTTGGCTGGACAGCTCATTATGTGAGCATTTATATTGGCCTTCAATGC
CATTTGTCTCGCTAAATACATAGCGCCAGCTTCGAGAAATATTCTGTAGATCGTCCACTA
AGGAAATCGAAACTTTCTACTTGTTTCTTAAAATAGAGGACCTAATCCTAGTTATCAGCT
AAACTCCAGCCCTTACCGTAACCAAAGCCGGCAATCAAGTTTTAGCTTGTTGTATTGTCA
TGGAAACGTAAAATTACTTATGTCCACTTCGTAGACTCATCGAAATTAGAGTAAAATTTT
ACTTCAGTTAATTACACAGTCTATGGTGCATACTCTACAGACAGGCATAGTTAAAATGTT
ACCTTATCAGCTGATTCGTGAGGTGTAAGTCATTGTGTTGGATTTGGAATCGCCACGTTT
ACCAGAGTACCCTTTGAAGGGTTGTACTTTAGCTTTTTAATGTCGAATGTCCAGTGTTTT
TCATGCATCATGCAGTTGATTACGTCCTGCAGTTCTGAAGATGATTATACTGTACTGTCC
GAATTTCCTTTTATGGAAAAAAACCTCCGACAATTTAGACTGATAAGCTGGCAATGACAG
TAAATGTTGACAAAGAGAGAGAGCTAAATACAACTTTGCTTCATGATACAACGGTGGAAA
ATGCCATGTACTGTGAAAAAGGGTTGTTGTTGAACACGCTATGCATCAATTTGACAACAA
AGATTGCAAGAACATGTTGAGAGTTTTGGGCAGCACAATTTTAATATCAATTTCTTTTTT
ATTTGATGAAGTGATCAGTCCTCAGACACTATAATCATTGGCGAGAATACATAAAGCAAG
TGAATATTGAATGAAAACAATTTAGAGAGGCTCCTCTTATTAACAAATTCTGTTGTCTTG
TATATCATCAGAACGATGGCATGCACCAAGAAAATTAAAAATGTACCAACTGCTTTTCCA
ACGCTTAGGTGTTACTTTGACAGCGGGAAACGACAAGAAAACATCGATTCCATCTAACCA
ATTGGTAGGTCATCTGATAGGTTTGATTCTTTTGTGCGATGATTTGAATGAAGCATTCGC
AGACTTTCAAGCACTTCTTCAAAACGGAATAGCCATTTCATCCTCTGATCGCGGTTATTT
GGTCTTCGATGCTCATGTTACCGATTGTGGTTGTCATTTAAGAGCTCAAATGATCCAAGA
TGTATTTTCGTATTTCAAGAACCATGAGGTTACAAAGCTTTATATTTTCGATGCTGTAGC
TAAGAAATTGAATGAATTGAAGAGACACTGTATTTCTTTAATTCAAACTCTGTGCTGGGA
AAACACAAGTGCCCAGAAACTTGGGTTTCCGAAAAATATCAAAAGTTATGAGGAACTGTT
GAAACTTCTTCAATGGGATACAGCAGATATCAGCAGTGCTATCGCAGACTCTTTCCCCAT
GAACCCTAACAATGCAGATCAAAATGAAAAAGGCTTGGTTTGGAATGTAACCAAACTGGA
AGTAGTGTTAGAATTCTTGTATTGCTCGCACTTTCTCTCCAAGAATAAAATATACAACAA
AAAGGAAAATTTAGACAGTGTCACTATTGATTTCAATAATGCCTTTGAGAAACGACAATT
ATTGTCTAATAAATTTCACTGCCAAGGTACCGGTAAGCTCGGGGTCGGATGCCGTTATTT
GAAACATGCCAAACAAAGTAAGAACAGTTTTATCTCTGTAGTTTCAAATCTGCAATCTCG
ATTGGCCTTATTGTCGATAGCATTTCTAAAGTCTAGATGTACTCTTCCTTGTGATATAGA
AGCACTGCAAAAAAACTCACCAAGGAATGTTTCAGCCATACCAAACTTTTTACACTTCCT
GATTTTGGAAAGAGAGTGGAGTCAAAACGAAACCCCGATTTTGCTGGCAGTGAGAAAACT
CCATGAACACGAGCACTGTGATCTTTACTTCGAAGCTCGAATCAATCCGCACACATTCGA
GTGGACATTACAGCATAAGGAATGCTGCGAATTCGAACATCATACTCCGTACATTGTAAT
AACTGCTCTGGCCACGGGTTCAAGCACTACAAAGACTGCTCAGCTACTAGCATGGGAATT
GATGAAAGCACAAAAGAATTTCAGACAATTTTGGCTTACTTTCATGTCTCAACATAGACA
ATATCCTTTCGAAATCGAACACGATGAAGACCAACTATTAGAAACTCAAGTATCCCAGGA
TATTTTTGAACTATATTGTCAATCAAAGCGTGAAGACAGAAATCAAATACTATTCGATGA
CAGTACTTCCCTTCTTCCAAAGCACATATTCACCGAGTATCCTTCAATATTTTTCAACTT
CCAGAAAAATGTCTGCAGTAAACATGGTGCTCTCGTAATCTGATAACTAATATTTTTGCC
TAGAATCTATATACCACCTTAGACATTGATTGCTTGCTAAGTTATTATGTATAGCATTAA
TAGCACCGAAACTTCCGCGTCTCACCAAATTTTTCTTAAGGTCCTTTTTTTCCCATGAAG
TGGAAACACTACAGTTGGAAGCACTGAGATTATTCCAAACAGATGCCAGCGTGACGGCGC
CTACTCATTCAGGCACTCTACCACGAAGTCGAGAAGAAATCACAGCAGAGCACGACTAAG
TGCATTTGGCATCATAGATGATCATAGATCTGCGTAAAAGGTGGATTTCCTGAGTGAAGT
GAAAAATCGACTGGTATTCACTTGGCGTCAGTATCATGATACATCTTGTGTCGGAGAATC
TTTTCCGTTTTCGGTTTATTTGTCCTCACTTTGAAAAGGTATTCGAAGGAAAAAGTTAGT
TGCACCAATTTTGTTCTATTCTAAGTGACACCAACGGGACTGAAATAACAATGAATCGTA
ACATACCTCCATGAACACTTAGATACTACTGGATGATGGAAAGCACAGTTTCTTGATGAA
AATTGGCAGAATGTGAATCTAACTGGAAAACTGTTGGCAATATTTTTGCAGAATGCACGG
TAAATCATATCGGTTTGAGGTTATTGTAAAAGACAGGTTAATATCGTTATTGCAGTCATA
TGGAAGCTAAAATCTAGCCAACCAGCTATTTTCTTTAGCTCTTCAATTATCATAACTGTC
GTAGGATGAAGGCTATAAATACTGTGCTTTTTTAATCGATAACCGTCTCTTCTTATGCTA
ATGGAAAACCTTCAGGTGTCTTTTTTTCTAGCCCTAACGATACTCAAAGAACAGACAATT
GAAGCGCAACAGGAAAGAAATGTTAGCTGATATATTAATCCCATTAATCAAGAAGAACTG
GATGGCTTTTGTATATTTTACGCCAGTTCTTTTCGTCGTTTTATACCTGCTCAAAGAATG
GCGAGCTGCATATGGATTTAATA
>RGYDA0024 Genomic segment corresponding to mRNA: XM_453053 Kluyveromyces lactis NRRL Y-1140, KLLA0C19129g predicted mRNA.
GAAGCCTTAGAGTATGGCTGAACATAACTTAACGTGCGCAATTACACAGCAAGTGCCTTT
CTTACCTTTTCGCCAGTACTTTCACTTGAAGAACGGAGAGAAGTCTCTGAATAATGGAAA
AGAAGGCATCGGGAAGAATCTGAATTTTGAGAAAAAGAACCGAAAACTGTAAATCTCGAA
TGTTCTACTATGGTTTCTAGGTAAGTTGCTCCTTTGATGCACCTTTTGCACCTCGAGCCC
TTGAAATAGTTTCTTTTCCATTGTGGTACAAGAACATGCACAGGAACACAGAGACAACAA
GAATGATTTTCCCTTATTCAAGCACTGATTAGTCCATGATAATACCTTTCGAAGGAAAAT
GGTGGCTGAGGCCCTACTCGGAATATTTTTTTCTCATTTTATCTAGGAGGCGAAACATAG
CGATGGAAAGATGATGATTTTCTGATTGGCGATCCGATTTTGAGGTAAACTTCATTCTCG
AAGCCTGCGACAATTATCTCTGGAATCACAACTAAATCAACGCATGGATGTTTTATTTCG
GTGCATGTTTCAAAGTTTCCAATCGATCATGTTTGATAATTGAAGATTGTTTGCTCGAAC
AAGTGCAGCCCTGAAGACATTTCTTAGTTGGTCGATTGAATTTTACGAGCCAGAAACAGT
ACTTCGAATGGTTTCACTTTTTTTCCACTTTTTCCTAAAGTTACAAAATTTTCAACTTAT
GCATATATTGTTCTGAACATGGATATGGAATAAAGTGCCATAGGCAATTTTAGGTAAATG
CGGTTGGGCTGTGATAGTTAGAGTACTATTAATGATAGACACACGTGCAACAAGTACCAA
ACGCAGACGAGAAGCAAATGATGGTGAATTACGTAGTGTTTTATTCTATTCATTTCTTCA
CTAGCCTCAATTGTTATCAAATCTTACTCCAAATAGGAGTGTAAAGAGATGCGTTTTATA
ACCACTTGAACAAAAAGGCAGCGGTGAATAGGCATCTGCCATGTCAGCCTTATCATCAAG
TCCACAAAATGCTGTTGTATTGGAATCCGATCTCAGTGAAGCAGAAAAGACAGCTGCGCA
ACAAGTCTTAGAGATTTACAAGGTCTTATCAAACTGTTTTAAATTCAGAAACGAGTACAG
CGCTTATGATCCACTCACTAATAATATAGTTACTCTCCATGTGAAATACTTGTTCTTTTG
TAGACGTTCCACGACCAGCTTGCATATCTCCGCTGGTGATATCCATTATAGATCTTCGAT
ATAACATGGGTATGGTAAAGAGTTGATTTTGTAGGACATAGAAATTTGTGCCCAGATAAT
GACATCCTGCGAACGCCTCTGGTACTTCGTAAGACCTACGGAAACAGGTTGTTGTCATGG
AAAAATTAAACCATTGTTATGTCCCTCCCCAGAGCTATTGGATAATAAACGCTGGCTGGA
TAGAATTGGAACCCGTTATTGACAATGACCTGGTGAAAGACATTATGTTCAAATTGTCCT
GCAGAGTACATTATAAAGAGGAACAGCAAAATGAGCTTTAGGTAACTACTGACAATGCTA
CTAAATGGGCTGGTGTCTTCTGGGAGTTGTTACCATTTGAGGGCCATTTTCGAAATGCTG
CTTCTTTGATTTTAACGAAGTGCTTGGATTTTGCTTTCTTTTGACACATTCATTTCGTTT
TCCTTCTTTGTATCCTTATTTCTTTGTATTAACTATGTCAAGGAGCCAACCGGATTTTTA
GGCTCTATTTGAATTGCACTTCCCAGTAATAAGTCTTGTTCTTGTCAGCGGTTACAGAGA
AATATACACGGAAACACCGAGTAACGTCAGGTATGTAACGTTAAGCGATTTTTAATGAGA
ACATTTGAACATCTTCAGATATTAAATGTCTAACGCGGTAGGTCACGTGGTCAAGGTGTT
ACGGTAGATAGCGTTCCCTTTTTGGATATTTTTCATTGCCTGCTTCAAGAAGTATGGAGC
CATACAGAACTAAGAACCGGCGATGGAAAGATGCAACAATAAAATCGATCTCGAATAAAT
TGAGATTACTGGATGTGTAATCGAATCTCGTTTACTACGCTATTTTTGTCAGACGATTCT
TATCACTCTATAGACTCTGAGATCTTATAACATTCTGTCATTTGTTTCGGTTATAGTTCG
TAAGCATATCAACCAACTTTGCTTTCAGCTGCTTTTAGCCGATCTTTGTTCGAAGTCAAC
GAACGGTACATGTATAATGCTCAATACACCATTTGAGACATCAG
>RGYDA0025 Genomic segment corresponding to mRNA: XM_453052 Kluyveromyces lactis NRRL Y-1140, KLLA0C19107g predicted mRNA.
GACAATGCTACTAAATGGGCTGGTGTCTTCTGGGAGTTGTTACCATTTGAGGGCCATTTT
CGAAATGCTGCTTCTTTGATTTTAACGAAGTGCTTGGATTTTGCTTTCTTTTGACACATT
CATTTCGTTTTCCTTCTTTGTATCCTTATTTCTTTGTATTAACTATGTCAAGGAGCCAAC
CGGATTTTTAGGCTCTATTTGAATTGCACTTCCCAGTAATAAGTCTTGTTCTTGTCAGCG
GTTACAGAGAAATATACACGGAAACACCGAGTAACGTCAGGTATGTAACGTTAAGCGATT
TTTAATGAGAACATTTGAACATCTTCAGATATTAAATGTCTAACGCGGTAGGTCACGTGG
TCAAGGTGTTACGGTAGATAGCGTTCCCTTTTTGGATATTTTTCATTGCCTGCTTCAAGA
AGTATGGAGCCATACAGAACTAAGAACCGGCGATGGAAAGATGCAACAATAAAATCGATC
TCGAATAAATTGAGATTACTGGATGTGTAATCGAATCTCGTTTACTACGCTATTTTTGTC
AGACGATTCTTATCACTCTATAGACTCTGAGATCTTATAACATTCTGTCATTTGTTTCGG
TTATAGTTCGTAAGCATATCAACCAACTTTGCTTTCAGCTGCTTTTAGCCGATCTTTGTT
CGAAGTCAACGAACGGTACATGTATAATGCTCAATACACCATTTGAGACATCAGAAGATT
CCTAGATATCCAATCTATCTAGTATTGTTTTTCTCGTCTTTGATTTAGATAGCATTTGGA
AATGCGGTCCCTTAGATGTAAGATAAGAGATTCATTCCGATGAAAAAAAAGGAAAAAGCG
AACGATCGAACAGAGATGTATATAAAGGTATATCTAAACGTATTCTAACTGGGTTAGCTT
GGGGTATATACCCAATTACCAGTGGTAAGTTATAATAGAATGGCTGGCAAGAACCAATTC
GCACTTTGATTCCTTATAAAGGCTGGAAAATTAGGAAGTAATGAGTACATATGATCTTTT
GATTAAAAACGGTACGGTAGTCACCGCCTCTGACATCTACCCAGCTGATATTGCTATCAG
AAACGGTAAAGTCATTCTAGTTGGCCAAGATTTGGATACGGCTCTAGCTGAAGAAGTAAT
TGATGCAGAAGGTGCATATGTGACCCCTGGTGGGATCGATGCCCATGTCCATGTAGATGA
ACCATTGAAGCTCTTGGGACCAGTTGCAGACACTATGGAAGAAGCTACTATGTCAGCTGT
AGCTGGTGGTACAACCACAGTAATTACTTTCGCCACTCAAGATAAAACGAAGACTGGACC
TGAAGCGCTTTCCGACTCCGTGAAAGCGGATATCGAGCTCTATGAGACGCAGAAATTGTA
CTGTGACTATGCTCTGCATTTAATTCTATTTCACATTGAAAAACCATCTATCAGTGGAAC
CAAACTACTTGATTCACAACTTGCAAGTATGTATGAAAACTATGGTGTCACCTCGGTCAA
AGTCTTTATGACATACCCTGGGCTACAAATTAGTGATTATGATATTTTAACTACGATGCA
AGCCACCAGAAAGAATGGTTTCACAACAATGGTTCATGCAGAGAACGGAGATATGGTTAA
ATGGATGATTGAGCAACTTGAAGAGCAAAATATGACCTCCCCTTACTTTCATGGTGTCTC
TAGACCAACCATAGTTGAAGGAGAAGCTACAAATAGAGCCATTGTGCTAGCCAAAATGAT
GGACACCCCAATCCTGTTCGTTCATGTATCATCGCCGGAGGCCATTGATACAATTAGGTC
AGCGCAAACAAAAGGTCTCAAAGTATACGCCGAGACATGTCCACAGTATGCCCTTCTTTC
TGATATTGATACCAAATGTCACCACGAATTAGAGCAGCAGCAGAGTACTTGTTCGGATGC
AAATAAATCAGAACCAAGGGTAAAACTAACTGCAAAGGAAATTGATGATAAATTTATAGG
AGCAAAAGCAATATGTTCTCCTCCAATCCGTCCGGAGCACTGTCAAGAGTCAGTCTGGAA
AGCCATGAACAATGGAACATTTACAATTGTTGGATCTGATCATTGTGCCTATAATTACTA
CGACAAAACGAGCGGTAAATTGGACGCATTTAAAGACAATAAGAACGGAGAGTTCAAGTA
TATTCCCAATGGTATGCCGGGAGTTTGTACTAGAATGCCTTTGCTATTTGATTATGGCGT
TCTTCAAGGGAAACTTGCTAACATGACCAAGTTCGTGGAGCTTCAGTGTACTAATCCCGC
TAAACTATATGGACTGTATCCGAAAAAAGGTTCCATTCTTCCTGGCGTCAGTGATGCTGA
TTTAGTGGTTTGGTATCCACCAAATTACAAAGGTGGAAAGAAACCTAAAACTGTAACAAA
TGACTTGTTAGTTCATGGATGTGATTACACACCATATGAAGGGTTTGAAATAAATAACTG
GCCAAGGTTCACCATTGTTAAAGGCAGCATAGTCTACAAAGAAGGCGAAATAATCAAAGA
AAATGCAAAGGGCACTTATGTAAAAAGAGGAAAGAGTCAACTCTGTACAGCTAATGATGA
ATGGGTAACGGAGTGGAGACCACAATACCTAAATGGTCAAAAGAGTGGCTAAAACTTAAC
CTTGTTTTATCTATATATTGAAACATGTAAAAAATACAGTCAACTTTCACATGAAGCCTT
TAAGCATCGAAAAAATCACATGATTTAGCAATCTGATCCCATTATTAAATTGATAGCTTC
ATTAATAGAGTTTAATAATAGGATTTGTGTTTCTGTCATATGTAATCCTGACATTTAGTG
AGATACTTAATTTTTTCGTTTTACTGCATATAAGGAAAAAGATACTACTGTTAGAGCATG
AAAGGAATAGCTGCGACGCAACCGGTTTCGGCTAGCTTATTAATATAGCAACTTTTTACC
GTTCCTTATACCGTTCCTGGGTGTGTAGTATGGTCAAGCTGCTTGTAATGAGCCAAAAAC
GATAAGCGACGCGGTGTGAAATAAATAGTTACCCGGATATACAATACATACTCTTGATAA
AATCCAGCCATTGCGCATTGTATGGCAACTAAGTGTCTACAGTAATTAAAGATACCTAGG
CAGTCTCTAAATATTACATACTCTGTGCAAAGTCTGCTGAAAGTTCGGTTTATTGAATGA
AAAAAACAACGAAATAATACCCAAATTCTATTGAGAGAATGTCTTGACTATTGTTTCAAA
CTCCGGAATTTAAGCGTACCCTTTGCATTTCTGTTCTAGGGAAAACTGACACTATAAGTT
ACATTCACAACGTACCCTAATATAAAGTTTAGATTTTATTGGCATATACCAAATATACCA
ATTCTTGCATAATAATAGTAGGGGAGTTCAAGTCTTGATGTTTTGTTTCCTTTTTTTCCA
AGAAATAAACTAGCGAATTTAGGAAATGCTCTTCCAGTTGCATAATAAATGAACAGCTAA
TGAGATTGGACTTTTTTTGTATCTTTTAACTACGCAAATGGTTGAAAATCCTGCCTAACG
GTGCTAGGTTTATAGTATCCTTATGGTGTCAATAGGGGGTGGAAAATCATCATCAGATGG
TACCACAATGAGTTCTTTTTAGGGGAAGTGCC
>RGYDA0026 Genomic segment corresponding to mRNA: XM_453051 Kluyveromyces lactis NRRL Y-1140, KLLA0C19085g predicted mRNA.
TCATATGTAATCCTGACATTTAGTGAGATACTTAATTTTTTCGTTTTACTGCATATAAGG
AAAAAGATACTACTGTTAGAGCATGAAAGGAATAGCTGCGACGCAACCGGTTTCGGCTAG
CTTATTAATATAGCAACTTTTTACCGTTCCTTATACCGTTCCTGGGTGTGTAGTATGGTC
AAGCTGCTTGTAATGAGCCAAAAACGATAAGCGACGCGGTGTGAAATAAATAGTTACCCG
GATATACAATACATACTCTTGATAAAATCCAGCCATTGCGCATTGTATGGCAACTAAGTG
TCTACAGTAATTAAAGATACCTAGGCAGTCTCTAAATATTACATACTCTGTGCAAAGTCT
GCTGAAAGTTCGGTTTATTGAATGAAAAAAACAACGAAATAATACCCAAATTCTATTGAG
AGAATGTCTTGACTATTGTTTCAAACTCCGGAATTTAAGCGTACCCTTTGCATTTCTGTT
CTAGGGAAAACTGACACTATAAGTTACATTCACAACGTACCCTAATATAAAGTTTAGATT
TTATTGGCATATACCAAATATACCAATTCTTGCATAATAATAGTAGGGGAGTTCAAGTCT
TGATGTTTTGTTTCCTTTTTTTCCAAGAAATAAACTAGCGAATTTAGGAAATGCTCTTCC
AGTTGCATAATAAATGAACAGCTAATGAGATTGGACTTTTTTTGTATCTTTTAACTACGC
AAATGGTTGAAAATCCTGCCTAACGGTGCTAGGTTTATAGTATCCTTATGGTGTCAATAG
GGGGTGGAAAATCATCATCAGATGGTACCACAATGAGTTCTTTTTAGGGGAAGTGCCTCA
AGTATCACACACAGCCATAAACTCTGGTTCAAAACATATAAAAGACAGGTAACTGTCATT
GCTGAAAGAGATCTCAGTTGAAGATCATTGTAATATATCTGTTTATATTGTATAGTGTCC
AACAATCACCAACCTTTAAGTTAAACAAACACAGAACACAATGTCTTCAGACAAAATCAC
ATTTTTATTAAACTGGCAAGCTGCCCCATACCATGTCCCAGTCTATTTGGCTTCCATGAA
AGGCTATTTTAAAGAACAAGGAATTGATGTCGCTATTCTAGAACCAAGTAACCCATCTGA
TGTGACTGAATTGATTGGTTCGGGTAAAGTTGACATGGGTCTAAAGGCTATGATCCATAC
CCTTGCTGCTAAGGCCAGAGGTTACGATGTCACTTCTATCGCTTCTTTATTGGACGAGCC
ATTCACCGGTGTCTTGTACTTGGAAGGTAGCGGTATTACCCAAGACTTCAACTCTTTGAA
GGGTAAGAAAATCGGATACGTTGGTGAATTCGGTAAGATTCAAATCGATGAATTGACCAA
ACATTACGGTATGAAACCAACGGATTACGAAGCTGTCAGATGTGGTATGAACGTTGCCAA
ATACATCATTGAAGGTAAGATCGATGCTGGTGTTGGTATTGAATGTATGCAACAAGTTCA
ACTTGAAGAATACTTGAAGGAAAAAGGCAGAGATCCAAAGGACGCTAAGATGTTGAGAAT
TGACGAACTTGCATGTTTGGGATGTTGTTGTTTCTGTACCATCTTGTACATCGCCAATGA
CAAATTCTTGGCTGAAAACCCTGTCAAGGTTAAGAAGTTCTTGAATGCTATCAAGAAAGC
AACTGACTTGGTTTTGCAAGATCCTGAACAAGCATGGAAGGATTACGTTGACTTCAAGCC
TCAATTGAACGACCCATTGAGTTACAAGCAATTCCAAAGATGTTTCGCTTACTTCTCCTC
TTCCTTGTACAACGTCCATCGTGACTGGAGAAAGGTTACTGCTTACGGTAAGCGTTTGGA
TATCCTTCCAACTGATTTCAAATCAAACTACACTAACGAGTACTTGTCCTGGGAAGAACC
TACCGAAGTTGATGATCCATTAGCTGCTCAAAGATTAATCAAAGCCCATCAAGAAGCTTG
CAGAGACCAAGGTGGTTTCTTCAAGAGAGTTGAGCTAAAATAAAACATCTCCACAACAAT
ATGAGGTCACTATCAATGCTCAATTCTTTTTATCTTGGTGTCTGGTTACCAGTCACCCAT
ATGTAAGACCTTGCTCTCTTTCCATATAGTCAATTTTATGTTTAGTGAAATAACGAATTA
TAAACTGATTGAATCATACCGCACAGTCATCACCTTCTATTCTTCGTTGCATTGTTTCGT
TCCACTTCAGAGTATTTTAGTAATGAACCCAGACAGATAACCCCTGATCATAACAATTAT
TAAGCTTGTGTTATCTTAAGAGCCGAATCGCAGCTGATGATAGGTTCTTGCGTGTGTTGT
AGATTATCCTGGAATGTATGCTTGGCCTATGTAACTCTTCCACATAAATATGATCTAAAA
AATAACACTAAAAGTATATCATGCGAGATATTCAACCTTATACCTATCTATGACTATAAT
AAGTAGATGCAACATCTCCCAAATGCAAATTTCAAAGCCAGAACCATGAGTGTCTTCCTA
TTGAAGAATTAACTGATCTAACTCTGATGTTAGAGCGTTGCAATGTGCTTTGTCCGCTAG
TATTATTTTGCATCTTTTTAAAGCGAATAAGGTTCGGTTTACAATTGTGAAGGTGAAGAT
GGCCGTATTTTTCTTACTTCACGGTTGGGTTAGAAGTTCATAGTGTGGCCTGAACTAAGC
AACGTACTCGAAATTAAATTACTGCACAAACTTAAAGGGAAACAAGTATTCTTTAGGAAG
AGAAGTCAGCAGAATCCACAGTTTTTAATAGACGATAGCAACTGGCAGTCTTTTGACTGG
AAATTCTCGCATTTCTATTCATAAATAATTAGAAAGAACACCCCAGAGTATCATAGTTTC
ACGAGATCTTTAAAACAGTTGATCAACTTGGATCTTCCTTTAGCCGGACTCGTGATAACG
AAGTATTATATCAAGTTCCGAAAGTTTAGCCCATGGATTTAATAGACAATTCGAATTCGT
TTCCTAACGGGATGTCTGAAAGG
>RGYDA0027 Genomic segment corresponding to mRNA: XM_453050 Kluyveromyces lactis NRRL Y-1140, KLLA0C19063g predicted mRNA.
GGCCGTATTTTTCTTACTTCACGGTTGGGTTAGAAGTTCATAGTGTGGCCTGAACTAAGC
AACGTACTCGAAATTAAATTACTGCACAAACTTAAAGGGAAACAAGTATTCTTTAGGAAG
AGAAGTCAGCAGAATCCACAGTTTTTAATAGACGATAGCAACTGGCAGTCTTTTGACTGG
AAATTCTCGCATTTCTATTCATAAATAATTAGAAAGAACACCCCAGAGTATCATAGTTTC
ACGAGATCTTTAAAACAGTTGATCAACTTGGATCTTCCTTTAGCCGGACTCGTGATAACG
AAGTATTATATCAAGTTCCGAAAGTTTAGCCCATGGATTTAATAGACAATTCGAATTCGT
TTCCTAACGGGATGTCTGAAAGGTGGTAGGGTGCATTTGGAACCGACTTATAAACGGGTA
TTTGCTGGTCGATAAAATGTTCAACCTACTCGTCAACTAATTGTCTGTTTTAACTTTTTA
TTGTAGATCACTTTTTAAACTTAAATATGAGTTAATTAGTTTTAATTCACACTAAATGAC
TGTTCATTATTTGAATATGAGGGTCAAGTTTCTTTATGGACTCATGGATAACCGATAAGC
ACCAAGGTTTGTTGTTCGTGTGTTTTCTTGTCATTCGTTCATTATTCATTTATTTTAGAG
TTTGTACATTTAGAATAAGAAAGACAGTTTGAGTGCTTAATTATTTAAAAGAAAAAATGT
GCTGCGGGAAAGCTTAAATAGGTCAAAGGTCACGTAAAGAGGTACTTCAGAGTCTGCACT
ATCGAAATATTACTATGTAGGTATTACTGGTGGTATTTACCGTGTGTTTTCTACAAATTT
TCTATTATGTGATATCTGACTTTCTTGTCTGATAATAGTCTTTTCCCTTAAGTCCATCAA
GAAATGAGCTTAATTAAAAATATTGCAGATGTCATTACTTTAACCAGTACTTTTCACAAA
GCAAAGATAAACGACAAGACAAACACATACACCAAGGACCATGTCAAAGCCAGAAAAAGA
TGCTAATGATGTGCATGAGTTGCTTCCTGTTAAGGAAATACCAGCTCCCCCTTATTCGGA
GGGTGGGGAGCTAGGACGTGATTTCTCTTCTAATATTATTTTGCACTCCTTAAGAGCAAA
TAAAACATGTTTTAACATGGTGAAGATAACGACGGTAGTAGCGTGCTTACTTTATGGTTT
GGCTCTATATGAGTTAGATATAGGTTTTGCATTATTCTCCATATTTATGACTACAGCAGT
GGCCTTTTTATTTTGCTTATTTCCAGTATTACATGCGTATGATCGTAATACCGAACCTTC
TGGTTCAGTATTCAAAGATATCGGTAACGCTCTATTTTTCCTAAAGACCATTCATGACTT
CAAGCCTTCTTATATTGACATGAAGCAATGGGACATTGTTGCAAGGGTAGTAAACAAACA
TCTTTATGAAGCAGGCAGCTGGCCAAATAATCGATTCTTTTATGATGGGAAAAGATGCCA
GGCCATGTTCATAGCCTTAGTAAAGAAACCAACCGATCCTTTACTCGACGACTACATTTC
GAAGGCAAATGAAACTTTGAAGATCTCGATGGACGAATTGTGGAATTCCACTGCGGCAAG
CTCAGCGTAAGAGGACGGTATGCATATCGTAGTCATTTGTCATTTCGTCAGCTGTCACAC
AAAGATTCATATTTCTATCTATTCAGAGTCGGCCAATTTTTGAGGGCTCTATATTTAACG
TGAATCATGTCTCGAACCGAACATAAATACATTGACAACCTCCACTATCGAATTATACTT
CCAGAGATCAATTTGTTTCAGTGAATTAGTAAGGTGTCGGAGATTTAGCATTATAAATAT
ACCGAAAATAAACTCGATAAGATATACTTCTGTAGTATTTAAATACCATAAACATGAAGA
TAAAGAAAGTAAGGGTACCACTACTTGCTCCTGATAATAGCTGGGACGGGTATCGAATTA
CAAATTCAAATTCACTTATGGTTTATTGAAGAGGGTCGAATGAGGCTAACATGTCATGCC
CTGAAACAATTCGACTTCAATGTCGGAAACAAATTTTGACATCGCATACTTCTGGTTTGG
CACCAGGCTACTTACAAGCCAATCTTTTGATTCTTCCCGGGGATATTGCCGAAGACTTTT
CAAGGTTGTGTGCACGGAATCCTGTTCCTTGTCCTTTACTTGCTGTCACTGATGGTACGC
CAAAAAAGTTGAATAGTAGCATCTTAATAAATGCAGATTCTGATCAAGGGTTCGATATTC
GCACAGATTTCCCTCAGTACCACATCTATTACAAAGGCAAGCTACAAAGCAAGGCCAATG
ATTGTTTAAAGGAATGGAAAGATGGGTACGTTGGATTCTTGATAGGATGCTCTTATTCCT
TTGAAAATGCACTAATTGAGGCCGGAGTACCTCCAAAGAACATATCAGAGGGAAGAAACG
TTTCGATGTTCAAAACCAATAGAATCATGGATCCAGCAGGCATATTTATAGATTGCCCTT
ACGTTGTTAGCATGCGTCCCTACAAAAAAGAATGTATAGCCAAAGTCAGAGAAGTTACCG
CAAAATATAATCTAACCCACGGCGAGCCAATAGATTGGGGATTTGATGGG
>RGYDA0028 Genomic segment corresponding to mRNA: XM_453049 Kluyveromyces lactis NRRL Y-1140, KLLA0C19041g predicted mRNA.
GTGCATGAGTTGCTTCCTGTTAAGGAAATACCAGCTCCCCCTTATTCGGAGGGTGGGGAG
CTAGGACGTGATTTCTCTTCTAATATTATTTTGCACTCCTTAAGAGCAAATAAAACATGT
TTTAACATGGTGAAGATAACGACGGTAGTAGCGTGCTTACTTTATGGTTTGGCTCTATAT
GAGTTAGATATAGGTTTTGCATTATTCTCCATATTTATGACTACAGCAGTGGCCTTTTTA
TTTTGCTTATTTCCAGTATTACATGCGTATGATCGTAATACCGAACCTTCTGGTTCAGTA
TTCAAAGATATCGGTAACGCTCTATTTTTCCTAAAGACCATTCATGACTTCAAGCCTTCT
TATATTGACATGAAGCAATGGGACATTGTTGCAAGGGTAGTAAACAAACATCTTTATGAA
GCAGGCAGCTGGCCAAATAATCGATTCTTTTATGATGGGAAAAGATGCCAGGCCATGTTC
ATAGCCTTAGTAAAGAAACCAACCGATCCTTTACTCGACGACTACATTTCGAAGGCAAAT
GAAACTTTGAAGATCTCGATGGACGAATTGTGGAATTCCACTGCGGCAAGCTCAGCGTAA
GAGGACGGTATGCATATCGTAGTCATTTGTCATTTCGTCAGCTGTCACACAAAGATTCAT
ATTTCTATCTATTCAGAGTCGGCCAATTTTTGAGGGCTCTATATTTAACGTGAATCATGT
CTCGAACCGAACATAAATACATTGACAACCTCCACTATCGAATTATACTTCCAGAGATCA
ATTTGTTTCAGTGAATTAGTAAGGTGTCGGAGATTTAGCATTATAAATATACCGAAAATA
AACTCGATAAGATATACTTCTGTAGTATTTAAATACCATAAACATGAAGATAAAGAAAGT
AAGGGTACCACTACTTGCTCCTGATAATAGCTGGGACGGGTATCGAATTACAAATTCAAA
TTCACTTATGGTTTATTGAAGAGGGTCGAATGAGGCTAACATGTCATGCCCTGAAACAAT
TCGACTTCAATGTCGGAAACAAATTTTGACATCGCATACTTCTGGTTTGGCACCAGGCTA
CTTACAAGCCAATCTTTTGATTCTTCCCGGGGATATTGCCGAAGACTTTTCAAGGTTGTG
TGCACGGAATCCTGTTCCTTGTCCTTTACTTGCTGTCACTGATGGTACGCCAAAAAAGTT
GAATAGTAGCATCTTAATAAATGCAGATTCTGATCAAGGGTTCGATATTCGCACAGATTT
CCCTCAGTACCACATCTATTACAAAGGCAAGCTACAAAGCAAGGCCAATGATTGTTTAAA
GGAATGGAAAGATGGGTACGTTGGATTCTTGATAGGATGCTCTTATTCCTTTGAAAATGC
ACTAATTGAGGCCGGAGTACCTCCAAAGAACATATCAGAGGGAAGAAACGTTTCGATGTT
CAAAACCAATAGAATCATGGATCCAGCAGGCATATTTATAGATTGCCCTTACGTTGTTAG
CATGCGTCCCTACAAAAAAGAATGTATAGCCAAAGTCAGAGAAGTTACCGCAAAATATAA
TCTAACCCACGGCGAGCCAATAGATTGGGGATTTGATGGGGCAGCAAGACTTGGTATCGA
AAACTTACAAATGCCAGACTACGGAGATCCAATTGAATTTGATGCTGACGAGATTCCAGT
CTTTTGGGGATGCGGTGTAACACCACAACTTGCAGTTGAAAAAATTGGGCATCTTATTGA
AGGTCCTGTCGTTTCTCACGCACCTGGATCTATGTTAGTTCTTGATGTTACCTATGATGA
ATTTAATAAGTATAGCACCAATAGTTCTATGTAGTAGAATAATAAGGATATATTTTATCA
AGTTTTATGATGGTGATGAGGACGTTCATTAAAGAAGTTTGACCGAGTAATTACTGATTG
CATGAAGGTGTTTAATCTACAATTTATATGATTAAATGAAAGGTAAAAAGCCAAAAAACA
ACCGTTTAATGTAAATATATATTACATACAGTATTTAAAGTCCAAAGCATTGTCACCATT
TCTTACTCCACGGTGATCATCAGAAATTTCTCCACTTAGAATACGTTGGCGTTTTCTGTT
GATCCGCTTTAGAATGAACATCTGAGTTATAGCCAACAAATTGGATAACACGATACATCC
CAAAGAAAACGAATGACCAAAGGTGTAGGGCGCAGTGGTATAAATTTGGCCAGCAACTGC
GCCTGATACATTACCCAAAGTTTGATTTAATCCGAGTGCAGTGGCTCTTTTATAATGAGG
TGCCACATTATTTGTTAACCATGCAATGTTTAACCCAGTACCAGTGTACAAGGAAAAAGT
GATTAAGTAGCAGGCAAAATATTTAACCGAATTGTTATGCACACTTAACAACAGAATGTA
TCCAACAGCGCCAATAACGTTATAACAAACAAAGATAGGCGCTCTTACCTTCAATCTATC
GCTGATATATGCGGAAATCAAAAACACAATTGCAGCCAAAATGTACACCGGAACGCTCAT
ATATTGAGCCTCTCTAGAAGTGTAACCAAGACCTAGCTTCAAGATGGCAGTGACAAAAGT
ACTAAAACCATAAAGAATAACGTCTTGACAAAATTGAATTGTGAAACTAATGTAAGTTTT
GAAATCTTTCAAGGCATCGAAGACGTAGCTCCATTCGAAACGACCGTCTCCCATGTATGC
AACACGTTGCTTAGCTCTGATCTTCAAAATTTCAGTTTCTCTAGCACTCAGATATGGAAT
GTTATCAAAATCCTTTGGTAATTCCAGGAACAACCAAACGGATGCACAAACAGAAATCAA
CCCCTCAATAATAT
>RGYDA0029 Genomic segment corresponding to mRNA: XM_453048 Kluyveromyces lactis NRRL Y-1140, KLLA0C19019g predicted mRNA.
AACAGAGGATGAAAATTCATTACAGTTCGAGCGCTTCATATTTATATAACATAATGTCAT
AGAATTATCTTCACCAAAAAAAAAAGGAGTTTTGCCGCCCAATCTCCAACCGTCGGTGAA
ATTGACATCGCTAATTTCCGTAGTCACACATCCTAAAGAAAAATTTGTTAATTACCGTAT
ACTTCACAATTACACCATGCATTCCGCTCTGAACTGGTCTTGTGCACTCTGTATTCTCTT
TTTCCCATTGAGTAACAAGTGGCGATTAGAAGATCAAATGACAAAATAACCGCCATTTGT
TGTTTGTTGTTTTTCTAAAAGTTAAAAAAAAATAAAAACAAGATTCCGAAGATTTCAATT
TCGGAATTTTTCAATGGTGTTTTCGCCGCCCTGCAGCAGCGGATTGTTTACATTTTGCAT
CACATCTCCCCTAATTTCGCAGTTTCTGATTTCTCATTCAACCGACAATCTGTTTCGAAC
GTGAATAAAAGGTTTTTAGAGTCATGATGTATTCGAGAACGGGGATTCATTTGATTTGAT
TCCGCATGAGTAGAAAAAATGTATAATGTATGGTATTTACATCTTTCGTCGGTGAATTCA
GAAATGTGAATTCCGAACTCTTGTGACACAGAAAAAGGAAAGAAAAGAAAAACTATCACA
AGCCGACTGAAGTACGCCGAGATTTCAGTAGGTTCCACCCAATTTTTTTTAAATTTGATG
ATTAGGATATGTTGATAATCGTCGGATGATAGACAAGGTAGCATTATAGGAATTAGAAAC
GATGGAGTATGATTGATGTTTGTTTTCTAATCTCGAGAGATATGATATATGATTAGTTTT
CAGTTAATGGAGATGTAGAAGTGTCTATATAAAAAGGAGGGCGATGAGATATTGAAGTGT
GATGAGTAAGAATGAATGAGTGAATGAATGCATGAAATAGAAATTGATATTGCGATATAT
TAATATACAGAATAACAAAAATAAGTTGGTATAAATAAATATGCAGGCACAGACAACAGC
AATGAGTTCGAATTCTGTTGATCGGTATGAAATGTCGAAAGGTAAATCTGTGATTGAAGT
TGGTGAATGTGATGGTGAAGGTGAATCTGGCAGCATTGCTTCCTTTTCTATAGAACAGGA
AAGTTTAGAGAATGAAAACTTGGAGATAGACCCAAAGGAGGAAGCTGCGTTTGTGAGAAA
ACTGGACACAAGACTGTTGCCCATGTTGGCTTTTATGTATTTTTTATCATCTTTGGATCG
GTCCAATATCGGGAATGCTTATACTTCAGGAATGCGGGAGGATTTGCAATTGACTAGTAA
ACAGTACTCCAATGCAGTTTCTGTTTTCTACTCGACGTATCTTGCTGCAGAACTCCCCAC
TACGTTGATATTGAAAAAAACGAAACCCAAGTACTACATGTCGTTTTTAGTGCTATCTTG
GTCGATTATTACCCTTTGTAATGCGTTTGTTCAATCTTATGCGTCGTTGATTGCATTGAG
AGTGCTGTTAGGTGCATTTGAAGGTGGGTTTTTCCCAGCAATGACTCTAATCATCAGTAT
ACTTTACAAGAAACAGGAACAAGGTAAACGTATTGCGTTCTTTTTTGGATCCTCGGCGTT
ATCTGGTGCTTTTGGAGGTCTTATTGCTACCGGTTTAGCAAGTATGAAGCCTGCAGGTGG
GCTGGAAGGTTGGAGATGGTTATATATTATTGAGGGGTTGATTTCTGTTTGTGCATCCGT
TTGGTTGTTCCTGGAATTACCAAAGGATTTTGATAACATTCCATATCTGAGTGCTAGAGA
AACTGAAATTTTGAAGATCAGAGCTAAGCAACGTGTTGCATACATGGGAGACGGTCGTTT
CGAATGGAGCTACGTCTTCGATGCCTTGAAAGATTTCAAAACTTACATTAGTTTCACAAT
TCAATTTTGTCAAGACGTTATTCTTTATGGTTTTAGTACTTTTGTCACTGCCATCTTGAA
GCTAGGTCTTGGTTACACTTCTAGAGAGGCTCAATATATGAGCGTTCCGGTGTACATTTT
GGCTGCAATTGTGTTTTTGATTTCCGCATATATCAGCGATAGATTGAAGGTAAGAGCGCC
TATCTTTGTTTGTTATAACGTTATTGGCGCTGTTGGATACATTCTGTTGTTAAGTGTGCA
TAACAATTCGGTTAAATATTTTGCCTGCTACTTAATCACTTTTTCCTTGTACACTGGTAC
TGGGTTAAACATTGCATGGTTAACAAATAATGTGGCACCTCATTATAAAAGAGCCACTGC
ACTCGGATTAAATCAAACTTTGGGTAATGTATCAGGCGCAGTTGCTGGCCAAATTTATAC
CACTGCGCCCTACACCTTTGGTCATTCGTTTTCTTTGGGATGTATCGTGTTATCCAATTT
GTTGGCTATAACTCAGATGTTCATTCTAAAGCGGATCAACAGAAAACGCCAACGTATTCT
AAGTGGAGAAATTTCTGATGATCACCGTGGAGTAAGAAATGGTGACAATGCTTTGGACTT
TAAATACTGTATGTAATATATATTTACATTAAACGGTTGTTTTTTGGCTTTTTACCTTTC
ATTTAATCATATAAATTGTAGATTAAACACCTTCATGCAATCAGTAATTACTCGGTCAAA
CTTCTTTAATGAACGTCCTCATCACCATCATAAAACTTGATAAAATATATCCTTATTATT
CTACTACATAGAACTATTGGTGCTATACTTATTAAATTCATCATAGGTAACATCAAGAAC
TAACATAGATCCAGGTGCGTGAGAAACGACAGGACCTTCAATAAGATGCCCAATTTTTTC
AACTGCAAGTTGTGGTGTTACACCGCATCCCCAAAAGACTGGAATCTCGTCAGCATCAAA
TTCAATTGGATCTCCGTAGTCTGGCATTTGTAAGTTTTCGATACCAAGTCTTGCTGCCCC
ATCAAATCCCCAATCTATTGGCTCGCCGTGGGTTAGATTATATTTTGCGGTAACTTCTCT
GACTTTGGCTATACATTCTTTTTTGTAGGGACGCATGCTAACAACGTAAGGGCAATCTAT
AAATATGCCTGCTGGATCCATGATTCTATTGGTTTTGAACATCGAAACGTTTCTTCCCTC
TGATATGTTCTTTGGAGGTACTCCGGCCTCAATTAGTGCATTTTCAAAGGAATAAGAGCA
TCCTATCAAGAATCCAACGTACCCATCTTTCCATTCCTTTAAACAATCATTGGCCTTGCT
TTGTAGCTTGCCTTTGTAATAGATGTGGTACTGAGGGAAATCTGTGCGAATATCGAACCC
TTGATCAGAATCTGCATTTATTAAGATGCTACTATTCAACTTTTTTGGCGTACCATCAGT
GACAGCAAGTAAAGGACAAGGAACAGGATTCCGTGCACACAACCTTGAAAAGTCTTCGGC
AATATCCCCGGGAAGAATCAAAAGATTGGCTTGTAAGTAGCCTGGTGCCAAACCAGAAGT
ATGCGATGTCAAAATTTGTTTCCGACATTGAAGTCGAATTGTTTCAGGGCATGACA
>RGYDA0030 Genomic segment corresponding to mRNA: XM_453047 Kluyveromyces lactis NRRL Y-1140, KLLA0C18997g predicted mRNA.
TTTGGTAATTCCAGGAACAACCAAACGGATGCACAAACAGAAATCAACCCCTCAATAATA
TATAACCATCTCCAACCTTCCAGCCCACCTGCAGGCTTCATACTTGCTAAACCGGTAGCA
ATAAGACCTCCAAAAGCACCAGATAACGCCGAGGATCCAAAAAAGAACGCAATACGTTTA
CCTTGTTCCTGTTTCTTGTAAAGTATACTGATGATTAGAGTCATTGCTGGGAAAAACCCA
CCTTCAAATGCACCTAACAGCACTCTCAATGCAATCAACGACGCATAAGATTGAACAAAC
GCATTACAAAGGGTAATAATCGACCAAGATAGCACTAAAAACGACATGTAGTACTTGGGT
TTCGTTTTTTTCAATATCAACGTAGTGGGGAGTTCTGCAGCAAGATACGTCGAGTAGAAA
ACAGAAACTGCATTGGAGTACTGTTTACTAGTCAATTGCAAATCCTCCCGCATTCCTGAA
GTATAAGCATTCCCGATATTGGACCGATCCAAAGATGATAAAAAATACATAAAAGCCAAC
ATGGGCAACAGTCTTGTGTCCAGTTTTCTCACAAACGCAGCTTCCTCCTTTGGGTCTATC
TCCAAGTTTTCATTCTCTAAACTTTCCTGTTCTATAGAAAAGGAAGCAATGCTGCCAGAT
TCACCTTCACCATCACATTCACCAACTTCAATCACAGATTTACCTTTCGACATTTCATAC
CGATCAACAGAATTCGAACTCATTGCTGTTGTCTGTGCCTGCATATTTATTTATACCAAC
TTATTTTTGTTATTCTGTATATTAATATATCGCAATATCAATTTCTATTTCATGCATTCA
TTCACTCATTCATTCTTACTCATCACACTTCAATATCTCATCGCCCTCCTTTTTATATAG
ACACTTCTACATCTCCATTAACTGAAAACTAATCATATATCATATCTCTCGAGATTAGAA
AACAAACATCAATCATACTCCATCGTTTCTAATTCCTATAATGCTACCTTGTCTATCATC
CGACGATTATCAACATATCCTAATCATCAAATTTAAAAAAAATTGGGTGGAACCTACTGA
AATCTCGGCGTACTTCAGTCGGCTTGTGATAGTTTTTCTTTTCTTTCCTTTTTCTGTGTC
ACAAGAGTTCGGAATTCACATTTCTGAATTCACCGACGAAAGATGTAAATACCATACATT
ATACATTTTTTCTACTCATGCGGAATCAAATCAAATGAATCCCCGTTCTCGAATACATCA
TGACTCTAAAAACCTTTTATTCACGTTCGAAACAGATTGTCGGTTGAATGAGAAATCAGA
AACTGCGAAATTAGGGGAGATGTGATGCAAAATGTAAACAATCCGCTGCTGCAGGGCGGC
GAAAACACCATTGAAAAATTCCGAAATTGAAATCTTCGGAATCTTGTTTTTATTTTTTTT
TAACTTTTAGAAAAACAACAAACAACAAATGGCGGTTATTTTGTCATTTGATCTTCTAAT
CGCCACTTGTTACTCAATGGGAAAAAGAGAATACAGAGTGCACAAGACCAGTTCAGAGCG
GAATGCATGGTGTAATTGTGAAGTATACGGTAATTAACAAATTTTTCTTTAGGATGTGTG
ACTACGGAAATTAGCGATGTCAATTTCACCGACGGTTGGAGATTGGGCGGCAAAACTCCT
TTTTTTTTTGGTGAAGATAATTCTATGACATTATGTTATATAAATATGAAGCGCTCGAAC
TGTAATGAATTTTCATCCTCTGTTTTGGAATTGTATGATAATTTTGATGAATATGGTTTA
AAGTTAATCACTTGTCCAAGCACGCCATTAGGAAACGGAAACCAAAAACCGAAAAGTTTA
AAATAAAATCAAATAGAAAAACAGGATGACCGTTGACAGGAGTGAGAAAACGGGCGGTAT
TAGAATTGCAGTCGATAGAGGTGGTACCTTTACGGATTGTATTGGTAATCCCGGTACCAA
CAGACAAGAAGATGACGTAGTGATAAAATTACTTTCTGTGGATCCAAAGAACTATCCGGA
CGCGCCTTTGGAAGGTATTAGAAGGCTGTTAGAAATCATTGAGGATAGGAAAATCCCCCG
TGGGACGCCTCTTGATGTTTCTGGTGTTAAAAGTGTGCGTATGGGTACAACTTTGGCGAC
AAATTGTGCTTTGGAAAGAAATGGTGAACGCTGTGCTTTCATCACTACTCTTGGTTTCAA
GGATGCTCTTTTAATCGGTGATCAGACAAGACCTGACATTTTTGATTTGAATATCAGGAA
ATCCGAACCATTGTACGACATGGTGGTTGAAGTTGACGAAAGAGTCACATTGGAAGATTT
TTCCG
>RGYDA0031 Genomic segment corresponding to mRNA: XM_453046 Kluyveromyces lactis NRRL Y-1140, KLLA0C18975g predicted mRNA.
CTCCTTTTTATATAGACACTTCTACATCTCCATTAACTGAAAACTAATCATATATCATAT
CTCTCGAGATTAGAAAACAAACATCAATCATACTCCATCGTTTCTAATTCCTATAATGCT
ACCTTGTCTATCATCCGACGATTATCAACATATCCTAATCATCAAATTTAAAAAAAATTG
GGTGGAACCTACTGAAATCTCGGCGTACTTCAGTCGGCTTGTGATAGTTTTTCTTTTCTT
TCCTTTTTCTGTGTCACAAGAGTTCGGAATTCACATTTCTGAATTCACCGACGAAAGATG
TAAATACCATACATTATACATTTTTTCTACTCATGCGGAATCAAATCAAATGAATCCCCG
TTCTCGAATACATCATGACTCTAAAAACCTTTTATTCACGTTCGAAACAGATTGTCGGTT
GAATGAGAAATCAGAAACTGCGAAATTAGGGGAGATGTGATGCAAAATGTAAACAATCCG
CTGCTGCAGGGCGGCGAAAACACCATTGAAAAATTCCGAAATTGAAATCTTCGGAATCTT
GTTTTTATTTTTTTTTAACTTTTAGAAAAACAACAAACAACAAATGGCGGTTATTTTGTC
ATTTGATCTTCTAATCGCCACTTGTTACTCAATGGGAAAAAGAGAATACAGAGTGCACAA
GACCAGTTCAGAGCGGAATGCATGGTGTAATTGTGAAGTATACGGTAATTAACAAATTTT
TCTTTAGGATGTGTGACTACGGAAATTAGCGATGTCAATTTCACCGACGGTTGGAGATTG
GGCGGCAAAACTCCTTTTTTTTTTGGTGAAGATAATTCTATGACATTATGTTATATAAAT
ATGAAGCGCTCGAACTGTAATGAATTTTCATCCTCTGTTTTGGAATTGTATGATAATTTT
GATGAATATGGTTTAAAGTTAATCACTTGTCCAAGCACGCCATTAGGAAACGGAAACCAA
AAACCGAAAAGTTTAAAATAAAATCAAATAGAAAAACAGGATGACCGTTGACAGGAGTGA
GAAAACGGGCGGTATTAGAATTGCAGTCGATAGAGGTGGTACCTTTACGGATTGTATTGG
TAATCCCGGTACCAACAGACAAGAAGATGACGTAGTGATAAAATTACTTTCTGTGGATCC
AAAGAACTATCCGGACGCGCCTTTGGAAGGTATTAGAAGGCTGTTAGAAATCATTGAGGA
TAGGAAAATCCCCCGTGGGACGCCTCTTGATGTTTCTGGTGTTAAAAGTGTGCGTATGGG
TACAACTTTGGCGACAAATTGTGCTTTGGAAAGAAATGGTGAACGCTGTGCTTTCATCAC
TACTCTTGGTTTCAAGGATGCTCTTTTAATCGGTGATCAGACAAGACCTGACATTTTTGA
TTTGAATATCAGGAAATCCGAACCATTGTACGACATGGTGGTTGAAGTTGACGAAAGAGT
CACATTGGAAGATTTTTCCGAGGATCCGGATAATGTGAAGTCTACTGAGAATTTGAAAGA
TAACACGGTCATGGGTACTAGTGGTGAAGTGGTAAGAGTTCTGAAGCGTCCAGATCTTTC
ATCAATTGAAGCGACCTTGAGACTTGTTTACGATTCTGGTATCAAATCCATTGCAGTGGC
GCTCTTACATGCGTATACTTACCCAGATCATGAACTTTTGATTGGAAAAATCGCACATAA
AATTGGGTTTAAGCACGTTTCGTTGTCTTCCCAGGTCTCTCCAATGATCAAGTTTTTACC
TAGAGCACATAGTTCAGTCGCTGATGCTTATTTGACTCCGGTAATTAAGAAATACCTCGA
AAGTATCGAATCTGGGTTAACTAATGCTGAAAATACAAACGTTCAATTCATGCAATCAGA
TGGGGGTTTGGTAGATGGGAAAAAATTCTCTGGGTTAAAATCTATCTTATCAGGTCCAGC
TGGTGGTGTTGTCGGATATTCATCTACTTGTTACGATGATGAAAATAGGATCCCCTTGAT
TGGTTTTGATATGGGTGGTACTTCTACCGACGTCAGTCGTTACGGGGATGGTAAATTGGA
ACATATCTTCGAAACTACTACGGCCGGTATCGTCATACAATCTCCTCAATTAGATATCAA
TACGGTTGCCGCTGGTGGTAGCTCTAGATTGTTTTGGGAGAATGGGTTGTTTAGAGTGGG
TCCTGAATCTGCTACTGCTGACCCAGGTCCTGCTGCATATCGTAAAGGTGGTCCTTTGAC
TATCACTGATGCCAATCTTTTCCTTGGTAGACTCGTACCGGAATTCTTCCCAAGCATCTT
TGGACCAAATGAAGACGAAACACTAGATCTTGAGACAACTACTAAACTGTTTTTAGAACT
CACGGATACTATCAACAAGGATCTAAATGCCAATTTCACGCCCGATGAAATTGCTTACGG
TTTTTTGAAAGTGGCCAACGAATCAATGGCAAGACCAATTCGTGCAATCACCGAAGCCAA
GGGACATGCAGTACAAAACCACAGACTCGTTACATTTGGTGGTGCGGGAGGCCAACATGC
AGTCGCAGTGGCTAAGTCCTTAGGAATCAAAGAAGTTTTGGCACACAGGTACTCTTCAAT
TCTATCCGCTTATGGTATCTTTTTGGCTGACGTAGTTGAGGAGAAACAAGAGCCATGCTC
CTTCATATTGGAAGATAGCTCAACAATGGACAAGGTTAAGCTAAGATTTGATAATTTATG
TGCCATGAGTAAGGCATCTTTCAGAAATCAAGGATTCGATGATTCAGATCTTGTCTTCGA
AAAATATCTTAACTTGAGATATGAAGGTACAGAGACTAGTTTGATGATTTTACAAGAAGA
TGATAGCTATGAGTTCAAGAAATGGTTTTCCAGATGTCACAAGACTGAATTTGGTTTTGA
TTCTGCTGACAAAAATATAATTGTTGATGATATTAGAGTCAGAACTATTGCTAAGTCTAA
CGTTAGAAAAGAGGACTCTGTCGATTCACAATTGAGTATGTTATCTAGAAATGCTATTGA
TAGAAAAACCCATGCTAGTTTCACAAAGTTGGTTTATTTTAATGGCAAAAGAGTCGAAAC
TCCTGTGTACAGAATTGAAAAAATGCCACTGGGTTCCGTTATTACTGGTCCTGCTATCCT
AGCGGACGGTACTCAGACTAATGTCATCCCACCAAACACTGAAGCTGTCATTCTAAAATC
TCATATCTTTATCAAACTCTTGTCGGCTGTTGATGATGCTAAGCCAGTAAGTGATGATGA
AATCGACCCAGTTCTTCTATCCATTTTCAGCCACCGTTTCATGGATATTGCCGAACAGAT
GGGGAACCAGTTGAGAAAAACTTCTGTTTCTACTAATGTCAAAGAACGTCTGGATTTCTC
GTGTGCCTTGTTCGATAATACTGGTAATCTTGTAGCAAATGCGCCTCATGTACCAGTTCA
TCTGGGATCTATGTCAACCTGTATTGCTGCTCAGGCTAAATTATGGAAAGGTAAACTAAA
GCCTGGTGATGTTATTATAACGAACCATCCTGAAATTGGTGGAACTCATCTACCTGACAT
TACCATCATCACACCTGCCTTTTCTGAGAAAACAGGTGAGCTTATTTTCTATGTTGCATC
TCGGGCTCACCACGCCGATATTGGAGGTATTTTGCCAGGTTCAGTTCCACCAAATTCAAA
GGAATTGTATGAGGAGGGTGCTGCTATATACTCCGAACTTATTACAAAGGACGGAGAGTT
CCAAAATGATTTGGTCAAAGAGTACCTTCTTTATAAACCTGCCCAATATCCAAAATGTTC
TGGCTCTCGTAAAATCAGTGATAATATCAGTGACCTTAAGGCCCAAGTGGCTGCCAATAA
TAAGGGGATTCAACTGATTCAAAAGCTAAATGAAGAATATGGGATCACGGTAATCAAGAG
ATATATGGAAGCTATCCAAGATAACGCATCAACTACTATCAAAAGTATGTTAAGAAAAAT
GGCAAACCATTTCAATACCACAGAATTCTCAGGTGAAGATTTGATGGATGACGGTTCAAC
AATCAAATTGAAAGTCAATCTTGACGTTGAGAATGAAGAATATACCTTTGATTTCGAAGG
TACTTCTCCACAAATATATGGTAATCTCAATGCTCCTGAGGCGATCACAAATTCGGCAAT
TCTATACTGTTTGAGATGTCTTGTTGGTGAAGATATACCTTTGAACCAAGGTTGTTTGAA
ACCGCTTACAATAAAAATTCCTAAGGGATCCATTCTTTCACCTACCAAAGGGATGGCTGT
TGTTGGTGGTAATGTGTTGACTTCGCAAAGAGTTACCGATGTAGTTCTCAAAACTTTCCA
AGTCATGGCTGATTCCCAAGGTGATTGTAACAATTTCACATTCGGAACAGGTGGTAAAGA
TCCTATAACTGGTGAGACCAAAGATGGATTCGGCTACTACGAGACAATTTGTGGAGGTCA
TGGTGCAGGATGTGACTCTTGGAGAGGCAATGGTTGGAATGGAGCTGACGCGGTCCACAC
GAATATGACCAATACTAGAATCACTGATGTCGAAATTTTCGAGAGACGCTACCCTGTTAT
CCTTAATGAATTCTCCATTAGACAAAATTCTGGGGGTAAAGGTAAATACAAAGGTGGTAA
TGGTATTGTAAGAGATATTACGTTCCGTAAAGAAGTTCAGGCATCAATTCTTTCAGAACG
TCGTGTTATTGCTCCACATGGTATTGCTGGTGGTGGTGATGGTGCGCGCGGTATGAACAT
TTGGGTCAGACACGAAACCAATTCGAAGGTCAACATGGGTGGAAAAAATACTGTTCCTAT
CAGACCTGGTGATCGTGTCATAATTATGACACCAGGAGGTGGTGGCTGTGGAAGAGCATA
ACTTTTGCATACCTGAATAGTATCAAACACTTCTTTCTTACCCGATGGTGCAGTATATAT
AACGATATTTAAACAATAATTATACCTCTTAAATCATTCTTGGCTTTGAATCCAACTCAA
ACTTAATGTTATACCTTCCTATCTTTCGTTTTAAATATATCAATACAGTCTGTAGCTAAT
GAAAGTCATATTGTAATAAAAATCTTATAAAAGTATTCACAGCATGAAGTTTGAAAACTT
GAGGAAATCATCCTCATCAAAGTGAGAAGTTCCAGAGTTTGGATAGCCGTTGCTTGATGT
CATCAATTCTAGAACTTCTGATAAATCCATATGGCTTAATAGCTCCTGGCCCTCATATGA
ATTGTTCTTTTCCTCAACAGATGGTGACTTTAAAGCAATTGTAAAAGTTTCTATTGCGCT
AGTCGCGTTGAGAGAATGTCTTTGCATATTACCGTTGTACATTTTCTGAACTTGTTCGCA
GCTAATAAGTTCTATTAGTTCAGTTAGTTGCTTATTGAAATTGAATCCTGCCACATTGTA
CTGAGAAATACGTTGTAAAACGTCAAGATTATCTTGAACCCGGCTGAACAAAATATTAAC
ATCACTGCTTTCATTAAGCAGGTAATTGGGAAGCGACTGTATGAAGGCTGCTAATATGAG
GACTACACTTGAGTTGAATATGTAGTGGCAGTCCAAAAAAGATCGATTCATCATTCTACC
AGCATAGTATAGTCTAGTCAATATCACGCTCTGAATCTGGGCAGCATTGATGCTGGCTTC
GAAAAGTACAATTATGATCTCCCTCAAGTTCTTGGCAAACAGTTCGTCTGTTGTTTTCCC
ACTAGACACTAGTTTGTTGAAGACATAAAACACAACAGATCTGGTGGTGAGTATGATTAA
GTAATTGTAGTTGATGTGTAAATTCACGGTTGGTCTGGAAGTTTCAAGACTGAAGTTATT
GTAGTCGAACTTTAGTTCTGAGGGTAATCCATCAAACCAAT
>RGYDA0032 Genomic segment corresponding to mRNA: XM_453045 Kluyveromyces lactis NRRL Y-1140, KLLA0C18953g predicted mRNA.
CCTAAAAATGCACTAGTTGTTGGCAGTTTTATCTCCATACTTGGAGGTGCTTTCTTTGTG
CCCATAAAATACGTTGACGACAACCTCTTTTGGAAATTATTTTTTATGGGAGGTTTCTTT
ACAGGTTTGGGTGGTGCGTTCTTCTTCTGTTATATGATTACAATGGCCATTGGTGATGCT
CCGGACCAATACAAGGCGCTTGCTGGAGGTATCGTTCAAACTTCAGGACAATTCGGTAAC
GAAGTTTCTCTATCCATTGTTATATCTTTATTGGGTAACCAAACTACCGACAAAGCCGAT
CTCAGAGACAGATTTCAAAATGCTTCCTACATTGTCATTACAGCTGCTACCATATCCACT
TTGGTCTCTCTATTTTTAGTCAAAGGGCCACTTGAAAGCTCTGGTGATGAGGAAAAACAA
CTGTCAGAATGCTCCGAAAGCACTACAAGTTCCAATTCTAACCCAGAAAATCAAATCGAA
ACGGTCATGGTTATATGTCCCGATACTCGTGACAAGAAGGAGGAAACTGTTGACCAGTAT
TTAGCTTAATTTAACCAGTGCGTATTTGAACATGTTTTCTAAACGTCAAATATGATTATA
TAACCTAATTCATAATGAACCACATATAAAGAGCACCCTCATGTAGACTGCAAAGATAAT
GTTGAAAATAGTGCTAATGGCAACTCACTGTTCTATCTGAAGCATCGAGCTGAGATATCT
GACCCATATGTACTTCCATCTTTATAGTTTCCTCATTCATTCCTTTTATCCTTAATCTTC
AATGTAGTTTCCGTTTTGCAACCAAAATTCCGAGAAATCTAGGATTTAAGTTTAAGGTTC
GTATAAATTCCACATAACGAACAACAGTCTCGAAATGAACTAACCATAATATTAGGTTTC
AGAGGATATTTGTTGATAAGAAAGTGGGTCTACATCAGAGACTGAATTAGCAACAGTTTT
GAGAAAGCTTTTGGGATCTTTGGTTCCCCAATGTGATGTTATGGCACACACGGAAATTGA
ATTGAATGGGAATGCTAAGAGCAAGAGAGCATGCGAAACTTGTAAGAGGAGGAAGAAACG
TTGTTCCGGTGGTTTACCTTGTGAGTACTGTGTAAAGATTGGAAATCCACAAGGATGCGA
GTATAAGACGAGGTTGACGAAGAAGAATGTGAAAGTTTCAGAGAGATATATTGCTTCTTT
GAAATCTAAGATTCGAATATTGGAGAACAGATTAGCTACTTTAGATGGGACTAAAGACAG
TTCAAAACCGGTAGAGGAGTTCATAGGTGAAGAGAACCCATTAATAGAGACTATCACCAG
CCCTTCCGAGGAAAAAGAGCATCAGAGTCTTTTCCAAAATAATCACATGAGAAGCTCTGA
TCTGTTCGATGTTAAGATTTATGATAAGAGTGAACGAAAACTACAGATGAAGTACTCAGG
AGATTCGGCATGTTTAAACTTCTTGAGGAGAATTCAGCACACTCTTTTGAGTTCAGCTGG
AATGGAAAAATTAGATCAAGACCTTACCACTAAGCATATTGAATTTGCAGCACAAATAAC
CTGGGATTCAGTTTGGCAACTGGCGTCCGACATTCCCCGAATTCAGGAAGCTCGGCAGCT
GATCTCGGCAGCTGGTACTGTTATTGGATCTGATTATTTATTCATGGACAACAATTACGG
TGACGTTATCGTTCCCAGCATGTTTTACCGTAGTAGGGAACAAATCGAACACGAATACTC
TGCTTTGATGTTCGCAGAGGAACTGGCCCTTTTCTACTCTTACCTTGCTCTGGGATACCT
TTTCCAGCCAAGTAGACATTCTAACGGTACCATCAGAACAACAAACGGCTTCGCATATTT
CGAAAAATCATTGCAAATCCTTGGAACCTTATTTAAGCATTTCGATCAATGCATTGGTCC
CTCTCTTATACAGGCTTTTCTCTACGTTGCTTATTTCGGCCTTTCTGTCGATAAAAGTGC
ATTTGCATATGTCATGGTCGGTAACGCAATTAGGATAGCTTTCACACTTGGCATTCATAA
GACTTCTGCGACGCCAAAGAATAATAGAATTTTTTGGCTCTGTTTCCTTTATGATAGATT
GCTTGCCATACGCTTTGGTTTCCCGTTGTTGATAAATGAGATAGAAATAGAGATACCTTC
CTGCAGCTCATTTGATACCGATTTCTTATCGATATCCCTTGAGAAGTATCATTTCGAAGC
ACAAGTTTCCTTGGCAAAGATTACTACTAATATCATCAAGAGAATATACACGAAAAACAG
TTCGTCATTTGTTCATAATTGTCATGCTGTCCTGAAAGAACTCAAAGATTGGTTTGATGG
ATTACCCTCAGAACTAAAGTTCGACTACAATAACTTCAGTCTTGAAACTTCCAGACCAAC
CGTGAATTTACACATCAACTACAATTACTTAATCATACTCACCACCAGATCTGTTGTGTT
TTATGTCTTCAACAAACTAGTGTCTAGTGGGAAAACAACAGACGAACTGTTTGCCAAGAA
CTTGAGGGAGATCATAATTGTACTTTTCGAAGCCAGCATCAATGCTGCCCAGATTCAGAG
CGTGATATTGACTAGACTATACTATGCTGGTAGAATGATGAATCGATCTTTTTTGGACTG
CCACTACATATTCAACTCAAGTGTAGTCCTCATATTAGCAGCCTTCATACAGTCGCTTCC
CAATTACCTGCTTAATGAAAGCAGTGATGTTAATATTTTGTTCAGCCGGGTTCAAGATAA
TCTTGACGTTTTACAACGTATTTCTCAGTACAATGTGGCAGGATTCAATTTCAATAAGCA
ACTAACTGAACTAATAGAACTTATTAGCTGCGAACAAGTTCAGAAAATGTACAACGGTAA
TATGCAAAGACATTCTCTCAACGCGACTAGCGCAATAGAAACTTTTACAATTGCTTTAAA
GTCACCATCTGTTGAGGAAAAGAACAATTCATATGAGGGCCAGGAGCTATTAAGCCATAT
GGATTTATCAGAAGTTCTAGAATTGATGACATCAAGCAACGGCTATCCAAACTCTGGAAC
TTCTCACTTTGATGAGGATGATTTCCTCAAGTTTTCAAACTTCATGCTGTGAATACTTTT
ATAAGATTTTTATTACAATATGACTTTCATTAGCTACAGACTGTATTGATATATTTAAAA
CGAAAGATAGGAAGGTATAACATTAAGTTTGAGTTGGATTCAAAGCCAAGAATGATTTAA
GAGGTATAATTATTGTTTAAATATCGTTATATATACTGCACCATCGGGTAAGAAAGAAGT
GTTTGATACTATTCAGGTATGCAAAAGTTATGCTCTTCCACAGCCACCACCTCCTGGTGT
CATAATTATGACACGATCACCAGGTCTGATAGGAACAGTATTTTTTCCACCCATGTTGAC
CTTCGAATTGGTTTCGTGTCTGACCCAAATGTTCATACCGCGCGCACCATCACCACCACC
AGCAATACCATGTGGAGCAATAACACGACGTTCTGAAAGAATTGATGCCTGAACTTCTTT
ACGGAACGTAATATCTCTTACAATACCATTACCACCTTTGTATTTACCTTTACCCCCAGA
ATTTTGTCTAATGGAGAATTCATTAAGGATAACAGGGTAGCGTCTCTCGAAAATTTCGAC
ATCAGTGATTCTAGTATTGGTCATATTCGTGTGGACCGCGTCAGCTCCATTCCAACCATT
GCCTCTCCAAGAGTCACATCCTGCACCATGACCTCCACAAATTGTCTCGTAGTAGCCGAA
TCCATCTTTGGTCTCACCAGTTATAGGATCTTTACCACCTGTTCCGAATGTGAAATTGTT
ACAATCACCTTGGGAATCAGCCATGACTTGGAAAGTTTTGAGAACTACATCGGTAACTCT
TTGCGAAGTCAACACATTACCACCAACAACAGCCATCCCTTTGGTAGGTGAAAGAATGGA
TCCCTTAGGAATTTTTATTGTAAGCGGTTTCAAACAACCTTGGTTCAAAGGTATATCTTC
ACCAACAAGACATCTCAAACAGTATAGAATTGCCGAATTTGTGATCGCCTCAGGAGCATT
GAGATTACCATATATTTGTGGAGAAGTACCTT
>RGYDA0033 Genomic segment corresponding to mRNA: XM_453044 Kluyveromyces lactis NRRL Y-1140, KLLA0C18931g predicted mRNA.
TCTGCATTTTTGGGCACGTGACCGACATGCAGAGCGCACCCATGGGCGATCCACTTGGAA
ACTGTGGAAACAGTGTGAGAGACACAGGGAGACAAAGGCAAAAGACAGAGAGGCCTACAT
GTGGAGAGGGGACAAATATCATGAGTAGGGTAAGGAATTGTCAGTTTCAAGATGAAACAG
ATCCAACCGTTGTTTCACTATGAAACATATGGGAAAGTGACTACCATATTATATTATACC
TTACAGGATTTGTTGTGCCAGGAGTCTGTTTAGCCAGCGTTACTCACTCATATTATCTGT
ATCTGACATCAGTTGACTATTTATTATTACACCGTTGTATGGTGAGTATTGCTCGTTCTC
TCTCCATCATCGCCTTTCCATTATATGATGCCTAATCATCCCATGAGTTGGCATAAGATT
GATTCTTCTCTTCTATTTGTACTTCCCTATCTCGTATATTAACAGTCACGTGATGCAGTC
ACGTGACTCGCCGGATCCAACTTTTGTTCTTCAACGAAACCCTAATCGTGATTAAAGTAT
GTCACATTAGTAATGAAGATCTGCATGAATCTGATAAACAGCGTAGAACTTGATATTGCT
GGCAAAATACATGTTATTTCCTTCAGTTTCCCTTTAGTTTCTGTTGTGTCTTCGTTTATA
CTAGTAAATTCTCGGAGTACTTCCCAATCACTGCCTTTAACTCATTATATGTGCTTTATC
AACCTGTCTTGTAACAAGGAAACGTTGAAAAGCTTTAATTAGCTGACAAATTGTTAATGA
CAATTAAGTGATGACAAATTAACCAGATCTTAACATTAGTTCATGTGATCGACTCTCGTG
TATAAAAATAATGAGACCGTTCGTCGATTGAGAATGCCAATGCCAAGTTTATAGCCCTTT
TGTTACTTGGAAAGGCTTGGCTGTAGACAATTTCCTCAAAGAAATTACATACATCATCAG
TTCAACGTCTCTAATTCAGCAGTTATTTCATAAGAAAAAAATGCCGAGTGAAAAGAGTGT
AACTTTCCCAAAGGGGAGTTTATTCCATCAGGATACTCTCAAGCATCTCAAATTTATATG
CATCCTTATTGCATGCGGTTTAGATCTTGCATCGGTTGGTGCCATGATTGTGCTTGTCAC
TGACATCGAAACGCGTTTTAATGTATCACATACGCAATCAGGATGGGCATTGACCTCGTA
TGTTATCACGTTTGCTGGTTTCATTGCGTTCTTTGGACGTGTTGGTGACATTGTAGGGAA
CGGTATAATGATGTGTGTATTTTCGGTCATATTTGGAATCTTTTCGTTGTTATGTGCCGT
GGTACCCAATTTTATTGCGTTTACCGTTTTCAGAGCATTTCAAGGTATGGCAGGTGCAGG
AATTGTTCCCTGTGCATATGCACTTGTTAATAAGATGTTCCAAGGTCCTAATTTACAGAG
ATATTTCTCTATTCTTTCGTCGGTTATATCTGCGATGGCCGGTGTCGGTTTCATTATCGG
CGGTGCCTTTGGAGAAACAGCGCTTGGTTACAAGTCATTTTTCTACTTCCTTTTTGCAGC
TTCATTGGCTACTGCAGCAGTAATATGTGTATTGATCGGATACCCAGAGCTCTTGCTCAA
TAGACACTCCTATAAGGAGAAATTCCAACGCGTTTACAAACTTGATGTGATTGGATGTCT
TCTTTTCATTAGTGGTAGTATTTTGTTGGTTGTAGGATTGACACAAGGTGGTGAATCATG
GAATGATCCCACCGCCTATGTCCCACTAGCTGTTTCCATAGTACTTTTGATCATATTTTT
CATGTGGAACTTGGGTTACGCAGTGGTGTTGAAATTAATCAAACCTATTTCCACACACAA
GGGATATGCATACATGGAAAGTGTAAACCTACTAATACCAAAGAATTTGATGTTCTCTCA
TAATTTTATCCCCGTATTGTTAGCCACTTTCTTCCTCTTTTGCGGATTTATGGTTGTCAT
GTATGTGATTGCTAATTATTCTGCCACAGTGGAGGGGAACTCGATGATTGTAGCATCAAT
TAAGATTATTCCGATGATTTCTGGTTTAGTTCTCGCTAACGGGACCGTCGCATATAAGCA
GGATCTTTTCAAACCTAAAAATGCACTAGTTGTTGGCAGTTTTATCTCCATACTTGGAGG
TGCTTTCTTTGTGCCCATAAAATACGTTGACGACAACCTCTTTTGGAAATTATTTTTTAT
GGGAGGTTTCTTTACAGGTTTGGGTGGTGCGTTCTTCTTCTGTTATATGATTACAATGGC
CATTGGTGATGCTCCGGACCAATACAAGGCGCTTGCTGGAGGTATCGTTCAAACTTCAGG
ACAATTCGGTAACGAAGTTTCTCTATCCATTGTTATATCTTTATTGGGTAACCAAACTAC
CGACAAAGCCGATCTCAGAGACAGATTTCAAAATGCTTCCTACATTGTCATTACAGCTGC
TACCATATCCACTTTGGTCTCTCTATTTTTAGTCAAAGGGCCACTTGAAAGCTCTGGTGA
TGAGGAAAAACAACTGTCAGAATGCTCCGAAAGCACTACAAGTTCCAATTCTAACCCAGA
AAATCAAATCGAAACGGTCATGGTTATATGTCCCGATACTCGTGACAAGAAGGAGGAAAC
TGTTGACCAGTATTTAGCTTAATTTAACCAGTGCGTATTTGAACATGTTTTCTAAACGTC
AAATATGATTATATAACCTAATTCATAATGAACCACATATAAAGAGCACCCTCATGTAGA
CTGCAAAGATAATGTTGAAAATAGTGCTAATGGCAACTCACTGTTCTATCTGAAGCATCG
AGCTGAGATATCTGACCCATATGTACTTCCATCTTTATAGTTTCCTCATTCATTCCTTTT
ATCCTTAATCTTCAATGTAGTTTCCGTTTTGCAACCAAAATTCCGAGAAATCTAGGATTT
AAGTTTAAGGTTCGTATAAATTCCACATAACGAACAACAGTCTCGAAATGAACTAACCAT
AATATTAGGTTTCAGAGGATATTTGTTGATAAGAAAGTGGGTCTACATCAGAGACTGAAT
TAGCAACAGTTTTGAGAAAGCTTTTGGGATCTTTGGTTCCCCAATGTGATGTTATGGCAC
ACACGGAAATTGAATTGAATGGGAATGCTAAGAGCAAGAGAGCATGCGAAACTTGTAAGA
GGAGGAAGAAACGTTGTTCCGGTGGTTTACCTTGTGAGTACTGTGTAAAGATTGGAAATC
CACAAGGATGCGAGTATAAGACGAGGTTGACGAAGAAGAATGTGAAAGTTTCAGAGAGAT
ATATTGCTTCTTTGAAATCTAAGATTCGAATATTGGAGAACAGATTAGCTACTTTAGATG
GGACTAAAGACAGTTCAAAACCGGTAGAGGAGTTCATAGGTGAAGAGAACCCATTAATAG
AGACTATCACCAGCCCTTCCGAGGAAAAAGAGCATCAGAGTCTTTTCCAAAATAATCACA
TGAGAAGCTCTGATCTGTTCGATGTTAAGATTTATGATAAGAGTGAACGAAAACTACAGA
TGAAGTACTCAGGAGATTCGGCATGTTTAAACTTCTTGAGGAGAATTCAGCACACTCTTT
TGAGTTCAGCTGGAATGGAAAAATTAGATCAAGACCTTACCACTAAGCATATTGAATTTG
CA
>RGYDA0034 Genomic segment corresponding to mRNA: XM_453043 Kluyveromyces lactis NRRL Y-1140, KLLA0C18909g predicted mRNA.
GGATCCGGCGAGTCACGTGACTGCATCACGTGACTGTTAATATACGAGATAGGGAAGTAC
AAATAGAAGAGAAGAATCAATCTTATGCCAACTCATGGGATGATTAGGCATCATATAATG
GAAAGGCGATGATGGAGAGAGAACGAGCAATACTCACCATACAACGGTGTAATAATAAAT
AGTCAACTGATGTCAGATACAGATAATATGAGTGAGTAACGCTGGCTAAACAGACTCCTG
GCACAACAAATCCTGTAAGGTATAATATAATATGGTAGTCACTTTCCCATATGTTTCATA
GTGAAACAACGGTTGGATCTGTTTCATCTTGAAACTGACAATTCCTTACCCTACTCATGA
TATTTGTCCCCTCTCCACATGTAGGCCTCTCTGTCTTTTGCCTTTGTCTCCCTGTGTCTC
TCACACTGTTTCCACAGTTTCCAAGTGGATCGCCCATGGGTGCGCTCTGCATGTCGGTCA
CGTGCCCAAAAATGCAGAAGAACATTAATTTTCCAAAAAGGCTAAAGCCTTAAAGGGTAA
AAATTGAGAGAAAGAGTCTCGAGAAGTCATCGCCGTGTGGTTTCTACCTCCACACTGTGT
TCACAGCATGTAATTTCCGTGTCTTCAAACTATCCATCAGTCAGTTGCCCCACTTTCATC
ATCAGTACCATAAGTTACCGTTCCGCAAGTACTCTAAGTGCTACCGTGAGATACCAGCGC
AAAACTTACTTTTAAGGTCTTCTGCGGGACGGAATCTTTAGATCCATAGGGTCCATCGAG
ATAGCGGATAGGCAAATAGAGGCAAATAGAGGCTAAGGCGTTCCACAGTTCCGGTTTTGT
GATGCTTCATACATCGTCACTTGCTTTGCATATATATATATATATTTATATATAAGAGTA
GCTCTTGAAGCATCAAGGTACTCACTGTTGGATTTCATGAATTATCTGAAGTTCAGAAGA
AAGGAAAATAAAGAAGCAAACGTAAGTGAATCTTTGCAGCATGGAACCGGTTTTCTCTCA
AGGTGTTGGGTATGGTGTCGTAATTGGTGTTGGTTTGTTCTTCGCCGTGGTGATGAACAT
CGTCACTTATCTACAAAACAGATTCTTCTCGAATAAATCATCACAGGCTGATGAATTTAC
CGCTGCTTCAAGAAATGTGCCATTAGGTTTGATGGTCGTTTCTATCGTCAGTTCTTGGTG
TTGGTCGTTGACTTTGTTGCAATCTGCCACTGAGTCGTATAATTATGGTATATCTGGGAG
TTATTTCTATGCTGTTGGTGGGTTGATCCAAGTGTCAGTCTTCAGTATAGTTGCGTCAAA
AGTTAAGGCAAATGCAAACTTGGTTACTACGTTTCCTGAAGCTGGTTATTTGAGATTCGG
TAATGCAGGACATTTGGCTTTCCTATGGTGTGGTATGGTTTGTAACACTATTGTTAGTGC
TTGTATTCTATTAGGAGGTGCTGCTGTCATCAACGCTATCACTGGGATGAATACTTATGC
TGCGTTGTATTTATTACCTTTGGTGTGTGCCATTTACGTGTATTTCGGTGGTCTAAGAGC
TACCTTCATCTCTGATGCCTTGCATACTTTCCCATTGTTGGTGTTTTTGATCATCTTTGT
ATTTGTCATTTATGGTGGTGGTTCCAGTATCATTGGGTCTCCAGGTAAGATGTGGGATCT
TCTAACCGAAGTGGCTAATAAGAATCCGGTCTCAGATAATTATCACGGTTCCTTTTTAAC
TTTCAGATCCAAAGATGGTGGTATCTTCCTGTTCATTTCCATTATCACTGGGTTTGGGCT
TGTTGTCCTAGATCAAGCTTATTGGTCAAGAGCCATTGCTGCCCAACCTCTGAAGACCTC
AAAGGCTTATTTCATCGGTGCCGTGTCCTGGTTCGTTATCCCATGGACTATGGGTCTATG
TTTGGGTTTAGCAGCCAGAGCCACCTCGATTTTACCTGGATTCCCACCATTGAGTGATTC
TGAAATTTCTTCTGGTTTATCAGCTGTGGCAGGTGCCTCTCACCTTGTCGGCCATGCAGG
TACTGGTATGATTCTACTCATGATCTTTTTGTCAGTGACTTCCTCATTCTCTGGTGAGTT
GATCGCTACTTCAACTTTGCTATCTTACGATGTTTACAAGAAATACATTAAGCAAAACGC
TACTCCTCATGAAGTTTTGCTAGTCTCTAAGATCGGTGTCTTTTTCTGGGCCATCTTTGC
TGGTAGTATTGCCAGTATCTTCCACAGAATCGGTATTTCTATGGGTTGGTTGTTTAACTT
CTTGGGTTGTGCAACTGCAAGTGGTGTTTTCCCAGTGGCTTTGACCTTCACATGGAACAG
GTTGAACAGATGGGGTGCTGTGAGTGGCTCCATTGGAGGTATGATCTTGGCCATCATTGT
GTGGTTAGTCACTTGCAAATGTTACTTGGGCGAAATCAACGTCGATAACTTGGCCAACAG
ATGGGTTTCATTCGCCGGTAACGCTACCGCATTGTTCATGGGTGGCATCCTATCCATTGG
TCTTTCTTTGATCTGGCCAGATGATTTCGATTGGAATAGCATTAGAAACAAAACTATCTT
AACTGAACATCTAGACAGTGATTCATCATCTTCAGCCGCTCCATCAATTGTACAAGAGGA
GAACAGTAACGAGAAGGAGTTGTACGAAGTTAAGGGTGGTGAACCGTTAAATGAAACTTT
TACTCATGAGAGGGACTTGGATCTACCTCAGGAGGAAGAAATTCCATTAGCGAAATTGAA
AAGACAGTTCAAGGTCTTCTCCATATTGTCCATCTCTTTTGCTCTCACCTTTGCTATTCT
AATCCCAGTTCCTCAGATTGCAGCCCCATATGTTTACAGTAAGAAATTCTTCACTTTTGT
CATTGCAGTCAATATCATTTGGTTATTCGGTACGTTCTTTGTCTGTGTTATATTGCCATT
GTTCGAATCAAGAAGATTCCTGAAGAAGCTTTTCCTACATATCACAGGCATTAAAAAGGG
CCACTTCGGTCCTGAACCTGAGCCTGCAGTTGTAGAAACAGCCGTTGATGAATCCTATGT
CGATGTCGAGAAACGTTGATGTTTTTTTTTTCCTGTAATATATTCAATTCACGTACATAT
ATTTAAATATAGATACATACTCTTATCATTTCATGTCTTGCATAGTCTTTTTAATATTAA
ATTAAAATAATCATTTCATGGCTGTTGTACAACGATAGCAGTACCTTCTTTGGCGGCTGA
TTCAAGGAACGCAGCAACAATTGCCAAATGATGGAATGCCACTCTAGGAGAACCCTTAAC
GATAGATTTGTCCTTCTTTGAGACGGCTTCATAGAAGTTTTCGAATTCTGCTTCCACACC
AAAGAAAGGTTGTTCCTTAACTTCCACGGTTTCCTCCTCAGCTTCTACTTCTCCCGTAGA
ACCGATCATAGTCTTGATCGTGGTACATGTACGAGCATTGATGTTCATAGTGACAGACCC
ATTCAAACCGTAAACCTTCAAAAAGACACTCTTCTCAGTGGCACCGAATGCAGACCCATA
TGTAAACGTACCTATAACATCCGAGTCTCTGAGCTTTACGCTGGAAAACACTATATCGTT
AGTACCAGATTCCTTTCTCAATTGGTTAGAAAACGCAGCAATGCTACCGATGTCCCCCAA
TAGAGTAGTCAACAACGCAAGTTGATGAACACCACCGTCGGACAAAAACCCACCAATGTG
TTCTGGATGTTTTCTCCAACTGGTAGCCAGGTATTCACTCGATGGATAGAAGGGACCAGT
GGAATTGTAAGTGAACGCAGCAATTGGACCAATCTTAGCCAATTTCTCTTTCATTATTGG
CACACATTCTAAATGTAACCAATTCTCTGCGATAGCAACTGGAAGCTCGGTAGATTCAGC
CAATTGAACCAATTTCTTAGCCTGTTCCAAGTTAGCTTCAATCGGCTTTTCCAAGATCAC
CGGTTTACCAGCTTCTACACTCTTCTTCGCAGTCTCATAGTTGAATTGAACAGGAACCAT
CACATCCACTACGTCAACGGAATCATCTTGCAACAAATGGTCCAAATCTGCGTAAACTT
>RGYDA0035 Genomic segment corresponding to mRNA: XM_453042 Kluyveromyces lactis NRRL Y-1140, KLLA0C18887g predicted mRNA.
GTGAGAATCTGCCTTAGCTTGGCTGGTTTCATGTACGGTGGAACCCTCGATAGGTAAACC
ACACCGGTCTTGTGTTTCGTCTTCTTATCGCTCTTAAGCTTTTTGAGTCGTCTCTGCTTT
TCTTTCTCTATCTGCTGTTCTGTGAGTTGTACTACCTTATCCTCCGGTTCTTCTTCATCC
TGTACTTCCTCGTCCTCTTCCTCTTGCTCTTCCTCGTCCTCTTCTTGATCAAACTGAATC
ACATTCTTCTTCGCATCCTTCCCAGTGATCAACACTTGGTTGTCCTCTTCTTCGTCTGAC
GCAAAATCATCCACATCGCTGTACTCCTTGCTCATCGTGTTATTGTTGTCCTTAGTTAAC
CTGCTGAACCTTGTGGTCTGTTGTCTCTTCTCTCATGTATATGGTTCATCTCATCTCATC
TCATCTCATCGCTTTAGTTCCAAATTTTTCAGTATGGCACTCACTGTACAGAAGAAATGG
GAACCAATCGTACTGGACGACGGACCGATACCACAATGAAGTAACGGGTCTGTAGCCGGT
GTTTGCAGCCTGTATGGCCGGAGATCGCGAACTTGATCCATGTCTGCTCTTGCTGCACGC
TTGAGCAGCTTTCTCAGTGAGGTGTGCAGGTCTTACATACATATTCTATATAGAAACGGC
TTAAAACTACGTCAAAGCAGGAACCTCCCCACTCTCTTGGCGTAGTTCCCTCCGCTTTGC
TACCAGAGTTGCCATTGCCATTGCTCATTGCCATTGACATTGCCGTTGTCGTTCCACTGT
TATCCGGTTTGTGACAACTGGTGACTGGATTAATAATAACCCGACACGAATGGCAAGAAA
CCGGAAAAACCTTGTCCGTTCGAGAGATTAATCCAGATATATAAAGGGGAAGTGCTTCCG
ATATAGATGAACAACACATGTATCCTTGATCTAATTGGCTTGACTTGTTGATTTATAGTC
GCCCCAATACAAACAACACACACTCGATATATTTTACAATATGTCTGCACCTTTAAACGT
TGGTATTGTAGGTACCGGTATCTTTGCAAGAAACAAGCACTTGCCCACTTTCCAACAGCA
CAGCGATAAGTTCAAACCAGTCGCATGTTTCAACAGGACCAAGAGTAAAGCAGATGCGTT
TGCTGTCACTGCTGGTATCGAGGAGTCTAAAGTTTACGCAGATTTGGACCATTTGTTGCA
AGATGATTCCGTTGACGTAGTGGATGTGATGGTTCCTGTTCAATTCAACTATGAGACTGC
GAAGAAGAGTGTAGAAGCTGGTAAACCGGTGATCTTGGAAAAGCCGATTGAAGCTAACTT
GGAACAGGCTAAGAAATTGGTTCAATTGGCTGAATCTACCGAGCTTCCAGTTGCTATCGC
AGAGAATTGGTTACATTTAGAATGTGTGCCAATAATGAAAGAGAAATTGGCTAAGATTGG
TCCAATTGCTGCGTTCACTTACAATTCCACTGGTCCCTTCTATCCATCGAGTGAATACCT
GGCTACCAGTTGGAGAAAACATCCAGAACACATTGGTGGGTTTTTGTCCGACGGTGGTGT
TCATCAACTTGCGTTGTTGACTACTCTATTGGGGGACATCGGTAGCATTGCTGCGTTTTC
TAACCAATTGAGAAAGGAATCTGGTACTAACGATATAGTGTTTTCCAGCGTAAAGCTCAG
AGACTCGGATGTTATAGGTACGTTTACATATGGGTCTGCATTCGGTGCCACTGAGAAGAG
TGTCTTTTTGAAGGTTTACGGTTTGAATGGGTCTGTCACTATGAACATCAATGCTCGTAC
ATGTACCACGATCAAGACTATGATCGGTTCTACGGGAGAAGTAGAAGCTGAGGAGGAAAC
CGTGGAAGTTAAGGAACAACCTTTCTTTGGTGTGGAAGCAGAATTCGAAAACTTCTATGA
AGCCGTCTCAAAGAAGGACAAATCTATCGTTAAGGGTTCTCCTAGAGTGGCATTCCATCA
TTTGGCAATTGTTGCTGCGTTCCTTGAATCAGCCGCCAAAGAAGGTACTGCTATCGTTGT
ACAACAGCCATGAAATGATTATTTTAATTTAATATTAAAAAGACTATGCAAGACATGAAA
TGATAAGAGTATGTATCTATATTTAAATATATGTACGTGAATTGAATATATTACAGGAAA
AAAAAAACATCAACGTTTCTCGACATCGACATAGGATTCATCAACGGCTGTTTCTACAAC
TGCAGGCTCAGGTTCAGGACCGAAGTGGCCCTTTTTAATGCCTGTGATATGTAGGAAAAG
CTTCTTCAGGAATCTTCTTGATTCGAACAATGGCAATATAACACAGACAAAGAACGTACC
GAATAACCAAATGATATTGACTGCAATGACAAAAGTGAAGAATTTCTTACTGTAAACATA
TGGGGCTGCAATCTGAGGAACTGGGATTAGAATAGCAAAGGTGAGAGCAAAAGAGATGGA
CAATATGGAGAAGACCTTGAACTGTCTTTTCAATTTCGCTAATGGAATTTCTTCCTCCTG
AGGTAGATCCAAGTCCCTCTCATGAGTAAAAGTTTCATTTAACGGTTCACCACCCTTAAC
TTCGTACAACTCCTTCTCGTTACTGTTCTCCTCTTGTACAATTGATGGAGCGGCTGAAGA
TGATGAATCACTGTCTAGATGTTCAGTTAAGATAGTTTTGTTTCTAATGCTATTCCAATC
GAAATCATCTGGCCAGATCAAAGAAAGACCAATGGATAGGATGCCACCCATGAACAATGC
GGTAGCGTTACCGGCGAATGAAACCCATCTGTTGGCCAAGTTATCGACGTTGATTTCGCC
CAAGTAACATTTGCAAGTGACTAACCACACAATGATGGCCAAGATCATACCTCCAATGGA
GCCACTCACAGCACCCCATCTGTTCAACCTGTTCCATGTGAAGGTCAAAGCCACTGGGAA
AACACCACTTGCAGTTGCACAACCCAAGAAGTTAAACAACCAACCCATAGAAATACCGAT
TCTGTGGAAGATACTGGCAATACTACCAGCAAAGATGGCCCAGAAAAAGACAC
>RGYDA0036 Genomic segment corresponding to mRNA: XM_453041 Kluyveromyces lactis NRRL Y-1140, KLLA0C18865g predicted mRNA.
TTCTTAGCCTGTTCCAAGTTAGCTTCAATCGGCTTTTCCAAGATCACCGGTTTACCAGCT
TCTACACTCTTCTTCGCAGTCTCATAGTTGAATTGAACAGGAACCATCACATCCACTACG
TCAACGGAATCATCTTGCAACAAATGGTCCAAATCTGCGTAAACTTTAGACTCCTCGATA
CCAGCAGTGACAGCAAACGCATCTGCTTTACTCTTGGTCCTGTTGAAACATGCGACTGGT
TTGAACTTATCGCTGTGCTGTTGGAAAGTGGGCAAGTGCTTGTTTCTTGCAAAGATACCG
GTACCTACAATACCAACGTTTAAAGGTGCAGACATATTGTAAAATATATCGAGTGTGTGT
TGTTTGTATTGGGGCGACTATAAATCAACAAGTCAAGCCAATTAGATCAAGGATACATGT
GTTGTTCATCTATATCGGAAGCACTTCCCCTTTATATATCTGGATTAATCTCTCGAACGG
ACAAGGTTTTTCCGGTTTCTTGCCATTCGTGTCGGGTTATTATTAATCCAGTCACCAGTT
GTCACAAACCGGATAACAGTGGAACGACAACGGCAATGTCAATGGCAATGAGCAATGGCA
ATGGCAACTCTGGTAGCAAAGCGGAGGGAACTACGCCAAGAGAGTGGGGAGGTTCCTGCT
TTGACGTAGTTTTAAGCCGTTTCTATATAGAATATGTATGTAAGACCTGCACACCTCACT
GAGAAAGCTGCTCAAGCGTGCAGCAAGAGCAGACATGGATCAAGTTCGCGATCTCCGGCC
ATACAGGCTGCAAACACCGGCTACAGACCCGTTACTTCATTGTGGTATCGGTCCGTCGTC
CAGTACGATTGGTTCCCATTTCTTCTGTACAGTGAGTGCCATACTGAAAAATTTGGAACT
AAAGCGATGAGATGAGATGAGATGAGATGAACCATATACATGAGAGAAGAGACAACAGAC
CACAAGGTTCAGCAGGTTAACTAAGGACAACAATAACACGATGAGCAAGGAGTACAGCGA
TGTGGATGATTTTGCGTCAGACGAAGAAGAGGACAACCAAGTGTTGATCACTGGGAAGGA
TGCGAAGAAGAATGTGATTCAGTTTGATCAAGAAGAGGACGAGGAAGAGCAAGAGGAAGA
GGACGAGGAAGTACAGGATGAAGAAGAACCGGAGGATAAGGTAGTACAACTCACAGAACA
GCAGATAGAGAAAGAAAAGCAGAGACGACTCAAAAAGCTTAAGAGCGATAAGAAGACGAA
ACACAAGACCGGTGTGGTTTACCTATCGAGGGTTCCACCGTACATGAAACCAGCCAAGCT
AAGGCAGATTCTCACAAGATTCGGTGAAGTGGACCGTCTGTTCTTGAAACGTGAAGAGGA
GCACAAGCACCAGCAGCGTGTCAAGAGTGGTGGGAACAAGAAAACGATGTTTGAAGAAGG
TTGGGCCGAGTTTATCAGAAAGAAGGACGCTAAACTGTGCGCATCGACTCTAAACGGTAA
TATTATCGGTGGTAAGAAGGGAAATTTCTACCATGACGACGTCATGAACGTTAAATACTT
GCCCGGGTTCAAATGGGCCGATTTGACAGAACAAATCGCTAGAGAAAACGATATCAGACA
AGCAAAGCTACAATTGGAAATCTCACAGGCCAACAAGTTGAACGCAGAGTTCATCCATAA
CGTAGAGAAATCAAAGATGGTCAACAAGATGAAACAGAGCAAGAAACGTAACCAACAAGA
ATCACAGCAGGTCGATGAAGAAGTTCGCAGGACTTTCAAACAGAGGAAAGTCGCTTCGAC
AAGAGCATCTGCTCCAGATTCTCAGAGACAATCCCAACCGCAATCGAAAGCACTCAACGA
TGTCATGCATAGTTTATTCTAAGATGACTATATAACACATATATAAAGCATATAGCCAAG
CCAAAAGCCCTACAGAGAGTACAACTCATCGCCTGCCATTCCCATGGTCAAAGATCAGGT
TTCTTTTTCATTCCCATAGTGTAAGAAAAAGTGAAAAGAAAAAATTTTCCAGCTCATCTC
ATCTCATCTCATGAATTGGAACAGGAACAAAGGCAGGTTCATCAGTGGTTTGTTTCGATT
CAGGTTGATCTCAGTCCAGGCAAGAGACATTCAGTTACTTATTCTTCCATCTGTTTGAGT
TTTCGATCGAAATTGAACGTGTTCGTTACCACAAAGAACGAACAAACGAACGAACCAAAG
GAAACCTAATTGAAATCTATACCAAGGCACAATGGGTACCGGTAAGAAGGAAAAGCAAAG
GAGAATCCGCGAAGGTAATACCAAGGATGGTAACCTTCGTGTGAAGGGTGAGAATTTCTA
CAGGGACACCAAGAGAGTGCAGTTTTTGAACATGTACAAAGGTGGTAGATCTGTTCGTAA
TGCAAAGGGTGACATTATCAAGGCTGCTCCGTTGCAGGATACTGCTGCTCCAACAGCAAG
AGTGGCTCCTGACCGTAGATGGTTTGGTAATACCAGAGTTATTTCTCAGGATTCATTGAG
CCATTTCAGAGAAGCTTTGGGCGAGAACAAGCGTGATTCTTATCAGGTGCTATTGAGAAG
AAATAAACTTCCGATGTCGTTGTTGAACGAAAAGGATTCCGCTGAATCTCCAACGGCAAA
GATTTTGGAGACAGAGCCCTTTGAACAAACTTTTGGGCCTAAGGCTCAGAGGAAGAAACC
AAGAATCGCTGCGTCGTCGTTGGAAGAGTTGATTTCAAGTACTTCTACCGATAATAAGAC
TTTTGAAGAAAAGCAAGAATTGGATTCTACTCTGGGGCTTATGGGTAAGCAAGAGGAAGA
AGACGGTTGGACGCAGGCAGCAAAGGAAGCCATTTTCCACAAAGGTCAGTCGAAACGTAT
TT
>RGYDA0037 Genomic segment corresponding to mRNA: XM_453040 Kluyveromyces lactis NRRL Y-1140, KLLA0C18843g predicted mRNA.
GAAGACGAAACACAAGACCGGTGTGGTTTACCTATCGAGGGTTCCACCGTACATGAAACC
AGCCAAGCTAAGGCAGATTCTCACAAGATTCGGTGAAGTGGACCGTCTGTTCTTGAAACG
TGAAGAGGAGCACAAGCACCAGCAGCGTGTCAAGAGTGGTGGGAACAAGAAAACGATGTT
TGAAGAAGGTTGGGCCGAGTTTATCAGAAAGAAGGACGCTAAACTGTGCGCATCGACTCT
AAACGGTAATATTATCGGTGGTAAGAAGGGAAATTTCTACCATGACGACGTCATGAACGT
TAAATACTTGCCCGGGTTCAAATGGGCCGATTTGACAGAACAAATCGCTAGAGAAAACGA
TATCAGACAAGCAAAGCTACAATTGGAAATCTCACAGGCCAACAAGTTGAACGCAGAGTT
CATCCATAACGTAGAGAAATCAAAGATGGTCAACAAGATGAAACAGAGCAAGAAACGTAA
CCAACAAGAATCACAGCAGGTCGATGAAGAAGTTCGCAGGACTTTCAAACAGAGGAAAGT
CGCTTCGACAAGAGCATCTGCTCCAGATTCTCAGAGACAATCCCAACCGCAATCGAAAGC
ACTCAACGATGTCATGCATAGTTTATTCTAAGATGACTATATAACACATATATAAAGCAT
ATAGCCAAGCCAAAAGCCCTACAGAGAGTACAACTCATCGCCTGCCATTCCCATGGTCAA
AGATCAGGTTTCTTTTTCATTCCCATAGTGTAAGAAAAAGTGAAAAGAAAAAATTTTCCA
GCTCATCTCATCTCATCTCATGAATTGGAACAGGAACAAAGGCAGGTTCATCAGTGGTTT
GTTTCGATTCAGGTTGATCTCAGTCCAGGCAAGAGACATTCAGTTACTTATTCTTCCATC
TGTTTGAGTTTTCGATCGAAATTGAACGTGTTCGTTACCACAAAGAACGAACAAACGAAC
GAACCAAAGGAAACCTAATTGAAATCTATACCAAGGCACAATGGGTACCGGTAAGAAGGA
AAAGCAAAGGAGAATCCGCGAAGGTAATACCAAGGATGGTAACCTTCGTGTGAAGGGTGA
GAATTTCTACAGGGACACCAAGAGAGTGCAGTTTTTGAACATGTACAAAGGTGGTAGATC
TGTTCGTAATGCAAAGGGTGACATTATCAAGGCTGCTCCGTTGCAGGATACTGCTGCTCC
AACAGCAAGAGTGGCTCCTGACCGTAGATGGTTTGGTAATACCAGAGTTATTTCTCAGGA
TTCATTGAGCCATTTCAGAGAAGCTTTGGGCGAGAACAAGCGTGATTCTTATCAGGTGCT
ATTGAGAAGAAATAAACTTCCGATGTCGTTGTTGAACGAAAAGGATTCCGCTGAATCTCC
AACGGCAAAGATTTTGGAGACAGAGCCCTTTGAACAAACTTTTGGGCCTAAGGCTCAGAG
GAAGAAACCAAGAATCGCTGCGTCGTCGTTGGAAGAGTTGATTTCAAGTACTTCTACCGA
TAATAAGACTTTTGAAGAAAAGCAAGAATTGGATTCTACTCTGGGGCTTATGGGTAAGCA
AGAGGAAGAAGACGGTTGGACGCAGGCAGCAAAGGAAGCCATTTTCCACAAAGGTCAGTC
GAAACGTATTTGGAACGAATTGTACAAGGTTATCGATTCCTCCGATGTCGTCATCCACGT
ATTGGATGCTAGAGATCCTTTGGGGACTCGTTGTAAATCGGTGACTGATTACATGACCAA
TGAGACTCCTCATAAACATTTGATATACGTCTTGAACAAGTGTGATCTTGTTCCTACATG
GGTTGCCGTATGTTTTAAACTTTCTTTTTAATCTTCAGTGATTACTACTAACCGATTATA
CTTTCTAACTGGGAGTGAATACCACAGTATCTTGAGAATACCAAAATTCTTTGTCAGGGT
GTTTCTGCGTACATTCTAGTACAACTTACACATACAGAAGGGCCTGTTACAGTTTTGGAA
GAGCAATACTACCCACCCTCGATCTATCCATCGTTTTGATGGAGTCATGGTTGAAACCTA
GTTGAACAATCTTCGTTTTGAGGATATATCAGCGCTTTTATTTCGGGTACGGAGGAACTT
AAGAGTTGAGCTTTGGATCTGAAAAGAATTATTATGCCATGGCTCGTAGTAAAGAACCTC
ACATCACCACTAATATACTCAATACAGCATGGAGTCAACCCCCAGTAGAAAGCATAATTG
GTTATTGATTCACATATGTGATTACAATTTTACTAACACGATTTTCCCTATTTTTGATTC
TCAACAGGCAGCATGGGTAAAACATCTATCGAAGGAACGTCCCACATTGGCATTCCATGC
CTCTATTACCAATTCATTTGGTAAGGGTTCGTTAATTCAACTTCTACGTCAATTCTCACA
ACTGCATAAGGACAGACATCAAATCTCTGTTGGGTTCATTGGATATCCAAACACCGGTAA
ATCCTCAATCATCAACACTCTAAGGAAAAAGAAGGTCTGTCAAGTGGCACCTATTCCTGG
TGAAACTAAGGTGTGGCAATACATAACTTTGATGAAGAGAATCTTTTTAATCGATTGTCC
CGGTATTGTACCGCCATCCAGCAAGGACAGTGAAGAGGATATTCTATTCAGAGGTGTGGT
AAGAGTTGAACACGTTTCGCATCCTGAACAATACATTCCAGGTATTCTAAAACGTTGTAA
GAGACAACATTTGGAAAGAACCTATGAGATCTCCGGATGGAAAGACTCTGTAGATTTCAT
CGAAATGATTGCAAGAAAGCAAGGTAGACTATTGAAAGGTGGTGAACCAGATGAAAGCGG
GGTATCGAAACAAATCTTGAACGATTTCAACAGAGGTAAGATCCCATGGTTCGTACCACC
ACCAGAGAAGGACAAGATTGAGGAAAAGGAACCTGGTGATAAGAAACGTCCTGCAGAGGA
AAATCAAGAAGATCAAGAAGAGGAAGAGAAGGAGCAAGAGGAACAAGAAGAACCTGTTTC
TAAAAAGGCCAAAAAGGAATAAACCAAACACTTCCTCAATATTTAATTCTCTCCAGACAC
GGGCATCGCTTTATATATAGACACACCATATACAATCTTATCGGATCTATCGTTTTTGTA
CATTAATATCAATCGGATGACTTAGGCTAAGTCTTGCACATAGAAATTTATTAAATAAAT
AGTAGAAAGGCTGGATAACACCGAACGTTGTGAAGCATGCAGATCAGGGGCAGAAACACT
GGACAATGGACCCATTCGGGTCCACTGTCCATTGAGAAGTGGTGCCAGTGGTAATATCAA
CACCGTACACAATGACATTTCCCTCGAAAATTCTGTTTCTGCCAAAGAGGAACGAAACAG
GAAAGCCTTTAGCATTAGATAAGGAAGAGACAGAGACATATATGGTTGGAATACGATTCA
ATTCTGATTTAAGAGTTGTCATTTAGGACTACTCCAGTAAGTACGATAGAATTTTAATGC
AATCTCTTAATAGTCAGCTCGGAGGATTGCCAAATTCGGAGCAATTTTTCGGGAAGGGCG
CTGTTCAGCAGCAAGGGCCAGTTGGGATGAACGGGATGCTTTTCTCCCCTTCTATGAATA
GTACTCGTATGATGCCTCAACAGTCGCAACAACCACATGTGCTGCATGGGCTTGAGAACA
ATGGGGGTCTTCAAAATTCGTACTTGTTGAAACAGAAGATGGATGTGGTAAACAGTGCTT
TTGGGCAGCAAAACAACTTACAGCAGCAGCAGCAACCGGGAAAAATGCCGTTGCCGAATA
ATGGGCAAGTTCCTATGATGATGCAGAACAGCATTTCCGGTGGTAACTCTAATAACAATA
CGATTCCACAGCAGATGCAATTTCCAATGCCGGTACAACAACAGGCAATGGGAAACGTGA
ACGGGCTTGATACAACACCATTACCTAATGCATCTCATACGCCAATCTCGTCTCCAGCGC
ATCTTTTGATCAGAGAAGTGTGGCAAAACAACGTAAACTTCGAGTTTGCCATAATCCGTA
AA
>RGYDA0038 Genomic segment corresponding to mRNA: XM_453039 Kluyveromyces lactis NRRL Y-1140, KLLA0C18821g predicted mRNA.
ACTCTAAGGAAAAAGAAGGTCTGTCAAGTGGCACCTATTCCTGGTGAAACTAAGGTGTGG
CAATACATAACTTTGATGAAGAGAATCTTTTTAATCGATTGTCCCGGTATTGTACCGCCA
TCCAGCAAGGACAGTGAAGAGGATATTCTATTCAGAGGTGTGGTAAGAGTTGAACACGTT
TCGCATCCTGAACAATACATTCCAGGTATTCTAAAACGTTGTAAGAGACAACATTTGGAA
AGAACCTATGAGATCTCCGGATGGAAAGACTCTGTAGATTTCATCGAAATGATTGCAAGA
AAGCAAGGTAGACTATTGAAAGGTGGTGAACCAGATGAAAGCGGGGTATCGAAACAAATC
TTGAACGATTTCAACAGAGGTAAGATCCCATGGTTCGTACCACCACCAGAGAAGGACAAG
ATTGAGGAAAAGGAACCTGGTGATAAGAAACGTCCTGCAGAGGAAAATCAAGAAGATCAA
GAAGAGGAAGAGAAGGAGCAAGAGGAACAAGAAGAACCTGTTTCTAAAAAGGCCAAAAAG
GAATAAACCAAACACTTCCTCAATATTTAATTCTCTCCAGACACGGGCATCGCTTTATAT
ATAGACACACCATATACAATCTTATCGGATCTATCGTTTTTGTACATTAATATCAATCGG
ATGACTTAGGCTAAGTCTTGCACATAGAAATTTATTAAATAAATAGTAGAAAGGCTGGAT
AACACCGAACGTTGTGAAGCATGCAGATCAGGGGCAGAAACACTGGACAATGGACCCATT
CGGGTCCACTGTCCATTGAGAAGTGGTGCCAGTGGTAATATCAACACCGTACACAATGAC
ATTTCCCTCGAAAATTCTGTTTCTGCCAAAGAGGAACGAAACAGGAAAGCCTTTAGCATT
AGATAAGGAAGAGACAGAGACATATATGGTTGGAATACGATTCAATTCTGATTTAAGAGT
TGTCATTTAGGACTACTCCAGTAAGTACGATAGAATTTTAATGCAATCTCTTAATAGTCA
GCTCGGAGGATTGCCAAATTCGGAGCAATTTTTCGGGAAGGGCGCTGTTCAGCAGCAAGG
GCCAGTTGGGATGAACGGGATGCTTTTCTCCCCTTCTATGAATAGTACTCGTATGATGCC
TCAACAGTCGCAACAACCACATGTGCTGCATGGGCTTGAGAACAATGGGGGTCTTCAAAA
TTCGTACTTGTTGAAACAGAAGATGGATGTGGTAAACAGTGCTTTTGGGCAGCAAAACAA
CTTACAGCAGCAGCAGCAACCGGGAAAAATGCCGTTGCCGAATAATGGGCAAGTTCCTAT
GATGATGCAGAACAGCATTTCCGGTGGTAACTCTAATAACAATACGATTCCACAGCAGAT
GCAATTTCCAATGCCGGTACAACAACAGGCAATGGGAAACGTGAACGGGCTTGATACAAC
ACCATTACCTAATGCATCTCATACGCCAATCTCGTCTCCAGCGCATCTTTTGATCAGAGA
AGTGTGGCAAAACAACGTAAACTTCGAGTTTGCCATAATCCGTAAAATGATCGAGCAATA
CAAAGTTATTTCTATAAGCACCGAGTTTGTCGGTACGATAGCGAGACCCATTGGGAATTT
CCGCTCAAAGACAGATTACCATTACCAGACGATGAGATCCAACGTGGATCTACTAACCCC
AATCCAGATTGGACTTTCGTTAAGCGATTTACAGGGGAATAAACCAGACAACTTCCCATC
CACATGGCAATTCAACTTCCATTTCGACGTAACAAAGGAGACCGTGAATTCGGAATCGTT
AGAACTATTAAAGAAATCCGGTGTCATCTTGGAGAGACATCAACAGAACGGTGTTGATTT
CGACGAGTTTGCTCAGTTGATGATGGATTCCGGGTTATTGTTGAACGATGAGGTCACGTG
GATCAGTTACCATGCAGCATACGATTACGGGTTCTTAATCAACAGGCTCATGAACACAAA
CATGCCCAACAACAAAGAGGACTTCGAATGGTGGGTTCAGAAATACATACCAACGTCGTA
CGATTTGAACCTAATTAACAAGTTAGTTCATGAGGTAACGCAACAACACCCACATCCACC
ACCATTACATCTATTACAAAGTCAACAGCAACAGCAACAAAACCAACAACAGCAATATAC
ACTAGAACTACTGGCTGACGAGTTGGGGATTCCGATCTTCCCATTGTTCAGCAGCGCAGC
GGGACAAAGTCTCTTGGCACTATTGGCATACACCCAACTCGGTAAATTGTCTTTGTACAA
ACTACGCAATGGAACAGATTTCAGTTACTACAAGAACCTGATCTACGGAATCACACAGGA
GTAATATATGTGATTTTTATGTGCCAGCCTTTCATATAGAGTATCATCAATAATGCATTT
ATGTATGTGAATATATATATATACATACACAATCATTCTTAAAATAGGGTATAAAAGGTG
GCTGACTAGCCACCGTCACTGAACTGAACTGATGCTGACCAGTGCGAAACCCACAGGTTG
CAAGAGCGCAACCTGTGTACTTCATTCACCTGGCATCTCGTGAGGCATGATTTCATAAGA
TGATTGACGAGTTTTCCATTAAAAAATTTTGAAAATTGACTCTTTACATATAATCACTAG
ATGCAAACATGCACATACTTTGCTTGTGAGGGGCGTTTCTTGTTGTTAGGGTGTCTATTT
GGTTCGCTTATCGGTTTTCATGCATTCATTAGAAACCAGACTTTAATCTTTAGCGATAAG
TTTGAAGCGTGAGGCACATATACGGTGTTCGTAGTGCTGAAATTTCCCGTGAGTCTGGAA
AAAAGCACCCATAGGAAATTAATACTTTTTTGTTATTGTATTCTAGTATACCCTATACTT
TCCTGCTTGAATATCCACCGTTAATACACTTGGATTAAAACGTTGTTAGAGCGTTATTAG
AGCGTGCTTTTCCCTTCTTTTTTTTTTTTTTGTTTGACAGTTTTATTTTTAATTCATTCA
AAGGTCTTTCTGATTGACAACGATTGACTGTATTGCATTCATTTCATACACTTTAGCATT
CCAATTTGATTTTTTGATACCCGCGATCGGTTTGAAATTGAGAGTTATCAAAGAATAGTT
GAATTCTTTTACAAGAACCAGTGTGTTTTTTCCTGTTTAGATTAATTTGATACAATCACA
TTTGGTTTGGAAAATATGACCACTTACGATGTGAAAGAGATCGGATATGCGTTCCTAAGG
ACGTACTATGAACGTATGCATAATGATCCATCGAAATTGTCGTGTTTATATTCTACCACG
GCGGAATTGACCCATGTGAATTATAATGAACCTATCAAGCATGA
>RGYDA0039 Genomic segment corresponding to mRNA: XM_453038 Kluyveromyces lactis NRRL Y-1140, KLLA0C18799g predicted mRNA.
TCTTCCCATTGTTCAGCAGCGCAGCGGGACAAAGTCTCTTGGCACTATTGGCATACACCC
AACTCGGTAAATTGTCTTTGTACAAACTACGCAATGGAACAGATTTCAGTTACTACAAGA
ACCTGATCTACGGAATCACACAGGAGTAATATATGTGATTTTTATGTGCCAGCCTTTCAT
ATAGAGTATCATCAATAATGCATTTATGTATGTGAATATATATATATACATACACAATCA
TTCTTAAAATAGGGTATAAAAGGTGGCTGACTAGCCACCGTCACTGAACTGAACTGATGC
TGACCAGTGCGAAACCCACAGGTTGCAAGAGCGCAACCTGTGTACTTCATTCACCTGGCA
TCTCGTGAGGCATGATTTCATAAGATGATTGACGAGTTTTCCATTAAAAAATTTTGAAAA
TTGACTCTTTACATATAATCACTAGATGCAAACATGCACATACTTTGCTTGTGAGGGGCG
TTTCTTGTTGTTAGGGTGTCTATTTGGTTCGCTTATCGGTTTTCATGCATTCATTAGAAA
CCAGACTTTAATCTTTAGCGATAAGTTTGAAGCGTGAGGCACATATACGGTGTTCGTAGT
GCTGAAATTTCCCGTGAGTCTGGAAAAAAGCACCCATAGGAAATTAATACTTTTTTGTTA
TTGTATTCTAGTATACCCTATACTTTCCTGCTTGAATATCCACCGTTAATACACTTGGAT
TAAAACGTTGTTAGAGCGTTATTAGAGCGTGCTTTTCCCTTCTTTTTTTTTTTTTTGTTT
GACAGTTTTATTTTTAATTCATTCAAAGGTCTTTCTGATTGACAACGATTGACTGTATTG
CATTCATTTCATACACTTTAGCATTCCAATTTGATTTTTTGATACCCGCGATCGGTTTGA
AATTGAGAGTTATCAAAGAATAGTTGAATTCTTTTACAAGAACCAGTGTGTTTTTTCCTG
TTTAGATTAATTTGATACAATCACATTTGGTTTGGAAAATATGACCACTTACGATGTGAA
AGAGATCGGATATGCGTTCCTAAGGACGTACTATGAACGTATGCATAATGATCCATCGAA
ATTGTCGTGTTTATATTCTACCACGGCGGAATTGACCCATGTGAATTATAATGAACCTAT
CAAGCATGACAAAGATTATTTAAACACCGTCAAGTTGATTGGTAAGGATAACATCAACAA
TTTCTTTACCAGAAACAGCAAGCGTGTACAGGATTTGAAGGTCAAGATTGATTCGTGTGA
TGTGCAATCTACTGGGTACGAGAGTTCTTCGATTCTGATATTGATATTAGGGGAGCTATG
CTGGACGGATTCACCATCTTACAGATTTTGTCAGTGCTTTATCCTGGAACCAGCAGAGTA
TAACAGTAAAGTCTACGATTTGAAAAACGATATCATTCGTTTCATTCCTGACCTTGCTCC
ATTAGTGAACCCAGACCAGCCAGTATCACCACCATCTGCTGTTGTTGTTGAAGCTGAGAA
TGAGAAGCCAAATGTCAACGGGGACGCAGCTCCTGTTTCTGTTCCTGTATCTGTTTCTCC
AGTAGTGGTAAAGGCAGCAGCGAAACCGGTTGAGATTGTCAAGCCAATTCCAACTGAGAA
GCAACAGCCCTCTACTGCTCCAACGGAAACAAAAGTGGAACAACCCCAAGCCGTTTCAGT
AAATAAAACTAAACCTAAGGAAAATGAGGCGATTGCGCCAGCTACTGCTCCTGCTGCTAT
TGCAGAAAAAGAAAAAGAAGACAAGGAAGACGAAGCACAAGCACAACCAAAAGAGCAAGC
GACTTCAGCATCAGCCACCCCAACCTCAACGACAACCCGTTCTGAATCGGTGCCCCCACA
AGAGGTTCCTGAAACAGAAGTCACCCCAAAGGCTGAACCAGTGAAAATGACTTGGGCAGG
CAAACTCAACAAGACATCTAAACTAACTACAAACTACATCAAGGTAGATCTTCCACAAAA
GAAGTCTAAAAGTCCACCTCCAAACGGATTCACCAAGTCAAACAAGAAAAGCAAGCAGCA
ATCGAAACCAATAGGCGACGTTATCATCCAAAACAGCAGCGGTTTCTACCCAGTATACGT
GGGTAACACAAATGGGTTGACCGCATCCGAACTTGAAAGAGCTCTAATAAAAGAATACGG
TGATGTCGTAAAAACCTCATTCCAAGATTCGTTCGCTGTGGTTGATTTCAGAGAAAAACC
TGCAAGAGACGCTGCCATCGATGCTCAACATTTAAAAGTCGGTGAAAGAGTTATTAATTT
AAACCCAAAGGGCGATAAAGCTTCTAAGTACAAAGCCAAGAACAACAGCAACAATAGTAA
TAGTAATTCTGGTAACACTAATCACAACACAAACGGCAACAGTTCACATAATTCCCCATC
ACCAGAACTCTCGTTAAACCAAGGTAATTCCACGCTTAAAAAGAGCTCAGTGAAATCCCG
TAATGACAAATCAAAGAACTAATCTCATGTACTTTAATCGTAAACCCAAATCATCTCAAA
CCTAAATGAAAGGCGTGATAAAACCATATTATAAAAAAAAAAACCATAAAAAAAATTAAC
TAAAACGATGAAACTATGAGTCGGGGAAAACTTGTTAAATATATCCGTATGTAACCTATC
CACATGTACATTTTATATATTTCCCTCTCACTATAAGCATATCACCGAAACATTATTGTT
GTCTTCCCTTTTTGTTCCTTCTTTCTCTAAGTCACAACCCTTTGAAGTTGGTTCGAGCTT
GATGAAATTTAAAGGAACAAAGATCTTCATGTGCACATCACAATGATAGAAAAGGTGATT
GGCAGAAAGATCAGTGCTGAAGCCAAGGGGACAGGTGAGGAGATACAACTCTAGGGTCAT
AGAAACCATCAGCTATGTTAGTTCCTCCAGCGAATTTCGGGATTCCCGAGGAAGGTATCT
ATCGATGCAGTAAACTTGAGACCATTAACCTATCATTTTTGGAGACTTTGAATTTAAATA
CGATCATATTCATCGGTGGTCAAATCCCGAGTAATTTCTTCAAAGAGTTCTTCGCCACTA
ACGGCATAGATTACTTTGTCATTAAGACCTCTGGTGATTCGAGTTCTTTGGTAGCCCCAG
ATCACAAAAAGCGTCAATCTTCTGCGAATCATGGTGAGACGAGACGGAAGAGTCTTTGTG
ATAACTGTCACTACAGTTACACACTCACGGACCAAGACGATTTGATGCTAATCAAGAGTC
AGAGCATCCGGCGAATATTCCGGATACTGTTAGATGTCTCGTACCATAACGTATTGTTAG
TGGATAAGACGTCCGCTGTGATTGGAATATTGAGAAAGATTCAGAAATGGGAACTATCCT
CGATAATCAGCGAGTACAGGCTATTCACAGGGAAGAACAAGAACTACTTTGCAGAGACGT
TTTTGGAATTGATAGATATACGGCTAATACAAGAAGAAGAGCAACCAAACCAGCAGGAAT
CC
>RGYDA0040 Genomic segment corresponding to mRNA: XM_453037 Kluyveromyces lactis NRRL Y-1140, KLLA0C18777g predicted mRNA.
GAACCAGTGAAAATGACTTGGGCAGGCAAACTCAACAAGACATCTAAACTAACTACAAAC
TACATCAAGGTAGATCTTCCACAAAAGAAGTCTAAAAGTCCACCTCCAAACGGATTCACC
AAGTCAAACAAGAAAAGCAAGCAGCAATCGAAACCAATAGGCGACGTTATCATCCAAAAC
AGCAGCGGTTTCTACCCAGTATACGTGGGTAACACAAATGGGTTGACCGCATCCGAACTT
GAAAGAGCTCTAATAAAAGAATACGGTGATGTCGTAAAAACCTCATTCCAAGATTCGTTC
GCTGTGGTTGATTTCAGAGAAAAACCTGCAAGAGACGCTGCCATCGATGCTCAACATTTA
AAAGTCGGTGAAAGAGTTATTAATTTAAACCCAAAGGGCGATAAAGCTTCTAAGTACAAA
GCCAAGAACAACAGCAACAATAGTAATAGTAATTCTGGTAACACTAATCACAACACAAAC
GGCAACAGTTCACATAATTCCCCATCACCAGAACTCTCGTTAAACCAAGGTAATTCCACG
CTTAAAAAGAGCTCAGTGAAATCCCGTAATGACAAATCAAAGAACTAATCTCATGTACTT
TAATCGTAAACCCAAATCATCTCAAACCTAAATGAAAGGCGTGATAAAACCATATTATAA
AAAAAAAAACCATAAAAAAAATTAACTAAAACGATGAAACTATGAGTCGGGGAAAACTTG
TTAAATATATCCGTATGTAACCTATCCACATGTACATTTTATATATTTCCCTCTCACTAT
AAGCATATCACCGAAACATTATTGTTGTCTTCCCTTTTTGTTCCTTCTTTCTCTAAGTCA
CAACCCTTTGAAGTTGGTTCGAGCTTGATGAAATTTAAAGGAACAAAGATCTTCATGTGC
ACATCACAATGATAGAAAAGGTGATTGGCAGAAAGATCAGTGCTGAAGCCAAGGGGACAG
GTGAGGAGATACAACTCTAGGGTCATAGAAACCATCAGCTATGTTAGTTCCTCCAGCGAA
TTTCGGGATTCCCGAGGAAGGTATCTATCGATGCAGTAAACTTGAGACCATTAACCTATC
ATTTTTGGAGACTTTGAATTTAAATACGATCATATTCATCGGTGGTCAAATCCCGAGTAA
TTTCTTCAAAGAGTTCTTCGCCACTAACGGCATAGATTACTTTGTCATTAAGACCTCTGG
TGATTCGAGTTCTTTGGTAGCCCCAGATCACAAAAAGCGTCAATCTTCTGCGAATCATGG
TGAGACGAGACGGAAGAGTCTTTGTGATAACTGTCACTACAGTTACACACTCACGGACCA
AGACGATTTGATGCTAATCAAGAGTCAGAGCATCCGGCGAATATTCCGGATACTGTTAGA
TGTCTCGTACCATAACGTATTGTTAGTGGATAAGACGTCCGCTGTGATTGGAATATTGAG
AAAGATTCAGAAATGGGAACTATCCTCGATAATCAGCGAGTACAGGCTATTCACAGGGAA
GAACAAGAACTACTTTGCAGAGACGTTTTTGGAATTGATAGATATACGGCTAATACAAGA
AGAAGAGCAACCAAACCAGCAGGAATCCCACGATACAGATTCTTCCACCGTGACTTCCCG
GATGGATAATCTTTCAGTGGAAGAAAAGCAACAGCAAGAACAGCAACAAATACAAACTGT
GCAAGAATCTGATCTATCCATGCCTCCGGAGTTACCTCAGCACATGATGAGCATGATCCA
TACGATGGAACTGAAACCAGAAGAGGATGCAAAGGAACATGAGCTTCCGATAAAACACTC
CAGGTCTGCATTAGGCATTTTCGGAAACAGATATCGTTTGGCATTCAACAAGAGAGAACG
CAATGAGTACACCTACTATCAGGCATCGAACGTTAAAAACGCATTTTCAATCGGAGTCCC
CACTGAAGAGGCATTGCCGAACTGGTTCAAGTTCCAAAGAGACATTTGGGATCAACAGCA
TGCCGTTGAAGAACACAATCACTACAAAGAGAGTATATTTATATGATGATGCTCTAAAGT
AATAAAAAAAAAACAAACACAGACACACGGCTGGTTACTGTTTCTGGCCTTCAAAATAGA
AAGGTTGTGAATAAGGTAAGAACGATTAAATTCTTGATCAACAAATCCACTCTGTGGCCA
GCCTCCTAACGCTTACAGGACGCTTTCGCATCATGTTGGAAAGAATTAAGAGTCGATATA
TGGGATTCGTTTACCATGGCTATCTAGAATAATACGTCACAGACATGGAGATAAAGTCCC
ATGCTGTTTAAGAAACAGAAAGAATATGTATGTGTACAAATATGTAATGTTGTAAAGTGG
TGATGAGATGAGATGGGATGCAATTCTGCTACGGACCTTTTTAAAGTGAAAAATTTTTGA
AAAATTTTTGTATGGGCGATGAGATGAGCTTTGAGATAAATACACGAAGTGTGTTCATGC
CCTAAGGGGGTATGCCAGTGGTGGTGGTGGTGGTAGTGGCCTACACGCCACTACCACCAA
CTTGATTTCCCCATACCTCAACGTAAATCACGTGCATACCAACGTACACTGACTATCCCA
TACATGTCTTCAAGTCTTTATCGGAACTCAGTTCCCTCCTCATCGAGCTTCATTCAGTTT
GTAGAATGACTAATAGATGGTGGGTTGTCCCCAGACCAGTGGTCCCCCCGTCTGGCTGTC
TGGCTGTCTAGCTTTGCCGTTTCGATTGTACCTCGGCTGTCGAAATTCCAATGGAATTTC
GCAAAACACATTGGTGAACCGGAACCTGTAAAATTCCATCTCAATGGCACATCGCTCGAG
ATGGATAACGACAGAGAGCAGGAATAGTGAGTTTTTGATGAGCTGCTACTACTGGTACTA
CTCTTGTTGATTTGATGATTTACTGACTTTTGTAATATATATATATATATATATATAGTG
ACTATATAAGTTGAGGTAACAGAATTGCAACCTGCTATCTTTCCTGCCATAATAGACAGA
TCATCATCTCTTCAAGAAAATACTCT
>RGYDA0041 Genomic segment corresponding to mRNA: XM_453036 Kluyveromyces lactis NRRL Y-1140, KLLA0C18755g predicted mRNA.
TCTTTCTCTATCGTCGTCTGATTTCCATTGTGTCTTTGAATCGATGGCCTTAATTAGATC
CTCTTTCTTTTCTGAAGCAGCACCTAAGTATTGTGCAAGAGCCTTGTTCCAAGGCTGTGG
AGAAGCAAACAATTCGTTTGGTTCGTCCTTTAGCATACCGATATCGACCAAAGCCTTCAC
GAATTCTGGGAAACCTTGATATCTTAGAGTACCTCTGATGACGGTATCAGCTTCTGGAAT
ATGGTACAATTCTTTGAACAAAGTGGAATCTCTGTTTGGGTAACATACGAAAGAGTAACC
TGGGTAGATGAAGTAAGGCTTAGCTGAGGCCATCAAATCTTCGGATGACACAGTCTCGAT
CTTACCATCTTTCCAGTACTTAGCACTGTTTCTCAATGCCAACAAGACACCTCTTGAAGA
CCAAGAGAACTTGTAACCCAATGGATTGTCAGAATCTTCTGGAGCTGGTAGACCACCACA
GTACGACACAAACGACTTGATCTTACCACCAACCTTGTGCACTTCGTCAATGGTCTTGAC
AGCGTACAAATGGTCGATACCAGGGTCCAAACCAATTTCGTTCATGACGGTGATACCAGC
TTCCTTGATAGCAGGTTCCAATTCTCTTAAGGCATCGGAAATGTATGAAGAGGTAACAAC
GTTCTTCTTCAATCTGATAGCAGATTGAACCACAGCTGGATGGTAAGTGTATGGGATCAA
TGAGATCACCAAATCGTGGTCAGCCAATGCAGCGTCCAATTGTTTTGGATCGGAAACGTC
CAATGAGATGGCATTAGAACCAGAAGCTTTGGCCAAAGCTTGAGCTTTGTTCAAAGTTCT
ACAAGCGACGGTGACTGAAATACCATCAGTAGCGGACAAAACGTCGACAACAGGTTGAGC
AACAAAACCAGATCCAAGAAGTAAAACTTTAGACATCGTTAATACGTTGGTTGCGATCAC
AGAAAGAGTATTTTCTTGAAGAGATGATGATCTGTCTATTATGGCAGGAAAGATAGCAGG
TTGCAATTCTGTTACCTCAACTTATATAGTCACTATATATATATATATATATATATTACA
AAAGTCAGTAAATCATCAAATCAACAAGAGTAGTACCAGTAGTAGCAGCTCATCAAAAAC
TCACTATTCCTGCTCTCTGTCGTTATCCATCTCGAGCGATGTGCCATTGAGATGGAATTT
TACAGGTTCCGGTTCACCAATGTGTTTTGCGAAATTCCATTGGAATTTCGACAGCCGAGG
TACAATCGAAACGGCAAAGCTAGACAGCCAGACAGCCAGACGGGGGGACCACTGGTCTGG
GGACAACCCACCATCTATTAGTCATTCTACAAACTGAATGAAGCTCGATGAGGAGGGAAC
TGAGTTCCGATAAAGACTTGAAGACATGTATGGGATAGTCAGTGTACGTTGGTATGCACG
TGATTTACGTTGAGGTATGGGGAAATCAAGTTGGTGGTAGTGGCGTGTAGGCCACTACCA
CCACCACCACCACTGGCATACCCCCTTAGGGCATGAACACACTTCGTGTATTTATCTCAA
AGCTCATCTCATCGCCCATACAAAAATTTTTCAAAAATTTTTCACTTTAAAAAGGTCCGT
AGCAGAATTGCATCCCATCTCATCTCATCACCACTTTACAACATTACATATTTGTACACA
TACATATTCTTTCTGTTTCTTAAACAGCATGGGACTTTATCTCCATGTCTGTGACGTATT
ATTCTAGATAGCCATGGTAAACGAATCCCATATATCGACTCTTAATTCTTTCCAACATGA
TGCGAAAGCGTCCTGTAAGCGTTAGGAGGCTGGCCACAGAGTGGATTTGTTGATCAAGAA
TTTAATCGTTCTTACCTTATTCACAACCTTTCTATTTTGAAGGCCAGAAACAGTAACCAG
CCGTGTGTCTGTGTTTGTTTTTTTTTTATTACTTTAGAGCATCATCATATAAATATACTC
TCTTTGTAGTGATTGTGTTCTTCAACGGCATGCTGTTGATCCCAAATGTCTCTTTGGAAC
TTGAACCAGTTCGGCAATGCCTCTTCAGTGGGGACTCCGATTGAAAATGCGTTTTTAACG
TTCGATGCCTGATAGTAGGTGTACTCATTGCGTTCTCTCTTGTTGAATGCCAAACGATAT
CTGTTTCCGAAAATGCCTAATGCAGACCTGGAGTGTTTTATCGGAAGCTCATGTTCCTTT
GCATCCTCTTCTGGTTTCAGTTCCATCGTATGGATCATGCTCATCATGTGCTGAGGTAAC
TCCGGAGGCATGGATAGATCAGATTCTTGCACAGTTTGTATTTGTTGCTGTTCTTGCTGT
TGCTTTTCTTCCACTGA
>RGYDA0042 Genomic segment corresponding to mRNA: XM_453035 Kluyveromyces lactis NRRL Y-1140, KLLA0C18744g predicted mRNA.
AAACACAGACACACGGCTGGTTACTGTTTCTGGCCTTCAAAATAGAAAGGTTGTGAATAA
GGTAAGAACGATTAAATTCTTGATCAACAAATCCACTCTGTGGCCAGCCTCCTAACGCTT
ACAGGACGCTTTCGCATCATGTTGGAAAGAATTAAGAGTCGATATATGGGATTCGTTTAC
CATGGCTATCTAGAATAATACGTCACAGACATGGAGATAAAGTCCCATGCTGTTTAAGAA
ACAGAAAGAATATGTATGTGTACAAATATGTAATGTTGTAAAGTGGTGATGAGATGAGAT
GGGATGCAATTCTGCTACGGACCTTTTTAAAGTGAAAAATTTTTGAAAAATTTTTGTATG
GGCGATGAGATGAGCTTTGAGATAAATACACGAAGTGTGTTCATGCCCTAAGGGGGTATG
CCAGTGGTGGTGGTGGTGGTAGTGGCCTACACGCCACTACCACCAACTTGATTTCCCCAT
ACCTCAACGTAAATCACGTGCATACCAACGTACACTGACTATCCCATACATGTCTTCAAG
TCTTTATCGGAACTCAGTTCCCTCCTCATCGAGCTTCATTCAGTTTGTAGAATGACTAAT
AGATGGTGGGTTGTCCCCAGACCAGTGGTCCCCCCGTCTGGCTGTCTGGCTGTCTAGCTT
TGCCGTTTCGATTGTACCTCGGCTGTCGAAATTCCAATGGAATTTCGCAAAACACATTGG
TGAACCGGAACCTGTAAAATTCCATCTCAATGGCACATCGCTCGAGATGGATAACGACAG
AGAGCAGGAATAGTGAGTTTTTGATGAGCTGCTACTACTGGTACTACTCTTGTTGATTTG
ATGATTTACTGACTTTTGTAATATATATATATATATATATATAGTGACTATATAAGTTGA
GGTAACAGAATTGCAACCTGCTATCTTTCCTGCCATAATAGACAGATCATCATCTCTTCA
AGAAAATACTCTTTCTGTGATCGCAACCAACGTATTAACGATGTCTAAAGTTTTACTTCT
TGGATCTGGTTTTGTTGCTCAACCTGTTGTCGACGTTTTGTCCGCTACTGATGGTATTTC
AGTCACCGTCGCTTGTAGAACTTTGAACAAAGCTCAAGCTTTGGCCAAAGCTTCTGGTTC
TAATGCCATCTCATTGGACGTTTCCGATCCAAAACAATTGGACGCTGCATTGGCTGACCA
CGATTTGGTGATCTCATTGATCCCATACACTTACCATCCAGCTGTGGTTCAATCTGCTAT
CAGATTGAAGAAGAACGTTGTTACCTCTTCATACATTTCCGATGCCTTAAGAGAATTGGA
ACCTGCTATCAAGGAAGCTGGTATCACCGTCATGAACGAAATTGGTTTGGACCCTGGTAT
CGACCATTTGTACGCTGTCAAGACCATTGACGAAGTGCACAAGGTTGGTGGTAAGATCAA
GTCGTTTGTGTCGTACTGTGGTGGTCTACCAGCTCCAGAAGATTCTGACAATCCATTGGG
TTACAAGTTCTCTTGGTCTTCAAGAGGTGTCTTGTTGGCATTGAGAAACAGTGCTAAGTA
CTGGAAAGATGGTAAGATCGAGACTGTGTCATCCGAAGATTTGATGGCCTCAGCTAAGCC
TTACTTCATCTACCCAGGTTACTCTTTCGTATGTTACCCAAACAGAGATTCCACTTTGTT
CAAAGAATTGTACCATATTCCAGAAGCTGATACCGTCATCAGAGGTACTCTAAGATATCA
AGGTTTCCCAGAATTCGTGAAGGCTTTGGTCGATATCGGTATGCTAAAGGACGAACCAAA
CGAATTGTTTGCTTCTCCACAGCCTTGGAACAAGGCTCTTGCACAATACTTAGGTGCTGC
TTCAGAAAAGAAAGAGGATCTAATTAAGGCCATCGATTCAAAGACACAATGGAAATCAGA
CGACGATAGAGAAAGAATCCTTTCTGGTCTTGCTTGGTTAGGTTTGTTCTCTGACAAGCC
ATTCAACGCTAGAGGTAATGTCTTGGACACCTTGTGTGCTACTCTAGAGGAATTGATGCA
ATACGAAGAAGGTGAAAGAGATTTAGTCGTCTTGCAACACAAGTTCGGTATCGAATGGGC
CGACGGAACGACTGAAACTAGAACCTCTACTCTAGTGGACTACGGTAAGGTCGGTGGATA
CTCCTCAATGGCTGCTACTGTCGGTTACCCAGTCGCCATCGCTACTAAATTCGTCTTGGA
CGGTACCATCAAGGGCCCAGGTTTGGTTGCTCCATACTCTCCAGCTATCAACGATCCTAT
CATGAAGGAACTAAAGGAGAAATACGGTATTTACCTAAAAGAGAAAACCATTGCTTGAAG
CACTCATATACGTTGGTTTGAAATCTAAAGAATGCTCTCTCTGGTAGTGAATTGCATGAT
TCTTTTTCCCATCTTCTATATATATTAACGTGTACGTATGTATATCAACAAAGTAGCTAT
ATTGCTTTAAATCCCGTTATCTTTGGAGTTACTATTTGTGGCACGTATCGTACTGGTGGG
TGTTGTCTATAGTGTGTTATTGGAGTGTTCTTTTTGTATCAGTTACAGTTTGGCATCTCT
TCTCATATAATTATAATTAGTTACATATTATAATACTCTCAACAACTACTTGTAAGAAAA
CATACAGGACTAACAAGGATCAACTGAACGAAGCGAATCAGAACATTTGTCCATCGGTAT
ACTTTACATATTCAGCAGTGAAACATCTTTGGAGCCGATCATGTCGAATAGCAATGGGTC
CGGTAATCTGTGGAGCAAAGTGAAGTCAGGAACGAAATCGTTATCCTCATCCATTCAACA
TCTAGCAGTAAAAACTGAACATGATGGCGATACACCAAATTCAACGTTGGTACACAAAGC
TCTAGTGAAGTATTACTCTAGCCAGGAACCGTTCCAAGGGTTCCCGGCATGGTTAGGTCA
TACTGGAGACAGACCAGAGGAAAAGTTGTCTGGGTCTGTGAAGCAAAAGATCACTGGACC
GTTCTCTTCTTCTAATAGGCATAGTAGTGGTGCAGAAAAGGTTTCACAATCAGAAATACC
TGTTTCAATAGAGGAATCCAGGTCCGTACCTCAAAGAAGGACTCCCGGGTCTTCTGCTTT
CAGAGGTCTCGTATCTTCTTCAAATTCGAATGTGACGTCGCAGGCGTCGTCCACATTATC
AAATACGTCTCATAATTTCATGAGCGAGCCTTCATCAGGTACCGCACCAAGGCCTACAGT
GTCTACTCAATCGAGCAAGTACGATTCTGTTTCATCTAGACTAATGCAGAGCAGACTTCG
CATGAATAGAATCAATTCCAGTTCCAACTTGGATGCTT
>RGYDA0043 Genomic segment corresponding to mRNA: XM_453034 Kluyveromyces lactis NRRL Y-1140, KLLA0C18722g predicted mRNA.
AGGTTTCCCAGAATTCGTGAAGGCTTTGGTCGATATCGGTATGCTAAAGGACGAACCAAA
CGAATTGTTTGCTTCTCCACAGCCTTGGAACAAGGCTCTTGCACAATACTTAGGTGCTGC
TTCAGAAAAGAAAGAGGATCTAATTAAGGCCATCGATTCAAAGACACAATGGAAATCAGA
CGACGATAGAGAAAGAATCCTTTCTGGTCTTGCTTGGTTAGGTTTGTTCTCTGACAAGCC
ATTCAACGCTAGAGGTAATGTCTTGGACACCTTGTGTGCTACTCTAGAGGAATTGATGCA
ATACGAAGAAGGTGAAAGAGATTTAGTCGTCTTGCAACACAAGTTCGGTATCGAATGGGC
CGACGGAACGACTGAAACTAGAACCTCTACTCTAGTGGACTACGGTAAGGTCGGTGGATA
CTCCTCAATGGCTGCTACTGTCGGTTACCCAGTCGCCATCGCTACTAAATTCGTCTTGGA
CGGTACCATCAAGGGCCCAGGTTTGGTTGCTCCATACTCTCCAGCTATCAACGATCCTAT
CATGAAGGAACTAAAGGAGAAATACGGTATTTACCTAAAAGAGAAAACCATTGCTTGAAG
CACTCATATACGTTGGTTTGAAATCTAAAGAATGCTCTCTCTGGTAGTGAATTGCATGAT
TCTTTTTCCCATCTTCTATATATATTAACGTGTACGTATGTATATCAACAAAGTAGCTAT
ATTGCTTTAAATCCCGTTATCTTTGGAGTTACTATTTGTGGCACGTATCGTACTGGTGGG
TGTTGTCTATAGTGTGTTATTGGAGTGTTCTTTTTGTATCAGTTACAGTTTGGCATCTCT
TCTCATATAATTATAATTAGTTACATATTATAATACTCTCAACAACTACTTGTAAGAAAA
CATACAGGACTAACAAGGATCAACTGAACGAAGCGAATCAGAACATTTGTCCATCGGTAT
ACTTTACATATTCAGCAGTGAAACATCTTTGGAGCCGATCATGTCGAATAGCAATGGGTC
CGGTAATCTGTGGAGCAAAGTGAAGTCAGGAACGAAATCGTTATCCTCATCCATTCAACA
TCTAGCAGTAAAAACTGAACATGATGGCGATACACCAAATTCAACGTTGGTACACAAAGC
TCTAGTGAAGTATTACTCTAGCCAGGAACCGTTCCAAGGGTTCCCGGCATGGTTAGGTCA
TACTGGAGACAGACCAGAGGAAAAGTTGTCTGGGTCTGTGAAGCAAAAGATCACTGGACC
GTTCTCTTCTTCTAATAGGCATAGTAGTGGTGCAGAAAAGGTTTCACAATCAGAAATACC
TGTTTCAATAGAGGAATCCAGGTCCGTACCTCAAAGAAGGACTCCCGGGTCTTCTGCTTT
CAGAGGTCTCGTATCTTCTTCAAATTCGAATGTGACGTCGCAGGCGTCGTCCACATTATC
AAATACGTCTCATAATTTCATGAGCGAGCCTTCATCAGGTACCGCACCAAGGCCTACAGT
GTCTACTCAATCGAGCAAGTACGATTCTGTTTCATCTAGACTAATGCAGAGCAGACTTCG
CATGAATAGAATCAATTCCAGTTCCAACTTGGATGCTTAAAGTTTATTCAATGCTATGTA
GATTCAAGTAAGACAAAACAGCACATTAGAGTGTTGTATTTCATAGTTGCCAGTTAGAGA
TTGATACAATATGAGGTCTTTGGGGCCATACTGCGGGTCCTCTTGTATCCTTTCTACGTA
TTTCGCATCGAATTTGTAGACCCCGGTTAAAAGCGACCTGGAGTTCATCAAACCTGAAGT
CACAGAGGAAACACTTGGAATAAAGGAAAAGACTCTCACAAAGGGTAAAGACAATAATTT
TACGCTGCAGTTTCAGTTACAGCCATTGATTAGGCCAGATATACTACCTGCAATCCATTG
TTATTTCAGATATTCAGAACCTTTGGAATTGTGAATCCGAACTGAACTGAAGGAATGTCG
AAGATTAAGATAGCCATTGATAGAGGTGGTACTTTCACGGACTGTATTGCAAACCCTGGG
TCGGGCAATCCAGAGGATGATGTTGTTATCAAATTGTTATCGGTAGACCCTAGGAACTAC
CCAGACGCTCCATTGGAAGGTATAAGACGTTTACTCGAGATTTGTCAAGGTAAATCGATA
CCTAGAGGTCAGAATCTAGATATCTCTGGTGTTGATACCATTAGGATGGGTACCACACTA
GCAACCAATTGTGCATTGGAAAGAACCGGAGAAAGATGTGCGTTAGTCACTACTAAAGGT
TTCGAGGATGCATTAGTAATTGGAGATCAGACTAGGCCTAATATCTTTGATTTGGCTATC
AAGAGACCTAGACCTCTATATGAGACTGTTGTAGAAGTCAATGAGAGAGTAACGCTAGCA
GATTATGCTCAAGATCCAAAGGGTAAGAGGACTCGGCCGGAATCAGAAGATGATCTCGTG
TTAGGCAAGTCTGGAGAAACTGTTAGAGTGTTGCAAAGAATTAATGAAGAAGAAGTTCGA
ACTACTTTGAACATTTTGTATGCTACCGGGATTAGATCATTGGCCGTTGCCTTTTTACAT
TCATATACATACCAAGAACA
>RGYDA0046 Genomic segment corresponding to mRNA: XM_453031 Kluyveromyces lactis NRRL Y-1140, KLLA0C18656g predicted mRNA.
GAAGCAGTGGATACTGATGACTTAGTCAGTGAGTGTAAACCGCTCAAGGAATCTGACGGT
AAGGCGATATATCCATGCGGTTTAATCGCTAATTCCCTCTTTAACGATACCATTTCATTA
TCCTTGAACAACACGTCTAACGAAAACGACTCATATGAGTTAACGAACAAGGGAATTTCA
TGGAGTACCGATAGGAAGAGGTACAAGAAGACGAAATACAACGCTTCTCAGATAGTGCCT
CCTCCAAATTGGAGTAAAAAATACCCAGACGGTTATACTGATGATAATATTCCAGACGTT
TCAACATGGGAAGAACTACAAGTATGGATGAGAACTGCAGGTCTACCCAAGTTCTATAAA
CTAGCTGCAAAAAACGAAACTAGCACGTTGAAAAAGGGTACTTACGAAACCACTGTCGAG
TTAAATTATCCAGTACAGATCTTTGGAGGAAGTAAATCTTACATCTTGACAACAAATAGT
ATTATCGGTGGCAGAAACATGTCGCTAGGGATAGTATACCTTATCGTGGCCGGTATTGCA
ATCTTGTTCGGTGTAATATTTGTCATTAAATTGATTATCACTCCAAGAAAGATGGGAGAT
CACACATTCTTGCACTTCGCGGAACAAGACGATGAAAGTCAACTTCCTGCTTCCTCTTCA
ACCACATAATACGTGAACCTTCTATCTAATATACACAACGAACCAGTATATACCAATGTA
CTATAATCTTATAGGTGATGTTTAACTCAGTTATGTTGAAAGGGAAACATGTCTTTGTTA
CCCTCATCACCAGTTTCTACTTCTTATATCAAATACCATTAACATTGATGATACTGTATG
CAAACGATTGAACATCCATTAATGTATGGAAAGAAAAGATCATACATATATACGTGTGCT
TATTCATAGTTATCACATCTTTCGAGAACGGTTTATTACACCCAATAACTGGAGCGGGTG
CATTTGAAAGTGCCACTGAATTACCAATTAATCTAACAGGATGCTAAGGTCGAAGAGAAT
TTTGAAGGAAATCCAAGCGGTGAAAGAGGATCCAGAGGCCCAAATTGAGTTAAAGTTTGT
CAATGAGTCTGATATCCATCATATGAAGGGCAGCTTCATTGGCCCTAGTGGAACGCCATA
CGAGGGAGGTAAATTCGTCGTTGATATAAATATACCCGTGGAATATCCGTATAAACCACC
CCAAATGAAGTTTGACACAAAGGTGTACCATCCCAATGTATCATCTGTAACTGGTGCTAT
TTGCCTTGATATATTAAAGAATGCATGGACTCCAGTTATAACATTGAAATCTGCATTGAT
TTCTTTACAAGCTTTATTACAGTCACCGGAACCAAATGATCCACAGGATGCACAAGTTGC
CAAACATTATTTGACTGACAAAAAATCCTTCGATGAGACTGCAGCATTATGGACAAGGAC
TTATGCTTCTAGTAACGGAGGGGATAATGGTACCAACAGTCTAGGCAAAGGTACCGAAGA
GAATGTTCAAGAACTTGATGAAGCAGATCTGTACGGAATTGATCAAGATTTGGTGACGCA
GTTTGTCAATCAAGGATTTGACAGACAAAACGTTATTGAAGTTTTAAAGAGGTTAAACAT
CAAGAGCATGAGCATGGAAGATAATGAAACTGCCAATAAAATCTTAGAAGAGCTTCTAAA
AGAATAAGTGTTCCATGTCAAGAAGTTCAGACTTGAACATTTCAGGAAAGAAGGACAAGA
CAAGACACACACACACACACACTATCTCTCTTATAACCAAGAAGTGTGTTCATCATATAT
GAAACCGTATATATAAGTACTATTATTTGCTTTCTCTGTAATCAATTCCGGTATTATTAA
AGTCAATTTAATATAAACACGATGCTACAATATGAAATGTCGCAACTGGATAATATATAC
ATACACACACATATCGTCATTATTATTTTCACAATGGATAAATGAAAGTTTTATTCTCAT
GATCTGTTAAATCCAACATTGCGATGTTAGCTTTGATGCTTTCACCGTTGACTTCGATCA
AACCGAACTTCTTTTCTTCAGCTTCCAAATTAATGGCTCTTTCTTGATTTCTCTTCCTTA
GAATGTACCAGATGACGATTGCAATCGATGGAGCAATGGAGAACGATAGCACAATTTGAA
CGATCCATGCTGGGATGTATCTTGGGCCGTCCTTTTCTTGCCATAATTGAGGTGAAATTA
AATTGGCAACACAGAAAAAGAACATCACTATGGCGTTTCTAGTCAATTTCTTTGTGTACC
CTGAGCATGTTGTAGAATTCCAACTGAACATTAGAATCCATGGGACACCGAAGGCTGGAG
AAGCCATACACAACATGGCCAACAAAGCAATATGTTTGTCGAATGGAATGGAAACCATTG
CAATGGAACCAACGAAAGATGGGATAGTCCAGAACACCACTGAAAATGCCGTATAATTCT
TGAAATACAATAGGAAAGTGGTAGCCAGGATACAACAAGCGACTGCAAACCCACCAGAAG
CAACAGACACCAAAGTAGAGTCTAAACTGGAGATATTACCAATGGATTTGAACAAAAGTG
TTTGTTGGTATGGTAAGTTATTGGCCAACTGTTGCAAAAGGAAGAAGGCAGCAAACAACC
ACGAGATAGGATCAAGCAGCGCTTCTTTAATTTGGTGCTTCTTGACA
>RGYDA0047 Genomic segment corresponding to mRNA: XM_453030 Kluyveromyces lactis NRRL Y-1140, KLLA0C18634g predicted mRNA.
CAGGTGTTCTATGATCCTTCTCAAGATCTGAAATCGTTAAAGAAGCCTATTATCAACTAC
TTAAGAATCCCATCTTCCTCATTGTTAAGAACCATTTGTGGAGGTATGTTCAGAACTGAA
CTTGAATATGAGAATGGTATCGGGTATGATGAGAACAATGTTGATGTCAACTTGATTCAC
GCAATTGTTACCCATGTTGCCGTGGAAGTTGGATTGGAAGTCGAGAAAGCCTCCAAAAAC
GCAGTGTTCAACGTGAAATCTTCCTACTATACTCTTCTATTCGGACTTCTATCCGACGGG
AACGACGAAGTGAAATTCCATATCATTCAAGCCATGGTAAACCAGTTGAGATACCCTAAT
GTACACACTCATTGGTTCAACTTTGCATTGAAGCTAATGTTCCAATCTGATCAATGGCCT
GATGATCAATTGTCTACCATTCAAGAGATCATCTTGAGATCATTATTGGAAAGAATCATC
GTCAACAAACCTCATCCATGGGGTGTTGTAGTGACGTTCATGGACCTACTAAAACTTGAA
GGAACCAAAATGATCGAAAAGCCATTCATTAACGACATTCCTGAGATTCATGCTATCATG
AAGAATCTACAAAAGTACGCTCTTACAAGCTCTTCCTGAATAGGCCATATCTAAATACAC
AGATGTAGTTATCCAATTTATTTTCCTTCAATTTGTAATATATTAATTATTCAACAATAT
TTTATTCATTTCATATCACTTAACTTCCTCATCCACTGGTATATTTGCCTGCCATCTATC
TTAGAGCATTTTCCTTTAATATCCAAAAGTCGTCTAAAATGAGGTCGCCTTTAAATATCC
CAAATTAAACCCACCACACACATATCAAACAAATTATAGTGACTTAATTGATGGAACAAG
AGAGAAGTAAACGCCGCTATTAGCTATTCAGACATTTAGTACTCCAGGAGCATCAATCAC
AATCAAAGAGGTTGTACCCAATTGATTTTTTGAATTTGTGATGAGGCTTTTCTCAAACCA
TCGAAATTCAGTTGAATCTGAAGAAGTACCTTCGAGTAGGAAATCTAAAAGACCACCAAA
CAGTGCTTTCAGGCAACAGAGATTGAAAGCATGGCAGCCGATCTTATCCCCACAGTCAGT
TCTCCCGCTATTGATTATAGTAGCGGCTATCTTTGCACCAATCGGAATCGGGCTCATAAT
AACTGTCAATAACGTTCAAAATTTAAGTATCGACTACAGTGATTGTCGGACGCTAGCTGG
AGGGAGTTATATTAACATCCCATCGAAATATGTGAGATACCACTTCAAGGGTAAGCCATC
TGCTGCTCCCCAATGGAAAGTGAACTCAGCAGATGGTATAACCAAGTGCTACCTAAAGTT
TGAAGTTCCAAACGATATTAAGAAATCTATTTACATCTATTACAAATTGACCAACTTTTA
CCAAAACCACAGAAAGTACGTTTCTTCGTTTGATATCAGGCAATTAAAAGGTGAAGCAGT
GGATACTGATGACTTAGTCAGTGAGTGTAAACCGCTCAAGGAATCTGACGGTAAGGCGAT
ATATCCATGCGGTTTAATCGCTAATTCCCTCTTTAACGATACCATTTCATTATCCTTGAA
CAACACGTCTAACGAAAACGACTCATATGAGTTAACGAACAAGGGAATTTCATGGAGTAC
CGATAGGAAGAGGTACAAGAAGACGAAATACAACGCTTCTCAGATAGTGCCTCCTCCAAA
TTGGAGTAAAAAATACCCAGACGGTTATACTGATGATAATATTCCAGACGTTTCAACATG
GGAAGAACTACAAGTATGGATGAGAACTGCAGGTCTACCCAAGTTCTATAAACTAGCTGC
AAAAAACGAAACTAGCACGTTGAAAAAGGGTACTTACGAAACCACTGTCGAGTTAAATTA
TCCAGTACAGATCTTTGGAGGAAGTAAATCTTACATCTTGACAACAAATAGTATTATCGG
TGGCAGAAACATGTCGCTAGGGATAGTATACCTTATCGTGGCCGGTATTGCAATCTTGTT
CGGTGTAATATTTGTCATTAAATTGATTATCACTCCAAGAAAGATGGGAGATCACACATT
CTTGCACTTCGCGGAACAAGACGATGAAAGTCAACTTCCTGCTTCCTCTTCAACCACATA
ATACGTGAACCTTCTATCTAATATACACAACGAACCAGTATATACCAATGTACTATAATC
TTATAGGTGATGTTTAACTCAGTTATGTTGAAAGGGAAACATGTCTTTGTTACCCTCATC
ACCAGTTTCTACTTCTTATATCAAATACCATTAACATTGATGATACTGTATGCAAACGAT
TGAACATCCATTAATGTATGGAAAGAAAAGATCATACATATATACGTGTGCTTATTCATA
GTTATCACATCTTTCGAGAACGGTTTATTACACCCAATAACTGGAGCGGGTGCATTTGAA
AGTGCCACTGAATTACCAATTAATCTAACAGGATGCTAAGGTCGAAGAGAATTTTGAAGG
AAATCCAAGCGGTGAAAGAGGATCCAGAGGCCCAAATTGAGTTAAAGTTTGTCAATGAGT
CTGATATCCATCATATGAAGGGCAGCTTCATTGGCCCTAGTGGAACGCCATACGAGGGAG
GTAAATTCGTCGTTGATATAAATATACCCGTGGAATATCCGTATAAACCACCCCAAATGA
AGTTTGACACAAAGGTGTACCATCCCAATGTATCATCTGTAACTGGTGCTATTTGCCTTG
ATATATTAAAGAATGCATGGACTCCAGTTATAACATTGAAATCTGCATTGATTTCTTTAC
AAGCTTTATTACAGTCACCGGAACCAAATGATCCACAGGATGCACAAGTTGCCAAACATT
ATTTGACTGACAAAAAATCCTTCGATGAGACTGCAGCATTATGGACAAGGACTTATGCTT
CTAGTAACGGAGGGGATAATGGTACCAACAGTCTAGGCAAAGGTACCGAAGAGAATGTTC
AAGAACTTGATGAAGCAGATCTGTACGGAATTGATCAAGATTTGGTGACGCAGTTTGTCA
ATCAAGGATTTGACAGACAAAACGTTATTGAAGTTTTAAAGAGGTTAAACATCAAGAGCA
TGAGCATGGAAGATAATGAAACTGCCAATAAAATCTTAGAA
>RGYDA0048 Genomic segment corresponding to mRNA: XM_453028 Kluyveromyces lactis NRRL Y-1140, KLLA0C18590g predicted mRNA.
CCTTACTGTATAGTTTTTGTCTGTTTGTCCGTCTGTAAATGCTAGCCAAAGGAAGAAAAA
AAAGTTATAATAGTGATGAAAACAGAACCGCTAAGTTTAATACTGCCTTTGTACCTTGTG
TATGTTTATAATTGCCTAGTGATAATTGTGTAAATGTATAAAATAAGGTTTTTTGGAGTG
ATGCGAAGAAGGTAAAGCCCAAAAAAGAACAGGAGTTTATCTCTTCTGGAACGATCAACA
AAACGAAAAACCTTTCTCTCTGTGTTTGTTTCTTTAACTTCCTATTTTTCCCAAAATTTA
AAACTTCTATAAGATTGAACAATTCACATATTATTATTATCTTGAAAGCATATAGTAGGA
GAGAGATTTTTGCCACTATTTCAAGGCAGGGTAACGAGTGTCGTAATAAGTATATCCATA
TCCATATCCATATCCATCATATATAATATAGAATATCTTACACCTTATATCACCGATTCA
CGCTTCTTTAATTATGGTCTAGATATTCTGTATTTCCGCATTGGCTTATCACCACGCAAG
CCTTGAAATATTTCTTCCGTCAATTATTGTGATTCTTTCTTATTGATCCCTTTTTCTACT
TTATCATTTACAGTGTGACTTTGGACTTTAATCTTTAGTTTTACGAATGAATGATGACTT
CATACTGAAACAGAAAAACTCACACATTGTGTTGATGTATTCTAGTTATAATAGAGAATG
ACCAGTTACTGAACTACCACAGTCACTTCATCAATTCATTAGATGATTTCAGTCCAGTGA
AGACTTAATCACGTGACGTAATCACGTGGCCCAGAAACGCGAACTGCTGTATGAAAAATG
AAAAAAGCGTGTCTCTCACAGATATATATGCATCAAACACAGTACATGCATGCTATCCGA
AGGCTATTGACATGGAAGGTTCTCTTGAGATACATTTTGAGGCAACTTTGTGCCAAGGTA
CCACATCTTTGACATTCCGAGTATAAGACTTCCTGGACTTATGTACCAGCCAACGATCAG
TCACTTTTTTAAATCATCCCAACCATCGTCTCAAACAGACACGCGACAAGATGAGGATCA
GCGACTTGACATTGAATCTCACGAGCAGCGAGGTGGAGCAAATATGAACAAAGACGAGCT
GATAAATATTCTTGGCTCAGATTCAGAATCGGATCAAGATTTGGATGAAGATTTGGATCA
AGATCAAAATAATAATCAAGATCAAGATCAAGAGCAAGATCGAGATCTAGCTTCAAAGGC
CAATAATGGTAGGAGCACACTCTCAGCAGAACGAATTGAGAGACGGCCAGATTTTAACGA
GAAATTGAAGACGATTATGAGGAAACGGAATGCTGGATCCATGATAAACACTGGATCTGA
CGACGAGAATGACGATAATGATGATGTTAAGTCAACTAAAAGAACTAAGGCGAATAACAA
AAAACTTACGGAACTTGACCAGCAATTTAAAGAGTTGAAACTTAAGCACATGGATACGAT
ATTATGTGTTAGAGTGGGTTATAAATACAAGTTCTTTGCTAAGGATGCAGAAATCGTGAG
TAATATTCTGCAGATTAAGTTAGTGCCTGGTAAAAAAACGCTAGACGAGTCAGATCCAAA
TGACAGAAACTATCGAAAGTTCCAATATTGCTCCATCCCTGATACAAGGTTGCACGTACA
TTTACAAAGGCTTGTATTTTTCAATTACAAAGTTGCTGTAGTGGAACAAACTGAGACTAG
TGCCTTGAAGAAGAATAATAACAGTGGATCTTTGTTCACCAGAGAGATTAAAAACATATT
CACCAAAGTTTCGTACGGAATAAATGAGACTTTTGACAAAAGTGAAGATCGCATTCTAGG
TGATCTGACCTCTGTATGGGCAATCTCTATTAATGAAACTTCTAAAATGAGGAAAGTGAA
CCTCATTTCAGTGCAATTGAATTCTGGTGAAATTGTACACGATCAATTTTCAGACGACAT
TCTTTTAAACGTGAATTTGGAAGCGAGAATACGTTATTTAAATCCTACAGAGATCATAAC
TGAAGAGGAACTACCACCATCGATTCGAACGATTTTTACAAAACTAAATCAGGATATACA
GTTTTATCAATCTCATAAGGAAGCTTGTCCTAACTTGTTCGATGCATTACAAGGTTTAGA
TTTGAATAATGAACTTAAAAGATTGCTTTCTGTGTTGCACTCATATTTATCAACTTTTGA
AAATACAAAGGTGCTATATTTTGCTTCGAATTATTCATCATTTACCGCTAAAAACTTCAT
GGTTTTGCCCCGAAACACCATCGAAAGTTTGGAAATCTTTGAAAATTCGACCACTAACAA
AACCAATGGTTCTCTATTGTGGGTTATGGATCATACGAGAACTCAATTTGGTTATAGACT
TTTACGAAAATGGATATCTAAACCACTGATAGATTTAAAATCGATCCTTGACAGGCAAGA
TGCTATCACTTGCATTATGAAAGAAGTTCACAGCATTTTTTTCGAATCCTTCAACGAACT
ACTGAGAAAAAGCATAGACCTTGAACGCGCACTCAATAGAATAGCTTATGGTAGTACATC
AAGAAAAGAAGTTTATTTCTTCCTAAAACAGATTGCAACTTTCGCATCTCTTTTCAAATC
ACATCACACTTTCATTCATGACCAACTGCATAAAGAGAATTCAGCATTGCGCAAAACCTC
CTGTCTATTGTTCAATATTTTGCAAAACTTAGATGCATTTTTTAGTGCTACTGATCTTCC
TCTTTTTCTACAAATGATCAACGTCGATGCTGCTTTGGATAAAGATTCCCATAAAAACGT
CATCGAATTCTTTAATTTGAATAAGTATGATTTCCCGGAAGGTCTTTTGCACAAGTATAG
AGACATTGAGGAAGTGAAAACAGAGTTAGATGACGAACTTCAAAACATCAAAAGGGTCTT
GAAAAGGCCTACTTTGAGCTACAAGGATACTAAAGACTACCTAATTGAAGTCAGAAATAC
TCAGGCAAAGACAGTGCCTTCGAATTGGGTAAAGGTTAATTCAACTAAAGCGGTGAGTAG
GTTCAGGACGCCAAAAACGGAAGAATTAGTTGGTAAACTTCTGTATCATAATGACCTTTT
GAATCTACTAGCCGAAGATGAGTTTAAGCGATTCCTTCAAAGGATTGTTGATCGGTACGC
TGAAATAAAAACATGTATCAATAATTTAGCCACGTATGACTGTATTCTTTCTTTGGCTGC
AACATCGTCAAATGTCAATTACGTGAAACCAAAGTTGACTGAACTGCATCAAAAAGTAAA
AGTGAAGAATGGAAGAAATCCAATCATAGAGTCTCTTGATGTTAATTATGTTCCGAATGA
CGTGCTAATGTCCTCGAACAGCGGTAAAATAAACATCATAACAGGCCCAAATATGGGGGG
TAAATCCTCTTATATTAGACAAGTAGCATTGCTGGTAATAATGACACAAATTGGCTGTTA
CATCCCTGCAGATTCTGCTGAAATGTCGATATGTGATCGGATATTCACCAGAATTGGTTC
ACACGATGATTTACTGAATGCTAAATCAACTTTTCAGGTGGAGATGTCTGAGGTCTTACA
TATTCTAAACTCATCGACGCCAAGATCTCTGCTATTGCTAGACGAAGTTGGAAGAGGAAC
AGGTACGCATGATGGGTTAAGTATATCTTTTGCCATTTTGAACTATTTTGTTTACCTGGC
TGACAATTGTCCCTTGGTGTTGTTTATTACTCACTACTCTGCTTTGTGCCAAATCGACTC
TAAATTAATAGCAAACTACCATATGAGTTACATAGAGAAACACCAACCAGGTGAAAAATG
GACCAACGTTATTTTCCTCTACAAGTTGGTACTGGGTCAGGCTCATAATTCTTACGGTTT
TAATGTAGCGAAACTATCAAATATTCCCACGGAGATTATTAACAGAGCATTTGAAGTGTC
TGAGGAGAAAATCTTATCCAGTAAGCATCATAATTTCCTTGAGATCATGAAGGCACTGAA
AAGAGTTAATGAAAGGAAATTAAATAAAGAAGCGTTGAAAAAAATTCAAGCTTTCATTGA
AGATATATAATTAAATATTCATCTTTTGAAGAAACTTCTATGACTATTACTTCTAGATCT
GTTTTGGTTGGGCGTATAGGATATTTTTCCATACGATGTACTGTCACCATATATCAAAGA
ATCGTTATCTTGCTTCATTAAACTCATAGAGTTAAAGTCATGGAACGGGTCGTTGTCGGA
GACCTGATCATCAAGTTCTACTTTTTCTTCGAACATCAGCTTCTCTTGCTGTTCCGCCGA
ATCTTTTTTATCTTTGGATCCTTTTGGATTACTGGATAGTTTGGCGAAATCACAACCGTT
CTTCGCCAAAACAGGAATTAATGGCGGCTCTTGATTCCTTAAAAGAGACCATTGGTCATT
TTTGAAGAAAGGATGCTTTTTGATATCTGAAGCCCCTAGTTTTGAGCCTAGTCTTTTGTT
TTCATTTTTAATCAAAAGCTTTCTGATCAAATCCTTACATGCCCTAGAGGTTTCATTGTT
GTTAGGGATGACCACCTCATTTTTCAGTATATTAGAGAATGTTTGATTTGTGTTGTCTCC
TTTAAATGGTGTGAAACCAAACAACATCTCATATATCAAAATTCCTAAAGTCCACCAATC
AACAGCAGCCGTATGCCCGTTACCCCTTATCACTTCAGGAGCAATATATTCTTCAGTACC
AACAAAGGAATTGGTTCTAAATCCGTCAGAACAAATCTTTGTATCCACAAGTGAATGCGA
TGCATTACCTTTCACCTGAGGGTTTTTGGTATCCTTAGCTTGTACAGATAAATCAAAGTC
AGACAACATGATATGTCCAGATTGATGTAAGAGAATATTTTCGGGTTTCAAGTCTCTATA
AATAAAACCCATTAAATGCAAGTATTCTAAGGCCGCCGTCACTTCACTAGAGTAAAATCT
TGCGTCATCTTCGGAGATACATTTCGTCTTTCTTGTTTGTAAAGCACGGAAAAATTCACC
GCCCATACAATACTCCATACATAAATACAGGTAGTCTTCCGTTTGGAAAG
>RGYDA0049 Genomic segment corresponding to mRNA: XM_453027 Kluyveromyces lactis NRRL Y-1140, KLLA0C18568g predicted mRNA.
GGATGCGATAACAGTAACCTGAATTTCCCACTTCGCTACGTTCGTGAAAATTGTCAACTA
GAACAGGATGAGAGCATCGAATTCAACCCGGAGTTCCTTTTAAGAATAATTGACCGTGTT
GATTGGCAAGCTGTAGTTTCAGTAGCATCAGATTTAGGAAATACTGAGCTACCACCCAAC
AAACCAGAATTTGAAGAGAATTTAACGGATGAGGACATGGTCATTCTAAGAGATCTGCAC
ACACTGTTAATTCAAACTAACATTGTAGAGGGACAAATGCAATGCAAAAACTGTGAACAC
ATATACTACATAAAAAACAGCATTCCAAACCTCCTTCTACCACCACATCTAGCATGAATA
TTCAAATCCAGCATCTATATATGTACATACAGTGAACTTTCTAGCTTAATAAAGAATAAT
TTCAGGTCACGTGTTATATCAGCTGACGACGAGGCTTTGACAATCAAAAGGCCCACATTG
TTGAAGAGCCACCATGATGAAAATCCAGAAATGGAGAGAAAACAAGGTTTGTATGTTCGA
AAAAAAGAGGGTTTTAATCCAGCCAGGAATGATTCTTAATTAAGTAAAGAGTGTTAAAAT
AAAATCCAGGATGCACCGTACTTCGCATAATTTTCGTTATTTTATTGTATTAGAGCTGTA
GGAAGTAAGTTTTATTGAGTACTTTGCTAACACGAATAAAAGGTTGTCTTAAAACGCCCC
GTGAATACACGTTTTCTTCGGTTAAATATTTTGCCAGGCTTTTCAATCCGGTTTGTTTCT
ATCAGTTTTATATTAACACCTGTTACAGCACCGGTACTTACTTGTATTTTGCTGTTTCTT
TTGAGCCTGATATAATAATCATTGAAAGCCATATACTCTGTGGGGTTTTGTTGACCAAAA
CTTATAGTGATATTAATTTGCGGGTTAGTCTTTTTTGTCAATAGAGGTATTTCTCACGAG
TTGATTATTGATACTAAAGTGTTACTTTGAATTATTTACCATGGATGGTGTGATGCTTGA
TAAAGTTGAGCTCAACCAACATGAAGTAGGGGCTGCAAGAGAACGGTCTAGAAGTATGGC
TTCTTTGTCTAAATTCATTCCGAAATCAATATGGAAACCTCAACAACAGCAACAGCAGCA
ACAGCCTTCTGAAACCTCCGAAGGTAACACAAAAGCATCTAACAGCCATCCGGTAATGTT
ACATGCTTCTTTGCATGAAGCACCTGCTATTGTACTTCAAGAGGCGAAACCCGTATCTCG
CGAATCCATAGAACAAGAAGGCGCTCCCGCAGAAAAGGCTGCAAGTGGAAACTCGTCAAA
GTTGTCAATGAGACTAAAGAAAGTCTTTGGCAAAAAGGAACCATCGCAACCCCCTGTTGA
TTCCGAGTTGAGCCCTCCAGCTAGTAGTGAAGCTGCTGCTAATCATGATGCAAATGATAC
CACGAATACACTGAACAGAAATAGAACAAATTCCGACACTGATCCTGAACCTAAGAGGAA
TTTATACAGCGACGGGTCTCAAATTCAAGGTACTCCTTTGACTTCACCTTCAAAATCTAT
CTCTTCATATAACAGCGGCACGCATAAACCCAACAACTTGGTTACTGGTAACCAAGCTTC
AAAACTCTCCCCAAATTTCGATATCCCCGAGGCTTCTTCCAATGGAAATGGATTTGTGCC
CTCATACAACAGTATGACAAATATCAGTACAGCATCTTTGAATTTGATTGATGAAAATGA
AGAAACGCAGAATTTTGAGGGTTCTCTGCATCAGTCAGGTGAAATCATACATCCAGCAAT
TACTACACCTTTAAAATCAGGGTCAGAGAGCCCCTTTTTATCCTCACAATCCATGAAACC
CTTTCCAGCATCGGATGAGGCAGAAAATAGTCACCGTCGTTCTGAATCGAATGGTGTATC
GGTGAAACCTCAGCTTAGAAGAACTGCATCACAACCAACTGATGTGCATGTACAGGTAAA
TGGCAAAACCGCAAGTACAAAAGAAGAATTCAGTCCAAGAAGAGGTACTGTTGGTGCGGA
TGCTTCATTTATCCAACCTCCTAAGAGGTCAGAAAGACTAAGGAACAAATCCTTCAGTAA
TAAGTTCCAAGATATTTTAGTTGGTCCACAGTCATTTGAGAAAATCAGATTATTAGGGCA
AGGTGACGTTGGAAGAGTGTACTTAGTCAGAGAAAAACAGACAAATAGGTTATATGCATT
GAAAATATTCAGTAAGCCAGAAATGATAAAAAGGAAGAAGATCAAAAGGATTTTAACTGA
GCAGGAAATTCTAGCAACCAGTAATCATCCCTTTATTGTTACTTTGTATCATTCTTTCCA
AACGGAAGACTACCTGTATTTATGTATGGAGTATTGTATGGGCGGTGAATTTTTCCGTGC
TTTACAAACAAGAAAGACGAAATGTATCTCCGAAGATGACGCAAGATTTTACTCTAGTGA
AGTGACGGCGGCCTTAGAATACTTGCATTTAATGGGTTTTATTTATAGAGACTTGAAACC
CGAAAATATTCTCTTACATCAATCTGGACATATCATGTTGTCTGACTTTGATTTATCTGT
ACAAGCTAAGGATACCAAAAACCCTCAGGTGAAAGGTAATGCATCGCATTCACTTGTGGA
TACAAAGATTTGTTCTGACGGATTTAGAACCAATTCCTTTGTTGGTACTGAAGAATATAT
TGCTCCTGAAGTGATAAGGGGTAACGGGCATACGGCTGCTGTTGATTGGTGGACTTTAGG
AATTTTGATATATGAGATGTTGTTTGGTTTCACACCATTTAAAGGAGACAACACAAATCA
AACATTCTCTAATATACTGAAAAATGAGGTGGTCATCCCTAACAACAATGAAACCTCTAG
GGCATGTAAGGATTTGATCAGAAAGCTTTTGATTAAAAATGAAAACAAAAGACTAGGCTC
AAAACTAGGGGCTTCAGATATCAAAAAGCATCCTTTCTTCAAAAATGACCAATGGTCTCT
TTTAAGGAATCAAGAGCCGCCATTAATTCCTGTTTTGGCGAAGAACGGTTGTGATTTCGC
CAAACTATCCAGTAATCCAAAAGGATCCAAAGATAAAAAAGATTCGGCGGAACAGCAAGA
GAAGCTGATGTTCGAAGAAAAAGTAGAACTTGATGATCAGGTCTCCGACAACGACCCGTT
CCATGACTTTAACTCTATGAGTTTAATGAAGCAAGATAACGATTCTTTGATATATGGTGA
CAGTACATCGTATGGAAAAATATCCTATACGCCCAACCAAAACAGATCTAGAAGTAATAG
TCATAGAAGTTTCTTCAAAAGATGAATATTTAATTATATATCTTCAATGAAAGCTTGAAT
TTTTTTCAACGCTTCTTTATTTAATTTCCTTTCATTAACTCTTTTCAGTGCCTTCATGAT
CTCAAGGAAATTATGATGCTTACTGGATAAGATTTTCTCCTCAGACACTTCAAATGCTCT
GTTAATAATCTCCGTGGGAATATTTGATAGTTTCGCTACATTAAAACCGTAAGAATTATG
AGCCTGACCCAGTACCAACTTGTAGAGGAAAATAACGTTGGTCCATTTTTCACCTGGTTG
GTGTTTCTCTATGTAACTCATATGGTAGTTTGCTATTAATTTAGAGTCGATTTGGCACAA
AGCAGAGTAGTGAGTAATAAACAACACCAAGGGACAATTGTCAGCCAGGTAAACAAAATA
GTTCAAAATGGCAAAAGATATACTTAACCCATCATGCGTACCTGTTCCTCTTCCAACTTC
GTCTAGCAATAGCAGAGATCTTGGCGTCGATGAGTTTAGAATATGTAAGACCTCAGACAT
CTCCACCTGAAAAGTTGATTTAGCATTCAGTAAATCATCGTGTGAACCAATTCTGGTGAA
TATCCGATCACATATCGACATTTCAGCAGAATCTGCAGGGATGTAACAGCCAATTTGTGT
CATTATTACCAGCAATGCTACTTGTCTAATATAAGAGGATTTACCCCCCATATTTGGGCC
TGTTATGATGTTTATTTTACCGCTGTTCGAGGACATTAGCACGTCATTCGGAACATAATT
AACATCAAGAGACTCTATGATTGGATTTCTTCCATTCTTCACTTTTACTTTTTGATGCAG
TTCAGTCAACTTTGGTTTCACGTAATTGACATTTGACGATGTTGCAGCCAAAGAAAGAAT
ACAGTCATACGTGGCTAAATTATTGATACATGTTTTTATTTCAGCGTACCGATCAACAAT
CCTTTGAAGGAATCGCTTAAACTCATCTTCGGCTAGTAGATTCAAAAGGTCATTATGATA
CAGAA
>RGYDA0050 Genomic segment corresponding to mRNA: XM_453026 Kluyveromyces lactis NRRL Y-1140, KLLA0C18546g predicted mRNA.
TTAAAATAAATTCTTCAAAAAAATACAAAAAACATAATTAAATTCTATAAAATAAAGCAA
AATTCACTAAAATCAATCAAAAGTAACACAAATGTTAGCATTCAATAACAGTTCTACCTT
CAAATAAATAGTAAAAACGCATAAACAGGAACGAAGATTATAGTACCTGCTCAACTTCTT
GACAGTGGAGTCTGTCGTACGTAATGTATTCAAAAATTAAGTAAAATCATAAAACATCAT
GTGACTAAAATCAAATTTTACATTTTCTCTCTTTTTATATAAAATAAATTTCTAAACTTT
TACTTTATTGCAATTAAAAATATTTTTTTATTAATTTTATATTGAAAAAATTTTAATTAA
AATAATGTGGAATTTTGAATTTTTTAAAATAAAATATATGTTTTGAAAAATTTTAGTTTC
CGAAAATTAATTTATTTATGGTATTTTGCTTAAGCATAAGAAGTGAAATTGGCTTAAAGC
TCTAAAAAGGATAGGAGCCATCTTTTTATGTTTGCTGAGATCCGAAAAAACACTAGAGCA
ATGCCTCTCTTTTTTTTACGGATACATGGCTTTTCCTTTCTGTTATTTTAAGAGTAGCTT
TGATTCATATGCTCAATGTGACAGGATAATATCTACAAGAATAATCTCAACAAAGAAAAT
AAAAAAAATTTAAAAAAATGTCTGTGAAACGATTAGCATGCTTGTCTGCCTCAAGATTGA
TTTAATTTTTGGAGTGTTAACGTTAGGTAGGAATGAATCAGATATTGAAGATTATAATAC
TTACATATTGTTCTTCATATGCATACCCTGCTTCTTTCTGGCATGGGAATCTTTTCTTTT
CATTTCTGTAACATGAAAAATTAAAAACCGTAAAAATCGAATTATCAATGAATTCGAACA
GAGTTGTTAATGCGATGAGATGAAGTGAGTCCCAATAAAATCAGCATCATTTTGTTATTG
TGAATCGAATTATACCCGACCCATTAAACTAACTGCAGATATGAAATTCCTAACTACAAA
CTTCCTTAAATGTTCCGTGAAAGGATGCGATAACAGTAACCTGAATTTCCCACTTCGCTA
CGTTCGTGAAAATTGTCAACTAGAACAGGATGAGAGCATCGAATTCAACCCGGAGTTCCT
TTTAAGAATAATTGACCGTGTTGATTGGCAAGCTGTAGTTTCAGTAGCATCAGATTTAGG
AAATACTGAGCTACCACCCAACAAACCAGAATTTGAAGAGAATTTAACGGATGAGGACAT
GGTCATTCTAAGAGATCTGCACACACTGTTAATTCAAACTAACATTGTAGAGGGACAAAT
GCAATGCAAAAACTGTGAACACATATACTACATAAAAAACAGCATTCCAAACCTCCTTCT
ACCACCACATCTAGCATGAATATTCAAATCCAGCATCTATATATGTACATACAGTGAACT
TTCTAGCTTAATAAAGAATAATTTCAGGTCACGTGTTATATCAGCTGACGACGAGGCTTT
GACAATCAAAAGGCCCACATTGTTGAAGAGCCACCATGATGAAAATCCAGAAATGGAGAG
AAAACAAGGTTTGTATGTTCGAAAAAAAGAGGGTTTTAATCCAGCCAGGAATGATTCTTA
ATTAAGTAAAGAGTGTTAAAATAAAATCCAGGATGCACCGTACTTCGCATAATTTTCGTT
ATTTTATTGTATTAGAGCTGTAGGAAGTAAGTTTTATTGAGTACTTTGCTAACACGAATA
AAAGGTTGTCTTAAAACGCCCCGTGAATACACGTTTTCTTCGGTTAAATATTTTGCCAGG
CTTTTCAATCCGGTTTGTTTCTATCAGTTTTATATTAACACCTGTTACAGCACCGGTACT
TACTTGTATTTTGCTGTTTCTTTTGAGCCTGATATAATAATCATTGAAAGCCATATACTC
TGTGGGGTTTTGTTGACCAAAACTTATAGTGATATTAATTTGCGGGTTAGTCTTTTTTGT
CAATAGAGGTATTTCTCACGAGTTGATTATTGATACTAAAGTGTTACTTTGAATTATTTA
CCATGGATGGTGTGATGCTTGATAAAGTTGAGCTCAACCAACATGAAGTAGGGGCTGCAA
GAGAACGGTCTAGAAGTATGGCTTCTTTGTCTAAATTCATTCCGAAATCAATATGGAAAC
CTCAACAACAGCAACAGCAGCAACAGCCTTCTGAAACCTCCGAAGGTAACACAAAAGCAT
CTAACAGCCATCCGGTAATGTTACATGCTTCTTTGCATGAAGCACCTGCTATTGTACTTC
AAGAGGCGAAACCCGTATCTCGCGAATCCATAGAACAAGAAGGCGCTCCCGCAGAAAAGG
CTGCAAGTGGAAACTCGTCAAAGTTGTCAATGAGACTAAAGAAAGTCTTTGGCAAAAAG
>RGYDA0051 Genomic segment corresponding to mRNA: XM_453025 Kluyveromyces lactis NRRL Y-1140, KLLA0C18513g predicted mRNA.
AAAAGCCATGTATCCGTAAAAAAAAGAGAGGCATTGCTCTAGTGTTTTTTCGGATCTCAG
CAAACATAAAAAGATGGCTCCTATCCTTTTTAGAGCTTTAAGCCAATTTCACTTCTTATG
CTTAAGCAAAATACCATAAATAAATTAATTTTCGGAAACTAAAATTTTTCAAAACATATA
TTTTATTTTAAAAAATTCAAAATTCCACATTATTTTAATTAAAATTTTTTCAATATAAAA
TTAATAAAAAAATATTTTTAATTGCAATAAAGTAAAAGTTTAGAAATTTATTTTATATAA
AAAGAGAGAAAATGTAAAATTTGATTTTAGTCACATGATGTTTTATGATTTTACTTAATT
TTTGAATACATTACGTACGACAGACTCCACTGTCAAGAAGTTGAGCAGGTACTATAATCT
TCGTTCCTGTTTATGCGTTTTTACTATTTATTTGAAGGTAGAACTGTTATTGAATGCTAA
CATTTGTGTTACTTTTGATTGATTTTAGTGAATTTTGCTTTATTTTATAGAATTTAATTA
TGTTTTTTGTATTTTTTTGAAGAATTTATTTTAACTTATTTTTTATTATTTTCTGAAAAT
ATTTTTTTTATTTATTCTATTTATTATTTGCCATTATCTAAGGATTCTATTGCATATGGA
CAATTTGTATGTACAAATGAACTAATTAATTGTATGTTAAAGCAAAAATACAACTCTGGC
TTAACAACACTCTAACCACTAACAGATCAAGAAACCTAAATTATTGTGATCATTAAGTAT
AGGAAAGGAGAAACCAATGGCTATTAATTAGTACGTTATCTTTCTATCCGACCATTTCAC
AATTTGGGAGACACTTTAAATTTGTCGTTTAGTTCTGTTTTAATATTCAGAAAAAAAAAC
AATTAGAGAATATTAGTTAACGTTAACACGATATTCAAGATCACACCAGGCAAATCGAAT
TCTTATCATACGTTGAGTCTACGTAAAACAAACAACTACTATGAGTTCAAGCGATGTTAA
ATCTGTACTACTAATTGGTGGATCTGGATTTCTAGGTCTCCATTTGATTCAGCAATTTTC
TGAACTTAAACCACAACCTCAGATCCATGTTTTTGACGTAAGACCACTTCCAGATCGGAT
CTCAAAACAATTCACTTTTGATCCTTCGACAATTACCTTCCATCAAGGTGATCTAACGTC
ACCTGCTGATGTTAGAAAGGCAATTGAGACAAGTGGTGCCACGATCGTCGTTCACTCGGC
ATCTCCAATGCATGGTAATAGTCAAGAGATTTACGAAAAGGTCAACGTTAAGGGAACAAA
AAATCTATTAACTGTCGCAAAACAATGTCGAGTTAAAGCAGTAGTATATACCTCATCTGC
TGGTGTTATTTTCAATGGTCAGGACATTCACAATGCTGATGAAACTTGGCCAATTCCAGA
AGTTCCAATGGATGGTTATAACGAAACAAAGGCAATTGCGGAAGAAATGGTGCTATCAGC
AAACGATCCAGAAAATGACTTCCTAACAATAGCATTACGTCCTGCCGGTATTTTTGGTCC
TGGTGATAGACAATTGGTCCCAGGTTTGAGGCAAGTCGCTAAGTTGGGGCAATCAAAGTT
TCAAATTGGTGACAATAACAACCTGTTCGACTGGACCTACGCTGGAAACGTTGCAGATGC
TCACGTACTAGCCGCACAAAAGCTTCTGAATCCAACTACTGCTGCGCTAGTATCTGGAGA
AACATTTTTCATCACCAATGACACACCAACATATTTTTGGGCTTTGGCACGCACGGTTTG
GAAGGCAGACGGTCATATTGATAAGAGAGTTATTGTTCTAAATAGACCCATGGCTATTGC
TGCGGGGTACCTATCTCAATTCTTCTCTAAATTGTTGGGCAAAGAGCCAGGTTTGACTCC
CTTCAGAGTTAAAATCGTTTGTGCCTACCGTTATCACAACATTTCAAAAGCTAAAGAACT
TTTAGGATACCAACCAAGGGTTGATATCGAAGAAGGTATCAGAAGAACGTTGGCATGGAT
GGATGAAGGCTTATAAAGGCCAACTCTATATGAATTGTATATATCTATGTCTATCTATAA
CTTTACTCATCGTCACAAGTTAAACATTTGAAAGCACCCTCGTGTTGGCCCATGTTTTCT
AAACAGGAGCTGTGGAAACTGTGCCCACAACTAAATACAACGAGTGCACTGCTACCACTA
GCGGCGACCTCGTGGCATCTCGCTGACTCCCACTGTTCAAAGACTTTATTATCGATTCCA
ATTCCCCATATTTTCTTGCCACATACTTCACACTCATGAGACTGAATTGCCCAACCATGT
TCTTTTCTGTGCATATAGGTTGTAATATCTGATGATGCACTTTGATTGATAATCTGTAAA
ATAAGAAGTTTCACTGTCTCTTCGACAGAATAAGCTGTGAAAATATTCTTCAACACCACT
TTAATATCTTTGATTTTACTCAAGATAAGAGATTTGTTTTCAAATATCTCCATTAGGGTC
TTCCAGAAAAAGCTCTCCTCCGAGTTTTCGATATCATTCAGGTTCCCATCTGAAAGCTCA
ATAAATACTTTCTGCAAACTTTTATCACAAAACGCTTTTTGATCATCGGTAAGAGTTGGG
TATTGAGAGACCAAGTTTGATATCAATTTAACCCAGTTCTTGTTAGTTTCATCTGTCTTC
TGGGATACACTGATGCCTAAATCCAAATAATTATCAATTTCGTCAAAATCATTATTTTGT
AATAACTCGTTGATTTTCGAGTTTATTTTATCTATTGCCGACCCATAGTTCTTTAGCCGT
ACTAGCAATCGTATCAAAGTTCTCGAATCCCTATTTCCGTTAATAATATCTACAATACTC
TCAACTTCGATGTTTTTAAGGTCAATATTGTCAACCCATTGTGATACACCGGACGCATCT
CCGGTTTCATACAACAATGATAGATACTTCGGCCTTGCTTTCTTCAAAAATGGGGCAGAT
AGATGATAGTTCCCAGACAGAAGTATACGAAGATATCCTAAGAGCGTCAACGGATC
>RGYDA0052 Genomic segment corresponding to mRNA: XM_453024 Kluyveromyces lactis NRRL Y-1140, KLLA0C18491g predicted mRNA.
TCTTTTTTATTGAATTCTCTTTTCAGCAAGCAAGCTTAGCTGCCATACAAAAAAATTTCA
TTTTTTTGTTCTTTCCATTTTACTAACTAACAATTGCATCAATATAGTACCTCTGCTACT
CAAGCTGACGTCTCTGCTTTCAAGGCTTTCCAATCTACTTACCCAGAATTCTCTAGATGG
TTCAACCACATTGCTTCCAAGGCTGATCAATTCGAATCCTTGCCAGCTGCTACTTCTACA
CCAGCTGCTGCTGAAGAAGAAGATGACGATGACGAAGTCGATTTGTTCGGTTCTGACGAT
GATGTCGATGAAGAAGCTGAACAATTGAAGGCTAAGAGAATCGCTGAATACAACGAAAAG
AAGGCTGCTAAGCCAAAGGCTGCTGCTAAGTCTATCGTTACCTTGGATGTTAAGCCATGG
GATGACGAAACCGATTTGGAAGAATTGGTTGCCAACGTTAAGAACATCGAAATGGATGGT
TTGAACTGGGGTGCTCACCAATGGATTCCAATTGGTTTCGGTATCAAGAAGTTGCAAATT
AACATGGTCATCGAAGATGCTAAGGTTTCTCTTGATGAATTGCAACAACTTATCGAAGAA
GATGAAGACCACGTCCAATCTACTGATGTTGCTGCTATGCAAAAGTTGTAATTAAACTAA
TTTAAGTTCTTCACCTTTTTCCCCTTACATAAATGAATAAATAAATATACTATATTTCTC
AACGACCCCCTTCGTGCTTTCTTGCTGGACCCGAACCCTTGCTGTCTCTTTTATCCTGTT
ATGTTCATCTTTCTTTTAGGTTTACAGCCTCTGAGCATCTTAAGAATAGAAATGTGCATA
ATATAAATGCATATAGATAATTAATTAAACATCATGCTGCATTTAAGGTAAAATATGAGA
AAAAAAAACAGGAAAGGCAACAGAAGCCCTACGGTCTAAGTTCGGTTAAAACAGTTTTCG
ATTACCTGTTTGTCAATTGCCAGCAAGATTCAAGTTTCAAATGAATGGCTCTCATAGTAC
TGGCCACGATAAGAGAAACAACACAACCGATTTCGAAAAGTTTAATCCCTTTAAGAGCTC
TCAGGATGAATCCCTGCATGTAAGCTGGACTTCATTGCAACAAGTGTATCCGAATTTATC
ATATTATGGGGGACCTACTTTCATTCTTCCGGTTCAGCTCTACTATATCATAGGTACGGC
AAAGGGAGCCGTTGTTATCTTTAACAAGAAACAATTCGTTCAATCTGTACTAGCACCATC
TTTACCAGATTTTAGATCCAAGGTAACATTTATCGATATAAATCAGGATGGTACCCATGT
TTGCGCAGCCTATGAATCCGGTGATATATTCCTGTGGGACTTAAACTCTCAAGTCGATGA
AAATTCCGATTCTAATCATCTAGAAGCCGTGCTGCATATTGCTTCTCATAGAGGACATTC
CTTTAATGGTCTTAATTTTATCCCGGGGAAACATACCAATATTGCAGTCAGTGATTCTAC
AGGACATATTGTACTTCACAAGGGTACTAGAAATCATCTTTGGCAATTGGTACCTAGTGC
AAAAGAAATCTTGAGGCTGAATCCAATGATAAACCCTTTATTGACTACGCGCATTCGAAG
CAACGGTGAAGATTATGATGCTGAACATCTGTTAGCAGTTTTATCTAATCGATCCTTCGC
AGTCATATCATTGTCATCGCCAACTTTATCAACTTATCGGCTCATTGAATTGTCACACAA
AAACTCGGCCACTTTTGGATATATCTCCTGGAATGACGTCAATCCAAATCAGGTTGCCTT
CTCTGTAGATAACCAGTTGAGCCTTGTCGATATCAGGTTTCCGACTTTACAATGGACGTA
CGAAGCTCCTGAATGCATTTGTAAAGTTGCCTGGCTCACAAATAACATTTTGACTATTTT
GCTCTTGTCAAGTAAGCTTCTCGTTTTAAACATAGGTAGTGTTGATACCGATGAGGATCC
TGTACTCACTAGTATTGACTTACTTATTCATGAACTGATGGTTCCAGAATCTGAGAACCA
TTTCGCTACGTTAAATAACACGATTGTTGTGCTCACCAATTACAGTTTAATGGTGGGGAA
AATTAACTCATGGTCCGATATTGTCTTACACCATATACATAAAGGAGATTACATTAATGC
ATTAGGAACCCTAGGTTACTATTTACAAGGTCCATCATTCGATTCGATAACCGCCTTATT
ACATCTGGAAAAAGACTATCAGAAAAGAATCAGACAAATTGAACCATCGTTTAACAACTT
GACACTAGCAACTGTTCAATTTTTACTGAAGAAAGATGATATAAGTTACAGTAAGGTCAC
TGAAGCTACATCATTGATTTTGGACTTGGGAAGTATTTTCTCAGATGAAAAGATGTATGT
GCTTTTAGAACAGGTAGGGGAAGCTTTGATGACCAAACATAACGAAGAATTTCAAGAAAT
ACTTTACGAAAAAATCGTTAACGGGACAGTAACATACCTCTCACCAATACTTTTCAAGGC
TGTGATGGAATACACAGTGTCTTCAGGAAATGATAGAAGGTTAGAGACAATTTTATTATC
GCTAGACGGTACAACTTTGGATTTGGATTATGCTTTCAAGGTTTGCAAAGAGTTTCGTCT
CTACTCTGCACTTTTATATCTCTGGACAACCATTTTGGATGATTATAAAAGTCCCCTAGT
GGATATAATATTTTACTTTGCTGGCAAAGAAGAATGTTGTGTAGTTTTTGATGCTAACAT
TGAAGATAATACCCTTTTCGAGTACATCGAATCAACTTTATTGGGAAAAGTTTATCCAAC
AGAAAAAAGAGTGCCTTCCAAAAAGATTCTATACCTAAAGAACTTTTATTACAGCTTACT
TTTTAGTGGCTCTTCTTTGGAATGGCCACAAGGCTCTGGAAAAAAGCTTTTAACGTGTCC
CCTACCAGCAGAAGAACCAGCCTTTCCATATGCTTCCCTTTTAATATCATCAAGTGCGCA
AAATTTCTTGCACGTTCTTGATGTCTCATTTGAAGATGTTCTGTTCAATGAATCCCCTCA
AAATGGATTTCATTTTACTAGACAACATATAATTGATGTTCTTTTGGACATACAGAAGAA
TTTCAAAGAAAATCATGTGAAACTTCTTATTGCCCTCTTTGTGTTCAACAATTTGCCAAA
GTATTCTCAGTTTATTCGCCTAACCAACACTATCATTGACTCACAAATAGACGTCATATT
ATCTGCTGATTTGGAAGGATTTGAACAAATTTCTGAAGATTGTCTTGAAGCACTATTGTC
TGTTTATTCACCAGATAATATTAACGCCCTAATTGATAAAATGTCAGGAGTGGATTTTTA
TCGTGTTCGGCTTCTGCTATATAAAAAGGCCGGAAGATATACAGATTATCTTACCTTTAT
TCTTAGCGATCAACACAGGAATACGAATGGCAATGATATTATTGCAGGTTTGAAACTATG
TGATGGTGCTACAGCGAAATCGCCTATCGGTCGAAGTGAAATTTGCGACCTTCTATCAGA
TACATTTCCGAAGATTATCGAAAATTGTCAAGATCAGCGTTCCCTTGTCTCAATCATAGA
CTCTTTTGATAGTAGCTTACATGAAAAAATTCTTCTTATTTCTGATCCGTTGACGCTCTT
AGGATATCTTCGTATACTTCTGTCTGGGAACTATCATCTATCTGCCCCATTTTTGAAGAA
AGCAAGGCCGAAGTATCTATCATTGTTGTATGAAACCGGAGATGCGTCCGGTGTATCACA
ATGGGTTGACAATATTGACCTTAAAAACATCGAAGTTGAGAGTATTGTAGATATTATTAA
CGGAAATAGGGATTCGAGAACTTTGATACGATTGCTAGTACGGCTAAAGAACTATGGGTC
GGCAATAGATAAAATAAACTCGAAAATCAACGAGTTATTACAAAATAATGATTTTGACGA
AATTGATAATTATTTGGATTTAGGCATCAGTGTATCCCAGAAGACAGATGAAACTAACAA
GAACTGGGTTAAATTGATATCAAACTTGGTCTCTCAATACCCAACTCTTACCGATGATCA
AAAAGCGTTTTGTGATAAAAGTTTGCAGAAAGTATTTATTGAGCTTTCAGATGGGAACCT
GAATGATATCGAAAACTCGGAGGAGAGCTTTTTCTGGAAGACCCTAATGGAGATATTTGA
AAACAAATCTCTTATCTTGAGTAAAATCAAAGATATTAAAGTGGTGTTGAAGAATATTTT
CACAGCTTATTCTGTCGAAGAGACAGTGAAACTTCTTATTTTACAGATTATCAATCAAAG
TGCATCATCAGATATTACAACCTATATGCACAGAAAAGAACATGGTTGGGCAATTCAGTC
TCATGAGTGTGAAGTATGTGGCAAGAAAATATGGGGAATTGGAATCGATAATAAAGTCTT
TGAACAGTGGGAGTCAGCGAGATGCCACGAGGTCGCCGCTAGTGGTAGCAGTGCACTCGT
TGTATTTAGTTGTGGGCACAGTTTCCACAGCTCCTGTTTAGAAAACATGGGCCAACACGA
GGGTGCTTTCAAATGTTTAACTTGTGACGATGAGTAAAGTTATAGATAGACATAGATATA
TACAATTCATATAGAGTTGGCCTTTATAAGCCTTCATCCATCCATGCCAACGTTCTTCTG
ATACCTTCTTCGATATCAACCCTTGGTTGGTATCCTAAAAGTTCTTTAGCTTTTGAAATG
TTGTGATAACGGTAGGCACAAACGATTTTAACTCTGAAGGGAGTCAAACCTGGCTCTTTG
CCCAACAATTTAGAGAAGAATTGAGATAGGTACCCCGCAGCAATAGCCATGGGTCTATTT
AGAACAATAACTCTCTTATCAATATGACCGTCTGCCTTCCAAACCGTGCGTGCCAAAGCC
CAAAAATATGTTGGTGTGTCATTGGTGATGAAAAATGTTTCTCCAGATACTAGCGCAGCA
GTAGTTGGATTCAGAAGCTTTTGTGCGGCTAGTACGTGAGCATCTGCAACGTTTCCAGCG
TAGGTCCAGTCGAACAGGTTGTTATTGTCACCAATTTGAAACTTTGATTGCCCCAACTTA
GCGACTTGCCTCAAACCTGGGACCAATTGTCTATCACCAGGACCAAAAATACCGGCAGGA
CGTAATGCTATTGTTAGGAAGTCATTTTCTGGATCGTTTGCTGATAGCACCATTTCTTCC
GCAATTGCCTTTGTTTCGTTATAACCATCCATTGGAACTTCTGGAATTGGCCAAGTTTCA
TCAGCATTGTGAATGTCCTGACCATTGAAAATAACACCAGCAGATGAGGTATATACTACT
GCTTTAACTCGACATTGTTTTGCGACAGTTAATAGATTTTTTGTTCCCTTAACGTTGACC
TTTTCGTAAATCTCTTGACTATTACCATGCATTGGAGATGCCGAGTGAACGACGATCGTG
GCACCACTTGTCTCAATTGCCTTTCTAACATCAGCAGGTGACGTTAGATCACCTTGATGG
AAGGTAATTGTCGAAGGATCAAAAGTGAATTGTTTTGAGATCCGATCTGGAAGTGGTCTT
ACGTCAAAAACATGGAT
>RGYDA0053 Genomic segment corresponding to mRNA: XM_453023 Kluyveromyces lactis NRRL Y-1140, KLLA0C18469g predicted mRNA.
GTGGCGGCAGCAGCCGCAGCACCTCCATCACTACCGTCTACTTGATCATAGTAGTCCCCA
CCCCTACGACGACCATCCGAATCGTCCACATCATCCTCCAAATCATCCTCATCGTTCTTG
TCGATGAATTCATCCAAGAGATCCGTATCGAACTCAGCGTAGTTCACCTGTTTACCCCTC
TTGTTTCTCGATAACTGCGCAGCAGTAAACAACGGAACATCCTCGTTCTTCACTCTATTA
TGGAAGTTACTCAAGTAGGCTTGCGGTACGAGCGACATATCAATACAATTTTGGGAGGCA
GGTCGTAGTTGCTTTGTCTGCTGTATATCAGCACGCTTCAATGAGTAAACCGTTTGTTTG
TAGTAACACTATCATAGTCTTTATTCAACCAGCCCTAAAACACGAACTTGCACTTCTATT
CTTGAATTGATGGATACTTTTTCATATTCGTATACAGTGATGAGTTGATTGAACAATCTA
AGTGTTACCCTGAGTAAACATTTCACTTGTCAAAAGAAAAGGAATCCAGTTTGAAAAAAA
TGAAAAAAAGAACACTTTCTCAGAAAAATCCGTACCGTTTTGGAACCATTTACTATGGCA
AAATCGTTTTTCAAAGGGGTGGACCCATGATTTTTGAAAATAAACTTGGTTTTTCTCAAA
TTGTCGCAGGGCACGCCGCAGCGTGCCCTGTTTTCTGCTGTTGCCTTTCCAGTATCTATC
TCATCGCACTTACAAGGAAGAAAAAAAATTTTCTTCCACCGCACATTGCATGCACTTTGA
ATACACGTAGATGCCATAATTCCATAGTACATACGTCTTACATATCATATATCTCATAAA
TATATATATATATATATTGGAACTTTTCGAATTAGAGTTTTTCATCAGCTTTTCAGTATT
TTTTTTTCGTCAATTTGATTCAACGTTCCTTGTAAGAAGAAGAAGAGGAATTGATTCTTT
CCTAGTTTCTTCTCTCACCAGGTTTAACTATCCATTAACGATGTCTTTCTCTGATTTCTC
CAAGGTCGAAACCTTGCAAAAGTTGAACACTTTCTTGGCTGACAAGTCTTACATTGAAGG
GTATGTGAAATAATTATAGTGGTGGTTTTCCAATGGCATCAAGCAGTTTTTTGAATAAGA
GAATTCTTCAAAGTTTACTATTTCAATGATGAACAAATTCTTTGGTCCGTGTTTATGACG
GGAAGTAAGACCCCCGGTATGAGTGACAAAGAGACAGTACCTAGACAGTACGATTCTGAT
TTATCTTTTTTATTGAATTCTCTTTTCAGCAAGCAAGCTTAGCTGCCATACAAAAAAATT
TCATTTTTTTGTTCTTTCCATTTTACTAACTAACAATTGCATCAATATAGTACCTCTGCT
ACTCAAGCTGACGTCTCTGCTTTCAAGGCTTTCCAATCTACTTACCCAGAATTCTCTAGA
TGGTTCAACCACATTGCTTCCAAGGCTGATCAATTCGAATCCTTGCCAGCTGCTACTTCT
ACACCAGCTGCTGCTGAAGAAGAAGATGACGATGACGAAGTCGATTTGTTCGGTTCTGAC
GATGATGTCGATGAAGAAGCTGAACAATTGAAGGCTAAGAGAATCGCTGAATACAACGAA
AAGAAGGCTGCTAAGCCAAAGGCTGCTGCTAAGTCTATCGTTACCTTGGATGTTAAGCCA
TGGGATGACGAAACCGATTTGGAAGAATTGGTTGCCAACGTTAAGAACATCGAAATGGAT
GGTTTGAACTGGGGTGCTCACCAATGGATTCCAATTGGTTTCGGTATCAAGAAGTTGCAA
ATTAACATGGTCATCGAAGATGCTAAGGTTTCTCTTGATGAATTGCAACAACTTATCGAA
GAAGATGAAGACCACGTCCAATCTACTGATGTTGCTGCTATGCAAAAGTTGTAATTAAAC
TAATTTAAGTTCTTCACCTTTTTCCCCTTACATAAATGAATAAATAAATATACTATATTT
CTCAACGACCCCCTTCGTGCTTTCTTGCTGGACCCGAACCCTTGCTGTCTCTTTTATCCT
GTTATGTTCATCTTTCTTTTAGGTTTACAGCCTCTGAGCATCTTAAGAATAGAAATGTGC
ATAATATAAATGCATATAGATAATTAATTAAACATCATGCTGCATTTAAGGTAAAATATG
AGAAAAAAAAACAGGAAAGGCAACAGAAGCCCTACGGTCTAAGTTCGGTTAAAACAGTTT
TCGATTACCTGTTTGTCAATTGCCAGCAAGATTCAAGTTTCAAATGAATGGCTCTCATAG
TACTGGCCACGATAAGAGAAACAACACAACCGATTTCGAAAAGTTTAATCCCTTTAAGAG
CTCTCAGGATGAATCCCTGCATGTAAGCTGGACTTCATTGCAACAAGTGTATCCGAATTT
ATCATATTATGGGGGACCTACTTTCATTCTTCCGGTTCAGCTCTACTATATCATAGGTAC
GGCAAAGGGAGCCGTTGTTATCTTTAACAAGAAACAATTCGTTCAATCTGTACTAGCACC
ATCTTTACCAGATTTTAGATCCAAGGTAACATTTATCGATATAAATCAGGATGGTACCCA
TGTTTGCGCAGCCTATGAATCCGGTGATATATTCCTGTGGGACTTAAACTCTCAAGTCGA
TGAAAATTCCGATTCTAATCATCTAGAAGCCGTGCTGCATATTGCTTCTCATAGAGGACA
TTCCTTTAATGGTCTTAATTTTATCCCGGGGAAACATACCAATATTGCAGTCAGTGATTC
TACAGGACATATTGTACTTCACAAGGGTACTAGAAATCATCTTTGGCAATTGGTACCTAG
TGCAAAAGAAATCTTGAGGCTGAATCCAATGATAAACCCTTTATTGACTACGCGCATTCG
AAGCAACGGTGAAGATTATGATGCTGAACATCTG
>RGYDA0054 Genomic segment corresponding to mRNA: XM_453022 Kluyveromyces lactis NRRL Y-1140, KLLA0C18447g predicted mRNA.
ATTCAATAAAAAAGATAAATCAGAATCGTACTGTCTAGGTACTGTCTCTTTGTCACTCAT
ACCGGGGGTCTTACTTCCCGTCATAAACACGGACCAAAGAATTTGTTCATCATTGAAATA
GTAAACTTTGAAGAATTCTCTTATTCAAAAAACTGCTTGATGCCATTGGAAAACCACCAC
TATAATTATTTCACATACCCTTCAATGTAAGACTTGTCAGCCAAGAAAGTGTTCAACTTT
TGCAAGGTTTCGACCTTGGAGAAATCAGAGAAAGACATCGTTAATGGATAGTTAAACCTG
GTGAGAGAAGAAACTAGGAAAGAATCAATTCCTCTTCTTCTTCTTACAAGGAACGTTGAA
TCAAATTGACGAAAAAAAAATACTGAAAAGCTGATGAAAAACTCTAATTCGAAAAGTTCC
AATATATATATATATATATTTATGAGATATATGATATGTAAGACGTATGTACTATGGAAT
TATGGCATCTACGTGTATTCAAAGTGCATGCAATGTGCGGTGGAAGAAAATTTTTTTTCT
TCCTTGTAAGTGCGATGAGATAGATACTGGAAAGGCAACAGCAGAAAACAGGGCACGCTG
CGGCGTGCCCTGCGACAATTTGAGAAAAACCAAGTTTATTTTCAAAAATCATGGGTCCAC
CCCTTTGAAAAACGATTTTGCCATAGTAAATGGTTCCAAAACGGTACGGATTTTTCTGAG
AAAGTGTTCTTTTTTTCATTTTTTTCAAACTGGATTCCTTTTCTTTTGACAAGTGAAATG
TTTACTCAGGGTAACACTTAGATTGTTCAATCAACTCATCACTGTATACGAATATGAAAA
AGTATCCATCAATTCAAGAATAGAAGTGCAAGTTCGTGTTTTAGGGCTGGTTGAATAAAG
ACTATGATAGTGTTACTACAAACAAACGGTTTACTCATTGAAGCGTGCTGATATACAGCA
GACAAAGCAACTACGACCTGCCTCCCAAAATTGTATTGATATGTCGCTCGTACCGCAAGC
CTACTTGAGTAACTTCCATAATAGAGTGAAGAACGAGGATGTTCCGTTGTTTACTGCTGC
GCAGTTATCGAGAAACAAGAGGGGTAAACAGGTGAACTACGCTGAGTTCGATACGGATCT
CTTGGATGAATTCATCGACAAGAACGATGAGGATGATTTGGAGGATGATGTGGACGATTC
GGATGGTCGTCGTAGGGGTGGGGACTACTATGATCAAGTAGACGGTAGTGATGGAGGTGC
TGCGGCTGCTGCCGCCACCGCCGCCGCAGCGGCGGGACTCGGTGAAGATGGTGGCATTGG
TGAGGGCACGCCCGGGTCTGGTGACCCCGGTGCTGTCACTGGCGGAACGCCGGCTGCAGA
TACTGGGCCAGACGGTACAAACGATGGTACTGCAGGAACGTCAAATCCTAGCTCAGAATT
GGATCGCATCAAACTAAACGACTTGCCCGACCTTGAAAGTCAGGATGATTCTGCCACTCC
GCTAGCTTTGTTGAAATATCCTAGGATTAGGGAAACTTTCGTGCAAAGTAGGATCGCTAT
CAGTTATAAAGACCTTCTTGGAGATTCTATCCAGGATCCGCAGCAAGTGGATATAGAAAG
CCCGATAATGGTTCCAATACGGTTAAACGTTGAATTCAGTGGACACAAGTTAGCAGATTT
TTTCATGTGGAATTTGAACGACCATTCGATGACTCCAGAACAGTTTGCTACGATCTTGTG
CCAGGATCTTGATTTCCCAGTGCTTTCCAACCCAAATAATTCCCCATATACACAGATTAT
CTCTATGATTAACGAACAATTACAAGAATATGAAACATTGGCATCTTTACAGGTTCCTGA
TTTACACGTGATAATAAATTTGACTGCAAATCTCGATTCCAAGCTTTATGATGACACTTT
TGAATGGAACCTTAATGACGATTCATTATGCCCAGAACAATTCGCAGAATTGGTGGTACA
GGACCTGGGCTTGCAAAGAGAGTTCGTTCCTGCCATTGCACATTCGTTGCATGAATCCTT
GCTAAAGGTAAAGAAGGATTGGCTCGAAGGTAATTTGAATTTGGCCCATGTAGAAAATAA
GGCAGCTTTCGGTTACACATCAGGTATCCGTCTAGATATAGATACACTTGGCGCCTCATG
GTTCCCTAAGGTAGAAGTCCTCTCACAATGGGAAATCGAAAAGCGTGAAATTGAAAAGGA
GAGAAACATGAGAAGATTAAAGAGAGAAAGTGCCAAGGTCGATGACGGAAGATCCAGAAG
AAGAGGCAAGAGGAGAATGGATGACTTGGAAACTACTTTGAGAATATAAGTGTGTTCTCT
TTTCCGGCCAAGCAGTTTAACTTCACAGACGCCCATTAGACAAAGCTGTATAGAAAATAA
AGTTCTCCATCTATTCGTGGAGATTTATGTATCATTAATGTATTAATACCACCGTCATCT
GTGGTTTTGCACAAATACTCTTCCTTTTCGTCAGACTATTATTTATTTAGTCGCCAAAAA
TCTCCACAACAAATAGAAAAAGATCAAAGATCATCGCGAATCAGTAATGCGTACGCTGGG
AATAATAAAAAGTACATACCCGAAATCCTTATTACTTCAATTACTATGCTCCACGAAGTA
TTATACAAGCATTTAGACGGCATTTTAGTCTCACGTTTGTATACTGAGGATCAGTTTGTT
GATCTATTTTCTAGAACGATACCGGAATCCAACACTGTGATCGCGTCACAGTTATACAAA
AGTTATGAAGAGAATGATCAACGGATCATTGAAAAAATAGATAAACTCATCGACAACAAG
CTGTCTTTGATAAGAGTTGAGCTCGAACGGGAACAAATTGAAGACTCCATTTCTCTCGAG
GAAGTAAATAAACTATTGCATAGCATTGATGATATGTTGCAGCAGCATTTAAATCAATTA
AACATTGAACTAGATAATAAAAATACAAAACTTTTGAAATATGCAATGGAACTCAGTGAC
ATTGAAGCAATAGATACTTCCATGTACGATAATGTTGCAAAATTAATAACGGACATGGAA
ACCAACCAACCTTCTAGTTGAAAAGCTCAAGAACACACGGTAGAATCTATTCCAGGCACT
TCCAATTCTTCACCAACCCATTGGAAGACTTCATACTTGGAGTTCAAATCTTTGTTTGAA
TGCATGCAGTATCCATCACCTGAATCAGGTTTCAGTGCACCGCTGACCGACATAGGATTG
ATGAATATGCATCTTTTCACTCTGGAATGAATTAGTGCCATGCTGCACATTGAGCACGGC
TCATGACTGGTGTATACGTCAAAATCTAA
>RGYDA0055 Genomic segment corresponding to mRNA: XM_453021 Kluyveromyces lactis NRRL Y-1140, KLLA0C18425g predicted mRNA.
TAATGGTTCCAATACGGTTAAACGTTGAATTCAGTGGACACAAGTTAGCAGATTTTTTCA
TGTGGAATTTGAACGACCATTCGATGACTCCAGAACAGTTTGCTACGATCTTGTGCCAGG
ATCTTGATTTCCCAGTGCTTTCCAACCCAAATAATTCCCCATATACACAGATTATCTCTA
TGATTAACGAACAATTACAAGAATATGAAACATTGGCATCTTTACAGGTTCCTGATTTAC
ACGTGATAATAAATTTGACTGCAAATCTCGATTCCAAGCTTTATGATGACACTTTTGAAT
GGAACCTTAATGACGATTCATTATGCCCAGAACAATTCGCAGAATTGGTGGTACAGGACC
TGGGCTTGCAAAGAGAGTTCGTTCCTGCCATTGCACATTCGTTGCATGAATCCTTGCTAA
AGGTAAAGAAGGATTGGCTCGAAGGTAATTTGAATTTGGCCCATGTAGAAAATAAGGCAG
CTTTCGGTTACACATCAGGTATCCGTCTAGATATAGATACACTTGGCGCCTCATGGTTCC
CTAAGGTAGAAGTCCTCTCACAATGGGAAATCGAAAAGCGTGAAATTGAAAAGGAGAGAA
ACATGAGAAGATTAAAGAGAGAAAGTGCCAAGGTCGATGACGGAAGATCCAGAAGAAGAG
GCAAGAGGAGAATGGATGACTTGGAAACTACTTTGAGAATATAAGTGTGTTCTCTTTTCC
GGCCAAGCAGTTTAACTTCACAGACGCCCATTAGACAAAGCTGTATAGAAAATAAAGTTC
TCCATCTATTCGTGGAGATTTATGTATCATTAATGTATTAATACCACCGTCATCTGTGGT
TTTGCACAAATACTCTTCCTTTTCGTCAGACTATTATTTATTTAGTCGCCAAAAATCTCC
ACAACAAATAGAAAAAGATCAAAGATCATCGCGAATCAGTAATGCGTACGCTGGGAATAA
TAAAAAGTACATACCCGAAATCCTTATTACTTCAATTACTATGCTCCACGAAGTATTATA
CAAGCATTTAGACGGCATTTTAGTCTCACGTTTGTATACTGAGGATCAGTTTGTTGATCT
ATTTTCTAGAACGATACCGGAATCCAACACTGTGATCGCGTCACAGTTATACAAAAGTTA
TGAAGAGAATGATCAACGGATCATTGAAAAAATAGATAAACTCATCGACAACAAGCTGTC
TTTGATAAGAGTTGAGCTCGAACGGGAACAAATTGAAGACTCCATTTCTCTCGAGGAAGT
AAATAAACTATTGCATAGCATTGATGATATGTTGCAGCAGCATTTAAATCAATTAAACAT
TGAACTAGATAATAAAAATACAAAACTTTTGAAATATGCAATGGAACTCAGTGACATTGA
AGCAATAGATACTTCCATGTACGATAATGTTGCAAAATTAATAACGGACATGGAAACCAA
CCAACCTTCTAGTTGAAAAGCTCAAGAACACACGGTAGAATCTATTCCAGGCACTTCCAA
TTCTTCACCAACCCATTGGAAGACTTCATACTTGGAGTTCAAATCTTTGTTTGAATGCAT
GCAGTATCCATCACCTGAATCAGGTTTCAGTGCACCGCTGACCGACATAGGATTGATGAA
TATGCATCTTTTCACTCTGGAATGAATTAGTGCCATGCTGCACATTGAGCACGGCTCATG
ACTGGTGTATACGTCAAAATCTAAGCAGAGATAAGTTTCCCCTTGATGTATATCTTTTTC
TGACGCGGTACCGTTTTGGACACGGTCTCTTCTCTCCTGCTCTTCTTTAGCTACCTCATT
TATTCCGACCATAACACTGTGATCGAGGGGAGATCCACTATGTCTATAATCCTTTGATAT
TATAATTTTACCAGATTTTGGATTAACGAATGCCGATACTATTGGAAGTTGCATGCTATC
CGAATCTCGGATTGCTCGAGACTCTTCTGCTATCTTGGTTAACAATGACCGAATCTCTGT
CATGTCAAATATATAGTCGTTTAATATCTGGTCATTAGGATTTCCTCTCCAAATTAACGG
CCAATACTGTTCACTCCACTTCAACATTAAGCTTTTAGTCGATGGACCGACCTTCGGTAC
TTTGTTATCGTCTTTCACATTGTCATACTGGAAAACGACTCCTTTCAGCATATTGTCAAA
AGTTGATCTATCCGGTATGTACTCTTTGGAGCCGATAAGTACTCGTAGTGTGTCGCTATC
AAGCTTCTTGATCCGTTTCACATGAAGGAATGAAACGGGGTCATTATCCTGAATACCTCG
TACGAATGGTATCACTGACTTACTTTCCCTTGGACGTACTTCGATAGACCAAGCCTCAAC
TAGATCAGGCACATCAACGTTTTTGGTATCTCGAATTTGCCAGAGGCAATCTTCGACGAT
GCATTTTATAAAATCGATCTTAGTGGGGTTCAGATGTTTCTTAACCATACTGTTAG
>RGYDA0056 Genomic segment corresponding to mRNA: XM_453020 Kluyveromyces lactis NRRL Y-1140, KLLA0C18403g predicted mRNA.
GAGCTCGAATGAGCTCATATAAAATGGGTTTTAGATTATTCAATGCAAAGTTTAGAGAAC
GAGGTGTCTTACTGCTCTCTGATATTTTCGGAAAAATCTCAGCTATTAACAGCCCCTGAT
CAGTCTCAATGATATTCTTGTAATCTTGCGGTCTTATCTTATGATATAGAGCAGAGTTCC
AATCTATCGTTAGCTTAGTATTTCTTTCCCTCCTATACGACCGATCTAGCCATGCAGGTG
GCACCTGAGGCGCGTTAGCGGGGGTTCCAATTATCTGCCTGAAGTAATGGCCGGTGTTGA
AATATACGGAATAGTTGATTAACAAATTCACAAAATTGTCAGTGCCAACCAGCTGATGGA
ACAATCTCCAGCTATTACATTTCAATACACTTACGCTTATGTTCGATGAACGGCAAAACA
GTTTGGTCATGACATCTGAATTCTTTCCCAGCTGGTAACCATAAGTCAGTATATTATTCG
TAAAATTCTTGTGCAAAAGGTAGAGAATGCATGTTTCTATAGTTTCACAGTGATACGATG
AGCTGAAAGTAGAAGATATTTCAATTTCAGGAGGTACGCAATGTTTGCTGTTAACTTGTG
CGAAACAGCTGAGTAACAGATTGGATACCCCATTAGAGTCAGCATTGATCAGAATATCCG
ATTTTCTGAGGGTTTCATAGCACTCTAAAGATTCCAAATATTCGACAAGAATTTTCATCT
AAACCAATTGATATAGGTCATTATTCGAAGTCACCTTAGTCATCTCGATGATCAATTTAA
GGTTCTTATTAATTATTCTCAGTGTTCATCTTTCTTACGAGCATGATCTAAACTGGTAAA
TAGTGTTTCGTAGCCTATAATTTCTGGATATGAATTTTTCAATGATAGAAATGTAAGATG
CGATGCGATGAGATGATATACTAATATGTAAAGGGTAAAGGAAATGGATGCTTAATTATA
GCTCTAGATTTACTAGTTATTCACATGAAAAGCTAACAGTATGGTTAAGAAACATCTGAA
CCCCACTAAGATCGATTTTATAAAATGCATCGTCGAAGATTGCCTCTGGCAAATTCGAGA
TACCAAAAACGTTGATGTGCCTGATCTAGTTGAGGCTTGGTCTATCGAAGTACGTCCAAG
GGAAAGTAAGTCAGTGATACCATTCGTACGAGGTATTCAGGATAATGACCCCGTTTCATT
CCTTCATGTGAAACGGATCAAGAAGCTTGATAGCGACACACTACGAGTACTTATCGGCTC
CAAAGAGTACATACCGGATAGATCAACTTTTGACAATATGCTGAAAGGAGTCGTTTTCCA
GTATGACAATGTGAAAGACGATAACAAAGTACCGAAGGTCGGTCCATCGACTAAAAGCTT
AATGTTGAAGTGGAGTGAACAGTATTGGCCGTTAATTTGGAGAGGAAATCCTAATGACCA
GATATTAAACGACTATATATTTGACATGACAGAGATTCGGTCATTGTTAACCAAGATAGC
AGAAGAGTCTCGAGCAATCCGAGATTCGGATAGCATGCAACTTCCAATAGTATCGGCATT
CGTTAATCCAAAATCTGGTAAAATTATAATATCAAAGGATTATAGACATAGTGGATCTCC
CCTCGATCACAGTGTTATGGTCGGAATAAATGAGGTAGCTAAAGAAGAGCAGGAGAGAAG
AGACCGTGTCCAAAACGGTACCGCGTCAGAAAAAGATATACATCAAGGGGAAACTTATCT
CTGCTTAGATTTTGACGTATACACCAGTCATGAGCCGTGCTCAATGTGCAGCATGGCACT
AATTCATTCCAGAGTGAAAAGATGCATATTCATCAATCCTATGTCGGTCAGCGGTGCACT
GAAACCTGATTCAGGTGATGGATACTGCATGCATTCAAACAAAGATTTGAACTCCAAGTA
TGAAGTCTTCCAATGGGTTGGTGAAGAATTGGAAGTGCCTGGAATAGATTCTACCGTGTG
TTCTTGAGCTTTTCAACTAGAAGGTTGGTTGGTTTCCATGTCCGTTATTAATTTTGCAAC
ATTATCGTACATGGAAGTATCTATTGCTTCAATGTCACTGAGTTCCATTGCATATTTCAA
AAGTTTTGTATTTTTATTATCTAGTTCAATGTTTAATTGATTTAAATGCTGCTGCAACAT
ATCATCAATGCTATGCAATAGTTTATTTACTTCCTCGAGAGAAATGGAGTCTTCAATTTG
TTCCCGTTCGAGCTCAACTCTTATCAAAGACAGCTTGTTGTCGATGAGTTTATCTATTTT
TTCAATGATCCGTTGATCATTCTCTTCATAACTTTTGTATAACTGTGACGCGATCACAGT
GTTGGATTCCGGTATCGTTCTAGAAAATAGATCAACAAACTGATCCTCAGTATACAAACG
TGAGACTAAAATGCCGTCTAAATGCTTGTATAATACTTCGTGGAGCATAGTAATTGAAGT
AATAAGGATTTCGGGTATGTACTTTTTATTATTCCCAGCGTACGCATTACTGATTCGCGA
TGATCTTTGATCTTTTTCTATTTGTTGTGGAGATTTTTGGCGACTAAATAAATAATAGTC
TGACGAAAAGGAAGAGTATTTGTGCAAAACCACAGATGACGGTGGTATTAATACATTAAT
GATACATAAATCTCCACGAATAGATGGAGAACTTTATTTTCTATACAGCTTTGTCTAATG
GGCGTCTGTGAAGTTAAACTGCTTGGCCGGAAAAGAGAACACACTTATATTCTCAAAGTA
GTTTCCAAGTCATCCATTCTCCTCTTGCCTCTTCTTCTGGATCTTCCGTCATCGACCTTG
GCACTTTCTCTCTTTAATCTTCTCATGTTTCTCTCCTTTTCAATTTCACGCTTTTCGATT
TCCCATTGTGAGAGGACTTCTACCTTAGGGAACCATGAGGCGCCAAGTGTATCTATATCT
AGACGGATACCTGATGTGTAACCGAAAGCTGCCTTATTTTCTACATG
>RGYDA0057 Genomic segment corresponding to mRNA: XM_453019 Kluyveromyces lactis NRRL Y-1140, KLLA0C18381g predicted mRNA.
TATCTTTTTCTGACGCGGTACCGTTTTGGACACGGTCTCTTCTCTCCTGCTCTTCTTTAG
CTACCTCATTTATTCCGACCATAACACTGTGATCGAGGGGAGATCCACTATGTCTATAAT
CCTTTGATATTATAATTTTACCAGATTTTGGATTAACGAATGCCGATACTATTGGAAGTT
GCATGCTATCCGAATCTCGGATTGCTCGAGACTCTTCTGCTATCTTGGTTAACAATGACC
GAATCTCTGTCATGTCAAATATATAGTCGTTTAATATCTGGTCATTAGGATTTCCTCTCC
AAATTAACGGCCAATACTGTTCACTCCACTTCAACATTAAGCTTTTAGTCGATGGACCGA
CCTTCGGTACTTTGTTATCGTCTTTCACATTGTCATACTGGAAAACGACTCCTTTCAGCA
TATTGTCAAAAGTTGATCTATCCGGTATGTACTCTTTGGAGCCGATAAGTACTCGTAGTG
TGTCGCTATCAAGCTTCTTGATCCGTTTCACATGAAGGAATGAAACGGGGTCATTATCCT
GAATACCTCGTACGAATGGTATCACTGACTTACTTTCCCTTGGACGTACTTCGATAGACC
AAGCCTCAACTAGATCAGGCACATCAACGTTTTTGGTATCTCGAATTTGCCAGAGGCAAT
CTTCGACGATGCATTTTATAAAATCGATCTTAGTGGGGTTCAGATGTTTCTTAACCATAC
TGTTAGCTTTTCATGTGAATAACTAGTAAATCTAGAGCTATAATTAAGCATCCATTTCCT
TTACCCTTTACATATTAGTATATCATCTCATCGCATCGCATCTTACATTTCTATCATTGA
AAAATTCATATCCAGAAATTATAGGCTACGAAACACTATTTACCAGTTTAGATCATGCTC
GTAAGAAAGATGAACACTGAGAATAATTAATAAGAACCTTAAATTGATCATCGAGATGAC
TAAGGTGACTTCGAATAATGACCTATATCAATTGGTTTAGATGAAAATTCTTGTCGAATA
TTTGGAATCTTTAGAGTGCTATGAAACCCTCAGAAAATCGGATATTCTGATCAATGCTGA
CTCTAATGGGGTATCCAATCTGTTACTCAGCTGTTTCGCACAAGTTAACAGCAAACATTG
CGTACCTCCTGAAATTGAAATATCTTCTACTTTCAGCTCATCGTATCACTGTGAAACTAT
AGAAACATGCATTCTCTACCTTTTGCACAAGAATTTTACGAATAATATACTGACTTATGG
TTACCAGCTGGGAAAGAATTCAGATGTCATGACCAAACTGTTTTGCCGTTCATCGAACAT
AAGCGTAAGTGTATTGAAATGTAATAGCTGGAGATTGTTCCATCAGCTGGTTGGCACTGA
CAATTTTGTGAATTTGTTAATCAACTATTCCGTATATTTCAACACCGGCCATTACTTCAG
GCAGATAATTGGAACCCCCGCTAACGCGCCTCAGGTGCCACCTGCATGGCTAGATCGGTC
GTATAGGAGGGAAAGAAATACTAAGCTAACGATAGATTGGAACTCTGCTCTATATCATAA
GATAAGACCGCAAGATTACAAGAATATCATTGAGACTGATCAGGGGCTGTTAATAGCTGA
GATTTTTCCGAAAATATCAGAGAGCAGTAAGACACCTCGTTCTCTAAACTTTGCATTGAA
TAATCTAAAACCCATTTTATATGAGCTCATTCGAGCTCACGAGAGGTTTTCATATAGACA
CATCATCAATAATATATGCCCCAAATCAGATACTTTCTATTCATCACCCAAAAGTGTCAT
CAAACTGCTCATTGTATGTGTTAGAAAAACGTTCCCATTGGACCTGTTAGGATCAAATTC
AAACTATAGCGTTCTATCAAAAGCGATTGCAATACTTGTCAAAAAACCGCTCCATTCAAA
GATACTATTTGATGAATTATGTAAAGGATTGCGTGTGAAAGATGTCAAATGGCTAGAAAC
AAGGCGGCTTCCAGCTGGTGAACAAACTCAAAAGATTCCATATTATGATGTGAAAAATCG
ACAAGCGCTTCTTTATAAACTGTTTTTTTGGATCCTTTCCTGTTACGTCCCAAAATTACT
ATCTACATTTTTCTATGTGACAGAACTATCGTCGACTGTCGATATAGTTTATATTCGTCA
TGATACTTGGAAAACCATGTCACAACCTTTTTTGAAATCTTACTTTAGGAGGTATTTGCT
TGAGAATAAATATTGTTTCCAGCACAGATCTTTCACAGAATCCAAGTTCAATCACAGAAA
TCTTCGTTTAATACCAAAAAAATCAGGCCTCGATTTCAGAATAATAGCGGTGCCGTGTAA
AGGAGTCAATATACAAGAGTTTAACGAGTTTAATGATTACGTTACGAACGCTCTGAAGCC
CACCAAGATTATACTGGAAAGATTGAGGATGAGACGAAATACCAAGTTTACAAAAGCATT
CTCTCCTTTGGAAATACCCAAGATTGTATTAAGTTATAAGCAAAGGCTACTTTTAAAACA
TGGTAAAATACCGAATCTCTATCTTTTAAAGTTTGACATTCAATCCTGCTATGATTCAAT
TCCGGTTCAGAAAGTAATGAAATTGGTAGAGGCTCGGATATGTGAAGAGCAGCAGTTTTT
TATTAGATCTCAAGATATACTGACAACTGCTTCCACTCGTCTGAAAAGGCTTCATGCTGT
AAATGGAGACATACAATTCCAGGAAAATGATTTAGTAATTGATTCAGTCAAAACTACTGT
CTTATCAAAAGAAGACGTTTTAACAGTAGTTAAAATGGAACTCTTCAAAACCAGTATCTT
TTACAGAGGCAAGTGTTACTTAAGAAAAGATGGACTCTTTCAAGGAACTCCCTTATCTTC
CGTTCTTGTTGATATATTGTATGACGACCTACTTGAATTCTACACCGAGTTTACTGATGA
AAATGATTCAGATCCGATGATAATACGGCTGGTGGATGATTTTCTAATAGTTTCAACTTC
CAAGAAATACATCGAGCGGCTTAATAATCTGGCTCAAACAGGATTCAAATCTTTCAATAC
TTATATAAACCCACAAAAAGTCTTGGTTACTTCATCAGAATCTGAAACATCAACAAATGT
ACCTTTTTGTGCACTGCAGTTAAATCTAAGAACCCTAGAAGTTTGGAAAGACCGCTCATC
GTATAATGTCCTAGGAACAGTTTTGGGATCATCTAAGCAACTGTATAATAAATTACTCTG
GATCTTTGAGATGAGACTATCTTATAATATGCTGGACGAGCGCTTAAATTCTTGGGAAAC
GGCTGCAAGGTTCCTGAGAGAAGTTGCGTTAAATGTAATTCAATCGTTCATTGTCCTTTT
TAATAGGAAGAAAAGCAGCAGAAGATCTTTCAAACAATTTGTTTTCAACATTTTTCAGCG
AATTGATCTTAACCTCTCTTCAGCTAATATGTTCTCGATGGAAAAGTCCGTCGCGTCAAA
AGAACTGGTGTTGTCAGTTTTCCTTGAACAATTAAAATTAAGGAAGAACGCATTTGCAGA
CATTTTGACAAATGTCAGCGATTTGAAACTATTAATAGAGTTTTAATGCTATTACTTAAA
ATTATTGTACCTATATCAGACCAAAATTAACACGCAGATTTTCTTCGTCTTTTTGTTTTC
TTAGGCGTTCTATCTCCTCAATGCCACCGGCCTTTTTGAAGTTACCTTTCTCAACGAAAT
TGCCCAACTCATCTTCAAAGGCTTCATTTTCCTTGTACTCTTTCTCTCTGTTTCTTAGTT
TTTCTGCCTTTTTAATGGCTTCCACTCTACTGTCATGATCTGGGTTGAGATTCTGAACTT
CAGTCAAGACTTGATCGCGGATCATATTATATGTGCCTGGCTTGGCTATCGGAAGAATGG
GGTTTCCCTTATTCTTCTTTGGGGCCTTTTCCTGTTGTTCGCAGCACAATTTAACCAAAT
CAAATGTCTCCATAACCTTATTCAAGTCTTCTTGTAAATCAAATACGAGATCTTCTTGCA
ATGTCATGAACTGTTGCTCTTCACACACCCTATCTAATTCCGCTTCCCAAATAGTTTTCC
AATTTGGCTTTTCGACATCTATATAATTTCTCATTTGATCCAAATCCTTCTTAGCGGAGT
CTAATTCAGACGATACATTTTCAATCTTCTTCTTGGGTGTTCTCGCACCTCTAATGGCCA
CATCTTTACGTAATGCCTCAATGACATCTTGAAGATCGTCAACTTTACTCAAAAGATTAT
CAGAAACTTCGGATAACTTCGACTGGGACTTTTCCATATAATCGCGATTAGCTGACTTTC
CTGTAGTTATTGAAAGGCTCTGGAATTTCTGTAGTTTTTCCACGATAGCGTTTATAGTAT
TTTGAAGCGATCTCTTTTGGTCGCTATGTATCTGTTTTAAAACGGTAATTTCGTGCCTAA
TATGAGCAACTTCTTTACGATGATCCTCATGTATAACTGTTGCAGAATCTGAGGATTTTG
GACCACTTGAATAATCTGGTGACGATACGTGAGTACTATTTTGGATAATCTCTTTCAAAT
TTTGAAAAATTGTATCTTGCTTTTCT
>RGYDA0058 Genomic segment corresponding to mRNA: XM_453018 Kluyveromyces lactis NRRL Y-1140, KLLA0C18359g predicted mRNA.
TTCTTCCTTGTCTATTACTTTCAACTGTATTGTTATCAAGTGCTTTCTTCCACGCCATTT
TGGGTAATACACCTTTGTATCCTGTTCTGATATTGACTTGCCTTCCTCTAAAAACAACGT
TATCATCATAGGATAAACTGGATCTATCAAACTGATTCGAGTCACTTTCCGAATGACACT
CGTCACGAATTTCATCGCTGTCTAGTTCAGCATTACCATATACCTCATCATCATCATCAT
CATCTGAAATATGGAAATGGTGATGCCTTCGAAGCCTTGTTGACGCAATAGTCGAGTGTT
CTTGCTGTGAAAGGCCGCCCTTCACAGGACTCGAATTGAGCACGCCCCCATTGTCCGTAT
TAACAGTAATATCTTGCCGGGAACCACTCGGCAGATTGATATGATCTGCTAGAGATTCGA
AATTAGATACATCGTACCCTTGCAATAACTGCCGATGCCGTATTCTATCCAAACTATACG
GCATCTTCTGGATTGCTTTACGCTTTCTCAATGCACGTCTTATACTATTAGAGTAAACTC
CAATATCAGGAGGTGTCTGTGCTACGTTATCGAGACTGCCCGGAATGACGCGTACCTGGT
ATTCGTCATCGAAGATTGGAAATACATTTGGTTCCGAATGCAGAGGTATTACGATCTCTT
CATCACTAGCCTCCGAATTGGGGACTACAGAGTCCTGATTCATCCCACAGAAACCACGCT
ATATGTCATACGCGGTAACACGTCTCTGTTGGTTGCTTAGCTTCTGAAATGGTAAGTTTC
CATACTTTCCTGTTTCATTATCTCGGCCTAACTTCAGGAAATTACGTTTCTTGATATTTA
TCAACAAAAGATTTATGCAAACCAAATCAAACCTAAAGCTTTTTGATCTAGTAATGCTTT
GAAGAAACATACCGTTTAAAAAGTGTACGTTGGATTTCCTAGCTAGTAGTTAGGTGTGTG
GAAGCAGTAGGGTGAGGTACGTAAGGTGTGTCTGATAAAGATGGAAACACCACCACCAAT
TTCTAAATCAGCATCATCTGTGGAAACTAGTGTGACGAAACTATTGATTTCAACTAAACA
ACTATTACAAATTCTGACGCAATGGTCCAAGGGCAAAGTTACCGAGCGTAATGTTTCCGA
TGTGTATGTTCAATTGGGTAATGATTTCAAGTTAGTCAGTAGACATTTTACCCATGCTAG
AATTGATATTTCGGATCTTGGCGATGTGCCAAAAGACCTTCGAAGAATATTGGAGGTGGC
ATTGAGAGAGACTGCATCTGAGGAAACGTTGAATAAATACCTACCGCAGATCAGAGATAT
TATAGTTAAACTCTTGGAGAAACTTAAGGTTAAACAGGCGATGATAAAACTGAGCAGGAA
TGAAGATGCTTTGAAATATCAGCATACTCCTCAAAGATCTTCCGTTTCATCCGTAGTCAG
CGCAACGACATCTTTGGCTGGCGCGGGACCGACATCTACTTCAGCTCATATTGAAACAAA
ACAGATACCTACGTTAGAAGTTCCCAAGGGTTCTGAAAGCGATGCGTTAACTCAATTGAA
AAAGGGAAATAATCTGCAAAGAAGAGCCTCGAAGAGGTTTTCAGCGTATCATATGGCGAA
ATTAGCCAACCAAACAGCTTCAGATCCATCGAATTCCCCAACGTCTAAAAATTTAGCAGT
TCCAGCCGCTGCTGCAGCGGCAGCAGCGGCCAATGTTTCTGATACAGAAAGCATTAAAAT
GGAAAGACAGCCTTCTCGAATCTCTTCTGCTTCATCCGTAGATTATCATCCCATGACAGG
AGCACCAGAACCAAAAGGTGATAACTCAAGCATAGATGAAATTGTTGTCTTTTTGAAGAT
CGGTGAGAAGGTGAAACGATGTGTAACTAGTTCTCACCTCTCTTTCAACAAGCTTAGACT
TTTATTTGTTGAGAAATTTGCATATTCCCCAGGAGGTGATGTATTCCCTGACATATATGT
GAAGGAACCCAAATACGAGGCATTTTACGAACTTGAAGAGAGTCACCTACATGGTATAAT
AGATGGGAGCGTATTCCAATTACAGGTACAATCATCGTCTCTAGATGAACAGTTCCGCCA
ACTTCAAGATGGTTTATTAGAAAAGCAAGATACAATTTTTCAAAATTTGAAAGAGATTAT
CCAAAATAGTACTCACGTATCGTCACCAGATTATTCAAGTGGTCCAAAATCCTCAGATTC
TGCAACAGTTATACATGAGGATCATCGTAAAGAAGTTGCTCATATTAGGCACGAAATTAC
CGTTTTAAAACAGATACATAGCGACCAAAAGAGATCGCTTCAAAATACTATAAACGCTAT
CGTGGAAAAACTACAGAAATTCCAGAGCCTTTCAATAACTACAGGAAAGTCAGCTAATCG
CGATTATATGGAAAAGTCCCAGTCGAAGTTATCCGAAGTTTCTGATAATCTTTTGAGTAA
AGTTGACGATCTTCAAGATGTCATTGAGGCATTACGTAAAGATGTGGCCATTAGAGGTGC
GAGAACACCCAAGAAGAAGATTGAAAATGTATCGTCTGAATTAGACTCCGCTAAGAAGGA
TTTGGATCAAATGAGAAATTATATAGATGTCGAAAAGCCAAATTGGAAAACTATTTGGGA
AGCGGAATTAGATAGGGTGTGTGAAGAGCAACAGTTCATGACATTGCAAGAAGATCTCGT
ATTTGATTTACAAGAAGACTTGAATAAGGTTATGGAGACATTTGATTTGGTTAAATTGTG
CTGCGAACAACAGGAAAAGGCCCCAAAGAAGAATAAGGGAAACCCCATTCTTCCGATAGC
CAAGCCAGGCACATATAATATGATCCGCGATCAAGTCTTGACTGAAGTTCAGAATCTCAA
CCCAGATCATGACAGTAGAGTGGAAGCCATTAAAAAGGCAGAAAAACTAAGAAACAGAGA
GAAAGAGTACAAGGAAAATGAAGCCTTTGAAGATGAGTTGGGCAATTTCGTTGAGAAAGG
TAACTTCAAAAAGGCCGGTGGCATTGAGGAGATAGAACGCCTAAGAAAACAAAAAGACGA
AGAAAATCTGCGTGTTAATTTTGGTCTGATATAGGTACAATAATTTTAAGTAATAGCATT
AAAACTCTATTAATAGTTTCAAATCGCTGACATTTGTCAAAATGTCTGCAAATGCGTTCT
TCCTTAATTTTAATTGTTCAAGGAAAACTGACAACACCAGTTCTTTTGACGCGACGGACT
TTTCCATCGAGAACATATTAGCTGAAGAGAGGTTAAGATCAATTCGCTGAAAAATGTTGA
AAACAAATTGTTTGAAAGATCTTCTGCTGCTTTTCTTCCTATTAAAAAGGACAATGAACG
ATTGAATTACATTTAACGCAACTTCTCTCAGGAACCTTGCAGCCGTTTCCCAAGAATTTA
AGCGCTCGTCCAGCATATTATAAGATAGTCTCATCTCAAAGATCCAGAGTAATTTATTAT
ACAGTTGCTTAGATGATCCCAAAACTGTTCCTAGGACATTATACGATGAGCGGTCTTTCC
AAACTTCTAGGGTTCTTAGATTTAACTGCAGTGCACAAAAAGGTACATTTGTTGATGTTT
CAGATTCTGATGAAGTAACCAAGACTTTTTGTGGGTTTATATAAGTATTGAAAGATTTGA
ATCCTGTTTGAGCCAGATTATTAAGCCGCTCGATGTATTTCTTGGAAGTTGAAACTATTA
GAAAATCATCCACCAGCCGTATTATCATCGGATCTGAATCATTTTCATCAGTAAACTCGG
TGTAGAATTCAAGTAGGTCGTCATACAATATATCAACAAGAACGGAAGATAAGGGAGTTC
CTTGAAAGAGTCCATCTTTTCTTAAGTAACACTTGCCTCTGTAAAAGATACTGGTTTTGA
AGAGTTCCATTTTAACTACTGTTAAAACGTCTTCTTTTGATAAGACAGTAGTTTTGACTG
AATCAATTACTAAATCATTTTCCTGGAATTGTATGTCTCCATTTACAGCATGAAGCCTTT
TCAGACGAGTGGAAGCAGTTGTCAGTATATCTTGAGATCTAATAAAAAACTGCTGCTCTT
CACATATCCGAGCC
>RGYDA0059 Genomic segment corresponding to mRNA: XM_453017 Kluyveromyces lactis NRRL Y-1140, KLLA0C18337g predicted mRNA.
CTGCCGCTGCAGCAGCGGCTGGAACTGCTAAATTTTTAGACGTTGGGGAATTCGATGGAT
CTGAAGCTGTTTGGTTGGCTAATTTCGCCATATGATACGCTGAAAACCTCTTCGAGGCTC
TTCTTTGCAGATTATTTCCCTTTTTCAATTGAGTTAACGCATCGCTTTCAGAACCCTTGG
GAACTTCTAACGTAGGTATCTGTTTTGTTTCAATATGAGCTGAAGTAGATGTCGGTCCCG
CGCCAGCCAAAGATGTCGTTGCGCTGACTACGGATGAAACGGAAGATCTTTGAGGAGTAT
GCTGATATTTCAAAGCATCTTCATTCCTGCTCAGTTTTATCATCGCCTGTTTAACCTTAA
GTTTCTCCAAGAGTTTAACTATAATATCTCTGATCTGCGGTAGGTATTTATTCAACGTTT
CCTCAGATGCAGTCTCTCTCAATGCCACCTCCAATATTCTTCGAAGGTCTTTTGGCACAT
CGCCAAGATCCGAAATATCAATTCTAGCATGGGTAAAATGTCTACTGACTAACTTGAAAT
CATTACCCAATTGAACATACACATCGGAAACATTACGCTCGGTAACTTTGCCCTTGGACC
ATTGCGTCAGAATTTGTAATAGTTGTTTAGTTGAAATCAATAGTTTCGTCACACTAGTTT
CCACAGATGATGCTGATTTAGAAATTGGTGGTGGTGTTTCCATCTTTATCAGACACACCT
TACGTACCTCACCCTACTGCTTCCACACACCTAACTACTAGCTAGGAAATCCAACGTACA
CTTTTTAAACGGTATGTTTCTTCAAAGCATTACTAGATCAAAAAGCTTTAGGTTTGATTT
GGTTTGCATAAATCTTTTGTTGATAAATATCAAGAAACGTAATTTCCTGAAGTTAGGCCG
AGATAATGAAACAGGAAAGTATGGAAACTTACCATTTCAGAAGCTAAGCAACCAACAGAG
ACGTGTTACCGCGTATGACATATAGCGTGGTTTCTGTGGGATGAATCAGGACTCTGTAGT
CCCCAATTCGGAGGCTAGTGATGAAGAGATCGTAATACCTCTGCATTCGGAACCAAATGT
ATTTCCAATCTTCGATGACGAATACCAGGTACGCGTCATTCCGGGCAGTCTCGATAACGT
AGCACAGACACCTCCTGATATTGGAGTTTACTCTAATAGTATAAGACGTGCATTGAGAAA
GCGTAAAGCAATCCAGAAGATGCCGTATAGTTTGGATAGAATACGGCATCGGCAGTTATT
GCAAGGGTACGATGTATCTAATTTCGAATCTCTAGCAGATCATATCAATCTGCCGAGTGG
TTCCCGGCAAGATATTACTGTTAATACGGACAATGGGGGCGTGCTCAATTCGAGTCCTGT
GAAGGGCGGCCTTTCACAGCAAGAACACTCGACTATTGCGTCAACAAGGCTTCGAAGGCA
TCACCATTTCCATATTTCAGATGATGATGATGATGATGAGGTATATGGTAATGCTGAACT
AGACAGCGATGAAATTCGTGACGAGTGTCATTCGGAAAGTGACTCGAATCAGTTTGATAG
ATCCAGTTTATCCTATGATGATAACGTTGTTTTTAGAGGAAGGCAAGTCAATATCAGAAC
AGGATACAAAGGTGTATTACCCAAAATGGCGTGGAAGAAAGCACTTGATAACAATACAGT
TGAAAGTAATAGACAAGGAAGAAATAAAAATAACCACTACGATGAAAATTCACGGAGTAA
AGGTTTAGCCAAGAGAAAAATATCTCGTAGAACGTTTAATTCCAGAGACGACAACCTTGT
AAACGAATTAATAGAATCGGATGCTGAAATTGAAGTTGGATTCCCGGAAACATATCTACG
GCTACAGAATGAGCAAGATTCAATGGAAGACTCAAAACTAGAGGAATATTTTCTACAGAA
ATATGAGCCAGAACCAGATTCAGATTCAGATTCAAATCCACCATCTTCAGCTGATGATAT
TACTGAAATTACAAGCCAGGGGATCGAACTACTTACTCTAGATGATGATGAAAAGACTGC
GTTGGAAACAATAATCTTTGAACCTTCGAGCATTGAACCTTCATCTGCAATAGCTAAAGA
TTCTACTAGTGAAATAGATTTCATGCTAACAAAGACTCAGAAGAATCGTAGAAGTCTGGA
TAGTAAACCCACAATCCTGAAAGATAAATCAAAACGTACAGGTATCCAGCGTCATGGTAA
GAAACGAGCTAGAAATATAACAGGATCACGCGGGCGAGAAAGAATATCCATGATGAATAA
AGTTAGTCCTTTCAGAAAAGTTAATTCCAATAAAGCTACAAGGGAAAATTCCTCAAAAAA
CAGCTACCGGGAGCCATTTAGCATGTTGGGATATCCAAAGGTAGGGAAGACTGGTGATAA
ACCTGATGTTAAGGAAACTAGACAAGAAAATTCCAAGGCGGTTAACAGAGACAAAAATAC
CAAGAAAATTAAGAATGGAATGAAGCTTTTCACCATCGCTCCAACTCCTAACGCAGAGCT
AAATCGGAAAGCAATGACTTTTTCAACAGTCGTTGAAGAGCTAAGTGACAAGTTTGCTGT
CCGTCCAATAGCACACATTGGAAGATACAAGTCTACTTTACCTTCCAACCCTAACCTTGA
AGTGAAGAAACCCACTACGATATTAAATCATTCGCTATTAGAAGCGCTTAACAAATCATT
GACGTTTGACTCTCCCAATGTTATCAAGTTAACATTAAATGGAGATAATTTTATTGTTTC
AAAGTTCAATCAGAATGCTGAAGAAACTCTTCGGGAAATGTTAGATAGCGTTGTAAAGTT
TGGTGGGCCTGACTATGAGGTGAACAGTCTTGCTAAGAGTTTGGCCGAATTTTTGTTTTC
TTGGACGTCAACAGAAGTGTACGATATAATCGAAAGGTTTCATCACGAATTCAGAGCCAA
AGTTAATAGTTTAAGAGAACGGGCGAAGCCCATTCATTTTTTCTTTATCGCAGTATGTCA
GCTTCTTTTCCTTGAAATTAGTAGATATTTCTCTACTTCTATATCAGTCAGAAATCAGAT
ACCAGAGAAGATAACTGACCACATAATATCTTTCTTTAAACTTTATTCTAAGTGTGAGAT
TATTAACCTTTATCGAAATAATGATACAATGACTGAAGCCATATCGTTATTAAGGTTTGT
CATTGAATACTTAAAGTGTGAGGAGATGTTGTGGCAGAAACTACGACGGAATAAATTTTC
ACCCGCCGTCGCTGGAGTAATAGCAATGACATTTAGAACCAATAAGCAATGTTGGAGTAT
GGTGAAGGTGAATCAGACGTATCAAGATGCTGTATCTTGGATCAAATTTATTGGCATATG
TTCGAATGAGCCATATGAATGGGAAATTACAAATGATCTCGCTCTTGACTTGTATGCTTT
CTTCAAAGCTCGCAAATTTGAAGATTTTGAGGAAGAGTCAAGATATCAAAACTTTCCTGT
GGTGCCTCATCTTGAAGATGAACTGAGAGAGACCTTATTCAATACATTTATAAACATTCT
TGAATCATGTCGTTTCAGTACTTCAACTTTAGAGAAGCTCACACCAATGTCAAAGATTCA
TGATTTAAACTCACCTTCTCTATTTGTCAATCGATTAAATCTTTTGTTGACTCTGGCGTA
CCAAAGCACTTACAGTTACGAAAGGCATTTTGAGGAGCTTTTGGAACAATATGTCTTGAA
CCTCGACCTTGATGTCCATCAAGTTATAATAAAAGCAATGCTGGAGGGTTCGTTGTCATT
CTTCTCAATTTCTCACGAGAAAAAGCATACTGTTAAAGGTAAATGGGTTCCCATGTTATG
GAAGAAAGTTTCCATTTACAAGTTGAATTCCATAAACAAAGTATGGAGAAGCTTTTGGAA
AAATCTCAAAGACATCCTTCCACACTTGAGTAAATCCAGGGTGGCAATACTTAGGTCGTT
TCAATCGATTCTTCACAATATGTTGCTTTCGGATAAAAAGTTAAACCAGGCAACTCAATT
ATTAGACATATATGTTGAGAGTTTGGAGATCTTGAACACTGACTGGATTCAAACACACGT
TTTACAGCTGTTGGTATCAAAAGCGAAAGAAAACGTTACTTATCTCCATTACTATTGCAA
AATAGCAAAATATTTGACTTGTAAGAACGCTCTTACTTGGTGGTCTTTATTCCATTATAA
CACTTTTGAGGATAATGAAAGTATATCTGTTACCTATTATACCTTTCTGGCTGAGGAATG
TGATGCATCTACGTTCTCCCAAATGAAACTAACGGTATACCAAAAAATTCTCGCTCGCTT
AATAAAACAAACTGATCCGTCTTTGATTAACTTAATTAATGTCATGGCCAGTAGAGATTC
TAAATTACAGATAAAAATACGTCAAACTACAATGAACGAAAATGTTAATATCATGAAACA
ATTCTTGCTTGCGCTTTACTCTGCTGGTTACACGACTTTATTCCATGCTTTTCTTAACGA
TTTGAAAGATGTCTATTTTCAAGATTCTGCTGAGTATGAATTTATTAAAGATATTGTCTT
GTTTTTGAATTACAAAATGATTGATACTGTGAGACTGTATCCTGTTTTTATACACCTGAG
ATCTGTATTTCACATCAATGATGAGGAAACTGAGAACTCTGCATTAAGGGAATATCTTCG
AGGATTACCATCGGACAATGATAGATTATTATATCTTGTTGAAAGAGTGCTGTCAACATT
AGAGAATAATATGAATATAACCTCGCTAATGGAAACAATGAAAAAAGCTGTTAAAGATAA
ATGTTTCGATGATGACATTCGAACTTTCAGTACTGTACTTTCCGAGCTTCCGCTGAAGAG
CCCAGATATCCAACTTCCTCCTCTGCTGATTGTTTGTGTCATATTTCTCGAACTTCTTAA
TGACAGAATCGAGTCATCACCTTTGAGGCCTTCTGAAGCTCGCACAGAATCCTTTATCGG
GCTTGTTTATTCTATTTCCTCCAACATACACTTTTGCAGTCAGCAATTGACGTTGCATGA
AATGAAAGCACCCATGCGTCAATATTATAGATTTTTCTATAATCTACTAAGAATGTCACT
TGGATTTTCCCAACATCGTAAAATCAAGAGTTTTCTTCAAAACGAACTATCAGGGTTGCC
AAACATTGAAACTCTTCGCTCATCCTCTGTTGACTGCACTTTTGTAGACTTGAATTTTGA
AAGACGTTTTACAGATTGCCTTTCGAAACATTCTTTCAACAATTTTGACCTTTCGGCTGC
TTTTTCTAGTTCAGAATTTCTAGCCGTAGACATCGATTACATGACTATGATCTCGAATGA
ATTCCTAATAACTACGTAAATTTTTAGCCTGTAACAGTTACTTAACCTTATATAGATTTA
TGTGGTTCTATTTCACTATCTGCTTTTCAGCCGTTAGCTTATCAACTTGTTTCTTAAGTT
CTAATAAGGTTGCAATTTTCTTAAGAAGCTTCTCATGCTCCTGAACAACTTCTAAAGATG
GCATCGCAGGTCGAACCGGTAGGCCCAACTCTTGTAAGGTCGCGACAATTTTGTTTTGCA
CAGCAGGCTTGTAAGTTGATATCTTTGAGGACCTGAGGTATACTCCGGGAGCAAGTTTTT
CTCCATGGGCAATGACGCCGAGTGCTTTCCTCTCTTCTAGGGTGAATTTTTCTAGTAAAT
GCTCTGCATACTCGCTATCCTGCTTTCTTCTAAGGGCATTTTGTAATTCGATCTTTTGCT
TTTTATTGAGCCGTTGGCCTTCAGTCTTAACTTCTATGTTCTCACTAGGTTGCTGATCCT
TAGAAGTGATTTGATCGGATTGTGGTTTCTGTTGTTTCTGCTGTTTCTGCTGTTGCTGTT
GCTGCTGTTGCTGTTGTTGCTGTTGTTGTTGTTGTATAATTTGTCCCTGTTTAAACTGTT
GCTGATGTTGGATTTGTTGTCTCTGTTGAGCAAATTGCTGCTGCTGTTTCATCCACGGAT
TCTCTGGAGTGTTAGAATCGGGTTTTCTTTTCCTATTCTTATCATTTAATAAGTTTGCAT
ATAGCTGTGACATTCCTTGAGATGTGAGGAACTGTGAAATGGGTTTATCTGAATGTGGAT
GGTCAAGAAGTTGTAACAAAGCCTCTCTTTCCTGTAGCGTCTTCTTGGCAGCCATTTCAA
ATTTCCTAGATTCAATGATTAGTGCCTCTTCTTCAGCTATTTCAGCTGCTGTACGCTTCA
ATAGTCTCTCTAAATACTTCTTTCTTTCCAATTCCTTTTCCTTGGGGAAATTCAACTGTG
AGATTAGGGGATTATCCGGATCCTTGTATAAGAAATACCATTGGCACACTGTATAGAAC
>RGYDA0060 Genomic segment corresponding to mRNA: XM_453015 Kluyveromyces lactis NRRL Y-1140, KLLA0C18304g predicted mRNA.
GGTGAATTTTTCTAGTAAATGCTCTGCATACTCGCTATCCTGCTTTCTTCTAAGGGCATT
TTGTAATTCGATCTTTTGCTTTTTATTGAGCCGTTGGCCTTCAGTCTTAACTTCTATGTT
CTCACTAGGTTGCTGATCCTTAGAAGTGATTTGATCGGATTGTGGTTTCTGTTGTTTCTG
CTGTTTCTGCTGTTGCTGTTGCTGCTGTTGCTGTTGTTGCTGTTGTTGTTGTTGTATAAT
TTGTCCCTGTTTAAACTGTTGCTGATGTTGGATTTGTTGTCTCTGTTGAGCAAATTGCTG
CTGCTGTTTCATCCACGGATTCTCTGGAGTGTTAGAATCGGGTTTTCTTTTCCTATTCTT
ATCATTTAATAAGTTTGCATATAGCTGTGACATTCCTTGAGATGTGAGGAACTGTGAAAT
GGGTTTATCTGAATGTGGATGGTCAAGAAGTTGTAACAAAGCCTCTCTTTCCTGTAGCGT
CTTCTTGGCAGCCATTTCAAATTTCCTAGATTCAATGATTAGTGCCTCTTCTTCAGCTAT
TTCAGCTGCTGTACGCTTCAATAGTCTCTCTAAATACTTCTTTCTTTCCAATTCCTTTTC
CTTGGGGAAATTCAACTGTGAGATTAGGGGATTATCCGGATCCTTGTATAAGAAATACCA
TTGGCACACTGTATAGAACATCTCTTTTAAATCGTCCAACTTCCTTTCAGTACCGTTGTA
GTTAAATCTGTCTGCGATAACAAACCATTTCATATCATAGTTTCTACAAAGATCGAACAA
GTATTGAACTTCACCGTATTTCCACTCTGAATTGTTCCCATTCATGAACTGTTGAAATTC
TTGCTCATCGAAAGAAGGTATAGTCAAATGTTGATTGAATTTGGCAAAAGAACTTGGTTC
AACTGTAGCACCGACCAATTCCTTAGAACCCTTCACCCAGTGTCGTAACTTCAAATGAGA
GTTAGCCTCGAACTCGACAAAGGACCAAGGTGAGGGCTTGATGTTGGAGTTCAACGAATC
TTTAAATTTATTGCCCTGTTTTATGGGCACCGTTGGTGTATTATCACCCAATAAGCTGTA
TAATTCTCTCTGGATACCCGTAACTTGTGGCTTGTTATGTTTCACTGTACCAGAACTTGG
TGTAGGCGTTTGGGCCTCTGCATCTGGAGAAGAAGACTTAGGTCTGATGTTCAAAACATC
GAATATATCGGAAGATGACATTTTGCAACAAACTTCAAGGAACAACGCTGTAACTAATAG
CAATAATGTGCTCTTGATGATAAATTATAGCAATGCAGTTTGCAAGTAGGACACTTCGCT
GACCTTAGTGTGTTTCCTTCCTCTTCCTTTTAAGTTGCGTAATTGTGTAAAGTGTTGATG
TTTTCATTAAAAGATTGAAATCAATATATCTAATTAAAGCTTTAGGCATGTAAAACTGCC
AAAGGGCAAAGGGTACAGGGGAAAAGAGCCTGTGTTCCACTACTTTGTGAATTAGAAGGC
CAATATCGATTTAGCTTATGAGTCATTTTCTCACTATGCCGAGCGTCAAACCCATCATAT
CGAACAGACGGTACAGTAGAAAGACTGAGGGTCTTGATGAACAATGGGCGATTTTACAAA
ATGGTATAGATAAGATATTTGACGGTAAGGTTACTGAACTCTCGTTTGAGAAACTATATA
CAACCGTATATGGACTGGTATTGACTAAGAATGGTCCACAGTTGCATGAACGTCTATCGA
GACAGTTGTCAGATCATTTTGGCAAAGTGAGGACATCATTTGATGGAATTACACGGGCAG
AGGCATTGAATCTTTTGAACCAAGTATGGGAGAAGCAAAAAGTGTATCTGAGCCAAATCT
CAGACGTTTTCATATATATGGATTCTGTGTACTCTAAACGAGAAAATAAGCCTGATGTTA
TGTCTTTGGGTTCGAGGCTATTCTTGAAGGAAGTCGTAGAACACGTTTCCGGTACGCTTA
AGAGTTCTTTGGTTGATGAGATAAACCAGGCAAGAGAGAGTGCAGCACAGTACTCAGGAT
TTGATATACTCAAGAACGCTATTGCAGTTCTTAATAGTTTGGAGCTGAAAGAGGGTATGA
GCAGCGTTTTCCTGATGGAATTTGAACCATTTCTTCTTGATAGCACAGAGGCATACTATA
AAAATCTACATAGTCAATTGATTGCTGAGCAAGACGAGACTAGGTGGAAGGACTTTAACA
CGTTACTTGAGCTATTGAATACTGAGAACAAGATCTGCTGCAATATATTTGAAGATCAAG
ATACTATTTTAAAGTTACACAATATTGCC
>RGYDA0061 Genomic segment corresponding to mRNA: XM_453014 Kluyveromyces lactis NRRL Y-1140, KLLA0C18282g predicted mRNA.
ATTAGTGCCTCTTCTTCAGCTATTTCAGCTGCTGTACGCTTCAATAGTCTCTCTAAATAC
TTCTTTCTTTCCAATTCCTTTTCCTTGGGGAAATTCAACTGTGAGATTAGGGGATTATCC
GGATCCTTGTATAAGAAATACCATTGGCACACTGTATAGAACATCTCTTTTAAATCGTCC
AACTTCCTTTCAGTACCGTTGTAGTTAAATCTGTCTGCGATAACAAACCATTTCATATCA
TAGTTTCTACAAAGATCGAACAAGTATTGAACTTCACCGTATTTCCACTCTGAATTGTTC
CCATTCATGAACTGTTGAAATTCTTGCTCATCGAAAGAAGGTATAGTCAAATGTTGATTG
AATTTGGCAAAAGAACTTGGTTCAACTGTAGCACCGACCAATTCCTTAGAACCCTTCACC
CAGTGTCGTAACTTCAAATGAGAGTTAGCCTCGAACTCGACAAAGGACCAAGGTGAGGGC
TTGATGTTGGAGTTCAACGAATCTTTAAATTTATTGCCCTGTTTTATGGGCACCGTTGGT
GTATTATCACCCAATAAGCTGTATAATTCTCTCTGGATACCCGTAACTTGTGGCTTGTTA
TGTTTCACTGTACCAGAACTTGGTGTAGGCGTTTGGGCCTCTGCATCTGGAGAAGAAGAC
TTAGGTCTGATGTTCAAAACATCGAATATATCGGAAGATGACATTTTGCAACAAACTTCA
AGGAACAACGCTGTAACTAATAGCAATAATGTGCTCTTGATGATAAATTATAGCAATGCA
GTTTGCAAGTAGGACACTTCGCTGACCTTAGTGTGTTTCCTTCCTCTTCCTTTTAAGTTG
CGTAATTGTGTAAAGTGTTGATGTTTTCATTAAAAGATTGAAATCAATATATCTAATTAA
AGCTTTAGGCATGTAAAACTGCCAAAGGGCAAAGGGTACAGGGGAAAAGAGCCTGTGTTC
CACTACTTTGTGAATTAGAAGGCCAATATCGATTTAGCTTATGAGTCATTTTCTCACTAT
GCCGAGCGTCAAACCCATCATATCGAACAGACGGTACAGTAGAAAGACTGAGGGTCTTGA
TGAACAATGGGCGATTTTACAAAATGGTATAGATAAGATATTTGACGGTAAGGTTACTGA
ACTCTCGTTTGAGAAACTATATACAACCGTATATGGACTGGTATTGACTAAGAATGGTCC
ACAGTTGCATGAACGTCTATCGAGACAGTTGTCAGATCATTTTGGCAAAGTGAGGACATC
ATTTGATGGAATTACACGGGCAGAGGCATTGAATCTTTTGAACCAAGTATGGGAGAAGCA
AAAAGTGTATCTGAGCCAAATCTCAGACGTTTTCATATATATGGATTCTGTGTACTCTAA
ACGAGAAAATAAGCCTGATGTTATGTCTTTGGGTTCGAGGCTATTCTTGAAGGAAGTCGT
AGAACACGTTTCCGGTACGCTTAAGAGTTCTTTGGTTGATGAGATAAACCAGGCAAGAGA
GAGTGCAGCACAGTACTCAGGATTTGATATACTCAAGAACGCTATTGCAGTTCTTAATAG
TTTGGAGCTGAAAGAGGGTATGAGCAGCGTTTTCCTGATGGAATTTGAACCATTTCTTCT
TGATAGCACAGAGGCATACTATAAAAATCTACATAGTCAATTGATTGCTGAGCAAGACGA
GACTAGGTGGAAGGACTTTAACACGTTACTTGAGCTATTGAATACTGAGAACAAGATCTG
CTGCAATATATTTGAAGATCAAGATACTATTTTAAAGTTACACAATATTGCCGAACGGGT
CTTGGTGACGGATAATATTCAAGAAATTGCAATTTATAACGTCGCAAAGATAGTGAATAG
CGATAAAAACGATGTTTTAAGCAGGTTACTTGCCATATCTTCGTCGCAAAAGGATAAAAA
TGTTATATTTGATCAGTTATCACAGTTCATTGTCAAGGAAATCACCAGTATTGAGATTGA
TACATCGGCAAAGAAAAAATCTGTTGCAGCTGTAGCATGGATTCAGGAATTGATAAAATT
GAAGGATAAGTACCAGGAATTGGGATCACATTTGAATAGCGCACAAGCAGCTGGGTTTAA
ATGCATTAATGAGGCATTCGGAAAGGCCTTCAGTCAGATAAAGATATTTCCAGAGTTTTT
GTCATTATACTTTGACAACTATTTAAAATCTGAACCATCAGCGATGGATTCTAATATCAG
GAAATGTGTACAGTTCTTCAAACTTTTCAAAGATAAAGACGCATTTGAAATCATTTATCG
TCAACAGCTTTCCAGAAGGCTATTACAGCAGAGATCTAATGTCTTAAGAGAACAGGAGTT
AATATTTTTATTGCAAGAGGATGTTGGTACATCTTACACTTCTAAACTCAGAGGTATGCT
GAGAGATTTACACTCCTCAAACACTTTCATGCAGAAGAACGGTAAACTCTCGAAGACAAG
GGATATAAGCGTGAATGTGTTAACAAATATGTTCTGGCCGTTGCAGGGCTCTGATATGAA
CAGGGATGTTATCGTTCCGGATTCTTTTGCAGCTATTAGGAATGAGTATGAAAATCGCTA
TGCAAAGACCCATTCAGGCCGTCTATTGGAATGGAACTATCATTTAAGTACAGTAGAAAT
CGCATATCAGTTTCGGAACTCATATCATGAACTTTCCATGCCAATGTTTTCGGGAATCAT
ATTCATGTTGTTTAAAGAGCATGAATCGTTGACGTTCGATGAGATAGTGGAATTGACCAA
TCTACCCCAGCAAGAAGTGAGAAAGAATTTGATTTCAATGTCTGTTGCACCAAAAACAAA
AATCTTGCAAAAGAGTCCGCCTGGCAAATCCATATCCAATACTGATATGTTCTCCATCAA
TCAAGGCTTCACAGCTCCACAGAGAAAAGTCAAAGTGTTAATGGTATTAATGAACACTAG
ACCAAACGCTACCAATGATTCTACTAGGTCAAGTGTGGAAAAGAAGTTGCTGGACTCTCG
ACTAAGTGTCATCAATGCTGCTGTGACAAGGATCATGAAACAAGACAGAAAGCTTTACCA
TTCCGAACTTCAAGACAAAGTCGCACTGTCAATACCACTATTTGAAATGAGCCCAAGTCT
TTTTAAGATGAGTCTCGAATATTTGTTGAATAATGAGTACATACAAAGGGATTTCGATAA
TACAACTATGTACCACTATTTGCCTTAAATATAGTTATTAACTCTATCCATACATTTAAC
AATTAAACTATTTCACGTCTTCTTTAACAACTTTCTCAATTTGGTAGCCATCTTAGCAGC
ACCTTCCGTTTCCTTCCCGCATATAGGACAGTTTGTTGAGACCTTCATCTGCTTCATGAA
GCAAGAGCTGCAAAAGTAGTGGTTACATTTTGTTACCACGGGCGATGTATATTCTTTTTT
GCAAAGGAAGCACCTGAACGGTATCTCTTCCAACTCTTTGAGAACCTCTTTCTCCTGAGT
TTCATCGACTTTCCAGTCCGTGTTGAGTTTCCATCCACCTGCGACATCATCTCTGGAATG
TAGGAACTTACAACTATCACCGTACCCACAGTACCCAGTCTTTTGGAAATCTTTACAAAT
GTCCGGTTGATAATCGGTGATTGTAACCGTTTTCATATTTTTGCTTACTGGCTTGACAAA
CCCGGAAACTTTGGCTTTTGCCTTCCGTTCGATATCTTCGTCTATCTCCTGTTCTAAAAC
CGTACGTTCCTTCCTTCGGAGTTCCAACTCCTGTTCTTGCTCTTCTCTTTCTTTTGCTAG
ATACAAAGCACGTTTATCCTCATTTTCAACCTCAACCTGTGCTTCAGCAACAGCGGTCTT
TCCGGTATCTTTCGGCAGCACTGGGTCAGATGCGACGGCCTCATCTGCAAGTCGTTTCCT
TTTGCTATCCCTGGAACCTTTCACTACTCGTTTCTTGAACATGAAAACTCAAAAAAAAAA
CAATATAACCAACACCTTTACCACTATATCAACATATATCAACTGCTTAAGTATACTTAA
CGGTCCTCTTTGGTCCGTAGTTGTCCTGCGATGACATAGTCTTTTAATAATGTAACCGTA
TTTCAGGTGATCTTTGTCATATTATCAACATAAAAAATAAAGGATTTGAACAAAGATTGA
GTTAAGACTGACCTTTACGAAGAAAGGGACAAAGGACGACAGAAAAAAATAGCAGAAGGA
CTACCATT
>RGYDA0062 Genomic segment corresponding to mRNA: XM_453013 Kluyveromyces lactis NRRL Y-1140, KLLA0C18260g predicted mRNA.
GGTACGTGAGCACGTAAACACCAGCGATCAATACCAATTTCTGTGATGAGAAGATGAATA
TTGACACAATTACATAGACAGGCGAAAGAAACGCCATCGTCAAAAGTATCCGCTTAATAT
CGTTTCCCGTCCATACGGACAAGGGCGAAAGTAATAAATCAGCCTTCGTGTACACACAAG
AAATGATATGCACAATGTCATCTAGTGTAGGCTTTTCCTTAATGGTAGTTTCCACAAAAG
TATCCAAAGCAGAATATCCCCATAACAATCCGACAAACAAGAAATGGCCAAAGTACCTTA
CCACCACTTGGAAATACAAGATTACTGCGATGTAGCATATAACCATCAATACGCTCTTCC
AAATATCGTCGCTAGTCCATGTTAAGAGCCCCAAAAACTCATTGCAAACAACCAAGTAAG
GATAAAGCTTTACTAATGCTTTTGACACAGTAGGAGGCGTGCTGTTCAACAAAGGAGACG
ATTCCACGCCATTGCTGTTCTCAAAGTTTGTTTCTCTTCCACCAAGTTTCTGTTTCTCTT
GCTTCTTCAATGCACTACGTAAGGTGTGGCTAGCCTTCTCGCTTAACTTACTCTCATCCT
TATCCGTATCCAGAAACTGAGCCCTAGTTTCGTTAATGTCACTCATGTCGTTCTCACTGG
CAATGATTAACTCTGCAAATTAAAATCAAATCACAAAAATCACAGCCAATATGAAACAAT
TGCTTTACCAGTTGAATGGTAGTCCTTCTGCTATTTTTTTCTGTCGTCCTTTGTCCCTTT
CTTCGTAAAGGTCAGTCTTAACTCAATCTTTGTTCAAATCCTTTATTTTTTATGTTGATA
ATATGACAAAGATCACCTGAAATACGGTTACATTATTAAAAGACTATGTCATCGCAGGAC
AACTACGGACCAAAGAGGACCGTTAAGTATACTTAAGCAGTTGATATATGTTGATATAGT
GGTAAAGGTGTTGGTTATATTGTTTTTTTTTTGAGTTTTCATGTTCAAGAAACGAGTAGT
GAAAGGTTCCAGGGATAGCAAAAGGAAACGACTTGCAGATGAGGCCGTCGCATCTGACCC
AGTGCTGCCGAAAGATACCGGAAAGACCGCTGTTGCTGAAGCACAGGTTGAGGTTGAAAA
TGAGGATAAACGTGCTTTGTATCTAGCAAAAGAAAGAGAAGAGCAAGAACAGGAGTTGGA
ACTCCGAAGGAAGGAACGTACGGTTTTAGAACAGGAGATAGACGAAGATATCGAACGGAA
GGCAAAAGCCAAAGTTTCCGGGTTTGTCAAGCCAGTAAGCAAAAATATGAAAACGGTTAC
AATCACCGATTATCAACCGGACATTTGTAAAGATTTCCAAAAGACTGGGTACTGTGGGTA
CGGTGATAGTTGTAAGTTCCTACATTCCAGAGATGATGTCGCAGGTGGATGGAAACTCAA
CACGGACTGGAAAGTCGATGAAACTCAGGAGAAAGAGGTTCTCAAAGAGTTGGAAGAGAT
ACCGTTCAGGTGCTTCCTTTGCAAAAAAGAATATACATCGCCCGTGGTAACAAAATGTAA
CCACTACTTTTGCAGCTCTTGCTTCATGAAGCAGATGAAGGTCTCAACAAACTGTCCTAT
ATGCGGGAAGGAAACGGAAGGTGCTGCTAAGATGGCTACCAAATTGAGAAAGTTGTTAAA
GAAGACGTGAAATAGTTTAATTGTTAAATGTATGGATAGAGTTAATAACTATATTTAAGG
CAAATAGTGGTACATAGTTGTATTATCGAAATCCCTTTGTATGTACTCATTATTCAACAA
ATATTCGAGACTCATCTTAAAAAGACTTGGGCTCATTTCAAATAGTGGTATTGACAGTGC
GACTTTGTCTTGAAGTTCGGAATGGTAAAGCTTTCTGTCTTGTTTCATGATCCTTGTCAC
AGCAGCATTGATGACACTTAGTCGAGAGTCCAGCAACTTCTTTTCCACACTTGACCTAGT
AGAATCATTGGTAGCGTTTGGTCTAGTGTTCATTAATACCATTAACACTTTGACTTTTCT
CTGTGGAGCTGTGAAGCCTTGATTGATGGAGAACATATCAGTATTGGATATGGATTTGCC
AGGCGGACTCTTTTGCAAGATTTTTGTTTTTGGTGCAACAGACATTGAAATCAAATTCTT
TCTCACTTCTTGCTGGGGTAGATTGGTCAATTCCACTATCTCATCGAACGTCAACGATTC
ATGCTCTTTAAACAACATGAATATGATTCCCGAAAACATTGGCATGGAAAGTTCATGATA
TGAGTTCCGAAACTGATATGCGATTTCTACTGTACTTAAATGATAGTTCCATTCCAATAG
ACGGCCTGAATGGGTCTTTGCATAGCGATTTTCATACTCATTCCTAATAGCTGCAAAAGA
ATCCGGAACGATAACATCCCTGTTCATATCAGAGCCCTGCAACGGCCAGAACATATTTGT
TAACACATTCACGCTTATATCCCTTGTCTTCGAGAGTTTACCGTTCTTCTGCATGAAAGT
GTTTGAGGAGTGTAAATCTCTCAGCATACCTCTGAGTTTAGAAGTGTAAGATGTACCAAC
ATCCTCTTGCAATAAAAATATTAACTCCTGTTCTCTTAAGACATTAGATCTCTGCTGTAA
TAGCCTTCTGGAAAGCTGTTGACGATAAATGATTTCAAATGCGTCTTTAT
>RGYDA0063 Genomic segment corresponding to mRNA: XM_453012 Kluyveromyces lactis NRRL Y-1140, KLLA0C18238g predicted mRNA.
CAGCACCTTCCGTTTCCTTCCCGCATATAGGACAGTTTGTTGAGACCTTCATCTGCTTCA
TGAAGCAAGAGCTGCAAAAGTAGTGGTTACATTTTGTTACCACGGGCGATGTATATTCTT
TTTTGCAAAGGAAGCACCTGAACGGTATCTCTTCCAACTCTTTGAGAACCTCTTTCTCCT
GAGTTTCATCGACTTTCCAGTCCGTGTTGAGTTTCCATCCACCTGCGACATCATCTCTGG
AATGTAGGAACTTACAACTATCACCGTACCCACAGTACCCAGTCTTTTGGAAATCTTTAC
AAATGTCCGGTTGATAATCGGTGATTGTAACCGTTTTCATATTTTTGCTTACTGGCTTGA
CAAACCCGGAAACTTTGGCTTTTGCCTTCCGTTCGATATCTTCGTCTATCTCCTGTTCTA
AAACCGTACGTTCCTTCCTTCGGAGTTCCAACTCCTGTTCTTGCTCTTCTCTTTCTTTTG
CTAGATACAAAGCACGTTTATCCTCATTTTCAACCTCAACCTGTGCTTCAGCAACAGCGG
TCTTTCCGGTATCTTTCGGCAGCACTGGGTCAGATGCGACGGCCTCATCTGCAAGTCGTT
TCCTTTTGCTATCCCTGGAACCTTTCACTACTCGTTTCTTGAACATGAAAACTCAAAAAA
AAAACAATATAACCAACACCTTTACCACTATATCAACATATATCAACTGCTTAAGTATAC
TTAACGGTCCTCTTTGGTCCGTAGTTGTCCTGCGATGACATAGTCTTTTAATAATGTAAC
CGTATTTCAGGTGATCTTTGTCATATTATCAACATAAAAAATAAAGGATTTGAACAAAGA
TTGAGTTAAGACTGACCTTTACGAAGAAAGGGACAAAGGACGACAGAAAAAAATAGCAGA
AGGACTACCATTCAACTGGTAAAGCAATTGTTTCATATTGGCTGTGATTTTTGTGATTTG
ATTTTAATTTGCAGAGTTAATCATTGCCAGTGAGAACGACATGAGTGACATTAACGAAAC
TAGGGCTCAGTTTCTGGATACGGATAAGGATGAGAGTAAGTTAAGCGAGAAGGCTAGCCA
CACCTTACGTAGTGCATTGAAGAAGCAAGAGAAACAGAAACTTGGTGGAAGAGAAACAAA
CTTTGAGAACAGCAATGGCGTGGAATCGTCTCCTTTGTTGAACAGCACGCCTCCTACTGT
GTCAAAAGCATTAGTAAAGCTTTATCCTTACTTGGTTGTTTGCAATGAGTTTTTGGGGCT
CTTAACATGGACTAGCGACGATATTTGGAAGAGCGTATTGATGGTTATATGCTACATCGC
AGTAATCTTGTATTTCCAAGTGGTGGTAAGGTACTTTGGCCATTTCTTGTTTGTCGGATT
GTTATGGGGATATTCTGCTTTGGATACTTTTGTGGAAACTACCATTAAGGAAAAGCCTAC
ACTAGATGACATTGTGCATATCATTTCTTGTGTGTACACGAAGGCTGATTTATTACTTTC
GCCCTTGTCCGTATGGACGGGAAACGATATTAAGCGGATACTTTTGACGATGGCGTTTCT
TTCGCCTGTCTATGTAATTGTGTCAATATTCATCTTCTCATCACAGAAATTGGTATTGAT
CGCTGGTGTTTACGTGCTCACGTACCATTCATCATGGTCTGTAGTCACTAGAAGATTATT
GTGGAAATTAAAGGTTGTCCGGTTACTTGTCTTTTACATAACCGGTCTTGATTTGAGTGG
TGTTAACAAGCATCAAGGTGGAATCTTCGCTGCAGTGCATAAGAAAGTCAAGAATCTTTC
ATCGAGCTCGATTGGAACCGATGCAGATGATGGGAAACCCATTAGATTCACTTATGTATT
ATATGAGAACCAGAGACGTTGGCTCGGTATTGGCTGGACTGCCAACATGTTGACTTACGA
GAGAAGTTCATGGACAGATGAGTTTTTAAACGAGGCACCATCTCCAGAACAATTTAAACT
TCCAGAAGAGGCTAGCGGTATGGCATGGAGATGGGTGGATAAGACATGGAGACTTGACAT
GACCAATGATGGAGCCATCCAACTCTCTAGTACGAGGCCAAAGACTACTGCTTCGCCTGG
TGCGGATGATGGCTTCATTTACTACGATAACACATGGAAAAAACCATCGACAGAGGATTC
ATTCTCTAAGTATACCAGACGTCGTAGATGGATTAGAACTGCAGAATTGATCAAGATTGG
TGCAGTGCCCTCAATGGTAAATTTGTCGGACTCTCATTCATCGGATGAAAATACTACAGA
GAAGAGGAAAAGCGTAAGGATAGAAGAACCAGGTTCTCAATCGAATCAAAGGAAAGTATC
GTTTAGTGATACCAGTGACGTAAGAATCATACCTGATGATTCCTACGAAAAGGATACGGA
AGGTGATTCTGATGCCAGTTCTGAAGAACAGGGAGATCAGAATAAAACAACAGACGATAA
CTCTGAAGTGATAGAAGAAAGTCCGAATGAGAATTTCCAACGTTCAACAGACACATCTGG
AGATCTTAAATCCAGGGTCACCGAATCAAATCTTGCATCTTCCGACGATACTCCAAGGTA
GCATTTCACAGCGAAGTATGCCTGTCCCCTGAGTTTCCAACTCGTATCGAATAGCGTGCT
TAAAGCACACCTATATACTCATATATACCAAAAACAAATAAAAAAAATAGATGAGATAAT
AATCATGCAGTGATAATGACGATATAACAGAGCTTGTACTAATAATACCAGGGAAAATTC
ATACTGTGTATAACCTCAGTCATTTTTCCTTGTGAAGCCCAAAATAAAACTTTAAAAGCT
CGCAAAGACAATTAACACAGGTAAAAAAAACCTACCACTGGACGCTTAATACAAGCTGTA
TTATCATCATTAGAGTAGTAATCTTATCGTCTCATCAATGAAAGAATGCAGATAAAAAGT
ATGCGTTTATTATAACTTATTTGACGAGTTTGTTCATTTCAATCTGGATGGTTCGTTCCT
CAGGTAAAAATTGCCAGTACAAAGTGCTGGTAATTAAATCAATTCAAATTCAATTTAAAT
TCAATTCAATAAGAGTACTTACCCCACACCATGGGTTGAAACAGACGATTGGTGGAATTT
CCAAAAAAAACAGTTGATATGGTATTAAAGAAAGTATTAGTGTCTCTCTAGACTACCCTT
ACAACTTGTTAACGTTGAAAGTTGGTGGCAAAGATTGCAACAATTTCTTGGCCTTACCAG
CATCGTTAACAATCAAGGTGTACAAGTATCTGGAACCTCTTAGCTTGAACTTGGTTTGTC
TGAAAGCCTTACCGTTCTTGTTCAACTTCTTGTTGATCTTGACGGTAGCAGAGTTGACAT
CTTGTCTTCTGATCAATTCCAAGAATTCCTTAATATCAGCGATTTCCTTAGCCATTTTTG
TTAATGTACTTCCTAGTTGTTGATGCTTGGAGATTCACAGAAACTATTAAGACAAAAGAG
TTAATAAACTGTAATTAAAAGTTATAAAGAATACTAAACAAGAACCGATAATACAATGTA
AAAAACGCTAAACATCAAAAAAACACTAAATGGACATATAC
>RGYDA0064 Genomic segment corresponding to mRNA: XM_453011 Kluyveromyces lactis NRRL Y-1140, KLLA0C18216g predicted mRNA.
AGAAGGAACTTTTGGATCTATTGTTCAAGTTGTTTGATGAATACGATTATTGGTCCTTGA
AAGGTTTGAAGGAGAGAACAAGACAACCAGAAGCATATTTAAAGGAATCGCTAGATCAAG
TTGCTATGCTTGTGAAAAAGGGTCCGTATGCCTTGAAATATACTTTAAAATCGGAATATA
AAAAGTTGAAGGAAGCTGAAAGAGCTGCTACGCTTGGTGAATTGGCACAACACGCTGATC
CAGAACAACAGCAGCAGATTCAAGACCAATTTGATCAACAACAACAACAGGAGAACGAGC
AAGAGGAGGAAGACTTGGAAGACGTGGAAATGGAGGATGTGTTGTAGAACCCTTCAAACA
TAGTATATATATATATATATATATATATATATACACATAATCATGCCCCACCGGTTATCT
AGTAAATGAATGGATATCTTATTCATGATGCTGGCATGTCTAGTCCTGTGATGTATTCTT
GTGACCTGAACCAATAGTAGGATTAAAGAATTCAAATCACGTGATTAACAAAGGACTGTC
CATTGTTAAAATAACACCCATACACTCCAAACACTGAAAAATAAAAACCCACACATCCGG
ATACAAAACGAGAAAATTCTCAATTGGGTAGTATAATACTCAAAGAAACCCAAAAAATCT
CTAAAAGCCAACCTCCTGACACCCACACACCATCAACTAAACTTTTCACCAATCTCATCG
ACTGTGCTCATTGAGTATTGTGCAATTGGCAAGCCAGTAAACGTTTAGTTTCGAACAACT
TTCGACAGTTTTAACGTTTTAGATTTTAACATTTGTCGTTAATAGTGGTGTTTTGTATAT
GTCCATTTAGTGTTTTTTTGATGTTTAGCGTTTTTTACATTGTATTATCGGTTCTTGTTT
AGTATTCTTTATAACTTTTAATTACAGTTTATTAACTCTTTTGTCTTAATAGTTTCTGTG
AATCTCCAAGCATCAACAACTAGGAAGTACATTAACAAAAATGGCTAAGGAAATCGCTGA
TATTAAGGAATTCTTGGAATTGATCAGAAGACAAGATGTCAACTCTGCTACCGTCAAGAT
CAACAAGAAGTTGAACAAGAACGGTAAGGCTTTCAGACAAACCAAGTTCAAGCTAAGAGG
TTCCAGATACTTGTACACCTTGATTGTTAACGATGCTGGTAAGGCCAAGAAATTGTTGCA
ATCTTTGCCACCAACTTTCAACGTTAACAAGTTGTAAGGGTAGTCTAGAGAGACACTAAT
ACTTTCTTTAATACCATATCAACTGTTTTTTTTGGAAATTCCACCAATCGTCTGTTTCAA
CCCATGGTGTGGGGTAAGTACTCTTATTGAATTGAATTTAAATTGAATTTGAATTGATTT
AATTACCAGCACTTTGTACTGGCAATTTTTACCTGAGGAACGAACCATCCAGATTGAAAT
GAACAAACTCGTCAAATAAGTTATAATAAACGCATACTTTTTATCTGCATTCTTTCATTG
ATGAGACGATAAGATTACTACTCTAATGATGATAATACAGCTTGTATTAAGCGTCCAGTG
GTAGGTTTTTTTTACCTGTGTTAATTGTCTTTGCGAGCTTTTAAAGTTTTATTTTGGGCT
TCACAAGGAAAAATGACTGAGGTTATACACAGTATGAATTTTCCCTGGTATTATTAGTAC
AAGCTCTGTTATATCGTCATTATCACTGCATGATTATTATCTCATCTATTTTTTTTATTT
GTTTTTGGTATATATGAGTATATAGGTGTGCTTTAAGCACGCTATTCGATACGAGTTGGA
AACTCAGGGGACAGGCATACTTCGCTGTGAAATGCTACCTTGGAGTATCGTCGGAAGATG
CAAGATTTGATTCGGTGACCCTGGATTTAAGATCTCCAGATGTGTCTGTTGAACGTTGGA
AATTCTCATTCGGACTTTCTTCTATCACTTCAGAGTTATCGTCTGTTGTTTTATTCTGAT
CTCCCTGTTCTTCAGAACTGGCATCAGAATCACCTTCCGTATCCTTTTCGTAGGAATCAT
CAGGTATGATTCTTACGTCACTGGTATCACTAAACGATACTTTCCTTTGATTCGATTGAG
AACCTGGTTCTTCTATCCTTACGCTTTTCCTCTTCTCTGTAGTATTTTCATCCGATGAAT
GAGAGTCCGACAAATTTACCATTGAGGGCACTGCACCAATCTTGATCAATTCTGCAGTTC
TAATCCATCTACGACGT
>RGYDA0065 Genomic segment corresponding to mRNA: XM_453010 Kluyveromyces lactis NRRL Y-1140, KLLA0C18194g predicted mRNA.
TTTCCTGTTTCGTGCAATATGCAGGCAACTTCCTTCGAACCCTTTTCCCATTACTTAGTT
CCGAATAGAATGGATCCTTCACCGGTTGAAACTTTGATCCCATGAAATCATCATACTTTT
CCATACCATAGTCCTGAGCACTAGACTCAGCCATACTAGTGACTACACCACCCATCTTCT
CGTCGCTTGATTGCCCTTTACCGCTTCCTTTTTTTGTTTCTGTTCCAGTTCCGAGGTTAT
GTAACATGTAGCCATCAGAGTGGTTTGAAATTAATTCTATATTTAAAATCATGCGGTTCT
TCGCTGTGAAGATGTCCATTGCTTGAAATTGACAAGCCGTTTGATGTTGACGCACCAGTC
ATCAAGAACCATGTTCTCTTGTGTTTGTGCCTTGCTGCCTTGCAACTGCTGTTTCCTCTC
GTGTATACCAACGTTGGTTAACCCGATCGGAAACTTCCCTTTACCTATACTTAAAGTAAG
GTATTCTTGCTTTGCTCGCACGTAATCTTCATCTACAATGGCATCTAATACTCTTGCCAG
TTGGGATAATTGCAATTGACCGAGCTCCTGTTTCCTTAATGCCACTAGAAGTGGGAACAA
TGCCACCTTAACCCGTTTCAAAGGCACGACAGTATATTCAGATTCTTGGGTTTCCCATTC
TTTAAGTATCTCGTGTATATACTCATTGCAGCTCTCGTTCAACGGTTTCTGTTGACTGTT
GTACCTTTCCTCGACTGCATGACTCATGACGCCTGCTTTGATGAACGTAAATACACCGTA
GGCAGAGGTGCCAATCCACTTGGTTAGTTTCTGTTTATTTTATCGTTGATGGCTAGCTGT
TTTTGTCAGTTTTAAAGATTTATCGAATTGATAATTGAAACAACTTTAACAACTTAAAGC
CACAACAGGAAGGCGGAAGGAAGACAAAAGCAAGCAGAGAATCCGGATAGAGGTACCTGT
TAGGTCTCATATATCCAAGCCAATAGTTAAAAATCTAATCATGTCTGAATCCAGTGGTAA
AGATTTGGTGGAAGAAGTCGGTGAAGAGGCGTTCGATGGTAACGATATTGAGAACAATGA
GAAAAAGGTTTATGAGGAATCGTTAGACTTGGATCTATCCAACGCCAGGAAGAAGATTTG
GCTTGTACGTCTGCCTAAGTTCTTAGCTGAAAATTGGAGAAACCGTACTGCATTGCATGG
ACAAGAATTGGGTAAAGTTAGGATTAATAATGCGGACCATTCGATCCAGTTGTTGTTGAA
TGAGGATGAGGACAACAAGGACATACCGCACAAATATGACTTAGAGTTGACCAAGAAAGA
AGTCACGAACGAGTACGTATTCACTGAACAAAATTTGAAGAAATATCAGCAGTTTGCCAA
GGAATTGGAGTCGAACCCCGAGTTGCAAAGACAGGCATACATAAGGAAACAAGAAAGAGA
GGAAGAGATGAAGAAAAAACAGCAGCAGATGAAGCGTAAGTACAACAAGAGAAGGTTTCA
GCACCGTGTCATGACGGATAGGGACGGTAGAGATAGATACATCCCGTACGTGAAGACTAT
TCCGAAGAAAACTGCAGTGACGGGGAAAGTGTACCACGAATGTCAAGTGATGCCCTCGAT
AGACGATCCAAATTACCATACAATTGTGGAACATAGAAGACAAATCGTTAGAAACATCCA
CAAACCAACGGTTACGGTGCTTGACCAAACTCCTGGTGTCACTATGAGTAACGCCGGTAT
GTCGATGAGATCCGACACTTCCAAGTTCTTAAAAGTTGGAAAGGAAAAGAAGAACAACGC
AAGGGCTATCCGTTTGCCAAAGAAGGAACTTTTGGATCTATTGTTCAAGTTGTTTGATGA
ATACGATTATTGGTCCTTGAAAGGTTTGAAGGAGAGAACAAGACAACCAGAAGCATATTT
AAAGGAATCGCTAGATCAAGTTGCTATGCTTGTGAAAAAGGGTCCGTATGCCTTGAAATA
TACTTTAAAATCGGAATATAAAAAGTTGAAGGAAGCTGAAAGAGCTGCTACGCTTGGTGA
ATTGGCACAACACGCTGATCCAGAACAACAGCAGCAGATTCAAGACCAATTTGATCAACA
ACAACAACAGGAGAACGAGCAAGAGGAGGAAGACTTGGAAGACGTGGAAATGGAGGATGT
GTTGTAGAACCCTTCAAACATAGTATATATATATATATATATATATATATATACACATAA
TCATGCCCCACCGGTTATCTAGTAAATGAATGGATATCTTATTCATGATGCTGGCATGTC
TAGTCCTGTGATGTATTCTTGTGACCTGAACCAATAGTAGGATTAAAGAATTCAAATCAC
GTGATTAACAAAGGACTGTCCATTGTTAAAATAACACCCATACACTCCAAACACTGAAAA
ATAAAAACCCACACATCCGGATACAAAACGAGAAAATTCTCAATTGGGTAGTATAATACT
CAAAGAAACCCAAAAAATCTCTAAAAGCCAACCTCCTGACACCCACACACCATCAACTAA
ACTTTTCACCAATCTCATCGACTGTGCTCATTGAGTATTGTGCAATTGGCAAGCCAGTAA
ACGTTTAGTTTCGAACAACTTTCGACAGTTTTAACGTTTTAGATTTTAACATTTGTCGTT
AATAGTGGTGTTTTGTATATGTCCATTTAGTGTTTTTTTGATGTTTAGCGTTTTTTACAT
TGTATTATCGGTTCTTGTTTAGTATTCTTTATAACTTTTAATTACAGTTTATTAACTCTT
TTGTCTTAATAGTTTCTGTGAATCTCCAAGCATCAACAACTAGGAAGTACATTAACAAAA
ATGGCTAAGGAAATCGCTGATATTAAGGAATTCTTGGAATTGATCAGAAGACAAGATGTC
AACTCTGCTACCGTCAAGATCAACAAGAAGTTGAACAAGAACGGTAAGGCTTTCAGACAA
ACCAAGTTCAAGCTAAGAGGTTCCAGATACTTGTACACCTTGATTGTTAACGATGCTGGT
AAGGCCAAGAAATTGTTGCAATCTTTGCCACCAACTTTCAACGTTAACAAGTTGTAAGGG
TAGTCTAGAGAGACACTAATACTTTCTTTAATACCATATCAACTGTTTTTTTTGGAAATT
CCACCAATCGTCTGTTTCAACCCATGGTGTGGGGTAAGTACTCTTAT
>RGYDA0066 Genomic segment corresponding to mRNA: XM_453009 Kluyveromyces lactis NRRL Y-1140, KLLA0C18172g predicted mRNA.
CATCGACATACCGGCGTTACTCATAGTGACACCAGGAGTTTGGTCAAGCACCGTAACCGT
TGGTTTGTGGATGTTTCTAACGATTTGTCTTCTATGTTCCACAATTGTATGGTAATTTGG
ATCGTCTATCGAGGGCATCACTTGACATTCGTGGTACACTTTCCCCGTCACTGCAGTTTT
CTTCGGAATAGTCTTCACGTACGGGATGTATCTATCTCTACCGTCCCTATCCGTCATGAC
ACGGTGCTGAAACCTTCTCTTGTTGTACTTACGCTTCATCTGCTGCTGTTTTTTCTTCAT
CTCTTCCTCTCTTTCTTGTTTCCTTATGTATGCCTGTCTTTGCAACTCGGGGTTCGACTC
CAATTCCTTGGCAAACTGCTGATATTTCTTCAAATTTTGTTCAGTGAATACGTACTCGTT
CGTGACTTCTTTCTTGGTCAACTCTAAGTCATATTTGTGCGGTATGTCCTTGTTGTCCTC
ATCCTCATTCAACAACAACTGGATCGAATGGTCCGCATTATTAATCCTAACTTTACCCAA
TTCTTGTCCATGCAATGCAGTACGGTTTCTCCAATTTTCAGCTAAGAACTTAGGCAGACG
TACAAGCCAAATCTTCTTCCTGGCGTTGGATAGATCCAAGTCTAACGATTCCTCATAAAC
CTTTTTCTCATTGTTCTCAATATCGTTACCATCGAACGCCTCTTCACCGACTTCTTCCAC
CAAATCTTTACCACTGGATTCAGACATGATTAGATTTTTAACTATTGGCTTGGATATATG
AGACCTAACAGGTACCTCTATCCGGATTCTCTGCTTGCTTTTGTCTTCCTTCCGCCTTCC
TGTTGTGGCTTTAAGTTGTTAAAGTTGTTTCAATTATCAATTCGATAAATCTTTAAAACT
GACAAAAACAGCTAGCCATCAACGATAAAATAAACAGAAACTAACCAAGTGGATTGGCAC
CTCTGCCTACGGTGTATTTACGTTCATCAAAGCAGGCGTCATGAGTCATGCAGTCGAGGA
AAGGTACAACAGTCAACAGAAACCGTTGAACGAGAGCTGCAATGAGTATATACACGAGAT
ACTTAAAGAATGGGAAACCCAAGAATCTGAATATACTGTCGTGCCTTTGAAACGGGTTAA
GGTGGCATTGTTCCCACTTCTAGTGGCATTAAGGAAACAGGAGCTCGGTCAATTGCAATT
ATCCCAACTGGCAAGAGTATTAGATGCCATTGTAGATGAAGATTACGTGCGAGCAAAGCA
AGAATACCTTACTTTAAGTATAGGTAAAGGGAAGTTTCCGATCGGGTTAACCAACGTTGG
TATACACGAGAGGAAACAGCAGTTGCAAGGCAGCAAGGCACAAACACAAGAGAACATGGT
TCTTGATGACTGGTGCGTCAACATCAAACGGCTTGTCAATTTCAAGCAATGGACATCTTC
ACAGCGAAGAACCGCATGATTTTAAATATAGAATTAATTTCAAACCACTCTGATGGCTAC
ATGTTACATAACCTCGGAACTGGAACAGAAACAAAAAAAGGAAGCGGTAAAGGGCAATCA
AGCGACGAGAAGATGGGTGGTGTAGTCACTAGTATGGCTGAGTCTAGTGCTCAGGACTAT
GGTATGGAAAAGTATGATGATTTCATGGGATCAAAGTTTCAACCGGTGAAGGATCCATTC
TATTCGGAACTAAGTAATGGGAAAAGGGTTCGAAGGAAGTTGCCTGCATATTGCACGAAA
CAGGAAACCAAGACATGGAAACGGTTACAGAACCGAGCATGGTACGACGACCGATGCTTC
CTCGGGTGTGGATGTATCTGGATTGATTGGGGCATCGGTTGGGCCACGGTACTTTCGTTG
CTTCCTGTGATCGGACCGATCTTAATGTACTGGGTACACAGCTCTACGGTGGAATACGCA
AGGAAACGGTACAATTTGCCCAACGATCTGTTGGTGAAGATGCATGCAAACATAGTGTTT
GATCTATTAATAACGTTACCCCCGATAATTGGCACGTTTTTGACCTGGATGAACGCATGT
TCTACTAGAAATGTCGCAATGGTGTACAATTACGTATGTAAGGATTCGTGGCAGAGGTAT
CTACAGCAGAACCCAACACAAAGTGCACCGGTTGGGTTCCAACCGATGCCAATGGCTGCG
AACCCACAAGTCCCAGCCCAAGCAGTCCACCATCAGGTATAAAAACCTTTGTGCTTGGGA
CAATCCGTTTAACAGTGTGTATTTCTATATAAAAGAAAATGATAACGCATATGAAATTGA
AGACAACTACAGGCAAACCTCATATAAGGTAAAGAGTTAAAGCCATTGCTCCCCGCTAAA
CCTCAAGCCATGGTTGAATTGTATGAAAATAGGGTATGGATCGATGGGTGTTTTGATTTC
ACACACCACGGTCATTCTGGAGCCATTCTTCAGGCAAGAAGAACGATTCCAAAAGATCA
>RGYDA0067 Genomic segment corresponding to mRNA: XM_453008 Kluyveromyces lactis NRRL Y-1140, KLLA0C18161g predicted mRNA.
CTTTCTTGGTCAACTCTAAGTCATATTTGTGCGGTATGTCCTTGTTGTCCTCATCCTCAT
TCAACAACAACTGGATCGAATGGTCCGCATTATTAATCCTAACTTTACCCAATTCTTGTC
CATGCAATGCAGTACGGTTTCTCCAATTTTCAGCTAAGAACTTAGGCAGACGTACAAGCC
AAATCTTCTTCCTGGCGTTGGATAGATCCAAGTCTAACGATTCCTCATAAACCTTTTTCT
CATTGTTCTCAATATCGTTACCATCGAACGCCTCTTCACCGACTTCTTCCACCAAATCTT
TACCACTGGATTCAGACATGATTAGATTTTTAACTATTGGCTTGGATATATGAGACCTAA
CAGGTACCTCTATCCGGATTCTCTGCTTGCTTTTGTCTTCCTTCCGCCTTCCTGTTGTGG
CTTTAAGTTGTTAAAGTTGTTTCAATTATCAATTCGATAAATCTTTAAAACTGACAAAAA
CAGCTAGCCATCAACGATAAAATAAACAGAAACTAACCAAGTGGATTGGCACCTCTGCCT
ACGGTGTATTTACGTTCATCAAAGCAGGCGTCATGAGTCATGCAGTCGAGGAAAGGTACA
ACAGTCAACAGAAACCGTTGAACGAGAGCTGCAATGAGTATATACACGAGATACTTAAAG
AATGGGAAACCCAAGAATCTGAATATACTGTCGTGCCTTTGAAACGGGTTAAGGTGGCAT
TGTTCCCACTTCTAGTGGCATTAAGGAAACAGGAGCTCGGTCAATTGCAATTATCCCAAC
TGGCAAGAGTATTAGATGCCATTGTAGATGAAGATTACGTGCGAGCAAAGCAAGAATACC
TTACTTTAAGTATAGGTAAAGGGAAGTTTCCGATCGGGTTAACCAACGTTGGTATACACG
AGAGGAAACAGCAGTTGCAAGGCAGCAAGGCACAAACACAAGAGAACATGGTTCTTGATG
ACTGGTGCGTCAACATCAAACGGCTTGTCAATTTCAAGCAATGGACATCTTCACAGCGAA
GAACCGCATGATTTTAAATATAGAATTAATTTCAAACCACTCTGATGGCTACATGTTACA
TAACCTCGGAACTGGAACAGAAACAAAAAAAGGAAGCGGTAAAGGGCAATCAAGCGACGA
GAAGATGGGTGGTGTAGTCACTAGTATGGCTGAGTCTAGTGCTCAGGACTATGGTATGGA
AAAGTATGATGATTTCATGGGATCAAAGTTTCAACCGGTGAAGGATCCATTCTATTCGGA
ACTAAGTAATGGGAAAAGGGTTCGAAGGAAGTTGCCTGCATATTGCACGAAACAGGAAAC
CAAGACATGGAAACGGTTACAGAACCGAGCATGGTACGACGACCGATGCTTCCTCGGGTG
TGGATGTATCTGGATTGATTGGGGCATCGGTTGGGCCACGGTACTTTCGTTGCTTCCTGT
GATCGGACCGATCTTAATGTACTGGGTACACAGCTCTACGGTGGAATACGCAAGGAAACG
GTACAATTTGCCCAACGATCTGTTGGTGAAGATGCATGCAAACATAGTGTTTGATCTATT
AATAACGTTACCCCCGATAATTGGCACGTTTTTGACCTGGATGAACGCATGTTCTACTAG
AAATGTCGCAATGGTGTACAATTACGTATGTAAGGATTCGTGGCAGAGGTATCTACAGCA
GAACCCAACACAAAGTGCACCGGTTGGGTTCCAACCGATGCCAATGGCTGCGAACCCACA
AGTCCCAGCCCAAGCAGTCCACCATCAGGTATAAAAACCTTTGTGCTTGGGACAATCCGT
TTAACAGTGTGTATTTCTATATAAAAGAAAATGATAACGCATATGAAATTGAAGACAACT
ACAGGCAAACCTCATATAAGGTAAAGAGTTAAAGCCATTGCTCCCCGCTAAACCTCAAGC
CATGGTTGAATTGTATGAAAATAGGGTATGGATCGATGGGTGTTTTGATTTCACACACCA
CGGTCATTCTGGAGCCATTCTTCAGGCAAGAAGAACGATTCCAAAAGATCAACGTGATGG
ATCACTTCTCATCTGCGGAGTTCACAACGACGCAGATATCGAACATCACAAGGGTGGTAA
GCCTGTCATTCACGAACAAGAACGGTATTACCATACAGAGAGCAACAAATGGTGCGACCA
AGTGGTGAAAGACGCACCTTACGTGACAGAACCCGAGGTTCTTGATTCGTACGGTTGTAA
ATACGTTGTTCATGGGGACGATATAACCACGGATGCAAACGGTGAAGATTGTTACCAGCA
GATGAAGGACAACGGCCGTTTCAAAGTGGTGAAACGTACCGAGGGTGTAAGTACCACCGA
GATCATTGATAGAATACTGAGGAATGTCCCCCAGACAAACCAGCAAAAAGCAAGTGTCGA
TCGTGAGTTGCTGACCATGTACAGTACAGATAAGTCAGGATACGAGCCCTGGAGTTGGGT
ATTTGGCCAAAATTTCGAGGATGTGATAGTAGAAGGAACTGGCAGTGTCTCTGATCAGAA
TTGGGTTGTAGTAGAGGAACCAGATGGGTTTGATCTGTTCAATGTGGGACATATCCAAGA
GTTACAGAAATGGAAAGAAGCAGGCAAAAGAGTGTGCTGCAGCATGTATACCGACAAAGA
CGTGTTCATGACATTGGAGGAGAGGACTTTAAGCGTGCTTAGCTGCAACGTGGTGGACGG
TGTGCTTCTTTATCCTGTGTCACGTGACACAACGACTGCCAAAACTATCACCACATCTCT
CAAAGACAACATCA
>RGYDA0068 Genomic segment corresponding to mRNA: XM_453007 Kluyveromyces lactis NRRL Y-1140, KLLA0C18139g predicted mRNA.
GCAGCAAGGCACAAACACAAGAGAACATGGTTCTTGATGACTGGTGCGTCAACATCAAAC
GGCTTGTCAATTTCAAGCAATGGACATCTTCACAGCGAAGAACCGCATGATTTTAAATAT
AGAATTAATTTCAAACCACTCTGATGGCTACATGTTACATAACCTCGGAACTGGAACAGA
AACAAAAAAAGGAAGCGGTAAAGGGCAATCAAGCGACGAGAAGATGGGTGGTGTAGTCAC
TAGTATGGCTGAGTCTAGTGCTCAGGACTATGGTATGGAAAAGTATGATGATTTCATGGG
ATCAAAGTTTCAACCGGTGAAGGATCCATTCTATTCGGAACTAAGTAATGGGAAAAGGGT
TCGAAGGAAGTTGCCTGCATATTGCACGAAACAGGAAACCAAGACATGGAAACGGTTACA
GAACCGAGCATGGTACGACGACCGATGCTTCCTCGGGTGTGGATGTATCTGGATTGATTG
GGGCATCGGTTGGGCCACGGTACTTTCGTTGCTTCCTGTGATCGGACCGATCTTAATGTA
CTGGGTACACAGCTCTACGGTGGAATACGCAAGGAAACGGTACAATTTGCCCAACGATCT
GTTGGTGAAGATGCATGCAAACATAGTGTTTGATCTATTAATAACGTTACCCCCGATAAT
TGGCACGTTTTTGACCTGGATGAACGCATGTTCTACTAGAAATGTCGCAATGGTGTACAA
TTACGTATGTAAGGATTCGTGGCAGAGGTATCTACAGCAGAACCCAACACAAAGTGCACC
GGTTGGGTTCCAACCGATGCCAATGGCTGCGAACCCACAAGTCCCAGCCCAAGCAGTCCA
CCATCAGGTATAAAAACCTTTGTGCTTGGGACAATCCGTTTAACAGTGTGTATTTCTATA
TAAAAGAAAATGATAACGCATATGAAATTGAAGACAACTACAGGCAAACCTCATATAAGG
TAAAGAGTTAAAGCCATTGCTCCCCGCTAAACCTCAAGCCATGGTTGAATTGTATGAAAA
TAGGGTATGGATCGATGGGTGTTTTGATTTCACACACCACGGTCATTCTGGAGCCATTCT
TCAGGCAAGAAGAACGATTCCAAAAGATCAACGTGATGGATCACTTCTCATCTGCGGAGT
TCACAACGACGCAGATATCGAACATCACAAGGGTGGTAAGCCTGTCATTCACGAACAAGA
ACGGTATTACCATACAGAGAGCAACAAATGGTGCGACCAAGTGGTGAAAGACGCACCTTA
CGTGACAGAACCCGAGGTTCTTGATTCGTACGGTTGTAAATACGTTGTTCATGGGGACGA
TATAACCACGGATGCAAACGGTGAAGATTGTTACCAGCAGATGAAGGACAACGGCCGTTT
CAAAGTGGTGAAACGTACCGAGGGTGTAAGTACCACCGAGATCATTGATAGAATACTGAG
GAATGTCCCCCAGACAAACCAGCAAAAAGCAAGTGTCGATCGTGAGTTGCTGACCATGTA
CAGTACAGATAAGTCAGGATACGAGCCCTGGAGTTGGGTATTTGGCCAAAATTTCGAGGA
TGTGATAGTAGAAGGAACTGGCAGTGTCTCTGATCAGAATTGGGTTGTAGTAGAGGAACC
AGATGGGTTTGATCTGTTCAATGTGGGACATATCCAAGAGTTACAGAAATGGAAAGAAGC
AGGCAAAAGAGTGTGCTGCAGCATGTATACCGACAAAGACGTGTTCATGACATTGGAGGA
GAGGACTTTAAGCGTGCTTAGCTGCAACGTGGTGGACGGTGTGCTTCTTTATCCTGTGTC
ACGTGACACAACGACTGCCAAAACTATCACCACATCTCTCAAAGACAACATCATACAAAG
AATTAATCACGATAGGGATCATTATATTGAAAGAAATATAAAAAAGGGCATTACGTATGA
GAACTAGCATATATAGGAAGAACGAATGAACAAAAGGCAGCAGCAGGCAACTTCCAGAGT
CGCCTTGTCTCATCAGTCGTAACAACCCAAAACCAGCTTCTCAAATCATCTAAAAACATG
AAAAAAGTCTATCAATTACACGGCACCACCGAGTAAATGGAGACGAGAGTGATCATAACA
TAACTCTCTACCGTTTCTGAGAGTTAGAACCTCTGCGTTGTTTGTTGAAAGCAGGTTTAA
TCTCACCCATATCGATCAAATCTTCTATCTCGTCCCCTGCTTTACCCCAATTACCTTTAC
CATAACCGTCTTTCTTCACAGAGTTTGGGGAAACACCGTAGTGCCCATTATGAGTGAAAT
AGTGGGATTCAGCCTTAGCTTCGCGAACGGTCCATTTGTTAGTTCTAGCCATTTTTAAAT
TGTGTGTGTGGGTGTGTTTTTGCGTAAGTTTGTGTCTTGTATCTGTTTTTGTACCTTAGT
ACTTGTTGATTGATGTGTATATAGATCACAATTGAAATATAATTTAATATACAGGAATGA
GTTATAGAGTACAGAGAGGAAAGGGACAATTGGTCGAGCAGTGTCTCCTATTTATACTGT
TAATGCGGGGGTGTCGTTCTGGAAAAAGTGCCGCTGAGGCTGATTTATTATGGCTGGCTA
ACCCCTGAAGTTGTCATGGTATTTTCAGGGGGGCGGGGGAGACAATAGTAAACGAAATCA
TTGGGAGATCCACTGGAACATCCTGGGAAATTCTGAGAAAATTGAGAAAATTTTGCACAG
ACATTGCCGTAGTGAAACAGTGCCTTTTTGTCGTTTACAAGGGGGTCCCCTTGGGGTGTC
GCCCCGGTTATCCGGGGGGGGCAACAGGGAGAGGCTTATGCTGTGTCACGTGACGTCACC
GGTTGGAGTCTTTTGTTACTGGTGCCTATGGCAGTGGTATGACCTTGTCATACCACTGTA
ACTATTATTAGTATGTCAAGTCGTGTAGTATCTGGAATGGTCTGTTT
>RGYDA0069 Genomic segment corresponding to mRNA: XM_453006 Kluyveromyces lactis NRRL Y-1140, KLLA0C18117g predicted mRNA.
ACGTGACGAGGACAGCAAGTTTACGACATCAGGTGTTGTCAAGAGGGAACATGTGGATTA
TAGTGGTAAAGCATGGTCAAGGACACGGCTTGTAAAAAGGTCTGCATTACTGTCACCACA
TACGAAACGTGAAAGGGCTTTCACGGTTGCCAAAAAAAATGGCGTCACAGACAGGATTCG
AACCTGCGAAGACAAAGTCCAATGCCTCTCTATCTAAGAATAGCAGGGCATCGCCTTAAC
CACTCGGCCACTGTGACATGAGTTCAGAGAGAGCAGATATGGAATAGCCCCAAGTCTGGG
ATCACAGTGTCCGTGAATTGCCTGAAACGTATCACTTTCGTATAGGACTTCTTCCCACTG
GTGCCGGATGGTTCCCGAACCCCATTGACCAACACCTCCAACAATAAACAGACCATTCCA
GATACTACACGACTTGACATACTAATAATAGTTACAGTGGTATGACAAGGTCATACCACT
GCCATAGGCACCAGTAACAAAAGACTCCAACCGGTGACGTCACGTGACACAGCATAAGCC
TCTCCCTGTTGCCCCCCCCGGATAACCGGGGCGACACCCCAAGGGGACCCCCTTGTAAAC
GACAAAAAGGCACTGTTTCACTACGGCAATGTCTGTGCAAAATTTTCTCAATTTTCTCAG
AATTTCCCAGGATGTTCCAGTGGATCTCCCAATGATTTCGTTTACTATTGTCTCCCCCGC
CCCCCTGAAAATACCATGACAACTTCAGGGGTTAGCCAGCCATAATAAATCAGCCTCAGC
GGCACTTTTTCCAGAACGACACCCCCGCATTAACAGTATAAATAGGAGACACTGCTCGAC
CAATTGTCCCTTTCCTCTCTGTACTCTATAACTCATTCCTGTATATTAAATTATATTTCA
ATTGTGATCTATATACACATCAATCAACAAGTACTAAGGTACAAAAACAGATACAAGACA
CAAACTTACGCAAAAACACACCCACACACACAATTTAAAAATGGCTAGAACTAACAAATG
GACCGTTCGCGAAGCTAAGGCTGAATCCCACTATTTCACTCATAATGGGCACTACGGTGT
TTCCCCAAACTCTGTGAAGAAAGACGGTTATGGTAAAGGTAATTGGGGTAAAGCAGGGGA
CGAGATAGAAGATTTGATCGATATGGGTGAGATTAAACCTGCTTTCAACAAACAACGCAG
AGGTTCTAACTCTCAGAAACGGTAGAGAGTTATGTTATGATCACTCTCGTCTCCATTTAC
TCGGTGGTGCCGTGTAATTGATAGACTTTTTTCATGTTTTTAGATGATTTGAGAAGCTGG
TTTTGGGTTGTTACGACTGATGAGACAAGGCGACTCTGGAAGTTGCCTGCTGCTGCCTTT
TGTTCATTCGTTCTTCCTATATATGCTAGTTCTCATACGTAATGCCCTTTTTTATATTTC
TTTCAATATAATGATCCCTATCGTGATTAATTCTTTGTATGATGTTGTCTTTGAGAGATG
TGGTGATAGTTTTGGCAGTCGTTGTGTCACGTGACACAGGATAAAGAAGCACACCGTCCA
CCACGTTGCAGCTAAGCACGCTTAAAGTCCTCTCCTCCAATGTCATGAACACGTCTTTGT
CGGTATACATGCTGCAGCACACTCTTTTGCCTGCTTCTTTCCATTTCTGTAACTCTTGGA
TATGTCCCACATTGAACAGATCAAACCCATCTGGTTCCTCTACTACAACCCAATTCTGAT
CAGAGACACTGCCAGTTCCTTCTACTATCACATCCTCGAAATTTTGGCCAAATACCCAAC
TCCAGGGCTCGTATCCTGACTTATCTGTACTGTACATGGTCAGCAACTCACGATCGACAC
TTGCTTTTTGCTGGTTTGTCTGGGGGACATTCCTCAGTATTCTATCAATGATCTCGGTGG
TACTTACACCCTCGGTACGTTTCACCACTTTGAAACGGCCGTTGTCCTTCATCTGCTGGT
AACAATCTTCACCGTTTGCATCCGTGGTTATATCGTCCCCATGAACAACGTATTTACAAC
CGTACGAATCAAGAACCTCGGGTTCTGTCACGTAAGGTGCGTCTTTCACCACTTGGTCGC
ACCATTTGTTGCTCTCTGTATGGTAATACCGTTCTTGTTCGTGAATGACAGGCTTACCAC
CCTTGTGATGTTCGATATCTGCGTCGTTGTGAACTCCGCAGATGAGAAGTGATCCATCAC
GTTGA
>RGYDA0070 Genomic segment corresponding to mRNA: XM_453005 Kluyveromyces lactis NRRL Y-1140, KLLA0C18051g predicted mRNA.
ATTTATTATGGCTGGCTAACCCCTGAAGTTGTCATGGTATTTTCAGGGGGGCGGGGGAGA
CAATAGTAAACGAAATCATTGGGAGATCCACTGGAACATCCTGGGAAATTCTGAGAAAAT
TGAGAAAATTTTGCACAGACATTGCCGTAGTGAAACAGTGCCTTTTTGTCGTTTACAAGG
GGGTCCCCTTGGGGTGTCGCCCCGGTTATCCGGGGGGGGCAACAGGGAGAGGCTTATGCT
GTGTCACGTGACGTCACCGGTTGGAGTCTTTTGTTACTGGTGCCTATGGCAGTGGTATGA
CCTTGTCATACCACTGTAACTATTATTAGTATGTCAAGTCGTGTAGTATCTGGAATGGTC
TGTTTATTGTTGGAGGTGTTGGTCAATGGGGTTCGGGAACCATCCGGCACCAGTGGGAAG
AAGTCCTATACGAAAGTGATACGTTTCAGGCAATTCACGGACACTGTGATCCCAGACTTG
GGGCTATTCCATATCTGCTCTCTCTGAACTCATGTCACAGTGGCCGAGTGGTTAAGGCGA
TGCCCTGCTATTCTTAGATAGAGAGGCATTGGACTTTGTCTTCGCAGGTTCGAATCCTGT
CTGTGACGCCATTTTTTTTGGCAACCGTGAAAGCCCTTTCACGTTTCGTATGTGGTGACA
GTAATGCAGACCTTTTTACAAGCCGTGTCCTTGACCATGCTTTACCACTATAATCCACAT
GTTCCCTCTTGACAACACCTGATGTCGTAAACTTGCTGTCCTCGTCACGTTTACATCACG
TTTCGCTCGAATTTTCACTCGGGTCTCTCTCTCACTCTCTTTGTCCTGAATATCCCGCTT
TCTGCATTCAGCCATCTTTTGTCAATATTAACTCTTCGAGAACCGGTGACAAACAAGTGA
CAAAACTAGTTTCAAGAAACTATCTACAACAGTGAACGGTGTTTCCACTGGGTAATTTCG
GTCCTCGCGCTTCCTCGCTCATCGCTCTGCAAGCTTCATCATGGACCCTACCAGGGATCC
CAATTTCAAGTCCCCTCAGGAACTAGACAGTGAGGCACTTCAATCAAGCACCGATATTCC
AAAAATCGGTCCTATTATCCCATATGTGCTAGCTGATTACAATACAGCTATAGATAAACC
GATTCGTCCTCGTAAGTATAAGAAAAATGCCATTAAACGGAAATTGGCTTCTTCGATGAC
TTCTACCAGTGACGATTCCAACGAACAGCAGCATCTGTCAGCAAATTCGAACAATGGGTT
CATCCCGTTGAAACAGAGGGAACTACAGCCGGTGTCAGCTGAAACGAGTGGTGATTCTGA
ATCTGAATCTGAATCTCCTGCAGAACCGGCGAACGTAGATTTGGATATAGATCCAAATCC
AGAATCGGATGAAGTTATGGCTTCGGCTCCAGTGGCTCATGCATCCGGTTCGGTCTCTGG
TCCATCTGGGATGGCAGCAGCTGCTGCAGCTGCTGCATCCCTCGACCAAGAGATTACTTC
GAGAATTCACAAGTTCCAAATCGCTGATTTGGAAGAAGTGCCTCATGGGATTGTGCGTCA
GGCCAACAACTGGAAGGATTATCAATTCCCGGCTCATAGACTGAAACAAAGGTTAAGAAA
CTCAAATAAATTGCCCTTGGTCATTGTTGCTTGTGGATCGTTCTCTCCAATCACGTACCT
TCATTTGAGAATGTTTGAGATGGCATTGGATGCAATTTCTGAACAGACCAGATTTGAAGT
CATCGGTGGGTACTACAGTCCCGTAAGTGACAACTATAAGAAACCGGGATTGGCACCAGC
TCACCATAGAGTGCGTATGTGTGAATTGGGCTGTGAAAGAACTTCTTCATGGCTCATGGT
TGATGCTTGGGAATCGTTACAACCAACTTACACTAGAACGGCAATGGTGTTGGACCATTT
CAACGAAGAAATTAATGTGAAACGGAAAGGTGTCATCAAAAATGACGCCGGAGAAAGAAT
GGGTGTTAAGATCATGCTTCTTGCCGGTGGTGATTTGATAGAATCCATGGGCGAACCTAA
CGTCTGGGCAGATTATGATTTACATCATATTTTGGGTAATTACGGCTGTCTCATCGTGGA
AAGAACAGGTTCAGATGTTCGTTCGTTCTTGTTGTCTCACGATATCATGTACGAACACAG
AAGGAATATCCTTGTCATTAAACAGTTGATCTATAATGATATCTCTTCCACCAAGGTAAG
GTTATTCATCCGACGGAGAATGTCGGTTCAGTATTTACTGCCAAATTCTGTCATCAGATA
TATTCAAGAGCATGGCTTGTACGTAAACCAAACTGAACCAGTGAAACAAGTTATCGGTAA
CAAGGATTGAGTGTGACACTAATTGTTCTAATCACATATTCTCCTTCTCCTTTCTAGACT
CCTCCCTGGTCAGACTCACGTGATGTCTTTAACTCGAAGATAATATACACACAAATTGTA
ACAGTTTTTAGTTAGTTGAAATCCTTTTTATAATAGAAGTTCTTAATCAACAATAGTATT
TGTCGTCTAGCGAAAGTTGCGCATGCTGTTATCCTTTGATCTAGCTCCGTAACGATGACT
GCTGCAGACAGATGGAAGGATTATGCCTGTGTAACATCCCTTTTCGTGGCTGTTGCATCG
TTATACTATGCATATAAGGTTAAGACAACTACATTAACTGCTCTATCACCACCAAAGGAT
GGAGTGGAAGACTTGATAGGAAATACACCAATGGTAAGAATTAAATCTCTTTCCGATTAT
ACTGGTTTGAACGTTTTTGCCAAAATGGAGTTAAATAATCCAGGTGGTAGCGCAAAGGAC
AGAGTTGCCTTGAATATTATCAAAACCATCTCATCGCAGGAAGGTATTAAGGGTTCAAGT
GATAAGAAAAATAGAATCTTTGAAGGAACAAGCGGATCTACAGGTATATCCCTTGCAATA
TGTTGTAACGCGTTGGGTTACTCATGCCATATCTCGCTACCGGACGATACAAGCCAAGAG
AAACTTTCTCTTTTAACTGCACTTGGTGCAATAGTGAACAAGGTAAAACCTGCTAGTATA
GTGGATCCGAACCAATACGTAAATGCAGCTAAGTCGTGTTCAGAAGAGTACACTGAGGGT
GTTGGTGTATTTGCAGATCAATTCGAGAACGAGGCCAATTGGAAATGCCATTACGAAACG
ACAGGACCTGAAATTTATCTACAATTAAATGGGGAAGTGGATGCATTCATCACGGGATGC
GGTACTGGTGGTACCATGGCCGGTGTTTCTCGTTATCTAAAGGAGAAAAGAGGTGACAAA
GTACATATTGTGTTGGCTGATCCGCAAGGCTCGGGTTTCTACAATAGAAT
>RGYDA0071 Genomic segment corresponding to mRNA: XM_453004 Kluyveromyces lactis NRRL Y-1140, KLLA0C18029g predicted mRNA.
AGGATTATCAATTCCCGGCTCATAGACTGAAACAAAGGTTAAGAAACTCAAATAAATTGC
CCTTGGTCATTGTTGCTTGTGGATCGTTCTCTCCAATCACGTACCTTCATTTGAGAATGT
TTGAGATGGCATTGGATGCAATTTCTGAACAGACCAGATTTGAAGTCATCGGTGGGTACT
ACAGTCCCGTAAGTGACAACTATAAGAAACCGGGATTGGCACCAGCTCACCATAGAGTGC
GTATGTGTGAATTGGGCTGTGAAAGAACTTCTTCATGGCTCATGGTTGATGCTTGGGAAT
CGTTACAACCAACTTACACTAGAACGGCAATGGTGTTGGACCATTTCAACGAAGAAATTA
ATGTGAAACGGAAAGGTGTCATCAAAAATGACGCCGGAGAAAGAATGGGTGTTAAGATCA
TGCTTCTTGCCGGTGGTGATTTGATAGAATCCATGGGCGAACCTAACGTCTGGGCAGATT
ATGATTTACATCATATTTTGGGTAATTACGGCTGTCTCATCGTGGAAAGAACAGGTTCAG
ATGTTCGTTCGTTCTTGTTGTCTCACGATATCATGTACGAACACAGAAGGAATATCCTTG
TCATTAAACAGTTGATCTATAATGATATCTCTTCCACCAAGGTAAGGTTATTCATCCGAC
GGAGAATGTCGGTTCAGTATTTACTGCCAAATTCTGTCATCAGATATATTCAAGAGCATG
GCTTGTACGTAAACCAAACTGAACCAGTGAAACAAGTTATCGGTAACAAGGATTGAGTGT
GACACTAATTGTTCTAATCACATATTCTCCTTCTCCTTTCTAGACTCCTCCCTGGTCAGA
CTCACGTGATGTCTTTAACTCGAAGATAATATACACACAAATTGTAACAGTTTTTAGTTA
GTTGAAATCCTTTTTATAATAGAAGTTCTTAATCAACAATAGTATTTGTCGTCTAGCGAA
AGTTGCGCATGCTGTTATCCTTTGATCTAGCTCCGTAACGATGACTGCTGCAGACAGATG
GAAGGATTATGCCTGTGTAACATCCCTTTTCGTGGCTGTTGCATCGTTATACTATGCATA
TAAGGTTAAGACAACTACATTAACTGCTCTATCACCACCAAAGGATGGAGTGGAAGACTT
GATAGGAAATACACCAATGGTAAGAATTAAATCTCTTTCCGATTATACTGGTTTGAACGT
TTTTGCCAAAATGGAGTTAAATAATCCAGGTGGTAGCGCAAAGGACAGAGTTGCCTTGAA
TATTATCAAAACCATCTCATCGCAGGAAGGTATTAAGGGTTCAAGTGATAAGAAAAATAG
AATCTTTGAAGGAACAAGCGGATCTACAGGTATATCCCTTGCAATATGTTGTAACGCGTT
GGGTTACTCATGCCATATCTCGCTACCGGACGATACAAGCCAAGAGAAACTTTCTCTTTT
AACTGCACTTGGTGCAATAGTGAACAAGGTAAAACCTGCTAGTATAGTGGATCCGAACCA
ATACGTAAATGCAGCTAAGTCGTGTTCAGAAGAGTACACTGAGGGTGTTGGTGTATTTGC
AGATCAATTCGAGAACGAGGCCAATTGGAAATGCCATTACGAAACGACAGGACCTGAAAT
TTATCTACAATTAAATGGGGAAGTGGATGCATTCATCACGGGATGCGGTACTGGTGGTAC
CATGGCCGGTGTTTCTCGTTATCTAAAGGAGAAAAGAGGTGACAAAGTACATATTGTGTT
GGCTGATCCGCAAGGCTCGGGTTTCTACAATAGAATCAAATACGGTGTCATGTACGATAA
CGTAGAGAAAGAAGGAACAAGAAGAAGACATCAAGTGGACACATTAGTGGAAGGAATTGG
TCTTAACAGAATTACAAACAACTTTCTGAAAGCGGAAAATTATATAGATGATTCCATCAG
AATTACAGACGAGGAAGCTATTAAGATGGCCAAATTCTTATGTGTAAATGACGGATTATT
CGTTGGTGCCAGTACTGCAATCAATGCAGTCGCAGTGCTGAAATATGCGGAAAACTTACC
GAAGGGTTCAAATGTTTGCATCATTGCATGTGACAGTGGCTCTAGACATTTAAGCAAGTT
CTGGAAAGAGGCCCTGCAGGTGAGTAACGATCTTTCAATTTCAGATATCATATAAATAAC
GTACAGTGTGTTTAACTTTGGTCTTTTGTAAATATCAATTAATTGGAAAAATCTTGAAAT
ATATATATCGAGAGAGTAGACGTAAAGTTTCAGCGATGAGTTAGCAAATAAACGCTGATA
CTACTAGGCCGAACGTGTTTAACTCACTAATGGATACTGTATTGTTTGTGTCGCCCACAT
TATACTGCTGTGGAGACACGAAGAACTGGCAATCACAGGTGCCGAAGCCAGGATATGTGC
CGATTTTGAAGAGTGATATCCCCAAATTTGAACAGTCGTTGAAACAAGCCAACAGCCATA
GAGACCATGATAAAGGGAATTCAGTAGCCTCGAAGACTAATGAAACGGACAATTCTGATG
AATTCAAGACTTCAACTTCACGCTATGTTGATTTGAAGTCCTTTTTACCAATTTCGTTAG
AACAACAGTTGCATACCGTTTGTTTAGCACATTTTCCACTGGGACTTGGATCCAAGGGTA
TTGATAAAGTTATGGACAGACTAGACAATCTAATACGGAAAAAGCTGCAAGTTGAAGATA
ATGAGACCAAATTTATCAAACAATGGAGTTACGTCGATTGTGTGAATACGTTGACGGTAT
ATATAAGTTTCCAGGAAAGTATAGTGGAAGAATATGGGAAAGCGATACAGTTACTTGAGA
AATTGTTTGACAACGGGTCAGATGGGATCGGACTTCACATGGATGAAAACACTAGACGGT
TCGTTTGCGATCTGACGGAAGGTTCTCCTGCTAAGGAACTCGATGAAACTGCAAAAGATG
AGTTCTCCGCATTAATTACAATGTTGAGATCTGAACCAGGCTCTATATCTCAGGAGAAAG
GGTTGGCTGGAAATAGTGCCGTTGAGTATAACGTGGATATAAGTACGTTGAGTGACCTTC
CGAGTTCCTCATTAGACCAATTGTGTAAGGATATTGTTGAGTTTAGAACTCGTGTCATTA
CGTTAGAGAAAGAGAAACGGAATAAAGAGCTAGCG
>RGYDA0072 Genomic segment corresponding to mRNA: XM_453003 Kluyveromyces lactis NRRL Y-1140, KLLA0C18007g predicted mRNA.
AAGAAAAATAGAATCTTTGAAGGAACAAGCGGATCTACAGGTATATCCCTTGCAATATGT
TGTAACGCGTTGGGTTACTCATGCCATATCTCGCTACCGGACGATACAAGCCAAGAGAAA
CTTTCTCTTTTAACTGCACTTGGTGCAATAGTGAACAAGGTAAAACCTGCTAGTATAGTG
GATCCGAACCAATACGTAAATGCAGCTAAGTCGTGTTCAGAAGAGTACACTGAGGGTGTT
GGTGTATTTGCAGATCAATTCGAGAACGAGGCCAATTGGAAATGCCATTACGAAACGACA
GGACCTGAAATTTATCTACAATTAAATGGGGAAGTGGATGCATTCATCACGGGATGCGGT
ACTGGTGGTACCATGGCCGGTGTTTCTCGTTATCTAAAGGAGAAAAGAGGTGACAAAGTA
CATATTGTGTTGGCTGATCCGCAAGGCTCGGGTTTCTACAATAGAATCAAATACGGTGTC
ATGTACGATAACGTAGAGAAAGAAGGAACAAGAAGAAGACATCAAGTGGACACATTAGTG
GAAGGAATTGGTCTTAACAGAATTACAAACAACTTTCTGAAAGCGGAAAATTATATAGAT
GATTCCATCAGAATTACAGACGAGGAAGCTATTAAGATGGCCAAATTCTTATGTGTAAAT
GACGGATTATTCGTTGGTGCCAGTACTGCAATCAATGCAGTCGCAGTGCTGAAATATGCG
GAAAACTTACCGAAGGGTTCAAATGTTTGCATCATTGCATGTGACAGTGGCTCTAGACAT
TTAAGCAAGTTCTGGAAAGAGGCCCTGCAGGTGAGTAACGATCTTTCAATTTCAGATATC
ATATAAATAACGTACAGTGTGTTTAACTTTGGTCTTTTGTAAATATCAATTAATTGGAAA
AATCTTGAAATATATATATCGAGAGAGTAGACGTAAAGTTTCAGCGATGAGTTAGCAAAT
AAACGCTGATACTACTAGGCCGAACGTGTTTAACTCACTAATGGATACTGTATTGTTTGT
GTCGCCCACATTATACTGCTGTGGAGACACGAAGAACTGGCAATCACAGGTGCCGAAGCC
AGGATATGTGCCGATTTTGAAGAGTGATATCCCCAAATTTGAACAGTCGTTGAAACAAGC
CAACAGCCATAGAGACCATGATAAAGGGAATTCAGTAGCCTCGAAGACTAATGAAACGGA
CAATTCTGATGAATTCAAGACTTCAACTTCACGCTATGTTGATTTGAAGTCCTTTTTACC
AATTTCGTTAGAACAACAGTTGCATACCGTTTGTTTAGCACATTTTCCACTGGGACTTGG
ATCCAAGGGTATTGATAAAGTTATGGACAGACTAGACAATCTAATACGGAAAAAGCTGCA
AGTTGAAGATAATGAGACCAAATTTATCAAACAATGGAGTTACGTCGATTGTGTGAATAC
GTTGACGGTATATATAAGTTTCCAGGAAAGTATAGTGGAAGAATATGGGAAAGCGATACA
GTTACTTGAGAAATTGTTTGACAACGGGTCAGATGGGATCGGACTTCACATGGATGAAAA
CACTAGACGGTTCGTTTGCGATCTGACGGAAGGTTCTCCTGCTAAGGAACTCGATGAAAC
TGCAAAAGATGAGTTCTCCGCATTAATTACAATGTTGAGATCTGAACCAGGCTCTATATC
TCAGGAGAAAGGGTTGGCTGGAAATAGTGCCGTTGAGTATAACGTGGATATAAGTACGTT
GAGTGACCTTCCGAGTTCCTCATTAGACCAATTGTGTAAGGATATTGTTGAGTTTAGAAC
TCGTGTCATTACGTTAGAGAAAGAGAAACGGAATAAAGAGCTAGCGGAGGAAGAAAAACG
GAGGAAACAAAACTTGAAGCATATATTTGACCGTATCAAGGTTACTAATGGAGGCTCGGA
AAAAGGTTCAGCCCCTGAAGCTGAAAGTGACTCTGAAGATTCAGACGACGAGGTTGAGGG
TTACGATGATGAAGATGCGGACGATTACGAAGCGGAAAAAAAAAGAGTTCAAGCGGAAAG
AGATGCGCAAGAAGCCCAGTATGAATCCATGGTTCATAGTTTCCAAGATTCGTTACTGGT
CCAATACTCATCGCTACGACAAGAATACCAAAGGTTACAAAACTACGAAACGCATTTACA
AAAGAACAAAGGTCCTATGTTAAAAGAGTTATTACATCTTGCCATGGATCCTTACCACGA
CCATCACAGGCCATACAAGGAATCTGAATCCAAGGCAGATGAAGAGGACCGTAAACGGGA
ATCTGAAGAAGTACCAAAGAAAAAAGCAACAGAAACAGAGCCAGAGACAGAACTAGAGCT
AGAGCTAGAGCCAGAGACAGAGACAGAGACAAAATTGGTATCGGACGCAGATGCGACAAC
GGCTGCACCAAAGATTAAATTAGCACTAAAGAAATCCATTGGAAAGACAAAGAATGAGAT
AGAAGAGGAAGAGACTCCTGAAACCGATGCGTTCCAACAGAAGTTGAATCTACTAAGGGA
AAGCGGCGTAGTGGAAGAACTCGTCAAAGAATACTTGGGAGTTTACGAGCCCGACTTAGT
CTCATATATCTTTGAAAACATCGAAGAACATCAATCGAAACAGGCACTCGAGACTGAGCT
TACAGAGACGTTCGACGAAGATAGCCCTGTCCTAGTGAGCCGTATATGGGAAGCGATGGA
ACAGTAGTGGAATATACCATACATGTGAATATACATATATATGTATATGTAGGTATGTGT
GTCACATGTCTAATAATGAGATTCTATTACCCGGTTACGTCTCACGTGACTGTCACGAAA
TTTTTTCGCCCGATTCGAGTGTTCCAGCCAGATCGGGCGGTAACATGAGGTTACTAGAGG
TCCGGGTAATCGTGTTTCATATTGATTCGCGTTTTGTATATCGTATATAGCGATACATTC
TCAACTTCACCAATTTTTTACCAGATCCAGAACGGTTACAGGAAGAATTGGCAGGATGAG
ATAAACAAAGGAACAAACATAGAGATTCTATTACTTGTAACTTATGTACACACCTGATAA
TGGTGGAATTTAGTTTCTGTTTTCGTTCGGGTTGCTTTAGGCAAAAGATAATAAGTTTTT
AGATTCGAGATTTATCGTCAGGGTCAAACTTTTCAACAAAGAACGTTACCAGTGGTAATA
TTTTGGTGTATACATCTTTCTTTTCTTTGTGTTCCTCCATTCATTCATTTATTGATTCAT
CTCAAATTACTTATAAGTTTTTTATACATTTGATAAGAAGGATCTATTAGAGGTTTTTAA
TAAAGAAAGATTATCAGAACTGACCTACTGATCCAAATTACCTTCCAATCCTCAGTCTTT
AGGAAACTGCCATCGTTTGTTTAGTGAGCTTATACTTTGAACGTGACAAGAGCTTCAGGC
AGGTTGAAGTGTACTATCGATCTCTGTTTTTTTTTTCCCCGTCCCATTGTTTGGTGATAT
AAAATTATTACTTATTATTACGGATTGCCGGTTTGTCATTAGAAAACTTTGAGAATCTCA
GGTTTGAACTAAGGCCTTCGGCAAAACTTTGATTACTTTTCCAACTATTTTACATTCTTT
TTTCATTTGATTTCATTCGCTTAACACGATGCAATTTTCCAATTTAAGGTTTTTGTTAAC
CGTTATATTCTTGGGCAACTTTTTAGTATCTGCCCAAGGATTCCTGG
>RGYDA0073 Genomic segment corresponding to mRNA: XM_453001 Kluyveromyces lactis NRRL Y-1140, KLLA0C17963g predicted mRNA.
ATAACAAATGTGGAATATGACATAATAATAACAAGGCAGTGGAACCACCTTGATTAAGGA
TGATCCATGAAAGGAATATTAACATGACAAAGTTCAAAATGTTTAATCTTTGGCTGCTTA
AATAAAAATTCATCCTTCTAACTTTGAAATAGTTGTGAATGAATTCATATCGAAGAGTAA
TCACGGAGCAGCTTATTGATTGTGCGGAAAACAATAATATTTTTCTGTAAGGTCCCAATG
TTTCGTTTTTTCTCTTAATTCTTGTTGCCAGAAGTATAAACATCCCGCAAACGACTAAGT
ATAGGAACGTCAATATTTTCAAGTATTTGTCGTTTTTCAAATTGTTCCTTAATTCCAATT
TCCTAATCAAATCTTGTTGTTCTGCTGTATCCATCGGGAAGAAAGACATGCCATCCGGCA
CGTCTGAGTTTGATTCCTCATCACTATCATTTAACATGTGATTAAGAACTTCATTATCCA
ACCTTCTGAGTCTAGACATGATATCTCCAGCTCAATGTCTTTCTCCCCCCAGAAATAGTC
CGTTGTTTAATTCGAATGATACTAACCTAAAATTCGCTCTTCTTCTCACCAATAAGGGAT
TGATTGATTTTGGGTTCGATTGTTTAATTTTTTTTTTTTTTTTATTTTGGAATCCTTCTC
TCTGGTTAGGCGTTTGATCCACCATTGTTGTCTGTGAAATTACGAAGAGAGGTCCGTTGA
AAGGTTGCTTGCTGTATTCGGTCCGCTTGCCGCATAAGGGATTTTTAGTTTTTTTTTTTC
CTATCAGATCTTGTGCGTTACATAGTAACGGCCGGCTTAGGTGCCGTAAATTTGAAGATT
TGAAGACTTTGATCCTCAAATAGAATTGGGGCACTTTTTATAAACTGATGCTCAAGCTCC
TATTTAGGTCAGCTTTTGAATACACTTCTCACCCAAGAGTGCCATAGGAAGACTAGACTG
TGGACATTGAATGCAAAAATCGATCAAGAAATAGTGAAATATGATGTCAAGAAGGTTGCA
TTCTCTGGCTAAGAAGGACATAGTGGACTTAGCGTACAGCCATATCGGAGGCAAGTTCGC
TGGCAATCACCTCCATCCAGCCATCATTACCTTACATGGGGTGTTCGGGGCAAAAGCGCA
CTTCAAACCACTAGCCAAAAGGCTGGCCTCTGATTTGAAGACCGATATCTATTCTGTGGA
CTTAAGAAATCATGGTGATTCTCCTATAGCAAAGCCTTATGATTATATAACACTCAGCAA
AGACATTGTGCACTTCATTAAGACCCAAGTGGGAGCTGAGAGACCTGTGCAGATGATAGG
ATTTTCATTGGGTGGTAAAGTGTCGTTGATTTCAACCCTATCAGATGAATGTAACATTAG
AGGGTGTGTTTCTATAGATATTCCACCATATGAAACTCCTGTCCTCGATCCGATTCTGCT
TGAAAACTATGACACAATCTTAAAGATAATAAACGGCGAAGATGGTTATGTCATAAAGAA
AGGTGAAACAAATTGGAAGCATAAAGTCCTGAATATTTTCAAGGCTAACAAGTGCAATTG
GAACGAAGGGCTGGCCCGCTACTTTGCAGCTGGGTTTGTCATGAACCCCGTTAACCATTC
TGTAAAAGACGAATTCCTTGAGTTCAAACAGCCTCTGAAGTTGATGCCAGATTTACTGGA
TGAATTGAAAGCATGGCCAGACAAAGAAGCATTTGGCGCCAATGGTTTCAATTATCAAAC
TCAAAAACCGGTTCTGTTTTGTAAAGCTCTTAAATCGCCATTCATCTCCTCTGATTATTC
CTTATTGTCTAAACAATATCCTAACTGCACCGTTGAAGAGTTTAACACATCCCATAACAT
TGCACATGAAGCTGCAGACCGCTTCTACGAATCCATTACTTCTTTCTTTAAAAGGTGTGA
GTGAACTTGAAGGCCTCAATTGCGCAACTGCAATTGTCGTCGTAACATACCTCAACATTC
TAAAAGGTCTAACATTTATAAAACAAAAGTTGATTTTGATAAGTAATTTAGTTTATATTT
TACATACGCATGTTCAAGATAAAAGAGTGATATAGTAAAAAGAAGAATAGGGTCTATTTG
GAGATCAAGTTTTGATCAATGAACACTGTTCGAAACAGTAACGAAGATTGTTTGACAATC
AAGCACCGAAAGAGGAAAAAGAATTGAAATACGTATTGATGTTTCGAACTTTCACAATAC
TAATCTTTAGTGAATAATACATTGGTCCAATTAGTCATTTGACTTTATTGGACGTAATCG
GTAAAAAATAGAGCAAAGCGGTGTTGCAAATGGTCGAGCACCATTTTAGCAACCCTCTCG
TGGGTATCATTTAGTGGAGAAAAAAGCAAGAACAGAATACAAGATCGGTGAATCAAATTT
TACCATTACAAGTCATTCCAACCTAATGAGTTTTCTGTGGCAATTGGTTTCGAAATTTTC
AAACTAGATGTCTTTGTTGAAAGTTGAGGTTGTTTTTCCCCATTATTTGCGACAGAAGCA
GCATCTTCAGGGTAATCGCTGTAAGTGTTATAATCAATCCAGTTATTAATCTTAGCACTT
GGGCTGATTGACACCTGGTCGTCGTTCATAACGTTACCTTTTTCAACAACTGGATTAAAA
TCGAACGAAGATTCGTAATCATAACTGTCGTAAGAATGTTGGTCATCTAGATTTGGATTA
GCTTGAAGTTGCTTCTTCTTGTTTCTAATTCTCACTGCAAGTAAGCAGATGCAAACCAAG
GCTATCAAGAAACCACCGACAATGGAACCAACCAGAATTCCGATGGTCTTCCCGTTCGTA
CCTGTAGAAGATTTGCTTGAACTACTAGAGGAATAGTTGCTTGATCCTGGGTTGTAGTTT
TGATCGTCTAAGGAACCCAAGTTAATTGCACTGCCGCTGCTCGA
>RGYDA0074 Genomic segment corresponding to mRNA: XM_453000 Kluyveromyces lactis NRRL Y-1140, KLLA0C17941g predicted mRNA.
TCTTTATGACATAACCATCTTCGCCGTTTATTATCTTTAAGATTGTGTCATAGTTTTCAA
GCAGAATCGGATCGAGGACAGGAGTTTCATATGGTGGAATATCTATAGAAACACACCCTC
TAATGTTACATTCATCTGATAGGGTTGAAATCAACGACACTTTACCACCCAATGAAAATC
CTATCATCTGCACAGGTCTCTCAGCTCCCACTTGGGTCTTAATGAAGTGCACAATGTCTT
TGCTGAGTGTTATATAATCATAAGGCTTTGCTATAGGAGAATCACCATGATTTCTTAAGT
CCACAGAATAGATATCGGTCTTCAAATCAGAGGCCAGCCTTTTGGCTAGTGGTTTGAAGT
GCGCTTTTGCCCCGAACACCCCATGTAAGGTAATGATGGCTGGATGGAGGTGATTGCCAG
CGAACTTGCCTCCGATATGGCTGTACGCTAAGTCCACTATGTCCTTCTTAGCCAGAGAAT
GCAACCTTCTTGACATCATATTTCACTATTTCTTGATCGATTTTTGCATTCAATGTCCAC
AGTCTAGTCTTCCTATGGCACTCTTGGGTGAGAAGTGTATTCAAAAGCTGACCTAAATAG
GAGCTTGAGCATCAGTTTATAAAAAGTGCCCCAATTCTATTTGAGGATCAAAGTCTTCAA
ATCTTCAAATTTACGGCACCTAAGCCGGCCGTTACTATGTAACGCACAAGATCTGATAGG
AAAAAAAAAAACTAAAAATCCCTTATGCGGCAAGCGGACCGAATACAGCAAGCAACCTTT
CAACGGACCTCTCTTCGTAATTTCACAGACAACAATGGTGGATCAAACGCCTAACCAGAG
AGAAGGATTCCAAAATAAAAAAAAAAAAAAAATTAAACAATCGAACCCAAAATCAATCAA
TCCCTTATTGGTGAGAAGAAGAGCGAATTTTAGGTTAGTATCATTCGAATTAAACAACGG
ACTATTTCTGGGGGGAGAAAGACATTGAGCTGGAGATATCATGTCTAGACTCAGAAGGTT
GGATAATGAAGTTCTTAATCACATGTTAAATGATAGTGATGAGGAATCAAACTCAGACGT
GCCGGATGGCATGTCTTTCTTCCCGATGGATACAGCAGAACAACAAGATTTGATTAGGAA
ATTGGAATTAAGGAACAATTTGAAAAACGACAAATACTTGAAAATATTGACGTTCCTATA
CTTAGTCGTTTGCGGGATGTTTATACTTCTGGCAACAAGAATTAAGAGAAAAAACGAAAC
ATTGGGACCTTACAGAAAAATATTATTGTTTTCCGCACAATCAATAAGCTGCTCCGTGAT
TACTCTTCGATATGAATTCATTCACAACTATTTCAAAGTTAGAAGGATGAATTTTTATTT
AAGCAGCCAAAGATTAAACATTTTGAACTTTGTCATGTTAATATTCCTTTCATGGATCAT
CCTTAATCAAGGTGGTTCCACTGCCTTGTTATTATTATGTCATATTCCACATTTGTTATT
CATAGTGGCCTTTATCGTGAAGAGGCTCATGACAAGTCTTGATTTCGAATTAGGTAATCT
AAGAGCCTTGCAATACAAATTTAAAAATGTTTAATCCTTATCTGTCCCTTCGAACATCTG
TGGTAACTTATTCCAATTATTTGTGCTTTTGTATTTTTCAAGAGTTGCACGCGTTTTTGA
AGTTTCGTTCAAAATCTGAAACACAGTTGTTGATGTTTTGTCATTGGATATGATCTTGAC
AATAGACGGTGTAACAGTTTGTGAGTTGTCAAGACACTTGGAAACCAAACCTATTGAACC
CTCATGCATTTTTAATCTGCTTCTTGTTCCAGGTGAAAAAACCAAAGGTAACTTGAACTC
TAGCTGAGAAATAAACAAAGAGTTCACATACTCATTGCATTGATTTATAATATCCAGAAT
ATCTATACTTTTCGTTGGGTTTTGCTGGAAGTTAGCAACTATTACCACTTTGTCAAAGCT
TTCAACTTCTATGGCAGCAGGGTCATGGACTTTCGAAGACATCGGCTTATCAAACAATAG
CTCACGCTTCATGTTACCAAATTGCTTACAACATAACTCGCACAGAAAACTGTCTGAAAC
CAAGTCAAACTTGGAGTCATACTGCAGCTTTTCCCAAAAGGGACCGCTTCGACAGAAACT
CTGAAAAATCTTATCAAATTGTAAGCCATTCAGTCCTTTGATTGTTATGACGAACTGTAT
ACAAGGTAATTGCTCAAGATCATTTGTTAGTACACAATGGAGCACATAATTTTCAATGCT
TCCTGACCTACTGGTCAGCACGTCTGTTTATTTTGGTTACATACCCTACTGGCAGGCTTT
ATTGATGGAATAACAATCATATCTTCGTGTATTTGCTTTGAGTGGTGAAGGAATATCTCA
CAATTCCATTCTGAAATAACTGTACCTTCTTTATTGCTCAAATATAGCGCATCGATTTTA
CTCATGAGATCAACTCAATCTTGCTTTTGTTCATATGTAGCCTAACTGTCGCTAAACAAC
GCTATCATGCTTCAGGTTAAGATTTTTCGTCTTTCTGATAGCTCTATGCTTTTAAAGTGA
ACTATAAGTTACCA
>RGYDA0075 Genomic segment corresponding to mRNA: XM_452999 Kluyveromyces lactis NRRL Y-1140, KLLA0C17930g predicted mRNA.
TTAAATCTAAAATAACGTTACCTCTTTTCTTTCCATTATTATTCAGACATTTTCATTTAA
ATAATTGCTGTCTTTATTTTAATTGTTAAATGTCCAAACTAACTCACAAATGTTCTAATT
CACAAAGCAACTTCGGCTAAGGTCAAACTTATAGTGAAAATTACTTCAGTTAGTGCATTA
GATGCTGATGAGTGAACGGCAGAGCATAGTATGCTTCACTTAGCTTGTTCCAAAAAAAAA
AGTAAAAAAACAAATGATTTCGCCCAGGATCGAACTGGGGACGTTCTGCGTGTTAAGCAG
ATGCCATAACCGACTAGACCACGAAACCAACTTGTTGAAATACGAACATATTGACCGGAC
CACATCAGGCACTCAATATCACTTGGAAACTACACCCCCCGCCCCTGCAATATGAAACAT
AAAGGAGTATAAATAAAAAGCTCGGCGGCAAACAAACTTGGTAACTTATAGTTCACTTTA
AAAGCATAGAGCTATCAGAAAGACGAAAAATCTTAACCTGAAGCATGATAGCGTTGTTTA
GCGACAGTTAGGCTACATATGAACAAAAGCAAGATTGAGTTGATCTCATGAGTAAAATCG
ATGCGCTATATTTGAGCAATAAAGAAGGTACAGTTATTTCAGAATGGAATTGTGAGATAT
TCCTTCACCACTCAAAGCAAATACACGAAGATATGATTGTTATTCCATCAATAAAGCCTG
CCAGTAGGGTATGTAACCAAAATAAACAGACGTGCTGACCAGTAGGTCAGGAAGCATTGA
AAATTATGTGCTCCATTGTGTACTAACAAATGATCTTGAGCAATTACCTTGTATACAGTT
CGTCATAACAATCAAAGGACTGAATGGCTTACAATTTGATAAGATTTTTCAGAGTTTCTG
TCGAAGCGGTCCCTTTTGGGAAAAGCTGCAGTATGACTCCAAGTTTGACTTGGTTTCAGA
CAGTTTTCTGTGCGAGTTATGTTGTAAGCAATTTGGTAACATGAAGCGTGAGCTATTGTT
TGATAAGCCGATGTCTTCGAAAGTCCATGACCCTGCTGCCATAGAAGTTGAAAGCTTTGA
CAAAGTGGTAATAGTTGCTAACTTCCAGCAAAACCCAACGAAAAGTATAGATATTCTGGA
TATTATAAATCAATGCAATGAGTATGTGAACTCTTTGTTTATTTCTCAGCTAGAGTTCAA
GTTACCTTTGGTTTTTTCACCTGGAACAAGAAGCAGATTAAAAATGCATGAGGGTTCAAT
AGGTTTGGTTTCCAAGTGTCTTGACAACTCACAAACTGTTACACCGTCTATTGTCAAGAT
CATATCCAATGACAAAACATCAACAACTGTGTTTCAGATTTTGAACGAAACTTCAAAAAC
GCGTGCAACTCTTGAAAAATACAAAAGCACAAATAATTGGAATAAGTTACCACAGATGTT
CGAAGGGACAGATAAGGATTAAACATTTTTAAATTTGTATTGCAAGGCTCTTAGATTACC
TAATTCGAAATCAAGACTTGTCATGAGCCTCTTCACGATAAAGGCCACTATGAATAACAA
ATGTGGAATATGACATAATAATAACAAGGCAGTGGAACCACCTTGATTAAGGATGATCCA
TGAAAGGAATATTAACATGACAAAGTTCAAAATGTTTAATCTTTGGCTGCTTAAATAAAA
ATTCATCCTTCTAACTTTGAAATAGTTGTGAATGAATTCATATCGAAGAGTAATCACGGA
GCAGCTTATTGATTGTGCGGAAAACAATAATATTTTTCTGTAAGGTCCCAATGTTTCGTT
TTTTCTCTTAATTCTTGTTGCCAGAAGTATAAACATCCCGCAAACGACTAAGTATAGGAA
CGTCAATATTTTCAAGTATTTGTCGTTTTTCAAATTGTTCCTTAATTCCAATTTCCTAAT
CAAATCTTGTTGTTCTGCTGTATCCATCGGGAAGAAAGACATGCCATCCGGCACGTCTGA
GTTTGATTCCTCATCACTATCATTTAACATGTGATTAAGAACTTCATTATCCAACCTTCT
GAGTCTAGACATGATATCTCCAGCTCAATGTCTTTCTCCCCCCAGAAATAGTCCGTTGTT
TAATTCGAATGATACTAACCTAAAATTCGCTCTTCTTCTCACCAATAAGGGATTGATTGA
TTTTGGGTTCGATTGTTTAATTTTTTTTTTTTTTTTATTTTGGAATCCTTCTCTCTGGTT
AGGCGTTTGATCCACCATTGTTGTCTGTGAAATTACGAAGAGAGGTCCGTTGAAAGGTTG
CTTGCTGTATTCGGTCCGCTTGCCGCATAAGGGATTTTTAGTTTTTTTTTTTCCTATCAG
ATCTTGTGCGTTACATAGTAACGGCCGGCTTAGGTGCCGTAAATTTGAAGATTTGAAGAC
TTTGATCCTCAAATAGAATTGGGGCACTTTTTATAAACTGATGCTCAAGCTCCTATTTAG
GT
>RGYDA0076 Genomic segment corresponding to mRNA: XM_452998 Kluyveromyces lactis NRRL Y-1140, KLLA0C17864g predicted mRNA.
CCTGGGCGAAATCATTTGTTTTTTTACTTTTTTTTTTGGAACAAGCTAAGTGAAGCATAC
TATGCTCTGCCGTTCACTCATCAGCATCTAATGCACTAACTGAAGTAATTTTCACTATAA
GTTTGACCTTAGCCGAAGTTGCTTTGTGAATTAGAACATTTGTGAGTTAGTTTGGACATT
TAACAATTAAAATAAAGACAGCAATTATTTAAATGAAAATGTCTGAATAATAATGGAAAG
AAAAGAGGTAACGTTATTTTAGATTTAACAAGCTACAAAGGCTACAATTTAATTTCCCAT
TTGTTGGATCTATGTGTGGTGAATATGCGAACCTAATTTTGTGAATGAGAGAGGGCAGTT
GGCTGAAGACATGCTACTGCCCGCAATTTGAAACCAGTGTTTTTTGGCGCCTTCGTAAGA
ATTTCGGTTCTATAGTGTAGTGGTTATCACTTTCGGTTTTGATCCGAACAACCCCGGTTC
GAATCCGGGTAGGACCTCTTTTTTTAGTTTCTCCTCTTATTAACTACCAAGGTACTGTAA
TAGATATATGACCGTCGGAAACAAAATGTGTGTCTTCTCCAATGCAACACCAAATAATCA
CTTTTCTGGGAATTATAGTGGTGAGTGGTACTGGTTTAGATGTTTTTAATATTCCGTAAT
TCTATTCAAACTTATGATGACACGTAAATCTCCAATCTGTTTTTTTAAGAACCTTAATTT
CAACGTATTAGTCCTCTGCAATCCTTTCATCTTATAAAAACACATCTGATATAGATTAGT
TCGGCTTGAAAAGCTTGTATTAAGTAAGTTTGAATAGGCTCTTTTATGAATTCGGAAGCT
GAAAAGTTACTAAACTGTCAATAAGCTAGTAAAGGTATAGTCTATTTTTGTCTTATACTC
TCATTTTTTGTTGATTTGTTTGACACTAGTTGAGTAAACTTACTTTATAGGGCAGTTCAA
CCCTATTCCAAAGAAATTGATCTTGATTCGACACGTATCAATGAGTGAGTTTACCAAGAC
AGATTTCAACGCTGGAGATTATTCCAATTTTCGGCCTAGTTATCCTCCAGAATGGTATCG
CACCCTGAATGAGTTCCATAAAGGAAATCGAAACCTTGTTATCGATGTGGGCTGCGGTCC
AGGTACTGCCACCTTCGACATCAGTAGGAATCTCTCATTCAAAAGGGTCATTGGAGCAGA
CATTTCTGAGCCAATGATTGAAAAGGCTAAAGGGCGTGCCATCGAGGTAGATAACTCGGT
TAAATTCGTTGTTTACAATGGGGAATTGGATGACATTATATCACGTGACCCATTTAATCC
TAGTTCAAAGCAGGTACCAGACTTGATAACGATGGCCGAATGCGCTCACTGGATGGATTG
GGATACTATTTTGGGACAAGTAGCCAAGATCTTACCAAGTCAAGGAACCTTAGCGGTTTG
GGGCTACGTAGATCCCGCATTCGTCGATTTTCCTGAACTTGACGATGAGATTGAAAAGTT
ACAATACGGAGATGCTCCGTTCGGTTTGGGACCATACTGGCAACAACCCGGTAGACAAAG
ATTAAGGGATCTATATCCTCAATTGCCTCCTTCTGAGAAATGGTTCACTGATATCAATCT
CTGGAGACACGACATTAGATCCCAAGATAACAAAAACACCCCATTAATTATGGAAAAGAC
AATGACGCTTGAAGCGTTCGACAAGTATACAACGACATGGAGTAGCTACCACAAGTGGCA
ACAACTGCACCAGAAACAAAACGATGGATCCATCAACGCAATAAACCCAAGAACTATATT
CTTGAATAAGGTATACAAACACACAGGATTGAAGTCACATGACTTGGTTCGTGTTGCCTG
GAAGACGGTAGCTTTACTCGCGCGCCGCAAGTAGTGCACAAGCCAAATCCACCACCATCC
ATGTTTATCCGGTTTACCGTCATAAACTGTTATTTCCGATACACTTTCCACTCATCTCAA
AATCATTTCTCCGATCCAACCAATGATATCAAAGAAACAACTGCTTACTAAGTGCCAAAA
GACAGCGAAGGCTGTGACACCCACATACACCACCTGTAAAATGCCAAGAAAATAAACTGA
AGCCGATTCCTGGTATTGAGGCGAGCTACGAATAATTCCACCGCTGAGTTTCCTGAGCTA
ACTTCCCACCAGTGTGGCCATATCAACAGACTCACTAACACCCACGAAGAAAATCTCGAA
TAAACTGGGTGAGGTTCATGGGTAATTATAGGGTGTGTACTTAGATGCCTTCTAAAACAG
GTGTTAATTTCTACATCACAAATTGGCCCTTTATAGTACGCTGAGTTGGTCATACTTGTA
AAACATTACGCTTCATTATTCAGCAGTGCCTTCTATGGTCCGTTGGTACCTCTCTTATCA
ATACGTATTGAATATATATATATATGTATATATATAAGCAAGATATCTGTATTTTTGTTC
AAACATTAGCAAGACACTACACTAATGGTAAATGCACGGAATTAGTTGAAATTCATGTAA
TTTAACTTCAACCGGTGCTGACGACGCATGTTTTCACATTCCTCATCTCATCTCTTTCGT
CTGTTGTCTTTTGCGTACTCTGGGTGAAACTGTGAAATATTGAAATTAGTGAAATATTTC
AAGCATTCTGAACAAAATTTGGGCTTTATACATAACACATCGTTTAAAGGGTTACAGAGC
ACGATTATAAAAGACTCTGTGCGACTAGAACAACTTCAGTGATAATCTAGTATCTATTAA
TCTAAACTGGCGGGAGAGCTATTCTACGAGGGTAGTTTTTTTTCTTTTCGACTATAGTTC
AACGAACCGTTTCTGACAAACCATTTCAAGAGCACATCTTATTTTTTGCTCCATCAAACT
AAATATGGGTGTTA
>RGYDA0077 Genomic segment corresponding to mRNA: XM_452997 Kluyveromyces lactis NRRL Y-1140, KLLA0C17842g predicted mRNA.
CCGCAAGTAGTGCACAAGCCAAATCCACCACCATCCATGTTTATCCGGTTTACCGTCATA
AACTGTTATTTCCGATACACTTTCCACTCATCTCAAAATCATTTCTCCGATCCAACCAAT
GATATCAAAGAAACAACTGCTTACTAAGTGCCAAAAGACAGCGAAGGCTGTGACACCCAC
ATACACCACCTGTAAAATGCCAAGAAAATAAACTGAAGCCGATTCCTGGTATTGAGGCGA
GCTACGAATAATTCCACCGCTGAGTTTCCTGAGCTAACTTCCCACCAGTGTGGCCATATC
AACAGACTCACTAACACCCACGAAGAAAATCTCGAATAAACTGGGTGAGGTTCATGGGTA
ATTATAGGGTGTGTACTTAGATGCCTTCTAAAACAGGTGTTAATTTCTACATCACAAATT
GGCCCTTTATAGTACGCTGAGTTGGTCATACTTGTAAAACATTACGCTTCATTATTCAGC
AGTGCCTTCTATGGTCCGTTGGTACCTCTCTTATCAATACGTATTGAATATATATATATA
TGTATATATATAAGCAAGATATCTGTATTTTTGTTCAAACATTAGCAAGACACTACACTA
ATGGTAAATGCACGGAATTAGTTGAAATTCATGTAATTTAACTTCAACCGGTGCTGACGA
CGCATGTTTTCACATTCCTCATCTCATCTCTTTCGTCTGTTGTCTTTTGCGTACTCTGGG
TGAAACTGTGAAATATTGAAATTAGTGAAATATTTCAAGCATTCTGAACAAAATTTGGGC
TTTATACATAACACATCGTTTAAAGGGTTACAGAGCACGATTATAAAAGACTCTGTGCGA
CTAGAACAACTTCAGTGATAATCTAGTATCTATTAATCTAAACTGGCGGGAGAGCTATTC
TACGAGGGTAGTTTTTTTTCTTTTCGACTATAGTTCAACGAACCGTTTCTGACAAACCAT
TTCAAGAGCACATCTTATTTTTTGCTCCATCAAACTAAATATGGGTGTTATTGATATTAC
TTCTCAGGATCAATTTACTGAGTTGACTACTACTAAGGCGGGTGACAAGCTATTGGTATT
GTATTTCTATACCAGTTGGGCCGAGCCATGTGTTGCCGTTGGAAAAGTTGTGGAAGCTCT
AAGTGAAGAACGTTGCAATAAGGATGTTGTATTCTTGAGTATTTCTGCTGAGGAACAAGT
TGAAATCTCTGAGCTTTTCGAAGTTTCATCTGTGCCTTATTTCATCTTCATTAAAAGCGG
AACGATATTGAGAGAAATGTCGGGTGCTGATCCAAAGGAATTTGTTGCTATTTTGAACCA
ATTGAACGCTTCTGGTACTGACGATAACGAATCTGGTGCGGCTAATTCTTCTGCTGATAA
TGGAGCTGGTTCCAATGTCGCTTCTTCTAGAACGGAAAACGTTTCTAATGTTGGCCCAGG
GTCACCATTGGGTGAAGATAACGAAGAGCAAGAAGAAACAGAAGAACAGTTGGGCGAAAG
GCTAAAAAAACTTACACAAGCTGCACCTGTTATGCTGTTTATGAAGGGTACACCATCCGA
GCCAAAGTGTGGCTTTTCTAGACAGATGGTTGGAATATTGAGAGAACATCAAATCAGATT
TGGGTTCTTCGATATTTTGAAGGATGAGAACGTTAGACAAGGTTTGAAGAAATTTTCTGA
CTGGCCAACTTTCCCACAGCTATATATCAATGGTGAATTCCAAGGAGGTTTGGATATCAT
CAAGGAGTCATTAGAGGAAGATCCAGAGTTTTTTCAACACACTCTGTCAGCATAAGTTGA
CCCGCTAACTTGCATCAAAACGAAAATAGCTATAACGACCTAACAGAGAATTTTGTTGCA
CTACGCTAATATTTTATTAGAGCAGAGCTGCTTGCACACACAACGTTAATAATTATTGCG
GTCTGCTCTTCCCATAATTGGAAGCCACTGAATATCTCTGGTAGGGTCTCGAAACATTCG
TTGATTTGCAACCACGAAAAAGTAAACGAACAAGCACACTGAAAACAATGAGTCGTTAAC
TGGCTTGCAGCGCTATGTTTGAGTCTCGAATGTTAACAACGTGTACCATGTCACAGTAAC
AACGTATGCTTCTCACTTATTTATTTTTATCTATGTCTTTTTAATAGAATAGTAACATTA
GTAATAAAAAACATCTGATTAAATGATAAATGCAATTTCATAAACGAGTTGGGGGTGTTG
ATATAACAAGTATTCCTATAGGTTCTCTATATCAGAATCAGATAGAGGAACGTCTTCATT
AATTGAGTTCTGAGTGCCATTGAACTTCGTTTGTTTTGGCCTTTGGGACAAAATTTCGTA
AAGTTCAGAGTCACCCTCTTCTACTTCCAGACCGATAGCTGGCTCGCTGTCTGAATCCAC
TATCGGATCATCTTTGAAATCATGGTTATCTGGTAAAGTAGAGGGGTCCTCGTCTAGGAG
CGACTGCTTCTGCAAAGATTTCAGTTTTTCCAAGTTCCGTTCATTGGTTAATGCTAAATT
TTCGCTCTTAGAATCATCTAAACTAGTCGTTAATTCAGAAGTTGCATGCATCATCCTCAT
TTCACCACCAACTCTTTCCAAGATGTCAAGATCGTCTATCGTCAATAATCTCCTATACTT
AGACATATAATCATTATATTGTTCTGTGGTAGGTTTCAACGAATCAATATAATATTTCAA
AGACTTCGCCTTAAATGATAGGAATTTACGTATTTCAGGACCAAAATAACTCCCATAAAG
AACCGCGTCTTTGGTGGACCACAAGGAGTGGTATT
>RGYDA0078 Genomic segment corresponding to mRNA: XM_452996 Kluyveromyces lactis NRRL Y-1140, KLLA0C17820g predicted mRNA.
TTGGGATTTATCGCTACATTTACTGTTCTACCGGTATCGGCGGATTCTGCGTAGTAATCA
GAGATACTTTTCACGAGCTTTACAAGTGAGTTGAATGAAGCGTTGTCTAATTCAGTATCC
AAAGCTACTTCAATAGTCTTTTTCTTGCTCTCTAGGTCTACACTTTCATCCTGCTTCAAA
GTTACTATTATCAAATCTGTTGCGTCTACTATAATGGAATGCGGTATATCATCACCGAGT
ATCTCAGAACACCATGTAGTTATCTCATCGTATATCTCAGTATTTCTATCATCAGTCGGT
ATGTAGTTCAAAGACGTTATATCGTCAAGTACCGTGGTTCTGTCCAGCCTTGAGCTATTC
GTCTGCTGAGGCGATGAGCTTTTCATACGCTTTTCGAATTCTTTCTCTGCTGTAGCACGC
TCGTTATCTTCTAATCCGTTCTCCTTAACGGCAGATCCCATTTCAGTAAGCCTGATTCTA
CCAGACATAGACTTCGGCTGTGATATTTCCGCATCACGATGCACATCCGTCCTGTTCTCT
ATCAAACTTCTATCAGCGCGTAGTACCTGATTTGACATTTCATCATAACGGTAAATCTCT
TTGATTTTCTGCTTTCTTTCTTTAGCATCTTCGGTCATCTCTCTGTCTAAGTATGTACCT
TATCAGTACTGACTATTGCTTGATTTCAACTCGCTCTATGTGCATTTTAGATACCACATC
TAAGCTATACGATGTTATTCCATTCATATAATTCATATTCGACTAGCAAATATCAAATGG
AATGCTTAATTTCAATGTGCGGGTAAGCTAGATATTTCCACAGTCAGAGATTAGCACTCA
ATATAAGAGAATACAGATTGAAGAGAGGTAAACTACTCTTAATACCAAATTATATACCGA
ATAGCTCGCCAAGACGGAGCTCGGCCGTTTTGCAGAATTGAACTAAACGACATTACATTT
ATTTTCGTCATAAATTGAGGAATTTTAATGATGTTATAGCATGTCAACTCCTAGTTTGAA
ACGATCTATCAGTGAAATCAGCGATAGGATAAGCAGAGCATCCCCAAGAAAGGATAAGAA
GGTGAAACGATCATCTACGTCGGTTCCTTCCTTTCCTTACACGAATTTGGATCATGTGGA
TTTGACACGACCTAGTGGAGAACGGACGTTGCCAAGTGAGCTGCAATGGTATGACAAATT
TAGTCCGAAGAGAGTTGATGACATCGCATTGCATAAGAAGAAGATAGAGGAAGTACGGTA
TTATTTAGAGGGTATGGTCTCAGGGAAATCAGATGAACGGATTCTTCTGTTAAGTGGGCC
TGCAGGTTGTTCTAAAAGTACTTGTGTTAAGCTTATAAGCGATGAGATAGTGCCTCGTTA
TAGAGCTACGTCAGGACTCACAGTGAGTGGAAGGGAAGTTCCGAATTTTACAGAATATCT
TACAGATATGAGTAGCGTTTCACCATCTGAGTCGTTTGATGATTTTTTGCTTCAATCTAA
GTACTTAATCGGTAGGAATTTGTCAGTACTTCTTGTCGAAGATCTGCCGAATGTTTTCCA
CGAGTCAACGTTGAAAAGGTTCAGGGAGAGTATTCTCTCGTGGCTCTTTGCTTCTGATCG
TCTACCACCACTGGTGATTTGTCTTACTGAATGTCAACTACTGGACTCGAATTCTACTAA
TTCATCATTTGGAATAGATTCTACCTTCATTTCAGAAACAATCTTGGGCAAAGATATCTT
GATGCACCCGTTGTTGCATCGAATTAAGTTTAATCCCATCAATGCAACATTAATGACGAA
GCATTTAAAGCAGATAATACAGAAAGTTAGAAGAGAAATCCCCTCAGAGAAATACCAAAG
AAGTGGCACTTTCATTAAGAACCTTGCATCTAGTACAGGTGATATTCGATCTGGCATCGC
GGCATTACAATTCTGGTGCACTTCTAGCTTTGATGAAACTAATAGTATTTTCACGAGAGA
AAGTTCAACAAGTTATTTCCATGGTATTGGTAAGGTAATATATGGATCGAAGGATAATGA
AAATGATAGGTATATGATAAATGAGCTTGTTGACGGCGGAACAATTGCCAATGACACGTT
CAAATTGGGTATCCTGGAGAATTTCTCTAAATTAAACAAATCACAGTTCCCGCTGCACTA
TGCTGCAGATGTTGTGGACACATTGAGTATAACGGACACACTACGACCTCTAGAAGAAGA
ACCTCTGTATTATTGTCTTGGGAAAGTTAGAAATATTTCTAGCGATGTGAAAAGTTCCAA
TCACAGCGTACATGGTCAAGCAAACTTTCCAAGAGAGTATAAGATGGTTCAGGAACAAAA
GAGGTTTCAATTTCAATTGCAGGATTTCATTGCTGTTGAATTTTACAAATACCACTCCTT
GTGGTCCACCAAAGACGCGGTTCTTTATGGGAGTTATTTTGGTCCTGAAATACGTAAATT
CCTATCATTTAAGGCGAAGTCTTTGAAATATTATATTGATTCGTTGAAACCTACCACAGA
ACAATATAATGATTATATGTCTAAGTATAGGAGATTATTGACGATAGACGATCTTGACAT
CTTGGAAAGAGTTGGTGGTGAAATGAGGATGATGCATGCAACTTCTGAATTAACGACTAG
TTTAGATGATTCTAAGAGCGAAAATTTAGCATTAACCAATGAACGGAACTTGGAAAAACT
GAAATCTTTGCAGAAGCAGTCGCTCCTAGACGAGGACCCCTCTACTTTACCAGATAACCA
TGATTTCAAAGATGATCCGATAGTGGATTCAGACAGCGAGCCAGCTATCGGTCTGGAAGT
AGAAGAGGGTGACTCTGAACTTTACGAAATTTTGTCCCAAAGGCCAAAACAAACGAAGTT
CAATGGCACTCAGAACTCAATTAATGAAGACGTTCCTCTATCTGATTCTGATATAGAGAA
CCTATAGGAATACTTGTTATATCAACACCCCCAACTCGTTTATGAAATTGCATTTATCAT
TTAATCAGATGTTTTTTATTACTAATGTTACTATTCTATTAAAAAGACATAGATAAAAAT
AAATAAGTGAGAAGCATACGTTGTTACTGTGACATGGTACACGTTGTTAACATTCGAGAC
TCAAACATAGCGCTGCAAGCCAGTTAACGACTCATTGTTTTCAGTGTGCTTGTTCGTTTA
CTTTTTCGTGGTTGCAAATCAACGAATGTTTCGAGACCCTACCAGAGATATTCAGTGGCT
TCCAATTATGGGAAGAGCAGACCGCAATAATTATTAACGTTGTGTGTGCAAGCAGCTCTG
CTCTAATAAAATATTAGCGTAGTGCAACAAAATTCTCTGTTAGGTCGTTATAGCTATTTT
CGTTTTGATGCAAGTTAGCGGGTCAACTTATGCTGACAGAGTGTGTTGAAAAAACTCTGG
ATCTTCCTCTAATGACTCCTTGATGATATCCAAACCTCCTTGGAATTCACCATTGATATA
TAGCTGTGGGAAAGTTGGCCAGTCAGAAAATTTCTTCAAACCTTGTCTAACGTTCTCATC
CTTCAAAATATCGAAGAACCCAAATCTGATTTGATGTTCTCTCAATATTCCAACCATCTG
TCTAGAAAAGCCACACTTTGGCTCGGATGGTGTACCCTTCATAAACAGCATAACAGGTGC
AGCTTGTGTAAGTTTTTTTAGCCTTTCGCCCAACTGTTCTTCTGTTTCTTCTTGCTCTTC
GTTATCTTCACCCAATGGTGACCCTGGGCCAACATTAGAAACGTTTTCCGTTCTAGAAGA
AGCGACATTGGAACCAGCTCCATTATCAGCAGAAGAATTAGCCGCACCAGATTCGTTATC
GTCAGTACCAGAAGCGTTCAATTGGTTCAAAATAGCAACAAATTCCTTTGGATCAGCACC
CGACATTTCTCTCAATATCGTTCCGCTTTTAATGAAGATGAAATAAG
>RGYDA0079 Genomic segment corresponding to mRNA: XM_452995 Kluyveromyces lactis NRRL Y-1140, KLLA0C17798g predicted mRNA.
ATCACCAGTGGTGGTAGACGATCAGAAGCAAAGAGCCACGAGAGAATACTCTCCCTGAAC
CTTTTCAACGTTGACTCGTGGAAAACATTCGGCAGATCTTCGACAAGAAGTACTGACAAA
TTCCTACCGATTAAGTACTTAGATTGAAGCAAAAAATCATCAAACGACTCAGATGGTGAA
ACGCTACTCATATCTGTAAGATATTCTGTAAAATTCGGAACTTCCCTTCCACTCACTGTG
AGTCCTGACGTAGCTCTATAACGAGGCACTATCTCATCGCTTATAAGCTTAACACAAGTA
CTTTTAGAACAACCTGCAGGCCCACTTAACAGAAGAATCCGTTCATCTGATTTCCCTGAG
ACCATACCCTCTAAATAATACCGTACTTCCTCTATCTTCTTCTTATGCAATGCGATGTCA
TCAACTCTCTTCGGACTAAATTTGTCATACCATTGCAGCTCACTTGGCAACGTCCGTTCT
CCACTAGGTCGTGTCAAATCCACATGATCCAAATTCGTGTAAGGAAAGGAAGGAACCGAC
GTAGATGATCGTTTCACCTTCTTATCCTTTCTTGGGGATGCTCTGCTTATCCTATCGCTG
ATTTCACTGATAGATCGTTTCAAACTAGGAGTTGACATGCTATAACATCATTAAAATTCC
TCAATTTATGACGAAAATAAATGTAATGTCGTTTAGTTCAATTCTGCAAAACGGCCGAGC
TCCGTCTTGGCGAGCTATTCGGTATATAATTTGGTATTAAGAGTAGTTTACCTCTCTTCA
ATCTGTATTCTCTTATATTGAGTGCTAATCTCTGACTGTGGAAATATCTAGCTTACCCGC
ACATTGAAATTAAGCATTCCATTTGATATTTGCTAGTCGAATATGAATTATATGAATGGA
ATAACATCGTATAGCTTAGATGTGGTATCTAAAATGCACATAGAGCGAGTTGAAATCAAG
CAATAGTCAGTACTGATAAGGTACATACTTAGACAGAGAGATGACCGAAGATGCTAAAGA
AAGAAAGCAGAAAATCAAAGAGATTTACCGTTATGATGAAATGTCAAATCAGGTACTACG
CGCTGATAGAAGTTTGATAGAGAACAGGACGGATGTGCATCGTGATGCGGAAATATCACA
GCCGAAGTCTATGTCTGGTAGAATCAGGCTTACTGAAATGGGATCTGCCGTTAAGGAGAA
CGGATTAGAAGATAACGAGCGTGCTACAGCAGAGAAAGAATTCGAAAAGCGTATGAAAAG
CTCATCGCCTCAGCAGACGAATAGCTCAAGGCTGGACAGAACCACGGTACTTGACGATAT
AACGTCTTTGAACTACATACCGACTGATGATAGAAATACTGAGATATACGATGAGATAAC
TACATGGTGTTCTGAGATACTCGGTGATGATATACCGCATTCCATTATAGTAGACGCAAC
AGATTTGATAATAGTAACTTTGAAGCAGGATGAAAGTGTAGACCTAGAGAGCAAGAAAAA
GACTATTGAAGTAGCTTTGGATACTGAATTAGACAACGCTTCATTCAACTCACTTGTAAA
GCTCGTGAAAAGTATCTCTGATTACTACGCAGAATCCGCCGATACCGGTAGAACAGTAAA
TGTAGCGATAAATCCCAATGAAGATGATGACGAAGCAGAAGAAGAAGAGGAACCAAATGC
TCTACTAGAAGCTGTAGATGACGTGGCAGGGGAAGAGGCCGATGAAGAAGCGGGTTATAA
TGAAAAAACAGACAATAGTAATGATAATTTTTCTGTACGAAGTGACATAATGAATAATTC
AGAATCTTTGCAAATACAGAGTGCAGCTGTCATGGAAGAAATAATAGATATCAAAGATAT
TGATGGATTTTATCTTCAGAGGAAGATCAGGAAACAACTGAAAAATATTGAAGAGACAAA
GGTTCAGGAAATGGCCAATAACGTATACGACCTGCTCGCAAACGACATCTCTGAAGAGGA
ACTGACCCAAAATCTCCACGATATTTTCGGACCTGATGCGAAACAATTGATTAGGCTAAT
AGTCTCAAATAGGGAGACATTGTACTGGGGTCACAACTTACAGAGGTCTGCGAACGAGAA
CATTGACGAAATTCTAGGGGAAATGGCACAAAGAAATTTATCACACTTGGTAGAAGCATA
TAAGGCGAAACCTGATTCTGCTAAAAGAAAGTTGAATTCAGAGCCAGAAGTTGGAACCAA
AAAACAAAAAATAGAAGCTGAAGATGAACCCAAAGTAATTGCCCTCGATGACCTTAAATT
ATCGCAGAATACCAAGTTTTTGTCAGACGTGAAAATTTCGTTACCTGAAAACTCATTCAA
AAGAGTCAAAGATAGCTATGAAGAAATTCACGTTCCCCCGCCCAAGAAGGTTGATGACAA
TTTCCCGCTTGTACAGATCGAGAGCCTACCGAAATGGGCTCGCAGTGCTTTCCCTACGTC
TGAAACGACTTCACTAAACAGAATTCAATCTGAGGTCTACCCCACTGCTTTCAATACAGA
CGCTAATGTATTACTATGTGCCCCCACAGGTGCTGGTAAAACTAACGTAGCAATGTTGAC
TGTACTAAGAGCAATGTCCCATTACTATCGGGAAGAGAGAAATGCCTTCGATTTGAAAAA
ATTTAAAGTGGTTTATATCGCACCGCTCAAGGCATTGGTACAAGAACAAGTCAGAGAATT
TCAAAGAAGGTTACATCATTTTGGAGTGAAGGTAGCAGAGCTTACAGGTGATTCCAACTT
ATCTAAGCAGCAAATCGAAGAAACCCAACTCTTAGTAGCAACTCCGGAAAAATGGGATGT
AATCACAAGAAAATCAACAGACACTAGCTTTCACAAACTCGTACGTTTGATCATCATAGA
TGAGGTCCATTTATTACATGATGAAAGAGGTCCGGTCATTGAATCAATAGTAGCAAGGGT
TCTACGGGACACAACGGCAGAAATTCCTACGAGGCTTGTTGCACTTTCTGCCACTTTACC
AAACTACATTGACGTGGCCAAGTTCCTTCATGTTCCTGATAATGGCTTATTTTATTTTGA
TTCAACTTTCAGGCCATGTCCTTTAGCACAACAGTATTGTGGCATCACTGAGAAAAATGC
TTTAAAGAAGAAGAATGCCATGAACCAGGCATGCTATGATAAATTATTGGAGGCCGCAAA
AGAAGGACACCAAGTTATCATTTTCGTTCATTCGAGAAAGGATACTGCTAGAACTGCTAG
GTGGCTTATTCAAAAACTTATAAATGAAGATAAAATAAGTGCGTTCCAAGGTACCGATAA
AGGTTCCTTGGAAATCCTCAAGACAGAATCCAGTAATGCTACTGATAGATCGCTCTCCGA
CCTTATACCTTATGGATTCGGTATCCATCATGCAGGCCTTACAAAGGATGATAGATCTTT
ATCCGAAGACCTTTTTGCTGATGGTTTGCTAAAAGTTCTTGTTTCCACAGCAACTTTAGC
ATGGGGTGTTAACCTTCCTGCCCACACTGTCATAATTAAAGGTACAGAAATGTATTCACC
GGAGAAAAGTGATTGGGTCATGCTTCCCCCACAAGATATCCTTCAAATGTTAGGAAGAGC
TGGTAGGCCGAGATACGACGTAAATGGTGAAGGGATCATTATTACAAACCAATCAGACGT
ACGTTATTATCTCGCTGTGTTGAACCAACAACTCCCTATAGAATCTCAAATGATTTCAAA
AGTTGTTGATAATCTTAATGCTGAAATAGTTCTAGGTAACGTCACCTCACTAGATGAAGC
AGTTAACTGGTTGGGTTATTCCTATTTATCAGTACGGATGAAGCAATCACCTCATTTATA
CAACTTGCAAGGTTCTTCAGGAGACATGAGTGATGCTGAGCTCATAAGAGTCAACAGAAA
TATTGTGCATACGGCGTTGAATTTATTACAGAATAACGGTCTTGTAAACTATGACTCTCT
TTCTAAGTCGGTACAACCAACTGAGCTAGGTAGAATATCCTCTCATTTCTACATAAGTTA
TTCGTCAATTGCAAAATACAACCGGGAGTTAACAATAAACAGCACTTTGATCGACATTCT
GAGAATATTTGCTATGTCAGAAGAGTTTAAGAACATTACCGTAAGACAAGAAGAGAAAAC
TGAATTAGAGAAACTCGTCGAGCGTTGTCCAATTCCGATCAAGGAGAAGGCTACTGATTC
ATTAGCCAAGGCAAACATTCTACTTCAGGTGTACATTTCAAAATTACGATTGGAGGGGTT
CGCTTTAAATGCGGATATGATTTACATTTCTCAGAGCGCAGGTAGACTTTTCAGAGCACT
CTTCGAAATGTGCTTAAGAAAAGGATGGCCAAGACTAACCAAGCTTCTGCTTACCATCTG
TAAATGCGTCGATAGCAGAATGTGGCCCACGAACTCACCATTTAGGCAATTCAAGAGATG
CCCTCAAGAAATCATAAGACGAGCAGAAGCGTCTGGTTTACCCTGGAACGATTTCTTACT
GTTGAAGAATGCTCATGAGGTAGGCGAAGCCTTAAGATCTCCAAAAAATGGTAAAGTTGC
TTTCGATTTGCTTCAAAGATTCCCGAAGATTGGCATTCACTGCGCAATGCAGCCAGTTAC
AAATTCACTACTTCGTTTTGAGTTGGAACTCCAACCTACATGGATCTGGGATCTGGATTC
CAGCAGCTATTCTGAAACATTCCTTGTTCTTGTCGAAGACACAGACGGTGAACAAACAAT
TTATCATGAGACATTGCATGTTGGGAGAAATGCAATAAACAGCATTGTGTATCTTGACTT
TGTTGTATTTTTGAAGCAGAAAATGTTACCGCCGAACTATTTTGTATCCGTTATATCAGA
AAAATGGCTAAACTGTGAGTACAAGATTCCTGTTATTTTGAGTGAAATAAAATTACCTAA
ACCATTCCCTCCTGCAATATCTGTTTCTGATTCAATTAAGAAAAGTACCAAGGAACTACA
AATTGATGAATTTGAGGCGTTATACAATTTCCATTCTTTCAATAAAGTTCAAACTGAAGT
TTTCGATACATTATACCATGAAACTGAAAACGCACTAATATGTGCAACAAAAGGTTCCGG
TAAAACAATAATGGCAGAACTTTCATTATTGAACCATTGGAGAGAAGGCAGAGGACGTGC
GATTTACATTTGTCCATTCAAAACCAAGATAACTGAACTTCTAAAGAATTGGAAAAAGCG
ATTCTCACATTTGGCTGGTGGAAAACTGATCAATGCTTTTTCTGGAAATTTGCAGCACGA
TCAAAAACAATTAGCCCAATCTCATCTAATATTAGCTACTCCGAATGAATTTGAATACCT
GTCTCGTCGCTGGCCGGAAAGAAAAAACATTCAAAGAATAGAACTAATTATTTGTGATGA
CATCCATGAAATAGGCAACGAGATAATTGGACCGATGTATGAAATCATAATTACGAGAAT
GATTTTCATTGCAACACAATTGGAGAAGAATATAAGGATTGTGGGGCTTGGAACCCCACT
TGCCAACGCAAAGGATTTCGGAGAATGGTTAGGTGCAAAAAAATCAAGTATTTTCAATTT
TACTGCTTTAGAAAGGCAAACACCCTTGACAGTCGATATCGAAACTAGCATTTTAGTAAA
AAGCCCTACTTCTAATCGAATGGCCCTAACTGAGATCGTTGAAAGTAGTAATCGTGTCGC
CTCACCCGATGAAACTATAACAGTTTTCGTCACTGACAGATATGAATGCGTTTCTTTCGC
GACAGAACTCGTTGGTCTCGCTGTTGCTAAAGGCATTGATCTTCTTAGAGCAGAGGAATC
CAGTTTACACTCGTATCTCAACAAGGTCCAGGACAGCAACCTCAAGACACTGTTGCAAAG
TGGTATAGGAATTCTATACCAAGGTATGCATTATTCCGATAGGAATGTAGTCCGTAAGCT
CCATGAATACAAGGTGATATCGATTTTGGTTGCAAGTAGGGATTGTTGTTTTGATGCCCC
TTCATCAAGTTTTGTCTTTGTTACTACAACTCAATATTTTGAAGGCAGGGAGAACAGATA
CATCGATTATCCTGTAAATACTATTCTTGAGATGATGGGAACAGCGTTTACGGCGTCAAA
TAAACAGCAAGCACATGCAAAACTAATCACCACAATGCAAAGGAAGGAATACTATAAAAA
ATTCCTTTGTGATGGGTTACCAACGGAGAGTTCTCTGCCATACCATGTTATTGATTTACT
TACAACGGAGTTTGCAAACCAAACATTAGAAACCAAGCAAGACTGTATCGACCTTTTAAC
TTACACTTATCTATATCGTAGAATACATGCAAATCCAAGTTTCTACGGTATTCAAGATGT
GACTGCAGACGAAATTTCCTCCTATTTAACAGAATTAGTAGAGGAAGCAGTAACAACCAT
GAAGGAAACCGAGCTTATATCAGTTGAAGGGGAAGCGAACGATTCCACAGAAATTGCAGA
GGAGGTAATTTCCCCGAATAATGCCTGTCTTATTTCTGCTATCCATGCCGTAAGTTGTTT
AACGATATGCAATTTTAGCCGAGCAGCATCAAGATCACTAAGAATGAGCGGTATTCTTGA
AATTTTGTCTTCAAGTGAAGAGTTTAAGACATTGCCTCTTAGATTACATGATATAAAGCC
ATTAAGAAAATTATACGACATTTCACCTTTGAAGTTGTCCTCCGAATTCGATCCACGCTC
CACAACAGCCAAGGTTTTTGTGTTATTGCAGGCCCATTTTTCAGGTCTTCATTTACCCAT
GGACTTATCACTTGATTTGTCTGAAATCCTTTCAAAAGCACCTAGCTTAGCAGGAACAAT
GGTAGATATATTGTCAATGAACGGTTATTTGAATGCCACTACTGCTATGGATTTAAGTCA
AATGATTGTTCAAGGTGTGTGGGATACTGATTCACCTTTGAAACAAATTCCATTCTTTGA
TACAGACATCTTGGAGAAATGCAAAAACCATAATGTAGAAACAGTTTATGACGTGATGGC
TTTAGAGGATGAAGAAAGAGAAGATATCATCACTTTACCGGAAAATAAGTTGAATAAAGT
CGCAGAATTTGTCAACAGTTATCCAAACATTGAGTTGAAGTATGCTCTAGATATGTCAGC
ACCGATGAAACCTCACGACAAAAAAATGGTTACTGTAACAGTAAGTAGAGATGAAGAACC
AGAAACACTAAATGTTAGCTCAAAGTCGTTGCCACATGAAAAAACTGAAGCATGGTGGAT
ATTCATCGGTGAAAAGAGCTCCAGGCAGCTATATGCTATCAGGAAGATCGCGCTTACAAA
AATGACCCAGGACTACGAATTGGAAATCGAATTGGAAGATCCTGGTGATCATGAACTAAC
AATATGGTGTGTATGTGATTCTTACTTGGATGCCGATAAGGAAGTAACATTTAATGTTAA
CATCGCATAGTAAATGCATAAATAAAAAGAAAGTACTGTATATATGCAGTGAATATAAAT
TAAAATAAAATTCTTTCTATAAGCAGAGTAGAATCCCTTTATCTAATCCTTCATTTCAAT
GTCCCCGTCATTATCCTTGACTTCTGTCACATCCGAATCAACAAACCCGTTATGTTGCTT
TTTCTTAACACTTTCTTGGTGCGCCAGTAACTGTGCATGACTCCACACAGATACACCTTC
TTGATCTTTTGGATCAGTTGGTTGTGCCATGGTTCGCAAAAATTGCTTAGTATTGGCGAT
AGCCATATCCGTGGACAAGTTCATGTCGGCATCAGATAAACCTTGTGCAATCCATTTTGG
TAGTTGACTTTTCTTCCTTGCAAATCTACGGTCTGCCAACACCATTACACCGTAGTCATC
TTTACCACGTAAAACTCTACCTAAGCATTGAGCTGCATGTCTCATTGCATCAAAAGATAA
AAAGTCATTCTCTCGGATCTGGTAATTCTCACGTAAGAACTCTAGTCTTGCCTTAAGAAT
ACGAGATTCTGTATACTGGAACGGAATGCCGATCATGAGTACAGTTCTTCCGTACTGATG
GTCAAAATCGATACCCTCAGACACTTTACCACGCGCAACTGACAAAAGAATGGCTCCTCG
TCCGTTAGAACAGGCCTTACGGTATGTTTCCAATGCTAAAGCAGTTTCTTGTGCATCGGG
AGTTTCCACTAAGATCAATTTGTATTTCCAAACCTCATCTAGAATACCCATAGTTTGCCA
CATTGAAATAATGGATTCCATGTATAAATAAGATGGGAAAAAAACGACCAAACCATCGGG
TGTGATTTTGGCAAATTCAACCAACATCGAACCATAGTTACGAACAATGGAAGGATCATT
TCTAATTTCGAATCTAGATGATATTGCCACTTGATCAGAACCCTTTGTTAAAATCATTGG
CAAGAATGATTTTTTCGCTAAAGTCATCGAATAAGATTGTTGTAATACAG
>RGYDA0080 Genomic segment corresponding to mRNA: XM_452994 Kluyveromyces lactis NRRL Y-1140, KLLA0C17776g predicted mRNA.
TAGCTAGACTGTTATAATACCAATTGTCCCCGCCATGTCAGTTCTCAGACCATTAAGATT
GTTACTACTGGGTGCACCCGGTTCTGGTAAAGGTACTCAGACCTCGAAACTGTTGAAAGA
ATTCGGATCCATCAAGGCTATCTCATCTGGAGATTTGCTACGTAAACAGATTGAACATGG
CACACCGTTAGGTTTAAGTGCCTCCTCGTATATTGAGAAAGGCCAGTTGTTACCCGATGA
TTTGATCACCGGAGTTGTGTGTGACGAATTGAAGTCACGTGGCTGGTTAAATCCAAATGC
TACTTGGTTACTAGATGGGTTCCCACGTACCGTGGGTCAAGCTGAAGTGTTAGACAAGTC
ATTGTTGGAACACGATGCCTCATTAAACCTTGTCGTGGAGCTAGACGTGCCTCATGAAGT
GATCTTGGAGAGAATCGAAAACCGTTACGTTCACGTTCCAAGTGGAAGAGTTTATAATTT
GCAATATAACCCTCCCAAAGTCGACGGAAAGGACGATATCACCGGTGAACCTTTGACCAA
GAGACCCGACGATACTGCAGAGGTGTTTGGCAAGAGGCTAGAACAGTACAACAAGACAGT
GACCCCATTGAAGGAACATTACTTGAAGCAAGGTATTCTGTCAACCATTTCCGGTAACAC
TAGTGACATTATATACCCGAAACTAGTATCGCTAATCCTACAAAAATTCGCAAACTAATA
CTCTCGCTCTTAACCACGATAAACATGTAAATAGAAACAAGGCACGACCAGGAGCCAGTG
CCATTCAATTAGTTAAAAATGGTTTACCTTCCCATATCTTACTTAATCATACATACTTAC
AGACTACTATGCTCAACATGAAAAAAAAATCTTTTAAAGAATCACTAAAGCTTCTAAAGC
GTTGAATATAAGGTTTGAAGAGAGTTGATAGTGTAGATTCTTCTTGATTTGTGTCTTGAA
CCCAACAGCGGGTATCTCGAATACAGGTTCTAGCAGTATAATGAAGTTTTACATCGATGA
TTTGCCCGTTCTGTTCCCATATCCTAAGATATATCCTGAACAATATCAGTATATGTGTGA
TATAAAGAAAACCTTGGATGCTGGTGGGAATAGCATATTAGAGATGCCGTCTGGGACCGG
TAAGACTGTTTCGTTACTTTCTTTGACAGTGGCGTATCAAATGCATTATCCTGAGCATAG
GAAGATTATTTATTGTTCTCGTACCATGTCTGAAATCGAAAAGGCGTTAGTGGAATTAGA
ATCTTTGATGGATTATCGATCTAAAGAGCTTGGCTTTGTGGAAGATTTCCGTGGGTTGGG
GCTCACCAGTAGAAAGAACTTGTGTCTTCACCCCAGGGTTAGTAAGGAAAGGAAAGGTAA
CGTTGTGGATGAGAAATGTCGACGGATGACAAATGGGCAAGCGAGGAAGAAAAAGGAAGA
GAATCCGGATGCTAACGTAGAGTTATGTGATTACCATGAAAATATGTATAATTACGATGT
GGCAGATTATTTGCCTCCAGGTGTGTTTTCATTTGAAAGATTGATTCGGTTTTGTGAGGA
GAAACGGATGTGTCCTTATTTCACTGTACGTCGTATGATTTCGATGTGTAATATTATCAT
TTACTCTTACCATTATCTATTGGATCCCAAGATTGCAGAGCGTGTGTCGAAAGAGGTCAG
TAAAGATGCTATTGTGATTTTCGACGAGGCCCATAATATAGATAATGTTTGCATTGAATC
TCTTTCCCTAGATTTGACCAAGGATCTATTAAAGAAGGCCACTAAAGGTGCTAATGCCCT
GGATCGGAAAGTCGAAGAGATGAAGAAAGTGGATTCACAGAAATTACAAGATGAATATGA
AAAGTTGGTTCACGGGTTAAGAGCATCGGATATCTTGGAACCCGAAGAAGAGCCGTTGGT
GGAAACACCAGTTTTGTCAAATGATATATTGAAGGAGGCAATTCCTGGGAATATAAGAAG
AGCTACACATTTCATTTCATTTTTGAAAAGATTTATCGAATATTTGAAGACTAGAATGAA
GGTTTTACATGTCATATCGGAGACACCAAACTCTTTCCTCCTTCATCTCAAACAATTGAC
ATTTATAGAAAGGAAACCTTTACGATTTTGTTCAGAAAGATTGTCGTTATTGGTTAGGAC
CCTTGAAGTCGAGGAAGTGGAAGAATTTAACGCTTTGAAAGACATTGCAACTTTTGCTAC
TTTGATTTCTACTTATGAGGATGGGTTCCTCTTGATTATAGAACCGTATGAAATCGAAAA
TGCGGCAGTGCCCAATCCAATCGTTAGATTTACTTGTCTTGACGCATCGATTGCAATTAA
ACCTATCTTCGAACGATTCTCATCGGTTATTATCACTTCGGGTACCATATCCCCGTTGGA
TATGTACCCTAAGATGTTAAATTTCGAAACTGTATTACAACAATCTTATTCGATGACTTT
AGCGAAAAAATCATTCTTGCCAATGATTTTAACAAAGGGTTCTGATCAAGTGGCAATATC
ATCTAGATTCGAAATTAGAAATGATCCTTCCATTGTTCGTAACTATGGTTCGATGTTGGT
TGAATTTGCCAAAATCACACCCGATGGTTTGGTCGTTTTTTTCCCATCTTATTTATACAT
GGAATCCATTATTTCAATGTGGCAAACTATGGGTATTCTAGATGAGGTTTGGAAATACAA
ATTGATCTTAGTGGAAACTCCCGATGCACAAGAAACTGCTTTAGCATTGGAAACATACCG
TAAGGCCTGTTCTAACGGACGAGGAGCCATTCTTTTGTCAGTTGCGCGTGGTAAAGTGTC
TGAGGGTATCGATTTTGACCATCAGTACGGAAGAACTGTACTCATGATCGGCATTCCGTT
CCAGTATACAGAATCTCGTATTCTTAAGGCAAGACTAGAGTTCTTACGTGAGAATTACCA
GATCCGAGAGAATGACTTTTTATCTTTTGATGCAATGAGACATGCAGCTCAATGCTTAGG
TAGAGTTTTACGTGGTAAAGATGACTACGGTGTAATGGTGTTGGCAGACCGTAGATTTGC
AAGGAAGAAAAGTCAACTACCAAAATGGATTGCACAAGGTTTATCTGATGCCGACATGAA
CTTGTCCACGGATATGGCTATCGCCAATACTAAGCAATTTTTGCGAACCATGGCACAACC
AACTGATCCAAAAGATCAAGAAGGTGTATCTGTGTGGAGTCATGCACAGTTACTGGCGCA
CCAAGAAAGTGTTAAGAAAAAGCAACATAACGGGTTTGTTGATTCGGATGTGACAGAAGT
CAAGGATAATGACGGGGACATTGAAATGAAGGATTAGATAAAGGGATTCTACTCTGCTTA
TAGAAAGAATTTTATTTTAATTTATATTCACTGCATATATACAGTACTTTCTTTTTATTT
ATGCATTTACTATGCGATGTTAACATTAAATGTTACTTCCTTATCGGCATCCAAGTAAGA
ATCACATACACACCATATTGTTAGTTCATGATCACCAGGATCTTCCAATTCGATTTCCAA
TTCGTAGTCCTGGGTCATTTTTGTAAGCGCGATCTTCCTGATAGCATATAGCTGCCTGGA
GCTCTTTTCACCGATGAATATCCACCATGCTTCAGTTTTTTCATGTGGCAACGACTTTGA
GCTAACATTTAGTGTTTCTGGTTCTTCATCTCTACTTACTGTTACAGTAACCATTTTTTT
GTCGTGAGGTTTCATCGGTGCTGACATATCTAGAGCATACTTCAACTCAATGTTTGGATA
ACTGTTGACAAATTCTGCGACTTTATTCAACTTATTTTCCGGTAAAGTGATGATATCTTC
TCTTTCTTCATCCTCTAAAGCCATCACGTCATAAACTGTTTCTACATTATGGTTTTTGCA
TTTCTCCAAGATGTCTGTATCAAAGAATGGAATTTGTTTCAAAGGTGAATCAGTATCCCA
CACACCTTGAACAATCATTTGACTTAAATCCATAGCAGTAGTGGCATTCAAATAACCGTT
CATTGACAATATATCTACCATTGTTCCTGCTAAGCTAGGTGCTTTTGAAAGGATTTCAGA
CAAATCAAGTGATAAGTCCATGGGTAAATGAAGACCTGAAAAATGGGCCTGCAATAACAC
AAAAACCTTGGCTGTTGTGGAGCGTGGATCGAATTCGGAGGACAACTTCAAAGGTGAAAT
GTCGTATAATTTTCTTAATGGCTTTATATCATGTAATCTAAGAGGCAATGTCTTAAACTC
TTCACTTGAAGACAAAATTTCAAGAATACCGCTCATTCTTAGTGATCTTGATGCTGCTCG
GCTAAAATTGCATATCG
>RGYDA0081 Genomic segment corresponding to mRNA: XM_452993 Kluyveromyces lactis NRRL Y-1140, KLLA0C17754g predicted mRNA.
CCCTCAGGCTTACATTTTTCCTCTTTCTTCCCCTTAATGAGGTAACAGTTTCCACAGTTT
TTGTTGCCTCGGGTTTGCTTGGTTCGGTCTTGGTTGCAGGTTCTTTCTCCACTACCTCTG
GTTGATGTTTGAATTGTAGAGGCCCTTTCGAAGTCGTATCCTTCTTTTTAGCATCAGTTT
CTGATTTCTCCTTCAATGGCGATGTATCATTTGATTCCGATTCAACCGGTTTCTCTCGTT
TCTTGAAAAAAGAAGATATCGTAGCCTGTTTGTACTTCTTCTTGCCGGATGATCCAGGCA
TAGTAGTGACCTTTTTCAACGACTTTGGCGTCTCGACTGTCATGGATAAAGAAGCTTATT
TCCCCCCCCTTTGAATATGAAAACAACCTTATACTAGATAGAAAAGGCAGGTTTTTTTCA
GATCCTCTTTAGCTGCGCTTATTGATTCCAAAATATTAGTAAACTATAGTTACTGTAGAG
CGTGCAGTGGTGCTGGTATGACCTTTTAACCTGGTGAGATGTTCATGAAGATGAGTTAGA
TGTAAATCCTTATGATCGTTGTTTTAATATCAAAAAACTCAAAACGCGAAAACGCGAAAC
TGGTGTTTTGGGGAGAGTTTTCGGGCCCATTTCTGGGGACCGGAAACTGGGGATGCGATT
AAAAGACAGTACAGACAGCACTCTCAACCGCAGAGACCTCATATATAGCCATAACGCCCA
CAAAGGGTTTATAGATGATCTACTGGCCCTTCACAAGCTCTAAATCGCTGATACATGAGG
AATTGACCGATATTTAGCCGTATCTTGTCTTTAACCCACTTTGTTACCCGGCCTTTTGCC
CTTTTTCCGTAATCATTTGACCACTTAATCATTGAACTATCCAATCAAGTCACTTAACGA
TGAGTAACATCACTTCTGTTCAGTCTCTGTATACTTAACTTGTCCATTTGACGAGTCTCC
GACAGCTAGCTAGACTGTTATAATACCAATTGTCCCCGCCATGTCAGTTCTCAGACCATT
AAGATTGTTACTACTGGGTGCACCCGGTTCTGGTAAAGGTACTCAGACCTCGAAACTGTT
GAAAGAATTCGGATCCATCAAGGCTATCTCATCTGGAGATTTGCTACGTAAACAGATTGA
ACATGGCACACCGTTAGGTTTAAGTGCCTCCTCGTATATTGAGAAAGGCCAGTTGTTACC
CGATGATTTGATCACCGGAGTTGTGTGTGACGAATTGAAGTCACGTGGCTGGTTAAATCC
AAATGCTACTTGGTTACTAGATGGGTTCCCACGTACCGTGGGTCAAGCTGAAGTGTTAGA
CAAGTCATTGTTGGAACACGATGCCTCATTAAACCTTGTCGTGGAGCTAGACGTGCCTCA
TGAAGTGATCTTGGAGAGAATCGAAAACCGTTACGTTCACGTTCCAAGTGGAAGAGTTTA
TAATTTGCAATATAACCCTCCCAAAGTCGACGGAAAGGACGATATCACCGGTGAACCTTT
GACCAAGAGACCCGACGATACTGCAGAGGTGTTTGGCAAGAGGCTAGAACAGTACAACAA
GACAGTGACCCCATTGAAGGAACATTACTTGAAGCAAGGTATTCTGTCAACCATTTCCGG
TAACACTAGTGACATTATATACCCGAAACTAGTATCGCTAATCCTACAAAAATTCGCAAA
CTAATACTCTCGCTCTTAACCACGATAAACATGTAAATAGAAACAAGGCACGACCAGGAG
CCAGTGCCATTCAATTAGTTAAAAATGGTTTACCTTCCCATATCTTACTTAATCATACAT
ACTTACAGACTACTATGCTCAACATGAAAAAAAAATCTTTTAAAGAATCACTAAAGCTTC
TAAAGCGTTGAATATAAGGTTTGAAGAGAGTTGATAGTGTAGATTCTTCTTGATTTGTGT
CTTGAACCCAACAGCGGGTATCTCGAATACAGGTTCTAGCAGTATAATGAAGTTTTACAT
CGATGATTTGCCCGTTCTGTTCCCATATCCTAAGATATATCCTGAACAATATCAGTATAT
GTGTGATATAAAGAAAACCTTGGATGCTGGTGGGAATAGCATATTAGAGATGCCGTCTGG
GACCGGTAAGACTGTTTCGTTACTTTCTTTGACAGTGGCGTATCAAATGCATTATCCTGA
GCATAGGAAGATTATTTATTGTTCTCGTACCATGTCTGAAATCGAAAAGGCGTTAGTGGA
ATTAGAATCTTTGATGGATTATCGATCTAAAGAGCTTGGCTTTGTGGAAGATTTCCGTGG
GTTGGGGCTCACCAGTAGAAAGAACTTGTGTCTTCACCCCAGGGTTAGTAAGGAAAGGAA
AGGTAACGTTGTGGATGAGAAATGTCGACGGATGACAAATGGGCAAGCGAGGAAGAAAAA
GGAAGAGAATCCGGATGCTAACGTAGAGTTATGTGATTACCATGAAAATATGTATAATTA
CGATGTGGCAGATTATTTGCCTCCAGGTGTGTTTTCATTTGAAAGATTGATTCGGTTTTG
TGAGGAGAAACGGATGTGTCCTTATTTCACTGTACGTCGTATGATTTCGATGTGTAATAT
TATCATTTACTCTTACCATTATCTATTGGATCCCAAGATTGCAGAGCGTGTGTCGAAAGA
GGTCAGTAAAGATGCTATTGTGATTTTCGACGAGGCCCATAATA
>RGYDA0082 Genomic segment corresponding to mRNA: XM_452992 Kluyveromyces lactis NRRL Y-1140, KLLA0C17732g predicted mRNA.
CATCGTGTTCCAACAATGACTTGTCTAACACTTCAGCTTGACCCACGGTACGTGGGAACC
CATCTAGTAACCAAGTAGCATTTGGATTTAACCAGCCACGTGACTTCAATTCGTCACACA
CAACTCCGGTGATCAAATCATCGGGTAACAACTGGCCTTTCTCAATATACGAGGAGGCAC
TTAAACCTAACGGTGTGCCATGTTCAATCTGTTTACGTAGCAAATCTCCAGATGAGATAG
CCTTGATGGATCCGAATTCTTTCAACAGTTTCGAGGTCTGAGTACCTTTACCAGAACCGG
GTGCACCCAGTAGTAACAATCTTAATGGTCTGAGAACTGACATGGCGGGGACAATTGGTA
TTATAACAGTCTAGCTAGCTGTCGGAGACTCGTCAAATGGACAAGTTAAGTATACAGAGA
CTGAACAGAAGTGATGTTACTCATCGTTAAGTGACTTGATTGGATAGTTCAATGATTAAG
TGGTCAAATGATTACGGAAAAAGGGCAAAAGGCCGGGTAACAAAGTGGGTTAAAGACAAG
ATACGGCTAAATATCGGTCAATTCCTCATGTATCAGCGATTTAGAGCTTGTGAAGGGCCA
GTAGATCATCTATAAACCCTTTGTGGGCGTTATGGCTATATATGAGGTCTCTGCGGTTGA
GAGTGCTGTCTGTACTGTCTTTTAATCGCATCCCCAGTTTCCGGTCCCCAGAAATGGGCC
CGAAAACTCTCCCCAAAACACCAGTTTCGCGTTTTCGCGTTTTGAGTTTTTTGATATTAA
AACAACGATCATAAGGATTTACATCTAACTCATCTTCATGAACATCTCACCAGGTTAAAA
GGTCATACCAGCACCACTGCACGCTCTACAGTAACTATAGTTTACTAATATTTTGGAATC
AATAAGCGCAGCTAAAGAGGATCTGAAAAAAACCTGCCTTTTCTATCTAGTATAAGGTTG
TTTTCATATTCAAAGGGGGGGGAAATAAGCTTCTTTATCCATGACAGTCGAGACGCCAAA
GTCGTTGAAAAAGGTCACTACTATGCCTGGATCATCCGGCAAGAAGAAGTACAAACAGGC
TACGATATCTTCTTTTTTCAAGAAACGAGAGAAACCGGTTGAATCGGAATCAAATGATAC
ATCGCCATTGAAGGAGAAATCAGAAACTGATGCTAAAAAGAAGGATACGACTTCGAAAGG
GCCTCTACAATTCAAACATCAACCAGAGGTAGTGGAGAAAGAACCTGCAACCAAGACCGA
ACCAAGCAAACCCGAGGCAACAAAAACTGTGGAAACTGTTACCTCATTAAGGGGAAGAAA
GAGGAAAAATGTAAGCCTGAGGGAAAGTGATGACGATAATGACGATGACGACGGAGATAT
CTCTATGTCCAAGAGAAGCAGAAATAGAAGTAAGATCGAGGACGATGATAGCGAGGATGA
ATATAAAGATGATGGAGACGACGACGAAGAGGAAGAAGATAACGACGAAGGTGTTGAAGA
TACTTCTTTAAACCCTCAACTTTCTAATGGCTCCGACGACGACGACGACGACGAGGATCT
TCTCGCTCTGGCATCGAAGAAAAGTACGAAAAAAGCTGTGGTATCTACGCCAGCCCGTAA
ACCCTTGGCTTATAATCCTAACAGATCTTTACCGGCCACTCCAAAATCTCAGGGGAAACA
TACAAAATTTAACAAGACCAACGGGGAACGTTACCAATGGTTGGTTCATGAAAGAGACGC
AGAGGGTCGTGATAAATCCGATCCTGACTATGATCCAAGAACGTTATATATTCCTGGAGA
TGCGTGGTCTAAGTTTACTCCATTCGAAAAACAGTACTGGGAAATCAAATCAAAGATGTG
GGACTGCATCCTATTCTTTAAGAAGGGAAAATTCTTCGAACTTTATGAAAAGGACGCACA
TTTGGGTCATCATTTGTTCGATTTGAAAATTGCTGGTGGTGGAAGAGCAAATATGCAACT
TGCCGGGGTTCCAGAAATGTCCTTTGATTACTGGGCCTCTCAATTCATTCAATATGGTTA
TAAAGTCGCAAAAGTCGATCAAAAGGAATCGATGTTGGCCAAAGAAATGAGAGAGGGGTC
TAAGGGGATTGTGGAAAGAGAACTACAATGTGTTCTAACGTCAGGTACTTTAACAGATTC
CGAAATGTTGAAATCAGATCTTGCAACGTACTGTGTCGCTGTGAGAGAAGAACCAATTAC
TTATTACGATGAAGAAATCTTAGCTCTACCCAAAACCGGCAAATATTTTGGTTTCGCTGC
AATAGATACAGCAACAGGACACATCGATTTGCTTGAGTTTGAAGACGATGAGGAATGCTC
TCAGCTAGATACAATAATGTCACAATTTAAACCTACTGAAGTCATCATGGAAAAATCTAA
TGTTTGCTCATTAGCTCAAAAGATTATCAAATTTAACGCTCAACCAGAGGCTATCATCAA
TCAACGCACAAGTAAAGAGTTTTATGATTTCGAAAAAACGTTCGATGAGCTTATAACACA
TGAGTACTTTAAATCGATGGACAGATGGCCTACTGTACTCAAATCCTACTATGAGACAGG
GAAGAAGGTTGGATTCCATGCATTCGGTGGCCTTCTTTCTTATTTACAATGGCTAAAGCT
AGATACTTCTTTGGTTACTATGGGACAAGTAGAAGAATACAATCCTGTGAGGTCACAAAC
TTGTCTAGCGCTAGATGGAATCACTTTACAAAACTTGGAAATATTTGCCAACACATATGA
TGGAACAGATAGAGGCTCCTTGTTCAAATTGATCAACAGAGCAATCACTCCAATGGGGAA
AAGAAAATTAAGGAAATGGGTGATGCATCCGCTTCTCAAAATTGAGGATATAAACTCGAG
ACTCGATTCTGTGGATTTACTTCTCAGCGACATGAATTTAAGAGACCTGCTTGAAAATGA
ATTGCTCAAATTACCTGATCTAGAGAGAATGTTATCAAGAGTACACTCATGTTCATTAAA
GATCCAATACTTCAACAAAGTACTATGTGGCTTCGAGGATATTCTAGCTCTTGTGGAAAA
GCTTTCAATCTTTGCAGACCTAAAAGGTTCATTGAAGAGCTATCTTACAGAAATCCCTTC
GTCTCTCACCACAGTTTTGGAAGCCTGGAGTAACGCGTTCGACAGGAATTTGGCCGTTAA
AGATGGTGTAATTGTCCCTAACAGAGGGGTAGAACCGGAGTTTGATGAGTCAATGGATAG
AATTCAAGGTATTGAAGATCAACTTCAGGAATGTTTGACTCAATACAAGAAACTTTTGAA
AAGCTCTAACATACAATTTAAAGATTCAGGGAAAGAAATCTATACGATAGAAGTACCCAT
GGCAGCCACAAGAAATGTTCCTCATGAGTGGACTCAGATGGCGGCTAATAAATCATTTAA
GCGCTATTACTCCGCAGATGTCCAGCGCTTGGCTAGACAAATGGCGGAAGCTCGTGAAAT
GCACAAAGTTTTAGAAGATGATTTGAAGAACAGACTTTATAAGAAGTTTACAAACCATTA
CAACGCTGTGTGGCTCCCAACAATCCAAGCGATTTCAAACATTGATTGTATCATATCGTT
GGCAAGGACATCTGAATCTTTGGGCTTCCCTGCTTGTAGACCAAAACTAGTGGAAGGACT
ACACCCAGAAACAAACGAAAAGCTAAACGGGTATATAAGATTCAAGGAACTCAGACATCC
TTGCTTCAACATGGGATCAAGTTCAGCAAAAGAGTTTATTCCAAATGACGTTGTATTAGG
TAAGGATGCTCCACAACTTGGATTGTTGACGGGTGCCAATGCGGCAGGTAAATCTACCGT
TCTTAGAATGACATGCGTAGCGGTAATATTAGCCCAGCTTGGATGCTACATTCCATGTGA
GGAAGCAGAATTTACACCTGTGGATAGAATAATGACGCGTTTAGGAGCTAGTGATAATAT
AATGCAAGGAAAATCGACCTTCTTTGTCGAATTGAGTGAAACAAAGAAAATTCTTGATCT
AGTCACTAATAGATCTTTGCTGGTCGTCGACGAACTAGGGAGAGGTGGTTCTTCTAGCGA
CGGTTTTGCCATCGCAGAAGCTGTTTTACACCATGTTGCGACGCATATCCAAAGTCTAGG
CTTTTTCGCTACACATTATGCAGCGTTGGGATCAAGCTTTACTAATCACCCTAACGTACA
ACCTCTAAAAATGGCCATTTTGGTAGATGAGGAATCAAGGAACGTTACTTTCTTGTACAA
ACTTGTAGATGGGAAAAGTGATGGCTCCTTTGGTATGCATGTAGCGTCAATGTGTGGAAT
TCCTAGGTCAGTCGTTGATAATGCGTCTATTGCAGCAGAAAACTTGGAGCATACTTCCAA
ACTGATCAAAGAACGGAAGAATTTACACCAGAGCATAAACCCTGTACCCCTAGGGCTACA
AAGTGACGTAGTGCGGTTAGTGTATGGTGATGGACTTACAAATTCGAAGGGAGGTACCGG
TGAAGGTGTCAGAGTTTATGATAACAACATTAAAAGCAATGTCCTAAAAAGCTTCATTTC
TGTAATAGACGGATTGACGGTATAAATAAGTAAAGTGATAAAACTGTATACTTTTTAATT
ACAAGAAATAATGAATAACACCAAAAGTAAAATTTAAAGAACTGATAACAAATATAAAGA
TGGGAACTTTGTGAGGGTTTGAAATAAACGATAACGATGAAAAGAAAAATCAGAAATAGT
AATTCTTCTGTTTCATTTTTTTTTAAATATGAAGATTTCCGAATAGTCATATTAATTAAA
TAAAATAGGACCTGTTTGCTTCTATCAATGCTTTTAATCGGTAAGGGAATGTTCATAAAA
ATATTAATAATACATCTAATTTCCGAGATCTTTATTTTTTCCGTTAACTACCAACCTTAG
GGGCAGTGTCTTGATCTGGAACACATGGAATCTTTTTATTCAAGTGCTGTAGGACATGAT
CTCTTCTCTTGAACTTTTTACCACACTTTGGACAAGAATGAGGCTTCTCACCTGAATGGA
CCGATTTTTTATGTCTTGTCAAATGATGACCAGAGGAAAACTGTCTTGCACACTCTTGAC
AAACATAAACCTTTGAACCATCGTCCAGAAACATTATTTCTTCATCGTTTATTTTTGATT
GTGCTAATGCAGACGTTGGAGATTCAGGATCAATTTTTGCTTTTGGTTGTTTTGGTGCTT
TCTTCCTTGCTGGCTTGTTTTTACTTGGTGAAGTTGGTGGTGTTACAGCCGGAGATCTTT
CTGCAGTAGAAACCTGGTTCAACGTACTGGTTTGACTAGATTGATAAGGATGTGGGATCG
GTACCATCATTGCGTTAGGATTCCCGTACATACCACTCAGAGATACTGGAGATCGAGATG
ATTCCCTTGATATATTGAGAGTCACTCTGTTAGGTGATTGTATTCTTTTGATGAAAGGAA
GCTGCGTGCTTGAACTAAAACCCCCTAAAGGAGATTTTGTATTACCAGCTTGTCCATAAG
ATAAAACATTAGAGTTATATGAAGGCCTTGGTGAAAGAATTGAATCTTGTAATATTGGGG
AATAC
>RGYDA0083 Genomic segment corresponding to mRNA: XM_452991 Kluyveromyces lactis NRRL Y-1140, KLLA0C17710g predicted mRNA.
TGTTCAAGATAGAGCAAGTCTACATTTTAGCATAAGCAAGAATCGGAATTCAATGGTTGT
GAAGCATTTTCAAGAACATTTGGAGCATCAGCAACGTCGTCTTTATCTTAAATCTATCAC
CTTTGATCAGAAAAGAATACCAATTTAATTCATGCTGAATTAAGAACAGGATAATGATAG
TAAACAATTTGTCAGATTTTGGCCTTTTGTGTGGTTCAAGACCAGTAGAGACGCATTCCA
CCTCAATGTAATACTTTTTGGGTTGAAATCGACACATAGTTATATCGTTAAGAGGAGATA
TTGACGTTTATTGCAAGACAGAACTAATATAGAGAAAGTGCACACGAAAGGTACGACTTT
AAGAGTCATCACATCATGGAGCGAAAAGATAGATACTTCGTATATATATATATATATATG
TATGTATGTATGTATGTATGTATGTTGAAACCTCTTCTCTCAGCGTTCATAGTAAGCTAT
TGGGAAGAACAGCCACACATATCACGTGTACATGTGATAATTAACGTGACCGCACCCTTT
AAAAATCTGGTGAACCCCGTGCACCACATATTACCGTTTCTTTTCGTCAAATTTTTCGAC
AGTTTTTTCTATTTTTTGGGGGTTTAAAGATCGAATATAGCTTTTATAGTTTTTTGCCAG
TTAAAGGAAGATGCGACTGGCGAACAGAAAAGTGCATATATGAGTCCACATTTGGTGTCT
TTCGGTGTGTTTAAAGGTTACTATTGAAACTCCAGAAACTGAAGTGAGCAGCAAGCCAAT
TTTCCAAAGGATTTAGTCGGTGCTTCCAGAAAGAAATCATTTTGTTTACAAAAAGAAAGA
ATTTTTTTTTAAGGTCATCTTATCTAGGATTAAGGTAAAAACCCTTTTTTTTTTTGGTAC
AGGTTCAAATAACTATACTGTTTTTTCAGTTCCATTTCCCAGTCGATTTTTTCATTTAGA
GTGATACGGGAAAATCAGTTTGTATAGCAGTGTTGGCGTCATGTCATATGAACCGGATCA
TTATGAAGGTTCTGTACCTGTTTTCAAACCGGATTATGAGACGTTTCGAGATTTTTACAA
GTTTATGTGTGAAGTCAATAAATATGGGATGAAGTCAGGTATTATTAAGATTGTACCCCC
GGAGCAGTGGGTAGATAAGGTTGCGTTCCCACCGTCTGCAGAGACCTTGCAGAAAATTAA
GATCAAGACTCCTATTCAGCAGCATATCAGTGGATCTAAAGGTGTTTTCGTTGTACAAAA
CGTGGAAAAACCTAAATCTTACAACGTAATACAGTGGAAGCATCTTTCGCACGATTATAA
GCTACCTGAGGGTAGACACTCAGCTAAGAATGAGGATTCTTCTGGGATAGAGCCGCACCA
GCAGAGTAACAAAGTAAGGTCAAAATGTCTTGATTCGTTTACGTTGGACGATTTCGAAAA
ATTTAGAGAAAATTTTAACTGTGATCATTTGGAACAGTTTGACGACGAACAACGTGTTGA
GTTTTTGGAGAGCTACTATTGGAAGACTCTTAATTTCACGGAGCCCATGTACGGTGCTGA
TAGTCTCGGATCTTTGTTTGAAGATTCGGTGAAAGAATGGAATATTTCGTCATTGCCCAG
TATATTGGAATATCTTGATGAAAAAGTTCCTGGTGTAAACGAATCTTACCTTTATGCTGG
TTTGTGGAAAGCATCATTTGCATGGCATTTAGAAGATCAAGATCTTTACTCCATTAACTA
TATACATTTTGGGGCTCCAAAACAATGGTATTCGATTCCCCAAGAGGATTCAGAAAAATT
CTATAATTTCATGAAGGAACAGTTCCCTGAAGAATCGAAGAATTGTTCGGAGTTTTTAAG
GCATAAGATGTTTTTGGTAAGTCCGAAATTGCTTCAAAGTAACGGTATTAGATGTAACCA
TATCGTTCATCGTCAGCAAGAATTTATTGTTACCTACCCATTCGGATATCACGCTGGGTT
CAACTATGGTTATAACTTGGCAGAATCAGTTAACTTCGCATTGCCATCGTGGTTGGACAT
TGGTGCTAAGGCTAAGAAATGTCTGTGTATCGACGATGCAGTCGGTATCAATGTGCAAAA
ACTAAGATCAAATTATATGCATTCGCCAAACGGAGGGGCACAAAAGGAAACTGGGAAAGA
GGTTCAAAACGATAAGTCGATATCATCATCAAAAACGTTAGAAGAAGTTTTAGAAGAACG
TCCGCCTCTAAAAAAATTTAAGATGGGTGATTCTGATAGGTCATTCGATTCGGTAAAATC
AACTCCAGAGTTTTTATTAAAGACGAATTCAGATTTATTAGACGAAAAGGCAAACCTGGA
TAATCTTAACAATAATAATAATAGCTCGATAAGATCTACTACACCAAACAGTCAAAAGAC
TGGACTTTATGGTTTTGGAATTAAAAAGGAAGGTGCTTTTAACAGTAATACTTCTATATC
AAGAGTATCATCCCCACTGCTGTCAAGGATGATGGATTTGTCTCACATCGTAGAGCCAAC
GTTAGAGGATCCAACGTTGAAGTTCAAAAAGAAACAATCACAGTTCATGCCCTTATCTAT
GGCTCAACAGCAGGCTATTTTCCCACCTCCAGCACAAAATCCTCTACCAGCACCTTCAGG
TCAAATGTCCCCTTCAGAAAATGCCTTTTTCTCGCCATCACACGATCATGAAGACAACAT
GATTGCTCTATCACTTGCATTAATGGCTAATTCTTCTCCAGCATTCAATCAGCTTCCTCC
CCTTAATATTTCAAATCCAAGACCGTATTCCCCAATATTACAAGATTCAATTCTTTCACC
AAGGCCTTCATATAACTCTAATGTTTTATCTTATGGACAAGCTGGTAATACAAAATCTCC
TTTAGGGGGTTTTAGTTCAAGCACGCAGCTTCCTTTCATCAAAAGAATACAATCACCTAA
CAGAGTGACTCTCAATATATCAAGGGAATCATCTCGATCTCCAGTATCTCTGAGTGGTAT
GTACGGGAATCCTAACGCAATGATGGTACCGATCCCACATCCTTATCAATCTAGTCAAAC
CAGTACGTTGAACCAGGTTTCTACTGCAGAAAGATCTCCGGCTGTAACACCACCAACTTC
ACCAAGTAAAAACAAGCCAGCAAGGAAGAAAGCACCAAAACAACCAAAAGCAAAAATTGA
TCCTGAATCTCCAACGTCTGCATTAGCACAATCAAAAATAAACGATGAAGAAATAATGTT
TCTGGACGATGGTTCAAAGGTTTATGTTTGTCAAGAGTGTGCAAGACAGTTTTCCTCTGG
TCATCATTTGACAAGACATAAAAAATCGGTCCATTCAGGTGAGAAGCCTCATTCTTGTCC
AAAGTGTGGTAAAAAGTTCAAGAGAAGAGATCATGTCCTACAGCACTTGAATAAAAAGAT
TCCATGTGTTCCAGATCAAGACACTGCCCCTAAGGTTGGTAGTTAACGGAAAAAATAAAG
ATCTCGGAAATTAGATGTATTATTAATATTTTTATGAACATTCCCTTACCGATTAAAAGC
ATTGATAGAAGCAAACAGGTCCTATTTTATTTAATTAATATGACTATTCGGAAATCTTCA
TATTTAAAAAAAAATGAAACAGAAGAATTACTATTTCTGATTTTTCTTTTCATCGTTATC
GTTTATTTCAAACCCTCACAAAGTTCCCATCTTTATATTTGTTATCAGTTCTTTAAATTT
TACTTTTGGTGTTATTCATTATTTCTTGTAATTAAAAAGTATACAGTTTTATCACTTTAC
TTATTTATACCGTCAATCCGTCTATTACAGAAATGAAGCTTTTTAGGACATTGCTTTTAA
TGTTGTTATCATAAACTCTGACACCTTCACCGGTACCTCCCTTCGAATTTGTAAGTCCAT
CACCATACACTAACCGCACTACGTCACTTTGTAGCCCTAGGGGTACAGGGTTTATGCTCT
GGTGTAAATTCTTCCGTTCTTTGATCAGTTTGGAAGTATGCTCCAAGTTTTCTGCTGCAA
TAGACGCATTATCAACGACTGACCTAGGAATTCCACACATTGACGCTACATGCATACCAA
AGGAGCCATCACTTTTCCCATCTACAAGTTTGTACAAGAAAGTAACGTTCCTTGATTCCT
CATCTACCAAAATGGCCATTTTTAGAGGTTGTACGTTAGGGTGATTAGTAAAGCTTGATC
CCAACGCTGCATAATGTGTAGCGAAAAAGCCTAGACTTTGGATATGCGTCGCAACATGGT
GTAAAACAGCTTCTGCGATGGCAAAACCGTCGCTAGAAGAACCACCTCTCCCTAGTTCGT
CGACGACCAGCAAAGATCTATTAGTGACTAGATCAAGAATTTTCTTTGTTTCACTCAATT
CGACAAAGAAGGTCGATTTTCCTTGCATTATATTATCACTAGCTCCTAAACGCGTCATTA
TTCTATCCACAGGTGTAAATTCTGCT
>RGYDA0084 Genomic segment corresponding to mRNA: XM_452990 Kluyveromyces lactis NRRL Y-1140, KLLA0C17688g predicted mRNA.
CGATTCTTGCTTATGCTAAAATGTAGACTTGCTCTATCTTGAACAATCTAACACGTCATA
TATGGAATACTTGTCAGCCAGTATGATCTTTATCGTCCACAATTGTGTCTTGCTTCCACT
TTGGGTGGTATTTTGGAGCAGTTATCTGGTTAGCAGCAATTAAACAGATCTTATAATCTG
ACTGTTGAGCCTGATAGCGCGTCTAGTTGGCTTTCAGATCTATGTTTCATTGTATATACT
CAGTCTTGACACATCTTATTTCAAGCCGTGGCCGATTTGATACCAAGTTTTGTCCGATTA
ACGAGAATTTGTCCGGAGAAGTCGTTAAAATTGGTACGTGATTATCTCTGTGAAAACCCA
ACATTTCTATTTTGTTTCTTATCTGTTTCTACTTTTCATTCTGTTTCCACAACCTGATTT
GTGTAAAAAACATCGGGTCACTTTCGAAGGAAAGGCTGAGATGTTATCACGTGATTTTGA
ATGTTACAAATGGAACGCAATATCATGGTGACAGAATGACACCATCATGAATATACGGAT
ATATATACTGAGGTTGCCAATCGAATAAACCAGCACAACCCACTTCTGTTAGAGGATTTG
CAAAGGAGCTAGTTACATACAGATAATGAGGATCCTTCATTGCTTAAGAACAGAACAAAT
CACGTGATTTGTAGTATATTAGCAGAACCACTTATATGTACACACGTACACATATAGACA
CATATACCTTCAGTACAGCTGTTGTCGATGGTGCTCCCTAAGTAGGTGTTTCTGAGCGCA
AATTGGCTTGGAAGCTGACGTTTCTAGTTCGGACTCACTACCGTATTCCCGCATTACCCT
ACCGTCTATATGCCTAATCTTTCCTATTTCAACATGTACTCATCATCTCATCTCATCTCA
CTTCATCACATCAAATCACATCACATCACAGCTTATCTTCTGTCCAAGGCAACCACTCCA
CTCTCTAGAGCATATTGTATCTCAACAATTATACTCGACCATGTTCAAAATGGTAGCGTC
GAAGATACAGTTGAATAAAGTTGAATCGGAAATATGTACGCTGGTGAAAGAGTTCTGTTC
TCATTATAATAAAGCGAATGCAGAGACTGAACCTTTGGTAGCCCGAATCACCGGAGGTTG
GGTCCGTGACAAGTTGTTGGGAAATGATTCTAATGATCTAGATATTGCAATTAATAACAT
GACGGGTGAGCAATTCGCTGAAAAACTATGTGCTTTCCTGCAAGATCGGGGGTTAGAAAC
GCATTCTTTACATACCATTGATAAAAACCCATCGAAATCTAAACATTTGGAGACTTGTAC
CACGAAACTCTTCGACGTTCCAGTGGATTTCGTTAATTTGAGATCAGAAGAGTACACAAT
GGAATCTAGGATCCCGAAAGTGGAATTTGGAACCCCATACGATGATGCGATGCGACGTGA
TGCCACTTTGAACGCTATGTTCTACAATATAACGGAGGATAAAATCGAAGACTTTACTAA
GAAAGGGTTTCAGGATTTGAACGATGGAATATTACGTACTCCTTTACCACCAAGACAAAC
TTTCATAGATGATCCTTTACGTGTTCTGAGATTGATTAGATTTGCATCAAGATTCAATTT
CCAAATTGACCCGCAGACTTATCAAGCAATGAGGGATCCTGGTATCCACCAGTCCTTCAA
CCATAAGATTTCCAAAGGTCGTGTATATACCGAAATGCACAAAACTCTTACATCTGCTAA
TCCCTTTTACGCATTGGATTTAATTCAAGGTGCTCATCTTTCCAGAGTTATTTTCACCAC
TAATGAAAGTTCTCCTGAAATCGAATCCATTTATGAGAACCTGGACCAGCATTTAAAGAG
TTTAGTAGAAACAATACCAAAACTTTTAAAATCACACACAACATTTGCTAGTGTTTTCCC
GGGCATGCAGGAGCCTTTGATATTATCACTTGTATTATCTGGATTCAAAGGATTAAAGGG
CCCAGATCCAGCAAAGCCTAAAAATTCGATACCTTTAGCTGGCGTTATTACAAAAGAAGG
CTTAAACTTCCCTAATACTCAAGTAGACAACGTTATCGCTTGTGTTGAATCTGAGGATTC
CTATCATAATTTAGTTAAGAATGGAAAATCAATGAAAAGATCGGAGTTGGGTTTTGCTTT
GAGAAAACTTGGTAAGAATTGGCAAATGGTTCATTTCTATAATCTATGTTTGGATTATTT
ACGCCATGGAGATGAGCCAATTCCACATTATGACGAATTTTATAAGCATGTCCACGATTG
CAAACTAGACGATGTCTATACTTTAAAGCATATCATCAACGGTAAAGAACTAGCGAAATT
ACTGGATAGGAAACCTGGCATTTGGATGGGAGAAACATTAGACAGAATCCTTATTTGGCA
ACTAGATAATCCAGATATTTCGAAAGAAACCTTTATTGAAAACCTTAATGACATAGTACA
TCTTCCTTGATCTTAATAATATCATATAGAATATAAATAAATAAAAGATTTAATTACCAC
TAATTAGCATCTTATTTACCTACCAGCTTTAAATTATTATCAAATTGAGGTGATTGCAAG
CCTCAGCAGAAGATGACTTTTTTACCCCCTAAGAGGGTTTAAAAAGGATCGTTCGAAATG
GTTCTTTTGAAACACTAGTTAGATATCAATACTAATGGGTGCAAGAATGAAAAGAAGGGT
TGTTTGGTTTTCCTTTTTACAATAGTATGGTTGATTGCTAGCAATAAATGGAAGCTTTGT
TTCACATATCTGCATCCAGTAAATAGCGAGGAGCACGCAAATAATTGAAAAAATGAAGAT
GCGGATTTCGATGCAGGTTAAAACTATTAAAGAATGTAAAATGCTTTTCTTTTGACATAA
TTCATGACACTATGATTAGTGTTAATAAAATAATATCCTTAAATTATTCAGGAAACTCAT
TAAGTTGTCCCAGCTTGACAGTGTAACATATTTTGTTGTATATGTTTTACTGAATCAGTC
AAGTCTTTTACTCATTTGGCAGATCTGAAAGATTAAATCCGTGTGCCAGACGATCAATAT
CATTCATAATACGTGACTGAAATGATAAGTTCGAACTATGCATTTGATGACTGGAAGGCA
TTAAGGTAGTGACCTCATCCTGTGAGGTATTCCCACCTGTAACTGTAATAGGTGAGACGT
TCATACCTGATGTAATGGTTGATGTGTCATTATTGGAGCTATTGAACACTTGATGTAACA
AATTTCCGTTATCATTAAATAGTTGCGATGGAGCTAAATCTTCGAAGTTAAAGTCCATGT
AATTATTGAATGATTCGTTACCATATTCTGTACCCATTTGCTTGGTATGCAAAACCATCT
CGCTGTTCGTATTGATATCGGGTAGATGATGTTGATGCTCTGCAAGAGGATTCTTAGATT
CCATAAATGAGGGGTAAGAATTAGCGTCCGCCAGCTCAGGGGCTGTTTGT
>RGYDA0085 Genomic segment corresponding to mRNA: XM_452989 Kluyveromyces lactis NRRL Y-1140, KLLA0C17666g predicted mRNA.
AAACAAAATTTCCTTTCTGCTACACTTATAATTCATTCATTGCATGAGAAATGTTATATA
TGTAAAATTAACTAACTAACCAACTTTAAGTAACTTTAAACAAGATAAACTAAATTAGAA
ACAGTTGTGATATACCATGTATGTGTCGGGGCCCTATCTCATGAGAATCCCACCACTATA
TTACTTTCTTTTTTTTTTTGTCCGGGATCTATTTTTAACGGAAATATCCCATTCCAGTAT
TTCTGTTCTCCGGCAGAGATTTTTTTCGGTTTTCCCTGTCTAACCAGCGTAAAAGAACTA
CTGTCCGGCATGGATAACCATGGATATTTCTTGAATATCTAGGCCGGTTTTATGTAAAAC
CTGCTTAAGCCAACTACAAACTTTTCATGGTAAAAAGGATATCATATATTTACGCTACTA
TAATTGAATATTGCCATACCAGTCTCTTAACGAGCACCGACATCTCTTACAACGTCTTTT
ACCCCCCTCCTCTGATCACCTGCCTTGTCGAGGAAAGCAAACTTCCGCCATTTTTAAATA
TATCGTGAGAACCATGTTAGTAAATAATGAAATATAAGTGAAAAGAGAGATCTTTAATTT
TCCAAAACCATGAAATAAGTGGTGTTAAATATAAACCTGGAGAAAACAGCGTGCTTCTTA
GATCTGAGATCTGAAGGAAAAGTCAAGGATTGAATACCCCAGGACGCATTGACCGTGATT
ACTGAATTGGCGTCAGTATTAGGTATTAGTGTCCCCATATAATTTTTACTGTTTGAGGTG
TGTTCGTGTGTTTTTTGTTGCTAAATTTTTTTTCACTTTGCTTAGATACACTGTTTTGGT
TTCAAAAAGACTACACTGAACTGATTCCAAACTCACCTTTGGTTTCAATTTTGATATCAC
AGCAAGCAGCAGTGAGTGTTGGCGTTAGGATTGGTAGATCCTTATTGACCTAAGTTCTAA
TCTGCTCTTTCTGGTACTGTGGATTTCTGTTTTTTTTCAGATGGCACGATTTCCAGGCTC
TTCATCGGGTCACGGTGGTTTCCAAGCCGGCATGAATGGTTCTCCGATGGAAGATTTGAC
ACCACTGGGTTCAGGTATATCGTTTGATTCGGCTTTTGGGCAAGCTTACATGAACAATGG
GACGTCATTCGATGTCAAGAGTAAAAAAATGTCAACAGCACATGGTTCGCAAGTCATCAT
TCAAAGTAATTTGAAACCAACTTTGAACGATCTAAATCCTCCTATGACTTCTTCGCAACT
TCAGTACAGTCCTACGATGTCTTTAAAAGGTGGCAAGGGTTCGAATAAGGTGAATATCAT
GGCTAGTCCAGTTCAGATCAAGTTAAGTGAACCACCGGCTTTACGTGAGACTAAAGCCGT
TAAGACATCTAAATCAAAGAAAAATGGTGCTGGAGGATCTGGTTCTAACGGTAAGAATGA
AATGGTATTCGTGAATTACTCTGTGCAAGACACTATAGAAACGCAAAAGAAGAAGAAGAA
ACAATCTAAGAGGGATCGAATGCTGAGAATTTTTACCGGAAATAATAACAGTGGTAATAA
TGACGGTAGGTCAGCTTCCAGTCCCGGTTCGAGTTCGACAATCATAGCTAGTAAAACTTT
GACTGTTCAGTCTGCACCGGCATCTGCCGCCAAGAGAACTTATGGGTCTTTCTTGAAATG
CCACAGGTATAACCCAAGCAATGCCGTTGTTGAATCTGAGCAAATGGATGAAATAGTTCC
AAGATCTGAACCTATTCCAAATGGACAAAAACCTGCTTTGACAAGATCTGCTAGCTCTAA
CGTGGCTTTGGTGAGAAACAATGGTAGATGCTCTTTAGCCCAATCAGCTCAGAAATTCGT
CAAAAGCGAACAATTGGAAAAGATGGACTTGCTGAAGTTTAATATAGCTAAATCAGCAGG
TAATGGAGCTCAAACTGCAAGTGGTCATGCTAACGCGTTACAAAACACAAAGAGTCAGTC
GAATATTGAGTTGCGAATGGTTCCAACCCTAAAGTTAGAGCCAAATGGGCCATCAACTTC
CTTGTCCAACATTCCAGGAGCCCTAATGCAAATTAAACCAAATGCATCCAGTCATTCGGG
AAACTGTGATGAGGATGACGATGGTGACGACGACTTTGATCACCACTACATGGAACCATA
TCAGGACACTGAACGTATTTCATCGGTTCCATCGTTACACCAATCCGATGTATCATCAGA
TACACTATCCACATATTTCACTGATGAGAACGATGCTTCTGTGGCATTCAGTAAATTATT
CACGAGGAAAAGAACAAACACTGGCGGGTCCATAAGTTCTCTTCTCTCATTGTCGGCGAC
ACAACCTTCTATCCCGGCTTTAGATAGACATCAAAGTAGTACTTCGGTTACTTCCTCTAT
GCGTTACTCGCCAATACGGTCCGGTTCTCAAAACCGAACAAGATCGAATACTAGAACTTC
CAACCATAGGCTTTCCAGAGATTTAACTAGTTTACAAACTTCTATGAAGATTTCTAATAC
TGACAGTTCTGAACTGCCAGGTATGGAATCGTATTTGGACACTCATAACAAGGGAAATAA
GCCAACCCATAGGAAAAAGCAAGAATCGATATCAGATATGGCAAGGTTGCATTCTGCACA
AGGAGCAGTTATGAATTACGCTTGTACAAATAGTATCACCTCCATCTCTTCCTCGTCTTC
TACTCCTGGAACTGCAGATAGTGCATTGATGCAATTTCCTAAACCGAGATCCGTCAAAGA
GAATTCTGAGGATGCAGACATGCTTGAAGATGATGGCCATCTTTACTTCAGACCAACGAT
TCATGAAGATGAGGAGTATGAGTCTGCCATGAATACAAGTGCGTCAAGCAGCCATATTGG
AATATCATCCACATCCACAATTTCTACTAGACAAACAGCCCCTGAGCTGGCGGACGCTAA
TTCTTACCCCTCATTTATGGAATCTAAGAATCCTCTTGCAGAGCATCAACATCATCTACC
CGATATCAATACGAACAGCGAGATGGTTTTGCATACCAAGCAAATGGGTACAGAATATGG
TAACGAATCATTCAATAATTACATGGACTTTAACTTCGAAGATTTAGCTCCATCGCAACT
ATTTAATGATAACGGAAATTTGTTACATCAAGTGTTCAATAGCTCCAATAATGACACATC
AACCATTACATCAGGTATGAACGTCTCACCTATTACAGTTACAGGTGGGAATACCTCACA
GGATGAGGTCACTACCTTAATGCCTTCCAGTCATCAAATGCATAGTTCGAACTTATCATT
TCAGTCACGTATTATGAATGATATTGATCGTCTGGCACACGGATTTAATCTTTCAGATCT
GCCAAATGAGTAAAAGACTTGACTGATTCAGTAAAACATATACAACAAAATATGTTACAC
TGTCAAGCTGGGACAACTTAATGAGTTTCCTGAATAATTTAAGGATATTATTTTATTAAC
ACTAATCATAGTGTCATGAATTATGTCAAAAGAAAAGCATTTTACATTCTTTAATAGTTT
TAACCTGCATCGAAATCCGCATCTTCATTTTTTCAATTATTTGCGTGCTCCTCGCTATTT
ACTGGATGCAGATATGTGAAACAAAGCTTCCATTTATTGCTAGCAATCAACCATACTATT
GTAAAAAGGAAAACCAAACAACCCTTCTTTTCATTCTTGCACCCATTAGTATTGATATCT
AACTAGTGTTTCAAAAGAACCATTTCGAACGATCCTTTTTAAACCCTCTTAGGGGGTAAA
AAAGTCATCTTCTGCTGAGGCTTGCAATCACCTCAATTTGATAATAATTTAAAGCTGGTA
GGTAAATAAGATGCTAATTAGTGGTAATTAAATCTTTTATTTATTTATATTCTATATGAT
ATTATTAAGATCAAGGAAGATGTACTATGTCATTAAGGTTTTCAATAAAGGTTTCTTTCG
AAATATCTGGATTATCTAGTTGCCAAATAAGGATTCTGTCTAATGTTTCTCCCATCCAAA
TGCCAGGTTTCCTATCCAGTAATTTCGCTAGTTCTTTACCGTTGATGATATGCTTTAAAG
TATAGACATCGTCTAGTTTGCAATCGTGGACATGCTTATAAAATTCGTCATAATGTGGAA
TTGGCTCATCTCCATGGCGTAAATAATCCAAACATAGATTATAGAAATGAACCATTTGCC
AATTCTTACCAAGTTTTCTCAAAGCAAAACCCAACTCCGATCTTTTCATTGATTTTCCAT
TCTTAACTAAATTATGATAGGAATCCTCAGATTCAACACAAGCGATAACGTTGTCTACTT
GAGTATTAGGGAAGTTTAAGCCTTCTTTTGTAATAACGCCAGCTAAAGGTATC
>RGYDA0086 Genomic segment corresponding to mRNA: XM_452988 Kluyveromyces lactis NRRL Y-1140, KLLA0C17644g predicted mRNA.
ATTGTTCCTACCGGATGATTATCCAATGGAAGCACCAAAGGTAAGGTTTTTGACAAAAAT
ATACCATCCCAATATCGATCGGTTAGGTAGAATATGTCTCGATGTTTTGAAAAATAATTG
GTCACCTGCCCTTCAAATCAGAACAGTACTTTTGTCCGTGCAAGCCTTGCTTGCATCTCC
GAATCCGAATGATCCGTTAGCTAATGACGTCGCTGAGGAATGGATCAAGCATGAAGATAC
CGCAATTGCAAAGGCAAAAGAATGGACCAAACTTTACGCCAAACCTACTCAGGATGAGGA
ACCAGCAAAAGAATAACTCGAATTTGCAAATGATCTTAGCTAAATTCTAACTCACACATA
CCATATATTTATATACATGAACGTATATATTCACTAAACTAGAGGATTAGCTGGAAACAG
AATGTTAAACCCACTGACATATACAATCAAAAGGCTTTTTGTGTGGTGTAACTGCCTTCG
TTTTCTTGTGTCAAGTGTTCCTGTTTCTCCATTAATCATCTAGAAACGGCTTTCTCGGAA
ATACTTGACATTATAGGAAAGGTTTTCAAATTAAAAAGGCTTTTCGAAATTTTGAACAAA
ACATGTTCTCCATTTCTGAACCACATTGAAGTTTAATTCTTGAGAGTATATTAGTACAGG
ACACTCAGCTGTAGTCCATTGCTGCTGACATCCGGTACTAATAACTCAGATTTCGATTGT
CTTTCAATACTGTACGATTACGCACTTTTAATTTGAGCGGTTTTTTGAGTGCATCTTTCT
GTCTCGACTCTCTCTATTTGAGTATATATCAGAACATTATATTTCACAGGTTAATACTGG
GTTAGAAAAGGGTGAACAACATCGAAGTTAATACATCTGTAATACGTGCTCTTGCCAGAA
TCATACCAGTGCAAATTTGTGTCTAGTTGAGTGATTTTTCTTGGCTGGAAAGGAGTATTG
TTTCGTGGTTTGTGTGCTTTGAGGAAGTAGAACATCAGGAATGACTGGACCAAAGAAAAA
GGGAAAGGACTCTGATCCTTATTCTGGAAGTTTTAAGGATGATAGTTCGCCAGATTCACC
ATTTAATGATAGGTTTGTGTTTGAACAGGGAAATCAATTTGCTTCGAACTTGGATGGAAC
CATTGATAATGAAGCAGATGGTTCTAAAACTAAACTGAAAGGTAGACAAGGTTCTATATT
GAAGAATGGATCAACGTCATCGCCCTCAAAGATTGGTAAGAAAAAGAACCAGCAGCTAAC
GTTTGGAGACACTGGGAAAACTTCTGATTTGAAGAATGAGGAATTTGAAGAGATCAGTTT
TGAGACCACGGGAGCGGACGACCAAAGATCATATGTAAATACGCCAATCATCAATCAAGG
TAACTTTGCAGTTGACGAAGAAGATGAAAGAGAAAAAGATAGACAGTTATCCAGTGCAGA
AGATTCCAAGCACGTGAAACGTATGCGTTGGGGTACCAGAAGAGATAAGAAAGGTAAGCC
AGCGATGGGCAGAGCTAAGACCCTTCGTTGGACCAAGAAAAATTTTCATAACCCATTCGC
TGATGATACGAACCTTGCAGCGGAGGGTCACAGCTCTGATGACGATAATGACGAAAATTA
CGATAAATCCCATAGACAACGTGAAACAAGAACAATTTACTATAATCTCCCTCTACCGGA
AGATATTTTAGACGAAGATGGTAACTCTACCATATACTACCCTCGTAATAAGATCAGAAC
CACTAAATATACACCGTTGACTTTTTTCCCAAAGAATATCGCATTCCAATTTAAAAATGT
CGCTAATGTATATTTTCTTGTCTTGATTATCATGGGTTTCTTCCAAATTTTTGGTGTCGC
AAATCCAGGTTTGGCTACTGTGCCATTGATTGTTATTGTGGTGCTCACTTCTTTCAAAGA
TGCAATTGAAGATTCGCGTAGAACTATATTGGATATGGAAGTGAACAACGCTCCAACACA
CATTTTGAAAGGTGTCGAAAACGTTAATGTGTCCAACGATAAAGTATCTTTGTGGAGAAA
GTTCAAGAAGGCAAATACTAGGGTGCTGTTCCGTTTTATTCATCTCTGCCAGGAACTCTT
TACCGAAGAGGGTAAAAAGCAGCGGGCTCAAAGGAAACGTCATGAAATGCATAATAAGAT
CAGACAAACGCAGACTCCCAGAAATTCGTTGGATTCTGTCGGTTCCTATAGAAACTCTAT
GGAGTCTGAATTCGGTGGAGATTTGACGGAGCGTGGCAAAGATGATTTATGTCTTCTTGA
CCCTTCATTGCCTGTCTTACCAGATTGTAAATTTGCCAAAGATTACTGGAAAAGTGTCAG
TGTAGGAGATATCGTCAGAGTTCACAATAATGATGAAATTCCTGCTGATATTATTTTACT
TTCTTCATCGGACTCTGATGGTGCATGTTACGTTGAGACCAAGAATTTAGATGGTGAAAC
GAATTTAAAGGTTCGTCAATCTTTAAAATGTTCTCATATGATCAGAAATTCACGTAACAT
AACTAGAACTAAATTCAAGGTGGAAAGTGAGGGACCACATAGTAACCTATACTCGTATCA
AGGTAATTTGAAATGGGTTGATAGAGAAACTGGTCTTGAGAAGAATGAACCTGTTAACAT
CAATAATCTATTATTACGTGGTTGTACGTTGAGGAATACAAAATGGGCTATGGGTATTGT
AGTGTTCACTGGTCCTGATACGAAGATCATGCTGAATGCCGGTGTCACTCCAACTAAGGT
TTCTAGAATCTCTAGAGAATTAAATCTATCTGTTTTCATGAATTTTGCCCTACTATTTGT
TTTGTGTTTTGCCGCAGGTATTGTAAACGGTGTTTATTATCGAACGGATAACACTTCTAG
AAATTACTTTGAATTTGGTAGCATTGCTGGCTCGGCGGCTGCAAATGGTGTAGTTTCGTT
CTGGGTTGCGCTTATCTTGTATCAATCGGTTGTTCCTATCTCTTTGTACATTTCTATTGA
AATTATAAAGACCGCGCAAGCGCTATTCATTTATGGTGATGTCGCTTTGTATAATGAGCG
TTTGGATTATCCATGCACACCAAAATCATGGACTATTTCAGATGATTTGGGTCAAATTGA
GTATATATTTTCCGATAAGACTGGTACCTTGACTCAAAACGTCATGGAGTTTAAGAAATG
TACGATTAATGGTGTTTCATATGGTAGAGCTTATACAGAAGCTTTGGCTGGTCTTCGTAA
AAGACAAGGTATTGATGTTGAAGAAGAGGGTGCCCTAGAAAAGGAAGGAATTGCTCAAGA
TAAAGAAATTATGTTAGCAAATTTGAAAATCTTAGGAGAGAACTCTCAGTTACGCCCAGA
AAATGTGACATTTGTCAGTAAAGAGTTCGTACAAGATACCGCTGGTGCTAATGGAGAAAC
GCAAAAGAAATGCAATGAAAATTTCATGTTAGCACTAGCACTTTGTCACACTGTTCTTGT
GGAAGAAAACAAAGATGATCCAGAAATTATGGATTTCAAGGCTCAATCTCCAGACGAAGC
AGCTCTTGTTGGTACTGCAAGAGACATGGGTTTCAGCTTTGTTGGTAGAACCAAAAACGG
GGTAATTGTCGATATTCAGGGAGTTCAGAAGGAATACAGATTACTCAATGTGTTGGAATT
CAACTCTACTAGAAAGAGAATGTCATGCATTCTAAAAATTCCATCTGAAAATCCAAACGA
AGAACCAAGAGCTTTGCTAATCTGTAAAGGTGCAGACTCGATCATCTATTCCAGACTAAG
TAAGAACAATGATGAAAAGCTACTAGAAAAGACGGCCTTGCATTTGGAACAATATGCCAC
AGAAGGTTTAAGAACTCTATGTATTGCCCAAAGAGAATTGTCATGGAAAGAATACCAAGA
ATGGAACGAAAAACATGAGATTGCAGCTGCTGCCCTTGTTGATCGTGAAGATGAAATGGA
AAAGGTCGCTGATGTAATCGAACGTGAGTTAACTTTGCTAGGTGGTACTGCTATTGAAGA
TCGTTTACAAGATGGTGTACCAGATTCCATTGCCACCTTAGGAGAAGCTGGTATCAAGTT
GTGGGTGTTGACCGGTGATAAAGTTGAAACTGCTATCAACATCGGTTTCTCCTGCAATCT
ATTGAATAATGAGATGGAACTTTTGGTTATCAAAGCGTCTGGTGATGACGTGGACATTTA
CGGAAGCAAGCCTGCGGAAATTGTTAAAAACTTAATTTTGAAATATTTGCAGGAGAAGTT
CCAGATGTCAGGCTCCTATGAGGAACTAGAAGAAGCCAAAAAAGTTCATGAACCACCGAC
AGGTAACTTTGGTGTTATCATTGATGGTGACGCTTTGAAGTTAGCTTTGCGTAATGACGA
CGTTAAAAGAGAGTTTTTGTTGCTTTGTAAACGTTGTAAAGCGGTTCTCTGTTGCAGAGT
TTCTCCAGCTCAAAAGGCTGCAGTGGTTAAACTAGTGAAAAACACCTTAGATGTCATGAC
TCTAGCAATTGGTGATGGTTCTAACGATGTTGCAATGATTCAATCTGCTGATATTGGTGT
TGGTATTGCCGGTGAAGAAGGTAGACAAGCTGTCATGTCGTCGGATTATGCTATCGGTCA
ATTCAGATACCTAACAAGATTAGTCTTAGTTCATGGTAGATGGTCTTACAAGAGAATGGC
GGAGATGATTCCATTATTTTTCTACAAGAACGTTATCTTCACGCTTTCATTGTTTTGGTA
TGGTGTTTACAACAACTACGATGGTTCTTATTTGTTCGAATACACATATTTGACTTTATT
CAATTTGGCCTTTACTTCATTACCAGTGATCTTCTTAGGTATCTTGGACCAAGATGTTAA
TGATATTGTTTCGATGGTGGTTCCACAGTTGTATCGTGTTGGTATTTTGAGATCTGAATG
GAATCAAACCAAGTTCTGGCTTTACATGTTCGATGCTATGTACCAATCGGTTATATGTTT
CTTTTTACCATATTTGTGTTATTACAAGACTGGTATAGTTACTCAGAATGGGTTCGGTCT
TGATCATAGATATTGGGTTGGTGTTTTTGTTGCCACTATTGCAGTTGTCTCTTGTAACAC
ATACGTTTTGTTGCATCAATACCGTTGGGATTGGTTCTCTTCTTTGTTCATTGCCTTGTC
TTGTTTGTGTATATTTGCATGGACAGGGATTTGGTCAAGTTTCACTTCATCAGGAGAGTT
TTACAAGAGTGCCGCACATATCTACGGGCAACCGGTCTTTTGGGCTATCATGTTTGCTGG
TATATTGTTCTGTTTGCTACCAAGATTTGCTGCTGATACTTTCTTAAGGACCTACATGCC
AAAGGATATCGATATTATCCGTGAATGTTGGAAACGAGGTGATTTCGATCATTATCCAGA
AGGGTACGATCCAACCGATCCAGATAGACCAAAGGTGAAGAATGCCTTTGTTTACAATAA
AGACATAGAAATGGCTCAATCTTCTACAGACAGTATACAGACAGAAGAGATCCCAATGGA
TGAATTGTTCAACAGTTCTGCCACGTCACCTCGAAGCTACCCACATAACCGTCATCAAAG
GTCATCAGGACGTCCATCTCTAGAGATAACAAGAGCAGAGATGAGAAATTCAAACCAATT
AGACAACAGATACTCCGTCGAACGTGCGCGTGTATCCTTGGAGTTGCCGGGTGTCACTAG
AGCCGCGACACTATTAAGCAGTCATGACTAAAAGTGATAGAAAAATAAAAAAAAACAGAA
CTTTCCAATTTCTTCATTTCAACGTAATAGTAGAGACTGTCCTCATAATTGCCAATTGAA
ATACTTTCAATACTTCTTTGTGACAGTTTGTAATTCCTAAACAAAATTTCCTTTCTGCTA
CACTTATAATTCATTCATTGCATGAGAAATGTTATATATGTAAAATTAACTAACTAACCA
ACTTTAAGTAACTTTAAACAAGATAAACTAAATTAGAAACAGTTGTGATATACCATGTAT
GTGTCGGGGCCCTATCTCATGAGAATCCCACCACTATATTACTTTCTTTTTTTTTTTGTC
CGGGATCTATTTTTAACGGAAATATCCCATTCCAGTATTTCTGTTCTCCGGCAGAGATTT
TTTTCGGTTTTCCCTGTCTAACCAGCGTAAAAGAACTACTGTCCGGCATGGATAACCATG
GATATTTCTTGAATATCTAGGCCGGTTTTATGTAAAACCTGCTTAAGCCAACTACAAACT
TTTCATGGTAAAAAGGATATCATATATTTACGCTACTATAATTGAATATTGCCATACCAG
TCTCTTAACGAGCACCGACATCTCTTACAACGTCTTTTACCCCCCTCCTCTGATCACCTG
CCTTGTCGAGGAAAGCAAACTTCCGCCATTTTTAAATATATCGTGAGAACCATGTTAGTA
AATAATGAAATATAAGTGAAAAGAGAGATCTTTAATTTTCCAAAACCATGAAATAAGTGG
TGTTAAATATAAACCTGGAGAAAACAGCGTGCTTCTTAGATCTGAGATCTGAAGGAAAAG
TCAAGGATTGAATACCCCAGGACGCATTGACCGTGATTACTGAATTGGCGTCAGTATTAG
GTATTAGTGTCCCCATATAATTTTTACTGTTTGAGGTGTGTTCGTGTGTTTTTTGTTGCT
AAATTTTTTTTCACTTTGCTTAGATACACTGTTTTGGTTTCAAAAAGACTACACTGAACT
GATTCCAAACT
>RGYDA0087 Genomic segment corresponding to mRNA: XM_452987 Kluyveromyces lactis NRRL Y-1140, KLLA0C17622g predicted mRNA.
ATCCAACAACAAAAGCAAAGACAAGCCTTGGGTGAACAATTGTACAAGAAGGTCAGTGCC
AAGATTGACGACGAAAACGCCGCTGGTAAGATCACCGGTATGATCTTGGATCTACCACCA
CAGCAAGTCATCCAATTGTTGGACAACGACGAACAATTTGAACAGCAATTCCAAGAAGCC
TTAGCTGCTTACGAAAACTTCAAGAAGGAACAAGAAGCTCAAGCTTAAACTTGATTTTTT
GACCTTGATCTTCATCTTGTCCTTTCTATATCTTTCCCCCGAAGAAAAAGAAAAATTAAA
AAAAAAAACGAACAGCTAACTATATGAATAGTCTCAGCTTCACGCATTGGAACTGGGTGG
TGCTAATTAGCTTACGCATTGTTATAGACCTAAACTAGTCGAAATAAACTACTTTCTGCC
ACTCTTCTTTTTCTCTCGCTTTTTTTTTTTTTGTTCATCACAGGCTTTCCATTGTTGCCA
AAAATGTTGTGCTTTTAATCTTTACCAATAAAAAAAATTACCACGCTCCACATATACCAT
ATTACCACAATCCATCACATCACTCTACCCTTTCTCCATACCGCTAATTCAATCCGGAGG
TATGCCCCATTTTTCTCTTCAAATTTTTTCTTACTGATTTTTTCTATCTAACTATTATTG
TTACTCTACCCGTTTTATATAATACTAAAGCTCTAATGGGAGGACATTAGTAGTCTTTTT
AATGAAGAGGTTTTTCGCATTTTCAAAAGGTTTTTTTATCAGTCTTTATATACCTTTCTC
TGACAGTCATCAACATGGACGGTATACTGTCCTGTGATGATGATGATGATGATGATGAAG
TATCACGTGACTTCGCATTGTCTTTTTCGATATCGAATAGTTTCATATTAAAGGTCTTGA
AGGCATTTAAGGCACTAAAAGCTTTAACCCTTTTTAAAATCAGGATCTATTCCTGATTTT
CTACGGCGGATCGAGTACCGATCACCCAGTTCAAAGTACAATGGCAGCATTACCCAAGAG
AATTATCAAAGTATGTTGAAAATTTTTGGAAACTTACACGTTCTTTTCTATCTGAGTATT
AATTAATAGCGTTATAACTAACCAAGAAAAAAAAAAATATCATTTACACAGGAAACTGAA
AGGTTAGTGAGCGATCCGGTCCCCGGAATCACTGCAGAACCACATGAGGATAATTTACGT
TATTTCCAAGTGACGATAGAGGGTCCGCAGCAAAGTCCCTATGAAAATGGGGTCTTCCAA
CTAGAATTGTTCCTACCGGATGATTATCCAATGGAAGCACCAAAGGTAAGGTTTTTGACA
AAAATATACCATCCCAATATCGATCGGTTAGGTAGAATATGTCTCGATGTTTTGAAAAAT
AATTGGTCACCTGCCCTTCAAATCAGAACAGTACTTTTGTCCGTGCAAGCCTTGCTTGCA
TCTCCGAATCCGAATGATCCGTTAGCTAATGACGTCGCTGAGGAATGGATCAAGCATGAA
GATACCGCAATTGCAAAGGCAAAAGAATGGACCAAACTTTACGCCAAACCTACTCAGGAT
GAGGAACCAGCAAAAGAATAACTCGAATTTGCAAATGATCTTAGCTAAATTCTAACTCAC
ACATACCATATATTTATATACATGAACGTATATATTCACTAAACTAGAGGATTAGCTGGA
AACAGAATGTTAAACCCACTGACATATACAATCAAAAGGCTTTTTGTGTGGTGTAACTGC
CTTCGTTTTCTTGTGTCAAGTGTTCCTGTTTCTCCATTAATCATCTAGAAACGGCTTTCT
CGGAAATACTTGACATTATAGGAAAGGTTTTCAAATTAAAAAGGCTTTTCGAAATTTTGA
ACAAAACATGTTCTCCATTTCTGAACCACATTGAAGTTTAATTCTTGAGAGTATATTAGT
ACAGGACACTCAGCTGTAGTCCATTGCTGCTGACATCCGGTACTAATAACTCAGATTTCG
ATTGTCTTTCAATACTGTACGATTACGCACTTTTAATTTGAGCGGTTTTTTGAGTGCATC
TTTCTGTCTCGACTCTCTCTATTTGAGTATATATCAGAACATTATATTTCACAGGTTAAT
ACTGGGTTAGAAAAGGGTGAACAACATCGAAGTTAATACATCTGTAATACGTGCTCTTGC
CAGAATCATACCAGTGCAAATTTGTGTCTAGTTGAGTGATTTTTCTTGGCTGGAAAGGAG
TATTGTTTCGTGGTTTGTGTGCTTTGAGGAAGTAGAACATCAGGAATGACTGGACCAAAG
AAAAAGGGAAAGGACTCTGATCCTTATTCTGGAAGTTTTAAGGATGATAGTTCGCCAGAT
TCACCATTTAATGATAGGTTTGTGTTTGAACAGGGAAATCAATTTGCTTCGAACTTGGAT
GGAACCATTGATAATGAAGCAGATGGTTCTAAAACTAAACTGAAAGGTAGACAAGGTTCT
ATATTGAAGAATGGATCAACGTCATCGCCCTCAAAGATTGGTAAGAAAAAGAACCAGCAG
CTAACGTTTGGAGACACTGGGAAAACTTCTGATTTGAAGAATGAGGAATTTGAAGAGATC
A
>RGYDA0088 Genomic segment corresponding to mRNA: XM_452986 Kluyveromyces lactis NRRL Y-1140, KLLA0C17600g predicted mRNA.
AATCGCACAAGAAGGACTCGTCTAAGACCTCTCCAGAAAAATATAAAAGACATTTATGGT
CTTTCACTGCATATTACTGGCCAAGAGATGTCCCATCTTCCAAACTCCTGGCGATGTACG
ACAAAATCAAAGCCTCTGAACATTAATTAGTCAAATGTAACAAAACATAGAGATATATAC
GCCTATCAATTTACGAAAAAAAAAAAGATATCTAATCAACAACATATTGCTATTAGTTAT
TATTACCTTCATAAATGACATGAGGCACAAGGGCGCACCAGAAACAGCCGGCTGCTAGTA
AAATACCTGGTTTGTTGTGGTGATGCCTCAGATCATTTCGCACGTACCTACCTTTCCTTT
TGTGGAAAAGCTTTAAACTCTTTTTCAACTCTTTAAATTTTTCAATGAAAATTTTCACTT
TTTGGCTAACTCATCACAACAATTAAGGACTGTTCTCACAGAGATGGATGAATTATATAA
CGATTTTAAATAAGTTCTTGTGATGTTGTTTCATTTATTTAATTTGTTATAAGTTTTTAG
TTATCTTGGTTAGTTTATACTGTTTCGTTTGTTACTTATTTGTATTACCTTTCTGGTTCA
GTTATTGTAACATTTTATTTTGTGCAATTTGTTTGTTTAAAAAGACCACGGTCAAAGTCA
GCAAACTCTCTAAAGGTATCATCTGTATCCTGTATTTTAATTGTTTTTGGTAAAAGAAAA
GAATAAGCGTGGTTTATATCTTTTTAATATTAGTCAAAACATTCCAGTTAGAAGTCTTTT
TGAATTCAAGTTAACTAAGGGTTTTTCATTTCCATCCATCGTTAAATCAAAACTTAATAG
TTTCATCAAAGGTTCGCAACTGTGTGGGTATTAAACAAAACAATACACTAAAATACACAT
TAAAAAACCATAAAAAAACATATATTTTAAAAACACATTACAAAACCAACCAACCGCCAT
CTTTTTCGGTTAAATTTATCTCATCTCATCTCATCTCATAATGTCTGATATTACTGAAAA
AACTGCTGAGCAATTGGAAAACTTGCAGATCAACGATGATCAGCAACCAGCTCAATCTGC
CAGTGCTCCATCCACTTCTGCTTCTGAAAGCGAAGCTTCTTCTGTTTCTAAGGTTGAAAA
CAACAACGCTTCATTGTACGTTGGTGAATTGGATCCAAACATTACTGAAGCATTGTTGTA
CGATGTGTTTTCACCATTGGGTCCAATTTCCTCGATCCGTGTTTGTCGTGATGCCGTCAC
CAAGGCTTCGTTAGGTTACGCTTACGTTAACTATACTGATTACGAAGCTGGTAAGAAAGC
TATTCAAGAATTGAACTATGCTGAAATCAACGGTAGACCATGTAGAATTATGTGGTCCGA
ACGTGACCCAGCTATCAGAAAGAAGGGTTCTGGTAACATTTTCATCAAGAACTTGCACCC
AGCCATTGACAACAAGGCTTTGCATGAAACTTTCTCCACTTTCGGTGAAGTCTTGTCTTG
TAAAGTTGCTTTAGATGAGAATGGAAACTCTAGAGGCTTCGGTTTCGTTCATTTCAAGGA
AGAATCCGATGCTAAGGATGCTATTGAAGCCGTCAACGGTATGTTGATGAACGGTTTGGA
AGTTTACGTTGCCATGCACGTTCCAAAGAAGGACCGTATCTCCAAGTTGGAAGAAGCCAA
GGCTAACTTCACCAACATTTACGTCAAGAACATTGACGTTGAAACCACTGACGAAGAGTT
CGAACAGTTGTTCTCCCAATACGGTGAAATTGTCTCTGCTGCTTTGGAAAAGGATGCTGA
GGGTAAGCCAAAGGGTTTCGGTTTCGTTAACTTTGTTGACCACAACGCCGCTGCCAAGGC
CGTTGAAGAGTTGAACGGTAAGGAATTCAAGTCTCAAGCTTTGTACGTTGGCAGAGCTCA
AAAGAAGTACGAACGTGCTGAAGAATTGAAGAAACAATACGAACAATACCGTTTGGAAAA
ATTGGCTAAGTTCCAAGGTGTTAACTTGTTCATCAAGAACTTGGACGATTCCATCGATGA
CGAAAAATTGAAGGAAGAATTCGCCCCATACGGTACCATCACCTCTGCTAGAGTCATGAG
AGACCAAGAGGGTAACTCTAAGGGTTTCGGTTTCGTTTGTTTCTCTTCTCCAGAAGAAGC
TACCAAGGCTATGACCGAAAAGAACCAACAAATTGTTGCCGGTAAGCCATTGTACGTTGC
CATTGCTCAAAGAAAGGATGTCAGAAGATCCCAATTGGCTCAACAAATTCAAGCCAGAAA
CCAAATCAGATTCCAACAACAGCAACAACAACAAGCTGCTGCCGCTGCTGCTGGTATGCC
AGGCCAATACATGCCACAAATGTTCTATGGTGTTATGGCCCCAAGAGGTTTCCCAGGTCC
AAACCCAGGTATGAACGGCCCAATGGGTGCCGGTATTCCAAAGAACGGTATGGTCCCACC
ACCACAACAATTTGCTGGTAGACCAAACGGTCCAATGTACCAAGGTATGCCACCTCAAAA
CCAATTCCCAAGACACCAACAACAACACTACATCCAACAACAAAAGCAAAGACAAGCCTT
GGGTGAACAATTGTACAAGAAGGTCAGTGCCAAGATTGACGACGAAAACGCCGCTGGTAA
GATCACCGGTATGATCTTGGATCTACCACCACAGCAAGTCATCCAATTGTTGGACAACGA
CGAACAATTTGAACAGCAATTCCAAGAAGCCTTAGCTGCTTACGAAAACTTCAAGAAGGA
ACAAGAAGCTCAAGCTTAAACTTGATTTTTTGACCTTGATCTTCATCTTGTCCTTTCTAT
ATCTTTCCCCCGAAGAAAAAGAAAAATTAAAAAAAAAAACGAACAGCTAACTATATGAAT
AGTCTCAGCTTCACGCATTGGAACTGGGTGGTGCTAATTAGCTTACGCATTGTTATAGAC
CTAAACTAGTCGAAATAAACTACTTTCTGCCACTCTTCTTTTTCTCTCGCTTTTTTTTTT
TTTGTTCATCACAGGCTTTCCATTGTTGCCAAAAATGTTGTGCTTTTAATCTTTACCAAT
AAAAAAAATTACCACGCTCCACATATACCATATTACCACAATCCATCACATCACTCTACC
CTTTCTCCATACCGCTAATTCAATCCGGAGGTATGCCCCATTTTTCTCTTCAAATTTTTT
CTTACTGATTTTTTCTATCTAACTATTATTGTTACTCTACCCGTTTTATATAATACTAAA
GCTCTAATGGGAGGACATTAGTAGTCTTTTTAATGAAGAGGTTTTTCGCATTTTCAAAAG
GTTTTTTTATCAGTCTTTATATACCTTTCTCTGACAGTCATCAACATGGACGGTATACTG
TCCTGTGATGATGATGATGATGATGATGAAGTATCACGTGACTTCGCATTGTCTTTTTCG
ATATCGAATAGTTTCATATTAAAGGTCTTGAAGGCATTTAAGGCACTAAAAGCTTTAACC
CTTTTTAAAATCAGGATCTATTCCTGATTTTCTACGGCGGATCGAGTACCGATCACCCAG
TTCAAAGTACAATGGCAGCATTACCCAAGAGAATTATCAAAGTATGTTGAAAATTTTTGG
AAACTTACACGTTCTTTTCTATCTGAGTATTAATTAATAGCGTTATAACTAACCAAGAAA
AAAAAAAATATCATTTACACAGGAAACTGAAAGGTTAGTGAGCGATCCGGTCCCCGGAAT
CACTGCAGAACCACATGAGGATAATTTACGTTATTTCCAAGTGACGATAGAGGGTCCGC
>RGYDA0089 Genomic segment corresponding to mRNA: XM_452985 Kluyveromyces lactis NRRL Y-1140, KLLA0C17578g predicted mRNA.
ATATATAAAGAAAGCCGGCTTGAGATCTTGTTTTCTCTTCTTTGGATATCACTTTTCGGG
GAATCATTTTTCCGGAACTTGGGCGGTTAAATCATGTCGAAGAAGCAAGGGTAGATTTGG
GCGGGAAAGTGCCACTATGGTGGGAATTTCCCTGGAGTTATGTCATTGTGGTTGATTCAG
GGGTGTCTCTCCGGTGTGGGCTCGCGTTGCCCATTTTTCAATGGGCAACGCGATATAAGT
GCTTGAGTTTGTTCCTCCCTTTTTGAGGTGCATCATTCATATGGAATTGCTCACCAAGTG
TGTAAACGTTTGGTTACTGATACGATGAAAGGGGCCCGTACTCGATTAGTACGGGATATG
CTCTCTATTGTCGACTTTTTGAAATCGCCAGCATTTGAAATATTCACGGAATTCATACTG
TACTGTATTTTTTTCTGTTGAAATTGAAACTGCTGTTTTATCAACTGGAAACCTCCTCAA
TTGACCACCGTTTGACCGTTCATTATCCAACCTTATTCTTTCCTTCGGTCTGAACAAACC
GAGTAGACACGCCATGTACGTGTTTATTCAGCGTTTGCCAAGTCTGTCTCCACTGACATA
TGTGCCGATCATCTTCTACTTCTTGCTACCTTGCCCCATCGATTGAGATGGATAGTAATG
TAATCCCCGTCTTGGTTGTCACCTGTCAACGGTAATGTGATACATTACTTCCTAGTTACC
CTCTTTCTCACCCTAGTTTTATAAAATTTTTTTAGTCCTATATCGTCTGTATCTTTCCCG
TAGTCAAAACTTGTTTTGAACTCTTTTTCCAATCTAAACCTGTAAAGAAAAGACCCATTC
AACAGAGCACACGATTTAAACGTGAGAATATCTGCATTTAAGGATTCGATAGGTATTCTA
AAGCAGTGGAGGTGAACGAATCTATTGTCACAGAGTGTTAAAGTTGTGTTTTGTATTAAT
ATTTTTTTTTGTTTTTCCCTCTGTTTAGATTCATGCAATAATGGTACAGGATTTACCAGA
CGAAGTCTTAGCGAATCCGGAACTTTACGGGTTGCGTAGGTCGCATAGAGCCGCTATCAC
CCATAATACTTATGCTGGTTTAGATTCAGATTCAGATGAGGAAGTGATTCGTCCCAGAAG
GGGTAAGCAAAAGCGGAAGGCTGTGAAACAGGAACATAATTATGACGAAGAAGAGGAAGA
AGAAGAGGAAATTGATGATTTCAGTGACACTGATGATTTCGGTTCGAAAAGGAAACCAAC
CCGCGCACCTAGTGCCAAAAGGGGTAGGAAGCGTGTCAGTGCTGGTAATTCAAAGAGTAA
ACGCCAAGCGAAACGTGTCGAGGAGAGTGACGAGGAAAATGTCGTTTTGCCTACCAGGTT
TTCGTCTCGGAATAATAATAAAGTCATTAATTATACATTAAATGATGATTCTAACGATGA
GGATTTGATGGAATCTTCCGAGGAACAGGATGAGGGTCATAATTTGGATAGCGAGGATAT
GGACTTGCAAGATGGATATTCTGCTTCGCCGTCGCCGCAACAGGAAACGCATAGCATCGA
CATCGTTGTCGATCATCGTTTGAAGGAAGGTGTTGATAATTCGGGATCGACGAAGAATCG
TAGATGGGATGTGGATTCCATCAGAGCTAACTTTGAGTTCCTTATTAAATGGGCAGATCA
ATCTCATTTACATAACAGTTGGGAGTCCTACGAGGACCTCAAGGAGAACGGGACTAAAGG
TTTGAAAAGAATAGAGAATTATTATAAACAGTTTATCATTTTAGATCAAGAGGTGAGAGC
AGACCCATATACCACCAGAGAGGATATAGAAGTCATGGATCTTGAGCATGAGCGTAGAAT
TGACGAATTCGAAGAGTTCAAGGTGCCAGAACGGATCATTGACTCGGAACGTTTTGAAAA
TGAGGACGGATCAGGTTCGTCCCAATTGAAGTATCTTGTAAAATGGCGTCGTTTAAATTA
TGATGAGTGTACTTGGGAAGTAGCCTCCGAGATTGTCAAGATGGCTCCTGAACAGGTAAA
AGAGTTCCAAAACAGAACCAATTCCAAGATAATGCCACAAAACTCCTCTAATTACCCAGC
AAATCAAAGACCGAAATTCGAAAAGCTAGACGCCCAACCTAGTTTCATTAAAGGTGGGGA
ACTAAGAGATTTTCAATTGACTGGTATCAATTGGATGGCCTTTCTTTGGTCAAAGAACGA
TAACGGTATCCTTGCTGATGAGATGGGTCTTGGTAAAACTGTTCAAACTGTTTCATTTAT
CAGTTGGCTCATTTACGCTAGAAGACAAAACGGTCCTCATTTAGTAGTGGTACCTTTATC
AACCATGCCTGCATGGCAAGAAACTTTTGATAAATGGGCTCCTGGTTTGAACTGTGTTTA
CTATATGGGTAATCAAGCTTCAAGGGACTTAATTCAAGATTATGAATTTTACACCAACCC
ACAAGCTAAGGGCAAAAAACATCTCAAATTTAACGTTCTGTTGACAACATATGAGTATAT
TTTGAAAGATAGGTCAACGTTGGGTTCAATTAAGTGGCAGTTCCTGGCTGTGGATGAAGC
TCATCGTTTGAAAAATGCAGAATCATCTCTATATGAATCTCTAAACAGTTTCAAAGTTGC
GAACAGATTGTTAATCACCGGTACACCGTTACAAAATAACATTAAAGAATTGGCGGCATT
GGTGAATTTCTTAATGCCAGGCAGATTCACTATTGATCAAGAAATCGACTTTGAAAATCA
GGACGAACAACAGGAAGAATACATCAGAGATTTGCATAAGAGGTTACAACCCTTTATTCT
TCGTCGTTTGAAAAAAGATGTAGAAAAATCCTTGCCCTCGAAAACCGAACGTATCTTAAG
AGTGGAACTCTCTGATGTTCAAACGGAGTATTATAAGAACATTCTAACAAAGAATTATTC
TGCTTTGACTTCTGGTATTAAGGGCGGCCACGTTTCTCTTCTAAATGTTATGAATGAATT
GAAAAAGGCATCAAACCATCCCTATCTTTTTGATAACGCCGAAGAAAGAGTTCTTTCTAA
GTTTGGTGATGGTCACAAATCTAGAGAAAACATTTTAAGAGGGTTGATCATGTCCAGTGG
TAAGATGGTATTATTGGATAAACTTTTGACACGATTGAAAAAGGATGGTCATCGGGTTCT
AATTTTCTCACAAATGGTTAGAATTTTAGATATTCTAGGTGACTATTTATCTATCAAAGG
TATAAATTTCCAAAGACTTGACGGTACAGTGCCTTCTGCTCAGCGTAGGATATCTATTGA
CCATTTCAACGCGGAAGATTCTAACGATTTTGTCTTTTTGCTATCTACCAGAGCCGGTGG
TTTAGGTATCAATTTGATGACTGCTGACACTGTCATCATCTTTGACTCTGATTGGAATCC
ACAGGCGGATTTACAAGCTATGGCAAGAGCTCATAGAATTGGCCAGAAGAATCATGTCAT
GGTTTATAGATTTGTATCCAAAGATACAGTTGAAGAAGAAGTCTTAGAGCGTGCAAGAAA
GAAGATGATTCTAGAATACGCTATTATTTCTCTTGGTGTCACAGATGGTAACAAAATATC
ATCAACCAAGAAGAATGAACCGAGTGCCGGTGAGCTTTCCGAAATCTTGAAATTCGGTGC
TGGTAATATGTTCAAACCAAATGATAATCAACAAAAGTTAGAAGACTTGAATTTGGATGA
AGTTTTGAACCATGCAGAGGATCATATCACAACTCCAGAGCTTGGGGAATCGAATTTGGG
TGGAGAAGAATTCTTGAGACAGTTTGAAGTTACGGATTATAAAGCTGATGTTGATTGGGA
TGACATTATCCCCGAAGATGAACTCAAGAAACTAAAGGATGAAGAACAAAGGCGTATCGA
CGAAGAATATGTCAGAGAACAGTTAGATATAATGAACCGTAAAACTGCTGCCATTGATAA
GATTAAGAGATCTGTCAACGGAGAAACGTTTGGGAGTGACTCAGAAGACGAAGGTAACTC
CAAATCTAGAAAGAGATCTAAAGCTAACAACTTGGACGCTTTTGGTGAAAGAGAAATCAG
AGCATTATACAAGTGTATTCTTCGATTTGGTGATATTGAAAACAAGTTTGAAGAGCTGAT
TGCCGATGGATCATTACCCGTAAAATCTATTGATAGATATAAAGAGCTTTACCACGAAAT
GATTACAGAGGCAGAAACTTTGATGAGAGACGAAGAGGCTAAGAGGCATGAAATATTTAG
TAAGTTAGAAAAGGATGCAGCCGAATACAGACAGAAAATTAAAAACTTGGAAATTAAGCC
TGAAGATGATGCTGGTAAAGAAACTCCTATCACTCTTTTATCTGCTAAAAGAAGAGAGAA
AAGAGCCATCCTATTCGAATTCCACGATACTAAAGCACTAAACGCAGACACCCTTGTTAA
TAGACGCGACAATCTAAAATTCTTATCCAATTTTGTGGAAAGAAACTACAAAGACGACCC
GTTACAATTCAAGTTCGTGAATAAGAATCCAAAACCTGTGTCTGCGTGGAATTGCGTATG
GGGTAAAGAAGACGATGAGAAGCTGTTAATCGGTATCTATAAGTATGGTTACGGTGCATG
GATGCAAATCAGAGATGATCCGTTTTTGGGACTAACTGAAAAACTTTTCTTGAACAATGA
AGTTACTCAGAAAGCTGCCACTCCTGCAGCACCTAGTCTCACACCATCTGCTCCAGGGGC
ATCTGTTGCGGGGTCTTCAACACCTGGTGCTGATGCTGTAAAGACAGAAACTCCTGACAC
TACGGCAAACACACCAATCGTGACGGCGTCTTCTGAAAACACTAATAAGAAAACAGTGAA
GAAAGCTCCCGGTGCTGTGCATCTCGGTAGAAGAGTCGATTACTTATTCACTGTCCTAAG
AGACGAAGCTAAGGGTCCCCAAACTGATCCATCTCACCCTGCCGGCTCTTCGTCAACCGG
AACCACGACGCCTCAGCAAAACAAACGTAAACCAAAGAAGTCTGCTACTACTGCTGGGAA
CAGCAATGGGAACGAAAATGCCCATACCGCTGGTACCCCAAGTGACGGCAATAGTGTTAA
CTTAACCGGCAAGGACTCTACACCAGACAATAGCTCCGAAACAAAGCGTGGCAAGGCCCA
TCACCATCAACAACCATCATCAAGATCTGGTACGCCTGTCGTCGGATCGAAAAAACAGCA
GAGGAAAGGTAAAGACATACCGTTGGCACCAAAAGCCGATATCCGTCTTCCTGACAAAGA
ATACGACAGTATGGACGAAGAAGAGTGTAAGAAAACGATGACAAACGTCCGTAGCTCACT
CAAACGTCTAAGATCTGGAGGAGACGGTCTTGAACGTAAGCAATGGGCTAACCTATTGAA
GAAGGAATTGAAACGTGTTGGTGACTACATCGAATCGCACAAGAAGGACTCGTCTAAGAC
CTCTCCAGAAAAATATAAAAGACATTTATGGTCTTTCACTGCATATTACTGGCCAAGAGA
TGTCCCATCTTCCAAACTCCTGGCGATGTACGACAAAATCAAAGCCTCTGAACATTAATT
AGTCAAATGTAACAAAACATAGAGATATATACGCCTATCAATTTACGAAAAAAAAAAAGA
TATCTAATCAACAACATATTGCTATTAGTTATTATTACCTTCATAAATGACATGAGGCAC
AAGGGCGCACCAGAAACAGCCGGCTGCTAGTAAAATACCTGGTTTGTTGTGGTGATGCCT
CAGATCATTTCGCACGTACCTACCTTTCCTTTTGTGGAAAAGCTTTAAACTCTTTTTCAA
CTCTTTAAATTTTTCAATGAAAATTTTCACTTTTTGGCTAACTCATCACAACAATTAAGG
ACTGTTCTCACAGAGATGGATGAATTATATAACGATTTTAAATAAGTTCTTGTGATGTTG
TTTCATTTATTTAATTTGTTATAAGTTTTTAGTTATCTTGGTTAGTTTATACTGTTTCGT
TTGTTACTTATTTGTATTACCTTTCTGGTTCAGTTATTGTAACATTTTATTTTGTGCAAT
TTGTTTGTTTAAAAAGACCACGGTCAAAGTCAGCAAACTCTCTAAAGGTATCATCTGTAT
CCTGTATTTTAATTGTTTTTGGTAAAAGAAAAGAATAAGCGTGGTTTATATCTTTTTAAT
ATTAGTCAAAACATTCCAGTTAGAAGTCTTTTTGAATTCAAGTTAACTAAGGGTTTTTCA
TTTCCATCCATCGTTAAATCAAAACTTAATAGTTTCATCAAAGGTTCGCAACTGTGTGGG
TATTAAACAAAACAATACACTAAAATACACATTAAAAAACCATAAAAAAACATATATTTT
AAAAACACATTACAAAACCAACCAACCGCCATCTTTTTCGGTTAAATTTATCTCATCTCA
TCTCATCTCATAATGTCTGATATTACTGAAAAAACTGCTGAGCAATTGGAAAACTTGCAG
ATCAACGATGATCAGCAACCAGCTCAATCTGCCAGTGCTCCATCCACTTCTGCTTCTGAA
AGCGAAGCTTCTTCTGTTTCTAAGGTTGAAAACAACAA
>RGYDA0090 Genomic segment corresponding to mRNA: XM_452984 Kluyveromyces lactis NRRL Y-1140, KLLA0C17556g predicted mRNA.
CGGGCCCCTTTCATCGTATCAGTAACCAAACGTTTACACACTTGGTGAGCAATTCCATAT
GAATGATGCACCTCAAAAAGGGAGGAACAAACTCAAGCACTTATATCGCGTTGCCCATTG
AAAAATGGGCAACGCGAGCCCACACCGGAGAGACACCCCTGAATCAACCACAATGACATA
ACTCCAGGGAAATTCCCACCATAGTGGCACTTTCCCGCCCAAATCTACCCTTGCTTCTTC
GACATGATTTAACCGCCCAAGTTCCGGAAAAATGATTCCCCGAAAAGTGATATCCAAAGA
AGAGAAAACAAGATCTCAAGCCGGCTTTCTTTATATATTCATATCACATCACTCTAAACG
ATAATTAACTAATCCTTTCATCACCAAAAAAAATTTTTTTTTTTTTTTTCACTGAAAAAT
TTCACAAAGCTCATCTCATCGAGAAAACGAGAATGGAACAATAACAATTTCCAAGCTTTA
TCTGTATGAAAACAATGGTAAAGGTTTTAAAATATAAAGTTATTTCACTTGTTTTAGTTT
GCTTTAATTCAGTTGTACTTATAATTTGATTACTTGTATCTCAATAAGTAATAGGTTCTG
ATTCTTTAGTAGTGGTATTCGTTTTTTTAAAGAGTTTTTTTTTGTTTTAGAAGCACAGAC
TAGAGAATACGGTTTCAAGGCTGGTGAGAAGAGTTTGATATAAGACTACTCTTAAAACTA
TTTATTTCGGATACAGAAGGATATTATTAATCTGATTTTAATCCATCCTAATTTATATTT
TAATCTGTCCTAATCTATCCTAGGTCAATTGCAAAGCAAGGAATCAGGAAGGTTTATAAA
CTACAGCGTCTCCCACTAGCAAGGGCATAAACAATATACATTTACGGAATCTTTACGCTC
CAACTCCCAACATTTTTATTGATAGAGAACGGATACTGGGAAGTACCTGAATTTTAATTC
AATCATAGAAACACAAAACAAACTCATAGTACCAAAAAAAATGTCATCGAAAAATACTCG
TATCGCTATTGTCAGCGAGGATAAGTGTAAGCCAAAGAAATGTCGTCAGGAATGTAAGAG
ATCTTGTCCCGTGGTTAAGACTGGTAAGTTATGTATAGAAGTGATGCCTACTTCCAAGAT
TGCGTTTATCTCTGAAAATTTGTGTATCGGTTGTGGTATTTGTGTTAAAAAGTGTCCATT
TGATGCTATTCAAATCATCAATTTGCCAACGAATTTAGATTCTCAAGTGACACATCGTTA
TTCGGCAAACTCTTTCAAGTTGCATCGTTTGCCCACTCCAAGACCGGGTCAGGTTTTGGG
TCTTGTCGGTACCAACGGTATTGGTAAGTCTACTGCATTGAAGATCTTGGCAGGTAAGCA
AAAGCCTAACCTTGGTCGTTTCGAAGATCCTCCAGAATGGCAAGAGATCATTAAATATTT
CCGTGGTTCTGAATTGCAGAACTATTTCACTAAGATGTTGGAAGATGATATCAAAGCTAT
CATCAAGCCACAATATGTGGATAACATTCCTCGTGCCATTAAGGGCCCCGTCCAAAAAGT
TGGCGAGTTGTTGAAATTGAGATTGGAGAAATCAAAAGATGATGCTAAGAGGTATATCGA
TATCTTACAGTTAAAGAATGTTTTGAACAGAGAAGTCTCTGCCCTTTCAGGTGGTGAATT
GCAAAGATTTGCTATCGGTATGTCTTGTGTTCAGGAAGCAGATGTTTATATGTTCGATGA
ACCTTCTTCTTATTTGGATGTTAAGCAACGTTTGAACGCTGCTTTAATTATCAGATCTCT
ATTGAATCCAACCACATACGTTATCTGTGTGGAGCACGATTTATCGGTGCTAGATTATTT
GTCGGATTTTGTTTGTATTATTTATGGTGTGCCTTCTGTTTATGGTGTTGTTACTTTACC
ATCTTCTGTCCGTGAAGGTATTAATATATTCTTAGATGGTCACATTCCGTCTGAAAATTT
GCGTTTCAGAACTGAAGCGCTACAATTCCGTATGGCTGATGCTGGTGATGAATTGGAAGC
CGATGCAAGCCGTGCATTCACTTACCCAGATATGAAACGTACACAAGGTGATTTCTCTCT
AACCGTTGAAGCAGGTGAATTCTCCGATTCTCAAATCTTGGTTATGATGGGTGAAAACGG
TACTGGTAAGACAACATTAATTAAACTTCTTGCAGGTGCTATTCCTGCTGATGATGGTCA
AGATATTCCTAAGTTGAACGTTTCAATGAAGCCCCAGAAGATTGCTCCAAAGTTCACTGG
TACTGTGCGTCAATTGTTCTTTAAGAGAATTAGAGCACAATTCTTGAACCCACAGTTCCA
AACTGATGTCGTTAAGCCTTTGAAAATCGATGATATCATTGATCAAGAAGTTCAGCATTT
GTCTGGTGGTGAATTACAGAGAGTGGCTATTGTGCTTTCTTTGGGTATGAATGCTGACAT
TTACTTGATTGATGAACCATCTGCCTACTTAGATTCTGAACAACGTATCATTTGTTCTAA
AGTTATCAGACGTTTCATCTTGCATAATAAGAAAACTGCATTCATCGTCGAGCACGATTT
TATCATGGCTACATATTTGGCCGATAAAGTCATCGTGTTCGATGGTATCCCATCTAAGCA
AGCTTTCGCTAGAGCTCCAGAAAGTTTGTTGACTGGTTGTAACAAATTCTTAAAGAACTT
GAACGTTACCTTCAGAAGAGATCCAACCTCTTTCAGACCAAGAATCAATAAATTAGACTC
CCAAATGGATAAAGAACAAAAGTCATCTGGTAACTATTTCTTCTTAGACCACAATGGTGT
TTAATCGCCTTACTAATGGCGATCGGGTATCCATTCTAATGTGTCTTTTTTGCTTATTTT
TTTGTCATTATTCATCATTCATCCTATCTAATTCTCATCATTTCTTATCTGTTGGCTGGT
TTTTAAGGTTATATTACAAATCATGAATCAATTCCAATTGATTGGAACGGCATAGTCCTC
GGCAATACCATTTTTGTGCATAAATGTTACTGTACAATAATTAATACATCTGTATAATAT
CTATAAATTATTTATTCTCCCAATTATCAACCAAAAATTTCGCGAGATATTGAATGCAAA
TCAAATAAAACAGGCCTCTTCAAAACGACACATACGAATCGTCCGTGTCCATCTCGCATA
AATAAATAAATAAATTTATTTATACATTAAGAGAGTTCCTACTATATTGGTTTCGAGTAA
GGTTTATTTTGAAAACAATTGACTTATCTGCCTGATTAGTCTAGAACTTGCAAAACCAAT
AGTAATAAATGTTACAACGAGTTGACTTACTATCAAACATAATGATGCAAATAGGAATCG
AGGACAGAATATTTTCCACACCATTAGGTGTCTTCTGAAATGCGTCACCCAAACAAAACT
GCTCAAACATAGAACACTGTTATATATCAACAAAGTACCGGAATTCGAAACAATTCTTGC
AAGAATTGTTTGTGGTTGTAAGACACTTGGCGGTTGCTTCCAAAGAGTTAATAAGGCCAC
GGAAAGCGCTACCAATATGAATGGCCCAAAGGTATTCAATACAATCCCAAGGTGTGTCCA
AGGAAAAATGATCTTTTCTGTTAAAATGAAACCCATATCCCATTGAACTGATGGAATTGT
CGCTTGATGCCCAGTACTGAAAAACTGTTGATACGCTAGTAAACCAAGGGCAACGGGTCC
GATTAAACTCTCTTTTACTTTGAGTAGGTCACATATTTCAATGATAGAAAGTAATTGGTT
GCACATTAAGAATATTGATAGTTGACCTAATGGCTTATTGAAAA
>RGYDA0091 Genomic segment corresponding to mRNA: XM_452983 Kluyveromyces lactis NRRL Y-1140, KLLA0C17534g predicted mRNA.
ATCTTCAAAGGTTGATCAGCAGCTTCAGATGCAGGTCTCGATGATGATGAAAATCCATTA
TCCGATGAGGAAAGGTTATTGAAAGTGACAATTCTTCTGGGAGATGATAAGTCAGATGCA
TTAATTTCGCCTCTTCTAGATCTAGAGTGTCTTCCCTCTCTTGCACTTGAGGATAGAGAG
GATGAATAGTTCAATAGATCAGATCTCAAATTGTTAGATCTTAAACCACTGCTACTAGGA
GCGGCGCGAGCCGTCTCTTGCGTGGCATTTGACGAAGACGAAGGATAGTGAAACGGAGAA
GAGCCTACGCCTCGGTCTTGAGATGCCTGGGAATCCTGTGTACCATGAGGAGCTGGAGAA
GAGCTAGGATCATAAAACAAATTTGGTGAACTTGGTTGTTGAGCTGGAGGTGAGGACATA
ATATTGTTAACCGTTTGTCTTCCTGTGTTCTATGGATATATACTGCCACTATTATCCAAA
TGCTAATTCAGCAATTTTATCAAACCTACTAAGCAGCTAAATAATCCTAGGTTCCCTGAT
ATATCACCTTTCAATTGATAATGTTATCTTGTTTGAGATGCTTTGAGTGAACTAAGTGAA
ACTCGTTAAGATTTTACACATTTTTGGTTACATAGTTACATTTCCTAAAGAAGAAAACAG
AACAAATTGAAATAAACAAGGTTCTAATGAGCCCTTGCCACCGTTGATAATACCATGGAT
CCACTCAGCTCAATGGTCAGTATCTTCGCCGATCAGAATTGGAGTTGCATTATTTGAAGA
GGGAACAATGATCACGTGATGTACAATTGTTCTGTTTTAAAAGAAATTAACCTTTAAAAT
GAAATAAAGTGGTAACAAGAACTCTGTCAGAGGCGAGAGATAAGCGAACCACTTTCGCCA
GTGTGACTCAATTCTTCTGCACAATATCATTATTCAACGTGAATTTATTGTACTTTCGTT
TAGTTGTGTTTTTGTCCCGTTTGGAAACTGGTAAGAAGTGATGAATCCCACTGTTAGTGA
TGAACGAGATCGGGCAGAGAGAATTAGACTCAGCATAATGGGGCCTCAAACGAGGTCCAG
TCGAATGAGCTATCGGATATCAAGGTTCAAGTCTACGCACACTCTGTACATACTATTACT
TGCTTCTTTGGCTGTATTGCAGTTTATTTCCATAGCATTTTTCGCAAAAGGGTTCCTTTT
AACAAGGACGGTGTTGGATAACGTTGCAGAACTTGATCCCCAGCTTCCCTTCGAAGCTAA
ATACGATAAGATGGTTTTACTAATAGTGGACGCATTGAGGTTTGATTTCGTTATTCCAGT
AGATGAAAATCATGCCAAGTACAACCCTAATTATCATAACAATTTGAAAGTTCTTTATGA
GACGGCCCATAACTCAACGGATTCTGTCTTGTTGAAGTTTTTGGCTGATCCTCCCACAAC
TACGCTACAAAGATTAAAGGGATTGACAACAGGTTCCTTGCCTACATTTATAGATGCAGG
ATCGAATTTCAATGGTGATGTGATCGATGAGGATAACTTAATAAAACAGCTTTATCTGCA
TAACAAGAAAATATTCTTTGCCGGTGATGACACTTGGGATGCCCTATTTAATCCGTATTT
GGCTCCAGAAAGTGTACCATATGAATCCTTGAACGTTTGGGATTTAGACACAGTCGATAA
TGGGGTTATTTCTTACTTAGAGGAGTATTATTTCAATGAAGAGAAACGGTCTGAATACGA
TATCTTGATCGGACATATGTTAGGAGTTGATCATGTCGGACATAAGTACGGTCCTAATCA
TTTTACCATGAAGGAAAAACAGCTTCAAGTTGATGAGCTATTGCGGAAAATTATAAGCAC
TGCAGATGATAACACGTTATACGTTGTTATGGGTGATCACGGTATGGACCACACAGGAAA
CCACGGTGGTGATTCGCAAGACGAGTTGGAAAGTGTCCTTTGGCTATACGCGAAGAATGC
CAACTGGAGTAAGGATTACGACAGTTATAATACTACAGATCTGGGTACTTCATATAAGCA
AATGAACCAGATTGACCTGGTGCCTACCCTCTCCTTACTATTGGGAATTCCAATTCCATT
CAATAATTTGGGTTGGCCGTTGGATGAAATTGCAAATGACCCTGAAGAATTAACGCTTTA
CCACAATATATGTCGGAACCAATTAGAGAAATATTTGAGCGTCAGTAACATAATCGGTGC
CACTGCTAGACGTGATGCGTTGATAAGCGTCGAGAACCACCCAGAGTTTCAACAAATGTT
CCTTGAAATTTGTAAAGATTTGTGGGCAAGATTTGATTTCACAAGTATATGCGTAGGAAT
AGCACTCATGGCTTTTTCTTTGATATTGTTACTCATTATAATCAAGTTGATACCTTCGAT
AGTTGTTGGCCAGATGGTTGGTGATTTCGTTGGTTGTGTCGTAGTCATTTCGGCAATATC
AAATGTCAGCTTCCAAGGTATCTACCAAGTGTTACATCAACCAGCATTTTTGGATAATTC
TCTTTGGTGCTCTGCTTTTGCTACTTCTGTTGGAATTATTTTGGGAGTGTTCATCCCTAT
ATTTGATCGCTATAGTGTCCAATGGTTATGTTTACGTTTGGTTGAAGAACTATCCGATTA
TTGGTCAAGAATAGCGACCTTATTCATCACATTGCACGCCCTTCTGTTTACCTCTAATTC
ATTTACCATTTGGGAAGATAGGATTGTCGCTTTCTTGCTAACCACTTTTGGTATGCTAAC
ATTATATGAATTCGCGTTCCTACCGCAAAGACACTCAACAGCTGCTATTTTATCTGGAGC
CGGAGAAAAACAAGGGACTTTATCCGGTAAATCTGTGGGCGAATCTAATTCAGATTCTTT
ACCGCTGGGCAGATTCGCAAGGATATTAGGTGGGTATCATTCTATTGTGTTGGTTCTATG
CACAAGACTCTCTTCCATGATTACTATTTGCCGTGAAGAACAAGGACCATATTGCACGCC
AACGTTTACTATCTCCAATAACTATTCATACTATACCATGTTGGGGTGTTTATTTTTAAT
TCCTGCAATCCCTTCTTGTATTAAGGGTTATTACAACGTATGCTCATCTTATCAAGCAGC
AGCACCGATCTGGATCGGGTTGATTCTAAAGGGTTCTTTGTTTGCGAGTTTCACATACTG
GTCTTTACTGACAATAGAAAATAAATTCGAAGATTTAGCATGGGACCTAACTATCTGGAA
ATATACTATATCTCGTATTATTGTCGGTATATCGTTAATTGCCTGTAATATTGGCTGGAT
GAAAGGGCCCCTATGTGTTAAACTAAACATCCATAATACAGACTTGAAATCTCAACAGGC
CACAATCTTAGGTTACTCTAACGTCTATGGATCCCAATACTTTCTATTGGTCATAAACTT
TTTGATGGCTATCATGCTTTTCAATAAGCCATTAGGTCAACTATCAATATTCTTAATGTG
CAACCAATTACTTTCTATCATTGAAATATGTGACCTACTCAAAGTAAAAGAGAGTTTAAT
CGGACCCGTTGCCCTTGGTTTACTAGCGTATCAACAGTTTTTCAGTACTGGGCATCAAGC
GACAATTCCATCAGTTCAATGGGATATGGGTTTCATTTTAACAGAAAAGATCATTTTTCC
TTGGACACACCTTGGGATTGTATTGAATACCTTTGGGCCATTCATATTGGTAGCGCTTTC
CGTGGCCTTATTAACTCTTTGGAAGCAACCGCCAAGTGTCTTACAACCACAAACAATTCT
TGCAAGAATTGTTTCGAATTCCGGTACTTTGTTGATATATAACAGTGTTCTATGTTTGAG
CAGTTTTGTTTGGGTGACGCATTTCAGAAGACACCTAATGGTGTGGAAAATATTCTGTCC
TCGATTCCTATTTGCATCATTATGTTTGATAGTAAGTCAACTCGTTGTAACATTTATTAC
TATTGGTTTTGCAAGTTCTAGACTAATCAGGCAGATAAGTCAATTGTTTTCAAAATAAAC
CTTACTCGAAACCAATATAGTAGGAACTCTCTTAATGTATAAATAAATTTATTTATTTAT
TTATGCGAGATGGACACGGACGATTCGTATGTGTCGTTTTGAAGAGGCCTGTTTTATTTG
ATTTGCATTCAATATCTCGCGAAATTTTTGGTTGATAATTGGGAGAATAAATAATTTATA
GATATTATACAGATGTATTAATTATTGTACAGTAACATTTATGCACAAAAATGGTATTGC
CGAGGACTATGCCGTTCCAATCAATTGGAATTGATTCATGATTTGTAATATAACCTTAAA
AACCAGCCAACAGATAAGAAATGATGAGAATTAGATAGGATGAATGATGAATAATGACAA
AAAAATAAGCAAAAAAGACACATTAGAATGGATACCCGATCGCCATTAGTAAGGCGATTA
AACACCATTGTGGTCTAAGAAGAAATAGTTACCAGATGACTTTTGTTCTTTATCCATTTG
GGAGTCTAATTTATTGATTCTTGGTCTGAAAGAGGTTGGATCTCTTCTGAAGGTAACGTT
CAAGTTCTTTAAGAATTTGTTACAACCAGTCAACAAACTTTCTGGAGCTCTAGCGAAAGC
TTGCTTAGATGGGATACCATCGAACACGATGACTTTATCGGCCAAATATGTAGCCATGAT
AAAATCGTGCTCGACGATGAATGCAGTTTTCTTATTATGCAAGATGAAACGTCTGATAAC
TTTAGAACAAATGATACGTTGTTCAGAATCTAAGTAGGCAGATGGTTCATCAATCAAGTA
AATGTCAGCATTCATACCCAAAGAAAGCACAATAGCCACTCTCTGTAATTCACCACCAGA
CAAATGCTGAACTTCTTGATCAATGATATCATCGATTTTCAAAGGCTTAACGACATCAGT
TTGGAACTGTGGGTTCAAGAATTGTGCTCTAATTCTCTTAAAGAACAATTGACGCACAGT
ACCAGTGAACTTTGGAGCAATCTTCTGGGGCTTCATTG
>RGYDA0092 Genomic segment corresponding to mRNA: XM_452982 Kluyveromyces lactis NRRL Y-1140, KLLA0C17512g predicted mRNA.
AACTTCAACAAGACAGAATCCGTTGAGTTATGGGCCGTCTCATAAAGAACTTTCAAATTG
TTATGATAATTAGGGTTGTACTTGGCATGATTTTCATCTACTGGAATAACGAAATCAAAC
CTCAATGCGTCCACTATTAGTAAAACCATCTTATCGTATTTAGCTTCGAAGGGAAGCTGG
GGATCAAGTTCTGCAACGTTATCCAACACCGTCCTTGTTAAAAGGAACCCTTTTGCGAAA
AATGCTATGGAAATAAACTGCAATACAGCCAAAGAAGCAAGTAATAGTATGTACAGAGTG
TGCGTAGACTTGAACCTTGATATCCGATAGCTCATTCGACTGGACCTCGTTTGAGGCCCC
ATTATGCTGAGTCTAATTCTCTCTGCCCGATCTCGTTCATCACTAACAGTGGGATTCATC
ACTTCTTACCAGTTTCCAAACGGGACAAAAACACAACTAAACGAAAGTACAATAAATTCA
CGTTGAATAATGATATTGTGCAGAAGAATTGAGTCACACTGGCGAAAGTGGTTCGCTTAT
CTCTCGCCTCTGACAGAGTTCTTGTTACCACTTTATTTCATTTTAAAGGTTAATTTCTTT
TAAAACAGAACAATTGTACATCACGTGATCATTGTTCCCTCTTCAAATAATGCAACTCCA
ATTCTGATCGGCGAAGATACTGACCATTGAGCTGAGTGGATCCATGGTATTATCAACGGT
GGCAAGGGCTCATTAGAACCTTGTTTATTTCAATTTGTTCTGTTTTCTTCTTTAGGAAAT
GTAACTATGTAACCAAAAATGTGTAAAATCTTAACGAGTTTCACTTAGTTCACTCAAAGC
ATCTCAAACAAGATAACATTATCAATTGAAAGGTGATATATCAGGGAACCTAGGATTATT
TAGCTGCTTAGTAGGTTTGATAAAATTGCTGAATTAGCATTTGGATAATAGTGGCAGTAT
ATATCCATAGAACACAGGAAGACAAACGGTTAACAATATTATGTCCTCACCTCCAGCTCA
ACAACCAAGTTCACCAAATTTGTTTTATGATCCTAGCTCTTCTCCAGCTCCTCATGGTAC
ACAGGATTCCCAGGCATCTCAAGACCGAGGCGTAGGCTCTTCTCCGTTTCACTATCCTTC
GTCTTCGTCAAATGCCACGCAAGAGACGGCTCGCGCCGCTCCTAGTAGCAGTGGTTTAAG
ATCTAACAATTTGAGATCTGATCTATTGAACTATTCATCCTCTCTATCCTCAAGTGCAAG
AGAGGGAAGACACTCTAGATCTAGAAGAGGCGAAATTAATGCATCTGACTTATCATCTCC
CAGAAGAATTGTCACTTTCAATAACCTTTCCTCATCGGATAATGGATTTTCATCATCATC
GAGACCTGCATCTGAAGCTGCTGATCAACCTTTGAAGATCATCTGGGGTACCAATGTTTC
GATCCAAGAGTGTGGTAACAGTTTCAGAGAATTTTTGATGTCTTTCAAGTTGAAATATAG
AAAGGAGCTAGATGATCAGGAGATTTTCATCAACGAAACAACAGACCAAGAGCTGTATTA
TGTGAATCAATTGAATCAAATGAGACAACTCGGTACTTCAAACTTGAACCTTGATATCAG
AAATTTACTGGCTTATAAACATACTGAAAAGTTGTTTCATCAGATTCTCTATTACCCTCA
AGAAATTATAGCTATTATGGATCAAACTGTTAAAGATTGTATGGTATCCTTAGCACTTGA
TAATGGGTTAGAGAGTTACTTGAATGAAATTGAATCGAAGTTGTTCAAAGTGAGACCATA
TAATGTGGAAACCAAAAAGGGTATGAGAGAGCTTAATCCTAATGATATTGATAAATTGGT
GAGTATCAAAGGTTTAGTTCTAAGATCCACACCTATTATCCCAGATATGAGTGTTGCATT
TTTCAAATGTAACGTATGCAATCATACTGTAGAAGTTGAGATCGATCGTGGTATTATTCA
AGAACCAGTGAGATGTCCCAGAGTGGTCTGTAATAGCCCAAACTCCATGGTTTTAGTTCA
CAATAGGTGCACTTTCCAAGACAGACAAGTGATAAAGTTACAAGAAACGCCTGATCTAGT
CCCTGATGGACAAACTCCACACTCTGTTTCCCTATGTGTATATGATGAGCTGGTTGATTC
GTGTCGTGCTGGTGATAGAATTGAGGTTTCAGGTATCTTTAGATCTATTCCAATCAGGTC
GAATCCAAAGCAAAGAGCCCTCAAATCTCTATACAAGACATACATCGATGTGGTTCATAT
CCAAAAGGTGGCTAAAGATAGAGTCGGTGTGGACACTTCTACTGTTGAACAACAACTCTT
GCAGAACCAGATTGATAATGTGGAAGAGATTAGAACTTTGAGTAGCGAAGACATTAGGAG
GATCAAAGAAACTGCTCGCCGATCGGATGTCTATGATGTTTTGTCACGTTCCATCGCACC
AAGTATTTACGAGTTAGATGACGTCAAGAAGGGAATCTTATTACAACTCTTTGGTGGTGC
TAATAAAACTTTCAAGAAAGGTGGAAGATATAGAGGTGACATTAATATTCTACTATGTGG
TGATCCTTCGACCTCTAAATCTCAAATTTTACAATATGTTCATAAGATTGCTCCTCGTGG
TGTTTACACTTCGGGTAAGGGTTCCTCTGCTGTTGGTTTAACTGCTTATGTTACAAGAGA
TGTGGATACTAAGCAACTGGTGTTGGAAAGTGGTGCTTTAGTTCTCTCTGACGGTGGTGT
GTGTTGTATTGATGAATTTGATAAGATGAACGATAATACTAGATCAGTATTACATGAAGT
TATGGAACAACAAACAATCTCTATTGCAAAAGCAGGTATTATTACAACTTTAAATGCTAG
AACTTCAATTCTGGCTAGTGCCAATCCTATCAACTCTAGGTACAATCCTAATCTTCCTGT
GACTGAAAATATTGATTTGCCGCCTCCATTATTATCAAGATTTGATCTCGTTTATCTAGT
GCTTGACAAGGTCAACGAAGCGTCTGATCGTGAACTCGCTAAGCATTTAACCAGTTTATA
CCTGGAAGACAGACCGGATTCTGTATCTCAAGGTGATATTCTACCAGTTGAATTCTTGAC
AGCCTACATCAACTATGCAAAACAAAACATTCACCCGGTAATAACTGAGTCAGCCAAGAC
TGAACTTGTGAGGGCATATGTCGGTATGAGAAAGATGGGTGATGACAGTAGATCAGATGA
AAAAAGAATTACCGCAACAACAAGACAGTTAGAAAGTATGATTAGACTTTCAGAAGCTCA
TGCTAAGATGAGGTTAAGTGAAAGAGTTGAACTTGAAGATGTGGAAGAAGCAGTGAGACT
GATAAAGTCTGCCATCAAAGATTACGCTACGGATCCTAAAACTGGTAAAATTGATATGAA
CCTTGTACAAACTGGTAAATCGGTTGTGCAAAGAAAATTGCTTGAAGACTTGGCGAGAGA
AATTTTAAAGATATTGACAGAAAGGACAACAGACACAATAAGTTTCAACGAACTAAGCAA
GCTTATAAACGAACAATCGCAAGATAAAGTGGAGAGTATCGAATTATCAAACGCTTTGAC
AAGATTGCAACAAGAAGACAAGGTAGTAATCTTAGGAGAAGGTCTAAGAAGATCAATTCG
TTTGAATGGCCGTGTATGAATAGATATTATCAAGTCTAGTTTTTCTGAGAAAGCCTCTAC
ATAGTTTGCAAAGGGCTAAATGAGAATAACGACCTTCCGCATGTTCTGCTTATATACATA
CGTTCTGTGTATATATCATCGTGAAAGTGTTTGACATTATAATAGCATATTTAGTTAGAG
TAGCCTAAAGAAAGGTCCCCCGAGATCCATCTGTTGATCATTTCCATAGTAGCTAGTGGT
TGATAATATGGAACCGTATGACCTGCTTCGAATACTCTGAGGAAAGTAAAGGGTCCGTGG
TTTTTGACCTCACCAAACTGGACGGATCCGTTCAAACTATACCATGGGTTTAAGGGTAAC
GTTTCATAGCTTATATGGTCCTTCCATGTGAGAGCATCGGTCCACGCCATATTACCCAAC
CAATTACATATGTAGTCTGTATCGCCGGCATATATCAAGACAGGAATGTTCAAATCAAGC
AGTTCGGTCACATATTGCTGGAATGGCCTGCTATTATCACCCGTCAGGAAGAAGTCGCTC
CCAACTGAAGTATTACATCCGTTATACGAGCTCACTTTCGTACCTAGAGCGTCTTGCACA
AATTCTTGGTTCAAGTAAGAGCGGATATATCCTAAGGTCTTCCAACAGAGCCCCGACTCT
GGATCTTCACAGGGACCTCTTATATCGCATGGATTCACAGCAGAATCGAAAGCAGGTTGA
ATCAATGATTTCCAGCAAAATGTAGAAGCAGATACGCACGCCAGGGTTAATTTGGTTTTA
GAGCAAAGACTGGTTAAACCTTTACAAGCCAAATTACTTACCGACATTGTACGGCACTTA
CTGGGATTTAATATAGCTGGATATCCACCTTCACCACAAGCCATCGGTTTAAAGTATTGA
TTCTGTACCAATGGATCTGTAAGCCCGTTACCTATCACAATTGATGAAAGATTGAACTTC
GTATCATCCTTATGAACACTGACAATTTCATGGGCAATTCTAGGAATGTAATGACCAGC
>RGYDA0094 Genomic segment corresponding to mRNA: XM_452980 Kluyveromyces lactis NRRL Y-1140, KLLA0C17468g predicted mRNA.
GCTTACCTCCGCAAGTAACGGCAGGACCCTGGAGTATTGGCTTTGCAAACGTGACATTCC
ATACCTTCTTGTCAAACCTCAAGAAACTAGATGGGTAGCATGAAGAACGGGTAGGTATTG
AAGAGTTCTCCGTACTTACGGAGAAACTTATATATATACAAATTGCAATTTGCAATTTGC
GGCTCGAAGCAGATTTATAGACATGTCTCGAGAGATTCGAATTACAGTTTCAGATTTTAA
AGGTAGAATATACTACTTCTATCTGATTTAAGAACCTTATAACTCTCATACTAACGACGT
CAGCCTGTAAGAATGCGGATTTTCCCTACAAGGCAAGTCTTATCGCCCCGGTCTCAATAG
GACTTTCCTGAGCCTGCTGAAGCTATCTCTATTTCTTGCAAAGACGCAACAAAAAGCAAC
AAAAAAACACACATTTATACGGCTTTTTTTTGTAATCTTTATGTTCAAATTTGCGCAAAG
ATGCGATACTTATCAGTTAAAGGGAGAAATAGATTTCAGGAAGCACAGATTACGAACCAG
CCTGGGGCTGATCAGGCAGATAAAGAGCTGTAATGTCAGTATCAAAGATTACCGCAACTG
ACGGCTAGTAAGATAGTAGGTTAGTATGGAAGGCAGTTGACTTTGGGGATATGCATATGT
AAGTTTCAGTTTTTTTTTTTTTTAGTTTATTTCGGGCCCCAAGCGATGAGATAGCGCATT
AATCTAAAGGTACAGAAGTCGATAAAGAGAGAATGCTCGTAGGCCGGCCTTTGATTTAAT
GAAGGTTCCCACATATAACCAATGAGATAGTATGCTGATATCCGGACACACTAGAGCACA
AGAAACTGAATAGGTTGATAAGACATTGAGTTGAGTCGGACAATGTTATAAAAAGGTTGG
ACTTAACATTAGAAACAGCACTGGAATCAGAATTTGAGATGCCCTTAGTTAAGAATAGTA
TATACTACCAAAAATCAAGCAAAAGCATAACTCAGTAAATATGGCAGTCATGGAAGCTCC
GCTGCCACAAGGCGCAGGTTATGCAGTTGTTGTAGGATTGGGTTTTGTCTTCGCTTTTGC
AATGATTTTGACCACATATGTGCTAAGACGTTATCAAAAGGAAATTATCACTGCTGAAGA
GTTCGCTACTGCCGGTAGATCAGTTAAGACTGGTTTAATTGCTGCCGCTGTTGTCAGTTC
ATGGACCTGGGCAGCCACTTTGTTGCAATCTACAACCATGGTTTATAAAGTCGGTATCTC
TGGTGGCTATTTCTATGCTGCAGGCGCAGGGTACCAAGTCATCTTATTCAGTGCATTGGC
AATTAAATGTAAGCAAAGGGCGCCAAATGCACACACTTATTTGGAAATTATCAAGGCCAG
ATACGGGACCATTGGGCATTTTTGTTACATGTTTTATGCTTTAGCGACTAACGTTTTGGT
CACTGCGATGCTTTTGACCGGTGGTTCTGCAGTTGTGTCAGATTTAACGGGGATGCACAC
TGTCGCCGCATGTTTCTTATTGCCAGTTGGTGTCGTATTGTATACGATCTTCGGTGGTAT
AAAAGCTACGTTCTTGACCGATTATGTTCATACGATCGTTATCATTGTAATTATCATGAT
TTTCGCATTCACAGTTTACGCCACGAATAGCCAACTTGGGTCTCCGAAGGCAGTGTACGA
TCTAGTTAGAGAAGCAGCCAAAGCACATCCAATCGAGGGTAATGCTGGTGGTGAGTATTT
GACAATGAGATCTCGTTCTGGTGGTATCTTCTTTGTTATAAACATTGTCGGTAACTTCGG
TACCGTTTTCTTGGATGCTGGTTACTGGAATAAAGCTATTTCTTCATCCCCGGCAGCAGC
TTTACCAGGTTACGTTCTTGGTGGGCTATCCTGGATCGCTATTCCAAATTTAATTTCCCT
TGCTATGGGTTTGGCCTGTGTGGCATTGGAATCTTCTCCAAACTTCCCAACTTATCCAGA
AAGGCTAACTGCAGAGCAAGTTAGTGCTGGTCTTGTGCTGCCAACTGCGGCTGTTACATT
ATTGGGTAAAGGTGGTGCTGTCGCTTCGTTGTTATTGGTTTTCATGGCTGTTACAAGTGC
CATGTCAGCTGAATTGATTGCCGTCTCATCTATCTTCACTTACGATATTTACAGATCTTA
TTTGAAACCAAAGGCCACAGGTAAACAATTAATATTCTCCTCTCACATCAGTTGTATCGT
ATTTGGTTTAATTATGAGTGGTTTCGCTACCGGTTTGTATTACGCAGGAATCAGTATGGG
TTATCTTTACGAGTTAATGGGTATCATTATTTCATCTGCAGTGATCCCTTGTGCGCTATC
ATTGTTTTGGGATGCCCAAAACTTAGTAGCAGTGGTAGCATCGCCAATTATCGGAACAAG
TCTTGCAATTATGTCCTGGTTAGTATGCACCAAATCCTTATACGGTGAAATCACCGTCAG
TACCACTTTTGAAGATGATCCAATGCTAACTGGTAACATTGTTGCTCTATTATCACCATT
GATTACGATACCATTGTTGACTTACATCTTCAAACCACAAAATTTCGACTGGGAGATCCT
TAAGACCATTACCAGAGCTGATGAAGAAGAAGAGTTACTTGAAGCCGAGGGAAACGAAGT
CTCTGTCTCTGATTCTGACAGTGTTGGTAACAATCAAGATGCCGAGAAATTGCAAGCTGT
GAAAACCGTGATAACAACTGTAGACGAAATCCCAAGAGAAACCATTGAAAGAATGGCTGA
AGAAGAGAGTCAGTATCTAAGCAGAGCTAGTAAGATTGCTGGATATTTGGCCATCTTTTT
CGCTATTTCATTTATGGTCCTATGGCCAATGCCAATGTATGGTACCGGATACATCTTCTC
TGAAAAGTTCTTTACCGGTTGGGTCTGTGTCCTAATCATTTGGATCTTCTTCACTGCATT
CTGTGTGTGCTGTTACCCACTATGGGAAGGAAGACACGGCATATATACCACGGTAAGAGG
TATATACTGGGATCTATCGGGTCAAACCTACAAATTAAGGGAATGGCAAGATGCTAACCC
ACGGGAAATGAAAGCTGTGCAATCTCAAATCATAGCAAAGATCGAATCAATCAGATCGGA
AACTAACAAAAGTAAAGTGAGGCAAAACTTGGACGATGTTATCGAACGTTGATGGAAGTC
ATCACCTTATAGTTTTTCTCATATAGTCATCCATAAACCATCTTAATTCTTTTAATTATG
ATAATAACTCTTAAAGACATCAATGGCCAGGGTAAAACGGGGTCACAGTAACCTTAACAG
AAACCCATAAGGCATACAGACCAGCCATGGAGTAAACCACCGCTATTCATAAGCTTTACA
AGAAGTGAAGTACTCTTCACTTACGTTTAAGTCAACGGTTCTCAAATATGATTGGCCGGA
TATTTCAAATGTCCGGGTAATACTGTTGATCTTTTCCCTCAAAATTTTCATTGAATTGAA
CCAAACATGAAGAGATATCGAACTAAAGCATCAAGTCAAGAGTCAATTGATAGAAGATTA
CAAGGTCTCACACTTCTAGCTTGGTTGGTTTAGTGTATTCAATAGATAAAAGTCGAGCAG
CAATGATTTCCAGAGTCCAATCTTTAGTTTCTTCTTTGACACACAAGACACAATCACTGT
TGACCAAGACCGTTTACTACGGTAAGGTTACTGCTGAATTATCCAAGCAGGTCTACACTA
AGGAAGGTCTACAGCCACCAAACTTCTCGGACTTTGAAATGGTCTACACCAGATTGTACA
GACAAGCTTTGGGTTATGCTGATAAGCCTCAACAAGTTGTTAACTTGTTGAAGAACATTG
AAAAGGACCAAGCCGTTAAGATCGGTGCTTTCGGCGTGCAATTGTTAGGTTTATACTCAT
TGGGTGAAATTATCGGTAGAAGAAAGGTTGTTGGTTACCGTAACTACTCTACTCACCACT
AAAAATGGAATTGATTGAGAGGCCGACCGTATCAATTTTAAAAGCATATTCAGTAACATA
CGAACGAAATTTTAACAACTACAAACAACACTATATTCATTTCCAGCCAAGAAAAAAACA
ACCTAAAAATAAAGCGACTTTTACTCTGGTTTCCCAGATGAAGTGTTAAAAGACTATATA
TATGTATCGTCTATATGTAATATACATACGGA
>RGYDA0095 Genomic segment corresponding to mRNA: XM_452979 Kluyveromyces lactis NRRL Y-1140, KLLA0C17446g predicted mRNA.
GAAGAAGAAGAGTTACTTGAAGCCGAGGGAAACGAAGTCTCTGTCTCTGATTCTGACAGT
GTTGGTAACAATCAAGATGCCGAGAAATTGCAAGCTGTGAAAACCGTGATAACAACTGTA
GACGAAATCCCAAGAGAAACCATTGAAAGAATGGCTGAAGAAGAGAGTCAGTATCTAAGC
AGAGCTAGTAAGATTGCTGGATATTTGGCCATCTTTTTCGCTATTTCATTTATGGTCCTA
TGGCCAATGCCAATGTATGGTACCGGATACATCTTCTCTGAAAAGTTCTTTACCGGTTGG
GTCTGTGTCCTAATCATTTGGATCTTCTTCACTGCATTCTGTGTGTGCTGTTACCCACTA
TGGGAAGGAAGACACGGCATATATACCACGGTAAGAGGTATATACTGGGATCTATCGGGT
CAAACCTACAAATTAAGGGAATGGCAAGATGCTAACCCACGGGAAATGAAAGCTGTGCAA
TCTCAAATCATAGCAAAGATCGAATCAATCAGATCGGAAACTAACAAAAGTAAAGTGAGG
CAAAACTTGGACGATGTTATCGAACGTTGATGGAAGTCATCACCTTATAGTTTTTCTCAT
ATAGTCATCCATAAACCATCTTAATTCTTTTAATTATGATAATAACTCTTAAAGACATCA
ATGGCCAGGGTAAAACGGGGTCACAGTAACCTTAACAGAAACCCATAAGGCATACAGACC
AGCCATGGAGTAAACCACCGCTATTCATAAGCTTTACAAGAAGTGAAGTACTCTTCACTT
ACGTTTAAGTCAACGGTTCTCAAATATGATTGGCCGGATATTTCAAATGTCCGGGTAATA
CTGTTGATCTTTTCCCTCAAAATTTTCATTGAATTGAACCAAACATGAAGAGATATCGAA
CTAAAGCATCAAGTCAAGAGTCAATTGATAGAAGATTACAAGGTCTCACACTTCTAGCTT
GGTTGGTTTAGTGTATTCAATAGATAAAAGTCGAGCAGCAATGATTTCCAGAGTCCAATC
TTTAGTTTCTTCTTTGACACACAAGACACAATCACTGTTGACCAAGACCGTTTACTACGG
TAAGGTTACTGCTGAATTATCCAAGCAGGTCTACACTAAGGAAGGTCTACAGCCACCAAA
CTTCTCGGACTTTGAAATGGTCTACACCAGATTGTACAGACAAGCTTTGGGTTATGCTGA
TAAGCCTCAACAAGTTGTTAACTTGTTGAAGAACATTGAAAAGGACCAAGCCGTTAAGAT
CGGTGCTTTCGGCGTGCAATTGTTAGGTTTATACTCATTGGGTGAAATTATCGGTAGAAG
AAAGGTTGTTGGTTACCGTAACTACTCTACTCACCACTAAAAATGGAATTGATTGAGAGG
CCGACCGTATCAATTTTAAAAGCATATTCAGTAACATACGAACGAAATTTTAACAACTAC
AAACAACACTATATTCATTTCCAGCCAAGAAAAAAACAACCTAAAAATAAAGCGACTTTT
ACTCTGGTTTCCCAGATGAAGTGTTAAAAGACTATATATATGTATCGTCTATATGTAATA
TACATACGGATTCTGCGACGCTTTAATTATATGTATATCATCATGACTTAATTCGAACAT
TTGATATTGGAAATAAGCAACAGGGGTTATCCTGAGGTTAGGTCGAATCGTTGCCAGCTT
CTTCCTCGGCATCCGATACAGAGAGTTTCCGTTTCTTTGAAGCTTCGATCATTTCTCTTC
TTTGTCTCTTTTTTTGTTTTACAACCTTAGGAACAGTACTGATTTGTTTCCTCTCCACAT
GACCCTTACCCTTTTTCAATGATTCCTTCTCTCTTTTGGACATGGAAGAAATCTTTTGCA
TCCACTCTGAGACTTCACATCCACTTTGCTTCATCACGTTTATTATTGGTTTAATTGCCA
AAGAATCTTGTTTCGTGTAAAAAGTAATGGCTTTACCGGATCTACCACCTCTACCTGTTC
TACCGATTCTATGCACATACGCCTGAGCTGATCTAGGAACATCATAATTGATGACCAGAT
TCACACCTTTGAAGTCGACACCACGAGCCAACACATCGGTACAGATCAAACACCAAAGGT
CTCCAGACTTGAATCTTTCGATAATTTTATCTCTTTGAACTTGAGTTCTTTCGGCATGGA
TCACGTCCACATTCAACTTGTCATATAGCAATTCATGGAACAATGCCTTGGCTCTTGTAA
TAGATTCCAAAAAGATGATTACTGGAGGTTTGAATTCACCTTCAAGAACCAATTGCCTGA
TGGCTATAAGTTTACCTTCCTCGTTACCACAGAATACTAATTGTTGATCAATGTTGATAT
TTGCTGCTTCTTTGTGACCG
>RGYDA0097 Genomic segment corresponding to mRNA: XM_452977 Kluyveromyces lactis NRRL Y-1140, KLLA0C17402g predicted mRNA.
CATTCCCTTGATAAGATTTACGTAACTTTAACGCATCTTGTTTCGTGATAATTTTCCCGG
ATAACTCAGTCTCGTCATCAGCATGATCTTCGTCTTCTTCTTGATTATCTTCTTGTACTT
CGTCTTCACCTTCACCTTTGGTTGACTCAGACTTTACCTTATTCATGATTTTCTTATTAC
GGAAAAAATCCAACTCCTTAGTCAATTGTTGTTCATCTCTAGCTGGTGTACTTGAGCTGC
CAGCTGTCTTACTCTTCTTTTCATTAGCCATGCTAAAGTCTGCAGACTGTGTTCTATTAG
AATCACCATTCTTCCTTATGCTAGCTCCACGAGTCAAGACTCTAAAGATATCCATGTTAA
TTAGCGGTGCTAGTATTGGCCTGTGAGAAGTTACTTAGTAATGAGAATAAATTCGATAGT
AAACCACTGTGAGTGATATAATCAATCTCTTACTACTCTCTCATCTCATCTCATCTCATC
TCATCGCCTACATCTAATTGCAGTTTTTTCAATTAAAATTGATCTTACTGAAGCGTTTCT
TTTCACAAAACTTAGGGTACAATAAGTGTAAAAATCGATATAAAAGTACTTCTCAAGGCA
TAAAGATGCAGCAAAGCTTACTTTAAGATACAGCTGGTATTAAGCCCTCATAATACCAGC
CCATAATGACCATATTCCCTTGATAACAGTACCTAATGCCTTGATATTGCATGTATTCCC
ATCATACAAGATAGCACTTAGACACAGCGATGACCTCGTTTGGAGTGATCTGAAAAATTT
TGAAAAATTTCAAAATTTGGATCGCTGCCTCGAGTCGAAAAACTACAAAGAAACAGTTTG
AATCGTAGTTAAAAGGACTAAACTGTTAGAATTAAGATTCAATAATTCTAATATTTGTGT
CCTGTGTAATTACAATCTGTTGATATTCGGTCGAGGAAGATTGAATTGTGAAAATACCAG
ACAGAAACCATTCAGACAGTATTTTTTTACTTCTGGAATAATGTCCTTAACCAAAATTGG
TCTTAACTTAAGCACAAAATTCGGCGTGCGTAATGGTTCTTATCTACACGTTGGGACTAG
GGTACGTGGTTTGAAAAGAGACCCAGTTGAGTCTTTGAAGAATCCACACGGTTTGCACTA
TGATTCTCTTGTCAAGGATGGCCATGTATCTACTGTTAAGCAAGGTTTGAATTTGGAAAA
ATATGGTATTGACTTGCCAGACGACATCATTACACAATGTTTGACTCACAAGTCGTTTGC
CCAAGGTATTAAACCATACAATCAGAAATTGTCTATTATCGGTGGTCATTTTGTGAAATA
TCAAGCTTGTCTTCATTCCTTGGGTCTACCTGTTTCTGAAAGGCAACTATCACAAAGCGT
ACAGTCTGAACCTGTTATTAACGGACTAAATTTCGGTATGCTTGGGAAGGGAAGTTCTAA
AATGTTAATATCCAAACAGAGTACGGCTGAATTTTTGCAAAGGAGAAACCTAGATAAATT
AGTGTTTTGGAACAAACGAGACACTCAAAAAAGTCACAAATATAACGGTGAGTATACCGT
GCTACAAACTGTGCTAAATTCTGTGGTCGGCAGTGTCTATCTATTGCACGGTCAAGACAA
GGCCACCGAATACGTGTTGCATGAACTATTCAGCGACAATAGTGATTCCCTAACGAAGAT
ATCTGAAAGTTTGTTAGCAAACAGGGATACGACCGAGAAGTTATAATATTATGTCTAATT
TTACACGACAGGAAAGAAAGAGAAATGGAATACACAATAGACTTCGACATCAATAAAAAG
CACTCGAGTGAATGGTCTCCATCGGAGTTGGGAAAGAGCTTTCAAAACTTGTATATATAT
ATTTCGAAACGGAAGTTTCAATCACAGCTCTTGGTCAATGTGGTGTTTTAATCTACTCTT
TCATCCCTGCTCAATTTCAACGTTTTATTATAATGAATTTACCAAAAGCATGAAAAGCAT
AACCTTTTAACGACACTCCATCGTCACACTTCAATTAAAAATGAACCTCGAAAGAAACGC
GCGCACTGTATATATCTCATGTATCTCTAGAAATATAGACGTACATAAATTTACAACTAA
ATCTATCATTAATTAAATGTTAACATACAAAATAAAAACAGATTAAGAAAAGTACATAAT
ACAATACATGTATATAAATACATATATAACTTCATAGAAGGGATGTTTTTTGCTGGTAAT
TTACTTGGAAAGCTTAGCATTTAAATACTCAATGTTGGTCTTAAGACTAGCTTCTTCCAC
AGTCTTTACCAATTCTTTGGTACACTTTGCTACATCAAATGCAATACCAGCTAAACGTTG
TTTGAAATGCTTATCTGCGAACTCTTCGTCCCCCTCGTGCGCTACTACAATACCGTCTGG
TTTAAGATGACAAAGTATGGTCATTCTACGACGACAGTCATCTAAACTCTGAACAACCCA
TGAACCATGTTCTTTCAATTGAGAATTACGGCTTTGGTTCATGGAAACACTTGTAGCTTC
CACCATTTGCCTTATTACTTGATTGATAGCATTTGATTCGGTTCTTAGTTCTCCAGCAGT
GGATTTAGGTAACTTAATACTGCTCAATAACGATTGAATTGTGTTTATAACATCCATTGT
CTGATATTCTAGGTATAGCAATAAGTCAGAAAGACTATTGTCAGGATTTTCAATGTCAAA
CGCATCAACGTCAAATTCAATGTCGT
>RGYDA0098 Genomic segment corresponding to mRNA: XM_452976 Kluyveromyces lactis NRRL Y-1140, KLLA0C17380g predicted mRNA.
ATACGTGAATACAGCCATTTTCTCCGGTATGGGATATTTCGGAGCTGCATTTTTCCTATG
GATGATTCGTGGGTATCTAATAGCTCGTGACAAGCTCGCCATGGTTGCAAAGACAGGTCA
CGACGATGGTGAATTGCATTTACACGTCACGATTCCGGAACTCTTGAAAGGTCTACTGAC
AATCGGACGACTACCAAGAAAAGTTTGATGTATATAATAGAAAAAGATATACTAAAACAA
AACCTAATAATATGCATGTATATTCTAGTATAATTCAATGCTATACTATAATTGCTCACA
CTCATTGTTGCAATGCTTTCGTAAGTGCGATGCTTAGCATACATTTTGCCCAAATCACCA
AGGTATTGGTATCCGAAGAGTTGTATTTCCAACAGAAATCGCTGCTTTAGCTCAGTTGGG
AGAGCGTATGACTGAAGTTCATAAGGTCCTGTGTTCGATCCACAGAAGCAGCATTTCTTT
TTTATTTTTTTTATCGATTCTCTTTTCTTCTCATCACGTGAAAGAAAACGCCAAACTTTC
AATAAAATTACGCGTTATCACGAAGAACGAGGTGTAGTAAGAACGCTTTTTTTCTTTTGG
CTGAAAAAACGATGAGTTCTTAGGTATGGAAATTGAAATATTGGAATTAGAATCTTGTTT
CAATTCGAATTAAACAGTGGATTAACTCTTCTTCATGAAAGAAAGTCAATTGTATAGAAT
CAAGTATTCATCATTACGAAATAAGTGCGAGTTGTTGTGAATCAGCGGTAGCGGTTTGGT
AAAGACGATACAAGTCTTAAAAGGAGAAGGCCGTCAATTATTTAAACTTGGGAAAGTATC
GAATTGAGTTATTTACAGACACACTGGTTTCTTCGATTTCACTTCCCTTTTTTGACCATT
ATACTTGAAACGAGTGTCCTCAGTGACAATTGCAATTGACATTAATACGTGTTCTTAATT
GACCATTGTTTGATAATTTGTTTTCATTTTACCGTTCCAAATGAAAGAGGGTGCTAAGGA
ACTGAAATATGCACAAAAAGTGCAGATCCATAATTATTATGTTGCTTTAAAACAATTCTT
TGAGGTTACCGGTGGTAGCCATGATAGATCAATGACATCGCGTGCTCAGAAAGCACGTTC
AAAGCTGTTAAAACTTTCTTCGTCACAGTTTTTCGAGTTGAGTACTGACGTCAGCGACGA
ATTGCAAAGACGAATTGATGAATCACAGCCACAACATGACTATTTAGTTCCTAATGAAAG
TTTCCATGCAAAGAGGAACCAGGCAAGACAAAAATTGGCGAACTTATCCAATGCGAGATT
TAATGATTTGGTCGATGATATTCTTTTCGAAATCAGAAGACGTGGGTTTGACACGTTACC
TGAACCAGAAGAAGCAGATTATCAGGAATTCCCAAATGCTGATACTGATGAAGATTTTAA
TTCGAATGACAAGGCAGAGGTCTCCTCTCCTGCATTACACGTACTTGATTCTAAGCCATC
GCCAATTGTACCTAGCAGTATAAATAATACGTCGGTGGAAAAATTACCAGAAGATGAGAA
TTCTGCACTTAATGCAACTTTGCAGACTTCTACAGTCATTCCAAAGACAGCATCAATCGA
CTGGAGTTCAGATGAAGAGGATCACAAACCAGAAGCTGATGAGAAGGAATTAGCTAGTGA
AGACAATGACGTTATTAAGATAGATAGAGCGTTTTCACTAAATCAGTCCCCGGTCATTAT
TCCAGATGAAACACAAAGCCCACCTCAACCTACAGCTTCCTCACCTGTGGGAAATAGAAG
TCCGATTTCCATAGATGACCATTTCACGTTCTCAGAGAGACCGTTATCACAATCCAGTGA
GGCTAGAACTCCATTGGCTCAAACTGCTGCCACTACAGCAATGGCTGCAAGTGCTGGGTT
GTCGCCTTTCACCAGTAATAAAAATAAAATGGGATCCTTGTCTCAATCGGTAGAACGTAA
CAAAGATCGTGATATAGAGCTATTAGTTCTGGAAGGGAATAAGTTGGACAGTACCATTAC
AACTTTGGAGAGAGAAAAATCAGAACTTTTGAATCAATTAGATGAATTGAAGACCAATAA
TCAACGATTAACAGAAGAAGTTCAGCAATTGAAACAGAATGCCGACCAATCAAGTACTAC
TAAAGCTCTAGATAGTAATTTCCAAAAGGGAATGTCCGAAATGACTACTCAACTAAATCA
ACTGTCAATAGAAAACGAAGAACTCAAACAAGAAAAACTAGAACTTCAGCTGCAATTGAA
AAATATACAGTCTCCAGTTAAATCGATTGACGGTAAATCAGGGAAGGATGCTGCCTATTG
GAAATCAAAGTATGAAGACGCTTTTGCTGAAAAACCTGTCAGAACAAGCTCTTCTTCTAT
GGCCCCCATTTCAAACAAGCAACTTTTCCCTGAAACTAGTATAATACCGTCAAATCTCAT
CGACGACTTGGATTCCAAGTTATCACAAATACTAAGCCTCATTGTGTCACCTGAACCTCC
AGTTTTGTTTTTATTCGAGAACATTGCTTCCATTTCAGAATATTGTTCAAAAATTTTAAC
TTTAGTTCACTCCCCAGATACAAAGACCATGAGACTAGTGTTAGAGAACACAATATCACA
TGCTATCACATCTGTGCGTTACTTCAGCAGCTATAAAACTCCATTATCAAGAGTTATTCT
TGAAAATTCTGTTTCAGAAATCTCATTTGCAATCTATGATTTGGTTAAGACGGTAAATGG
CGGATCCAATAACGATGAAATATTCACATCAAATAAATCTGGTGATCAACTGGATAGTCC
ACTTGGCCTCTCCATGCAAAATAGACAAACCTCGAATAACTTTGCTAAAGGTTTACACGA
GGGAAGTGTTTTAGACAAACCATCACTTCTTCCTTCTCGGGCTGATAGCGTTGAAATGTC
TCCGGTCAAACCTTTGAAAATTACCCAGAAAAAAAATACCGACGACGCGTCATCAAGGCC
TGTTTCAGTTAGAAAGCCCTCTGGAACTGGCTTATTTACAGCAATGCTTAATGGGGGTAT
GAAGAAAGATAACGCATCAAAGAAATCCAAGAATATATTGCAGTTAGAATTACCTCTGGA
TAACAATTCCAAATCGGAAAGCAATGCTCCTATAATCGAACGCAGAGAATTGAAGACCAT
TGATGCAATTAAGTCTGCTTCAGCCAGCAATTCACTTCTACCTACTTCGCCACTTGCCAA
AAAATCATCAGCAGTTGTTCCTTCTGACTTTAAAGACCCAAATCCTTTTGAGTTATCATC
TCCAGAAAAGGGAAAGCTATTGCAAAATATTAATTCTGACATATACAACAGCAATGATGA
AGAAACTGAAAGCGAAAGTGTAGAGGAGGAGGACGATGGGAATTCTACATATGAAGTGTT
AAGACAAACCATGAAGCAAAAGCATCTACAAGAAGAAAACGGAACCAACGAAGAAAAAAA
TTTGAAAGGAATTTTTTCGCCAGTGGTACATCCACAACCTATTGAAGTTTCAACAGAGGA
TGTCGACTTAAATGAGAAGTCATTCAATTTTGAATCTGAAGAAAATGCTAAATCTGAATC
TGAATCTGTACCTTCGATAACTGTAAACAAAAAGAATATAAAACTCGTTCCTATCCCTGC
CGTTACTCCAACTTTGAAACAAAAAGAGCCATCCCCATCACCTACTGCCGAATTGGTTAT
TTCTCCATTAAGGCCTATAGTAACTGCTTCTGATAATTCAAAAGTTAATGACGATCAGAA
GGCCGTCGATGCCAACAAAAGCGAGTCAGAAACTAAAGAAATCGCAGAACAATCAGAAAC
TGGTGAAACTGACGACGACATTGAATTTGACGTTGATGCGTTTGACATTGAAAATCCTGA
CAATAGTCTTTCTGACTTATTGCTATACCTAGAATATCAGACAATGGATGTTATAAACAC
AATTCAATCGTTATTGAGCAGTATTAAGTTACCTAAATCCACTGCTGGAGAACTAAGAAC
CGAATCAAATGCTATCAATCAAGTAATAAGGCAAATGGTGGAAGCTACAAGTGTTTCCAT
GAACCAAAGCCGTAATTCTCAATTGAAAGAACATGGTTCATGGGTTGTTCAGAGTTTAGA
TGACTGTCGTCGTAGAATGACCATACTTTGTCATCTTAAACCAGACGGTATTGTAGTAGC
GCACGAGGGGGACGAAGAGTTCGCAGATAAGCATTTCAAACAACGTTTAGCTGGTATTGC
ATTTGATGTAGCAAAGTGTACCAAAGAATTGGTAAAGACTGTGGAAGAAGCTAGTCTTAA
GACCAACATTGAGTATTTAAATGCTAAGCTTTCCAAGTAAATTACCAGCAAAAAACATCC
CTTCTATGAAGTTATATATGTATTTATATACATGTATTGTATTATGTACTTTTCTTAATC
TGTTTTTATTTTGTATGTTAACATTTAATTAATGATAGATTTAGTTGTAAATTTATGTAC
GTCTATATTTCTAGAGATACATGAGATATATACAGTGCGCGCGTTTCTTTCGAGGTTCAT
TTTTAATTGAAGTGTGACGATGGAGTGTCGTTAAAAGGTTATGCTTTTCATGCTTTTGGT
AAATTCATTATAATAAAACGTTGAAATTGAGCAGGGATGAAAGAGTAGATTAAAACACCA
CATTGACCAAGAGCTGTGATTGAAACTTCCGTTTCGAAATATATATATACAAGTTTTGAA
AGCTCTTTCCCAACTCCGATGGAGACCATTCACTCGAGTGCTTTTTATTGATGTCGAAGT
CTATTGTGTATTCCATTTCTCTTTCTTTCCTGTCGTGTAAAATTAGACATAATATTATAA
CTTCTCGGTCGTATCCCTGTTTGCTAACAAACTTTCAGATATCTTCGTTAGGGAATCACT
ATTGTCGCTGAATAGTTCATGCAACACGTATTCGGTGGCCTTGTCTTGACCGTGCAATAG
ATAGACACTGCCGACCACAGAATTTAGCACAGTTTGTAGCACGGTATACTCACCGTTATA
TTTGTGACTTTTTTGAGTGTCTCGTTTGTTCCAAAACACTAATTTATCTAGGTTTCTCCT
TTGCAAAAATTCAGCCGTACTCTGTTTGGATATTAACATTTTAGAACTTCCCTTCCCAAG
CATACCGAAATTTAGTCCGTTAATAACAGGTTCAGACTGTACGCTTTGTGATAGTTGCCT
TTCAGAAACAGGTAGACCCAAGGAATGAAGACAAGCTTGATATTTCACAAAATGACCACC
GATAATAGACAATTTCTGATTGTATGGTTTAATACCTTGGGCAAACGACTTGTGAGTCAA
ACATTGTGTAATGATGTCGT
>RGYDA0099 Genomic segment corresponding to mRNA: XM_452975 Kluyveromyces lactis NRRL Y-1140, KLLA0C17336g predicted mRNA.
CCCTCCCACTTACAACCCCCCCATATTATTTATTTCTAACTCTTCTTTTATCCATCGTTT
TTTGCACTTTCACATCTGCTCTTAGAGACCATTCAAATATTCCCTAAGATTTCAAAGATT
TGATATCATCAAATACAATTAAGAAAAAGATTGATTGAGAAGATACTAGTAGTAGTATAC
TAGAAAAACCAAAACCATAAAAACCCTTTAACGAAAAAAAAAATACCAACACACATTCTT
CATTTTATTATTATTCACCCTGTCTATCTCAACATTATCATTTTTTTTTCATATCATAAA
GTATCATATCATTCGTATTATCTCTCTATCTCTTTCTTTTTCTTTCCCTTAGTATCGGCT
TATCCGAGCTATACCATCGAACTTCACCAAAAACACGAAAAAGATGACATTACACACTTT
ATGCAGGATGTTAACCCACCTCTAATAACTTATTTATTTATTTTTGACGTTATGAAATAC
ACATACATGCTTATCTTAACTACTTCTTTTGACTCATACCAGTTTGTTGCCGCTTATGAC
GCATTCGGCCGCATCTTCTTAGTAACAGCCAGACAAAGAATTGTGACTCAGCGCATGATA
TCCAACTGAAAACAGGAAAGCGATGCTAGTAAAAGCACATATACCTTGCAGTATCTGCAG
CAGCAAAATATGCAGATTTTGTCGATTCGGAGCTATATGGAACTCCAACGGAACTATGTA
GATCTCCAAACTCATTACTTGGTTGCTAAAACTTTTTTTTTTTTCCCTTTCGGCCTATAT
AAAATGGTCGAAATTCATTGTACGATGCCCATCACATACGGCTAGTAAACAAACTTGCAT
GTAAAATCAAGCTTAAAGGTTAAAGTTAGCCAAGAAAAAGGAAGGTATCGAAGCACCAAA
GAGAAGTTCAATATTCGAACGAGCGTTAGCAAGGGTATGAACTGTAGTATTTGTGTACTT
CTTCGATAGGGTTTTTGTTTTTTTATTTGAGAGAGATAGGATGGTAGAAAAAGATCTGGA
AGTTAGCGACCAGAAGAGCAGAGAGAAAGATGCAGCATTTTATCAGGAAGAAGCTATGGT
GAATGAAACAGAAAAATATAATGAATCCGTGGATTATAACAAGATTCAAATTCCGGACGG
TGGATACGGCTGGGTTGTTTGTATGTGTTACTTTTTCCTTAACTTTTGTACGTGGGGTTC
CAATTCTGGGTTTGCCATTTATTTGTCATATTATCTAGAAAGTAATCGATTCCCAGGAGC
TACGAAATTGGATTTTGCTGCTATTGGTGGGTTAGCTTTTGGTGCTGGGTTAATATTTGC
ACCATTAATTAATTATTTTGTGATTAAGACCAGTGTGAAAACATCCATTGCTGTTGGGAT
TGTTTTGCAAGGTGCTGCGTTGTTGCTATGTGCATTTGCGACAAAATTATGGCAAGTGTT
TTTGACACAGGGTTTATTGGTATCGTTTGGGTTAGCATTCATTTCTATTCCGGCAACTAA
CATCATCTCTCCATGGTTTAGAAGAAAAAGGACGTTGGCTCTTGGGATCGGTGCGTCAGG
CTCAGGATTAGGTGGTATTCTTTTCAATTTGGCAATGCAAAGGATTGTCGAAGTGAAGTC
ATTGAAATGGGCATTGATCTCTCAATGTATTATCAATTCTGTGTTAAGTACCGTTGCTCT
ATTATTAATTAGAACAAGAGATAACGTTGTGCGTGAAACGGCTAAGGAAATGCCCAAATT
TTTTGAGTTATCCCTACTGAAGAACGCTGCTGTATGGTTCTTGATTTTTTACGTGAGTTG
CACAATGTTGGGATACGTTGTACTATTATATTCACTTAGTGCCTTCGCCGTATCCCTAGG
TTACTCACAGAAACAAGGTTCCATTGTCTCTTGCATGATCAGTGTTGGTGGATTTGTCTT
TCGACCAGCTGTTGGTCATGTTGCTGATAAATACGGGCCTGTAACTGTGGGGATCATAGT
TCATGCTATTGTTGGTATCATATGTCTTGCCATGTGGATCCCATGCAGAAATCTTGCCAC
TGCCATTGCATTCGGGCTCCTATCCGGTGCATTAATGGGTAGTATCTGGCCATTACAAAC
AAGTATCATTTCCAGAATCGGTGGTCTTAACAAGTTACCAGCCATTTATTCTTTCACCTG
GCCTTGTATCGGCATGATGTCCATTGTTTCCCCAATCATTGGTCTAAGACTACGTAGTAA
CGATCCAACAGTTGCCAACCAATACGTGAATACAGCCATTTTCTCCGGTATGGGATATTT
CGGAGCTGCATTTTTCCTATGGATGATTCGTGGGTATCTAATAGCTCGTGACAAGCTCGC
CATGGTTGCAAAGACAGGTCACGACGATGGTGAATTGCATTTACACGTCACGATTCCGGA
ACTCTTGAAAGGTCTACTGACAATCGGACGACTACCAAGAAAAGTTTGATGTATATAATA
GAAAAAGATATACTAAAACAAAACCTAATAATATGCATGTATATTCTAGTATAATTCAAT
GCTATACTATAATTGCTCACACTCATTGTTGCAATGCTTTCGTAAGTGCGATGCTTAGCA
TACATTTTGCCCAAATCACCAAGGTATTGGTATCCGAAGAGTTGTATTTCCAACAGAAAT
CGCTGCTTTAGCTCAGTTGGGAGAGCGTATGACTGAAGTTCATAAGGTCCTGTGTTCGAT
CCACAGAAGCAGCATTTCTTTTTTATTTTTTTTATCGATTCTCTTTTCTTCTCATCACGT
GAAAGAAAACGCCAAACTTTCAATAAAATTACGCGTTATCACGAAGAACGAGGTGTAGTA
AGAACGCTTTTTTTCTTTTGGCTGAAAAAACGATGAGTTCTTAGGTATGGAAATTGAAAT
ATTGGAATTAGAATCTTGTTTCAATTCGAATTAAACAGTGGATTAACTCTTCTTCATGAA
AGAAAGTCAATTGTATAGAATCAAGTATTCATCATTACGAAATAAGTGCGAGTTGTTGTG
AATCAGCGGTAGCGGTTTGGTAAAGACGATACAAGTCTTAAAAGGAGAAGGCCGTCAATT
ATTTAAACTTGGGAAAGTATCGAATTGAGTTATTTACAGACACACTGGTTTCTTCGATTT
CACTTCCCTTTTTTGACCATTATACTTGAAACGAGTGTCCTCAGTGACAATTGCAATTGA
CATTAATACGTGTTCTTAATTGACCATTGTTTGATAATTTGTTTTCATTTTACCGTTCCA
AATGAAAGAGGGTGCTAAGGAACTGAAATATGCACAAAAAGTGCAGATCCATAATTATTA
TGTTGCTTTAAAACAATTCTTTGAGGTTACCGGTGGTAGCCATGATAGATCAATGACATC
GCGTGCTCAGAAAGCACGTTCAAAGCTGTTAAAACTTTCTTCGTCACAGTTTTTCGAGTT
GAGTACTGACGTCAGCGACGAATTGCAAA
>RGYDA0101 Genomic segment corresponding to mRNA: XM_452973 Kluyveromyces lactis NRRL Y-1140, KLLA0C17292g predicted mRNA.
AGTTATTGATGTGAACTCATTTGAAAATGAGACAGATACATATCTTCTGTTTCTATCATC
CCGAGCGTACCAGTTGATTCAATATAACGGAACTCGATTGAAGACTTCAAAAGAGAATAA
ACTTCCGAAAAAATTCGGCGACGCAATGAGCTGTATCTTGCTTGGGCAGGATGTATTCCT
CATTGGATTCAGAAATGGTTCAGTAATGATTTTTGATACTGGCAACAATAATGGAGGGGG
CCCCAAGGCATATACATGGTTCAAATCGGATGGGCCTATAATTTCAATTACTCGAACAGC
AAATGAGCCCGAATCAGATTTACTCTTGTCAATTGGGAAATATCCATTTCAGAAACTTAT
TTTGCTGAATCATAGAGGTAAAATATTGGCAGAATTTCAAAGCAGGTACTCCAACTTATC
CAAGAACAAGGAAATACTCTCTATAATAAGAAATGAGGAATTGCATTGCGCCCTATACGG
GAAGCGATTAGAAACAGAAGTCGATATGTTCTCTTTGAACACACCAAACTTGAAGTTTCC
AGTGAATCTCAATTGGAATTGGGCGGGGTATGCAGAGATACTTGATATTTTACCATACAA
TCGTGAGGAAACCGTGCTTTTCCCTTTAGAAAAATGCTACATCAGAAAGCGATCCATCGC
CAACGTCATTTTCCACAAATACAATACATATGGGCTGGATTCTACTAGGGTTTTAATTCT
TATCAGAGACAACCATAACACTCTAGAAATCAAAGAGTACGTGTTTTAATCATCCCGATA
TATATATTTATCTACTTATGTATGGATGGGAATTAAGTGCTTATTCACGTGACAGATAAT
TTTATTTTCTGTCGCTGCAGAAACCTGTCGAGACTCAACACTCATGGAAAAAACCTTTAA
ATTCTAGCTTCAAGTAGCGAAACATACATTGAGAGGCTTCTATTGACACATTTTAGTAAG
GCAACAGCAGCAGCAATAAGCCAGCATATATTCTAAGAAGATGAGAGGCTTGAAAAGGTG
CGGAATCTCTTTGAGAGCACGTGCTTTGCAGAAGCTTTGTGAAGTCAATGGTTCAGAAGA
TCCACCTTTATCGAAACTCATAAATTCGTTGCCCATTGCTTATTCTTCCAATGTCTCGAA
GCTATACTCAATTCCATTAACTTTAAAAGAACTTGAGATAATTTTTGCTATTTGTGATAC
TTCCCCACAAGATCTGGAAACTGTTGAATCCATTATCGATAATTTGATAACACCGTACTT
TGTGGACTGTTCAAAACATAAATTTACTGATGTTGTAACAAGTAAATTCAAGAACAATGG
GTTCAAGAACCCATTAGAAGTATTGTGCCATAAGATGACATTTTTCTTATTGAGAGCTAG
TACCAAGTTTTCTAGTTTAACTGGTAAGGTGAACAGACTTTTCAGCGAGTATTTGAAAAC
TATACAATCCACACTATCGGTCAATGCTCTAGTGTCTTTCCTTGGCCATATGGAAGCAAT
GGCTGCCGGTATCCAAAAATCTGACAGAATCACTCAATTCCATTGGGAATTAGTGTTCCA
TTTGATCCAAATTTTGAACTCTGAGTTTTTGTTGAAGGCTGAAACGGTGTTGTCGCAATC
GGTATCAAATGATATTTTAGTTGACTATTTCGATAATCATCGTGAAATTTGTGCTCTGAG
ATTTGTCCATTTGTTGGCTAAGGTCCAGGTGAATCTGCTAACTGTTGTGTTTGATGTGAA
GAATCACGAAAACTTGTCCGAGTACCTATTGATAATCCAGGACCTTGAATACCAGGAAGA
AACAGGTAACGAAGAGTATGTGAAATTCAAACAAATCACCGTGGAAAACTCTAGAGAGTT
GAACAAAATTGCCTCTAACGCTGCTAAAATCATAACATTAGTTGACGATGGTGCTCCTTA
CATGAACTTGCAGACGTACAATACAGTTTCATTAGCATACAGGTGTAAAGTCAGCAACAT
GGAGATTCTCGCGTTCTCATTATTTATTGATGAACACGAAAGCGGTATGTTATCTACCAA
ATTGATCTCTATCTCCATTCAAGAAATTGAAACGTTACACGCCACCATTCGCTTAGAAAG
TCCTGAAGTTTTGAAAGCAATTGTTAATGTCGCATCGTTGATGAATTTCTTTACCGATAG
ATTATCGGCTCGGTTGCTGAATGTCTTCCCCTTGATTGTGTCTTCTCAACAGATCAGCAC
GGAATTAGTAACACAATTGTCTGCTAACTTTGCTATTGGTTTGAAGCCATTGAGCGAAGA
TGCTATTGTAGGCACTATTTACTCGCTTAATAATTTGTTGGCGGTGACAAAGGATGGCTC
CCCAGTTCCCCTATTGAAAGAGCGTAAGATGACAGTTTCCGATATGAATGAACTAGATAA
GATGTTCCCAAGACAAAGAAAGGCTAATACTTTCACTTCGTTAAATGATATGAGAGTTTA
CCTTGGCGCTGAGAATGACAACAGCAGCACTGCTTCCTTAGTCCTCAGCAAAGTGGCCGA
AGCAGAAGAAAAAACTTTGTTTGATACATCTAACACACATTATCATGATCAGTTATTCAA
AAATGCAGTCATGGCATGTGTTACAGTGGCCAGGTACTACGGTGATCAAGCTATTTCTGC
ATTGGCAATAACAATCCTAACTCAAAAGTTTAGGGCCCTTTCCACTAAATCCGACAGATT
GATCCTTGAAGGATTGGCTCACATTTTGCCATTTGTGGCGGATAATGAGTTCAGAATGCT
ATGCAAGTTTTACAACTCGGTTAGTTTACAATCCTTAAAGGAGGAAAACACAGACATACT
AGATGCGGTGTTGTCTGCTAGAGTGATCATTAGCAAAGAGCTCAAGAATGGTACAAAAGG
TGCTTCTTACATGTACTATTTGAGAAGCATTTTGGATATTATTGTCAGTAGGGGTGATGT
TGAGAAATTAGAACACCACAGGTCACACCATGAAATTTCCAAGGTCGCCGAACAAATCGC
CTTTTTCTTGAAACCATTGGCATTACTGTTACCAGTTCCTGGTGAAGATGTGTCTATCAG
AGATATCTTGGGAAAAGATGCTGTAACAACTTCCGCTTTCCGTAATATTTGGTTCAACAT
GGTTATTCATGGGTTCCATATCAAATCTGATATGGCATTGAAGTTCAGAAGGGAACTAGA
GATTATTGCATATAACTCCCCTCCTCTCGTATCGGATTTCCCTTCAAACAATAAGGAAAC
CACATTGGAAATGAATACTATTTTACGTCGTGGTTCATCTAATCATAACGTTAAGGCCCA
AAAGTCTTCAATTCAACATATCCTTTCCTCGAATGTTATCGCAACAAGAACTATTTCAAC
CACGAAAATCATGTTCTTAGCTGCATCGTTTTTCCTTGAAAGCATTCGTTGCGATATTGG
CGACTGTTCAACAATTTTGGAATATTTCTCAGATTCAACTATTGTTAATACTAATTTGGA
TAGATTCCTTGGACCAATCGCCATTAATTTGAATAATAAATATTTACAAACTGTTCCAAC
TGGCGATCTAAAGCTATTTTCCGCGAAAAAGAGTTCCGGTGAATTGAAGAAGATGTTCTT
AATGCTGACACATAGAGACCTCTTTCTTCAAGACTGCGCTTTCCAATGCTGTGATATCTT
TATCAAAAAGTTGCCTTCAAGCTTATGCCATCATGACTCACTTTATGCATTGTTGGATTC
ACTAAGCATGCTGTTTGATAGTGTATCTGATTTTGAGACAAGAAAGTACGATCCGAGATT
CGAGTTTACCTTGAGAACTAGTGGTATCAAAGTGTTGTTAACGGATTCTGAAGAGTGGAG
AAAATCCACTTTTGAAAGATTAGTTATTGCCGCTAGGGAATGGACCAAGATCTTATTACG
TACTTCTAATCAAGATGGTAAGATCTTACTACAGTCATATATTACCGACGTTACTGATTT
GCAGAACACCAACAGTGTAGAATATGGTGTTTCTTTTGCTCTTGAACTAGCAGGTACGAT
TTTATCTGCCGACCGTGAGCTATCAAAAATCGGTTATACCAACATAAACGTGAAACCAAA
CAGTTTGTCAGGATTCTTGTCACAACATGCATGGAGATCTAAAATTCTCACCGAAAGAAG
TACCATGTCTTCTCCTGAAGACATTAACACCGAACGTGTTAATTTGAAGAACAGTATTGT
GACGAAGTTAGTTGCCAATCAAGAGATAGACGATGTCTCCATTACGGACTTCTTAAGTCT
ATGCGGTGTCTTGCTTATTATGAGACGAGGCGAATCAGCGTCCCTAATTTATGACCTTGT
ATCTATTCCCTTCCAAACGTTCCACAGCAATACTATGAAAGTGGCTACAAATGTTTGGCT
TTCGTTCATCAAGGAGCGTAAAGATGTTGCACATTTGCTTGTCTCTGAAATCGCCACATT
TTGGTGTAAATCCATCAATGATAAGTTCGGGTTGTACAACCGTTCCATTGATAAGCAGGA
TGTTGAATTTGTGAAGATGGAATACAAACCTTATGATATGGATGCAATCAAAAAGGAAAA
TAAGAGAGTAAGTGGGGTGTTGAAGCCTCATTTACACGTAATTAGATTCTTTGCATCCCA
TTTCGAAGCTACCGTATACGAAAGTGATCATCTTTTGAAGTTATTCACCCATGTAGCGTA
TCATGGTGTTTCTAACCTAGAGCATGCTAGTTTACATCCATTTGCAAGAATGGTCCGTCA
TGAGCTAATTAGGTTTGCTATCTTAGTATTACTAGTCAATGAGAAGAAGAACACAAGCGA
CGTGAAAAAACTAGCTCAAGCGCTTGTCAAGGGTGCTTTGTCTTGGTTTAAAGTTCGTCC
AACTTGGCCACTAGGAGGCAATGAAGCAAAAATCAAGGCCGATTTAACTCTAATGGTTGA
TTTATATCAGCAATTCAAAAACCACTCCCAGTTATTAGTAAAGCATACTGGGAACTCTTA
CGTCCTATTGGAGTATTTCATGCTGAACGAGGTGTTCCTCTTGCGTACATGGTTAAAACC
ATTTGCTAAGCACGAAAATGAAGATCTAAAACTTCCAGCTGAACTAGTTTCACATGCCTT
CTCCTTGGATTGCAATTTAGCTGTGAATTTATGTGAACGATTCAACAATGAGACAAAATA
CACCGATAAGCTTGGTAAGCTCATTAGGAAGAACCCTGTGGACAGTTGTCATGTCCACAC
TGCGATGACGTATTTATTAAAAGAATGTGGCCCCGGAGCAACAGAGCATTCCGTCCCACA
TGAAGTTGTGTATTGGGTACCAGTCTCACCGTTATCATCGATCAACCTATTCTTACCACC
ATGGAATAGGAACAGATTCTTGTTGCAATACAATTTACGTGCATTGGAATCGCATGACGT
AGAGAACACATTCTTCTACGTACCTCAAATTGTTCAATGTCTAAGACACGACGAGGACCA
ATACGTAGCGAGATTCATTCTCGACACCGCGAAGATCAGTCTTCAATTCTCTCATCAAAT
CATTTGGAACATGTTAGCAAACGAGTACCAGGACGACGAGGCTACCATAGAGGATCCAAT
AAAGCCCACCCTGGAACACATTAGGGCAAAGATGATTGATACGTACGATGACGAGGCAAA
ACAATACTACGAGAGAGAATTCACCTTCTTCAACGATGTTACCAGCATTTCTGGTAAATT
GAAACCTTACATCAAGAAGACAAAGGCGGAGAAGAAAGCCAAAATTGACGAAGAGATGAG
TAAGATTGTAGTTCAGAAGGACGTCTACTTGCCAAGCAATCCAGATGGAATTGTCGTTGA
TATCGACAGAAAGAGCGGTAAGCCTTTACAATCGCATGCCAAGGCTCCCTTCATGGCCAC
GTTCAGAGTGAAAAAGGACGATTCTGAGGAGAAATGGCAGAGTGCCATTTTCAAAGTTGG
TGACGATTGTAGACAAGACGTGTTGGCGTTACAACTGATCTCTTTGTTCAGATCCATTTG
GTCACACATCGGACTAGACGTGTACGTCTTCCCCTACAGAGTCACTGCCACTGCACCAGG
GTGCGGTGTCATCGACGTCTTACCAGACTCCATATCAAGAGACATGTTAGGCCGTGAAGC
TGTGAATGGATTATACGAATATTTCATCAGTAAATTCGGTAACGAGAGTACCATTGAATT
CCAAAGAGCAAGAAACAACTTCGTGAAATCCTTAGCCGCTTACAGCGTCATCTCCTACCT
ACTACAATTCAAGGATAGACACAACGGTAATATCATGTACGACTCACAGGGCCATTGTCT
ACACATTGATTTCGGTTTTATATTCGATATCGTGCCTGGGGGAGTGAAATTCGAAGCCGT
GCCCTTCAAGCTAACAAAAGAGATGGTCAAAGTCATGGGCGGTAGCCAACACACCCAGGC
GTTCAGCCAATTCGAAGATCTATGCGTTGCAACTTTCCTAGGTATAAGACCCTACATGAA
CGTGATCATCGATGGAATAGTACCCATGCTAGAGAGCAGCTTACCCTGCTTTAAAGCACA
AAAGACAATCAAGAACTTGAGAAACAGGTTTGTTCCGGGTAAGTCTCCTCAGGAAGCCGC
CCAACATATGAGACAGTTGATCCGCCGGTCCTACGAATCGATGTTTACAAAGGGTTACGA
TGAGTTCCAAAGGTTGACGAACGGAATTCCATATTGAAGAGTGGAAAAAAAACAACAACA
ACAACAACAACAACAACCATGCCCGATCCTCGGGCATGGTCTCCATACCGTACCACTCTG
TTACCCTGCAAACCGAACTTCGGTCATCCCAAGTTCGGTAAACTATTTTACCTTTTCCGA
TCCTCGGCCTTGGTCCATATCTCCACCGCCCTCGCCCCCGAAACAAAAACAAAAGCAAGG
ATGTATGGAGAAACCGAAGCCGCTCTTCATCCTTTTTTGCCTCGCCCATCATCGGCCCCT
TCGACAAACGAGCGTAAAATGCCCACTGGCCAATCACAATCGGTCCTGGCCCCAGCTCAC
ATAATCACCCGTACGTACCATTCTAAGTATCTCACCACCCTTTAACCGCGCTGCGCAGAA
ACCCCCGCGCCCTTTCATTTCCTATCCTTTATTCCCCTTTAAAACTCCATTTATTCAGTC
GTTTCGACTCGTCCGCTACTGGCACTTCTACCGCTCGCTACTACAGCTTAGAACCATCAT
TTGGCTTTAACAGCTTTTGAAATTTTTTTTTTTTTTCTCCCTCTCTGGTTTATTCTGGTT
TCATTATTTTTTACAGGCTTTCCTGTTTCAATCCCTCAGTGAATGATCAAATGGATCAAA
TGATGACTGTAAAAACAGTGGGCAAAGCATTATACCGTGATGTAATTTTTAGTTTTTTAA
TTAATACTGGCTAAATGTGTTGAAGATTTTGGCATTATATATATAATATAGCATTATCGG
TTTGTTAGATTCTTCTTTTCCTTGGAGTTATTCAATTTGTTTCTGTATTTATTAGGTTCA
GCGGTTTTTTTTTAGTATTTTCAGTTTTTAATAGTATTACATCTATCAAGGATTAAACCC
CGCTTAAACTGCACTGAGATAATGTTGTCTGCTCGTGTTGCCTTGAAGAAGCAAGGAGTC
GTTAGACAAGGAGTCATCAGACACTTGGCTACCGGAGTCTCTAGTACTATGACTAGAGAC
TCTAAAGTTCATCAAAA
>RGYDA0102 Genomic segment corresponding to mRNA: XM_452972 Kluyveromyces lactis NRRL Y-1140, KLLA0C17270g predicted mRNA.
CTCTTAAGCTGTGGTTCACCTTATTTTCGAACCGTAATGGATCTTCAATTAACGTCTTTG
CTGCATCTTTATTCAAGGGATCCCTACCATTTGGTTCATGGAATAGGAAAAGTATCCCGA
TGATGATACTTTGAATATCTAATGCTGGTGTCCAGTCCTCTCTAAGGAGATTCAAACACA
CGTTCCCATCTATATCGATATTAGGATGGTATATCCTATGCATGCATTTCACCACTGGTG
GTTCCATCGGGTAAGTATCCTTAATGAATACATTGAAGTAATATGTCCCACCAGCATAGT
AGCCGATATCTGGCTTAATTGCCAGATTGACCCTCATTGGATTCTCATCTAAATATGTAG
TATATTCACATATCTGTTCTGAGAGATCGATGTTCTCTAAATCCTTCTTAAGTCTTATCA
ATGATGGCTTGATGACTTGTGGTGTAGTTTCTTGTCCCTGCCCTTCCTTAGCTTTCGCCT
TGGCCTCTGCTAGAGCTCGAAGTTTGAGCATTGATTATGAAAATTGATAATTTGAAGTTG
ATACAGAGTGGTACCAGTTTATATCCGTTGTACGAAGCCTGCCCTTTATTCAAATAAAAA
GGTTTCTTCTGGGATCAGTAGTTCTTTCTCAAATTTGGATTTTTCATTGCATACCGAAAT
ACATATAACTACTATCAAAACGTAAAAGGTCGACAAGGAAAGAGGACGAAAGAAGCTACG
GTTATCTAATTGCTCACTGGTCACCATAAGGGCCACCAGATTCATATTACAAAGAACAGT
ATCTGTTCACGCAACAACTGAAATATTGATGCGTTTCCCTTAAAAAGGACTAATCTTCCT
AAGCGTTATAACTGAAATATTCGCATCTAACTGAATATTGAAAATAAGGTTTGATCCCAA
TGTGATGAGCTTTGAAGAAAAAGGAAGATATAGTAGAGATAGCCCACTCCCTAGTGAAGC
AGGACCTTCACTTGGTGGTGACCATCCAAATATTTTATAGATGAGCGTGCCGCAGTTGCC
AGGTTTGACATATGATCCTGTAAGGAAGAGATATTTCAAAGAACAAGCTGGTGATAGAAA
GAACAAAAAGGAATCAAAGTTGCCAGATGGTCTTAACAGGTCAGTGGCACACAAAGAGTA
CGTGAAATGCGTAGATGCACTCATAGAAGGCCATCCACTACCGCGTCCCGAATGGTTCAG
GTTTCAGAATAAAACACTTCAACTGGCGACTACGTACACTTTGCCCTCATTCATCTCTCA
GCAGGGGCCCAGTGAAATCCAAATGGGACGAACTGGTCACTCCATTATACTGAACGATGC
AAGTTTCCGTCTCTTTGAATTATCTATCGATGAGTCTGATGATTCCTTCAAAGTTTCATT
TAATAGAGACTCATCCGCCCATGAAACGGTAACGTACTTCAAAACATGCGACCAATTTAC
CATCAGTATAAACCGCTTCAATGATTTCAATTTCAACACAGAGAAAATAATGGCAGGAGG
AAAGTTGAAACTACCTGAAGTTATTGATGTGAACTCATTTGAAAATGAGACAGATACATA
TCTTCTGTTTCTATCATCCCGAGCGTACCAGTTGATTCAATATAACGGAACTCGATTGAA
GACTTCAAAAGAGAATAAACTTCCGAAAAAATTCGGCGACGCAATGAGCTGTATCTTGCT
TGGGCAGGATGTATTCCTCATTGGATTCAGAAATGGTTCAGTAATGATTTTTGATACTGG
CAACAATAATGGAGGGGGCCCCAAGGCATATACATGGTTCAAATCGGATGGGCCTATAAT
TTCAATTACTCGAACAGCAAATGAGCCCGAATCAGATTTACTCTTGTCAATTGGGAAATA
TCCATTTCAGAAACTTATTTTGCTGAATCATAGAGGTAAAATATTGGCAGAATTTCAAAG
CAGGTACTCCAACTTATCCAAGAACAAGGAAATACTCTCTATAATAAGAAATGAGGAATT
GCATTGCGCCCTATACGGGAAGCGATTAGAAACAGAAGTCGATATGTTCTCTTTGAACAC
ACCAAACTTGAAGTTTCCAGTGAATCTCAATTGGAATTGGGCGGGGTATGCAGAGATACT
TGATATTTTACCATACAATCGTGAGGAAACCGTGCTTTTCCCTTTAGAAAAATGCTACAT
CAGAAAGCGATCCATCGCCAACGTCATTTTCCACAAATACAATACATATGGGCTGGATTC
TACTAGGGTTTTAATTCTTATCAGAGACAACCATAACACTCTAGAAATCAAAGAGTACGT
GTTTTAATCATCCCGATATATATATTTATCTACTTATGTATGGATGGGAATTAAGTGCTT
ATTCACGTGACAGATAATTTTATTTTCTGTCGCTGCAGAAACCTGTCGAGACTCAACACT
CATGGAAAAAACCTTTAAATTCTAGCTTCAAGTAGCGAAACATACATTGAGAGGCTTCTA
TTGACACATTTTAGTAAGGCAACAGCAGCAGCAATAAGCCAGCATATATTCTAAGAAGAT
GAGAGGCTTGAAAAGGTGCGGAATCTCTTTGAGAGCACGTGCTTTGCAGAAGCTTTGTGA
AGTCAATGGTTCAGAAGATCCACCTTTATCGAAACTCATAAATTCGTTGCCCATTGCTTA
TTCTTCCAATGTCTCGAAGCTATACTCAATTCCATTAACTTTAAAAGAACTTGAGATAAT
TTTTGCTATTTGTGATACTTCCCCACAAGATCTGGAAACTGTTGAATCCATTATCGATAA
TTTGATAACACCGTACTTTGTGGACTGTTCAAAACATAAATTTACTGATGTTGTAACAAG
TAAATTCAAGAACAATGGGTTCAAGAACCCATTAGAAGTATTGTGCCATAAGATGACATT
TTTCTTATTGAGAGCTAGTACCAAGTTTTCTAGTTTAACTGGTAAGGTGAACAGACTTTT
CAGCGAGTATTTGAAAACTATACAATCCACACTATCGGTCAATGCTCTAGTGTCTTTCCT
TGGCCATATGGAAGCAATGGCTGCCGGTATCCAAAAATCTGACAGAATCACTCAATTCCA
TTGGGAATTAGTGTTCCATTTGATCCAAATTTTGAACTCTGAGTTTTTGTTGAAGGCTGA
AACGGTGTTGTCGCAATCGGTATCAAATGATATTTTAGTTGACTATTTCGATAATCATCG
TGAAATTTGTGCTCTGAGATTTGTCCATTTGTTGGCTAAGGTCCAGGTGAATCTGCTAAC
TGTTGTGTTTGATGTGAAGAATCACGAAAACTTGTCCGAGTACCTAT
>RGYDA0103 Genomic segment corresponding to mRNA: XM_452971 Kluyveromyces lactis NRRL Y-1140, KLLA0C17248g predicted mRNA.
GTTTCAACTTTCCTCCTGCCATTATTTTCTCTGTGTTGAAATTGAAATCATTGAAGCGGT
TTATACTGATGGTAAATTGGTCGCATGTTTTGAAGTACGTTACCGTTTCATGGGCGGATG
AGTCTCTATTAAATGAAACTTTGAAGGAATCATCAGACTCATCGATAGATAATTCAAAGA
GACGGAAACTTGCATCGTTCAGTATAATGGAGTGACCAGTTCGTCCCATTTGGATTTCAC
TGGGCCCCTGCTGAGAGATGAATGAGGGCAAAGTGTACGTAGTCGCCAGTTGAAGTGTTT
TATTCTGAAACCTGAACCATTCGGGACGCGGTAGTGGATGGCCTTCTATGAGTGCATCTA
CGCATTTCACGTACTCTTTGTGTGCCACTGACCTGTTAAGACCATCTGGCAACTTTGATT
CCTTTTTGTTCTTTCTATCACCAGCTTGTTCTTTGAAATATCTCTTCCTTACAGGATCAT
ATGTCAAACCTGGCAACTGCGGCACGCTCATCTATAAAATATTTGGATGGTCACCACCAA
GTGAAGGTCCTGCTTCACTAGGGAGTGGGCTATCTCTACTATATCTTCCTTTTTCTTCAA
AGCTCATCACATTGGGATCAAACCTTATTTTCAATATTCAGTTAGATGCGAATATTTCAG
TTATAACGCTTAGGAAGATTAGTCCTTTTTAAGGGAAACGCATCAATATTTCAGTTGTTG
CGTGAACAGATACTGTTCTTTGTAATATGAATCTGGTGGCCCTTATGGTGACCAGTGAGC
AATTAGATAACCGTAGCTTCTTTCGTCCTCTTTCCTTGTCGACCTTTTACGTTTTGATAG
TAGTTATATGTATTTCGGTATGCAATGAAAAATCCAAATTTGAGAAAGAACTACTGATCC
CAGAAGAAACCTTTTTATTTGAATAAAGGGCAGGCTTCGTACAACGGATATAAACTGGTA
CCACTCTGTATCAACTTCAAATTATCAATTTTCATAATCAATGCTCAAACTTCGAGCTCT
AGCAGAGGCCAAGGCGAAAGCTAAGGAAGGGCAGGGACAAGAAACTACACCACAAGTCAT
CAAGCCATCATTGATAAGACTTAAGAAGGATTTAGAGAACATCGATCTCTCAGAACAGAT
ATGTGAATATACTACATATTTAGATGAGAATCCAATGAGGGTCAATCTGGCAATTAAGCC
AGATATCGGCTACTATGCTGGTGGGACATATTACTTCAATGTATTCATTAAGGATACTTA
CCCGATGGAACCACCAGTGGTGAAATGCATGCATAGGATATACCATCCTAATATCGATAT
AGATGGGAACGTGTGTTTGAATCTCCTTAGAGAGGACTGGACACCAGCATTAGATATTCA
AAGTATCATCATCGGGATACTTTTCCTATTCCATGAACCAAATGGTAGGGATCCCTTGAA
TAAAGATGCAGCAAAGACGTTAATTGAAGATCCATTACGGTTCGAAAATAAGGTGAACCA
CAGCTTAAGAGGGAACAATATAGATGGAGTTTGGTATGATAAAATAATTTATTAATAGTT
AAAATTATAATGTAATGACACATTTTTGTTCAACCAGAAAAGAGAAAGATATTCATTGCA
TTGTCTAACCTAAAAGAGAAGAGAGCATACACAGTATAGAAAAGTGAGTGAGTGATAGTA
ATTATATATAAGTAGGCGTGTGTGCGTGTGATTATTACTCAGACTCCGATTCTCAAGTAA
TAAAAAGGGGGAGGGTAAAAAAGAGTGTGATATGGGTAATATACCACATTAGCATAAAAT
AAGGTTCGAAGGAAAAAATTGACGGACTTCATCATCATAAAACAGATGTAAAGAAAAGTT
ACTTTATTCTTCCAAAAGCCAGTTTCGAAAGAACGCCGTAATTAAAAATCCAATTAAAAG
AACAATGCGAAAACTTCTTCATCAGCTAAATAACGGTGTGAAACGAGTGTCAAATTTTAA
CCCAGAGAAGTGAAAGCTTTATGATTTGTGTAGAGGTAGCAGTCATAAGCAGAGAGGAAA
ATCTTATACTCTCACGTGATCAGAAACAGTAGCCACTTCATCGGAGTCCGAACTGATAAC
AGTTGGTCTTTGATCTTTTATGTCAGCTTTCAAAGCCAAAGCATAGCTGTATGCGTTAAC
GGATGGTTGTGTCTTGTATTGTAAACCCAAAGTATGTAGTTGTTTTGGGAAAGTTGTAGA
TTTGATGGTTTTCTTTGGAATGTAGCACTTAGAAGAAGTGTTTAACAATTTAATAGAGTT
GGTGAACATTTTTTCTTGATAGTTTTGTGTGTAAGTGATGCTTTTTGATGAAATCTGTTG
CTATTCAATAGACTTTTGATTGATGAGGTGGGAGTGAATATAATATACAATATAAAAGAA
CAACAGATGACATCCATAAGTTACAAGACACTCAACTATGAACCAGCTCCTTATATATAT
TTTTCCTTGAACCAAAGATCCCACATGTTCTTTCCAGGTTTCAAGGGCCATTGGCCGTAA
CCTGATTTTGTAAATAGATAAGGGACATTGGCCGT
>RGYDA0104 Genomic segment corresponding to mRNA: XM_452970 Kluyveromyces lactis NRRL Y-1140, KLLA0C17226g predicted mRNA.
TATGAGTAGTTACGTTACGTGATTATCTCTGATCCACTTTTTTTTTTTTCTCTTTCTGTC
CTTTTTGGCTTTTCATAGTGTCGTTTAAACGGTTTCTTCCCCATTCATCCGCGCTTCCTG
AAACTTTTTAGTGTAGGGTCTGGGTGTTTCACTACTTCGTCCGTCCAATATCCGGGTAAC
AAGAATCCCTGCCATGTTTTCTTGACACAATTTGTCCTATAAAGGAAAAAGGAGACCGGC
CGATTAACATAGCTGCTACAGGCTGGTCTGAGAGGAAGCCAGGTTCCACCCCCCATTTTC
CGGACTTGAAACTCTTTACAGCCGCTGGAAGTTCGATAAGTAGCCCCACGTTATTTCCCC
TATCTGTTGGCCTTATTCTCGTTTACTGTACTATGTCAACATATAGAACAATGTTCACTG
GGACAACAGTAGAACTCACCGTTGTTTCTGTGGAAACTGGTTCCACTCCCCCCGGTTCTA
GAACCGTTTTCAATTTTTCAGCCACACCATGCGGTATATATGATTCTAATTGATTTCATT
GGTCAATGAGAGTATGTTACAGGACCAAAGTACGTTGAATAGTGTTCTGAGTCAGAGTGT
CGTTTTTCTTAAGTTGTTTTGAGGATGAATGGACTTTCAAATAGGGATCAATGGGGAGGC
TGTAGAAACTGAAATCTCAAAACAGAAAAAATAAAGCTTGAATTCTGTGTTTCCGGGTAA
CAGCGAATGCTTTTGGTGGTTCTGTCGTGTATCCGGGTAATATACTGTCGCGCGTCAGTT
CAGTTTCCAAATGTATTGAAACTGTCACAAAAGATAATATGACAGCAGCGAAATATTACT
AGCCGATACATCGATCTACAGTGTTTAAATCACCAGCATAAATGGTATTTACGTCCACTA
ACGACCTTTTTTTTACTCCAATATTACATGTTTAAATAGCAGCAGTACAACCCTGCATAA
CAATTTACTTAACTTTATCACCAAGTAAGTGTATATCAAGATGGTCTCGACACTCATTTT
ACTACAATGTTCCGTTGTCTCAATAGCGACTGCATATGCAGCCGTTATTGATACTTCGAA
TAAGGATCCACTATCTGTAGCTAAAGACAACGGTTTGGCTATAGAACAAGAGTTTAGGTT
CCCGATTGGGAGATCACCAAGATCTCAGGCGAAAACTCCATTCCCTGAGTGGTTAACTGC
CTTCACAGGTTTAACTGAATGGCCAGGTTCCAATCCACCTTACATTCCGTTGGATTTCAT
TGATTTCGACAAGATTGAGAAATGGGAACCGTACAAAGAGGGTAGATGTAACGTGAACCC
GAGGGAATCGTGCTCTTTTGATTGTCACAAATGTGTTGAACCCGATGATGTTCATTCTTG
TGAGAAACTATCTCAAACTTTCGATGATGGGCCATCTCATCATACTTTAACACTATTAGA
TCATTTGAAGCACAAGACTACTTTTTTCACCCTTGGTATGAACGTTGTGGATCATCCGGA
AATATACCGTAAGATCATGGAAAAGGACCATTTGATTGGTACACATACTTGGTCACATCC
TTTCTTACCAAGTTTAACCAATGAAGAAATTATTGCTCAATTAGAATGGTCTATATGGGC
CATGAACGCGACCGGAAACCATTTGCCGAAATGGTTTAGACCTCCTTATGGGGGGATCGA
CAACAGGGTTCGTTCCATTGCAAGACAGTTTGGATTACAATCGGTGCTTTGGGATCATGA
TACTTTGGATTGGTTGACCGTCTCTAATCCTTTCCTAAGATCCGAATCTGATATTTTGAA
TGATGTCAAATTATGGGAACGCACCTCTTCCGGTTTGATCCTTGAACATGATGGTAACAG
GAAAACCGTTGACATTGCAATGAAGATAGATAACATCATTGGGGATGACCAGATGACCGC
TGCGGAGTGTTTCAACGGAATCAATTACATTAAGGAGTTCGACATTTGAACCAGGAAAAA
GAGAAAGCAGAAATAAGATTGTGTTATGATTGTTACAACTTTATATGTAAACTATAGTAT
ATATTTAGATATAAACTATCATTTCAATGATAGCAATAACCTTTTTTCATCATTACTATC
CAATTGCAATAACGTCGTAACAACGGGTAATAACTGATCACGCTGATCTCTGTGTTCTAA
GAATCCAAGTAACACGTTTTTTATGTATGCAATCTTTTCATTAATCTCTGATTGTGTTGA
ACTTATTGGTGATGAAATAGTGTCCTGTACAATAGAACCTGACCTTGATGGATGTGGGCT
ACTTCTTGCAGATTTGGGTTCTAAGTCCTTAGTTTTACTGATTTGTAACGATAAGTTTTT
ATAGTTCTTACTCAATCTATCAAATTTTTTGTTCAAATCATTATTTAGTTCTTTGAGTTC
AACGTTAGTGTTCATAATCTCCCTTTGTTTCTTTTCACTCTTTACAAGAGCTTCCTTTAA
TGATTTAACGATTGAATCAAGTTCAGACGTGTCTTCTTGGCTAACATTGTTTGACCTCTT
CATTCTTTCAAAAGTGGATTTCAACTCCTCAATCTCGGCTGAATATTGCTCAATCTTTAT
TAGTTGATCGTGGTTAACAGATTGCAGTTGCGTGTTTTTCTGTTTGAGTTGTTTGAGATC
TTGGGATTTTCTAGTTAGTTCCATTTGCAACTCATTCTCTATCTTTGATTTCTCTTCAAC
GGCGAAATGAAGTCTGCTTTCTAATTCCTTCACTCTATTACTTTTATCGGTTTGAAGTTC
ATTTAGCATCTTTCTCATGGTAGTAGTCTCTCTGTTTCTCTCTTGTAGAATGTTAGCGTT
TTCATTCAACTCGTCTTCTAGAGATAGTATTTTTTTATTAGCATCCTTTAATTTGAATGA
AAGCTCTTCACATTGCTTCCTGATAGTTTCCACTTGGTCATTAGAATTTGACTTCAAATT
TTGTAGTGTTTCGAGTTTTTCCTGCAGTA
>RGYDA0105 Genomic segment corresponding to mRNA: XM_452969 Kluyveromyces lactis NRRL Y-1140, KLLA0C17204g predicted mRNA.
CGAGAGCTGATTCAAGTTCCTTACATGGATCAGTATGCATGCATTAATGTTTTTTTCAGT
GTTTTGCGAAAGTTCACCAGACTCCCTCGAAGTACTGTTTATTCGTTGCCAAAAATCAAC
CATGTTTGCCTTGGTATAAGAGTGAGACCCAGCTAAAGAGTCGAATTTCACTTTAAAGTT
TTCCAAGGATCCAAATGCTCGTGCGTAGGACTTTTTACCCCACCCAAACCGGTAAGTTCC
TGAATTTTTGCTTCTGTAGCTATTATTAACAACACCATTCAGATCAGCCAGTTGGACCAT
TTCTAATGCTTTCTGCACCTCAGTGGAATCAAAAGCCTCATTCTGGTTCTTCCCTTCAAA
ATTTATAGGACCAGAACCGTACCTTGAATTATAATAAGCATCACTTATGCCATTGGCAGC
ATCGCCCGATCTGCTGAAAGTCCAGTGTTCATAGAAAACCAGTACCAAGATACAAGCTAA
AATCCCACCCAAGACAGGTCTGGGATGATTTTTCAAGTGTGCCATCTCACACAACAGACA
CCTAAGACTAGCTTATCGATGAAAATCACCCTCTAGAGAGTGCCTGCCAGTCTTGAACTC
GATGATCTGTTAAAAGATTCCCATCACATCTAATTAACTCAGTAAATTTATACTCTATAC
AGGAAAAGTGCTCTCGAGATATTCGGAATTGAGCACCCCTCCAAAATATTGTTTTTGGGG
GCCCGAAAATTTTCTGGTTTGAAATTTCGAAATTTCGAAATTTCCAGCTTTACAACATGT
AAGAAATTAGAAATAGGTTAAAATATTCTTTTAGACACGTAAACAGGACAGTTTAAAACG
CGGTTTTATGGTATATGCAGGTCACTGAACTGTGAACAACCTCGTGATATATTGTGAGAT
AGAATTGCGACTGTTTTATTTGGTCTTTTATTGTTGTTGGGAACGCTATTTTTCTTTTTT
TTGTTTCGTTTCTCCACACAAGGGTAAAGTAAAATAAAGGATGTTTAAACAGTTGACTCA
GATCGGTAAGAACCTTACCGATGAGCTGGCTAAAGGTCTGAACGAGGAACTCAATGGGAT
TAATCCAGATCAATTGGATAAAACAGGACCGTATGCGGATCTTCCCAGTGATGTTCAAGT
GAAGTTGAGAAAGTTCGATAAGTATGAGCAAAAATATCCATTGTTATTACAGGCTTATAA
GAACGAGAAATTGAAGACAGAGAAGGTGGAGCAATTTCAAAAGGTTTTAAGTGAGTGCAC
GCCAGTTTCAGATATTTCTGACGTGGATTCTTTAAAAAGTTACTTCAGTACGGTAAACCA
GAAGACTGATATGTTGAATAACGAAGTGAAAAGGTTGACTTTGGAAAATACACAGCTATC
TCAAGAGTTAGAGAAGGTAGATACTCATGAGCTAGAGCAAGTAAAGGGTGAATTGGATAA
ATCAACTACGTCAGTGGAGAATTTGGAGAAAGAAGTAGTTAGCTTAAAGCAGGAAATTTC
TACGAAAGATCAACTGATAGATTCTTTCAAAAACAAAATTGAAGAATTAACTTCGACACC
TTCTTCAGTAGATAGTAGCAGTGCAACATCAGCCCAAGAGACGACAGAAAATACAGCATC
CAGTACTGCGCAGCCAACAGCATCAGGAAAAAAAAAGAACCAGAAGAAAAAAAAGGGGAA
GGCTAATAATAACAATAATCTCCAAAACAATAATGCTAATGCCGGTGCTGCCGAGACTGC
CGCAGCTGCTCCGGCTACTGAGCCAAATCAAAAGGCTAAAGATATAACAGAAGCAATTAC
TCTCCGTGTAAAATTAGATACATTGCAAGCAGATTACGATAAGTTGAATAAGGAATATGA
ATTACTAACGTCCACGAAGGCAGACCTTGCAAAATTGAAAGAAACTATTAAGATCAAGGA
TGAAGAACTAGAAAGTGTCAGAGATATGTTGAAAGACGTTGGAAACGATCTAGTGGCTGC
TCAAGATCAGCTAAAGTCCAAGAACGATGCTTCAGCTGAAGTTAATAATTTGAAACTACA
ACTCGAATCGTTGAGGTCTAACAATGCGGATAATTTGAAGTCCTATGAGTTGAAGCAGAA
CGAATTAAACAACGAAATTGCATCGTTGAAGAAAAATGAATCCTCATTGCGCCAAACAGT
AGCACAAAAAGAGAAAATTATCGATTACCTTGAAAACCAGGTTAAAGAATATAGCTCCAA
AGAATCTGAATATAAGAACGAAATTGAACTGCAAAAGAAGGAGAATTCAGCTTTTGTGAA
ACGAATTGAGAATCTAAACAAAGAAACCGCGAAATGGAAGAATGAATCTCAGAAGAACAA
CGGTAACTTAGAAAGTTATATCAAAGAAAATGGAAAATTAAGTGAGAGACTGGAAGTACT
GCAGGAAAAACTCGAAACACTACAAAATTTGAAGTCAAATTCTAATGACCAAGTGGAAAC
TATCAGGAAGCAATGTGAAGAGCTTTCATTCAAATTAAAGGATGCTAATAAAAAAATACT
ATCTCTAGAAGACGAGTTGAATGAAAACGCTAACATTCTACAAGAGAGAAACAGAGAGAC
TACTACCATGAGAAAGATGCTAAATGAACTTCAAACCGATAAAAGTAATAGAGTGAAGGA
ATTAGAAAGCAGACTTCATTTCGCCGTTGAAGAGAAATCAAAGATAGAGAATGAGTTGCA
AATGGAACTAACTAGAAAATCCCAAGATCTCAAACAACTCAAACAGAAAAACACGCAACT
GCAATCTGTTAACCACGATCAACTAATAAAGATTGAGCAATATTCAGCCGAGATTGAGGA
GTTGAAATCCACTTTTGAAAGAATGAAGAGGTCAAACAATGTTAGCCAAGAAGACACGTC
TGAACTTGATTCAATCGTTAAATCATTAAAGGAAGCTCTTGTAAAGAGTGAAAAGAAACA
AAGGGAGATTATGAACACTAACGTTGAACTCAAAGAACTAAATAATGATTTGAACAAAAA
ATTTGATAGATTGAGTAAGAACTATAAAAACTTATCGTTACAAATCAGTAAAACTAAGGA
CTTAGAACCCAAATCTGCAAGAAGTAGCCCACATCCATCAAGGTCAGGTTCTATTGTACA
GGACACTATTTCATCACCAATAAGTTCAACACAATCAGAGATTAATGAAAAGATTGCATA
CATAAAAAACGTGTTACTTGGATTCTTAGAACACAGAGATCAGCGTGATCAGTTATTACC
CGTTGTTACGACGTTATTGCAATTGGATAGTAATGATGAAAAAAGGTTATTGCTATCATT
GAAATGATAGTTTATATCTAAATATATACTATAGTTTACATATAAAGTTGTAACAATCAT
AACACAATCTTATTTCTGCTTTCTCTTTTTCCTGGTTCAAATGTCGAACTCCTTAATGTA
ATTGATTCCGTTGAAACACTCCGCAGCGGTCATCTGGTCATCCCCAATGATGTTATCTAT
CTTCATTGCAATGTCAACGGTTTTCCTGTTACCATCATGTTCAAGGATCAAACCGGAAGA
GGTGCGTTCCCATAATTTGACATCATTCAAAATATCAGATTCGGATCTTAGGAAAGGATT
AGAGACGGTCAACCAATCCAAAGTATCATGATCCCAAAGCACCGATTGTAATCCAAACTG
TCTTGCAATGGAACGAACCCTGTTGTCGATCCCCCCATAAGGAGGTCTAAACCATTTCGG
CAAATGGTTTCCGGTCGCGTTCATGGCCCATATAGACCATTCTAATTGAGCAATAATTTC
TTCATTGGTTAAACTTGGTAAGAAAGGATGTGACCAAGTATGTGTACCAATCAAATGGTC
CTTTTCCATGATCTTACGGTATATTTCCGGATGATCCACAACGTTCATACCAAGGGTGAA
AAAAGTAGTCTTGTGCTTCAAATGATCTAATAGTGTTAAAGTATGATGAGATGGCCCATC
ATCGAAAGTTTGAGATAGTTTCTCACAAGAATGAACATCATCGGGTTCAACACATTTGTG
ACAATCAAAAGAGCACGATTCCCTCGGGTTCACGTTACATCTACCCTCTTTGTACGGTTC
CCATTTCTCAATCTTGTCGAAATCAATGAAATCCAACGGAATGTAAGGTGGATTGGAACC
TGGCCATTCAGTTAAACCTGTGAAGGCAGTTAACCACTCAGGGAATGGAGTTTTCGCCTG
AGATCTTGGTGATCTCCCAATCGGGAACCTAAACTCTTGTTCTATAGCCAAACCGTTGTC
TTTAGCTACAGATAGTGGATCCTTATTCGAAGTATCAATAACGGCTG
>RGYDA0106 Genomic segment corresponding to mRNA: XM_452968 Kluyveromyces lactis NRRL Y-1140, KLLA0C17182g predicted mRNA.
AGAATCTATCAGTTGATCTTTCGTAGAAATTTCCTGCTTTAAGCTAACTACTTCTTTCTC
CAAATTCTCCACTGACGTAGTTGATTTATCCAATTCACCCTTTACTTGCTCTAGCTCATG
AGTATCTACCTTCTCTAACTCTTGAGATAGCTGTGTATTTTCCAAAGTCAACCTTTTCAC
TTCGTTATTCAACATATCAGTCTTCTGGTTTACCGTACTGAAGTAACTTTTTAAAGAATC
CACGTCAGAAATATCTGAAACTGGCGTGCACTCACTTAAAACCTTTTGAAATTGCTCCAC
CTTCTCTGTCTTCAATTTCTCGTTCTTATAAGCCTGTAATAACAATGGATATTTTTGCTC
ATACTTATCGAACTTTCTCAACTTCACTTGAACATCACTGGGAAGATCCGCATACGGTCC
TGTTTTATCCAATTGATCTGGATTAATCCCATTGAGTTCCTCGTTCAGACCTTTAGCCAG
CTCATCGGTAAGGTTCTTACCGATCTGAGTCAACTGTTTAAACATCCTTTATTTTACTTT
ACCCTTGTGTGGAGAAACGAAACAAAAAAAAGAAAAATAGCGTTCCCAACAACAATAAAA
GACCAAATAAAACAGTCGCAATTCTATCTCACAATATATCACGAGGTTGTTCACAGTTCA
GTGACCTGCATATACCATAAAACCGCGTTTTAAACTGTCCTGTTTACGTGTCTAAAAGAA
TATTTTAACCTATTTCTAATTTCTTACATGTTGTAAAGCTGGAAATTTCGAAATTTCGAA
ATTTCAAACCAGAAAATTTTCGGGCCCCCAAAAACAATATTTTGGAGGGGTGCTCAATTC
CGAATATCTCGAGAGCACTTTTCCTGTATAGAGTATAAATTTACTGAGTTAATTAGATGT
GATGGGAATCTTTTAACAGATCATCGAGTTCAAGACTGGCAGGCACTCTCTAGAGGGTGA
TTTTCATCGATAAGCTAGTCTTAGGTGTCTGTTGTGTGAGATGGCACACTTGAAAAATCA
TCCCAGACCTGTCTTGGGTGGGATTTTAGCTTGTATCTTGGTACTGGTTTTCTATGAACA
CTGGACTTTCAGCAGATCGGGCGATGCTGCCAATGGCATAAGTGATGCTTATTATAATTC
AAGGTACGGTTCTGGTCCTATAAATTTTGAAGGGAAGAACCAGAATGAGGCTTTTGATTC
CACTGAGGTGCAGAAAGCATTAGAAATGGTCCAACTGGCTGATCTGAATGGTGTTGTTAA
TAATAGCTACAGAAGCAAAAATTCAGGAACTTACCGGTTTGGGTGGGGTAAAAAGTCCTA
CGCACGAGCATTTGGATCCTTGGAAAACTTTAAAGTGAAATTCGACTCTTTAGCTGGGTC
TCACTCTTATACCAAGGCAAACATGGTTGATTTTTGGCAACGAATAAACAGTACTTCGAG
GGAGTCTGGTGAACTTTCGCAAAACACTGAAAAAAACATTAATGCATGCATACTGATCCA
TGTAAGGAACTTGAATCAGCTCTCGACTTTAAAAAGAACCATGGAATCTGTGGAATCTCA
CTATAACAAGGAGTATCATTATCCATGGGTCATTGTGTCACATATCGAATTGTTCGAGAA
GAAAATAATAATGCAGTTGCGCAATATTGCTTCTGGATTGATCGAATTTGTTCACATTAA
GGAACCCCTCACAGATCAAGAGTTGTTGACTCGTAATTCTGATGCGGAGGCAGTCACGTC
TTTGTTAGATGAATTTACTGCAAAGAGGGAACACAGATTCGAATATTACAGTAAGCTGCA
ACAACTCCATATAGGAAAATATTTCTCCGATTTGTTAGACAAGTGGGAATTACACACGAA
GAAGTATTCAAAACTGTATGATCCATACTCAATCAGTTTCTCTCGCCTTTTATCAAGCGA
TATTTTCAATTTAGACGCAGTGACTCAGTATGACTATTTTGTAAAATTAGAACCCGGCAC
TGTGTTCGATGGTGATGTGAGGTACGATATCTTTGAAAGGTTTACAAGTGATTCGAATAC
TAACGTTGGTATTGTCTTCATGGATAAAAATCTTGACTCAAAGATATCCCAATCTTTCAA
TGAAACACTGCGTTCTTTGCAAGAAAAGAAAAACATCAAACTATCGCATTATCTCATTGA
TGATTACAACAATTATAACGGAGTAATTATTGATACGGAAACGTTTCTCGTTGGTAAAAC
TGCATTTTTCAATACAAAACAGTATCTTTCTTTCGTTCGCTTTATGGATGAAATGAGGTT
GAAATTTAATGAACCTTGGTCTGCAAGTGAAATAATGACAGCATATTTCGCTATAGTGTA
TAGTGAAGCCACTTTCAAATCAGCTTGGGATTCTGAAAAGGAGCTGACAGTTCGCAAAGA
TCTCATGGTGTTCGATGATTTAGCCGTCAGCGACGTTGGCATGTTTGACTCAAAACTTAA
GAATACTTTACTTGGCGAGATAAAACCCGAAAAGTATCTATCAACTAAGCAAAGTTGTCC
AATTTCTACATCTGATATCAATGAACTGTTACTACGCAATGTCTTAAATTGTAACTGTGA
TATAGATAACAGGTTCTTCCATAGTGATGTTGACTCATTTACGTTATTAAGCAATATGAC
TCCGGAATCTGAATCATCAAGAGTAATCGTCAATGAAACTCTTTTCTCCGAGTTCCATGA
ACTTATGTTCGCTCAGACGATAAAAGCTCTTTCCAATAATGGAGCGGACAAAGAGCTTTT
TGTTCAATTTGAAGAGTATTTCGAGGCGTTCCCTGAAAGACAAGCAAAGGGTTTTGCAGA
TATCAGAGTTTCGAGGTTAGAAAAGGAAGAACTTCTTAAGGCAGGGCAAGATAAGAGGAC
AGGAGATTTACTTGCAGAAAGGGTAAAGAAGTTCAAGAAGTTCATCGATGACAAACGGAA
AAACACTGATAAAGAATTGAAGGAATTGGACGAAAAAATGAAAACGCTCGAGAATGAGCT
TAAAAATGAAGCAGAAAAACGCAGAAAGGCAGAAAAAGAACAAAAGAAGAAGGAAGAAGA
GAATCAACGGAGGATTCAGGAAGAACAACAACGTACAAACCAAGGCTCCAATAGTACTAT
AGAGGTCCTTTGAGCGACATTTGAGTTATTTTGTCAAAAGTTGAAACGCTTTATATTTGC
ATCTCCCGTTTTGTTTCGTATTTGAAGTTTGGAAATTTTTAATTTGGTATTTAATTTATT
ATAATAAGTCATTCTATTCATAGATATAATCTTATTTTACTACTAAACGATATCGGTATC
GTTTCAAAAAAAAAGTAGTAAGTGTTTAATGGAAAAAACCCTAATCCATATATATATAAT
CATTATATAAAATGTAAATTGTAAAAAACCCAATCCAAAAGATGATCAATCCTAAACCAT
TTTGGATTTTAGTGCCTTTAACCTATTAGCAATACTTGAAATGTATTTCTTTATCATTTC
CTTATCTGATTCGTCTAAGGAGGTGATATTTGATGCATACTCGTCATCATAGACTTCGTT
GAATTGAAAATTTTCGTCCAGCAAAATTTCTAACATCCATAATGAAGTAGCATAGGCTAG
TTCACAAGTATTGTAATTCCCACTTTCCATTTCCATTCTTGCAGCATTTCTAGATATATC
TAAAGCACGATCGTATATTAACTTTTCAACAAAAATTACAGGGTCATCATCTGACCATTG
GGAATTTGGTGATGTATTAATAGCATGGAGCTTTAAACGCAAAAATTCAGCCTTGTCTAA
GCATTCGTTAAAGCGATCTCTAATCCACTGCACCAAAATGTTTAGCTTCAAAGTGCAGTT
TTTACTTTCATTTTCATACCACCATTTTGATGTTAATTTCATTGAAGCAGCTAAAATAGT
AAGAGCTTTTAGATAAAGAAGTAAAGATTCGGTGCACAACTTTTTCAACTCGGGGGCCGG
TATTTGAGTGTCAACATTGGTGGCTGATGAAATCTTTGTTGTTGCTGAGGTCAAAGTTTG
ATTAGAAGGTGGGCGGCCTTGATCCAAATCTTCTTCATCCTCTATCGCGCAACTTCCGTT
ACTTAGACGTTTATCTGACAGTGGGTCATAGTCGGTTGAAGAAGGAGGAGTTG
>RGYDA0107 Genomic segment corresponding to mRNA: XM_452967 Kluyveromyces lactis NRRL Y-1140, KLLA0C17160g predicted mRNA.
GCGGCAATGCAGCAGGCCCAGGTACAAGCATTGGCACAACAAGTTCAACCTCAGTTTACA
CAACAGGTTCAACCTCAGTTTACACAACAAGTGCAACCCCAATTCACACAGCAATTACAA
CCTCAGTTCACCCAACAGGTACAGCCTCAATTCACTGCTCAACCATCGATAGATAAGAAC
ACACTATTATCACTGTATCAAAGACCAGATTTATATTCTAGTGCCGTAGAAATCAAACCG
GATAATCCACAATACCAACAGATCCTGAATCTCCAAAAACAACAGCAGGACCAACAACAG
CAGCAACAGCAACTGCTACAACAACAGCAGCTACAACAGCAGCAACAGCAACAGCTCCTG
CAGCAACAACAGTTACAACAAATGCAATACCAACAACCACAACAGTACCAACAACAATTC
TACCCCCCATTCCAATAGATCATCATCCCTTGGCCTTCTTTGCAGCTGCAGCTGCAACTG
CACATCTGCTACCGCACTACGGTTTAATCTCTCATACCTATGTTTGCCTATATAATACGT
AAATATGGCTAAAACCAAAACACCGCTACAACTAATATCTAACTTTGTCTTCCTCCTCTG
ACGTTTCACAACGTCTGCTATACACTCTTATCCGGAACATCCACGATCTACTTACTACCT
AGCTATCACCACTATTATCTTACTGACCATCAAAAAAAAAACCTCCCATTGACTCATAAC
CAATCATATCTTATTTGCACTTAACGAGCGTTTTCTTAAAACCGTTCCACCAAGCACCAG
TGTCTTTCCACTGCCTTTACTGTGTACGTTTTCTGCGATATATCTGTCTTTCCTTCTTTG
TTTCTTTATTTCTATATAAAGTTCAAAATGACTTATTACAAACTAAGTTTTGATCCTTAA
AAACCATTTATAAGAAATAAGAACGCCCCCCCTTGTAAAGAAAGAGGCCAAAGAATGACA
ACGGTCTGGCACTGAGTAGTCATATGGAAAGCGGTTGAGCATGAGTTCAGAATCGCACGA
CAAAGTTGTGGCGAAAGCCATTCGTTTGCCGACAGAAAACTATTCCGTGGAGAAGGAGAT
CGGTAAGGGTTCATTCGCGGTTGTTTACAAAGGTCTATCGTTAAGAGATGGGAGAAACAT
AGCTATCAAGGCCGTGTCGAGGTCGAAGCTAAAGAACAAGAAGCTTTTGGAGAATTTGGA
GGTCGAAATTGCCATTTTAAAGAAGATCAAACATCCGCATATTGTGGGGTTAATAGATTG
TGAGCGGACTTCATCTGATTTCTATTTGATCATGGAATACTGTGCACTAGGTGATTTAAC
GTTTTTCATAAAGAAGAGGAAGAACCTAGTGCTCAAGCATCCTTTGATAAAGACTGTTTT
TGAACATTACCCGCCACCAAGTACGGAACATAATGGATTAAATCGGGTTCTTGTGGTAAA
CTATTTACAACAACTATCCTCTGCGCTTAAGTTTTTGCGATCTAAGAATCTAGTACACAG
AGATATCAAGCCACAGAATTTATTGTTATGCACACCGTTATTAGATTATAATGATCCGAA
GACGTTTCATGAGTTGGGGTTTGTGGGAATCTACAATTTACCCATCTTGAAAATCGCGGA
TTTTGGGTTCGCTAGATTCTTGCCTAATACTTCTCTAGCAGAAACTTTATGCGGGTCACC
ATTGTACATGGCTCCAGAAATATTAAACTATCAAAAATACAATGCCAAGGCTGATCTTTG
GTCAGTAGGAACGGTGCTATACGAAATGTGTTGCGGGAGACCGCCTTTTAAAGCATCAAA
CCATCTCGAGTTGTTTCAAAAGATTAAAAAGGCCAACGATGAGATTACAGTGCCCTCAAA
TTGCTATATTGAACCGAAACTGTTCAATCTAATAAGAGGGTTGCTAACTTTTGACCCGGA
TTCCCGTATGGGGTTCACTGATTTTTTCAATAACGAAGTAGTGACAGAAGATTTGACAAG
GTACGAGCAATCGTATGAGCCAGACTTAGAATCCAAGAGTAAAGATGTCGCTGAAAGTAA
TATGTTTGTTTCAGAATATCTAGTCAAACCATTAAAGCAGCAGGAATCTGCACATATACC
ACCAACTCAAACTGACGAGAACACTAGTGTACAAACTGGCGTTAGGCGAACCTCAGGTAA
AGAGAGGCTCGCAACAAACCATCCACCACATCAACAGATCCACCCAGAAGATAACTCTCA
AAACCCAGAACAAAGCTACCAATCTGCAAGTCAGAAGAGGCTAAAGAGCTCTTACAATGA
TTTGATTTTGGAGAAGGAGTATGTTGTTGTGGAGAAGAAAACTGTCGAAGTAAATTCTTT
GGCTGATGATTTTGCTAATAATGGACCCATAACAAACAACCAAGGGGCACAAGTTATAAA
ACCCTTGAGATACAGAACGTCTTCTTCTAGCGATGCATCAGGAGGAAGAAGAGCCTCTTT
AGTGGAGAGAAGGCTTTCGATATCGTCATTAAGCCCGTCGAATGCGTTATCGAAGGCACT
AGGGTTAGCTTCTGTAAGGCTTTTCGGATATCAACATAATACAAAGGCTACTTCTTCGCC
ACCTCAACAAACACTACTGAATCCTCAGATATTTCAGGAGCTAACGGAAAATGCAGTATT
GAGGGCTGATCATAAACTAAATCCTTTCAGCGAACAAATGTTGGATTCCAACATAACTCC
TGCAGTGGAATCGCTTGCGGCCAAAGCATTTGTCATGTATTCGTTCGCTGAAATGAAATT
CTCTCAAATTCTTCCAACTCCTCCTTCTTCAACCGACTATGACCCACTGTCAGATAAACG
TCTAAGTAACGGAAGTTGCGCGATAGAGGATGAAGAAGATTTGGATCAAGGCCGCCCACC
TTCTAATCAAACTTTGACCTCAGCAACAACAAAGATTTCATCAGCCACCAATGTTGACAC
TCAAATACCGGCCCCCGAGTTGAAAAAGTTGTGCACCGAATCTTTACTTCTTTATCTAAA
AGCTCTTACTATTTTAGCTGCTTCAATGAAATTAACATCAAAATGGTGGTATGAAAATGA
AAGTAAAAACTGCACTTTGAAGCTAAACATTTTGGTGCAGTGGATTAGAGATCGCTTTAA
CGAATGCTTAGACAAGGCTGAATTTTTGCGTTTAAAGCTCCATGCTATTAATACATCACC
AAATTCCCAATGGTCAGATGATGACCCTGTAATTTTTGTTGAAAAGTTAATATACGATCG
TGCTTTAGATATATCTAGAAATGCTGCAAGAATGGAAATGGAAAGTGGGAATTACAATAC
TTGTGAACTAGCCTATGCTACTTCATTATGGATGTTAGAAATTTTGCTGGACGAAAATTT
TCAATTCAACGAAGTCTATGATGACGAGTATGCATCAAATATCACCTCCTTAGACGAATC
AGATAAGGAAATGATAAAGAAATACATTTCAAGTATTGCTAATAGGTTAAAGGCACTAAA
ATCCAAAATGGTTTAGGATTGATCATCTTTTGGATTGGGTTTTTTACAATTTACATTTTA
TATAATGATTATATATATATGGATTAGGGTTTTTTCCATTAAACACTTACTACTTTTTTT
TTGAAACGATACCGATATCGTTTAGTAGTAAAATAAGATTATATCTATGAATAGAATGAC
TTATTATAATAAATTAAATACCAAATTAAAAATTTCCAAACTTCAAATACGAAACAAAAC
GGGAGATGCAAATATAAAGCGTTTCAACTTTTGACAAAATAACTCAAATGTCGCTCAAAG
GACCTCTATAGTACTATTGGAGCCTTGGTTTGTACGTTGTTGTTCTTCCTGAATCCTCCG
TTGATTCTCTTCTTCCTTCTTCTTTTGTTCTTTTTCTGCCTTTCTGCGTTTTTCTGCTTC
ATTTTTAAGCTCATTCTCGAGCGTTTTCATTTTTTCGTCCAATTCCTTCAATTCTTTATC
AGTGTTTTTCCGTTTGTCATCGATGAACTTCTTGAACTTCTTTACCCTTTCTGCAAGTAA
ATCTCCTGTCCTCTTATCTTGCCCTGCCTTAAGAAGTTCTTCCTTTTCTAACCTCGAAAC
TCTGATATCTGCAAAACCCTTTGCTTGTCTTTCAGGGAACGCCTCGAAATACTCTTCAAA
TTGAACAAAAAGCTCTTTGTCCGCTCCATTATTGGAAAGAGCTTTTATCGTCTGAGCGAA
CATAAGTTCATGGAACTCGGAGAAAAGAGTTTCATTGACGATTACTCTTGATGATTCAGA
TTCCGGAGTCATATTGCTTAATAACGTAAATGAGTCAACATCACTATGGAAGAACCTGTT
ATCTATATCACAGTTACAATTTAAGACATTGCGTAGTAACAGTTCATTGATATCAGATGT
AGAAATTGGACAACTTTGCTTAGTTGATAGATACTTTTCGGGTTTTATCTCGCCAAGTAA
AGTATTCTTAAGTTTTGAGTCAAACATGCCAACGTCGCTGACGGCTAAATCATCGA
>RGYDA0110 Genomic segment corresponding to mRNA: XM_452964 Kluyveromyces lactis NRRL Y-1140, KLLA0C17094g predicted mRNA.
GAAAGGTTCTTTCTTAGGGTTCCAAAAACTGCTGTTATGTTTGTTTCCTCCAAGATCGGC
AACAGTTTGAACGTCACGCTTAGACCATCTATCAAGAGATAAAGATTTCACGATACTAGT
AGCACCATCTTCTCTGCTGCCTAACACTTTCCTATGTACGGAAGCACACCGACCGCACAA
GAATACACCCAAGTTCACTGAACAGTAGGTAGGGAATGGTGTCCCACATTCACCACATTT
ATTTGAATTCTCACCAGCGTTAAGCAAAAACTTTAAATCATGTTCTACAGATTCACCTCT
TGATCGTCTCATTTTTGGTTTCCTCGCTTCAGTATCTCCTCAATAAACCTTACCTAAACT
CGACTAGTCCAATTTGGGACCCCTATTTGATATAAACGTAATTCTAGCGTTGGGTCTTTA
TAATCTTATAATATGAAGTATTTTTTTTTATTTTCAATATCCGTTCTTCACTTTCACCAT
TTTATGCTTCGTTCATTCATAGAACTTCTGTTCCTGTTCGGAATTTCAACCGCATAGAAT
ATTTCAAGAGCTATTTTTGTTCAACAAACGTAAGTCTATTGGAAGCAGTCAGTACGATAT
ACCATCTTGGATACCTTTTGAATAATGACGTGATAGACAGGCTTAAGCTATGTACTATCA
TATTGCCTCAGGAGAGTTTATTCTCACGTGGTCTGTCATTTAGCCGGAGAATAGGATCTA
TTTTAATGTTTCGTATATAGCAGCTAACCGCCTCCCCAATTATAAGCAACCATGGCTATT
AATATGGCATCTCTGAATTGATTCAATTACTCTCGATTCTGATACTTCTTTCACCAAAAT
ATGTTACTGTTTATAAATTTCCCCATGGAAAATGACATTTCGTCTTCTTTTATATATTTT
TATCAAGGTTCAGCGGTTAAAAACAAACAGAAGAAGAACCATCATCACATCAAAGACATC
AGCTTCAATTAAGTCTATTAAAAGGTTCAAATAATTCAACATGGCCCCAGGTAAGAATAC
CGTTTCGCTTGCCGAGAAAAAAGCACGTATCCTAAGGTTTTTCCAAGAAGAACATACCGT
ATACAACATGAAGGAATTAGAGAAATATATCCCCAAGAAATGTGGCATATCTTCCATGTT
AGTGAAGGTATTAGTACAAAAGATGATTGATGAAGATGGATTGATCAGTGTGGAAAAGTG
TGGGAACATTAACGTGTATTGGTCTTTCAAAAATCAGATGCAAAATAAGTTGAATAGCGA
CGCCAGTAACATAGAGAAAAGAATAGAGCATGAGAAAAGTGAAATTGCTCGGTGTCAGGA
ATTGTATCAGAAGGAAATTCAAGGCCAGAGGAGTGATACGTTGAAGAATAGACGCGGCTG
GAAAAGAAGTGCACAGCTAAGTAAATTGAAAGAGGTTCAAAAGACAATTCGTGAATTGAA
CTCCAAATATGAAGAATTATCCAAAAATAACTGGACTCCACAGCGCATCAAACAGGAGAA
ACATAATTTGTTTGAAAAGGCAAGTTTTGCTGTAGGTCTTGCAGATAACATTGATTGCAT
CACTGGGCATATCTCATCTACGTATTGTGTTCAAATGTCTGATTTGAAAGTTGAGTTGGA
GCTTCCTAATGAATTCAATCAATTTGAAACAATACTTGAAAAGTTGGGTCACCTTTAGTA
ACGAGAGGTAAGCAGGGTTGATACATTGGATACTATATATACATATACGATGTTCATATA
CTGCTTGATAAGCTGATTGATATTCAGAATTATAGTTTTTTTTTGTGATTTTAGTTGATT
ATTATAGTATAGGGCATAAAATGTTGGTGGGATAAATATGATATCAGTGTCAGGTGTAGT
AGGAAGTTTGAATGTCATTTAGATGCTGAAATCCCAATATCATATCATAAATAGTCTCGT
TAGAACTTTTTTTCTTCATTATTTGAGGTCATATCATGTCGCAAAATACTGCGTGAAAAA
TCGTTTAAAGTTAAGGCAGAAAAGTCTAAATAAGCGCTATTAAGAAGAATGTCACTTGTC
CTCGTGTGTATGTGTTTTCAAATGTTGACTTAAGTTGTCACTTCTGCTGAATTTTTTCCC
ACAAAGATGACAACCGTACGGTTTCTCACAGATATGCAAAGACCTGATATGCCTTTTCAA
ATGCTCTTGTCTTTTGAATCGACGATCGCAGTATTCACAGCCGAATGGTTTTGAAGCATC
CAGTATTGGCGAAGGTTTCCGTCCCCTTGTCTTTGGCACACCTTGTTGTTTCTTTATTAT
CGTTGAAATCGAATCCTTGCTCGAGATGACTTTTGCCAATGATAACGATTCCGCTTTCTT
AACCTGTACCATTGGTGGAGGAGACAGCAAAGAGGAGGATGCCGAGCTTATACTTCTCGA
TCCCGTTGTATTCTTCTTCACTGCAGACATGATCGACGAATTAGACGAAAGGATCAGATC
TGGTTCCAGACTATTTATCTTTGTGCTGTGTGAACTGAGAGTTATCAAATCAGAGTCATT
TTTAGTCTCCCCAGTAGCCAACAACTTGATTGGGTTGACAATCGCTGCTGCCATCGATGG
GTTCCCAGTCTCCACATCGGTCATTTCGTCATCATCAAATTCCGCATTGTGAGAAGAAAC
TGTGGCAGGAGCATGTTCAGCATGCGCATGCGGAAGAC
>RGYDA0111 Genomic segment corresponding to mRNA: XM_452963 Kluyveromyces lactis NRRL Y-1140, KLLA0C17072g predicted mRNA.
GAATTAATAACAACAACAACAACAACAACAACAACATACCCCAGGCATTGCCATCATTAT
CGTCATCCTCATCGTACATGGAGACTGAAATCAAGGCAATCTACAAACAAGTACAAGATT
ACATAGTCCTCCTCGATAGTACCGACCACGAGCTGGAATTCGTCGCCAGCGGCGACGAAT
ACTACCGAGAGTTTGAGAACGCCTTGTTGGAAGTGTTATGCGGGATTCTTATCCAATAGT
ACATCCCTGCCTCCTACTATAATATACATATCAGTTTTCATACAGACTAAACAGTTCAGA
TCTTTTAGGTCTAATGTGCGGCTTATCGCACTTTTTTTACATTTTCCCAGCGTAATTAAA
CACAAACAACAGCACAACCACTCCTCCCTCTCCGTCCAATGCCAGGGACTTCGGTAGATT
TTATATGTCGTTAAAACCTACCAGCCTTCCCCCAGTCACACTCAAAGCCTTGATCTTCTC
TCCCTTCTGGCACGCCGGCTTGCATTTCCGTGCGTTTGTGCTGCATTATTACGCATTTTA
CAATTTTCTCATCCCGTCGCACGGCCCCGTCTAAGCCATTCGAGACTGCAAAATTCCAAA
AAGCGTAAAACCGTGTAAAAAGGGCTTTTCGGTGAGATAAATAAAAAAAGTACTAAAACC
AACACCCTGTCTCAAGCAATTTTAAGGCAGAAAAGAATGATAAAGGTGACAGATTTAGAA
AAAGGAAGATTTCTTTACATTCCTATATATAAGAACGGGATCCAGGAAGAGAGTATTTTT
TCGGTCTAGCAGTTGGAGTTGCGGTTGCAATTGGAGTTTTAATTCAGCTATATTGATTTG
TGTTTCTCTTTCACCTATCTCTAATATTTATTTCTGAAAGGGAATTATTCTGATTGTATT
TAAGTCTCTCTTTGTTTCGTTGAATGCATGTTCTCTTACCTCTGATATCTTGGAATTGAG
TCGAGTGTAAACCATCAGATCAATATTATATTAGCTAAGGATGAATCCCACGATGTATCA
GAATGATTTTGTGACGATTTCACAGGAGACTCTGCGGGATGGCACGATGTTTAATTTGCA
ATTGAAAAGGACACCACCGGCTGATAATATGGACAATAGCAATATTGGAGCTAATAAGTA
TAATCAGTGGCAGTTTGATTACGAAGAGCAAGAACTGAGTAATGATTTGACCGGAAAGAC
CTTGGAGGATGAGATCTTCAGTTTCCAGCAAGGAACTTCAATCAGGGCCATGGGCGACGA
TATCAGAAGGTTATCGATAAGCGAGTACCATCGTGACGATCCAATGTACTATGAGTATGA
GTTTTTCAACAAAGATGTGATGAACGGTAGTAGTAGTAGGGTAGGTAATCTTGGGGGCAT
GGGTAGTTCTAGGTCCGGATCTGTGTTTTCTGATGAGGATAACGAGTTTGATATCGACAT
GGATCAAGAGTCAATTTTTGTCAACGTGGGGTCAAAATCTGTGAACGATGCAACGCAGAC
AGTACCACATACAACGAATTCAATGGCATTGTTGTTATCTGGATTGGATGAAGATGTGTC
CATGAACTTGGATTTGGACGATGAGAATGATGGTACTGGTAACAGTGGGGTGAAGAAACT
ATTCAAATTGAATAAGATGTTCAGGAACAACAACAATAGAGACCTCATATCGGATGATGA
ACCTCAGCAGATCTTCAAGAAGAAGTACTTCTGGTCCCGAAAACCAACGGTACCTATATT
GAGGAATTCAGAACCAGTATCCACGTCTCATGGTGCTGGTCTTCCGCATGCGCATGCTGA
ACATGCTCCTGCCACAGTTTCTTCTCACAATGCGGAATTTGATGATGACGAAATGACCGA
TGTGGAGACTGGGAACCCATCGATGGCAGCAGCGATTGTCAACCCAATCAAGTTGTTGGC
TACTGGGGAGACTAAAAATGACTCTGATTTGATAACTCTCAGTTCACACAGCACAAAGAT
AAATAGTCTGGAACCAGATCTGATCCTTTCGTCTAATTCGTCGATCATGTCTGCAGTGAA
GAAGAATACAACGGGATCGAGAAGTATAAGCTCGGCATCCTCCTCTTTGCTGTCTCCTCC
ACCAATGGTACAGGTTAAGAAAGCGGAATCGTTATCATTGGCAAAAGTCATCTCGAGCAA
GGATTCGATTTCAACGATAATAAAGAAACAACAAGGTGTGCCAAAGACAAGGGGACGGAA
ACCTTCGCCAATACTGGATGCTTCAAAACCATTCGGCTGTGAATACTGCGATCGTCGATT
CAAAAGACAAGAGCATTTGAAAAGGCATATCAGGTCTTTGCATATCTGTGAGAAACCGTA
CGGTTGTCATCTTTGTGGGAAAAAATTCAGCAGAAGTGACAACTTAAGTCAACATTTGAA
AACACATACACACGAGGACAAGTGACATTCTTCTTAATAGCGCTTATTTAGACTTTTCTG
CCTTAACTTTAAACGATTTTTCACGCAGTATTTTGCGACATGATATGACCTCAAATAATG
AAGAAAAAAAGTTCTAACGAGACTATTTATGATATGATATTGGGATTTCAGCATCTAAAT
GACATTCAAACTTCCTACTACACCTGACACTGATATCATATTTATCCCACCAACATTTTA
TGCCCTATACTATAATAATCAACTAAAATCACAAAAAAAAACTATAATTCTGAATATCAA
TCAGCTTATCAAGCAGTATATGAACATCGTATATGTATATATAGTATCCAATGTATCAAC
CCTGCTTACCTCTCGTTACTAAAGGTGACCCAACTTTTCAAGTATTGTTTCAAATTGATT
GAATTCATTAGGAAGCTCCAACTCAACTTTCAAATCAGACATTTGAACACAATACGTAGA
TGAGATATGCCCAGTGATGCAATCAATGTTATCTGCAAGACCTACAGCAAAACTTGCCTT
TTCAAACAAATTATGTTTCTCCTGTTTGATGCGCTGTGGAGTCCAGTTATTTTTGGATAA
TTCTTCATATTTGGAGTTCAATTCACGAATTGTCTTTTGAACCTCTTTCAATTTACTTAG
CTGTGCACTTCTTTTCCAGCCGCGTCTATTCTTCAACGTATCACTCCTCTGGCCTTGAAT
TTCCTTCTGATACAATTCCTGACACCGAGCAATTTCACTTTTCTCATGCTCTATTCTTTT
CTCTATGTTACTGGCGTCGCTATTCAACTTATTTTGCATCTGATTTTTGAAAGACCAATA
CACGTTAATGTTCCCACACTTTTCCACACTGATCAATCCATCTTCATCAATCATCTTTTG
TACTAATACCTTCACTAACATGGAAGATATGCCACATTTCTTGGGGATATATTTCTCTAA
TTCCTTCATGTTGTATACGGTATGTTCTTCTTGGAAAAACCTTAGGATACGTGCTTTTTT
CTCGG
>RGYDA0112 Genomic segment corresponding to mRNA: XM_452961 Kluyveromyces lactis NRRL Y-1140, KLLA0C17028g predicted mRNA.
TATTTAGGTTATTATTTTTTTTTTTTTTGACTTTGATGATATTCATGAAAAGTAGAGATG
GCCCGTCTGTTGGAATGGAAAAACAAGAAGTTGAGGTGAAGTCCGGAACAACTAAGAGAG
AGACATAGAACGACATATACCTGGGTAAATTGAAAGAAGGCAAAAACGCTAAAAAAAAAA
AATTATTAGTGATAAGGTAGGGAAGGTTAAGATTCTTTTTTCGTAGCCTCTCCTACAGTA
ACTCTGCGAGCAAATTTCAGCAAAAAGGTTACCTCTAAACTGTCCGGAACAACATACGAT
CTAATGAGTGGAATCGCGGAATTTCTTTTCGGGACCCCTGCAACGGAAGAATTAATGGTC
CCATCGGGTTTCGAACGGAGGAATAGAAAGCGGGGGGGGAGTGGAGAGCAATGGCGGACA
GTAGCGGCAATATAATTGTGGACATACACGTGACTAGTCTAGTCACGTGCCATTATGGCA
TTTTTTGTTTTTTTTCCCGTTGTCCATCCTAAGGTCGGTGCTATAACGCCGACGTTGTGG
TAATATTCAGTGTGGCTCCTGCGGTCACGTGACAAGGGCTGCCTCTTTACCCTTCTAAAG
AACATCCTCACTTAGCCCTTCCTTTTCTTTTCACATTCAATATCGCCTAGCACTCACATG
GAATGGTTCTGCCAATATCATCTTCACTATTAGCAACATATCGGGCATTCCATACATAGG
TACAATCCAAGACCCGTTGACCCTAAGTTGTGAAAGGTTAAAGAAACGTTTTGAGCCCGA
TTGACTAGTTGTTGTTTTTGATATGTGTCATTTTATACACACAATACCACACTTTGCATA
GTTTATTCACTCAAGGTCAGTTATCTATATCTATATCTATATATATATATATAAGGTACG
ATAAAGGTTTCTTGTCCTTGATTGTATCTTCCAAATCCATCTCTAACACTAGTCTGCCAT
ATCAGAATCCAACACTAACACCAACCAATAAACTTCCAACATGAGCAAGCCATCACTGAA
TACCAGTTTGGTATCCGTTTCCCATAACGATAAATACGGATCAAGCGTGCCTCCACTATA
CCAATCTACCACTTTTAAAGCCTCTTCTTTCGACCAGTTGCAAGAGTACGACTACACGAG
GTCAGGAAACCCAACTAGAACCGTATTGCAACAACAGATCGCTAATCTTTACGATGTGGC
ACCAGAACAGGTGTTTGCCGTCTCGAGTGGGATGACTGCACTAGATATCATTTTGAGAAC
TTTGATAGATAATTCAGATCACATCCCAACGATAATCGCTGGTGATGATTTATACGGTGG
TACTCAACGTTTATTAACGTTCCTACAGACGAGAAACCATGCTAAAGTGATTCACACAGA
TACTACGGATGCCGAGTCGTTCATCAAATTGTACAATTCTTTGGGGCAAGTTGATATCGT
GCTTTTAGAATCTCCAACCAACCCGTTGATGAAAGTCGCCGATTTACCAAGGCTGTGCCA
ATTTGTGAAACAAAAAGGTGGTTCAAGTTCCAACTGTAAAATCGTCGTTGATAACACCAT
GATGTCAGGTTTGAATTCCAACCCTTTGCAATTCGGAGCAGATGTAGTATACGAATCCGG
TACGAAATACCTCAATGGACACCACGATATCATGGCTGGTGTAATAATAGCCAAGAAGGA
CGTGGCTCCATCCGTATATTTCGTCATTAACAGTACCGGTGCCGGTCTATCTCCGATGGA
TTCATGGCTCTTGATCCGTGGTCTCAAGACCTTATCTGTTCGTCTTTACAAACAACAGAT
AAACGCAATGGTGCTCTCGCACTGGCTACAAGATATATGCGGATTCAAGCCTACAGATAA
TAACCAGCAACTAAAGACAAGGTTTGTTGGGTTGGAATCTCACCCTCAGTTCGAATTGCA
TAAAAGTTTCAACAATGGTCCCGGTGCAGTGCTATCCATTGAGACTGGCGACCTAGCACT
AAGCGAAGCCATTGTAACTTCTAAAAGACTAAATATATGGGCCGTCACGGTATCGTTTGG
ATGTGTCAACTCGTTGATCTCCATGCCATGCAAGATGTCACATGCCTCCATCGATCCAGA
ACTACGGAAACAAAGAGCGTTCCCTGAAGACTTGATCAGACTCTGTTGTGGGATAGAAGA
CGTCAAAGATTTACAATATGACTTACTTGCCGCATTCGAGGAAGCAGGCTTGATCGAATT
GCAACAGAGAGGTAACGATACATATTTATTGAACAAGAAGAACGGACACATTGCAAGAAA
CAATATCGGAGAAACATACCAAGAAAACTACAACGTTTACGACCAATTTTTCGGTCAACG
TCTCGTATCAAAGACATCTCATCTACACACTGCAAAGTTGTAGAACGGATAACAACCAAA
TCTACTCTATAATATTCAATACGTAAATCTTCTAACTGATCCATTTCATTTCATCTCATC
TCAAACTCATCTCCATTGCCAACCAATAAATAAGGTAGAAAAGAAAAGGAATCAGCGATC
ACGTGACTTAGTCTTCCTTCTCTGTTACCCGCCCTTTGTCTCTCCTTAGAAAATGAAAGA
CCCGTAATCTCAAAGGGGGAAAAAGTGATGATTTACCCAGATGACTGCGTAGCCACAGCG
ACCCTTTGGTAGTAAGCAGCAGCGAGAAAGCTCGGAAAAGTAATACGGAATTTTCATCGG
ATTATTCAATTTTTGGAAATCAATTTTCACAGAGAGAACAGAACACTGGATTCGATAAAA
ACAAAAAAATATAATTTCCTTCTTTTTAGAAAGTCACTTCTCCTTGACTCCCATAATTTA
TCTAGTTCTTTAATCATCCTGTAAAGATCTTGTGATAGCGTAAGGAATTTCAATAACACA
ACCATTAGCAGGTTTCTGGAGCACTGGGGAGAACTTGTTGACATTCGGTTATACAGTTGT
CTTTTTTTTATTTTTTGGTCAAAAATTTTTTTACGGAAGGAGGCCTTTTTTTATTACTAC
TGTTTCTACTAGTTTTGTTCTAATTCATTATATTTTAGGAGGACGAAAAGACGGTATTTG
CTTCATTCTTTTCACACTATATTGTATTCTATTTGGTTTTTCAAAGATTGTGTTTTGAAT
CGTGAAGAGAAGAGTGTAATTCCATTGTCTGTCTGAGTTATAAAGTATAAGATAACATCC
AGGGGTTTTTTTTTTTCTTTTGTCGTTTGAATTTTACTAGATGAGCAGCGTTCATTCTCA
GACCAGTGAGGTCGATGTGCCAGCTGCGTGTACTGGAAAACTGAAAAATCAAGCAGAAGT
TGGAAATGGGTCTAGAAATGGGTCTGAGACGTCAATAGCATCGATGAAATCGGCGAAGTC
GACTATCACTTTTGAGAAGCAGA
>RGYDA0113 Genomic segment corresponding to mRNA: XM_452960 Kluyveromyces lactis NRRL Y-1140, KLLA0C17006g predicted mRNA.
GCAACAGAGAGGTAACGATACATATTTATTGAACAAGAAGAACGGACACATTGCAAGAAA
CAATATCGGAGAAACATACCAAGAAAACTACAACGTTTACGACCAATTTTTCGGTCAACG
TCTCGTATCAAAGACATCTCATCTACACACTGCAAAGTTGTAGAACGGATAACAACCAAA
TCTACTCTATAATATTCAATACGTAAATCTTCTAACTGATCCATTTCATTTCATCTCATC
TCAAACTCATCTCCATTGCCAACCAATAAATAAGGTAGAAAAGAAAAGGAATCAGCGATC
ACGTGACTTAGTCTTCCTTCTCTGTTACCCGCCCTTTGTCTCTCCTTAGAAAATGAAAGA
CCCGTAATCTCAAAGGGGGAAAAAGTGATGATTTACCCAGATGACTGCGTAGCCACAGCG
ACCCTTTGGTAGTAAGCAGCAGCGAGAAAGCTCGGAAAAGTAATACGGAATTTTCATCGG
ATTATTCAATTTTTGGAAATCAATTTTCACAGAGAGAACAGAACACTGGATTCGATAAAA
ACAAAAAAATATAATTTCCTTCTTTTTAGAAAGTCACTTCTCCTTGACTCCCATAATTTA
TCTAGTTCTTTAATCATCCTGTAAAGATCTTGTGATAGCGTAAGGAATTTCAATAACACA
ACCATTAGCAGGTTTCTGGAGCACTGGGGAGAACTTGTTGACATTCGGTTATACAGTTGT
CTTTTTTTTATTTTTTGGTCAAAAATTTTTTTACGGAAGGAGGCCTTTTTTTATTACTAC
TGTTTCTACTAGTTTTGTTCTAATTCATTATATTTTAGGAGGACGAAAAGACGGTATTTG
CTTCATTCTTTTCACACTATATTGTATTCTATTTGGTTTTTCAAAGATTGTGTTTTGAAT
CGTGAAGAGAAGAGTGTAATTCCATTGTCTGTCTGAGTTATAAAGTATAAGATAACATCC
AGGGGTTTTTTTTTTTCTTTTGTCGTTTGAATTTTACTAGATGAGCAGCGTTCATTCTCA
GACCAGTGAGGTCGATGTGCCAGCTGCGTGTACTGGAAAACTGAAAAATCAAGCAGAAGT
TGGAAATGGGTCTAGAAATGGGTCTGAGACGTCAATAGCATCGATGAAATCGGCGAAGTC
GACTATCACTTTTGAGAAGCAGAAAGTCGTTCCTAGGGCCAGAACCATGTCTGTACAGAG
TGTTTTGAGTTCGTTCTCACTCCGGAGTATGTTGAACACTAGAGAGCATGGTGGGCCTCA
ATCGCAGAACTGTGATGAAGAGGAATGTACCAATACGATGCACAATCATAATACCAGTAA
TAATAATAATAATAGTAATAATAACAGCAGCAGTATTGCAACGACGTTTATCAATCCCAC
TCAACAGATACAGTCGCCAGCTATGGCTTCTACGATGGTCAAGAAACGCAACGGGGTTGC
GGGCAAGAACAAGCAAACTTTCCTGTCGGATTTACCAATGACTGAGTCACGTTCAAGAAT
TGGCCAACAGTTACCTTTTAACGATGATAAACGGAAATCTGCTAGGGATTTATGTAAACA
GAGATCGTCTTCGAATACTAGTTCCAATTCGACCGCGAATTCGAACTCGAATTCGAATTC
TAACCTGAATACGGCAAATCCAGACTCTAAGACGAGAAAAGGGTCATCTCGTGGTTCCGA
AGATGCTGCCTCAGATACTACTACCAACAACACTAATAGTAACTCTGAAAATGAATCCAG
TGGCGACGCATCTCCAATAGATTCGTCTCATGACTCCGAGTCTGAAGAAGATGATATTTC
AAAGCAAAACAAGTTGACAACAGATGCGTTGAGGAAACTTTCGTTGCTGCAGCAAAGTAA
GGGTGCTGTATGTAAATCAGTACAGACAACGCCGTTGACCTCGAGTGAAAATTTGGTGGA
TCCAAAAGAACCTCTGACTCAACTTAAGTTTGGTGGAAAAAACGTTATTTTGGATACAAC
TGCTACCATTCGTAAGAACTCTGTAGCAATGGAGGCATCAGGGGATCAAAACGAAGCTCG
TAAGCAATCTTTGGAAATTATTTCGCAACCAACTGGTGTAACTTTACATGGAACGTCTCA
TAATTTCAACGAAGCTAAGGGCATTTGTTCCAATAGTACAGCCTCATCTAACTCGAAGAG
ACTCTTACAGCAGATTAACGAACCGAAGAAACCGATGTATGTTCCTGCAGTGTTGAGAGA
CATTTCTGAGACGAACATAAAGATAGAAGATTTGAAGTCACATTCTCCTACACCATCTGA
TGTAACACAAACAACTTTACAAGCTGTGCTGTCTAAACATTCGAACACTTCCAATTCAAA
TTACGCCAGAAGTATTCATTCTACCACATCATCCATTGTGAGCACTTATAGAAACAAAAT
TCAATCCTGGCTGTGTAATGAAAGGGATCTGCAATTACAATTGATTCAACCCACCAAAGA
GCACTGGATTCCAGATTCCAAACGTCATTCTTGTAAATACTGTCACAAAATTTTCACGTT
CTGGGAAAGAAAACATCACTGCAGGCATTGCGGTGATATCTTTTGCCAGCAACATGTCAG
ACACTGGCTATACTTAAACCCTAACGCCAAGTTTATCATTGGTTGTGGAGGGTTAGGCGT
GCTATCTAAAATATGTGACAGTTGCTTAGATGAATATGACACTCTGGTTAAGGCTGGACC
CGCCAAAGATCAGGCAGAATTGCAACAGCAGCAGCAGCAACCACCTTCTACTTCTACTTC
CTCAACTTCTTCATCACATTCTGGTTCGATTCGTGAAAATGAAAATGAAAATAGTGGAAA
CCATTCTAACACACTACTCAATTTGCCAAAACCCGCAACAGGAAGAAATATAGACGAAGC
ATTAAATGGTACTGAGGGTAGTGTAAACCAACGGCAGCACTTGGAAAATATTGTAGGAAG
TGTTCCTGCTGATTGGTCTTGGAGCAGTTTCTAATTTACGAATGTTGCATCAAATCTTTT
GGTTTTCATCACCTCGTTATCCTTATTACTACACTTCCTGATCCATTTTCGCCTATGCTT
TTCCCATTTTATTACGTTTATCCAGTTTATTCCCTAACGGAAGATAGAGCCTAAAACCCA
TTTTTTTCCATTGCAGACACAATATAAGGGGGATTTCTCGTCACCCTGGTTATTTATTGT
TTTCGGTATTTTCAGATTTTCCAAATTTTTCTCTTTTCTATTATTATTCGTTATTATTAT
TGCCATTATCACTGTCACTATCTGTAACATCGCTCGTTTGACTCCTTATATTTTCCATGT
TCCGTTTGCCTTTTTTGTTGTCTCTTTTTTTCATTTCATTTATTTCGCTCAGATCATAAA
CTATATTATATCGTGTCCCGTTCCAGTGTGGAAAATCTATCCCTACCATTATATTATACC
ATCCTTAACGTTAATCAAACGAAGGAACTGAGTAAAGCGTCTAAAACCATATGGATCCTT
TTTTGTTTTCTCTAAATTTCATCACCATGTTACCATTTACAAAACCATTCTTTTTCTCTC
CCAAACATAATAAGAATAAGAATGATAAGAGTAATAATAATAGTAGTATTAATTATTAAT
TTATTTAAATGTTCTAGTTGACCTAGTTCAATATATATATATATATATATTCGTACATAT
ATACTCGAATAAGAAGTAATATCTCACAACTCTTATACTAAAAGTCACAGCGTCTGCATA
ATTCATGTGTGGTCAACGTCACTCCTTCCATACCTGATTAAACACAAGGGGGTAGTTGAC
AAACGAGACAAAATGTAAGTTTGGATGAGAAGGTGTCAGAGTTACCAATAACAAAGATTT
TCCCTTTTCTGTCGGTCCTATCTTTGTTTATTCTTTTTTGTCATATTGTTATCAATTTCG
TGCCACAGATGTAAAGAAAGACAAGATAAAGTCATTGCGAACAAAGAGTGTGTGTTCTGA
CATGATTATTACTT
>RGYDA0114 Genomic segment corresponding to mRNA: XM_452959 Kluyveromyces lactis NRRL Y-1140, KLLA0C16984g predicted mRNA.
TGTCTCTTTTTTTCATTTCATTTATTTCGCTCAGATCATAAACTATATTATATCGTGTCC
CGTTCCAGTGTGGAAAATCTATCCCTACCATTATATTATACCATCCTTAACGTTAATCAA
ACGAAGGAACTGAGTAAAGCGTCTAAAACCATATGGATCCTTTTTTGTTTTCTCTAAATT
TCATCACCATGTTACCATTTACAAAACCATTCTTTTTCTCTCCCAAACATAATAAGAATA
AGAATGATAAGAGTAATAATAATAGTAGTATTAATTATTAATTTATTTAAATGTTCTAGT
TGACCTAGTTCAATATATATATATATATATATTCGTACATATATACTCGAATAAGAAGTA
ATATCTCACAACTCTTATACTAAAAGTCACAGCGTCTGCATAATTCATGTGTGGTCAACG
TCACTCCTTCCATACCTGATTAAACACAAGGGGGTAGTTGACAAACGAGACAAAATGTAA
GTTTGGATGAGAAGGTGTCAGAGTTACCAATAACAAAGATTTTCCCTTTTCTGTCGGTCC
TATCTTTGTTTATTCTTTTTTGTCATATTGTTATCAATTTCGTGCCACAGATGTAAAGAA
AGACAAGATAAAGTCATTGCGAACAAAGAGTGTGTGTTCTGACATGATTATTACTTAGAC
ATTGTTTAAATGGGATTAATTCGTATGAGTCACGTCTTTTATGTCCTGTTGCTACCAGTT
CGGAAGATAATGTTTTGAATCAAGTATTGGAAGAAGTTCCGTTGTTCTTATCTATGGTGC
ATCCAATTCACTATACCTGACTAGTAATAATTCATTATTTTCGGGTAACCTTACTAAACA
TTTAATAACCTTAAAACTAAATCAACAACAATGAATACATCCAAAGTAGTAGAACGGTAC
CTTAGATAATTCATAAACCAAAGTCCATGTTCTAACACTGTCAAACTAATCTCATTCGAT
TACAGTTAGTATTAATCCACAATTCAATTTATTAGTACGAATGGATGACCTTGAAAGCGA
GTTTGGCCCCATCAGAAAGTCGGTACACAAAGTGAACGCAGATGAGATCATAGACGATGT
TAAGCTTGATGGGAAGATTAAGAAGATTAAATTACAACGCCCTGTCAAAAGATCTTCTAT
TGGTGCATCTAACGACTCTGAACTTGATACTGCAGTTGTTACCAAAAAAACACGTACTGA
AGATACTGCAGCACAACCAATTCCTTTGTTTGGTATAAATAAGACACCAGAAACAAAGAC
ATTTAAGAGAATGAAGCACTACTTGACAAGAAAACTAAATGGCACTCTTGGGTTTAAGGA
AACTAAGATACCCGACTTTTTGGAAAACACTTCAACTCAAGTTGACAAGCTTCTTCGACA
ATGCATCATTCAAAAAGAAAGTCATTCGGCCATACTCATCGGTCCTCGATCCAATTATAA
AGATATGATAATAAAGCATCATTTGGAGGCTTTAAGATCGACACACAACGAACAATTCAT
TGTTATCAACTTAAATGGCTCTTTACATTCGGAAAACTCTGCAATTAACAGTATTGCTGA
ACAATTAGAATTCGAACTTGCAAACAGAAACGTTAATTCATCAAAAAAAGTTAAAGCAGA
AGAATTAGGTTTATCTGAAGGTACTTTGACAGAAGTCTTTGATAACATTCTAAGATTGTT
GGACTCATTTACTGTGACTCCTCTAAAGGGTGTACACTCACAGAAAGAAAAATCAGAGCA
CGTAACGCTAGTGTTCATATTTGATGAAATTGACAAATTTGCTGGACCAGTGAGACAGAC
ACTTTTGTATAATTTATTTGACCTAGTAGAGACTTCAAGGATACCAGTTTGTGTTCTTGG
TCTTACTACAAAGTTGGCAATCATGCAATTTCTTGAAAACAGAGTGAAATCCCGGTTTTC
TCAGCGAATCATATATATGCCATCAATCTCGGATTATGATCAATTCAAGCATGTATTCAA
AGAGCTCTTAGAGGTGGATGATTCAACAATTCCTGATCAGCTTCGATGGAACCAGTTCTT
GGATGAGACTTTAAAAAATGACGATTCAGAGATTTCTCGTATTCTGCGTCAGAACTACGA
GAACTTCAAAGATATACAACTATTACAAAACGCCATATTTCCCACAGTTGCCTTGTCTAA
AACATATTCTGAACTAGTTGAGAGCATCAAAACATGCAGCAAAATAAAAAAGTACTTGGC
GAATCAACTCTTAGATTCAATTTCAGCTAAGATCTTGTCACTATCTGATTTAGAGTTAGC
TATTTTGATATCTGCTTGTAGAGTGGCTTTAAAGAATGACGAACATATCAATTTGACTTT
GGTACATGAAGAATTTTCTAAATTGGGGAAGATTCATAAGACCACCTTCGCTGATAGGTT
CAAAATGTGGACTAAACACGACATGAAGAATGTATGGGAAAACTTGGCAAACCAAGAGCT
TATCACTGAGAGAGGTGCGATTTCTGTCAGATTCACAGAAGACTCTGCTATACAATCAGC
AAACTACAATTCATCCACAATGAAGGCACCATTTGATCTTCGAACCTATCAAGTTTGCGT
AACGCTGCAAGAAATGCGATTGACGATACCCAAGAGCTCATTTTTCTACTCATGGACTCA
GTTATAGATGTAGGAAATATGTACATATAATTAGCAATTCAAGCATTTTCTTCTCGACAA
ATCTAAACTCAAACCCATATTGTACGGTTCTTGTCATTACGATCGAACAGCATCTTGTAG
TATTAAGAGCATCTTCAACATCGGTGTCATTAATCAAAGGTTTTTCATGATAAACCGTGT
TCAGCTAGGTTTTATTAATGGCTCCAGGCACGTGATCCACAATTTTCGTCATGGATTGCC
TTTTTCGCTCCCACAACCACAAATTGGTTCCTTGGCCCAGTTGGTTAAGGCACCGTGCTA
ATAACGCGGGGATCAGCGGTTCGATCCCGCTAGGAACCATTCTTTTTTTGCACATACCAT
ATTTTTTCTTCATCATATCGCTAGTTCATAGTAAAACTTTTGAGTATATTTAAAGGTTTT
ACGATTTATTAACGTATCTCATCAATATAGACTCAAATAGAGAAGAAGATAACCAAAGAT
CAAGTTTCGGCTGGTCTTTTTAGAGGGGTTTCGATAGTGACTTAATTTCAACAGGTGCTG
GATGAGTAGGCCTTCTTTATCTTCCTTACCGGTTGAGGTATTGGTGAATATATTTAGTCA
TCTTGATGACTCTGATTTCAGATCATTAGAACAAACGTGTAAATTATTCGATCGAATTGT
ACATGATGAGGAACTTTGGAAGAACTTATTTTTGCAGAGACACAACACCTTATGGTTTCC
ATCTTTCTCACGTTCGAATCTTTATAGTATGGAATACATCAAAAGAAACATGGCTTTGAA
TGAATGGAGGCATAATCGAGCTACGAAAACTAAATATACAATAACACATGATGTATCGCA
ACAGCCGCAAGATATTTCACGCGTTGTGTTCGATTTCCCTAGATGTGCTTGTTATAACGA
GGGCATGGTCACCTTTTTACAGTTACAAAAAAAAAGGAAGAAAGATAGGGTTGCGTATAT
TCAGTGTACCACGCCACATGGGACGTCAGCAAGGCATTTCAACATTA
>RGYDA0115 Genomic segment corresponding to mRNA: XM_452958 Kluyveromyces lactis NRRL Y-1140, KLLA0C16940g predicted mRNA.
GAGCATCAAAACATGCAGCAAAATAAAAAAGTACTTGGCGAATCAACTCTTAGATTCAAT
TTCAGCTAAGATCTTGTCACTATCTGATTTAGAGTTAGCTATTTTGATATCTGCTTGTAG
AGTGGCTTTAAAGAATGACGAACATATCAATTTGACTTTGGTACATGAAGAATTTTCTAA
ATTGGGGAAGATTCATAAGACCACCTTCGCTGATAGGTTCAAAATGTGGACTAAACACGA
CATGAAGAATGTATGGGAAAACTTGGCAAACCAAGAGCTTATCACTGAGAGAGGTGCGAT
TTCTGTCAGATTCACAGAAGACTCTGCTATACAATCAGCAAACTACAATTCATCCACAAT
GAAGGCACCATTTGATCTTCGAACCTATCAAGTTTGCGTAACGCTGCAAGAAATGCGATT
GACGATACCCAAGAGCTCATTTTTCTACTCATGGACTCAGTTATAGATGTAGGAAATATG
TACATATAATTAGCAATTCAAGCATTTTCTTCTCGACAAATCTAAACTCAAACCCATATT
GTACGGTTCTTGTCATTACGATCGAACAGCATCTTGTAGTATTAAGAGCATCTTCAACAT
CGGTGTCATTAATCAAAGGTTTTTCATGATAAACCGTGTTCAGCTAGGTTTTATTAATGG
CTCCAGGCACGTGATCCACAATTTTCGTCATGGATTGCCTTTTTCGCTCCCACAACCACA
AATTGGTTCCTTGGCCCAGTTGGTTAAGGCACCGTGCTAATAACGCGGGGATCAGCGGTT
CGATCCCGCTAGGAACCATTCTTTTTTTGCACATACCATATTTTTTCTTCATCATATCGC
TAGTTCATAGTAAAACTTTTGAGTATATTTAAAGGTTTTACGATTTATTAACGTATCTCA
TCAATATAGACTCAAATAGAGAAGAAGATAACCAAAGATCAAGTTTCGGCTGGTCTTTTT
AGAGGGGTTTCGATAGTGACTTAATTTCAACAGGTGCTGGATGAGTAGGCCTTCTTTATC
TTCCTTACCGGTTGAGGTATTGGTGAATATATTTAGTCATCTTGATGACTCTGATTTCAG
ATCATTAGAACAAACGTGTAAATTATTCGATCGAATTGTACATGATGAGGAACTTTGGAA
GAACTTATTTTTGCAGAGACACAACACCTTATGGTTTCCATCTTTCTCACGTTCGAATCT
TTATAGTATGGAATACATCAAAAGAAACATGGCTTTGAATGAATGGAGGCATAATCGAGC
TACGAAAACTAAATATACAATAACACATGATGTATCGCAACAGCCGCAAGATATTTCACG
CGTTGTGTTCGATTTCCCTAGATGTGCTTGTTATAACGAGGGCATGGTCACCTTTTTACA
GTTACAAAAAAAAAGGAAGAAAGATAGGGTTGCGTATATTCAGTGTACCACGCCACATGG
GACGTCAGCAAGGCATTTCAACATTAATGCTGTAGTATTCGGAAGGTATGACGGGAGAGT
ATTTGGGAAATTACTTACAAATAAATCATATCTTTCCCCTGTCACGGAGTTTGACGATAG
GCATTACTCAGCAGTTACTGCGATTGTTACAACAGCGTACCAAGATTCTCCAGACGACGT
TTGTGTAAGTGGAGACGAATCTGGAGAGGTGATATGGTGGCGTAACACCCAAAAAGAGAA
AAAGATGAAGATATCTTCTCATCCAATTGCCGATCTTCATGTTCATAAAAATACTACCAT
TGCCATTGACTTAGAAACCATCTACGTCATCAAATCAATGGAAGAAGTACACTCCATCGA
TCTAATAGCTAAAATTGGTACAGACTTTTCGAATTGTAAGGTAACAAAGGTTGATTTTGG
TGGTAGGAATATTGTAGTAGCTACTTTATTTGAAATCTATGTGATCTCTATCGATATTGG
GAAGGATTTCGGGAGAACGAGACCTATGTTTTTTCTCTCTGCTATCCAAGAGGTTTCAAT
CGATGAGGCTACTGCTAAAAAAGAGCGTGACCTCAGCTTAGCCGGTGGAGATGGTTGTTA
CATTGCAGTATTAACGGAAGATAAAAATGTAAGCACCATTAACATCAGAATGCCTGGTGT
TGATTTAGAATGTCAGTCTACAGTTAGTTTACATGAAAGCTGGGTAACATGTCAAATCAA
TAATCTGGTAGTTGTTTGCGCCTTCAGCGGCATGATTGGAGTGTACGATGTAATGACGGG
GAATGAAATTAGAGTAATTCGAAACTCAGAGCATTATCCAGAGTTTTTAAACATTTCCCA
TGGACAAATATTGGTCGGGAAGGAAAGCACTCTCTACTACTATCAGTACGTTTCAATTGG
TGACCATTCAAAGAAGAAACGCGGCGGCAATAGAGCACGTAGCAATAAATGGAACGAAAA
CTTGCAGCAGCAATTAAAAATGTATGATGACGAAGAGCAGAAACGGATTACTGATCGTAA
TTATATGGACAAATTGAAAAAGAAGTTTGTCGGTGATATTGATGACGAGGAGGTGCAATT
TCAGATTGCTCTCATGGAATCAAAAGGCTCATCTTCGCAATTGTCATCTTTGAACCCTGA
AGATCATTTATTGGGTTCACAGGAATCTAATAGCACTACGAATCAATTCATCGACGATGA
CGAAATTGACGTCGACTTCTTAAAAGCATTACAAGACAGTGAAACTCAAGAAAGAAGAGC
AGAGAAGCGAAGGGAAAGGACTCAAAAAACACCAATCGGTACGCTAGATCATGTTTACGA
ACGAGAAAGTGTCAGCGATACGGAATCGCTTGATGAGGAAACAAGAAGACAAATCGAATT
GATTGACGAATTGCATGCCTCAACAGCCAGTAACATTCAGGGGAGTGAAGAGAATGATGA
GGAACTAGCTTTAGCTATTGCACTATCTTTGAGTAATATGAACAACTAGTTTGACTCGAA
TGTAAACTCTATAAATATGAACGTTTTTTTTCTTCTATAGAATATTATTATACAGATTCA
GAAGACAAAGACTTGATCATCAGGATTCGATTTCAAGATACCTTTTGGCCAGCCCAATTC
TTCGGCGTACTTAAGTAAGGTTTTCTTCATTTCTGGTTTACCGCAAATCAATAATCTATT
TTCAGCAGAAGGGTCTGGAAGGTATTTTGACATGATTTCCTTGGTAACCCAACCAACTTC
TCCCTGCCATGAGCTAGAAGGATGGTTGACTAAATAGTGAACCAAGAAGTTTGGATATTT
CTCGGAAATTTCATCAAGTTCGTCTTTTAATAGAATGTCATTTTCCGTTTCGTTCGCATA
TAGCAGAGTCACCCTCGTCAAATCTGTAGGAGTTGTGATGATGGTGTTTAAAACCTGCAA
CATAGGAGTAAGACCAGAACCACCTGCAATCATACCGATATGCTTCGAAGAATTAGCCTC
GTAGGCGAATCTACCAACTGGTCCTTTAAAATCGACCGTTTGTCCAGGTCTCAAAGAAGC
GAAATATTTCGACACTTGTCCGTCTGCATAAGACTTTACCATTATATCAAAATGACCAGT
TTCAAATTTATTTGAGATTGGAGTGTAATATCTGATTTCATCCTTATCTTCAAGCGGAAT
TCTCACCGCCAGATGGTGGCCTGTTGGAATATCCAAGCATTCTAAAGATGTCTTTAATTT
GAATCGATAGATAGCTGTGTTCTTAGAGACAATTGTTTGATCCTCAAGCTCCAAAGCAGT
CCATCTGTCACTGTAGATGGACTTTAAACGGCTACGTGCAACAACCATTCTGTAAGCCAA
AATAGCGCCCAAAATAACGAAACCTAGCAAGAATTTCAAATCATTACTCATAACCGTGAA
TACAATGATACCAACGGTGAACAAAAGTGAGGGGATATAAATCCCATGAAGTGGTTCATT
CAAAACATTCCAACCGTCCTCTGCTGACA
>RGYDA0116 Genomic segment corresponding to mRNA: XM_452957 Kluyveromyces lactis NRRL Y-1140, KLLA0C16918g predicted mRNA.
GTCTTACGTTCTTTGGACTACTCAATCACTCAAGCGGCACAAAACAAGGAATTCTTTGTT
CACGTTCCAGTAGAAGTCCGTTGCTCAAATACAACACTACCTGCTGAAATTCCAGATTAC
TCTAATAGAACAAAGACATCTGCTGGTCCAGTATTCGGTAACACTTTACGTCCATATCTG
GATGCTACTCCACGTCATTTAAGATACGCTCCATTGTCTGACGTTACAAACTCACAGTTG
TCATTATACATCAATGCTACAATTTATAGACCATTCGGTAGTAATTCTCCAATTCACAAG
TGGTTCACTTTGTTCGAAGACACAATGGGTGCTGCTGGTGGTAAACCTCACTGGGCAAAG
AATTTCTTGGGTGCAACTTCTATGGCTGCAGGTAAAGTAAAGGACGAAAAAGACTACGAT
GATTATGAAATGAGAGGTATGGCTACCAAGATTAAAGAATGGTACGGAGAAGATCTACTG
AAGTTCCGCGAAATCAGATCCCAGCAAGATCCGAATAACGTTTTTATGGCTAACAAAGAA
TGGGCCATTCGTAATGGTATCATTGAACCATAGTTAATTTTCCTTCTTTTGTTTACGCAT
TTACTTTTCACATACCCCTGCTACCTTTTTATTGAACCGTCAGTCAATACATACTGTCGT
TCACTTTTTCCCTTTAGTTACTTTCCCCTTGTATAGAATAATCACCAACTCGAAAGCACA
AATGTATCTAGCAGAACTTTGTTTTGAACCAATGAATAAAAATTGGTACCTTTTAATCAT
TATTAATGCTTAACTTGACTGCAGTTCTGTACTATCTCTGTTTAATCTTTACATCGTTAT
AATTCAGTGCTTACTAAAATATTGAAAAATTGTTTAAAGCTAATAGAGAACATCGAAATT
TATGCACATTCCATCGGTTTCCTGAAGAAGAGTAATTCCTTCAAGACGTTTAACCACCTG
CATTAGCGTCCACAAAAGCTCACGCATCACAGTAGATACTATGTCAGCAGAGGACGGTTG
GAATGTTTTGAATGAACCACTTCATGGGATTTATATCCCCTCACTTTTGTTCACCGTTGG
TATCATTGTATTCACGGTTATGAGTAATGATTTGAAATTCTTGCTAGGTTTCGTTATTTT
GGGCGCTATTTTGGCTTACAGAATGGTTGTTGCACGTAGCCGTTTAAAGTCCATCTACAG
TGACAGATGGACTGCTTTGGAGCTTGAGGATCAAACAATTGTCTCTAAGAACACAGCTAT
CTATCGATTCAAATTAAAGACATCTTTAGAATGCTTGGATATTCCAACAGGCCACCATCT
GGCGGTGAGAATTCCGCTTGAAGATAAGGATGAAATCAGATATTACACTCCAATCTCAAA
TAAATTTGAAACTGGTCATTTTGATATAATGGTAAAGTCTTATGCAGACGGACAAGTGTC
GAAATATTTCGCTTCTTTGAGACCTGGACAAACGGTCGATTTTAAAGGACCAGTTGGTAG
ATTCGCCTACGAGGCTAATTCTTCGAAGCATATCGGTATGATTGCAGGTGGTTCTGGTCT
TACTCCTATGTTGCAGGTTTTAAACACCATCATCACAACTCCTACAGATTTGACGAGGGT
GACTCTGCTATATGCGAACGAAACGGAAAATGACATTCTATTAAAAGACGAACTTGATGA
AATTTCCGAGAAATATCCAAACTTCTTGGTTCACTATTTAGTCAACCATCCTTCTAGCTC
ATGGCAGGGAGAAGTTGGTTGGGTTACCAAGGAAATCATGTCAAAATACCTTCCAGACCC
TTCTGCTGAAAATAGATTATTGATTTGCGGTAAACCAGAAATGAAGAAAACCTTACTTAA
GTACGCCGAAGAATTGGGCTGGCCAAAAGGTATCTTGAAATCGAATCCTGATGATCAAGT
CTTTGTCTTCTGAATCTGTATAATAATATTCTATAGAAGAAAAAAAACGTTCATATTTAT
AGAGTTTACATTCGAGTCAAACTAGTTGTTCATATTACTCAAAGATAGTGCAATAGCTAA
AGCTAGTTCCTCATCATTCTCTTCACTCCCCTGAATGTTACTGGCTGTTGAGGCATGCAA
TTCGTCAATCAATTCGATTTGTCTTCTTGTTTCCTCATCAAGCGATTCCGTATCGCTGAC
ACTTTCTCGTTCGTAAACATGATCTAGCGTACCGATTGGTGTTTTTTGAGTCCTTTCCCT
TCGCTTCTCTGCTCTTCTTTCTTGAGTTTCACTGTCTTGTAATGCTTTTAAGAAGTCGAC
GTCAATTTCGTCATCGTCGATGAATTGATTCGTAGTGCTATTAGATTCCTGTGAACCCAA
TAAATGATCTTCAGGGTTCAAAGATGACAATTGCGAAGATGAGCCTTTTGATTCCATGAG
AGCAATCTGAAATTGCACCTCCTCGTCATCAATATCACCGACAAACTTCTTTTTCAATTT
GTCCATATAATTACGATCAGTAATCCGTTTCTGCTCTTCGTCATCATACATTTTTAATTG
CTGCTGCAAGTTTTCGTTCCATTTATTGCTACGTGCTCTATTGCCGCCGCGTTTCTTCTT
TGAATGGTCACCAATTGAAACGTACTGATAGTAGTAGAGAGTGCTTTCCTTCCCGACCAA
TATTTGTCCATGGGAAATGTTTAAAAACTCTGGATAATGCTCTGAGTTTCGAATTACTCT
AATTTCATTCCCCGTCATTACATCGTACACTCCAATCATGCCGCTGAAGGCGCAAACAAC
TACCAGATTATTGATTTGACATGTTACCCAGCTTTCATGTAAACTAACTGTAGACTGACA
TTCTAAATCAACACCAGGCATTCTGATGTTAATGGTGCTTACATTTTTATCTTCCGTTAA
TACTGCAATGTAACAACCATCTCCACCGGCTAAGCTGAGGTCACGCTCTTTTT
>RGYDA0117 Genomic segment corresponding to mRNA: XM_452956 Kluyveromyces lactis NRRL Y-1140, KLLA0C16896g predicted mRNA.
ACTACGAAGTTGGCGCCGATTCTTATGCTGACGAGGAATTTTAAAACTGGTTTCCGGAAA
TTTCCTCTAGCAGTTTAACGTTTTATATCGACTCAGAGCTATAATCAATTCTATTCCCCA
TTAATTAATCAAAGAAATAAACAACATAAAAGAACAAAAAAAAATTAGGATAAAATGAAA
TGGACTTGAGCCAACCAACTTAGTGTACAATTTATGTTTGGCTTCCAATCTAAAGTCTCG
GCATCAATATCAACGTTACCCATTCAAAACCGGTAATGTATCATTTACCATACCCCCCAT
GCTCAAATATCTGAAAGTATTACAACACTCAAGGCCTTCTATCTGCAATACCCGAATACC
AAAACTCAGTCACATCAAAGATCACAACAAACTTCAATTTAGTTTCTCTCCTGATATGAT
CTAATAATTTTCTCTGTGTGATGTGATGGGGAATCTCTTTTATCATCTCCTCTTCTATCG
TTTTTTTTTCAATCTTACACCAATTGTTGGTCTTTACCGCCTTAAAATACTTGTACGATG
CCTATATTACTGCTATTAGTACCGTATATCATTAAGTACTAAATACATTATATATATATA
TGTATACTACCGGCTTCTGAAATGAGACTGTTTTTATCTCTCGATTTTCCACATATTCTG
AAGCTACGGCTAACCAAAGTGCTCAAGGTTGAAAGACATACGTACCCCACATTACTTATA
CGGTACAGGTCGGTATCACAATCCCATGGTGGCAATACCGGGCAAAGTCAAAGATTTTGC
TCCATCTTCCACTTTCTTTTGTCTGACTTTATGTGTCGAGTCTCACTTTCTACTAGCTCT
TTGCAGGTAGAACGAAAAATATAAAAAAAATAGTATGATGACTTCTGATAATGGTTACTT
CTTTCTGATTGAAGAAACACAACAGACATTGAACAAGCAGGGACTACTGCCCAGCTATAT
CAGGTGAAAGAGAGTAACTTTTCCACTCTTTGTTAGAGCAATGTCTTTTGATCTAGTAGC
AGGCAATGCCCGTTCCAATTTTGTATTCAAAAATTGGGCAGGTATTTATTCGTGTAGACC
GCAATTATATTTCCAACCTAATTCGATCGATGAAGTCGTGCAGATCGTTAAAGCTGCCAT
AGAACAAGGCAAGACCATTGTTACCGTTGGATCTGGTCATTCTCCTAGTGATATGTGTGT
TACAGACCAATGGTTGATGAATTTAGACAATTTGAACTCTGTTGTAGAATTCAAGGAAAA
TAAAGAGGAGTTGTACGCCGATGTTACCGTCGAAGCAGGTCTTAGAATCTACCAGTTGAG
TGAAATCTTAGCTGAGAAGGGATACGCAATCCAAAATTTGGGATCCATCTCCGAACAAAG
TGTCGCAGGTATCATTTCTACTGGTACTCATGGATCTTCTCCATATCACGGATTGGTGTC
GTCCCAATATGTAAACCTGACCATCGTGAACGGTAAGGGAGAGGTCGTATTCTTGGATTC
TGAAAACTCTCCTGAAGTGTTTAGAGCCGCTACATTGTCTTTAGGTAAGATCGGTATTAT
TGTCAAGGCTACTATTAGAGTGATCCCAGAATTTAATATCAAGTCTACTCAAGAAGTGAT
CCACTTTGAGACTCTATTAAACAATTGGGAAACTATCTGGACATCTAGTGAATTCATCAG
ATGTTGGTGGTACCCATACACTAGAAAAGTGGTCTTGTGGAGAGGATCTAAAACTGAGGA
ACCTTTAACAGCTCCAAGAAAATCTTGGTGGGGAAGCACTTTTGGTCGTTTCATTTATGA
ATCTTTGATCTGGATCAGTGTGAAAATTTATCCGGCACTAACGCCATACGTCGAATCATT
TGTGTTCCACCAACAATATGGCCGTGTCGAAACTTATGGTAGTGGTGATGTTTCTGTGCA
AACTTCGATCGCTGGATTGAACATGGACTGCCTATTTTCTCAATTTGTTGACGAATGGGG
GTGTCCTCTAAACAATGGACCAGAGGTCTTACGTTCTTTGGACTACTCAATCACTCAAGC
GGCACAAAACAAGGAATTCTTTGTTCACGTTCCAGTAGAAGTCCGTTGCTCAAATACAAC
ACTACCTGCTGAAATTCCAGATTACTCTAATAGAACAAAGACATCTGCTGGTCCAGTATT
CGGTAACACTTTACGTCCATATCTGGATGCTACTCCACGTCATTTAAGATACGCTCCATT
GTCTGACGTTACAAACTCACAGTTGTCATTATACATCAATGCTACAATTTATAGACCATT
CGGTAGTAATTCTCCAATTCACAAGTGGTTCACTTTGTTCGAAGACACAATGGGTGCTGC
TGGTGGTAAACCTCACTGGGCAAAGAATTTCTTGGGTGCAACTTCTATGGCTGCAGGTAA
AGTAAAGGACGAAAAAGACTACGATGATTATGAAATGAGAGGTATGGCTACCAAGATTAA
AGAATGGTACGGAGAAGATCTACTGAAGTTCCGCGAAATCAGATCCCAGCAAGATCCGAA
TAACGTTTTTATGGCTAACAAAGAATGGGCCATTCGTAATGGTATCATTGAACCATAGTT
AATTTTCCTTCTTTTGTTTACGCATTTACTTTTCACATACCCCTGCTACCTTTTTATTGA
ACCGTCAGTCAATACATACTGTCGTTCACTTTTTCCCTTTAGTTACTTTCCCCTTGTATA
GAATAATCACCAACTCGAAAGCACAAATGTATCTAGCAGAACTTTGTTTTGAACCAATGA
ATAAAAATTGGTACCTTTTAATCATTATTAATGCTTAACTTGACTGCAGTTCTGTACTAT
CTCTGTTTAATCTTTACATCGTTATAATTCAGTGCTTACTAAAATATTGAAAAATTGTTT
AAAGCTAATAGAGAACATCGAAATTTATGCACATTCCATCGGTTTCCTGAAGAAGAGTAA
TTCCTTCAAGACGTTTAACCACCTGCATTAGCGTCCACAAAAGCTCACGCATCACAGTAG
ATACTATGTCAGCAGAGGACGGTTGGAATGTTTTGAATGAACCACTTCATGGGATTTATA
TCCCCTCACTTTTGTTCACCGTTGGTATCATTGTATTCACGGTTATGAGTAATGATTTGA
AATTCTTGCTAGGTTTCGTTATTTTGGGCGCTATTTTGGCTTACAGAATGGTTGTTGCAC
GTAGCCGTTTAAAGTCCATCTACAGTGACAGATGGACTGCTTTGGAGCTTGAGGATCAAA
CAATTGTCTCTAAGAACACAGCTATCTATCGATTCAAATTAAAGACATCTTTAGAATGCT
TGGATATTCCAACAGGCCACCATCTGGCGGTGAGAATTCCGCTTGAAGATAAGGATGAAA
TCAGATATTACACTCCAATCTCAAATAAATTTGAAACTGGTCATTTTGATATAATGGTAA
AGTCTTATGCAGACGGACAAGTGTCGAAATATTTCGCTTCTTTGAGACCTGGACAAACGG
TCGATTTTAAAGGACCAGTTGGTAGATTCGCCTACGAGGCTAATTCTTCGAAGCATATCG
GTATGATTGCAGGTGGTTCTGGTCTTACTCCTATGTTG
>RGYDA0118 Genomic segment corresponding to mRNA: XM_452955 Kluyveromyces lactis NRRL Y-1140, KLLA0C16874g predicted mRNA.
CTTTGGGTACTCTAATCGACCACAACTGTGCTAGAGACGGTTTGAAGAAGAACTGTTGGT
TACCTCACGTTATGGAAATTTTCGCTTTGTTCATGTTGTTAGGTATCTTCACCACTTTGT
TGATTCCAGAAACAAAGAGAAAAACCCTTGAACAAATCAGTGAAGAATACCACGGTGAAA
TCGATCCATCCAGATATGCTGCAACTTCTGGCAAGTTGCACGACAGTGCTTCTTCCCAAA
TTGAAACAGTATAATCTTCTCTTCAATTGAAAACAAGAAAATCACAAACAATAAATCAAA
AGACCCTTCTTTAGAGACAGTTCACGAATATAAAAAAAAGCACTGATGCCGATCAAATCA
AATCGGCTTTATCAACTTCCTCATAGCATTCCTTTCATTTATTCCGCTGATAAACTACTA
AGAACTCTCTCTCCAAGGCGTAATGATTTGAATATAATTCATCTATTTAATATATTATAT
ATATATAATCTTACAATGTACATTAGGACCAAAAATTCAATCCATATCGTTAATTTTAGT
TTATTCATTCACTTTCAGCTTCGTTCTATCTTTGTTTCTATCTATCTTGCTTTACCCATC
ATTCCTTGTTGAATCTCATCAGCAAAAATAATGGAAAATGTAACCCGGAGTAAACATATT
ATCTAGCACGTGACCAAGAATCTCATGTCTGGAATGGGTAATATATCTGTATTACCCGAT
TCGGATAATATTTGATTTAGCAGGAATTTATCTTCCACGTGACCATTTCTGATGATTTTT
GTGGAAAAATGTAAACAACGAGAAGAGAAAAAACAACAAACAAACAAACGAAAATTAAAA
ATATGAGGAAAACAAATAAAACTGGTTATTGTTTAATGGGATATCAATCTTTGGACGGAT
AACTGGCTATTAAACTGCGGTCTGAAATTTACTATATTATAGTTATAGGGATTTTTAAAG
ATAGAGAAGAAGGTATTGAAAACCCGACGAATTAGTAGCGATGAGAGAAGTTATCAGTGT
TAACGGTATGTGGAAGATCAGTGTTACAGTTTTCCTTAATTTAGATATTGATGATAGATA
AAATGAGAAAAGAGAGAACAATGTTTGAAGCCAGCAAGGTTTGATAAGTGTGTTCTATTT
GGTTTTATGTGGATATGCTATTTATTGATGTGACTACAGTGTTTTAACCGTGGGCAGATT
TTATGTTTGTCATGCTAGATCTACTTATTGAGTATTTCAGATCAGATATCGGGCATGATG
AGAATCTTTTCCCCCCAAATTGTGTACAGGATGCTTTTTACAATCATGAATAGCAACTCA
TAGCGTTCAATGAGTGCAGAACTTATGTTTGCCCCTTTGTTATGCCAAATTTTGACGCGT
CTTTGTTCATTTTACTTCTATTACAAGATCTGAAACAAATGGGATAATTAACATTAATAC
TAACAAAAAAACAAATACAATACCTTGTATTCACCATATAATTATAGTTGGTCAAGCTGG
TTGTCAAATTGGTAATGCCTGTTGGGAATTGTATTCTTTAGAGCATGGTATTGCTCCAGA
TGGTTATTTACAAGAAGGGTTAAAGAAACCTACAGGTGGCGAAGAAGGATTTTCCACATT
CTTCAACGAAACTGGCTCAGGTAAGTTCGTTCCTCGTGCAGTTTATGTGGATTTGGAGCC
AAATGTGATTGATGAAGTGCGCACAGGTGCTTACAGAGACTTTTTCCATCCAGAACAATT
AATCAGTGGTAAAGAGGATGCAGCTAACAATTATGCTCGTGGTCATTACACCGTTGGTAG
AGAATTGTTGGATGATATCTTGGACAGAGTAAGAAAAATTTCCGATCAATGTGATGGTCT
ACAAGGTTTCCTTTTCACCCATTCCCTAGGTGGTGGTACAGGGTCTGGTCTTGGCTCATT
GTTATTGGAACATTTGTCATTGGATTATGGTAAAAAATCTAAATTAGAATTCGCTGTGTA
CCCAGCTCCACAAGTTTCCACCTCAGTGGTTGAACCATACAATACCGTGCTAACTACACA
TACTACTCTAGAACATGCTGACTGTACATTCATGGTGGATAACGAAGCCATTTACGAGAT
GTGTAAGAAGAACCTTGATATTCAAAGACCAAGTTTCTCCAACTTGAACAATTTGATCGC
TCAAGTAGTATCCTCGGTAACAGCTTCTTTGAGATTCGATGGTTCATTAAACGTGGATCT
CAATGAATTCCAAACCAATCTAGTCCCATACCCAAGAATTCATTTCCCATTGGTCTCTTA
TGCTCCTATACTATCAAAGAGTAAAGCACATCACGAATCTAACTCTGTTGCTGAGATAAC
AAACGCTTGTTTCGAACCAGGTAACCAAATGGTTAAATGTGACCCAAGAACAGGTAAATA
CATGGCTACATGTTTACTTTACAGAGGTGATGTCGTTACAAGAGATGTTCAAAATGCAGT
TGCTCAAATCAAGACAAAGAAAACCGTCCAATTGGTGGACTGGTGTCCAACCGGTTTTAA
AATTGGTATCTGTTACCAAGCTCCAACTGCTACACCTAACTCTCAACTATCTTCCGTGAA
CAGAGCTGTCTGTATGCTATCCAACACTACTGCCATCGCTGATGCTTGGAAGAGAATCGA
CAAAAAATTCGATCTAATGTACGCCAAGCGTGCTTTCGTCCATTGGTACGTTGGTGAAGG
TATGGAAGAAGGTGAGTTCACCGAAGCTAGAGAAGACTTGGCAGCTTTGGAAAGAGACTA
CTACGAAGTTGGCGCCGATTCTTATGCTGACGAGGAATTTTAAAACTGGTTTCCGGAAAT
TTCCTCTAGCAGTTTAACGTTTTATATCGACTCAGAGCTATAATCAATTCTATTCCCCAT
TAATTAATCAAAGAAATAAACAACATAAAAGAACAAAAAAAAATTAGGATAAAATGAAAT
GGACTTGAGCCAACCAACTTAGTGTACAATTTATGTTTGGCTTCCAATCTAAAGTCTCGG
CATCAATATCAACGTTACCCATTCAAAACCGGTAATGTATCATTTACCATACCCCCCATG
CTCAAATATCTGAAAGTATTACAACACTCAAGGCCTTCTATCTGCAATACCCGAATACCA
AAACTCAGTCACATCAAAGATCACAACAAACTTCAATTTAGTTTCTCTCCTGATATGATC
TAATAATTTTCTCTGTGTGATGTGATGGGGAATCTCTTTTATCATCTCCTCTTCTATCGT
TTTTTTTTCAATCTTACACCAATTGTTGGTCTTTACCGCCTTAAAATACTTGTACGATGC
CTATATTACTGCTATTAGTACCGTATATCATTAAGTACTAAATACATTATATATATATAT
GTATACTACCGGCTTCTGAAATGAGACTGTTTTTATCTCTCGATTTTCCACATATTCTGA
AGCTACGGCTAACCAAAGTGCTCAAGGTTGAAAGACATACGTACCCCACATTACTTATAC
GGTACAGGTCGGTATCACAATCCCATGGTGGCAATACCGGGCAAAGTCAAAGATTTTGCT
CCATCTTCCACTTTCTTTTGTCTGACTTTATGTGTCGAGTCTCACTTTCTACTAGCTCTT
TGCAGGTAGAACGAAAAATATAAAAAAAATAGTATGATGACTTCTGATAATGGTTACTTC
TTTCTGATTGAAGAAACACAACAGACATTGAACAAGCAGGGACTACTGCCCAGCTATATC
AGGTGAAAGAGAGTAACTTTTCCACTCTTTGTTAGAGCAATGTCTTTTGATCTAGTAGCA
GGCAATGCCCGTTCCAATTTTGT
>RGYDA0119 Genomic segment corresponding to mRNA: XM_452954 Kluyveromyces lactis NRRL Y-1140, KLLA0C16852g predicted mRNA.
TTCAGTCCGTAAATTTGTGCTAAAGTTTTTCCATAGACGAACCACATGGGATGAGAGGGG
GAGGTGCGGATTCCCGGCTGCAAAAATGATTAAAACCACACATTATTAGAAGAATTAGTC
TTGGATAGTGTATATACTGGGCAGGTCCACGAGTCTTCTCCCCTTTGTCATGTGTATAAT
TTAAACATCTATTCTTGTTTTCTGACCACCGTGCGCCTTTGTCTGGGAAGCACGTTTTCG
AGAAATCAATTTAATTATCTTTTCAATAGGAAAATCAAAAGGGAATTGAAAAAAAAAGGA
AAAAGCACCAAACCAGGCCAATATGACTAGTGAAAAAGAAAAAGAAAGACCTACGGAGCA
GGCAGTGACAGGTTAAAGGAATCAGAAAAGTAGGTTTGTAAGGGAAAGTTAATTAGGATG
GATTGGAAAACGATGAGTATGAGAATGAAAAAAAAAAGTGTGCACTCTCATGGATTTTTC
AGTACCGGTTGAAGTATATATAAAGGAAGGATTAATATTCGATGAGGTAGGTTTCGAATG
TTTCTCTTGTCTTAGTTCTATTTGTATTCTGTTATATTCAATCATAAGATCAGTAAAGCA
ATCCAAAGCAAAACCGGAATATCATATAATAATAATAATAATAATAAAATGGATACTAAA
GAGGAAGCTCCAAAGGTTCATGTGAAGACTGCTGGTGGTAATGCAGCCTTCCACAATTTC
ATTAATGATTTTGCTCATATTGAAGATCCATTAGAAAGAAGAAGATTGGCTTTGGATAAG
ATTGATAATGCTAGTTTCGGTTGGTACCATATCCGTGCCATCGCTGTTGCCGGTGTTGGT
TTCTTGACTGATTCTTATGATATTTTTGCTATCAACTTGGGTTTGTCCATGATTGATTGA
TTACGTTTACTGGAACGGTAATATTCCATCTTCCACATCTACTTTGATTAAGGTTTCGAC
TTCTGTTGGTACCGTTATTGGTCAATTTGGTTTCGGTATTATGGCCGATGTTGTCGGTCG
TAAGAAGATTTACGGTACTGAATTAATTATCATGATTGCTGCTTGTATCTTGCAATGTAC
TTTGGGACACTCTCCAGCTGTTAACTTCGTCGCCGTTTTCACATTCTACAGAATCATCAT
GGGTATCGGTATCGGTGGTGATTATCCATTGTCTTCGATTATCACATCCGAATTTTCTAC
TACTAAATGGAGAGGTGCCATCATGGGTGCAGTGTTTGCTAACCAAGCTTGGGGTCAAAT
CTCTGCTGGTATCGTTGCTCTGGTTTTGGTTGCTGCTTACAAGGGTGATTTGGAAGATGC
TACCACTGGTAACTGTGGTCCAGCTTGTCAAAAGGCATGTGATCAAATGTGGAGAATCTT
GATCGGTTTGGGTTGTTTACCAGGTTGTATTGCTCTATACTTCAGATTGACTATCCCAGA
ATCCCCACGTTATACCTTGGATGTCGACATGGACTTCAACAAGGGTGCTGCTGATGCTGC
TAAGTTTACTTCTGGTGAACACGGTAACGCTGAACAAGAAGAAATTGCCAAATTGGAAAA
GGCTCCAACTGCCGTTGAAACTATGGAAATCAAGCCACCAGCTGCCTCCTTCAAGGATTT
CACCAGACATTTCAACCAATGGAAGCACATGAAGATTTTGATCGGTACCGCTGGTTCATG
GTTCTTGTTGGATGTTGCCTTCTACGGTGTTTCTTTGAACTCCGCTGTTATTTTGCAAAC
TATTGGCTACGCTAGTTCTTCTAACGTTTACAGAAAGTTGTACAACTCTGCCGTTGGTAA
CTTGATTTTAATTTGTGCCGGTTCTTTGCCAGGTTACTGGGTCTCTGTCGCTACCATTGA
TGTCATTGGTAGAAAACCAATCCAATTGATGGGTTTCGTCATCTTGACCATTTTGTTCTG
TATCATTGGTTTCGCTTACGACAAGATTGGTGACCATGGTCTATTAGCATTGTACGTCTT
GTGTCAATTTTTCTTCAACTTCGGTCCTAACGTTACAACCTTCATCGTTCCTGGTGAATG
TTTCCCAACTAGATACAGATCTTCCGCACATGGTATTTCAGCAGCTTCTGGTAAGATTGG
TGCCATCATTGCCCAAACCGCTTTGGGTACTCTAATCGACCACAACTGTGCTAGAGACGG
TTTGAAGAAGAACTGTTGGTTACCTCACGTTATGGAAATTTTCGCTTTGTTCATGTTGTT
AGGTATCTTCACCACTTTGTTGATTCCAGAAACAAAGAGAAAAACCCTTGAACAAATCAG
TGAAGAATACCACGGTGAAATCGATCCATCCAGATATGCTGCAACTTCTGGCAAGTTGCA
CGACAGTGCTTCTTCCCAAATTGAAACAGTATAATCTTCTCTTCAATTGAAAACAAGAAA
ATCACAAACAATAAATCAAAAGACCCTTCTTTAGAGACAGTTCACGAATATAAAAAAAAG
CACTGATGCCGATCAAATCAAATCGGCTTTATCAACTTCCTCATAGCATTCCTTTCATTT
ATTCCGCTGATAAACTACTAAGAACTCTCTCTCCAAGGCGTAATGATTTGAATATAATTC
ATCTATTTAATATATTATATATATATAATCTTACAATGTACATTAGGACCAAAAATTCAA
TCCATATCGTTAATTTTAGTTTATTCATTCACTTTCAGCTTCGTTCTATCTTTGTTTCTA
TCTATCTTGCTTTACCCATCATTCCTTGTTGAATCTCATCAGCAAAAATAATGGAAAATG
TAACCCGGAGTAAACATATTATCTAGCACGTGACCAAGAATCTCATGTCTGGAATGGGTA
ATATATCTGTATTACCCGATTCGGATAATATTTGATTTAGCAGGAATTTATCTTCCACGT
GACCATTTCTGATGATTTTTGTGGAAAAATGTAAACAACGAGAAGAGAAAAAACAACAAA
CAAACAAACGAAAATTAAAAATATGAGGAAAACAAATAAAACTGGTTATTGTTTAATGGG
ATATCAATCTTTGGACGGATAACTGGCTATTAAACTGCGGTCTGAAATTTACTATATTAT
AGTTATAGGGATTTTTAAAGATAGAGAAGAAGGTATTGAAAACCCGACGAATTAGTAGCG
ATGAGAGAAGTTATCAGTGTTAACGGTATGTGGAAGATCAGTGTTACAGTTTTCCTTAAT
TTAGATATTGATGATAGATAAAATGAGAAAAGAGAGAACAATGTTTGAAGCCAGCAAGGT
TTGATAAGTGTGTTCTATTTGGTTTTATGTGGATATGCTATTTATTGATGTGACTACAGT
GTTTTAACCGTGGGCAGATTTTATGTTTGTCATGCTAGATCTACTTATTGAGTATTTCAG
ATCAGATATCGGGC
>RGYDA0120 Genomic segment corresponding to mRNA: XM_452953 Kluyveromyces lactis NRRL Y-1140, KLLA0C16841g predicted mRNA.
GTTTCCATGCTTTTTTGCAGTCCTCTCTGTTTCAATAGATGTATATATGAACAGAAAACA
CGTGTATCACGTGATCACAAACCTTTGCCCGTTTTTTTCCCCTTTTCCTAGCAATTCTTG
TCAGCCGCGCCCCACGTTCCCACTCTCAAGCCTGAAAAAAAATTCACCACTGGATCCAAA
GCCCCATGTGGACCCTGGCATAGAAAACAAAATTCAACCGAGACAACAGAGTCCCGTCGT
TAATCCTGAAAAAATGATCTGGCCCAAGATTATGAAGAACATTGTTGGTTTGATCTTCCA
CCATCTAGGTTCAAATGGATTGTTCCTTCTATTCAGACAATCCAGTATCAGCTTCAGTCC
GTAAATTTGTGCTAAAGTTTTTCCATAGACGAACCACATGGGATGAGAGGGGGAGGTGCG
GATTCCCGGCTGCAAAAATGATTAAAACCACACATTATTAGAAGAATTAGTCTTGGATAG
TGTATATACTGGGCAGGTCCACGAGTCTTCTCCCCTTTGTCATGTGTATAATTTAAACAT
CTATTCTTGTTTTCTGACCACCGTGCGCCTTTGTCTGGGAAGCACGTTTTCGAGAAATCA
ATTTAATTATCTTTTCAATAGGAAAATCAAAAGGGAATTGAAAAAAAAAGGAAAAAGCAC
CAAACCAGGCCAATATGACTAGTGAAAAAGAAAAAGAAAGACCTACGGAGCAGGCAGTGA
CAGGTTAAAGGAATCAGAAAAGTAGGTTTGTAAGGGAAAGTTAATTAGGATGGATTGGAA
AACGATGAGTATGAGAATGAAAAAAAAAAGTGTGCACTCTCATGGATTTTTCAGTACCGG
TTGAAGTATATATAAAGGAAGGATTAATATTCGATGAGGTAGGTTTCGAATGTTTCTCTT
GTCTTAGTTCTATTTGTATTCTGTTATATTCAATCATAAGATCAGTAAAGCAATCCAAAG
CAAAACCGGAATATCATATAATAATAATAATAATAATAAAATGGATACTAAAGAGGAAGC
TCCAAAGGTTCATGTGAAGACTGCTGGTGGTAATGCAGCCTTCCACAATTTCATTAATGA
TTTTGCTCATATTGAAGATCCATTAGAAAGAAGAAGATTGGCTTTGGATAAGATTGATAA
TGCTAGTTTCGGTTGGTACCATATCCGTGCCATCGCTGTTGCCGGTGTTGGTTTCTTGAC
TGATTCTTATGATATTTTTGCTATCAACTTGGGTTTGTCCATGATTGATTGATTACGTTT
ACTGGAACGGTAATATTCCATCTTCCACATCTACTTTGATTAAGGTTTCGACTTCTGTTG
GTACCGTTATTGGTCAATTTGGTTTCGGTATTATGGCCGATGTTGTCGGTCGTAAGAAGA
TTTACGGTACTGAATTAATTATCATGATTGCTGCTTGTATCTTGCAATGTACTTTGGGAC
ACTCTCCAGCTGTTAACTTCGTCGCCGTTTTCACATTCTACAGAATCATCATGGGTATCG
GTATCGGTGGTGATTATCCATTGTCTTCGATTATCACATCCGAATTTTCTACTACTAAAT
GGAGAGGTGCCATCATGGGTGCAGTGTTTGCTAACCAAGCTTGGGGTCAAATCTCTGCTG
GTATCGTTGCTCTGGTTTTGGTTGCTGCTTACAAGGGTGATTTGGAAGATGCTACCACTG
GTAACTGTGGTCCAGCTTGTCAAAAGGCATGTGATCAAATGTGGAGAATCTTGATCGGTT
TGGGTTGTTTACCAGGTTGTATTGCTCTATACTTCAGATTGACTATCCCAGAATCCCCAC
GTTATACCTTGGATGTCGACATGGACTTCAACAAGGGTGCTGCTGATGCTGCTAAGTTTA
CTTCTGGTGAACACGGTAACGCTGAACAAGAAGAAATTGCCAAATTGGAAAAGGCTCCAA
CTGCCGTTGAAACTATGGAAATCAAGCCACCAGCTGCCTCCTTCAAGGATTTCACCAGAC
ATTTCAACCAATGGAAGCACATGAAGATTTTGATCGGTACCGCTGGTTCATGGTTCTTGT
TGGATGTTGCCTTCTACGGTGTTTCTTTGAACTCCGCTGTTATTTTGCAAACTATTGGCT
ACGCTAGTTCTTCTAACGTTTACAGAAAGTTGTACAACTCTGCCGTTGGTAACTTGATTT
TAATTTGTGCCGGTTCTTTGCCAGGTTACTGGGTCTCTGTCGCTACCATTGATGTCATTG
GTAGAAAACCAATCCAATTGATGGGTTTCGTC
>RGYDA0121 Genomic segment corresponding to mRNA: XM_452952 Kluyveromyces lactis NRRL Y-1140, KLLA0C16819g predicted mRNA.
TTGAAAAACATCATTGCTGGTGAAAGGTACATGGAACCCAGTAACCAGTTCTCAATATCA
ACGTCTACGAATCTCAAATCCATCATTGCATTCAAAGCTGGAGGCATGTTCAGTGGAAGA
TCCGAAGACGTCGACGTGAGTCTTGTCAACGAGAAGGGCCAAAAGCTTGGATCCCTCAAG
GGACAGTGGACCAAAGAGGTCCGAGATCTCGATAACGGCCAACAAATTTGGAAATGCGGA
CCGTTAGTGGAAAACAGTGAAAAGAAATACGGATTCACCGTTTTTACCTCCAACTTGAAC
GAGATCACAGAGACAGAAAAGGATCATTTACCACCAACTGATTCCCGGTTGAGACCCGAT
ATTCGCCTGTATGAAAACGGTATCATTACAGAGGCTGAACAAATGAAGCTGTCACTGGAA
CAAAAGCAACGTGAAAGAAGAGATAAGGGCGAAGACGCACAACCTCAATACTTCAAACAG
ATTAAACCCATGAAATGGCTCCCCGTTACTGGTGAAAATAACTACTGGGAAAGAAGAAAA
AGGCACGATTGGAGCAACACCAAATCTTTATGGTGAAAGAAAAAGGTAAAAAAGCACGTT
GCCATTACATTCGGCCGTTACTATCTCGGCCACTCATCACTCCGCATAGTGTCAAAATAT
GTATAATAAAGTGTCAGATTTAAATAACCCATAGAAAAGAAACTAACTCAAGAGATCAAT
ACACAATCCAGCCTAATGCATGCCGAACCAGAATTTTTTATTAATTGCATAAATTCTTCG
AAAGAAATTCAAGCGCGTGCTATCAGCCGATTCGAAATCCCAAGATCTCGATCTAATTTC
CAGCCCGTGGGTCGGACGTAACAACTCCTCTTTTTCAACCTTATTCAGTGGCCTAGGGTA
GATACAAAGACATATTCACTAAATTACTTCACATGCCAAGGCTTCTCTGTGACAGTTTCC
ATGCTTTTTTGCAGTCCTCTCTGTTTCAATAGATGTATATATGAACAGAAAACACGTGTA
TCACGTGATCACAAACCTTTGCCCGTTTTTTTCCCCTTTTCCTAGCAATTCTTGTCAGCC
GCGCCCCACGTTCCCACTCTCAAGCCTGAAAAAAAATTCACCACTGGATCCAAAGCCCCA
TGTGGACCCTGGCATAGAAAACAAAATTCAACCGAGACAACAGAGTCCCGTCGTTAATCC
TGAAAAAATGATCTGGCCCAAGATTATGAAGAACATTGTTGGTTTGATCTTCCACCATCT
AGGTTCAAATGGATTGTTCCTTCTATTCAGACAATCCAGTATCAGCTTCAGTCCGTAAAT
TTGTGCTAAAGTTTTTCCATAGACGAACCACATGGGATGAGAGGGGGAGGTGCGGATTCC
CGGCTGCAAAAATGATTAAAACCACACATTATTAGAAGAATTAGTCTTGGATAGTGTATA
TACTGGGCAGGTCCACGAGTCTTCTCCCCTTTGTCATGTGTATAATTTAAACATCTATTC
TTGTTTTCTGACCACCGTGCGCCTTTGTCTGGGAAGCACGTTTTCGAGAAATCAATTTAA
TTATCTTTTCAATAGGAAAATCAAAAGGGAATTGAAAAAAAAAGGAAAAAGCACCAAACC
AGGCCAATATGACTAGTGAAAAAGAAAAAGAAAGACCTACGGAGCAGGCAGTGACAGGTT
AAAGGAATCAGAAAAGTAGGTTTGTAAGGGAAAGTTAATTAGGATGGATTGGAAAACGAT
GAGTATGAGAATGAAAAAAAAAAGTGTGCACTCTCATGGATTTTTCAGTACCGGTTGAAG
TATATATAAAGGAAGGATTAATATTCGATGAGGTAGGTTTCGAATGTTTCTCTTGTCTTA
GTTCTATTTGTATTCTGTTATATTCAATCATAAGATCAGTAAAGCAATCCAAAGCAAAAC
CGGAATATCATATAATAATAATAATAATAATAAAATGGATACTAAAGAGGAAGCTCCAAA
GGTTCATGTGAAGACTGCTGGTGGTAATGCAGCCTTCCACAATTTCATTAATGATTTTGC
TCATATTGAAGATCCATTAGAAAGAAGAAGATTGGCTTTGGATAAGATTGATAATGCTAG
TTTCGGTTGGTACCATATCCGTGCCATCGCTGTTGCCGGTGTTGGTTTCTTGACTGATTC
TTATGATATTTTTGCTATCAACTTGGGTTTGTCCATGATTGATTGATTACGTTTACTGGA
ACGGTAATATTCCATCTTCCACATCTACTTTGATTAAGGTTTCGACTTCTGTTGGTACCG
TTATTGGTCAATTTGGTTTCGGTATTATGGCCGATGTT
>RGYDA0122 Genomic segment corresponding to mRNA: XM_452951 Kluyveromyces lactis NRRL Y-1140, KLLA0C16797g predicted mRNA.
ACTAAGGTCCCTACAAGTTGGAACACAATCCGCAGACAAAATTGCACCGGTTAAAACTCA
CTGAACATGAACAAAAAAAATTAATCCATTATTATCTGTAAATTAGAATCAGTACGGTCC
TGAAACCGACTATAAAAAGGCGTATGTATATACGTACATACTACATCACTTAAGTAACTG
CTTTTTTTTTTTAATAAATTCTTCTCGTTAGAATATATGTGAGACCTTACAATGGGTCCT
GTTTCTTGGAAGTTGCCTGCAACTGGAAATCAACAGATTCTCTATAGTTCTCACACATTT
GTGACATCAGTTCCAAATTCTTATTCTTGGTGTTTACCCTTCGAAGCTCTTGGTTTAGTA
TCACTACACTCTGGTTCAACCTTTCGACATTGCCAATGATTCTAGCCAGAATATTGCTTT
GAACTTTCTCATACGGGTTTTCCATGGTATGTATCACAAATATAACTGATGACGGATAGT
TATACACCAGTTTTGTAGCCTCTAGTGCCTGTGTTTTCCTTGTGGTTTACATTTTTGACC
GATGTTTTGCATTTGAATACATGTTGGATGCTATTATAAACCTTTTTTTTTTTTTTTTTA
AATGATGAAAATTAGTACCTGCCCCAAAGCAGCTTCTCAGTGAAAATGAATTAAAAAAAA
GCTTGAGTATAATAAACTAAACCTTTAATTTGAAGTAAACAAGGATCCAAATTTCATCTA
TAACAGACTTCTAGTGTGCGTTTCGAGCTTTTGGCGGGCATCATATATCAATTTGGTGAT
AATTGCTGGTAACGGATATTGTCAGTTAAATTTCACCTGTGAATAATTACCATTCTTACT
GCGTGCCTATCAGGTGTTTGTTGATCTTTTCCCCTGGTTAATCTCTCTTATTCAGAATTG
ATTTTTCAGCGAATAACCGACCGATAAAGGTAGATTGGAACGTCTACTTAGTTTCGAGAG
TGATTCAATTGTAACTATTAAATTTTTTTCGGCATCAAACATGGATACTATTGACGTTCA
AAATAAATCATTTGTTGTGCGTTGGCAGAAAGTTTCTCAAGGTGATATAGTTTCGTTTCG
GTTGAAACCTTTGAAAAAATCGATAGGGTTTGGTATATACAGACGGTTTGGTGGATCATC
CACGACTGATTTGAGTGAAACAAACCATGGGAGTGTAAAAGCTTCTTCGAATAGTAATAC
TAATCCGTTAATTCGAATTTCAACCGATGCCAAGCCTAACGTTGCCTTGGCAGATCACGA
AAAGGACAAAAACGTGCCGTTGCAAACAAGGTTAGCACAAAGCGGTCTGGAAAAGGTGAC
CTGGTATGGGACCATTTCTAACAACGATACCGTTGCCGAATCGTTCGAATCAACTTGTGA
GAGTTGTTATTACGCGTTCATTTTAGACAATACTACTTCGAAGCAGACTAAGAAAAAATG
TTTATTTTCGGTGAGTATCAACCCTAGTGCATCGGCAATGGAAGGTTTGGATGACGATCA
GGAATCCGTCATTTCAAACCAAGAGGAAAGCTTTGGTGCCAATGGGACGAATGGCAAGCG
ACCTTTGAATTATAGCCAAACGTCATTCAAGGATCCATCTTTGTCCTCATTAGCAAAATC
GAATTCCAATCCATTTGCGCCATCTCCAGGCCAGACTACTCCAAGCACAATTTCCAACGT
GGGTACATCTAACGGACCAAACACTAATTCTCCAGTGCCAATAAAACCACTGAGTCCAAG
TTCTACATCCGCGACAGATCACGATTTGAAAAACAGTAAAGGATTCCAAGGATATTTACT
AAAAAAGAAGAGAAAGAAGCTACAAGGTTTTACCAAACGGTTCTTTAAACTCGATATAAA
ATTTGGGATTCTCTCATATTATCTCAACTCTAAATCTCCTGTGTGTCGTGGTGAGATTGT
TGTCCCACTTTCATCAATAAGTGCAAATAAGCAAACTAAACTTATTATCATTGACTCAGG
CATGGAGATCTGGGTCATGAAAGCTCGTGACGAAAAAGATTGGGAACTTTGGATTTCAAT
GATCGAGTCATGTTTCAAACAAGACGCCCCAACTACTTCGCAAGATCACGAATCGCATAA
CGTTGTCATTCCTCCTGATAATGATACCACAGCATTTTTCCGCAATTTAACATCCCTAAG
GAAAAGAATAGAAGAATGCAAGTATCAATCTTTATCCTATTCTAACTACACACCTAACGC
AATAGTATCTCCCATTCAGGGCCCTCCGACATCTTCAAAGCAACAGAGGAATGTGTCACG
GTCCTCGTCTGTTTCTTCATTCATGAACTCCTTTTCTAGGCAACGGAACGGTTCATTTGT
AGAACAAGCTACCTCAGGCCATGATACTTCGATCTTATCTAATAATCCCAACGAGCCTCA
ACATCATGACTTATATAGAAAGCTAGCTGATTTGGAGAAAATTGCCAAGCAACTTGATAT
TGATGGTAAGATGTTAGCTACTAAATGGGTTCCCAGATCGCCAACTGCTTCCATCTTTTC
AGATGACGAATATTTCGATGCAAATGAAGAACCTATCATCACGATGTTAAATGACGATGT
GGCCTTTGAAACCGATATCAGACCAATATACAGCTCTTATAATGACGAGGATGAAGAGGA
GGAAGGCGAAGGAGAGGAGGAAGAAGAAGCTGAAGAAGAAGAGGAGGAGGAAGAAGATGA
AATGACAACAACAACAACAACAACACCAACTAGTAATGAATTAATGACATCAACAGATAG
AAAGACTATAGAAACAGCAACATCGAGATCTCAAGATCTATCACCATTACCAATCAACAA
AACTATAAAGCGCAGAAACGATATCGCAATACCAGTATCAACCCCACCAAGTTTATTAGG
ATTCTTACGGAAAAATGTCGGTAAGGATCTATCCAGCATTTCAATGCCGATCAGTTTAAA
CGAACCCGTATCTATCTTACAAGTGCTATCCGAGGCATTCGAATACAGTTGGCTTTTAAG
CAAAGCTGCCACAATGGAAGACGACGAAGTTCAAAGGTTGAAATACATCAGTGCATTTGC
ACTGTCATACATGTCCATTCACAGACAAAAGACAAGATCACTACGGAAGCCATTCACCCC
ATTGTTGGGTGAAACGTATGAACTAGTACGTGAGGATATGGGTATCCGATTAGTTTCAGA
AAAAGTGTGCCATAAACCACCTATTTTTGCATTTTACACAGAACACAGGGATTGGAAATG
CTCATACACCGTAACACCGGTTCAGAAATTCTGGGGGAAATCCATCGAATTTACCAACGA
GGGAGTATTCGAACTAACTTTCAACAACATCGATGCTAAATACAGATGGTCCCAACCTAC
CATCGTATTGAAAAACATCATTGCTGGTGAAAGGTACATGGAACCCAGTAACCAGTTCTC
AATATCAACGTCTACGAATCTCAAATCCATCATTGCATTCAAAGCTGGAGGCATGTTCAG
TGGAAGATCCGAAGACGTCGACGTGAGTCTTGTCAACGAGAAGGGCCAAAAGCTTGGATC
CCTCAAGGGACAGTGGACCAAAGAGGTCCGAGATCTCGATAACGGCCAACAAATTTGGAA
ATGCGGACCGTTAGTGGAAAACAGTGAAAAGAAATACGGATTCACCGTTTTTACCTCCAA
CTTGAACGAGATCACAGAGACAGAAAAGGATCATTTACCACCAACTGATTCCCGGTTGAG
ACCCGATATTCGCCTGTATGAAAACGGTATCATTACAGAGGCTGAACAAATGAAGCTGTC
ACTGGAACAAAAGCAACGTGAAAGAAGAGATAAGGGCGAAGACGCACAACCTCAATACTT
CAAACAGATTAAACCCATGAAATGGCTCCCCGTTACTGGTGAAAATAACTACTGGGAAAG
AAGAAAAAGGCACGATTGGAGCAACACCAAATCTTTATGGTGAAAGAAAAAGGTAAAAAA
GCACGTTGCCATTACATTCGGCCGTTACTATCTCGGCCACTCATCACTCCGCATAGTGTC
AAAATATGTATAATAAAGTGTCAGATTTAAATAACCCATAGAAAAGAAACTAACTCAAGA
GATCAATACACAATCCAGCCTAATGCATGCCGAACCAGAATTTTTTATTAATTGCATAAA
TTCTTCGAAAGAAATTCAAGCGCGTGCTATCAGCCGATTCGAAATCCCAAGATCTCGATC
TAATTTCCAGCCCGTGGGTCGGACGTAACAACTCCTCTTTTTCAACCTTATTCAGTGGCC
TAGGGTAGATACAAAGACATATTCACTAAATTACTTCACATGCCAAGGCTTCTCTGTGAC
AGTTTCCATGCTTTTTTGCAGTCCTCTCTGTTTCAATAGATGTATATATGAACAGAAAAC
ACGTGTATCACGTGATCACAAACCTTTGCCCGTTTTTTTCCCCTTTTCCTAGCAATTCTT
GTCAGCCGCGCCCCACGTTCCCACTCTCAAGCCTGAAAAAAAATTCACCACTGGATCCAA
AGCCCCATGTGGACCCTGGCATAGAAAACAAAATTCAACCGAGACAACAGAGTCCCGTCG
TTAATCCTGAAAAAATGATCTGGCCCAAGATTATGAAGAACATTGTTGGTTTGATCTTCC
ACCATCTAGGTTCAAATGGATTGTTCCTTCTATTCAGACAATCCAGTATCAGCTTCAGTC
CGTAAATTTGTGCTAAAGTTTTTCCATAGACGAACCACATGGGATGAGAGGGGGAGGTGC
GGATTCCCGGCTGCAAAAATGATTAAAACCACACATTATTAGAAGAATTAGTCTTGGATA
GTGTATATACTGGGCAGGTCCACGAGTCTTCTCCCCTTTGTCATGTGTATAATTTAAACA
TCTATTCTTGTTTTCTGACCACCGTGCGCCTTTGTCTGGGAAGCACGTTTTCGAGAAATC
AATTTAATTATCTTTTCAATAGG
>RGYDA0123 Genomic segment corresponding to mRNA: XM_452950 Kluyveromyces lactis NRRL Y-1140, KLLA0C16775g predicted mRNA.
ATAAACATTTTTTCTTAGTCTGCTTCGAAGTAGTATTGTCTAAAATGAACGCGTAATAAC
AACTCTCACAAGTTGATTCGAACGATTCGGCAACGGTATCGTTGTTAGAAATGGTCCCAT
ACCAGGTCACCTTTTCCAGACCGCTTTGTGCTAACCTTGTTTGCAACGGCACGTTTTTGT
CCTTTTCGTGATCTGCCAAGGCAACGTTAGGCTTGGCATCGGTTGAAATTCGAATTAACG
GATTAGTATTACTATTCGAAGAAGCTTTTACACTCCCATGGTTTGTTTCACTCAAATCAG
TCGTGGATGATCCACCAAACCGTCTGTATATACCAAACCCTATCGATTTTTTCAAAGGTT
TCAACCGAAACGAAACTATATCACCTTGAGAAACTTTCTGCCAACGCACAACAAATGATT
TATTTTGAACGTCAATAGTATCCATGTTTGATGCCGAAAAAAATTTAATAGTTACAATTG
AATCACTCTCGAAACTAAGTAGACGTTCCAATCTACCTTTATCGGTCGGTTATTCGCTGA
AAAATCAATTCTGAATAAGAGAGATTAACCAGGGGAAAAGATCAACAAACACCTGATAGG
CACGCAGTAAGAATGGTAATTATTCACAGGTGAAATTTAACTGACAATATCCGTTACCAG
CAATTATCACCAAATTGATATATGATGCCCGCCAAAAGCTCGAAACGCACACTAGAAGTC
TGTTATAGATGAAATTTGGATCCTTGTTTACTTCAAATTAAAGGTTTAGTTTATTATACT
CAAGCTTTTTTTTAATTCATTTTCACTGAGAAGCTGCTTTGGGGCAGGTACTAATTTTCA
TCATTTAAAAAAAAAAAAAAAAAGGTTTATAATAGCATCCAACATGTATTCAAATGCAAA
ACATCGGTCAAAAATGTAAACCACAAGGAAAACACAGGCACTAGAGGCTACAAAACTGGT
GTATAACTATCCGTCATCAGTTATATTTGTGATACATACCATGGAAAACCCGTATGAGAA
AGTTCAAAGCAATATTCTGGCTAGAATCATTGGCAATGTCGAAAGGTTGAACCAGAGTGT
AGTGATACTAAACCAAGAGCTTCGAAGGGTAAACACCAAGAATAAGAATTTGGAACTGAT
GTCACAAATGTGTGAGAACTATAGAGAATCTGTTGATTTCCAGTTGCAGGCAACTTCCAA
GAAACAGGACCCATTGTAAGGTCTCACATATATTCTAACGAGAAGAATTTATTAAAAAAA
AAAAGCAGTTACTTAAGTGATGTAGTATGTACGTATATACATACGCCTTTTTATAGTCGG
TTTCAGGACCGTACTGATTCTAATTTACAGATAATAATGGATTAATTTTTTTTGTTCATG
TTCAGTGAGTTTTAACCGGTGCAATTTTGTCTGCGGATTGTGTTCCAACTTGTAGGGACC
TTAGTTTGGCAAAAGGTTGTATCTCTTCTTCAAAGTAACTCTTTGTCTGGAGTATTTGTC
ATCTGGAGAGAATCTAGCAGGGTGAGCAGACTTTGTAATTTCATTATCCTCAGTCATCTT
CTTCAAAGTATAGATTCTCTTGCCTTGGGCATCCAAAGTGTACATCAAATGCATAGTGGG
TAGTGGGTAGAGTGTGATAGATGCTTTTGGTTGGAAGTGAAAAGGAACTAGATATATGGA
TAACAAGACACTTTCTTTCAAGCGATGAGCTATACCGATCAGTTAGTTAATGCTATGTTG
AAAAACTGATTATATCTCTTTGAAAATTTAGCAGATGCACTTGATGGAAAAGAAATATTC
CAGTTCGTATCATGTGATCTGATGATATATTCTCTAACGTAAGTAGCGATATGTGTTTTG
ATTATCTTTTTCTAGTCACGTGTAAAACGAAGGAGGCTGGATCGGTTCCAATGATCGATT
GATTGATAAACTTTTGTAATCGGGTGTTCACGTGACCTGTGTGTATTTTATTTGTATTTT
ATTTGTATTACCCGGCCACTCTCCTATAAAAAAGGGGTCTCATTTCCACACATAGTTAAG
GACCCTGCTTACTATGAGTGTTTTTATGACAGGAACTGAAGCTGGAACTGGAACTGGAAC
TTTCAAAGGAAAAATGAAAAAAGACGAAAACGAAATTTGAAATTGAAATAGAAATAGGAA
TAGGAATAGGAATAGGAACAGGAACAGACATTGACTATTAAAGCTTTAATTTGATATAG
>RGYDA0124 Genomic segment corresponding to mRNA: XM_452949 Kluyveromyces lactis NRRL Y-1140, KLLA0C16753g predicted mRNA.
AGACACGTTAGTGACTTGGCGACATGTCTCCAGTTCCGGCCTTTATCGTTTAATCTCTTG
TCCAACATATCCATGATCTCGAAAAATTCCACGTTATCAAATGTCCTTTCAGCCAACTCT
TCCAACTGATCAACGGACGGACCGTCCTTATCGTTAGAAGTGGCACTTCTAACGAGAACC
TGAGCCTGAGAGTACCCATTGACTAAATTCTTTGCACTACGAAGAAATGCTTTGGACATC
GTATAAATTTATCTGATCTCTTTAGTTTCTCGTAGAACTTACGAACCGAAACTCCTATAT
TACTGTTAATTTCGTTTTCAACACGATATACAACCTTCCGCTGTTTTCAACACAGGACCA
AAATATATTATTCTTATCAGTGACAAGCCCTATGTCTATATCAAATTAAAGCTTTAATAG
TCAATGTCTGTTCCTGTTCCTATTCCTATTCCTATTCCTATTTCTATTTCAATTTCAAAT
TTCGTTTTCGTCTTTTTTCATTTTTCCTTTGAAAGTTCCAGTTCCAGTTCCAGCTTCAGT
TCCTGTCATAAAAACACTCATAGTAAGCAGGGTCCTTAACTATGTGTGGAAATGAGACCC
[truncated: 6,111,407 more chars]
