# Supplementary material for: Automatic generation of gene finders for eukaryotic species
Source: BMC Bioinformatics. 2006 May 21;7:263. doi: 10.1186/1471-2105-7-263 (PMC1522026; doi:10.1186/1471-2105-7-263)
Supplement: Additional File 22 — The annotation part of the training set for K. lactis. The file is in GFF format and packed using bzip2. [file 1471-2105-7-263-S22.bz2 › 1471-2105-7-263-S22]

RGYDA0002	reformat.pl	CDS	1001	1291	.	+	.	status known
RGYDA0009	reformat.pl	CDS	1001	1150	.	+	.	status known
RGYDA0010	reformat.pl	CDS	1001	2173	.	+	.	status known
RGYDA0011	reformat.pl	CDS	1001	1450	.	+	.	status known
RGYDA0012	reformat.pl	CDS	1001	2149	.	+	.	status known
RGYDA0013	reformat.pl	CDS	1001	1576	.	+	.	status known
RGYDA0014	reformat.pl	CDS	1001	2257	.	+	.	status known
RGYDA0015	reformat.pl	CDS	1001	1948	.	+	.	status known
RGYDA0016	reformat.pl	CDS	1001	2410	.	+	.	status known
RGYDA0017	reformat.pl	CDS	1001	3100	.	+	.	status known
RGYDA0020	reformat.pl	CDS	1001	2383	.	+	.	status known
RGYDA0021	reformat.pl	CDS	1001	2776	.	+	.	status known
RGYDA0022	reformat.pl	CDS	1001	2536	.	+	.	status known
RGYDA0023	reformat.pl	CDS	1001	2443	.	+	.	status known
RGYDA0024	reformat.pl	CDS	1001	1264	.	+	.	status known
RGYDA0025	reformat.pl	CDS	1001	2632	.	+	.	status known
RGYDA0026	reformat.pl	CDS	1001	2023	.	+	.	status known
RGYDA0027	reformat.pl	CDS	1001	1630	.	+	.	status known
RGYDA0028	reformat.pl	CDS	1001	1834	.	+	.	status known
RGYDA0029	reformat.pl	CDS	1001	2536	.	+	.	status known
RGYDA0030	reformat.pl	CDS	1001	1345	.	+	.	status known
RGYDA0031	reformat.pl	CDS	1001	4861	.	+	.	status known
RGYDA0032	reformat.pl	CDS	1001	3112	.	+	.	status known
RGYDA0033	reformat.pl	CDS	1001	2662	.	+	.	status known
RGYDA0034	reformat.pl	CDS	1001	3079	.	+	.	status known
RGYDA0035	reformat.pl	CDS	1001	2053	.	+	.	status known
RGYDA0036	reformat.pl	CDS	1001	1882	.	+	.	status known
RGYDA0037	reformat.pl	CDS	1001	1807	.	+	.	status known
RGYDA0037	reformat.pl	CDS	2288	3022	.	+	.	status known
RGYDA0038	reformat.pl	CDS	1001	2344	.	+	.	status known
RGYDA0039	reformat.pl	CDS	1001	2482	.	+	.	status known
RGYDA0040	reformat.pl	CDS	1001	2026	.	+	.	status known
RGYDA0041	reformat.pl	CDS	1001	1357	.	+	.	status known
RGYDA0042	reformat.pl	CDS	1001	2338	.	+	.	status known
RGYDA0043	reformat.pl	CDS	1001	1600	.	+	.	status known
RGYDA0046	reformat.pl	CDS	1001	1687	.	+	.	status known
RGYDA0047	reformat.pl	CDS	1001	2161	.	+	.	status known
RGYDA0048	reformat.pl	CDS	1001	4090	.	+	.	status known
RGYDA0049	reformat.pl	CDS	1001	3325	.	+	.	status known
RGYDA0050	reformat.pl	CDS	1001	1399	.	+	.	status known
RGYDA0051	reformat.pl	CDS	1001	2056	.	+	.	status known
RGYDA0052	reformat.pl	CDS	1001	4597	.	+	.	status known
RGYDA0053	reformat.pl	CDS	1001	1080	.	+	.	status known
RGYDA0053	reformat.pl	CDS	1371	1914	.	+	.	status known
RGYDA0054	reformat.pl	CDS	1001	2329	.	+	.	status known
RGYDA0055	reformat.pl	CDS	1001	1456	.	+	.	status known
RGYDA0056	reformat.pl	CDS	1001	1987	.	+	.	status known
RGYDA0057	reformat.pl	CDS	1001	3586	.	+	.	status known
RGYDA0058	reformat.pl	CDS	1001	3094	.	+	.	status known
RGYDA0059	reformat.pl	CDS	1001	5359	.	+	.	status known
RGYDA0060	reformat.pl	CDS	1001	1309	.	+	.	status known
RGYDA0061	reformat.pl	CDS	1001	3208	.	+	.	status known
RGYDA0062	reformat.pl	CDS	1001	1690	.	+	.	status known
RGYDA0063	reformat.pl	CDS	1001	2581	.	+	.	status known
RGYDA0064	reformat.pl	CDS	1001	1237	.	+	.	status known
RGYDA0065	reformat.pl	CDS	1001	2167	.	+	.	status known
RGYDA0066	reformat.pl	CDS	1001	1459	.	+	.	status known
RGYDA0067	reformat.pl	CDS	1001	1774	.	+	.	status known
RGYDA0068	reformat.pl	CDS	1001	1927	.	+	.	status known
RGYDA0069	reformat.pl	CDS	1001	1225	.	+	.	status known
RGYDA0070	reformat.pl	CDS	1001	2350	.	+	.	status known
RGYDA0071	reformat.pl	CDS	1001	2155	.	+	.	status known
RGYDA0072	reformat.pl	CDS	1001	2707	.	+	.	status known
RGYDA0073	reformat.pl	CDS	1001	1924	.	+	.	status known
RGYDA0074	reformat.pl	CDS	1001	1594	.	+	.	status known
RGYDA0075	reformat.pl	CDS	1001	1462	.	+	.	status known
RGYDA0076	reformat.pl	CDS	1001	1894	.	+	.	status known
RGYDA0077	reformat.pl	CDS	1001	1795	.	+	.	status known
RGYDA0078	reformat.pl	CDS	1001	2947	.	+	.	status known
RGYDA0079	reformat.pl	CDS	1001	7450	.	+	.	status known
RGYDA0080	reformat.pl	CDS	1001	3337	.	+	.	status known
RGYDA0081	reformat.pl	CDS	1001	1684	.	+	.	status known
RGYDA0082	reformat.pl	CDS	1001	4585	.	+	.	status known
RGYDA0083	reformat.pl	CDS	1001	3466	.	+	.	status known
RGYDA0084	reformat.pl	CDS	1001	2470	.	+	.	status known
RGYDA0085	reformat.pl	CDS	1001	3373	.	+	.	status known
RGYDA0086	reformat.pl	CDS	1001	5731	.	+	.	status known
RGYDA0087	reformat.pl	CDS	1001	1030	.	+	.	status known
RGYDA0087	reformat.pl	CDS	1132	1581	.	+	.	status known
RGYDA0088	reformat.pl	CDS	1001	2779	.	+	.	status known
RGYDA0089	reformat.pl	CDS	1001	5578	.	+	.	status known
RGYDA0090	reformat.pl	CDS	1001	2824	.	+	.	status known
RGYDA0091	reformat.pl	CDS	1001	4018	.	+	.	status known
RGYDA0092	reformat.pl	CDS	1001	3679	.	+	.	status known
RGYDA0094	reformat.pl	CDS	1001	3172	.	+	.	status known
RGYDA0095	reformat.pl	CDS	1001	1360	.	+	.	status known
RGYDA0097	reformat.pl	CDS	1001	1726	.	+	.	status known
RGYDA0098	reformat.pl	CDS	1001	4360	.	+	.	status known
RGYDA0099	reformat.pl	CDS	1001	2449	.	+	.	status known
RGYDA0101	reformat.pl	CDS	1001	6697	.	+	.	status known
RGYDA0102	reformat.pl	CDS	1001	2287	.	+	.	status known
RGYDA0103	reformat.pl	CDS	1001	1555	.	+	.	status known
RGYDA0104	reformat.pl	CDS	1001	1969	.	+	.	status known
RGYDA0105	reformat.pl	CDS	1001	3307	.	+	.	status known
RGYDA0106	reformat.pl	CDS	1001	3133	.	+	.	status known
RGYDA0107	reformat.pl	CDS	1001	3496	.	+	.	status known
RGYDA0110	reformat.pl	CDS	1001	1678	.	+	.	status known
RGYDA0111	reformat.pl	CDS	1001	2425	.	+	.	status known
RGYDA0112	reformat.pl	CDS	1001	2383	.	+	.	status known
RGYDA0113	reformat.pl	CDS	1001	2974	.	+	.	status known
RGYDA0114	reformat.pl	CDS	1001	2647	.	+	.	status known
RGYDA0115	reformat.pl	CDS	1001	2929	.	+	.	status known
RGYDA0116	reformat.pl	CDS	1001	1933	.	+	.	status known
RGYDA0117	reformat.pl	CDS	1001	2578	.	+	.	status known
RGYDA0118	reformat.pl	CDS	1001	1025	.	+	.	status known
RGYDA0118	reformat.pl	CDS	1488	2803	.	+	.	status known
RGYDA0119	reformat.pl	CDS	1001	2374	.	+	.	status known
RGYDA0120	reformat.pl	CDS	1001	1252	.	+	.	status known
RGYDA0121	reformat.pl	CDS	1001	1318	.	+	.	status known
RGYDA0122	reformat.pl	CDS	1001	3943	.	+	.	status known
RGYDA0123	reformat.pl	CDS	1001	1219	.	+	.	status known
RGYDA0124	reformat.pl	CDS	1001	1174	.	+	.	status known
RGYDA0125	reformat.pl	CDS	1001	2437	.	+	.	status known
RGYDA0126	reformat.pl	CDS	1001	1240	.	+	.	status known
RGYDA0127	reformat.pl	CDS	1001	2197	.	+	.	status known
RGYDA0129	reformat.pl	CDS	1001	1909	.	+	.	status known
RGYDA0130	reformat.pl	CDS	1001	1921	.	+	.	status known
RGYDA0131	reformat.pl	CDS	1001	2515	.	+	.	status known
RGYDA0132	reformat.pl	CDS	1001	1324	.	+	.	status known
RGYDA0133	reformat.pl	CDS	1001	2539	.	+	.	status known
RGYDA0134	reformat.pl	CDS	1001	1726	.	+	.	status known
RGYDA0135	reformat.pl	CDS	1001	3187	.	+	.	status known
RGYDA0136	reformat.pl	CDS	1001	2824	.	+	.	status known
RGYDA0138	reformat.pl	CDS	1001	3805	.	+	.	status known
RGYDA0139	reformat.pl	CDS	1001	2839	.	+	.	status known
RGYDA0140	reformat.pl	CDS	1001	2215	.	+	.	status known
RGYDA0141	reformat.pl	CDS	1001	3727	.	+	.	status known
RGYDA0142	reformat.pl	CDS	1001	3514	.	+	.	status known
RGYDA0143	reformat.pl	CDS	1001	2326	.	+	.	status known
RGYDA0144	reformat.pl	CDS	1001	1021	.	+	.	status known
RGYDA0144	reformat.pl	CDS	1105	1698	.	+	.	status known
RGYDA0146	reformat.pl	CDS	1001	2410	.	+	.	status known
RGYDA0147	reformat.pl	CDS	1001	1558	.	+	.	status known
RGYDA0148	reformat.pl	CDS	1001	5365	.	+	.	status known
RGYDA0149	reformat.pl	CDS	1001	2542	.	+	.	status known
RGYDA0150	reformat.pl	CDS	1001	1438	.	+	.	status known
RGYDA0151	reformat.pl	CDS	1001	1825	.	+	.	status known
RGYDA0152	reformat.pl	CDS	1001	4552	.	+	.	status known
RGYDA0153	reformat.pl	CDS	1001	2893	.	+	.	status known
RGYDA0154	reformat.pl	CDS	1001	1963	.	+	.	status known
RGYDA0155	reformat.pl	CDS	1001	2671	.	+	.	status known
RGYDA0156	reformat.pl	CDS	1001	1567	.	+	.	status known
RGYDA0157	reformat.pl	CDS	1001	1996	.	+	.	status known
RGYDA0158	reformat.pl	CDS	1001	6682	.	+	.	status known
RGYDA0159	reformat.pl	CDS	1001	1861	.	+	.	status known
RGYDA0160	reformat.pl	CDS	1001	1651	.	+	.	status known
RGYDA0161	reformat.pl	CDS	1001	1498	.	+	.	status known
RGYDA0162	reformat.pl	CDS	1001	2404	.	+	.	status known
RGYDA0163	reformat.pl	CDS	1001	2707	.	+	.	status known
RGYDA0164	reformat.pl	CDS	1001	3256	.	+	.	status known
RGYDA0165	reformat.pl	CDS	1001	3337	.	+	.	status known
RGYDA0167	reformat.pl	CDS	1001	7864	.	+	.	status known
RGYDA0168	reformat.pl	CDS	1001	3352	.	+	.	status known
RGYDA0169	reformat.pl	CDS	1001	1918	.	+	.	status known
RGYDA0170	reformat.pl	CDS	1001	1948	.	+	.	status known
RGYDA0171	reformat.pl	CDS	1001	1336	.	+	.	status known
RGYDA0172	reformat.pl	CDS	1001	4042	.	+	.	status known
RGYDA0173	reformat.pl	CDS	1001	1339	.	+	.	status known
RGYDA0174	reformat.pl	CDS	1001	1555	.	+	.	status known
RGYDA0175	reformat.pl	CDS	1001	1597	.	+	.	status known
RGYDA0176	reformat.pl	CDS	1001	3949	.	+	.	status known
RGYDA0177	reformat.pl	CDS	1001	2644	.	+	.	status known
RGYDA0178	reformat.pl	CDS	1001	2515	.	+	.	status known
RGYDA0179	reformat.pl	CDS	1001	1996	.	+	.	status known
RGYDA0180	reformat.pl	CDS	1001	2701	.	+	.	status known
RGYDA0181	reformat.pl	CDS	1001	2620	.	+	.	status known
RGYDA0182	reformat.pl	CDS	1001	2014	.	+	.	status known
RGYDA0183	reformat.pl	CDS	1001	1450	.	+	.	status known
RGYDA0184	reformat.pl	CDS	1001	2389	.	+	.	status known
RGYDA0185	reformat.pl	CDS	1001	3103	.	+	.	status known
RGYDA0186	reformat.pl	CDS	1001	3916	.	+	.	status known
RGYDA0187	reformat.pl	CDS	1001	1870	.	+	.	status known
RGYDA0188	reformat.pl	CDS	1001	2635	.	+	.	status known
RGYDA0189	reformat.pl	CDS	1001	1558	.	+	.	status known
RGYDA0190	reformat.pl	CDS	1001	3055	.	+	.	status known
RGYDA0192	reformat.pl	CDS	1001	1984	.	+	.	status known
RGYDA0193	reformat.pl	CDS	1001	3082	.	+	.	status known
RGYDA0194	reformat.pl	CDS	1001	1339	.	+	.	status known
RGYDA0195	reformat.pl	CDS	1001	1858	.	+	.	status known
RGYDA0196	reformat.pl	CDS	1001	2515	.	+	.	status known
RGYDA0197	reformat.pl	CDS	1001	1558	.	+	.	status known
RGYDA0198	reformat.pl	CDS	1001	1960	.	+	.	status known
RGYDA0199	reformat.pl	CDS	1001	2338	.	+	.	status known
RGYDA0200	reformat.pl	CDS	1001	2809	.	+	.	status known
RGYDA0201	reformat.pl	CDS	1001	1444	.	+	.	status known
RGYDA0202	reformat.pl	CDS	1001	2065	.	+	.	status known
RGYDA0203	reformat.pl	CDS	1001	1474	.	+	.	status known
RGYDA0204	reformat.pl	CDS	1001	1957	.	+	.	status known
RGYDA0205	reformat.pl	CDS	1001	2884	.	+	.	status known
RGYDA0206	reformat.pl	CDS	1001	2890	.	+	.	status known
RGYDA0207	reformat.pl	CDS	1001	1522	.	+	.	status known
RGYDA0208	reformat.pl	CDS	1001	1513	.	+	.	status known
RGYDA0209	reformat.pl	CDS	1001	2107	.	+	.	status known
RGYDA0210	reformat.pl	CDS	1001	1561	.	+	.	status known
RGYDA0211	reformat.pl	CDS	1001	1858	.	+	.	status known
RGYDA0212	reformat.pl	CDS	1001	3856	.	+	.	status known
RGYDA0213	reformat.pl	CDS	1001	2110	.	+	.	status known
RGYDA0214	reformat.pl	CDS	1001	2638	.	+	.	status known
RGYDA0215	reformat.pl	CDS	1001	2863	.	+	.	status known
RGYDA0216	reformat.pl	CDS	1001	2464	.	+	.	status known
RGYDA0217	reformat.pl	CDS	1001	2425	.	+	.	status known
RGYDA0218	reformat.pl	CDS	1001	1498	.	+	.	status known
RGYDA0219	reformat.pl	CDS	1001	1981	.	+	.	status known
RGYDA0220	reformat.pl	CDS	1001	3295	.	+	.	status known
RGYDA0221	reformat.pl	CDS	1001	3778	.	+	.	status known
RGYDA0222	reformat.pl	CDS	1001	1591	.	+	.	status known
RGYDA0223	reformat.pl	CDS	1001	1058	.	+	.	status known
RGYDA0223	reformat.pl	CDS	1718	2913	.	+	.	status known
RGYDA0224	reformat.pl	CDS	1001	2704	.	+	.	status known
RGYDA0225	reformat.pl	CDS	1001	2104	.	+	.	status known
RGYDA0226	reformat.pl	CDS	1001	1612	.	+	.	status known
RGYDA0227	reformat.pl	CDS	1001	2362	.	+	.	status known
RGYDA0229	reformat.pl	CDS	1001	1555	.	+	.	status known
RGYDA0230	reformat.pl	CDS	1001	1891	.	+	.	status known
RGYDA0231	reformat.pl	CDS	1001	2626	.	+	.	status known
RGYDA0232	reformat.pl	CDS	1001	2107	.	+	.	status known
RGYDA0233	reformat.pl	CDS	1001	5365	.	+	.	status known
RGYDA0234	reformat.pl	CDS	1001	4123	.	+	.	status known
RGYDA0235	reformat.pl	CDS	1001	2788	.	+	.	status known
RGYDA0236	reformat.pl	CDS	1001	1486	.	+	.	status known
RGYDA0238	reformat.pl	CDS	1001	2626	.	+	.	status known
RGYDA0241	reformat.pl	CDS	1001	2137	.	+	.	status known
RGYDA0242	reformat.pl	CDS	1001	2590	.	+	.	status known
RGYDA0243	reformat.pl	CDS	1001	1870	.	+	.	status known
RGYDA0244	reformat.pl	CDS	1001	3151	.	+	.	status known
RGYDA0245	reformat.pl	CDS	1001	2128	.	+	.	status known
RGYDA0246	reformat.pl	CDS	1001	3427	.	+	.	status known
RGYDA0247	reformat.pl	CDS	1001	3355	.	+	.	status known
RGYDA0248	reformat.pl	CDS	1001	2038	.	+	.	status known
RGYDA0249	reformat.pl	CDS	1001	1300	.	+	.	status known
RGYDA0250	reformat.pl	CDS	1001	4522	.	+	.	status known
RGYDA0251	reformat.pl	CDS	1001	5308	.	+	.	status known
RGYDA0252	reformat.pl	CDS	1001	1564	.	+	.	status known
RGYDA0254	reformat.pl	CDS	1001	3031	.	+	.	status known
RGYDA0255	reformat.pl	CDS	1001	2188	.	+	.	status known
RGYDA0256	reformat.pl	CDS	1001	1627	.	+	.	status known
RGYDA0257	reformat.pl	CDS	1001	2647	.	+	.	status known
RGYDA0259	reformat.pl	CDS	1001	2044	.	+	.	status known
RGYDA0260	reformat.pl	CDS	1001	2710	.	+	.	status known
RGYDA0261	reformat.pl	CDS	1001	1393	.	+	.	status known
RGYDA0262	reformat.pl	CDS	1001	2614	.	+	.	status known
RGYDA0263	reformat.pl	CDS	1001	5893	.	+	.	status known
RGYDA0264	reformat.pl	CDS	1001	1549	.	+	.	status known
RGYDA0265	reformat.pl	CDS	1001	1825	.	+	.	status known
RGYDA0266	reformat.pl	CDS	1001	1144	.	+	.	status known
RGYDA0266	reformat.pl	CDS	1656	2084	.	+	.	status known
RGYDA0267	reformat.pl	CDS	1001	1480	.	+	.	status known
RGYDA0268	reformat.pl	CDS	1001	3724	.	+	.	status known
RGYDA0270	reformat.pl	CDS	1001	1987	.	+	.	status known
RGYDA0271	reformat.pl	CDS	1001	2176	.	+	.	status known
RGYDA0272	reformat.pl	CDS	1001	1636	.	+	.	status known
RGYDA0273	reformat.pl	CDS	1001	1381	.	+	.	status known
RGYDA0274	reformat.pl	CDS	1001	1633	.	+	.	status known
RGYDA0275	reformat.pl	CDS	1001	1741	.	+	.	status known
RGYDA0276	reformat.pl	CDS	1001	1723	.	+	.	status known
RGYDA0277	reformat.pl	CDS	1001	3166	.	+	.	status known
RGYDA0278	reformat.pl	CDS	1001	5293	.	+	.	status known
RGYDA0279	reformat.pl	CDS	1001	1789	.	+	.	status known
RGYDA0280	reformat.pl	CDS	1001	2014	.	+	.	status known
RGYDA0281	reformat.pl	CDS	1001	2020	.	+	.	status known
RGYDA0282	reformat.pl	CDS	1001	3379	.	+	.	status known
RGYDA0283	reformat.pl	CDS	1001	1963	.	+	.	status known
RGYDA0284	reformat.pl	CDS	1001	3127	.	+	.	status known
RGYDA0285	reformat.pl	CDS	1001	1402	.	+	.	status known
RGYDA0286	reformat.pl	CDS	1001	2251	.	+	.	status known
RGYDA0287	reformat.pl	CDS	1001	2569	.	+	.	status known
RGYDA0288	reformat.pl	CDS	1001	2386	.	+	.	status known
RGYDA0289	reformat.pl	CDS	1001	2986	.	+	.	status known
RGYDA0290	reformat.pl	CDS	1001	3274	.	+	.	status known
RGYDA0291	reformat.pl	CDS	1001	2218	.	+	.	status known
RGYDA0292	reformat.pl	CDS	1001	2713	.	+	.	status known
RGYDA0293	reformat.pl	CDS	1001	2314	.	+	.	status known
RGYDA0294	reformat.pl	CDS	1001	2122	.	+	.	status known
RGYDA0295	reformat.pl	CDS	1001	2338	.	+	.	status known
RGYDA0296	reformat.pl	CDS	1001	2275	.	+	.	status known
RGYDA0297	reformat.pl	CDS	1001	1342	.	+	.	status known
RGYDA0298	reformat.pl	CDS	1001	2086	.	+	.	status known
RGYDA0299	reformat.pl	CDS	1001	4030	.	+	.	status known
RGYDA0300	reformat.pl	CDS	1001	2665	.	+	.	status known
RGYDA0301	reformat.pl	CDS	1001	1510	.	+	.	status known
RGYDA0303	reformat.pl	CDS	1001	1780	.	+	.	status known
RGYDA0304	reformat.pl	CDS	1001	2938	.	+	.	status known
RGYDA0305	reformat.pl	CDS	1001	1255	.	+	.	status known
RGYDA0307	reformat.pl	CDS	1001	1657	.	+	.	status known
RGYDA0308	reformat.pl	CDS	1001	1927	.	+	.	status known
RGYDA0309	reformat.pl	CDS	1001	3493	.	+	.	status known
RGYDA0311	reformat.pl	CDS	1001	1555	.	+	.	status known
RGYDA0313	reformat.pl	CDS	1001	3778	.	+	.	status known
RGYDA0314	reformat.pl	CDS	1001	1621	.	+	.	status known
RGYDA0315	reformat.pl	CDS	1001	1948	.	+	.	status known
RGYDA0316	reformat.pl	CDS	1001	1348	.	+	.	status known
RGYDA0317	reformat.pl	CDS	1001	1711	.	+	.	status known
RGYDA0318	reformat.pl	CDS	1001	2014	.	+	.	status known
RGYDA0319	reformat.pl	CDS	1001	3619	.	+	.	status known
RGYDA0320	reformat.pl	CDS	1001	2989	.	+	.	status known
RGYDA0321	reformat.pl	CDS	1001	2710	.	+	.	status known
RGYDA0323	reformat.pl	CDS	1001	1987	.	+	.	status known
RGYDA0324	reformat.pl	CDS	1001	2326	.	+	.	status known
RGYDA0325	reformat.pl	CDS	1001	2308	.	+	.	status known
RGYDA0326	reformat.pl	CDS	1001	1429	.	+	.	status known
RGYDA0327	reformat.pl	CDS	1001	1597	.	+	.	status known
RGYDA0328	reformat.pl	CDS	1001	2272	.	+	.	status known
RGYDA0329	reformat.pl	CDS	1001	1930	.	+	.	status known
RGYDA0330	reformat.pl	CDS	1001	2041	.	+	.	status known
RGYDA0332	reformat.pl	CDS	1001	1780	.	+	.	status known
RGYDA0333	reformat.pl	CDS	1001	1786	.	+	.	status known
RGYDA0334	reformat.pl	CDS	1001	1213	.	+	.	status known
RGYDA0335	reformat.pl	CDS	1001	1453	.	+	.	status known
RGYDA0336	reformat.pl	CDS	1001	2590	.	+	.	status known
RGYDA0337	reformat.pl	CDS	1001	2854	.	+	.	status known
RGYDA0339	reformat.pl	CDS	1001	2134	.	+	.	status known
RGYDA0340	reformat.pl	CDS	1001	2308	.	+	.	status known
RGYDA0341	reformat.pl	CDS	1001	1438	.	+	.	status known
RGYDA0342	reformat.pl	CDS	1001	3298	.	+	.	status known
RGYDA0343	reformat.pl	CDS	1001	1261	.	+	.	status known
RGYDA0344	reformat.pl	CDS	1001	3130	.	+	.	status known
RGYDA0345	reformat.pl	CDS	1001	1399	.	+	.	status known
RGYDA0346	reformat.pl	CDS	1001	2002	.	+	.	status known
RGYDA0347	reformat.pl	CDS	1001	1717	.	+	.	status known
RGYDA0348	reformat.pl	CDS	1001	3277	.	+	.	status known
RGYDA0349	reformat.pl	CDS	1001	1786	.	+	.	status known
RGYDA0350	reformat.pl	CDS	1001	3088	.	+	.	status known
RGYDA0351	reformat.pl	CDS	1001	2068	.	+	.	status known
RGYDA0352	reformat.pl	CDS	1001	1912	.	+	.	status known
RGYDA0353	reformat.pl	CDS	1001	2563	.	+	.	status known
RGYDA0354	reformat.pl	CDS	1001	2719	.	+	.	status known
RGYDA0355	reformat.pl	CDS	1001	2590	.	+	.	status known
RGYDA0356	reformat.pl	CDS	1001	2143	.	+	.	status known
RGYDA0358	reformat.pl	CDS	1001	2602	.	+	.	status known
RGYDA0359	reformat.pl	CDS	1001	2554	.	+	.	status known
RGYDA0360	reformat.pl	CDS	1001	1696	.	+	.	status known
RGYDA0361	reformat.pl	CDS	1001	3772	.	+	.	status known
RGYDA0362	reformat.pl	CDS	1001	1414	.	+	.	status known
RGYDA0363	reformat.pl	CDS	1001	2065	.	+	.	status known
RGYDA0364	reformat.pl	CDS	1001	3391	.	+	.	status known
RGYDA0365	reformat.pl	CDS	1001	2317	.	+	.	status known
RGYDA0366	reformat.pl	CDS	1001	3904	.	+	.	status known
RGYDA0367	reformat.pl	CDS	1001	2071	.	+	.	status known
RGYDA0368	reformat.pl	CDS	1001	1378	.	+	.	status known
RGYDA0369	reformat.pl	CDS	1001	1918	.	+	.	status known
RGYDA0370	reformat.pl	CDS	1001	2014	.	+	.	status known
RGYDA0371	reformat.pl	CDS	1001	2647	.	+	.	status known
RGYDA0372	reformat.pl	CDS	1001	1137	.	+	.	status known
RGYDA0372	reformat.pl	CDS	1983	4608	.	+	.	status known
RGYDA0373	reformat.pl	CDS	1001	1729	.	+	.	status known
RGYDA0374	reformat.pl	CDS	1001	1717	.	+	.	status known
RGYDA0375	reformat.pl	CDS	1001	2203	.	+	.	status known
RGYDA0376	reformat.pl	CDS	1001	2218	.	+	.	status known
RGYDA0377	reformat.pl	CDS	1001	3328	.	+	.	status known
RGYDA0378	reformat.pl	CDS	1001	1336	.	+	.	status known
RGYDA0379	reformat.pl	CDS	1001	3268	.	+	.	status known
RGYDA0380	reformat.pl	CDS	1001	2362	.	+	.	status known
RGYDA0381	reformat.pl	CDS	1001	1894	.	+	.	status known
RGYDA0383	reformat.pl	CDS	1001	6019	.	+	.	status known
RGYDA0384	reformat.pl	CDS	1001	1014	.	+	.	status known
RGYDA0384	reformat.pl	CDS	1099	1720	.	+	.	status known
RGYDA0385	reformat.pl	CDS	1001	2089	.	+	.	status known
RGYDA0386	reformat.pl	CDS	1001	4240	.	+	.	status known
RGYDA0387	reformat.pl	CDS	1001	2803	.	+	.	status known
RGYDA0388	reformat.pl	CDS	1001	2563	.	+	.	status known
RGYDA0391	reformat.pl	CDS	1001	2923	.	+	.	status known
RGYDA0392	reformat.pl	CDS	1001	1726	.	+	.	status known
RGYDA0394	reformat.pl	CDS	1001	2731	.	+	.	status known
RGYDA0395	reformat.pl	CDS	1001	2347	.	+	.	status known
RGYDA0396	reformat.pl	CDS	1001	2749	.	+	.	status known
RGYDA0397	reformat.pl	CDS	1001	2905	.	+	.	status known
RGYDA0398	reformat.pl	CDS	1001	2989	.	+	.	status known
RGYDA0399	reformat.pl	CDS	1001	1660	.	+	.	status known
RGYDA0400	reformat.pl	CDS	1001	1306	.	+	.	status known
RGYDA0401	reformat.pl	CDS	1001	2020	.	+	.	status known
RGYDA0402	reformat.pl	CDS	1001	1621	.	+	.	status known
RGYDA0403	reformat.pl	CDS	1001	2581	.	+	.	status known
RGYDA0404	reformat.pl	CDS	1001	2626	.	+	.	status known
RGYDA0405	reformat.pl	CDS	1001	2002	.	+	.	status known
RGYDA0406	reformat.pl	CDS	1001	2257	.	+	.	status known
RGYDA0407	reformat.pl	CDS	1001	4903	.	+	.	status known
RGYDA0408	reformat.pl	CDS	1001	1654	.	+	.	status known
RGYDA0409	reformat.pl	CDS	1001	1840	.	+	.	status known
RGYDA0410	reformat.pl	CDS	1001	1606	.	+	.	status known
RGYDA0411	reformat.pl	CDS	1001	1807	.	+	.	status known
RGYDA0412	reformat.pl	CDS	1001	1378	.	+	.	status known
RGYDA0413	reformat.pl	CDS	1001	1057	.	+	.	status known
RGYDA0413	reformat.pl	CDS	1168	1683	.	+	.	status known
RGYDA0414	reformat.pl	CDS	1001	2281	.	+	.	status known
RGYDA0415	reformat.pl	CDS	1001	2827	.	+	.	status known
RGYDA0416	reformat.pl	CDS	1001	1831	.	+	.	status known
RGYDA0417	reformat.pl	CDS	1001	1708	.	+	.	status known
RGYDA0418	reformat.pl	CDS	1001	3115	.	+	.	status known
RGYDA0419	reformat.pl	CDS	1001	2806	.	+	.	status known
RGYDA0420	reformat.pl	CDS	1001	2314	.	+	.	status known
RGYDA0421	reformat.pl	CDS	1001	1900	.	+	.	status known
RGYDA0422	reformat.pl	CDS	1001	2104	.	+	.	status known
RGYDA0423	reformat.pl	CDS	1001	1465	.	+	.	status known
RGYDA0424	reformat.pl	CDS	1001	5356	.	+	.	status known
RGYDA0425	reformat.pl	CDS	1001	1573	.	+	.	status known
RGYDA0426	reformat.pl	CDS	1001	2149	.	+	.	status known
RGYDA0427	reformat.pl	CDS	1001	1492	.	+	.	status known
RGYDA0428	reformat.pl	CDS	1001	3010	.	+	.	status known
RGYDA0429	reformat.pl	CDS	1001	2767	.	+	.	status known
RGYDA0430	reformat.pl	CDS	1001	1651	.	+	.	status known
RGYDA0431	reformat.pl	CDS	1001	1459	.	+	.	status known
RGYDA0432	reformat.pl	CDS	1001	3355	.	+	.	status known
RGYDA0433	reformat.pl	CDS	1001	2341	.	+	.	status known
RGYDA0435	reformat.pl	CDS	1001	1504	.	+	.	status known
RGYDA0436	reformat.pl	CDS	1001	1891	.	+	.	status known
RGYDA0437	reformat.pl	CDS	1001	1972	.	+	.	status known
RGYDA0438	reformat.pl	CDS	1001	1333	.	+	.	status known
RGYDA0440	reformat.pl	CDS	1001	2485	.	+	.	status known
RGYDA0441	reformat.pl	CDS	1001	2359	.	+	.	status known
RGYDA0442	reformat.pl	CDS	1001	2002	.	+	.	status known
RGYDA0443	reformat.pl	CDS	1001	2044	.	+	.	status known
RGYDA0444	reformat.pl	CDS	1001	2314	.	+	.	status known
RGYDA0445	reformat.pl	CDS	1001	1318	.	+	.	status known
RGYDA0446	reformat.pl	CDS	1001	2215	.	+	.	status known
RGYDA0447	reformat.pl	CDS	1001	4555	.	+	.	status known
RGYDA0448	reformat.pl	CDS	1001	1885	.	+	.	status known
RGYDA0449	reformat.pl	CDS	1001	3313	.	+	.	status known
RGYDA0450	reformat.pl	CDS	1001	2413	.	+	.	status known
RGYDA0451	reformat.pl	CDS	1001	3802	.	+	.	status known
RGYDA0452	reformat.pl	CDS	1001	2677	.	+	.	status known
RGYDA0453	reformat.pl	CDS	1001	2338	.	+	.	status known
RGYDA0454	reformat.pl	CDS	1001	1522	.	+	.	status known
RGYDA0455	reformat.pl	CDS	1001	1951	.	+	.	status known
RGYDA0456	reformat.pl	CDS	1001	1882	.	+	.	status known
RGYDA0457	reformat.pl	CDS	1001	2788	.	+	.	status known
RGYDA0458	reformat.pl	CDS	1001	1744	.	+	.	status known
RGYDA0459	reformat.pl	CDS	1001	1627	.	+	.	status known
RGYDA0460	reformat.pl	CDS	1001	2227	.	+	.	status known
RGYDA0461	reformat.pl	CDS	1001	1405	.	+	.	status known
RGYDA0462	reformat.pl	CDS	1001	2386	.	+	.	status known
RGYDA0463	reformat.pl	CDS	1001	2533	.	+	.	status known
RGYDA0464	reformat.pl	CDS	1001	2614	.	+	.	status known
RGYDA0465	reformat.pl	CDS	1001	3736	.	+	.	status known
RGYDA0466	reformat.pl	CDS	1001	1528	.	+	.	status known
RGYDA0467	reformat.pl	CDS	1001	1816	.	+	.	status known
RGYDA0468	reformat.pl	CDS	1001	1348	.	+	.	status known
RGYDA0469	reformat.pl	CDS	1001	6328	.	+	.	status known
RGYDA0470	reformat.pl	CDS	1001	2935	.	+	.	status known
RGYDA0471	reformat.pl	CDS	1001	1474	.	+	.	status known
RGYDA0472	reformat.pl	CDS	1001	2662	.	+	.	status known
RGYDA0473	reformat.pl	CDS	1001	2284	.	+	.	status known
RGYDA0474	reformat.pl	CDS	1001	1336	.	+	.	status known
RGYDA0475	reformat.pl	CDS	1001	3877	.	+	.	status known
RGYDA0476	reformat.pl	CDS	1001	1915	.	+	.	status known
RGYDA0477	reformat.pl	CDS	1001	2596	.	+	.	status known
RGYDA0478	reformat.pl	CDS	1001	3169	.	+	.	status known
RGYDA0479	reformat.pl	CDS	1001	1921	.	+	.	status known
RGYDA0481	reformat.pl	CDS	1001	2626	.	+	.	status known
RGYDA0482	reformat.pl	CDS	1001	1534	.	+	.	status known
RGYDA0483	reformat.pl	CDS	1001	2548	.	+	.	status known
RGYDA0484	reformat.pl	CDS	1001	5656	.	+	.	status known
RGYDA0485	reformat.pl	CDS	1001	2035	.	+	.	status known
RGYDA0486	reformat.pl	CDS	1001	1225	.	+	.	status known
RGYDA0489	reformat.pl	CDS	1001	1444	.	+	.	status known
RGYDA0490	reformat.pl	CDS	1001	1966	.	+	.	status known
RGYDA0491	reformat.pl	CDS	1001	4447	.	+	.	status known
RGYDA0492	reformat.pl	CDS	1001	1037	.	+	.	status known
RGYDA0492	reformat.pl	CDS	1605	1945	.	+	.	status known
RGYDA0493	reformat.pl	CDS	1001	1423	.	+	.	status known
RGYDA0494	reformat.pl	CDS	1001	1312	.	+	.	status known
RGYDA0495	reformat.pl	CDS	1001	2230	.	+	.	status known
RGYDA0496	reformat.pl	CDS	1001	2560	.	+	.	status known
RGYDA0497	reformat.pl	CDS	1001	1702	.	+	.	status known
RGYDA0498	reformat.pl	CDS	1001	2290	.	+	.	status known
RGYDA0499	reformat.pl	CDS	1001	1771	.	+	.	status known
RGYDA0500	reformat.pl	CDS	1001	1732	.	+	.	status known
RGYDA0501	reformat.pl	CDS	1001	2923	.	+	.	status known
RGYDA0502	reformat.pl	CDS	1001	1342	.	+	.	status known
RGYDA0503	reformat.pl	CDS	1001	2629	.	+	.	status known
RGYDA0504	reformat.pl	CDS	1001	1492	.	+	.	status known
RGYDA0505	reformat.pl	CDS	1001	2725	.	+	.	status known
RGYDA0506	reformat.pl	CDS	1001	1906	.	+	.	status known
RGYDA0507	reformat.pl	CDS	1001	3571	.	+	.	status known
RGYDA0508	reformat.pl	CDS	1001	1462	.	+	.	status known
RGYDA0509	reformat.pl	CDS	1001	2041	.	+	.	status known
RGYDA0510	reformat.pl	CDS	1001	1699	.	+	.	status known
RGYDA0511	reformat.pl	CDS	1001	1468	.	+	.	status known
RGYDA0512	reformat.pl	CDS	1001	3628	.	+	.	status known
RGYDA0513	reformat.pl	CDS	1001	2980	.	+	.	status known
RGYDA0514	reformat.pl	CDS	1001	3385	.	+	.	status known
RGYDA0515	reformat.pl	CDS	1001	1357	.	+	.	status known
RGYDA0516	reformat.pl	CDS	1001	1390	.	+	.	status known
RGYDA0517	reformat.pl	CDS	1001	2545	.	+	.	status known
RGYDA0519	reformat.pl	CDS	1001	3952	.	+	.	status known
RGYDA0520	reformat.pl	CDS	1001	1780	.	+	.	status known
RGYDA0521	reformat.pl	CDS	1001	3154	.	+	.	status known
RGYDA0522	reformat.pl	CDS	1001	2170	.	+	.	status known
RGYDA0523	reformat.pl	CDS	1001	2524	.	+	.	status known
RGYDA0524	reformat.pl	CDS	1001	2746	.	+	.	status known
RGYDA0525	reformat.pl	CDS	1001	1693	.	+	.	status known
RGYDA0526	reformat.pl	CDS	1001	2860	.	+	.	status known
RGYDA0527	reformat.pl	CDS	1001	2188	.	+	.	status known
RGYDA0528	reformat.pl	CDS	1001	2875	.	+	.	status known
RGYDA0529	reformat.pl	CDS	1001	2320	.	+	.	status known
RGYDA0530	reformat.pl	CDS	1001	3490	.	+	.	status known
RGYDA0531	reformat.pl	CDS	1001	2260	.	+	.	status known
RGYDA0532	reformat.pl	CDS	1001	1984	.	+	.	status known
RGYDA0533	reformat.pl	CDS	1001	2335	.	+	.	status known
RGYDA0534	reformat.pl	CDS	1001	2287	.	+	.	status known
RGYDA0536	reformat.pl	CDS	1001	2296	.	+	.	status known
RGYDA0537	reformat.pl	CDS	1001	2959	.	+	.	status known
RGYDA0538	reformat.pl	CDS	1001	3193	.	+	.	status known
RGYDA0539	reformat.pl	CDS	1001	2632	.	+	.	status known
RGYDA0540	reformat.pl	CDS	1001	1444	.	+	.	status known
RGYDA0541	reformat.pl	CDS	1001	2107	.	+	.	status known
RGYDA0542	reformat.pl	CDS	1001	2500	.	+	.	status known
RGYDA0543	reformat.pl	CDS	1001	3052	.	+	.	status known
RGYDA0544	reformat.pl	CDS	1001	1894	.	+	.	status known
RGYDA0545	reformat.pl	CDS	1001	2575	.	+	.	status known
RGYDA0546	reformat.pl	CDS	1001	1783	.	+	.	status known
RGYDA0547	reformat.pl	CDS	1001	4201	.	+	.	status known
RGYDA0548	reformat.pl	CDS	1001	5287	.	+	.	status known
RGYDA0549	reformat.pl	CDS	1001	2338	.	+	.	status known
RGYDA0550	reformat.pl	CDS	1001	1969	.	+	.	status known
RGYDA0551	reformat.pl	CDS	1001	2548	.	+	.	status known
RGYDA0552	reformat.pl	CDS	1001	1786	.	+	.	status known
RGYDA0553	reformat.pl	CDS	1001	1657	.	+	.	status known
RGYDA0554	reformat.pl	CDS	1001	2341	.	+	.	status known
RGYDA0555	reformat.pl	CDS	1001	1858	.	+	.	status known
RGYDA0556	reformat.pl	CDS	1001	3085	.	+	.	status known
RGYDA0557	reformat.pl	CDS	1001	1687	.	+	.	status known
RGYDA0558	reformat.pl	CDS	1001	1474	.	+	.	status known
RGYDA0559	reformat.pl	CDS	1001	1423	.	+	.	status known
RGYDA0560	reformat.pl	CDS	1001	1999	.	+	.	status known
RGYDA0561	reformat.pl	CDS	1001	1189	.	+	.	status known
RGYDA0562	reformat.pl	CDS	1001	1058	.	+	.	status known
RGYDA0562	reformat.pl	CDS	1191	1429	.	+	.	status known
RGYDA0563	reformat.pl	CDS	1001	1516	.	+	.	status known
RGYDA0564	reformat.pl	CDS	1001	2590	.	+	.	status known
RGYDA0565	reformat.pl	CDS	1001	2542	.	+	.	status known
RGYDA0566	reformat.pl	CDS	1001	2017	.	+	.	status known
RGYDA0569	reformat.pl	CDS	1001	1648	.	+	.	status known
RGYDA0570	reformat.pl	CDS	1001	2896	.	+	.	status known
RGYDA0571	reformat.pl	CDS	1001	1462	.	+	.	status known
RGYDA0572	reformat.pl	CDS	1001	3850	.	+	.	status known
RGYDA0574	reformat.pl	CDS	1001	1198	.	+	.	status known
RGYDA0576	reformat.pl	CDS	1001	2236	.	+	.	status known
RGYDA0577	reformat.pl	CDS	1001	1570	.	+	.	status known
RGYDA0578	reformat.pl	CDS	1001	2752	.	+	.	status known
RGYDA0579	reformat.pl	CDS	1001	1825	.	+	.	status known
RGYDA0580	reformat.pl	CDS	1001	1561	.	+	.	status known
RGYDA0581	reformat.pl	CDS	1001	1900	.	+	.	status known
RGYDA0582	reformat.pl	CDS	1001	2560	.	+	.	status known
RGYDA0583	reformat.pl	CDS	1001	3952	.	+	.	status known
RGYDA0584	reformat.pl	CDS	1001	1771	.	+	.	status known
RGYDA0585	reformat.pl	CDS	1001	1255	.	+	.	status known
RGYDA0586	reformat.pl	CDS	1001	2551	.	+	.	status known
RGYDA0587	reformat.pl	CDS	1001	2779	.	+	.	status known
RGYDA0588	reformat.pl	CDS	1001	2134	.	+	.	status known
RGYDA0589	reformat.pl	CDS	1001	1366	.	+	.	status known
RGYDA0590	reformat.pl	CDS	1001	3127	.	+	.	status known
RGYDA0591	reformat.pl	CDS	1001	3358	.	+	.	status known
RGYDA0594	reformat.pl	CDS	1001	1618	.	+	.	status known
RGYDA0595	reformat.pl	CDS	1001	1918	.	+	.	status known
RGYDA0596	reformat.pl	CDS	1001	2539	.	+	.	status known
RGYDA0597	reformat.pl	CDS	1001	2095	.	+	.	status known
RGYDA0598	reformat.pl	CDS	1001	2101	.	+	.	status known
RGYDA0599	reformat.pl	CDS	1001	2923	.	+	.	status known
RGYDA0600	reformat.pl	CDS	1001	1399	.	+	.	status known
RGYDA0601	reformat.pl	CDS	1001	1477	.	+	.	status known
RGYDA0602	reformat.pl	CDS	1001	2662	.	+	.	status known
RGYDA0603	reformat.pl	CDS	1001	2449	.	+	.	status known
RGYDA0604	reformat.pl	CDS	1001	1375	.	+	.	status known
RGYDA0605	reformat.pl	CDS	1001	4522	.	+	.	status known
RGYDA0606	reformat.pl	CDS	1001	1627	.	+	.	status known
RGYDA0607	reformat.pl	CDS	1001	1570	.	+	.	status known
RGYDA0608	reformat.pl	CDS	1001	3109	.	+	.	status known
RGYDA0610	reformat.pl	CDS	1001	2422	.	+	.	status known
RGYDA0611	reformat.pl	CDS	1001	1495	.	+	.	status known
RGYDA0612	reformat.pl	CDS	1001	1552	.	+	.	status known
RGYDA0613	reformat.pl	CDS	1001	2557	.	+	.	status known
RGYDA0614	reformat.pl	CDS	1001	2434	.	+	.	status known
RGYDA0615	reformat.pl	CDS	1001	1792	.	+	.	status known
RGYDA0616	reformat.pl	CDS	1001	1879	.	+	.	status known
RGYDA0617	reformat.pl	CDS	1001	1408	.	+	.	status known
RGYDA0618	reformat.pl	CDS	1001	1672	.	+	.	status known
RGYDA0619	reformat.pl	CDS	1001	1675	.	+	.	status known
RGYDA0620	reformat.pl	CDS	1001	1726	.	+	.	status known
RGYDA0621	reformat.pl	CDS	1001	5818	.	+	.	status known
RGYDA0622	reformat.pl	CDS	1001	1741	.	+	.	status known
RGYDA0623	reformat.pl	CDS	1001	2290	.	+	.	status known
RGYDA0624	reformat.pl	CDS	1001	1432	.	+	.	status known
RGYDA0625	reformat.pl	CDS	1001	5068	.	+	.	status known
RGYDA0626	reformat.pl	CDS	1001	2806	.	+	.	status known
RGYDA0631	reformat.pl	CDS	1001	1645	.	+	.	status known
RGYDA0632	reformat.pl	CDS	1001	1633	.	+	.	status known
RGYDA0633	reformat.pl	CDS	1001	2071	.	+	.	status known
RGYDA0634	reformat.pl	CDS	1001	1678	.	+	.	status known
RGYDA0635	reformat.pl	CDS	1001	1393	.	+	.	status known
RGYDA0639	reformat.pl	CDS	1001	3175	.	+	.	status known
RGYDA0640	reformat.pl	CDS	1001	1663	.	+	.	status known
RGYDA0641	reformat.pl	CDS	1001	2896	.	+	.	status known
RGYDA0642	reformat.pl	CDS	1001	2161	.	+	.	status known
RGYDA0643	reformat.pl	CDS	1001	2179	.	+	.	status known
RGYDA0645	reformat.pl	CDS	1001	2059	.	+	.	status known
RGYDA0646	reformat.pl	CDS	1001	1405	.	+	.	status known
RGYDA0647	reformat.pl	CDS	1001	2656	.	+	.	status known
RGYDA0648	reformat.pl	CDS	1001	1813	.	+	.	status known
RGYDA0649	reformat.pl	CDS	1001	1834	.	+	.	status known
RGYDA0650	reformat.pl	CDS	1001	1951	.	+	.	status known
RGYDA0651	reformat.pl	CDS	1001	1507	.	+	.	status known
RGYDA0652	reformat.pl	CDS	1001	4810	.	+	.	status known
RGYDA0653	reformat.pl	CDS	1001	3295	.	+	.	status known
RGYDA0654	reformat.pl	CDS	1001	2785	.	+	.	status known
RGYDA0655	reformat.pl	CDS	1001	2695	.	+	.	status known
RGYDA0657	reformat.pl	CDS	1001	1594	.	+	.	status known
RGYDA0658	reformat.pl	CDS	1001	1312	.	+	.	status known
RGYDA0659	reformat.pl	CDS	1001	4762	.	+	.	status known
RGYDA0660	reformat.pl	CDS	1001	2359	.	+	.	status known
RGYDA0661	reformat.pl	CDS	1001	1042	.	+	.	status known
RGYDA0661	reformat.pl	CDS	1196	1510	.	+	.	status known
RGYDA0662	reformat.pl	CDS	1001	2104	.	+	.	status known
RGYDA0663	reformat.pl	CDS	1001	2824	.	+	.	status known
RGYDA0664	reformat.pl	CDS	1001	1960	.	+	.	status known
RGYDA0665	reformat.pl	CDS	1001	2428	.	+	.	status known
RGYDA0666	reformat.pl	CDS	1001	1720	.	+	.	status known
RGYDA0667	reformat.pl	CDS	1001	2599	.	+	.	status known
RGYDA0668	reformat.pl	CDS	1001	3655	.	+	.	status known
RGYDA0669	reformat.pl	CDS	1001	3064	.	+	.	status known
RGYDA0670	reformat.pl	CDS	1001	1930	.	+	.	status known
RGYDA0671	reformat.pl	CDS	1001	2185	.	+	.	status known
RGYDA0672	reformat.pl	CDS	1001	3394	.	+	.	status known
RGYDA0673	reformat.pl	CDS	1001	3079	.	+	.	status known
RGYDA0674	reformat.pl	CDS	1001	4723	.	+	.	status known
RGYDA0675	reformat.pl	CDS	1001	2275	.	+	.	status known
RGYDA0676	reformat.pl	CDS	1001	2695	.	+	.	status known
RGYDA0677	reformat.pl	CDS	1001	1861	.	+	.	status known
RGYDA0678	reformat.pl	CDS	1001	3010	.	+	.	status known
RGYDA0679	reformat.pl	CDS	1001	2263	.	+	.	status known
RGYDA0680	reformat.pl	CDS	1001	1171	.	+	.	status known
RGYDA0681	reformat.pl	CDS	1001	2320	.	+	.	status known
RGYDA0682	reformat.pl	CDS	1001	1315	.	+	.	status known
RGYDA0683	reformat.pl	CDS	1001	3031	.	+	.	status known
RGYDA0684	reformat.pl	CDS	1001	2782	.	+	.	status known
RGYDA0685	reformat.pl	CDS	1001	2407	.	+	.	status known
RGYDA0686	reformat.pl	CDS	1001	2428	.	+	.	status known
RGYDA0687	reformat.pl	CDS	1001	2131	.	+	.	status known
RGYDA0688	reformat.pl	CDS	1001	2176	.	+	.	status known
RGYDA0689	reformat.pl	CDS	1001	3382	.	+	.	status known
RGYDA0691	reformat.pl	CDS	1001	2869	.	+	.	status known
RGYDA0692	reformat.pl	CDS	1001	1921	.	+	.	status known
RGYDA0693	reformat.pl	CDS	1001	1897	.	+	.	status known
RGYDA0694	reformat.pl	CDS	1001	1963	.	+	.	status known
RGYDA0695	reformat.pl	CDS	1001	2785	.	+	.	status known
RGYDA0696	reformat.pl	CDS	1001	3127	.	+	.	status known
RGYDA0697	reformat.pl	CDS	1001	3118	.	+	.	status known
RGYDA0698	reformat.pl	CDS	1001	1984	.	+	.	status known
RGYDA0699	reformat.pl	CDS	1001	1678	.	+	.	status known
RGYDA0701	reformat.pl	CDS	1001	5200	.	+	.	status known
RGYDA0702	reformat.pl	CDS	1001	2062	.	+	.	status known
RGYDA0703	reformat.pl	CDS	1001	2140	.	+	.	status known
RGYDA0704	reformat.pl	CDS	1001	2002	.	+	.	status known
RGYDA0705	reformat.pl	CDS	1001	4759	.	+	.	status known
RGYDA0706	reformat.pl	CDS	1001	3703	.	+	.	status known
RGYDA0707	reformat.pl	CDS	1001	3388	.	+	.	status known
RGYDA0708	reformat.pl	CDS	1001	5083	.	+	.	status known
RGYDA0709	reformat.pl	CDS	1001	2743	.	+	.	status known
RGYDA0710	reformat.pl	CDS	1001	2158	.	+	.	status known
RGYDA0711	reformat.pl	CDS	1001	3481	.	+	.	status known
RGYDA0712	reformat.pl	CDS	1001	2011	.	+	.	status known
RGYDA0713	reformat.pl	CDS	1001	1393	.	+	.	status known
RGYDA0715	reformat.pl	CDS	1001	2563	.	+	.	status known
RGYDA0716	reformat.pl	CDS	1001	2953	.	+	.	status known
RGYDA0718	reformat.pl	CDS	1001	1687	.	+	.	status known
RGYDA0719	reformat.pl	CDS	1001	1327	.	+	.	status known
RGYDA0720	reformat.pl	CDS	1001	1621	.	+	.	status known
RGYDA0721	reformat.pl	CDS	1001	1023	.	+	.	status known
RGYDA0721	reformat.pl	CDS	1116	1923	.	+	.	status known
RGYDA0722	reformat.pl	CDS	1001	3301	.	+	.	status known
RGYDA0723	reformat.pl	CDS	1001	2965	.	+	.	status known
RGYDA0724	reformat.pl	CDS	1001	1489	.	+	.	status known
RGYDA0725	reformat.pl	CDS	1001	2239	.	+	.	status known
RGYDA0726	reformat.pl	CDS	1001	2551	.	+	.	status known
RGYDA0727	reformat.pl	CDS	1001	4891	.	+	.	status known
RGYDA0728	reformat.pl	CDS	1001	1792	.	+	.	status known
RGYDA0729	reformat.pl	CDS	1001	2323	.	+	.	status known
RGYDA0730	reformat.pl	CDS	1001	2131	.	+	.	status known
RGYDA0731	reformat.pl	CDS	1001	1471	.	+	.	status known
RGYDA0732	reformat.pl	CDS	1001	3397	.	+	.	status known
RGYDA0733	reformat.pl	CDS	1001	2419	.	+	.	status known
RGYDA0734	reformat.pl	CDS	1001	2182	.	+	.	status known
RGYDA0735	reformat.pl	CDS	1001	4561	.	+	.	status known
RGYDA0736	reformat.pl	CDS	1001	3061	.	+	.	status known
RGYDA0737	reformat.pl	CDS	1001	1225	.	+	.	status known
RGYDA0738	reformat.pl	CDS	1001	1495	.	+	.	status known
RGYDA0739	reformat.pl	CDS	1001	1978	.	+	.	status known
RGYDA0740	reformat.pl	CDS	1001	2422	.	+	.	status known
RGYDA0741	reformat.pl	CDS	1001	7558	.	+	.	status known
RGYDA0742	reformat.pl	CDS	1001	1918	.	+	.	status known
RGYDA0743	reformat.pl	CDS	1001	1813	.	+	.	status known
RGYDA0744	reformat.pl	CDS	1001	2020	.	+	.	status known
RGYDA0745	reformat.pl	CDS	1001	4585	.	+	.	status known
RGYDA0746	reformat.pl	CDS	1001	2038	.	+	.	status known
RGYDA0747	reformat.pl	CDS	1001	4087	.	+	.	status known
RGYDA0748	reformat.pl	CDS	1001	1870	.	+	.	status known
RGYDA0749	reformat.pl	CDS	1001	2182	.	+	.	status known
RGYDA0750	reformat.pl	CDS	1001	3871	.	+	.	status known
RGYDA0751	reformat.pl	CDS	1001	2740	.	+	.	status known
RGYDA0753	reformat.pl	CDS	1001	6529	.	+	.	status known
RGYDA0754	reformat.pl	CDS	1001	2977	.	+	.	status known
RGYDA0755	reformat.pl	CDS	1001	2398	.	+	.	status known
RGYDA0756	reformat.pl	CDS	1001	4489	.	+	.	status known
RGYDA0757	reformat.pl	CDS	1001	2467	.	+	.	status known
RGYDA0758	reformat.pl	CDS	1001	2701	.	+	.	status known
RGYDA0759	reformat.pl	CDS	1001	5143	.	+	.	status known
RGYDA0760	reformat.pl	CDS	1001	2050	.	+	.	status known
RGYDA0761	reformat.pl	CDS	1001	1387	.	+	.	status known
RGYDA0762	reformat.pl	CDS	1001	2680	.	+	.	status known
RGYDA0763	reformat.pl	CDS	1001	2035	.	+	.	status known
RGYDA0764	reformat.pl	CDS	1001	1205	.	+	.	status known
RGYDA0764	reformat.pl	CDS	1306	1784	.	+	.	status known
RGYDA0765	reformat.pl	CDS	1001	2353	.	+	.	status known
RGYDA0766	reformat.pl	CDS	1001	4630	.	+	.	status known
RGYDA0767	reformat.pl	CDS	1001	2464	.	+	.	status known
RGYDA0768	reformat.pl	CDS	1001	3121	.	+	.	status known
RGYDA0769	reformat.pl	CDS	1001	4051	.	+	.	status known
RGYDA0770	reformat.pl	CDS	1001	1492	.	+	.	status known
RGYDA0771	reformat.pl	CDS	1001	2932	.	+	.	status known
RGYDA0772	reformat.pl	CDS	1001	1759	.	+	.	status known
RGYDA0773	reformat.pl	CDS	1001	2995	.	+	.	status known
RGYDA0775	reformat.pl	CDS	1001	2572	.	+	.	status known
RGYDA0776	reformat.pl	CDS	1001	3226	.	+	.	status known
RGYDA0777	reformat.pl	CDS	1001	1915	.	+	.	status known
RGYDA0778	reformat.pl	CDS	1001	2155	.	+	.	status known
RGYDA0779	reformat.pl	CDS	1001	1912	.	+	.	status known
RGYDA0780	reformat.pl	CDS	1001	1594	.	+	.	status known
RGYDA0781	reformat.pl	CDS	1001	3508	.	+	.	status known
RGYDA0782	reformat.pl	CDS	1001	2839	.	+	.	status known
RGYDA0783	reformat.pl	CDS	1001	2230	.	+	.	status known
RGYDA0784	reformat.pl	CDS	1001	4339	.	+	.	status known
RGYDA0785	reformat.pl	CDS	1001	1282	.	+	.	status known
RGYDA0786	reformat.pl	CDS	1001	2863	.	+	.	status known
RGYDA0787	reformat.pl	CDS	1001	1996	.	+	.	status known
RGYDA0788	reformat.pl	CDS	1001	1591	.	+	.	status known
RGYDA0789	reformat.pl	CDS	1001	2533	.	+	.	status known
RGYDA0790	reformat.pl	CDS	1001	1447	.	+	.	status known
RGYDA0791	reformat.pl	CDS	1001	2221	.	+	.	status known
RGYDA0792	reformat.pl	CDS	1001	3388	.	+	.	status known
RGYDA0793	reformat.pl	CDS	1001	1390	.	+	.	status known
RGYDA0794	reformat.pl	CDS	1001	1981	.	+	.	status known
RGYDA0795	reformat.pl	CDS	1001	1888	.	+	.	status known
RGYDA0796	reformat.pl	CDS	1001	1261	.	+	.	status known
RGYDA0797	reformat.pl	CDS	1001	1600	.	+	.	status known
RGYDA0799	reformat.pl	CDS	1001	1324	.	+	.	status known
RGYDA0800	reformat.pl	CDS	1001	2122	.	+	.	status known
RGYDA0801	reformat.pl	CDS	1001	2206	.	+	.	status known
RGYDA0802	reformat.pl	CDS	1001	2101	.	+	.	status known
RGYDA0803	reformat.pl	CDS	1001	2491	.	+	.	status known
RGYDA0804	reformat.pl	CDS	1001	2479	.	+	.	status known
RGYDA0805	reformat.pl	CDS	1001	3154	.	+	.	status known
RGYDA0806	reformat.pl	CDS	1001	2446	.	+	.	status known
RGYDA0807	reformat.pl	CDS	1001	2167	.	+	.	status known
RGYDA0808	reformat.pl	CDS	1001	2584	.	+	.	status known
RGYDA0809	reformat.pl	CDS	1001	2149	.	+	.	status known
RGYDA0810	reformat.pl	CDS	1001	3175	.	+	.	status known
RGYDA0811	reformat.pl	CDS	1001	1423	.	+	.	status known
RGYDA0812	reformat.pl	CDS	1001	2911	.	+	.	status known
RGYDA0813	reformat.pl	CDS	1001	2290	.	+	.	status known
RGYDA0814	reformat.pl	CDS	1001	2452	.	+	.	status known
RGYDA0815	reformat.pl	CDS	1001	1216	.	+	.	status known
RGYDA0816	reformat.pl	CDS	1001	1228	.	+	.	status known
RGYDA0817	reformat.pl	CDS	1001	2425	.	+	.	status known
RGYDA0819	reformat.pl	CDS	1001	2122	.	+	.	status known
RGYDA0820	reformat.pl	CDS	1001	1996	.	+	.	status known
RGYDA0821	reformat.pl	CDS	1001	1384	.	+	.	status known
RGYDA0822	reformat.pl	CDS	1001	2323	.	+	.	status known
RGYDA0825	reformat.pl	CDS	1001	3502	.	+	.	status known
RGYDA0826	reformat.pl	CDS	1001	2518	.	+	.	status known
RGYDA0827	reformat.pl	CDS	1001	1972	.	+	.	status known
RGYDA0828	reformat.pl	CDS	1001	2137	.	+	.	status known
RGYDA0829	reformat.pl	CDS	1001	2005	.	+	.	status known
RGYDA0830	reformat.pl	CDS	1001	1387	.	+	.	status known
RGYDA0831	reformat.pl	CDS	1001	1456	.	+	.	status known
RGYDA0832	reformat.pl	CDS	1001	1585	.	+	.	status known
RGYDA0833	reformat.pl	CDS	1001	3139	.	+	.	status known
RGYDA0834	reformat.pl	CDS	1001	1249	.	+	.	status known
RGYDA0835	reformat.pl	CDS	1001	1351	.	+	.	status known
RGYDA0836	reformat.pl	CDS	1001	1993	.	+	.	status known
RGYDA0837	reformat.pl	CDS	1001	3778	.	+	.	status known
RGYDA0838	reformat.pl	CDS	1001	2383	.	+	.	status known
RGYDA0839	reformat.pl	CDS	1001	2134	.	+	.	status known
RGYDA0840	reformat.pl	CDS	1001	3694	.	+	.	status known
RGYDA0841	reformat.pl	CDS	1001	1672	.	+	.	status known
RGYDA0842	reformat.pl	CDS	1001	1786	.	+	.	status known
RGYDA0844	reformat.pl	CDS	1001	2539	.	+	.	status known
RGYDA0845	reformat.pl	CDS	1001	1777	.	+	.	status known
RGYDA0846	reformat.pl	CDS	1001	1312	.	+	.	status known
RGYDA0847	reformat.pl	CDS	1001	2875	.	+	.	status known
RGYDA0849	reformat.pl	CDS	764	1306	.	+	.	status known
RGYDA0850	reformat.pl	CDS	1001	1981	.	+	.	status known
RGYDA0853	reformat.pl	CDS	1001	4078	.	+	.	status known
RGYDA0854	reformat.pl	CDS	1001	2764	.	+	.	status known
RGYDA0855	reformat.pl	CDS	1001	2266	.	+	.	status known
RGYDA0856	reformat.pl	CDS	1001	1396	.	+	.	status known
RGYDA0858	reformat.pl	CDS	1001	1381	.	+	.	status known
RGYDA0859	reformat.pl	CDS	1001	2863	.	+	.	status known
RGYDA0860	reformat.pl	CDS	1001	2416	.	+	.	status known
RGYDA0861	reformat.pl	CDS	1001	1933	.	+	.	status known
RGYDA0862	reformat.pl	CDS	1001	2716	.	+	.	status known
RGYDA0863	reformat.pl	CDS	1001	1231	.	+	.	status known
RGYDA0864	reformat.pl	CDS	1001	1504	.	+	.	status known
RGYDA0865	reformat.pl	CDS	1001	2596	.	+	.	status known
RGYDA0866	reformat.pl	CDS	1001	1324	.	+	.	status known
RGYDA0867	reformat.pl	CDS	1001	1774	.	+	.	status known
RGYDA0870	reformat.pl	CDS	1001	1357	.	+	.	status known
RGYDA0871	reformat.pl	CDS	1001	2188	.	+	.	status known
RGYDA0872	reformat.pl	CDS	1001	1918	.	+	.	status known
RGYDA0873	reformat.pl	CDS	1001	1522	.	+	.	status known
RGYDA0874	reformat.pl	CDS	1001	3121	.	+	.	status known
RGYDA0875	reformat.pl	CDS	1001	2878	.	+	.	status known
RGYDA0876	reformat.pl	CDS	1001	2473	.	+	.	status known
RGYDA0877	reformat.pl	CDS	1001	2263	.	+	.	status known
RGYDA0878	reformat.pl	CDS	1001	2197	.	+	.	status known
RGYDA0879	reformat.pl	CDS	1001	1594	.	+	.	status known
RGYDA0880	reformat.pl	CDS	1001	4060	.	+	.	status known
RGYDA0881	reformat.pl	CDS	1001	4816	.	+	.	status known
RGYDA0882	reformat.pl	CDS	1001	1657	.	+	.	status known
RGYDA0883	reformat.pl	CDS	1001	1750	.	+	.	status known
RGYDA0884	reformat.pl	CDS	1001	2824	.	+	.	status known
RGYDA0885	reformat.pl	CDS	1001	1813	.	+	.	status known
RGYDA0886	reformat.pl	CDS	1001	2314	.	+	.	status known
RGYDA0887	reformat.pl	CDS	1001	1816	.	+	.	status known
RGYDA0888	reformat.pl	CDS	1001	1969	.	+	.	status known
RGYDA0889	reformat.pl	CDS	1001	1585	.	+	.	status known
RGYDA0890	reformat.pl	CDS	1001	4192	.	+	.	status known
RGYDA0891	reformat.pl	CDS	1001	2059	.	+	.	status known
RGYDA0892	reformat.pl	CDS	1001	1429	.	+	.	status known
RGYDA0893	reformat.pl	CDS	1001	8353	.	+	.	status known
RGYDA0894	reformat.pl	CDS	1001	2620	.	+	.	status known
RGYDA0895	reformat.pl	CDS	1001	2371	.	+	.	status known
RGYDA0896	reformat.pl	CDS	1001	2656	.	+	.	status known
RGYDA0897	reformat.pl	CDS	1001	1483	.	+	.	status known
RGYDA0899	reformat.pl	CDS	1001	2242	.	+	.	status known
RGYDA0900	reformat.pl	CDS	1001	3811	.	+	.	status known
RGYDA0902	reformat.pl	CDS	1001	2080	.	+	.	status known
RGYDA0903	reformat.pl	CDS	1001	3292	.	+	.	status known
RGYDA0904	reformat.pl	CDS	1001	2128	.	+	.	status known
RGYDA0905	reformat.pl	CDS	1001	1684	.	+	.	status known
RGYDA0906	reformat.pl	CDS	1001	2395	.	+	.	status known
RGYDA0907	reformat.pl	CDS	1001	2752	.	+	.	status known
RGYDA0908	reformat.pl	CDS	1001	3970	.	+	.	status known
RGYDA0909	reformat.pl	CDS	1001	5404	.	+	.	status known
RGYDA0910	reformat.pl	CDS	1001	1717	.	+	.	status known
RGYDA0911	reformat.pl	CDS	1001	1516	.	+	.	status known
RGYDA0912	reformat.pl	CDS	1001	2221	.	+	.	status known
RGYDA0913	reformat.pl	CDS	1001	2227	.	+	.	status known
RGYDA0914	reformat.pl	CDS	1001	2527	.	+	.	status known
RGYDA0915	reformat.pl	CDS	1001	1789	.	+	.	status known
RGYDA0916	reformat.pl	CDS	1001	1036	.	+	.	status known
RGYDA0916	reformat.pl	CDS	1174	1431	.	+	.	status known
RGYDA0917	reformat.pl	CDS	1001	1129	.	+	.	status known
RGYDA0917	reformat.pl	CDS	1593	1880	.	+	.	status known
RGYDA0918	reformat.pl	CDS	1001	2266	.	+	.	status known
RGYDA0919	reformat.pl	CDS	1001	1390	.	+	.	status known
RGYDA0920	reformat.pl	CDS	1001	1060	.	+	.	status known
RGYDA0920	reformat.pl	CDS	1278	1928	.	+	.	status known
RGYDA0921	reformat.pl	CDS	1001	1597	.	+	.	status known
RGYDA0922	reformat.pl	CDS	1001	3055	.	+	.	status known
RGYDA0923	reformat.pl	CDS	1001	2797	.	+	.	status known
RGYDA0924	reformat.pl	CDS	1001	2737	.	+	.	status known
RGYDA0925	reformat.pl	CDS	1001	2449	.	+	.	status known
RGYDA0926	reformat.pl	CDS	1001	1765	.	+	.	status known
RGYDA0927	reformat.pl	CDS	1001	2008	.	+	.	status known
RGYDA0928	reformat.pl	CDS	1001	2698	.	+	.	status known
RGYDA0929	reformat.pl	CDS	1001	3193	.	+	.	status known
RGYDA0930	reformat.pl	CDS	1001	4066	.	+	.	status known
RGYDA0931	reformat.pl	CDS	1001	3016	.	+	.	status known
RGYDA0932	reformat.pl	CDS	1001	1615	.	+	.	status known
RGYDA0933	reformat.pl	CDS	1001	1375	.	+	.	status known
RGYDA0934	reformat.pl	CDS	1001	5134	.	+	.	status known
RGYDA0935	reformat.pl	CDS	1001	1873	.	+	.	status known
RGYDA0936	reformat.pl	CDS	1001	2113	.	+	.	status known
RGYDA0937	reformat.pl	CDS	1001	3106	.	+	.	status known
RGYDA0938	reformat.pl	CDS	1001	2281	.	+	.	status known
RGYDA0939	reformat.pl	CDS	1001	2878	.	+	.	status known
RGYDA0940	reformat.pl	CDS	1001	1618	.	+	.	status known
RGYDA0941	reformat.pl	CDS	1001	2086	.	+	.	status known
RGYDA0942	reformat.pl	CDS	1001	1960	.	+	.	status known
RGYDA0943	reformat.pl	CDS	1001	3559	.	+	.	status known
RGYDA0944	reformat.pl	CDS	1001	1432	.	+	.	status known
RGYDA0945	reformat.pl	CDS	1001	2977	.	+	.	status known
RGYDA0947	reformat.pl	CDS	1001	2707	.	+	.	status known
RGYDA0948	reformat.pl	CDS	1001	2830	.	+	.	status known
RGYDA0949	reformat.pl	CDS	1001	1384	.	+	.	status known
RGYDA0950	reformat.pl	CDS	1001	1867	.	+	.	status known
RGYDA0951	reformat.pl	CDS	1001	1468	.	+	.	status known
RGYDA0952	reformat.pl	CDS	1001	3076	.	+	.	status known
RGYDA0953	reformat.pl	CDS	1001	4783	.	+	.	status known
RGYDA0954	reformat.pl	CDS	1001	2566	.	+	.	status known
RGYDA0955	reformat.pl	CDS	1001	1726	.	+	.	status known
RGYDA0956	reformat.pl	CDS	1001	2284	.	+	.	status known
RGYDA0957	reformat.pl	CDS	1001	1588	.	+	.	status known
RGYDA0958	reformat.pl	CDS	1001	2269	.	+	.	status known
RGYDA0959	reformat.pl	CDS	1001	1951	.	+	.	status known
RGYDA0960	reformat.pl	CDS	1001	2500	.	+	.	status known
RGYDA0961	reformat.pl	CDS	1001	3340	.	+	.	status known
RGYDA0962	reformat.pl	CDS	1001	1915	.	+	.	status known
RGYDA0963	reformat.pl	CDS	1001	1255	.	+	.	status known
RGYDA0964	reformat.pl	CDS	1001	5077	.	+	.	status known
RGYDA0965	reformat.pl	CDS	1001	2950	.	+	.	status known
RGYDA0966	reformat.pl	CDS	1001	3574	.	+	.	status known
RGYDA0967	reformat.pl	CDS	1001	1777	.	+	.	status known
RGYDA0968	reformat.pl	CDS	1001	3859	.	+	.	status known
RGYDA0970	reformat.pl	CDS	1001	1666	.	+	.	status known
RGYDA0971	reformat.pl	CDS	1001	2389	.	+	.	status known
RGYDA0972	reformat.pl	CDS	1001	2875	.	+	.	status known
RGYDA0973	reformat.pl	CDS	1001	4141	.	+	.	status known
RGYDA0974	reformat.pl	CDS	1001	1228	.	+	.	status known
RGYDA0975	reformat.pl	CDS	1001	1537	.	+	.	status known
RGYDA0976	reformat.pl	CDS	1001	1777	.	+	.	status known
RGYDA0977	reformat.pl	CDS	1001	1282	.	+	.	status known
RGYDA0978	reformat.pl	CDS	1001	1360	.	+	.	status known
RGYDA0980	reformat.pl	CDS	1001	2101	.	+	.	status known
RGYDA0981	reformat.pl	CDS	1001	1693	.	+	.	status known
RGYDA0983	reformat.pl	CDS	1001	5239	.	+	.	status known
RGYDA0984	reformat.pl	CDS	1001	2488	.	+	.	status known
RGYDA0985	reformat.pl	CDS	1001	1915	.	+	.	status known
RGYDA0986	reformat.pl	CDS	1001	3364	.	+	.	status known
RGYDA0987	reformat.pl	CDS	1001	1765	.	+	.	status known
RGYDA0988	reformat.pl	CDS	1001	1498	.	+	.	status known
RGYDA0989	reformat.pl	CDS	1001	1564	.	+	.	status known
RGYDA0990	reformat.pl	CDS	1001	1630	.	+	.	status known
RGYDA0991	reformat.pl	CDS	1001	2806	.	+	.	status known
RGYDA0992	reformat.pl	CDS	1001	3220	.	+	.	status known
RGYDA0993	reformat.pl	CDS	1001	2311	.	+	.	status known
RGYDA0994	reformat.pl	CDS	1001	1588	.	+	.	status known
RGYDA0995	reformat.pl	CDS	1001	4336	.	+	.	status known
RGYDA0996	reformat.pl	CDS	1001	2611	.	+	.	status known
RGYDA0997	reformat.pl	CDS	1001	1345	.	+	.	status known
RGYDA0999	reformat.pl	CDS	1001	1831	.	+	.	status known
RGYDA1000	reformat.pl	CDS	1001	1471	.	+	.	status known
RGYDA1001	reformat.pl	CDS	1001	2524	.	+	.	status known
RGYDA1002	reformat.pl	CDS	1001	2182	.	+	.	status known
RGYDA1003	reformat.pl	CDS	1001	1885	.	+	.	status known
RGYDA1004	reformat.pl	CDS	1001	2113	.	+	.	status known
RGYDA1005	reformat.pl	CDS	1001	1942	.	+	.	status known
RGYDA1006	reformat.pl	CDS	1001	1909	.	+	.	status known
RGYDA1007	reformat.pl	CDS	1001	5383	.	+	.	status known
RGYDA1008	reformat.pl	CDS	1001	1819	.	+	.	status known
RGYDA1010	reformat.pl	CDS	1001	2068	.	+	.	status known
RGYDA1011	reformat.pl	CDS	1001	1891	.	+	.	status known
RGYDA1012	reformat.pl	CDS	1001	1594	.	+	.	status known
RGYDA1013	reformat.pl	CDS	1001	2413	.	+	.	status known
RGYDA1014	reformat.pl	CDS	1001	1065	.	+	.	status known
RGYDA1014	reformat.pl	CDS	1686	2058	.	+	.	status known
RGYDA1015	reformat.pl	CDS	1001	2089	.	+	.	status known
RGYDA1016	reformat.pl	CDS	1001	1150	.	+	.	status known
RGYDA1017	reformat.pl	CDS	1001	1756	.	+	.	status known
RGYDA1018	reformat.pl	CDS	1001	2716	.	+	.	status known
RGYDA1019	reformat.pl	CDS	1001	1714	.	+	.	status known
RGYDA1020	reformat.pl	CDS	1001	3829	.	+	.	status known
RGYDA1021	reformat.pl	CDS	1001	2704	.	+	.	status known
RGYDA1022	reformat.pl	CDS	1001	2362	.	+	.	status known
RGYDA1023	reformat.pl	CDS	1001	2164	.	+	.	status known
RGYDA1024	reformat.pl	CDS	1001	1855	.	+	.	status known
RGYDA1025	reformat.pl	CDS	1001	2224	.	+	.	status known
RGYDA1026	reformat.pl	CDS	1001	3073	.	+	.	status known
RGYDA1027	reformat.pl	CDS	1001	1762	.	+	.	status known
RGYDA1028	reformat.pl	CDS	1001	2539	.	+	.	status known
RGYDA1029	reformat.pl	CDS	1001	2566	.	+	.	status known
RGYDA1030	reformat.pl	CDS	1001	2725	.	+	.	status known
RGYDA1031	reformat.pl	CDS	1001	2293	.	+	.	status known
RGYDA1032	reformat.pl	CDS	1001	1588	.	+	.	status known
RGYDA1033	reformat.pl	CDS	1001	2014	.	+	.	status known
RGYDA1034	reformat.pl	CDS	1001	2677	.	+	.	status known
RGYDA1035	reformat.pl	CDS	1001	2578	.	+	.	status known
RGYDA1036	reformat.pl	CDS	1001	1486	.	+	.	status known
RGYDA1037	reformat.pl	CDS	1001	1795	.	+	.	status known
RGYDA1038	reformat.pl	CDS	1001	1831	.	+	.	status known
RGYDA1039	reformat.pl	CDS	1001	1348	.	+	.	status known
RGYDA1040	reformat.pl	CDS	1001	1627	.	+	.	status known
RGYDA1041	reformat.pl	CDS	1001	4405	.	+	.	status known
RGYDA1042	reformat.pl	CDS	1001	8890	.	+	.	status known
RGYDA1043	reformat.pl	CDS	1001	3196	.	+	.	status known
RGYDA1044	reformat.pl	CDS	1001	2491	.	+	.	status known
RGYDA1045	reformat.pl	CDS	1001	1597	.	+	.	status known
RGYDA1046	reformat.pl	CDS	1001	2170	.	+	.	status known
RGYDA1047	reformat.pl	CDS	1001	1486	.	+	.	status known
RGYDA1048	reformat.pl	CDS	1001	1438	.	+	.	status known
RGYDA1049	reformat.pl	CDS	1001	2179	.	+	.	status known
RGYDA1050	reformat.pl	CDS	1001	2704	.	+	.	status known
RGYDA1051	reformat.pl	CDS	1001	2299	.	+	.	status known
RGYDA1052	reformat.pl	CDS	1001	2842	.	+	.	status known
RGYDA1053	reformat.pl	CDS	1001	1501	.	+	.	status known
RGYDA1054	reformat.pl	CDS	1001	1666	.	+	.	status known
RGYDA1055	reformat.pl	CDS	1001	4240	.	+	.	status known
RGYDA1056	reformat.pl	CDS	1001	1390	.	+	.	status known
RGYDA1057	reformat.pl	CDS	1001	1540	.	+	.	status known
RGYDA1058	reformat.pl	CDS	1001	2866	.	+	.	status known
RGYDA1059	reformat.pl	CDS	1001	3196	.	+	.	status known
RGYDA1060	reformat.pl	CDS	1001	1804	.	+	.	status known
RGYDA1061	reformat.pl	CDS	1001	1714	.	+	.	status known
RGYDA1063	reformat.pl	CDS	1001	1492	.	+	.	status known
RGYDA1064	reformat.pl	CDS	1001	2473	.	+	.	status known
RGYDA1065	reformat.pl	CDS	1001	1456	.	+	.	status known
RGYDA1066	reformat.pl	CDS	1001	1579	.	+	.	status known
RGYDA1067	reformat.pl	CDS	1001	1582	.	+	.	status known
RGYDA1068	reformat.pl	CDS	1001	2284	.	+	.	status known
RGYDA1069	reformat.pl	CDS	1001	2113	.	+	.	status known
RGYDA1070	reformat.pl	CDS	1001	3025	.	+	.	status known
RGYDA1071	reformat.pl	CDS	1001	3394	.	+	.	status known
RGYDA1072	reformat.pl	CDS	1001	2362	.	+	.	status known
RGYDA1073	reformat.pl	CDS	1001	2296	.	+	.	status known
RGYDA1074	reformat.pl	CDS	1001	2275	.	+	.	status known
RGYDA1075	reformat.pl	CDS	1001	1693	.	+	.	status known
RGYDA1076	reformat.pl	CDS	1001	2041	.	+	.	status known
RGYDA1077	reformat.pl	CDS	1001	1888	.	+	.	status known
RGYDA1079	reformat.pl	CDS	1001	2374	.	+	.	status known
RGYDA1080	reformat.pl	CDS	1001	1195	.	+	.	status known
RGYDA1082	reformat.pl	CDS	1001	2659	.	+	.	status known
RGYDA1083	reformat.pl	CDS	1001	2029	.	+	.	status known
RGYDA1084	reformat.pl	CDS	1001	1429	.	+	.	status known
RGYDA1085	reformat.pl	CDS	1001	2002	.	+	.	status known
RGYDA1086	reformat.pl	CDS	1001	1378	.	+	.	status known
RGYDA1087	reformat.pl	CDS	1001	1573	.	+	.	status known
RGYDA1088	reformat.pl	CDS	1001	1942	.	+	.	status known
RGYDA1089	reformat.pl	CDS	1001	1573	.	+	.	status known
RGYDA1090	reformat.pl	CDS	1001	1585	.	+	.	status known
RGYDA1091	reformat.pl	CDS	1001	3580	.	+	.	status known
RGYDA1092	reformat.pl	CDS	1001	1444	.	+	.	status known
RGYDA1094	reformat.pl	CDS	1001	2344	.	+	.	status known
RGYDA1095	reformat.pl	CDS	1001	2326	.	+	.	status known
RGYDA1096	reformat.pl	CDS	1001	1882	.	+	.	status known
RGYDA1097	reformat.pl	CDS	1001	2281	.	+	.	status known
RGYDA1098	reformat.pl	CDS	1001	1672	.	+	.	status known
RGYDA1099	reformat.pl	CDS	1001	1291	.	+	.	status known
RGYDA1100	reformat.pl	CDS	1001	3403	.	+	.	status known
RGYDA1101	reformat.pl	CDS	1001	5158	.	+	.	status known
RGYDA1102	reformat.pl	CDS	1001	2773	.	+	.	status known
RGYDA1103	reformat.pl	CDS	1001	1474	.	+	.	status known
RGYDA1104	reformat.pl	CDS	1001	3040	.	+	.	status known
RGYDA1105	reformat.pl	CDS	1001	2242	.	+	.	status known
RGYDA1106	reformat.pl	CDS	1001	1798	.	+	.	status known
RGYDA1107	reformat.pl	CDS	1001	1441	.	+	.	status known
RGYDA1108	reformat.pl	CDS	1001	2125	.	+	.	status known
RGYDA1109	reformat.pl	CDS	1001	1492	.	+	.	status known
RGYDA1110	reformat.pl	CDS	1001	2011	.	+	.	status known
RGYDA1111	reformat.pl	CDS	1001	2377	.	+	.	status known
RGYDA1112	reformat.pl	CDS	1001	1918	.	+	.	status known
RGYDA1113	reformat.pl	CDS	1001	1471	.	+	.	status known
RGYDA1114	reformat.pl	CDS	1001	2992	.	+	.	status known
RGYDA1115	reformat.pl	CDS	1001	1432	.	+	.	status known
RGYDA1116	reformat.pl	CDS	1001	1516	.	+	.	status known
RGYDA1117	reformat.pl	CDS	1001	2833	.	+	.	status known
RGYDA1118	reformat.pl	CDS	1001	2203	.	+	.	status known
RGYDA1119	reformat.pl	CDS	1001	2467	.	+	.	status known
RGYDA1120	reformat.pl	CDS	1001	2713	.	+	.	status known
RGYDA1121	reformat.pl	CDS	1001	1360	.	+	.	status known
RGYDA1122	reformat.pl	CDS	1001	1645	.	+	.	status known
RGYDA1123	reformat.pl	CDS	1001	2023	.	+	.	status known
RGYDA1126	reformat.pl	CDS	1001	3376	.	+	.	status known
RGYDA1127	reformat.pl	CDS	1001	2650	.	+	.	status known
RGYDA1128	reformat.pl	CDS	1001	5236	.	+	.	status known
RGYDA1129	reformat.pl	CDS	1001	2014	.	+	.	status known
RGYDA1130	reformat.pl	CDS	1001	1366	.	+	.	status known
RGYDA1131	reformat.pl	CDS	1001	1981	.	+	.	status known
RGYDA1132	reformat.pl	CDS	1001	1912	.	+	.	status known
RGYDA1133	reformat.pl	CDS	1001	1783	.	+	.	status known
RGYDA1134	reformat.pl	CDS	1001	1888	.	+	.	status known
RGYDA1135	reformat.pl	CDS	1001	1459	.	+	.	status known
RGYDA1136	reformat.pl	CDS	1001	1366	.	+	.	status known
RGYDA1137	reformat.pl	CDS	1001	1807	.	+	.	status known
RGYDA1138	reformat.pl	CDS	1001	2008	.	+	.	status known
RGYDA1139	reformat.pl	CDS	1001	2068	.	+	.	status known
RGYDA1140	reformat.pl	CDS	1001	6190	.	+	.	status known
RGYDA1141	reformat.pl	CDS	1001	5320	.	+	.	status known
RGYDA1142	reformat.pl	CDS	1001	1993	.	+	.	status known
RGYDA1143	reformat.pl	CDS	1001	1321	.	+	.	status known
RGYDA1144	reformat.pl	CDS	1001	2089	.	+	.	status known
RGYDA1145	reformat.pl	CDS	1001	2647	.	+	.	status known
RGYDA1146	reformat.pl	CDS	1001	1735	.	+	.	status known
RGYDA1147	reformat.pl	CDS	1001	1951	.	+	.	status known
RGYDA1148	reformat.pl	CDS	1001	5050	.	+	.	status known
RGYDA1149	reformat.pl	CDS	1001	1270	.	+	.	status known
RGYDA1150	reformat.pl	CDS	1001	1942	.	+	.	status known
RGYDA1151	reformat.pl	CDS	1001	1309	.	+	.	status known
RGYDA1152	reformat.pl	CDS	1001	1336	.	+	.	status known
RGYDA1154	reformat.pl	CDS	1001	3769	.	+	.	status known
RGYDA1155	reformat.pl	CDS	1001	3115	.	+	.	status known
RGYDA1156	reformat.pl	CDS	1001	2743	.	+	.	status known
RGYDA1157	reformat.pl	CDS	1001	2938	.	+	.	status known
RGYDA1158	reformat.pl	CDS	1001	1531	.	+	.	status known
RGYDA1159	reformat.pl	CDS	1001	4684	.	+	.	status known
RGYDA1161	reformat.pl	CDS	1001	1630	.	+	.	status known
RGYDA1162	reformat.pl	CDS	1001	2299	.	+	.	status known
RGYDA1163	reformat.pl	CDS	1001	2512	.	+	.	status known
RGYDA1164	reformat.pl	CDS	1001	2134	.	+	.	status known
RGYDA1165	reformat.pl	CDS	1001	7000	.	+	.	status known
RGYDA1166	reformat.pl	CDS	1001	1705	.	+	.	status known
RGYDA1169	reformat.pl	CDS	1001	3169	.	+	.	status known
RGYDA1170	reformat.pl	CDS	1001	2041	.	+	.	status known
RGYDA1171	reformat.pl	CDS	1001	3640	.	+	.	status known
RGYDA1172	reformat.pl	CDS	1001	2371	.	+	.	status known
RGYDA1173	reformat.pl	CDS	1001	3637	.	+	.	status known
RGYDA1174	reformat.pl	CDS	1001	1828	.	+	.	status known
RGYDA1175	reformat.pl	CDS	1001	1132	.	+	.	status known
RGYDA1176	reformat.pl	CDS	1001	1126	.	+	.	status known
RGYDA1177	reformat.pl	CDS	1001	1522	.	+	.	status known
RGYDA1178	reformat.pl	CDS	1001	2962	.	+	.	status known
RGYDA1179	reformat.pl	CDS	1001	3760	.	+	.	status known
RGYDA1180	reformat.pl	CDS	1001	2863	.	+	.	status known
RGYDA1181	reformat.pl	CDS	1001	2368	.	+	.	status known
RGYDA1182	reformat.pl	CDS	1001	1393	.	+	.	status known
RGYDA1183	reformat.pl	CDS	1001	2662	.	+	.	status known
RGYDA1184	reformat.pl	CDS	1001	2092	.	+	.	status known
RGYDA1185	reformat.pl	CDS	1001	2047	.	+	.	status known
RGYDA1186	reformat.pl	CDS	1001	1951	.	+	.	status known
RGYDA1187	reformat.pl	CDS	1001	2746	.	+	.	status known
RGYDA1188	reformat.pl	CDS	1001	1678	.	+	.	status known
RGYDA1189	reformat.pl	CDS	1001	2014	.	+	.	status known
RGYDA1190	reformat.pl	CDS	1001	1315	.	+	.	status known
RGYDA1191	reformat.pl	CDS	1001	1288	.	+	.	status known
RGYDA1192	reformat.pl	CDS	1001	3685	.	+	.	status known
RGYDA1193	reformat.pl	CDS	1001	1870	.	+	.	status known
RGYDA1194	reformat.pl	CDS	1001	1894	.	+	.	status known
RGYDA1195	reformat.pl	CDS	1001	3028	.	+	.	status known
RGYDA1196	reformat.pl	CDS	1001	2215	.	+	.	status known
RGYDA1197	reformat.pl	CDS	1001	2992	.	+	.	status known
RGYDA1198	reformat.pl	CDS	1001	2767	.	+	.	status known
RGYDA1199	reformat.pl	CDS	1001	2182	.	+	.	status known
RGYDA1200	reformat.pl	CDS	1001	2806	.	+	.	status known
RGYDA1201	reformat.pl	CDS	1001	1630	.	+	.	status known
RGYDA1202	reformat.pl	CDS	1001	1816	.	+	.	status known
RGYDA1203	reformat.pl	CDS	1001	2527	.	+	.	status known
RGYDA1204	reformat.pl	CDS	1001	1627	.	+	.	status known
RGYDA1205	reformat.pl	CDS	1001	1447	.	+	.	status known
RGYDA1206	reformat.pl	CDS	1001	3454	.	+	.	status known
RGYDA1207	reformat.pl	CDS	1001	1906	.	+	.	status known
RGYDA1208	reformat.pl	CDS	1001	4141	.	+	.	status known
RGYDA1209	reformat.pl	CDS	1001	3910	.	+	.	status known
RGYDA1211	reformat.pl	CDS	1001	1966	.	+	.	status known
RGYDA1212	reformat.pl	CDS	1001	1816	.	+	.	status known
RGYDA1213	reformat.pl	CDS	1001	4612	.	+	.	status known
RGYDA1214	reformat.pl	CDS	1001	2125	.	+	.	status known
RGYDA1215	reformat.pl	CDS	1001	1714	.	+	.	status known
RGYDA1216	reformat.pl	CDS	1001	1807	.	+	.	status known
RGYDA1217	reformat.pl	CDS	1001	1327	.	+	.	status known
RGYDA1219	reformat.pl	CDS	1001	2986	.	+	.	status known
RGYDA1221	reformat.pl	CDS	1001	2083	.	+	.	status known
RGYDA1222	reformat.pl	CDS	1001	1147	.	+	.	status known
RGYDA1223	reformat.pl	CDS	1001	1549	.	+	.	status known
RGYDA1224	reformat.pl	CDS	1001	2770	.	+	.	status known
RGYDA1225	reformat.pl	CDS	1001	2473	.	+	.	status known
RGYDA1226	reformat.pl	CDS	1001	1462	.	+	.	status known
RGYDA1227	reformat.pl	CDS	1001	1234	.	+	.	status known
RGYDA1231	reformat.pl	CDS	1001	2977	.	+	.	status known
RGYDA1232	reformat.pl	CDS	1001	2035	.	+	.	status known
RGYDA1234	reformat.pl	CDS	1001	1366	.	+	.	status known
RGYDA1235	reformat.pl	CDS	1001	1705	.	+	.	status known
RGYDA1236	reformat.pl	CDS	1001	1495	.	+	.	status known
RGYDA1237	reformat.pl	CDS	1001	2644	.	+	.	status known
RGYDA1238	reformat.pl	CDS	1001	1696	.	+	.	status known
RGYDA1239	reformat.pl	CDS	1001	3586	.	+	.	status known
RGYDA1240	reformat.pl	CDS	1001	1126	.	+	.	status known
RGYDA1241	reformat.pl	CDS	1001	1615	.	+	.	status known
RGYDA1242	reformat.pl	CDS	1001	1726	.	+	.	status known
RGYDA1243	reformat.pl	CDS	1001	4666	.	+	.	status known
RGYDA1244	reformat.pl	CDS	1001	6994	.	+	.	status known
RGYDA1245	reformat.pl	CDS	1001	2281	.	+	.	status known
RGYDA1247	reformat.pl	CDS	1001	2638	.	+	.	status known
RGYDA1248	reformat.pl	CDS	1001	1630	.	+	.	status known
RGYDA1249	reformat.pl	CDS	1001	3952	.	+	.	status known
RGYDA1250	reformat.pl	CDS	1001	1477	.	+	.	status known
RGYDA1252	reformat.pl	CDS	1001	1336	.	+	.	status known
RGYDA1253	reformat.pl	CDS	1001	1270	.	+	.	status known
RGYDA1254	reformat.pl	CDS	1001	1237	.	+	.	status known
RGYDA1255	reformat.pl	CDS	1001	1447	.	+	.	status known
RGYDA1256	reformat.pl	CDS	1001	1156	.	+	.	status known
RGYDA1257	reformat.pl	CDS	1001	1384	.	+	.	status known
RGYDA1258	reformat.pl	CDS	1001	1435	.	+	.	status known
RGYDA1259	reformat.pl	CDS	1001	2314	.	+	.	status known
RGYDA1260	reformat.pl	CDS	1001	5326	.	+	.	status known
RGYDA1261	reformat.pl	CDS	1001	1252	.	+	.	status known
RGYDA1262	reformat.pl	CDS	1001	1999	.	+	.	status known
RGYDA1263	reformat.pl	CDS	1001	2194	.	+	.	status known
RGYDA1264	reformat.pl	CDS	1001	3619	.	+	.	status known
RGYDA1266	reformat.pl	CDS	1001	1405	.	+	.	status known
RGYDA1267	reformat.pl	CDS	1001	2065	.	+	.	status known
RGYDA1268	reformat.pl	CDS	1001	1768	.	+	.	status known
RGYDA1269	reformat.pl	CDS	1001	1672	.	+	.	status known
RGYDA1271	reformat.pl	CDS	1001	2197	.	+	.	status known
RGYDA1272	reformat.pl	CDS	1001	2137	.	+	.	status known
RGYDA1273	reformat.pl	CDS	1001	1031	.	+	.	status known
RGYDA1273	reformat.pl	CDS	1153	2147	.	+	.	status known
RGYDA1275	reformat.pl	CDS	1001	2668	.	+	.	status known
RGYDA1276	reformat.pl	CDS	1001	2758	.	+	.	status known
RGYDA1277	reformat.pl	CDS	1001	2194	.	+	.	status known
RGYDA1278	reformat.pl	CDS	1001	3316	.	+	.	status known
RGYDA1279	reformat.pl	CDS	1001	1495	.	+	.	status known
RGYDA1280	reformat.pl	CDS	1001	1585	.	+	.	status known
RGYDA1281	reformat.pl	CDS	1001	4288	.	+	.	status known
RGYDA1282	reformat.pl	CDS	1001	2044	.	+	.	status known
RGYDA1283	reformat.pl	CDS	1001	2257	.	+	.	status known
RGYDA1284	reformat.pl	CDS	1001	5473	.	+	.	status known
RGYDA1286	reformat.pl	CDS	1001	4219	.	+	.	status known
RGYDA1287	reformat.pl	CDS	1001	3760	.	+	.	status known
RGYDA1289	reformat.pl	CDS	1001	2203	.	+	.	status known
RGYDA1290	reformat.pl	CDS	1001	1579	.	+	.	status known
RGYDA1291	reformat.pl	CDS	1001	3328	.	+	.	status known
RGYDA1292	reformat.pl	CDS	1001	1633	.	+	.	status known
RGYDA1293	reformat.pl	CDS	1001	2278	.	+	.	status known
RGYDA1294	reformat.pl	CDS	1001	4999	.	+	.	status known
RGYDA1295	reformat.pl	CDS	1001	1894	.	+	.	status known
RGYDA1296	reformat.pl	CDS	1001	1927	.	+	.	status known
RGYDA1297	reformat.pl	CDS	1001	2062	.	+	.	status known
RGYDA1298	reformat.pl	CDS	1001	1177	.	+	.	status known
RGYDA1299	reformat.pl	CDS	1001	3067	.	+	.	status known
RGYDA1300	reformat.pl	CDS	1001	2656	.	+	.	status known
RGYDA1301	reformat.pl	CDS	1001	1402	.	+	.	status known
RGYDA1302	reformat.pl	CDS	1001	1834	.	+	.	status known
RGYDA1303	reformat.pl	CDS	1001	1531	.	+	.	status known
RGYDA1304	reformat.pl	CDS	1001	2794	.	+	.	status known
RGYDA1305	reformat.pl	CDS	1001	1840	.	+	.	status known
RGYDA1307	reformat.pl	CDS	1001	2620	.	+	.	status known
RGYDA1308	reformat.pl	CDS	1001	1648	.	+	.	status known
RGYDA1309	reformat.pl	CDS	1001	3007	.	+	.	status known
RGYDA1310	reformat.pl	CDS	1001	3331	.	+	.	status known
RGYDA1311	reformat.pl	CDS	1001	1690	.	+	.	status known
RGYDA1312	reformat.pl	CDS	1001	1264	.	+	.	status known
RGYDA1313	reformat.pl	CDS	1001	2284	.	+	.	status known
RGYDA1314	reformat.pl	CDS	1001	3217	.	+	.	status known
RGYDA1315	reformat.pl	CDS	1001	1948	.	+	.	status known
RGYDA1316	reformat.pl	CDS	1001	1591	.	+	.	status known
RGYDA1317	reformat.pl	CDS	1001	4684	.	+	.	status known
RGYDA1318	reformat.pl	CDS	1001	1744	.	+	.	status known
RGYDA1319	reformat.pl	CDS	1001	5677	.	+	.	status known
RGYDA1320	reformat.pl	CDS	1001	1606	.	+	.	status known
RGYDA1321	reformat.pl	CDS	1001	5956	.	+	.	status known
RGYDA1322	reformat.pl	CDS	1001	2065	.	+	.	status known
RGYDA1324	reformat.pl	CDS	1001	2029	.	+	.	status known
RGYDA1325	reformat.pl	CDS	1001	3319	.	+	.	status known
RGYDA1326	reformat.pl	CDS	1001	1789	.	+	.	status known
RGYDA1327	reformat.pl	CDS	1001	1867	.	+	.	status known
RGYDA1328	reformat.pl	CDS	1001	2914	.	+	.	status known
RGYDA1329	reformat.pl	CDS	1001	1014	.	+	.	status known
RGYDA1329	reformat.pl	CDS	1452	2223	.	+	.	status known
RGYDA1330	reformat.pl	CDS	1001	1393	.	+	.	status known
RGYDA1331	reformat.pl	CDS	1001	3295	.	+	.	status known
RGYDA1332	reformat.pl	CDS	1001	2083	.	+	.	status known
RGYDA1333	reformat.pl	CDS	1001	2974	.	+	.	status known
RGYDA1334	reformat.pl	CDS	1001	5206	.	+	.	status known
RGYDA1335	reformat.pl	CDS	1001	1465	.	+	.	status known
RGYDA1336	reformat.pl	CDS	1001	1020	.	+	.	status known
RGYDA1336	reformat.pl	CDS	1152	1608	.	+	.	status known
RGYDA1337	reformat.pl	CDS	1001	2419	.	+	.	status known
RGYDA1338	reformat.pl	CDS	1001	3055	.	+	.	status known
RGYDA1339	reformat.pl	CDS	1001	2371	.	+	.	status known
RGYDA1340	reformat.pl	CDS	1001	4210	.	+	.	status known
RGYDA1341	reformat.pl	CDS	1001	1798	.	+	.	status known
RGYDA1342	reformat.pl	CDS	1001	2290	.	+	.	status known
RGYDA1343	reformat.pl	CDS	1001	1945	.	+	.	status known
RGYDA1344	reformat.pl	CDS	1001	1222	.	+	.	status known
RGYDA1345	reformat.pl	CDS	1001	1183	.	+	.	status known
RGYDA1346	reformat.pl	CDS	1001	2920	.	+	.	status known
RGYDA1347	reformat.pl	CDS	1001	1426	.	+	.	status known
RGYDA1349	reformat.pl	CDS	1001	1603	.	+	.	status known
RGYDA1350	reformat.pl	CDS	1001	1837	.	+	.	status known
RGYDA1351	reformat.pl	CDS	1001	4006	.	+	.	status known
RGYDA1352	reformat.pl	CDS	1001	1987	.	+	.	status known
RGYDA1353	reformat.pl	CDS	1001	2383	.	+	.	status known
RGYDA1354	reformat.pl	CDS	1001	2986	.	+	.	status known
RGYDA1355	reformat.pl	CDS	1001	1735	.	+	.	status known
RGYDA1356	reformat.pl	CDS	1001	2998	.	+	.	status known
RGYDA1358	reformat.pl	CDS	1001	1699	.	+	.	status known
RGYDA1359	reformat.pl	CDS	1001	4042	.	+	.	status known
RGYDA1360	reformat.pl	CDS	1001	2992	.	+	.	status known
RGYDA1361	reformat.pl	CDS	1001	2056	.	+	.	status known
RGYDA1362	reformat.pl	CDS	1001	1057	.	+	.	status known
RGYDA1362	reformat.pl	CDS	1627	1914	.	+	.	status known
RGYDA1363	reformat.pl	CDS	1001	1966	.	+	.	status known
RGYDA1364	reformat.pl	CDS	1001	1693	.	+	.	status known
RGYDA1365	reformat.pl	CDS	1001	1315	.	+	.	status known
RGYDA1366	reformat.pl	CDS	1001	3982	.	+	.	status known
RGYDA1367	reformat.pl	CDS	1001	3829	.	+	.	status known
RGYDA1368	reformat.pl	CDS	1001	4423	.	+	.	status known
RGYDA1369	reformat.pl	CDS	1001	2254	.	+	.	status known
RGYDA1370	reformat.pl	CDS	1001	1324	.	+	.	status known
RGYDA1371	reformat.pl	CDS	1001	1861	.	+	.	status known
RGYDA1373	reformat.pl	CDS	1001	1900	.	+	.	status known
RGYDA1374	reformat.pl	CDS	1001	2326	.	+	.	status known
RGYDA1375	reformat.pl	CDS	1001	2383	.	+	.	status known
RGYDA1376	reformat.pl	CDS	1001	1537	.	+	.	status known
RGYDA1377	reformat.pl	CDS	1001	3064	.	+	.	status known
RGYDA1378	reformat.pl	CDS	1001	1798	.	+	.	status known
RGYDA1379	reformat.pl	CDS	1001	3427	.	+	.	status known
RGYDA1381	reformat.pl	CDS	1001	2095	.	+	.	status known
RGYDA1382	reformat.pl	CDS	1001	1417	.	+	.	status known
RGYDA1383	reformat.pl	CDS	1001	1603	.	+	.	status known
RGYDA1384	reformat.pl	CDS	1001	1969	.	+	.	status known
RGYDA1385	reformat.pl	CDS	1001	2512	.	+	.	status known
RGYDA1386	reformat.pl	CDS	1001	2227	.	+	.	status known
RGYDA1387	reformat.pl	CDS	1001	1399	.	+	.	status known
RGYDA1388	reformat.pl	CDS	1001	2785	.	+	.	status known
RGYDA1389	reformat.pl	CDS	1001	2086	.	+	.	status known
RGYDA1390	reformat.pl	CDS	1001	2755	.	+	.	status known
RGYDA1391	reformat.pl	CDS	1001	2917	.	+	.	status known
RGYDA1392	reformat.pl	CDS	1001	1546	.	+	.	status known
RGYDA1393	reformat.pl	CDS	1001	2662	.	+	.	status known
RGYDA1394	reformat.pl	CDS	1001	2308	.	+	.	status known
RGYDA1395	reformat.pl	CDS	1001	2401	.	+	.	status known
RGYDA1396	reformat.pl	CDS	1001	5518	.	+	.	status known
RGYDA1397	reformat.pl	CDS	1001	1729	.	+	.	status known
RGYDA1398	reformat.pl	CDS	1001	2551	.	+	.	status known
RGYDA1399	reformat.pl	CDS	1001	1984	.	+	.	status known
RGYDA1400	reformat.pl	CDS	1001	4360	.	+	.	status known
RGYDA1401	reformat.pl	CDS	1001	4504	.	+	.	status known
RGYDA1402	reformat.pl	CDS	1001	1573	.	+	.	status known
RGYDA1403	reformat.pl	CDS	1001	1654	.	+	.	status known
RGYDA1404	reformat.pl	CDS	1001	1870	.	+	.	status known
RGYDA1405	reformat.pl	CDS	1001	1018	.	+	.	status known
RGYDA1405	reformat.pl	CDS	1251	3905	.	+	.	status known
RGYDA1406	reformat.pl	CDS	1001	2215	.	+	.	status known
RGYDA1407	reformat.pl	CDS	1001	3370	.	+	.	status known
RGYDA1408	reformat.pl	CDS	1001	4012	.	+	.	status known
RGYDA1409	reformat.pl	CDS	1001	2020	.	+	.	status known
RGYDA1410	reformat.pl	CDS	1001	3010	.	+	.	status known
RGYDA1411	reformat.pl	CDS	1001	2797	.	+	.	status known
RGYDA1411	reformat.pl	CDS	3012	3626	.	+	.	status known
RGYDA1413	reformat.pl	CDS	1001	2311	.	+	.	status known
RGYDA1414	reformat.pl	CDS	1001	2821	.	+	.	status known
RGYDA1415	reformat.pl	CDS	1001	2845	.	+	.	status known
RGYDA1416	reformat.pl	CDS	1001	1378	.	+	.	status known
RGYDA1417	reformat.pl	CDS	1001	1594	.	+	.	status known
RGYDA1418	reformat.pl	CDS	1001	1477	.	+	.	status known
RGYDA1419	reformat.pl	CDS	1001	3574	.	+	.	status known
RGYDA1420	reformat.pl	CDS	1001	1594	.	+	.	status known
RGYDA1421	reformat.pl	CDS	1001	3046	.	+	.	status known
RGYDA1422	reformat.pl	CDS	1001	2395	.	+	.	status known
RGYDA1423	reformat.pl	CDS	1001	1047	.	+	.	status known
RGYDA1423	reformat.pl	CDS	1578	1971	.	+	.	status known
RGYDA1424	reformat.pl	CDS	1001	1039	.	+	.	status known
RGYDA1424	reformat.pl	CDS	1208	1957	.	+	.	status known
RGYDA1425	reformat.pl	CDS	1001	2365	.	+	.	status known
RGYDA1426	reformat.pl	CDS	1001	2308	.	+	.	status known
RGYDA1427	reformat.pl	CDS	1001	1014	.	+	.	status known
RGYDA1427	reformat.pl	CDS	1371	1773	.	+	.	status known
RGYDA1428	reformat.pl	CDS	1001	1849	.	+	.	status known
RGYDA1429	reformat.pl	CDS	1001	1330	.	+	.	status known
RGYDA1430	reformat.pl	CDS	1001	2719	.	+	.	status known
RGYDA1431	reformat.pl	CDS	1001	2923	.	+	.	status known
RGYDA1432	reformat.pl	CDS	1001	5164	.	+	.	status known
RGYDA1433	reformat.pl	CDS	1001	2551	.	+	.	status known
RGYDA1434	reformat.pl	CDS	1001	1564	.	+	.	status known
RGYDA1435	reformat.pl	CDS	1001	2719	.	+	.	status known
RGYDA1436	reformat.pl	CDS	1001	2017	.	+	.	status known
RGYDA1438	reformat.pl	CDS	1001	1672	.	+	.	status known
RGYDA1439	reformat.pl	CDS	1001	1999	.	+	.	status known
RGYDA1440	reformat.pl	CDS	1001	2245	.	+	.	status known
RGYDA1441	reformat.pl	CDS	1001	2683	.	+	.	status known
RGYDA1442	reformat.pl	CDS	1001	1396	.	+	.	status known
RGYDA1443	reformat.pl	CDS	1001	2002	.	+	.	status known
RGYDA1444	reformat.pl	CDS	1001	2053	.	+	.	status known
RGYDA1445	reformat.pl	CDS	1001	2551	.	+	.	status known
RGYDA1446	reformat.pl	CDS	1001	1846	.	+	.	status known
RGYDA1447	reformat.pl	CDS	1001	2863	.	+	.	status known
RGYDA1448	reformat.pl	CDS	1001	2029	.	+	.	status known
RGYDA1449	reformat.pl	CDS	1001	3949	.	+	.	status known
RGYDA1451	reformat.pl	CDS	1001	1531	.	+	.	status known
RGYDA1453	reformat.pl	CDS	1001	1216	.	+	.	status known
RGYDA1454	reformat.pl	CDS	1001	1810	.	+	.	status known
RGYDA1455	reformat.pl	CDS	1001	2185	.	+	.	status known
RGYDA1456	reformat.pl	CDS	1001	2728	.	+	.	status known
RGYDA1457	reformat.pl	CDS	1001	1010	.	+	.	status known
RGYDA1457	reformat.pl	CDS	1150	1172	.	+	.	status known
RGYDA1457	reformat.pl	CDS	1259	1489	.	+	.	status known
RGYDA1458	reformat.pl	CDS	1001	2371	.	+	.	status known
RGYDA1459	reformat.pl	CDS	1001	2116	.	+	.	status known
RGYDA1460	reformat.pl	CDS	1001	3463	.	+	.	status known
RGYDA1461	reformat.pl	CDS	1001	3568	.	+	.	status known
RGYDA1462	reformat.pl	CDS	1001	1132	.	+	.	status known
RGYDA1464	reformat.pl	CDS	1001	1576	.	+	.	status known
RGYDA1465	reformat.pl	CDS	1001	1720	.	+	.	status known
RGYDA1466	reformat.pl	CDS	1001	2461	.	+	.	status known
RGYDA1468	reformat.pl	CDS	1001	2674	.	+	.	status known
RGYDA1469	reformat.pl	CDS	1001	1627	.	+	.	status known
RGYDA1470	reformat.pl	CDS	1001	1867	.	+	.	status known
RGYDA1471	reformat.pl	CDS	1001	2248	.	+	.	status known
RGYDA1472	reformat.pl	CDS	1001	2161	.	+	.	status known
RGYDA1473	reformat.pl	CDS	1001	2452	.	+	.	status known
RGYDA1474	reformat.pl	CDS	1001	1687	.	+	.	status known
RGYDA1475	reformat.pl	CDS	1001	2695	.	+	.	status known
RGYDA1476	reformat.pl	CDS	1001	1639	.	+	.	status known
RGYDA1477	reformat.pl	CDS	1001	2497	.	+	.	status known
RGYDA1479	reformat.pl	CDS	1001	2410	.	+	.	status known
RGYDA1482	reformat.pl	CDS	1001	1378	.	+	.	status known
RGYDA1485	reformat.pl	CDS	1001	1588	.	+	.	status known
RGYDA1486	reformat.pl	CDS	1001	2059	.	+	.	status known
RGYDA1487	reformat.pl	CDS	1001	1711	.	+	.	status known
RGYDA1488	reformat.pl	CDS	1001	1546	.	+	.	status known
RGYDA1489	reformat.pl	CDS	1001	1342	.	+	.	status known
RGYDA1490	reformat.pl	CDS	1001	2164	.	+	.	status known
RGYDA1491	reformat.pl	CDS	1001	1447	.	+	.	status known
RGYDA1492	reformat.pl	CDS	1001	2179	.	+	.	status known
RGYDA1493	reformat.pl	CDS	1001	1627	.	+	.	status known
RGYDA1494	reformat.pl	CDS	1001	1417	.	+	.	status known
RGYDA1495	reformat.pl	CDS	1001	1609	.	+	.	status known
RGYDA1496	reformat.pl	CDS	1001	2272	.	+	.	status known
RGYDA1497	reformat.pl	CDS	1001	1996	.	+	.	status known
RGYDA1498	reformat.pl	CDS	1001	1966	.	+	.	status known
RGYDA1499	reformat.pl	CDS	1001	1909	.	+	.	status known
RGYDA1500	reformat.pl	CDS	1001	5032	.	+	.	status known
RGYDA1502	reformat.pl	CDS	1001	1369	.	+	.	status known
RGYDA1503	reformat.pl	CDS	1001	1345	.	+	.	status known
RGYDA1504	reformat.pl	CDS	1001	2209	.	+	.	status known
RGYDA1505	reformat.pl	CDS	1001	2449	.	+	.	status known
RGYDA1506	reformat.pl	CDS	1001	2644	.	+	.	status known
RGYDA1507	reformat.pl	CDS	1001	1642	.	+	.	status known
RGYDA1508	reformat.pl	CDS	1001	5593	.	+	.	status known
RGYDA1509	reformat.pl	CDS	1001	2167	.	+	.	status known
RGYDA1510	reformat.pl	CDS	1001	2065	.	+	.	status known
RGYDA1511	reformat.pl	CDS	1001	1747	.	+	.	status known
RGYDA1512	reformat.pl	CDS	1001	1393	.	+	.	status known
RGYDA1513	reformat.pl	CDS	1001	2425	.	+	.	status known
RGYDA1514	reformat.pl	CDS	1001	1771	.	+	.	status known
RGYDA1515	reformat.pl	CDS	1001	1915	.	+	.	status known
RGYDA1516	reformat.pl	CDS	1001	2866	.	+	.	status known
RGYDA1517	reformat.pl	CDS	1001	1945	.	+	.	status known
RGYDA1518	reformat.pl	CDS	1001	1573	.	+	.	status known
RGYDA1519	reformat.pl	CDS	1001	2407	.	+	.	status known
RGYDA1520	reformat.pl	CDS	1001	2740	.	+	.	status known
RGYDA1521	reformat.pl	CDS	1001	2059	.	+	.	status known
RGYDA1522	reformat.pl	CDS	1001	1276	.	+	.	status known
RGYDA1524	reformat.pl	CDS	1001	3160	.	+	.	status known
RGYDA1525	reformat.pl	CDS	1001	3934	.	+	.	status known
RGYDA1526	reformat.pl	CDS	1001	2656	.	+	.	status known
RGYDA1527	reformat.pl	CDS	1001	4105	.	+	.	status known
RGYDA1528	reformat.pl	CDS	1001	1849	.	+	.	status known
RGYDA1529	reformat.pl	CDS	1001	1702	.	+	.	status known
RGYDA1530	reformat.pl	CDS	1001	2521	.	+	.	status known
RGYDA1531	reformat.pl	CDS	1001	2251	.	+	.	status known
RGYDA1532	reformat.pl	CDS	1001	2608	.	+	.	status known
RGYDA1533	reformat.pl	CDS	1001	1531	.	+	.	status known
RGYDA1534	reformat.pl	CDS	1001	2206	.	+	.	status known
RGYDA1535	reformat.pl	CDS	1001	3013	.	+	.	status known
RGYDA1536	reformat.pl	CDS	1001	2287	.	+	.	status known
RGYDA1537	reformat.pl	CDS	1001	3259	.	+	.	status known
RGYDA1538	reformat.pl	CDS	1001	4027	.	+	.	status known
RGYDA1539	reformat.pl	CDS	1001	2755	.	+	.	status known
RGYDA1540	reformat.pl	CDS	1001	1016	.	+	.	status known
RGYDA1540	reformat.pl	CDS	1161	2599	.	+	.	status known
RGYDA1541	reformat.pl	CDS	1001	1462	.	+	.	status known
RGYDA1542	reformat.pl	CDS	1001	2839	.	+	.	status known
RGYDA1543	reformat.pl	CDS	1001	2095	.	+	.	status known
RGYDA1544	reformat.pl	CDS	1001	2197	.	+	.	status known
RGYDA1545	reformat.pl	CDS	1001	1432	.	+	.	status known
RGYDA1546	reformat.pl	CDS	1001	2380	.	+	.	status known
RGYDA1547	reformat.pl	CDS	1001	2686	.	+	.	status known
RGYDA1548	reformat.pl	CDS	1001	2062	.	+	.	status known
RGYDA1549	reformat.pl	CDS	1001	1549	.	+	.	status known
RGYDA1550	reformat.pl	CDS	1001	1411	.	+	.	status known
RGYDA1551	reformat.pl	CDS	1001	1045	.	+	.	status known
RGYDA1551	reformat.pl	CDS	1328	1753	.	+	.	status known
RGYDA1552	reformat.pl	CDS	1001	1786	.	+	.	status known
RGYDA1554	reformat.pl	CDS	1001	2830	.	+	.	status known
RGYDA1555	reformat.pl	CDS	1001	1885	.	+	.	status known
RGYDA1556	reformat.pl	CDS	1001	1621	.	+	.	status known
RGYDA1557	reformat.pl	CDS	1001	1687	.	+	.	status known
RGYDA1558	reformat.pl	CDS	1001	2920	.	+	.	status known
RGYDA1559	reformat.pl	CDS	1001	2224	.	+	.	status known
RGYDA1560	reformat.pl	CDS	1001	1876	.	+	.	status known
RGYDA1561	reformat.pl	CDS	1001	1768	.	+	.	status known
RGYDA1562	reformat.pl	CDS	1001	2479	.	+	.	status known
RGYDA1563	reformat.pl	CDS	1001	2428	.	+	.	status known
RGYDA1564	reformat.pl	CDS	1001	1810	.	+	.	status known
RGYDA1565	reformat.pl	CDS	1001	2776	.	+	.	status known
RGYDA1566	reformat.pl	CDS	1001	1702	.	+	.	status known
RGYDA1567	reformat.pl	CDS	1001	3163	.	+	.	status known
RGYDA1568	reformat.pl	CDS	1001	2530	.	+	.	status known
RGYDA1569	reformat.pl	CDS	1001	2113	.	+	.	status known
RGYDA1570	reformat.pl	CDS	1001	3049	.	+	.	status known
RGYDA1571	reformat.pl	CDS	1001	1462	.	+	.	status known
RGYDA1572	reformat.pl	CDS	1001	4102	.	+	.	status known
RGYDA1573	reformat.pl	CDS	1001	1444	.	+	.	status known
RGYDA1574	reformat.pl	CDS	1001	2608	.	+	.	status known
RGYDA1575	reformat.pl	CDS	1001	2668	.	+	.	status known
RGYDA1576	reformat.pl	CDS	1001	1594	.	+	.	status known
RGYDA1577	reformat.pl	CDS	1001	1687	.	+	.	status known
RGYDA1579	reformat.pl	CDS	1001	2083	.	+	.	status known
RGYDA1582	reformat.pl	CDS	1001	1028	.	+	.	status known
RGYDA1582	reformat.pl	CDS	1217	1611	.	+	.	status known
RGYDA1583	reformat.pl	CDS	1001	1456	.	+	.	status known
RGYDA1584	reformat.pl	CDS	1001	1594	.	+	.	status known
RGYDA1585	reformat.pl	CDS	1001	1738	.	+	.	status known
RGYDA1586	reformat.pl	CDS	1001	2674	.	+	.	status known
RGYDA1587	reformat.pl	CDS	1001	3085	.	+	.	status known
RGYDA1588	reformat.pl	CDS	1001	2494	.	+	.	status known
RGYDA1589	reformat.pl	CDS	1001	3334	.	+	.	status known
RGYDA1590	reformat.pl	CDS	1001	1792	.	+	.	status known
RGYDA1591	reformat.pl	CDS	1001	2218	.	+	.	status known
RGYDA1592	reformat.pl	CDS	1001	3379	.	+	.	status known
RGYDA1593	reformat.pl	CDS	1001	3865	.	+	.	status known
RGYDA1594	reformat.pl	CDS	1001	2932	.	+	.	status known
RGYDA1595	reformat.pl	CDS	1001	1888	.	+	.	status known
RGYDA1596	reformat.pl	CDS	1001	5521	.	+	.	status known
RGYDA1597	reformat.pl	CDS	1001	2533	.	+	.	status known
RGYDA1598	reformat.pl	CDS	1001	4036	.	+	.	status known
RGYDA1599	reformat.pl	CDS	1001	1810	.	+	.	status known
RGYDA1600	reformat.pl	CDS	1001	2101	.	+	.	status known
RGYDA1601	reformat.pl	CDS	1001	2701	.	+	.	status known
RGYDA1602	reformat.pl	CDS	1001	2479	.	+	.	status known
RGYDA1603	reformat.pl	CDS	1001	2950	.	+	.	status known
RGYDA1604	reformat.pl	CDS	1001	1681	.	+	.	status known
RGYDA1605	reformat.pl	CDS	1001	3067	.	+	.	status known
RGYDA1606	reformat.pl	CDS	1001	2272	.	+	.	status known
RGYDA1607	reformat.pl	CDS	1001	1408	.	+	.	status known
RGYDA1608	reformat.pl	CDS	1001	2314	.	+	.	status known
RGYDA1609	reformat.pl	CDS	1001	1420	.	+	.	status known
RGYDA1611	reformat.pl	CDS	1001	4249	.	+	.	status known
RGYDA1612	reformat.pl	CDS	1001	3418	.	+	.	status known
RGYDA1613	reformat.pl	CDS	1001	2197	.	+	.	status known
RGYDA1614	reformat.pl	CDS	1001	1363	.	+	.	status known
RGYDA1615	reformat.pl	CDS	1001	3700	.	+	.	status known
RGYDA1617	reformat.pl	CDS	1001	4843	.	+	.	status known
RGYDA1618	reformat.pl	CDS	1001	1753	.	+	.	status known
RGYDA1619	reformat.pl	CDS	1001	2272	.	+	.	status known
RGYDA1621	reformat.pl	CDS	1001	2749	.	+	.	status known
RGYDA1622	reformat.pl	CDS	1001	2320	.	+	.	status known
RGYDA1623	reformat.pl	CDS	1001	1654	.	+	.	status known
RGYDA1624	reformat.pl	CDS	1001	2218	.	+	.	status known
RGYDA1625	reformat.pl	CDS	1001	4489	.	+	.	status known
RGYDA1626	reformat.pl	CDS	1001	1741	.	+	.	status known
RGYDA1627	reformat.pl	CDS	1001	1936	.	+	.	status known
RGYDA1628	reformat.pl	CDS	1001	2167	.	+	.	status known
RGYDA1629	reformat.pl	CDS	1001	1549	.	+	.	status known
RGYDA1630	reformat.pl	CDS	1001	1780	.	+	.	status known
RGYDA1631	reformat.pl	CDS	1001	2623	.	+	.	status known
RGYDA1632	reformat.pl	CDS	1001	1900	.	+	.	status known
RGYDA1633	reformat.pl	CDS	1001	2122	.	+	.	status known
RGYDA1634	reformat.pl	CDS	1001	2005	.	+	.	status known
RGYDA1635	reformat.pl	CDS	1001	3019	.	+	.	status known
RGYDA1636	reformat.pl	CDS	1001	2665	.	+	.	status known
RGYDA1637	reformat.pl	CDS	1001	2386	.	+	.	status known
RGYDA1638	reformat.pl	CDS	1001	2146	.	+	.	status known
RGYDA1639	reformat.pl	CDS	1001	1047	.	+	.	status known
RGYDA1639	reformat.pl	CDS	1449	2673	.	+	.	status known
RGYDA1640	reformat.pl	CDS	1001	3301	.	+	.	status known
RGYDA1641	reformat.pl	CDS	1001	3103	.	+	.	status known
RGYDA1643	reformat.pl	CDS	1001	1693	.	+	.	status known
RGYDA1644	reformat.pl	CDS	1001	1873	.	+	.	status known
RGYDA1646	reformat.pl	CDS	1001	1969	.	+	.	status known
RGYDA1647	reformat.pl	CDS	1001	4810	.	+	.	status known
RGYDA1648	reformat.pl	CDS	1001	2158	.	+	.	status known
RGYDA1649	reformat.pl	CDS	1001	2551	.	+	.	status known
RGYDA1650	reformat.pl	CDS	1001	2830	.	+	.	status known
RGYDA1651	reformat.pl	CDS	1001	2848	.	+	.	status known
RGYDA1652	reformat.pl	CDS	1001	2728	.	+	.	status known
RGYDA1653	reformat.pl	CDS	1001	2641	.	+	.	status known
RGYDA1654	reformat.pl	CDS	1001	1981	.	+	.	status known
RGYDA1655	reformat.pl	CDS	1001	2035	.	+	.	status known
RGYDA1656	reformat.pl	CDS	1001	4321	.	+	.	status known
RGYDA1657	reformat.pl	CDS	1001	1399	.	+	.	status known
RGYDA1658	reformat.pl	CDS	1001	2785	.	+	.	status known
RGYDA1659	reformat.pl	CDS	1001	1939	.	+	.	status known
RGYDA1660	reformat.pl	CDS	1001	1990	.	+	.	status known
RGYDA1661	reformat.pl	CDS	1001	1256	.	+	.	status known
RGYDA1661	reformat.pl	CDS	2271	3805	.	+	.	status known
RGYDA1662	reformat.pl	CDS	1001	1489	.	+	.	status known
RGYDA1663	reformat.pl	CDS	1001	1594	.	+	.	status known
RGYDA1666	reformat.pl	CDS	1001	1720	.	+	.	status known
RGYDA1667	reformat.pl	CDS	1001	1918	.	+	.	status known
RGYDA1668	reformat.pl	CDS	1001	1819	.	+	.	status known
RGYDA1669	reformat.pl	CDS	1001	1753	.	+	.	status known
RGYDA1670	reformat.pl	CDS	1001	1945	.	+	.	status known
RGYDA1671	reformat.pl	CDS	1001	3163	.	+	.	status known
RGYDA1672	reformat.pl	CDS	1001	3328	.	+	.	status known
RGYDA1673	reformat.pl	CDS	1001	1777	.	+	.	status known
RGYDA1674	reformat.pl	CDS	1001	1636	.	+	.	status known
RGYDA1675	reformat.pl	CDS	1001	2860	.	+	.	status known
RGYDA1676	reformat.pl	CDS	1001	2560	.	+	.	status known
RGYDA1677	reformat.pl	CDS	1001	2461	.	+	.	status known
RGYDA1678	reformat.pl	CDS	1001	5809	.	+	.	status known
RGYDA1680	reformat.pl	CDS	1001	1498	.	+	.	status known
RGYDA1681	reformat.pl	CDS	1001	3055	.	+	.	status known
RGYDA1682	reformat.pl	CDS	1001	1324	.	+	.	status known
RGYDA1683	reformat.pl	CDS	1001	2752	.	+	.	status known
RGYDA1684	reformat.pl	CDS	1001	1546	.	+	.	status known
RGYDA1685	reformat.pl	CDS	1001	2527	.	+	.	status known
RGYDA1686	reformat.pl	CDS	1001	1112	.	+	.	status known
RGYDA1686	reformat.pl	CDS	1610	2058	.	+	.	status known
RGYDA1688	reformat.pl	CDS	1001	1020	.	+	.	status known
RGYDA1688	reformat.pl	CDS	1562	1976	.	+	.	status known
RGYDA1689	reformat.pl	CDS	1001	2380	.	+	.	status known
RGYDA1690	reformat.pl	CDS	1001	1573	.	+	.	status known
RGYDA1691	reformat.pl	CDS	1001	2578	.	+	.	status known
RGYDA1692	reformat.pl	CDS	1001	1933	.	+	.	status known
RGYDA1693	reformat.pl	CDS	1001	2584	.	+	.	status known
RGYDA1694	reformat.pl	CDS	1001	2746	.	+	.	status known
RGYDA1695	reformat.pl	CDS	1001	2950	.	+	.	status known
RGYDA1696	reformat.pl	CDS	1001	1570	.	+	.	status known
RGYDA1697	reformat.pl	CDS	1001	1612	.	+	.	status known
RGYDA1698	reformat.pl	CDS	1001	1888	.	+	.	status known
RGYDA1699	reformat.pl	CDS	1001	3151	.	+	.	status known
RGYDA1700	reformat.pl	CDS	1001	2971	.	+	.	status known
RGYDA1701	reformat.pl	CDS	1001	3319	.	+	.	status known
RGYDA1702	reformat.pl	CDS	1001	1417	.	+	.	status known
RGYDA1703	reformat.pl	CDS	1001	3403	.	+	.	status known
RGYDA1704	reformat.pl	CDS	1001	1285	.	+	.	status known
RGYDA1705	reformat.pl	CDS	1001	2050	.	+	.	status known
RGYDA1706	reformat.pl	CDS	1001	3802	.	+	.	status known
RGYDA1707	reformat.pl	CDS	1001	2683	.	+	.	status known
RGYDA1708	reformat.pl	CDS	1001	2422	.	+	.	status known
RGYDA1709	reformat.pl	CDS	1001	3145	.	+	.	status known
RGYDA1710	reformat.pl	CDS	1001	3109	.	+	.	status known
RGYDA1711	reformat.pl	CDS	1001	1693	.	+	.	status known
RGYDA1712	reformat.pl	CDS	1001	2200	.	+	.	status known
RGYDA1713	reformat.pl	CDS	1001	2308	.	+	.	status known
RGYDA1714	reformat.pl	CDS	1001	2800	.	+	.	status known
RGYDA1715	reformat.pl	CDS	1001	1435	.	+	.	status known
RGYDA1716	reformat.pl	CDS	1001	1822	.	+	.	status known
RGYDA1717	reformat.pl	CDS	1001	1867	.	+	.	status known
RGYDA1718	reformat.pl	CDS	1001	3892	.	+	.	status known
RGYDA1720	reformat.pl	CDS	1001	1405	.	+	.	status known
RGYDA1721	reformat.pl	CDS	1001	1309	.	+	.	status known
RGYDA1721	reformat.pl	CDS	1719	1964	.	+	.	status known
RGYDA1723	reformat.pl	CDS	1001	1858	.	+	.	status known
RGYDA1724	reformat.pl	CDS	1001	1342	.	+	.	status known
RGYDA1725	reformat.pl	CDS	1001	1984	.	+	.	status known
RGYDA1726	reformat.pl	CDS	1001	3442	.	+	.	status known
RGYDA1727	reformat.pl	CDS	1001	2239	.	+	.	status known
RGYDA1728	reformat.pl	CDS	1001	2317	.	+	.	status known
RGYDA1729	reformat.pl	CDS	1001	1360	.	+	.	status known
RGYDA1730	reformat.pl	CDS	1001	1393	.	+	.	status known
RGYDA1731	reformat.pl	CDS	1001	1510	.	+	.	status known
RGYDA1732	reformat.pl	CDS	1001	1921	.	+	.	status known
RGYDA1733	reformat.pl	CDS	1001	1591	.	+	.	status known
RGYDA1734	reformat.pl	CDS	1001	2599	.	+	.	status known
RGYDA1735	reformat.pl	CDS	1001	2974	.	+	.	status known
RGYDA1736	reformat.pl	CDS	1001	2371	.	+	.	status known
RGYDA1737	reformat.pl	CDS	1001	1486	.	+	.	status known
RGYDA1738	reformat.pl	CDS	1001	1585	.	+	.	status known
RGYDA1739	reformat.pl	CDS	1001	1861	.	+	.	status known
RGYDA1740	reformat.pl	CDS	1001	2083	.	+	.	status known
RGYDA1741	reformat.pl	CDS	1001	2044	.	+	.	status known
RGYDA1742	reformat.pl	CDS	1001	1894	.	+	.	status known
RGYDA1743	reformat.pl	CDS	1001	2140	.	+	.	status known
RGYDA1744	reformat.pl	CDS	1001	1465	.	+	.	status known
RGYDA1745	reformat.pl	CDS	1001	3115	.	+	.	status known
RGYDA1746	reformat.pl	CDS	1001	1603	.	+	.	status known
RGYDA1747	reformat.pl	CDS	1001	2335	.	+	.	status known
RGYDA1748	reformat.pl	CDS	1001	1813	.	+	.	status known
RGYDA1750	reformat.pl	CDS	1001	2233	.	+	.	status known
RGYDA1751	reformat.pl	CDS	1001	1024	.	+	.	status known
RGYDA1751	reformat.pl	CDS	1553	1792	.	+	.	status known
RGYDA1752	reformat.pl	CDS	1001	1480	.	+	.	status known
RGYDA1753	reformat.pl	CDS	1001	2737	.	+	.	status known
RGYDA1754	reformat.pl	CDS	1001	1657	.	+	.	status known
RGYDA1755	reformat.pl	CDS	1001	13198	.	+	.	status known
RGYDA1756	reformat.pl	CDS	1001	1639	.	+	.	status known
RGYDA1757	reformat.pl	CDS	1001	1708	.	+	.	status known
RGYDA1758	reformat.pl	CDS	1001	1252	.	+	.	status known
RGYDA1759	reformat.pl	CDS	1001	3979	.	+	.	status known
RGYDA1760	reformat.pl	CDS	1001	2704	.	+	.	status known
RGYDA1761	reformat.pl	CDS	1001	1411	.	+	.	status known
RGYDA1762	reformat.pl	CDS	1001	2269	.	+	.	status known
RGYDA1763	reformat.pl	CDS	1001	3280	.	+	.	status known
RGYDA1764	reformat.pl	CDS	1001	2671	.	+	.	status known
RGYDA1765	reformat.pl	CDS	1001	1642	.	+	.	status known
RGYDA1766	reformat.pl	CDS	1001	1771	.	+	.	status known
RGYDA1767	reformat.pl	CDS	1001	2239	.	+	.	status known
RGYDA1769	reformat.pl	CDS	1001	2122	.	+	.	status known
RGYDA1770	reformat.pl	CDS	1001	8236	.	+	.	status known
RGYDA1771	reformat.pl	CDS	1001	2899	.	+	.	status known
RGYDA1772	reformat.pl	CDS	1001	2068	.	+	.	status known
RGYDA1773	reformat.pl	CDS	1001	2689	.	+	.	status known
RGYDA1774	reformat.pl	CDS	1001	2308	.	+	.	status known
RGYDA1775	reformat.pl	CDS	1001	1594	.	+	.	status known
RGYDA1776	reformat.pl	CDS	1001	2545	.	+	.	status known
RGYDA1777	reformat.pl	CDS	1001	2812	.	+	.	status known
RGYDA1778	reformat.pl	CDS	1001	2551	.	+	.	status known
RGYDA1779	reformat.pl	CDS	1001	1789	.	+	.	status known
RGYDA1780	reformat.pl	CDS	1001	2398	.	+	.	status known
RGYDA1781	reformat.pl	CDS	1001	1447	.	+	.	status known
RGYDA1782	reformat.pl	CDS	1001	1741	.	+	.	status known
RGYDA1783	reformat.pl	CDS	1001	1522	.	+	.	status known
RGYDA1784	reformat.pl	CDS	1001	4756	.	+	.	status known
RGYDA1785	reformat.pl	CDS	1001	3358	.	+	.	status known
RGYDA1787	reformat.pl	CDS	1001	3586	.	+	.	status known
RGYDA1788	reformat.pl	CDS	1001	2443	.	+	.	status known
RGYDA1789	reformat.pl	CDS	1001	4180	.	+	.	status known
RGYDA1790	reformat.pl	CDS	1001	2512	.	+	.	status known
RGYDA1791	reformat.pl	CDS	1001	1597	.	+	.	status known
RGYDA1792	reformat.pl	CDS	1001	1834	.	+	.	status known
RGYDA1793	reformat.pl	CDS	1001	1642	.	+	.	status known
RGYDA1794	reformat.pl	CDS	1001	1594	.	+	.	status known
RGYDA1795	reformat.pl	CDS	1001	2215	.	+	.	status known
RGYDA1796	reformat.pl	CDS	1001	4066	.	+	.	status known
RGYDA1797	reformat.pl	CDS	1001	2056	.	+	.	status known
RGYDA1798	reformat.pl	CDS	1001	3103	.	+	.	status known
RGYDA1799	reformat.pl	CDS	1001	2740	.	+	.	status known
RGYDA1800	reformat.pl	CDS	1001	2272	.	+	.	status known
RGYDA1802	reformat.pl	CDS	1001	1570	.	+	.	status known
RGYDA1803	reformat.pl	CDS	1001	1330	.	+	.	status known
RGYDA1804	reformat.pl	CDS	1001	1780	.	+	.	status known
RGYDA1809	reformat.pl	CDS	1001	1852	.	+	.	status known
RGYDA1811	reformat.pl	CDS	1001	1486	.	+	.	status known
RGYDA1812	reformat.pl	CDS	1001	3160	.	+	.	status known
RGYDA1813	reformat.pl	CDS	1001	3211	.	+	.	status known
RGYDA1814	reformat.pl	CDS	1001	1576	.	+	.	status known
RGYDA1815	reformat.pl	CDS	1001	2680	.	+	.	status known
RGYDA1816	reformat.pl	CDS	1001	3328	.	+	.	status known
RGYDA1817	reformat.pl	CDS	1001	2089	.	+	.	status known
RGYDA1818	reformat.pl	CDS	1001	2764	.	+	.	status known
RGYDA1819	reformat.pl	CDS	1001	3358	.	+	.	status known
RGYDA1820	reformat.pl	CDS	1001	2584	.	+	.	status known
RGYDA1824	reformat.pl	CDS	1001	1312	.	+	.	status known
RGYDA1826	reformat.pl	CDS	1001	1678	.	+	.	status known
RGYDA1827	reformat.pl	CDS	1001	2263	.	+	.	status known
RGYDA1828	reformat.pl	CDS	1001	1228	.	+	.	status known
RGYDA1830	reformat.pl	CDS	1001	1084	.	+	.	status known
RGYDA1830	reformat.pl	CDS	1209	1457	.	+	.	status known
RGYDA1831	reformat.pl	CDS	1001	2002	.	+	.	status known
RGYDA1832	reformat.pl	CDS	1001	2593	.	+	.	status known
RGYDA1834	reformat.pl	CDS	1001	2740	.	+	.	status known
RGYDA1835	reformat.pl	CDS	1001	1495	.	+	.	status known
RGYDA1836	reformat.pl	CDS	1001	1471	.	+	.	status known
RGYDA1837	reformat.pl	CDS	1001	1315	.	+	.	status known
RGYDA1838	reformat.pl	CDS	1001	3475	.	+	.	status known
RGYDA1839	reformat.pl	CDS	1001	2380	.	+	.	status known
RGYDA1840	reformat.pl	CDS	1001	2551	.	+	.	status known
RGYDA1841	reformat.pl	CDS	1001	1528	.	+	.	status known
RGYDA1842	reformat.pl	CDS	1001	1363	.	+	.	status known
RGYDA1843	reformat.pl	CDS	1001	1276	.	+	.	status known
RGYDA1844	reformat.pl	CDS	1001	3199	.	+	.	status known
RGYDA1845	reformat.pl	CDS	1001	3331	.	+	.	status known
RGYDA1846	reformat.pl	CDS	1001	1585	.	+	.	status known
RGYDA1847	reformat.pl	CDS	1001	2980	.	+	.	status known
RGYDA1848	reformat.pl	CDS	1001	3928	.	+	.	status known
RGYDA1849	reformat.pl	CDS	1001	3643	.	+	.	status known
RGYDA1851	reformat.pl	CDS	1001	1747	.	+	.	status known
RGYDA1852	reformat.pl	CDS	1001	3355	.	+	.	status known
RGYDA1853	reformat.pl	CDS	1001	3124	.	+	.	status known
RGYDA1854	reformat.pl	CDS	1001	2005	.	+	.	status known
RGYDA1855	reformat.pl	CDS	1001	2074	.	+	.	status known
RGYDA1856	reformat.pl	CDS	1001	1801	.	+	.	status known
RGYDA1857	reformat.pl	CDS	1001	1837	.	+	.	status known
RGYDA1858	reformat.pl	CDS	1001	3034	.	+	.	status known
RGYDA1860	reformat.pl	CDS	1001	2017	.	+	.	status known
RGYDA1861	reformat.pl	CDS	1001	3817	.	+	.	status known
RGYDA1862	reformat.pl	CDS	1001	2215	.	+	.	status known
RGYDA1863	reformat.pl	CDS	1001	1798	.	+	.	status known
RGYDA1864	reformat.pl	CDS	1001	2152	.	+	.	status known
RGYDA1865	reformat.pl	CDS	1001	3688	.	+	.	status known
RGYDA1866	reformat.pl	CDS	1001	2704	.	+	.	status known
RGYDA1867	reformat.pl	CDS	1001	2161	.	+	.	status known
RGYDA1868	reformat.pl	CDS	1001	1609	.	+	.	status known
RGYDA1869	reformat.pl	CDS	1001	2917	.	+	.	status known
RGYDA1870	reformat.pl	CDS	1001	2680	.	+	.	status known
RGYDA1871	reformat.pl	CDS	1001	1432	.	+	.	status known
RGYDA1872	reformat.pl	CDS	1001	1762	.	+	.	status known
RGYDA1873	reformat.pl	CDS	1001	2914	.	+	.	status known
RGYDA1874	reformat.pl	CDS	1001	1930	.	+	.	status known
RGYDA1875	reformat.pl	CDS	1001	2320	.	+	.	status known
RGYDA1876	reformat.pl	CDS	1001	2758	.	+	.	status known
RGYDA1877	reformat.pl	CDS	1001	1612	.	+	.	status known
RGYDA1878	reformat.pl	CDS	1001	2299	.	+	.	status known
RGYDA1879	reformat.pl	CDS	1001	1708	.	+	.	status known
RGYDA1880	reformat.pl	CDS	1001	2194	.	+	.	status known
RGYDA1881	reformat.pl	CDS	1001	1675	.	+	.	status known
RGYDA1882	reformat.pl	CDS	1001	2680	.	+	.	status known
RGYDA1883	reformat.pl	CDS	1001	2005	.	+	.	status known
RGYDA1884	reformat.pl	CDS	1001	2113	.	+	.	status known
RGYDA1885	reformat.pl	CDS	1001	1753	.	+	.	status known
RGYDA1886	reformat.pl	CDS	1001	2596	.	+	.	status known
RGYDA1887	reformat.pl	CDS	1001	3355	.	+	.	status known
RGYDA1888	reformat.pl	CDS	1001	2089	.	+	.	status known
RGYDA1889	reformat.pl	CDS	1001	2122	.	+	.	status known
RGYDA1890	reformat.pl	CDS	1001	1873	.	+	.	status known
RGYDA1891	reformat.pl	CDS	1001	1516	.	+	.	status known
RGYDA1892	reformat.pl	CDS	1001	1504	.	+	.	status known
RGYDA1893	reformat.pl	CDS	1001	2269	.	+	.	status known
RGYDA1894	reformat.pl	CDS	1001	2662	.	+	.	status known
RGYDA1895	reformat.pl	CDS	1001	3886	.	+	.	status known
RGYDA1896	reformat.pl	CDS	1001	1282	.	+	.	status known
RGYDA1897	reformat.pl	CDS	1001	1915	.	+	.	status known
RGYDA1898	reformat.pl	CDS	1001	4633	.	+	.	status known
RGYDA1899	reformat.pl	CDS	1001	1789	.	+	.	status known
RGYDA1900	reformat.pl	CDS	1001	1648	.	+	.	status known
RGYDA1901	reformat.pl	CDS	1001	3349	.	+	.	status known
RGYDA1902	reformat.pl	CDS	1001	1747	.	+	.	status known
RGYDA1903	reformat.pl	CDS	1001	1750	.	+	.	status known
RGYDA1904	reformat.pl	CDS	1001	3034	.	+	.	status known
RGYDA1905	reformat.pl	CDS	1001	1849	.	+	.	status known
RGYDA1906	reformat.pl	CDS	1001	1732	.	+	.	status known
RGYDA1907	reformat.pl	CDS	1001	2155	.	+	.	status known
RGYDA1908	reformat.pl	CDS	1001	2206	.	+	.	status known
RGYDA1909	reformat.pl	CDS	1001	2122	.	+	.	status known
RGYDA1910	reformat.pl	CDS	1001	1831	.	+	.	status known
RGYDA1911	reformat.pl	CDS	1001	3397	.	+	.	status known
RGYDA1912	reformat.pl	CDS	1001	2524	.	+	.	status known
RGYDA1913	reformat.pl	CDS	1001	3361	.	+	.	status known
RGYDA1915	reformat.pl	CDS	1001	1609	.	+	.	status known
RGYDA1916	reformat.pl	CDS	1001	1882	.	+	.	status known
RGYDA1917	reformat.pl	CDS	1001	2938	.	+	.	status known
RGYDA1918	reformat.pl	CDS	1001	3838	.	+	.	status known
RGYDA1919	reformat.pl	CDS	1001	2587	.	+	.	status known
RGYDA1920	reformat.pl	CDS	1001	2752	.	+	.	status known
RGYDA1921	reformat.pl	CDS	1001	2116	.	+	.	status known
RGYDA1923	reformat.pl	CDS	1001	2707	.	+	.	status known
RGYDA1924	reformat.pl	CDS	1001	2041	.	+	.	status known
RGYDA1925	reformat.pl	CDS	1001	2206	.	+	.	status known
RGYDA1926	reformat.pl	CDS	1001	2239	.	+	.	status known
RGYDA1927	reformat.pl	CDS	1001	3310	.	+	.	status known
RGYDA1929	reformat.pl	CDS	1001	2623	.	+	.	status known
RGYDA1930	reformat.pl	CDS	1001	1258	.	+	.	status known
RGYDA1931	reformat.pl	CDS	1001	1858	.	+	.	status known
RGYDA1932	reformat.pl	CDS	1001	1591	.	+	.	status known
RGYDA1933	reformat.pl	CDS	1001	2143	.	+	.	status known
RGYDA1934	reformat.pl	CDS	1001	2824	.	+	.	status known
RGYDA1935	reformat.pl	CDS	1001	2149	.	+	.	status known
RGYDA1936	reformat.pl	CDS	1001	1861	.	+	.	status known
RGYDA1937	reformat.pl	CDS	1001	2137	.	+	.	status known
RGYDA1938	reformat.pl	CDS	1001	1993	.	+	.	status known
RGYDA1939	reformat.pl	CDS	1001	3346	.	+	.	status known
RGYDA1940	reformat.pl	CDS	1001	2755	.	+	.	status known
RGYDA1942	reformat.pl	CDS	1001	1426	.	+	.	status known
RGYDA1943	reformat.pl	CDS	1001	1021	.	+	.	status known
RGYDA1943	reformat.pl	CDS	1994	2239	.	+	.	status known
RGYDA1944	reformat.pl	CDS	1001	3619	.	+	.	status known
RGYDA1945	reformat.pl	CDS	1001	2350	.	+	.	status known
RGYDA1946	reformat.pl	CDS	1001	2911	.	+	.	status known
RGYDA1947	reformat.pl	CDS	1001	3982	.	+	.	status known
RGYDA1948	reformat.pl	CDS	1001	1834	.	+	.	status known
RGYDA1949	reformat.pl	CDS	1001	1630	.	+	.	status known
RGYDA1950	reformat.pl	CDS	1001	1702	.	+	.	status known
RGYDA1951	reformat.pl	CDS	1001	1609	.	+	.	status known
RGYDA1952	reformat.pl	CDS	1001	1930	.	+	.	status known
RGYDA1953	reformat.pl	CDS	1001	3586	.	+	.	status known
RGYDA1954	reformat.pl	CDS	1001	2602	.	+	.	status known
RGYDA1955	reformat.pl	CDS	1001	2032	.	+	.	status known
RGYDA1956	reformat.pl	CDS	1001	3379	.	+	.	status known
RGYDA1957	reformat.pl	CDS	1001	3061	.	+	.	status known
RGYDA1958	reformat.pl	CDS	1001	1765	.	+	.	status known
RGYDA1959	reformat.pl	CDS	1001	1903	.	+	.	status known
RGYDA1960	reformat.pl	CDS	1001	3883	.	+	.	status known
RGYDA1961	reformat.pl	CDS	1001	1783	.	+	.	status known
RGYDA1962	reformat.pl	CDS	1001	2008	.	+	.	status known
RGYDA1963	reformat.pl	CDS	1001	1516	.	+	.	status known
RGYDA1965	reformat.pl	CDS	1001	2749	.	+	.	status known
RGYDA1966	reformat.pl	CDS	1001	2776	.	+	.	status known
RGYDA1967	reformat.pl	CDS	1001	1150	.	+	.	status known
RGYDA1968	reformat.pl	CDS	1001	3127	.	+	.	status known
RGYDA1969	reformat.pl	CDS	1001	2575	.	+	.	status known
RGYDA1970	reformat.pl	CDS	1001	4468	.	+	.	status known
RGYDA1972	reformat.pl	CDS	1001	6247	.	+	.	status known
RGYDA1973	reformat.pl	CDS	1001	1088	.	+	.	status known
RGYDA1973	reformat.pl	CDS	1172	2817	.	+	.	status known
RGYDA1974	reformat.pl	CDS	1001	2143	.	+	.	status known
RGYDA1975	reformat.pl	CDS	1001	1540	.	+	.	status known
RGYDA1976	reformat.pl	CDS	1001	2632	.	+	.	status known
RGYDA1977	reformat.pl	CDS	1001	2062	.	+	.	status known
RGYDA1978	reformat.pl	CDS	1001	2068	.	+	.	status known
RGYDA1979	reformat.pl	CDS	1001	2929	.	+	.	status known
RGYDA1980	reformat.pl	CDS	1001	4039	.	+	.	status known
RGYDA1981	reformat.pl	CDS	1001	1894	.	+	.	status known
RGYDA1982	reformat.pl	CDS	1001	1657	.	+	.	status known
RGYDA1983	reformat.pl	CDS	1001	4843	.	+	.	status known
RGYDA1984	reformat.pl	CDS	1001	1705	.	+	.	status known
RGYDA1985	reformat.pl	CDS	1001	1834	.	+	.	status known
RGYDA1986	reformat.pl	CDS	1001	1486	.	+	.	status known
RGYDA1987	reformat.pl	CDS	1001	1975	.	+	.	status known
