# Supplementary material for: Automatic generation of gene finders for eukaryotic species
Source: BMC Bioinformatics. 2006 May 21;7:263. doi: 10.1186/1471-2105-7-263 (PMC1522026; doi:10.1186/1471-2105-7-263)
Supplement: Additional File 23 — The sequence part of the training set for M. musculus. The file is in Fasta format and packed using bzip2. [file 1471-2105-7-263-S23.bz2 › 1471-2105-7-263-S23]

>RGIAF0017 Genomic segment corresponding to mRNA: NM_007398 Mus musculus adenosine deaminase (Ada), mRNA.
AGCTCCCCTCTCCCCTTCCCATCCCCTCCTCTTTATTTGTAAGTTTGTTTAGTTTCAGAT
GAGAATTGCATCTCACCTAGTTCTGGGATACCACCATTAAATGGATGTTTCCATGTGCCC
TAGGCTTCCCACAGAGTCAGCATGGCCCACCCCAGGGATGGCAGGACTGAGATTTAAGAG
TGTTTCCCTTGCTTCCCATTTCTCCTCCCTGATGCATATGTTGTTATTTATATGTTCTAG
AAGTTGACCATAGTATGAAGTTTTCTGCAGCGTATTTTTTTTTCTGCCCCCCTTTCACTA
CTGTGTCTGAGCACATGTGCTGTGCTTTGTAGCTGAAACTGGCTTTATTGCTGCAGAAAC
CAGTCCACTGTATTTACCCACAGCACTGATGTGAGCATTCTAAATACATCTCGATACGTG
GGCATATTTCTCCAGCGTAACTGCCCCAGGAGAGATGAACTGTGTGTTCCTGTCCACCCC
CTGTCTCCAGCCACCCTGGAGACTTAGTTCTCAGGAGTCTCTCTCACACACAACAGTGTT
CTCTGCATCCCACCCGCCCTCACCTGGTGAACTCCGGCAGTCGCCGCTAAATCTCCCTAA
TTACACACTTCTTCTGCCTTGTGATTCTGCAACAAGTGGGTCTATCCCTCAAAATCCAGC
CCCATAAGGCTTCAGGACTGTGTGGCTCCAGCTTCAGCCTGCACAAAGTAGGCGCCCAAG
CAACACTGGAAGCCTCGGTACTGAAGGGGCCCGGAAGGGGCAGGTGAGGACATTGGAGTC
GCGTCTGCAGGGGGCTCACCTGGGAGCTTCCTAGGGTGTAGCCAGCAGGGAAGGTCTGGG
GTTCAGAATTCCGGGAAATGCGCGCCAGAGTTGCAGGCGGGGGGGGGGGGGGGGGGGCGG
GGCCGTGGCTCCGGAAGGCGGGGTCTCTCTGTGGGCGTAGCGTGGGCGGGGCTGTGCCGG
GGCAGCCCGGTAAAAAAGAGCGTGGCGGGCCGCGGTCTCTGAGAGCCATCGGGAAGCGAC
CCTGCCAGCGAGCCAACGCAGACCCAGAGAGCTTCGGCGGAGAGAACCGGGAACACGCTC
GGAACCATGGCCCAGACACCCGCATTCAACAAACCCAAAGTAAGCACCGAGGGGCTCCGT
TGCCAGGGTTCTGTCCCGGGCTGTCCCGGGGCTTAGCGGGGCCCAGCCTTTGGCGCCTTT
AACCTAGAAGCATGGAGTGGCAGGGGGACTCCCGCAGGCATCTCCCCTCGACCCAGGCCT
TAGCTTGCTTCCGGGATGTCGAGCGAGAGACGATGTGGCAGGGAGTGTCCAGAACCTGGG
GGTGTCTCTGGTCGGCCTTCGGGTTCGGCTGCTGTCTATGCGAACCTGGGAGTGCCTCCA
GTCGGCCTTCGGGTTCGGCTGCTGCCTATGCCCTGTGCCCTGGAGGTCTCAGCCTCGCTG
TCTGCCAATGGGCATCCAGTGCGGCGGGGCTGCACAGCTGTGTGGGACTGGGCTAGGACC
TGGGTGTCTGAGCCCCAGTAGAATGGGGCCCAGGGTCTCTAGCTGTTAAATGTTCAGTGT
ATGGCTTTATACTTAAGTGTTATGATTACTTTGTGGGCAACAGGTAACCTAGGTTTGTGG
GTGCGCCCGTGGGAAAATCTATGATCCAAACCAGAAAAGGAAGGGATAGAGGCTTCAGGG
TGCCAGGAGGAACCCCTACACATACTGACCGTTTGGCCATATGGGTTTATTTGGGATGAA
GTTTTAGCCCTTGACCCCAGAGGAGAACCCTTTATCTGTCTTTCTGCAAGCTGTGGCTTC
TTGGAAACAGGGAGACTCCAGGTCCCCAAGGCCAGATTTGCAGCCCTTACAGATTCTGTC
TAGTCAGCCAGGCAAATTGAACTGGTCAGCAGAGTGTGGGACTGAGAACTCAGGGGGAGG
GATCAGAGACAGTCACCCTTAGACTTACCCCTCCAAGAAACAGATGCTGAGTGGGGGGCG
GGGTGGCAGACGTATGAATCCCGTGTGCATGTTGTGTCATATATGCGTGCATGGAGGGAG
CGGGAGGGAAGATGGGCAGTGGGCCTGTATTCCATGCACTTACCATAGGGAACACACTCT
GCCCCTCTAGCTAGAGGCTAGAAGGGCAGGGCAAGTCTTCCTACCCAACCAATGCCTGCT
GCACATCTTGTCTGGTGGCTCCTGACCACAGTTGGTGCTCTTAGACATCAAAGGGTGAGT
TTTCTTTTGATGGTCTGAATTCTCCCTACCCTTGGTCAGGGGAACCATCTCTCCTGATGG
AAACCTAAGAGAGTGACTAAAGGTGAGCGACAGGTTACACTTCTGTGGCACCTACCCTTT
TGTAACAGCTCTTGGGGGATGGGGGGAGTGCCAATATATCATGAGCCCTGGTATTGTCAT
CTGACCCATGCTGGGATGTCATTCCTTCCCTCGGGGCTCTTAGACTCCACACCTGGAGAA
AAGGACTGTTAGCATTGGTGTCTGGATGTTGGAAGGTGACGTCAGCAGGAAGGTAGCATG
CTGGGCTGCTACCTCTGAGGTGGGACAGGTCTCGTGTCATGGTGAGGAAGAAATGCTGCT
ATGGCTGGCAGAGTGGGAAGGAGCCACTGTGGTCAGCGCCTGGCCAGCCTGCGTAACTGA
TGCTACCAGGGGCCCAGCATACTGTAACTGCACACAACTAGTGCCCTGACTTGGTGAGGT
AGCTGATGCTGTCTCCATGGATAGATGGGGAAGCAGGCACAGAGCTTAATTAGGATGTAG
CCAAGCTGGGAGAGAAGCCCACATTGAGGGTCAGCTTCAGAATCCCATTCCCTAAGCCAG
GCAGCATAGTACAGAGCCGGAATTCCTATTATTTGGAAGACTGAGACAGGAGGATTTTTG
AGTTCCAGGCCTGAACTATATAGCAAGACCTTTGTTTTGGATGAAAGAACAAAACCTAAG
AAGCAGAAATTCTATGTCCCCATCTTTCATGGGTGATCTCTGCAAACGCTTTAGGGATAA
GAGGATATCTACCTGAGCCTTTGCTGGGTTCTTTGGTTTCTCATGCCTACACCAGTTGGG
ACTGGGGCTTGGACAACTTCAAGGTGAGCAGATGAAATGGGCCAGCGTTTGTTTTTGTTT
CTTCTATGTGGTATGTGTGAGCTAAGGCACTGTGTAGGGACAGGCTTGAGTGTCAGGTTT
CACCCTCCAGCATGTTTGAGATACAGTGTCTTGGTTGTTCACCCCTGGAACTCCAGGCTA
GCTGCCTCGTGGGTTTCTAGGAATTCTCCTGTCTCTGCCTCACATCTCACAGTGGGGGTG
CTGGGGATGGCAAATGGCAGTTACCATGCCTGGCTTCTGTGCGGGCTGTGTGGATTTAAG
TCAGATCCACACACTTGTGTTGCACGCTCTTTACCTGCTGAGCCTTCTCCCCAACCTTGC
CCTTCAGATATAGATATACACGCAAGTCACCTGGCTCTAACTGTGACTGGGGAGGCTTGG
GTGGCACTGAGATACTGTTGTCATCATGCCCTGCCAGCAATGTAAAACTGCTGGTCCATC
AGCCTGCGTGGAGAAGAAAGACCCCTGCTTTGACTGGGTGCTGGCTTCCTTAGTACTTGC
TGCACCTGAAGATTGTGTGTGTGTGTGTGTGTGTGTGTGTGTGTGTGTGTGTGTGGTATG
TACACGTGCATGCATGACCCAGTAACCCTTATCACTCTGTGCCCACTTGAAGCAGGACTA
GAAAATCCCATGGTTCCCGTTGCTGCTGTATGTAAAGATGCATGCTGACCTCCTGCCTCT
GGCTGAGGCTCTTTGGAGTGGTTGTGAGTACCAGGAACCTTTAGCAGTCATTCACAATTC
TATGAATGACTGAGCAGGCAGCTGTCTGCATCCCATTCACAAGTGGAGTTGTCCAAGGAC
TAGAGAGGGAAAAGGCTTCCTCAAAGCAACAGTCTCTGTGCACTTCACACCTCTGAGGGA
ACTGGCCCAGGTTGGAAGGTTGTTTCTAATTGGGTCTTTCCTCCTATGCAGGTTCATAGA
GAGCATGAGCCCAGTGAATCTTTGCTTTCTCAGACTTTTGAGGTTTGTTCTGTACCAAGT
GTAGTTCTAGCTGATTTGTGTGAGTTAAGTTGCTGGGGACCAGCCTCGGCTGCAGGCAGG
GTCTGGAGAAGGGTGGATGCAAGAGCAGCAAGGGGAAGCAAGGATCAGACATGGGATGTG
GGGGACGGGACAGAGAGAAAGCACACATCGCATCTCACTATGGCTTCTCCTATGCCAACA
ACTTTTGTATCTTTCAGGCTTTATTTATACATAAAAAAATACAGAAATTTTATTTGTTGA
TTACACAACTTTTCAAAATACATTTTCTTGTAAAGTTTTCCTTGATCACATAAGAATATT
GAAAGAGGAACAAAGAGAACAAACAGAAAATTTATGAGAACTAAAAAATGAATATTAAGA
TCAAATCAATTTTCTTTAAATGCAGTATCTCCTTCCTTAAGATTGGTGTCATAACGCCTT
GCAGTTACAGAAGTGCTAGGCAGGCTGGCTCTATTTGAATTTGATTCTATTTCAGTTTGG
CATAAGATTAATAGTTCAAAAGTTATGTCCTACTACCTATTATATCAAACTTGGCTTTGT
GCAAGAGTTCAGTATCTAACCCTTATTTAATTCTTCCTTTCTTTCTTCTATATTTCTTTT
ATATTTGGCATAAGGCCACTGTCCTTTTTCATTGATTCTTAAACTATTCTACAGCCCCTT
TGCTGAAGCAAGGACAGTCTATCAGTAAAGTTCTGGTCTGACAAGTCTATTCAGGAAACA
GGCGGTTCACAAAGGATGTCTTCCTGTGTTTCTGTCATGAACCTTTGTTTCAATACAATT
TCTATCTGTTACTCTTCGTAAAGAACAGCAGAACATCAGAATTCCTAAACCTGCTTGCTT
TTGCCTTCAGGAAGGTACAAAGGCTTCATAAACTTGCATGACCAAAATCTCTTCCTCTGC
ATACAAGTTCCTAGTTTCTAAAGCTGAATATTAAAAATTCAGCAATTCAATTACAGCTGG
TCAGCTTCTAAAATGTCCCTAAGTTTTTCATTCTTGTTTACACTAGCTTTCTGCTATCCC
AGGTCTAGCCTTCGGAGAGAGGCCTTTAACAGTCAGAAACAGAAGACTAGCAAAAGGTGT
GCAGCGAATATCCATCAAGGGCAGTGAAGGGTCAGTCCAGATTGTCCAAGCACCGGAACT
TTGTCAAACAAGGCCTCCAGGATGGTTAGCATCACCATTAAGTCACACTTCATTCACACT
AGCCTTTGGGATAGATCCTGCTATCTTCATTTACTTAGGAGGAAACTGACTCAGAACTTG
CCAAAGTAGCATGGCCAGAAAGCAGCTGAGCTGGCCTGCAACTCAGACTGCCCTAAAACT
GAAGTTGGTGCTATGAACTGCTTTGCTAATTCATCTTTCATTTTCTTTTTGTTAAAAAAA
AGGGGGGGTAGGCATGGGAGTAGGAAGATGTTACAGAGCAAGGAGTCAGAGTCTGCACCT
TGGCCTTCAGACAGATCAGGGTAGAGCCCCCTGCTTCTCAGCTTGACAGCATCAAGTCCT
CAGGCACACCCTGAAGCTCAGCCAGGACAGAGAAACAACTGTTGAGGGCTTTGGGGAAAA
GCTACACGCCCATGGCTTCTGCTACAGTGCCTGGTGGGTAGCACAGGCTCTCAAGTGTGT
GCTTCCTTCCGGAGGTTGCAATGAGTGCTTCCTGGACTCCGGGACACCCTCATTTCGTGT
CTTACGAGACAAAGCCCCAGGTGCGCCTCTTTGGATTCTTGATGTCTCTCATTTACCAGA
GCCACCTGTTCTACCCCTGGGTGAGAGCAGCTCACCCATTTTGACTCATGTGGCAGTTGT
TGGGGAGGGGACAGAAGGAGATTTGGTTTCATAGAAGCCTTTGTTTGACAGAAGCAGAAT
GAAGGGCCAGAAAGGGGAAGGGGAAAGAGGTCTGTGGTTACACAGGAAGGCAGGGAAGCC
AGCCAGACCCCATCCAGGGAGGCTGTCCTGCAAACTGAGAGGATTGTTCATCTGCCTAGG
TGTCCTGTAGTGGTACCCCCTTAGGGTTAGGGAAGGCAGCACAGTGGGATAGCCTTGAAT
AAGGGGAACCTCAAAATGAGGTTAAATGCTATATTTACCACGAGGCTAAGGATATGGGTG
AGCCGTGCCCCAGAGTGCCCGTAGGGCTGTGTATACCTGTACCCAGCTCACAGACACCAC
ATGTGGGCCTGCTTAGAATGGGTATGCCACTGGCAGCTGCTGTCTCTAGGGACCAGCAAC
ATCCTGGTCGCATTTCCCCATCATCTGCCTAGCAACTTGCATTGCAGGATGTAGGAACAT
ATTGCCATGGGGGTGGGAGTTGGGGGGGGGGCTTCCAACTCCAACTTTAGGGTCATACAA
GTCTCTGGCTGTGGCATTCATTATTTTGTAATACTGTTGTGACTTAAGGCAAGTTCCTGT
TGAGCCTTGGTCTTATCACCTATAAAGTGGGGGTAAATGGGCTGAATTTCTAGACTGTTG
AGTCAGTCATAAGACTTCTCCCAAATGGAGATACTTCTTAGTGACTTGGGGACTTCTGGG
GTAGCTCATGAATAGCAGTGGAGAGCTCAGCCAGGCCCTAAGGTTTCAGGAAACACAGAG
GCTGTTTGGCTCCTTCCAGTCTACTTAGAGCTACAGGAGCCCAGAAAGGGCAGAGCTTAG
AGGGCTTCCTGAAGGAGGTGGTGCTGAGACAGCTTCTTGGCCCAAGGCTGCCTTGTTTGA
TGGTTTCATCTTAAAAGCTAGATGAGAGGCCCTTCCTAGGGCATGAGTACTGACCCTTGC
CCCACTCATCCCCTTGCCAGAAGCAGAGATAGGAAGGAGGGACTGGGGCTTGCTCTGTGG
GCACCTGTGGCTCCTCTGTGATCTGGCTGTAGTGCTCAGGGTCTGGCTTCTCTGCCCACC
CAGGGTCTCTACCACAGTTGCCATTGCTGACATTGAGCCTGGGGTGGGGGAGGGGTGAAT
CAGTGACACTCGCCAGAAGCAGAGCGCATTTGGCTGGGCCGGGTGCTGTGCTAGGACCCT
GAGACACAGCAGGGTGACACAGACAGGTCCCTGATCTCTGAGAGGCAAAAGTGGGTTGAA
AACAGAACAGGGAGCAGGTGTGGCCACTCCCTTAATCCCAGAGCAGAGAGACAGGTAAGT
TAGAGGTCAGCCTGGTCTTCACAGTATGTTTGAGAACAACTAAGGCTAGAGAGACCCTCT
CTCAAAAATACATACATACATACATACATACATACATACATACATACATACATACATACA
TAGAAACGGAAGTGGGGGACGAGAAAAAAAGAACAGGGTTGTGTGTTTTAGGGGCCTGGA
AGCATGAGCCACACTGTCCTATTGGGACAAACTCCCTCTAGGCCTGAACCAGCTATGGAA
GCCTGTGACCAAGGAATCTGAGATTTAGCTTCCTGACCTGGTTCTGTCCCAACATGTCTT
GTGACCTGGTGTGACCTGGAACGCTGGGGGTTGTGACTGTGCTTCTCAGGCCCTCACCTA
TGTGGCTGACGCCTCTCGGTGCTTCCCCAGTTCCTGGACACAGTAATTATCTGTTAGTTA
CTAAGCTGTTTCCTGTCCCCAGCAGCAGTGGGAGGGCTTCCTGCTATTCTGACAGATAAT
GGGCAACTATGAGCCAGGCTTGCAGAGTGACGAAGATGGAGAGATGCATGATACTCCTCT
CCAGGAGGTCAGGAGGCTGGACGGAGGCTTGGCGCCAGGGTCAGGGTGGTGCTGTGGCCA
TGAACTAGACCTGGCCTTAGAGGCAGAAAGACTTGGGCTCTGCCTTTCCTGTACTGCAGG
GGTTCTCAACTTCCCTAATGCTGTGACCCTTTAATACAGTTCCTCATGTTGTGGTAACCC
CCAGCCATACCATTATTTTCATTGCTACTTCATAACTAATTGTGTTACTGTTATGAATTG
TAGTATAAGTATATGACGTGCAGGATAGCTGATATGGGACCCCTGTGGGAGTCTCGACCC
ATTGGTTGAGAACCGCTGATCTCCTGGCAGTCTGTGCAGGCCTGGGGAGGTCCTTAAACA
GCTCTAAGCTTTGCTTCACAAATCCAATTGCAATAGCAACTAGGTCTAAGGTGACCCTTG
CCTAGTGATGAAGAGAGACTCAGATGGAGGGTCTAATGACAGCTAGGGCTCTGAACGCCT
CAGCACCGTTGCCATAGAATTCCTCTTGTTTGCATGAGGCCGGCAGGAGCTCAAGAGCAG
ACTGACTGATCCTGAATCTTTAGAGATTCCTTTGAGCCTCAGTTTTCTCTTGTGTAAAAT
GGGTGTGGAATCCTTGCCTTCAAGGAGACAATACATACTCACACAATAGACACTCAAATG
TTAAACTTCCTATCTGTTCCTTTTCCCAGAATATGACCCGGAGGACAGGCTTGTACCTCA
AAGCTTGGCCCCCCCTTGGTCATCTGGGGTGGTAGGTTGGCTTCTCCATGGCGGCTTTCT
GGAATGTTCACTGTTTAAAATACAGGCTGTCTGTGGAGATGGCCCAGGCTTCTGCTTCCT
TCGCCCCTCAGCCTGCTCCATATGGCAGTTTCTTTGGAGCATGGTGGGCAGTTGGACCCA
GAGGGACCATTGCTCCAGCCTGCTTCTCTGAGACCCTCCTCTGGGAACTGTCATGTGTTG
GACTCCTCCTGCTTGCCAAGCACCTACTGGGTGCACAGTGTGGCACACTCTGTGCAGGAG
CTGGCTCTCATCTGGACACATTAGCAGTCCTCTGTGAAGGTTAACTTCCAGCCCGTTCTC
CACCCTGGAAGCCAAAGAAAGCTTTTAAAAGGTGTCTCTCCTATTTGAAAATATTTTTGT
TGAAAATCCATCTCTGTGAGCCATTACTGGCAGGCCTCCTGATTCCAACACTTGGTAACT
CCTGGATCCACGCTTCTCTCAGCCTGCTCTGCCCTGGGAGGTCTCCTTTGAACCAGCCTT
CCGGACATACATTCTATATGGTACCCCTTGATAGCTTATTCTCTTTACTGTGTGGTTCTG
GGTTCTGTGGGTCATTGGAACCTGGGACTCAAACCTCAGGAGGGCTCTTGTTCTGCTAAG
CAGGACAAGACGGAACAGTCCAAGAGGGCGTGGATGCTTCTAGAGCTGGCTCACTGGCTG
TCTGCCTAGCGCTTCCCAGAGCCACTCTGCTCACAATGGTCTCCTGGGGCCTGGCAGGTA
GAGCAGTCACACCCTGACTATTGTCACAGCTACACTACAGCAGGGAGCAGTGTGGAGGCA
TCTCATCTTGACTTGTGCTTTCCCCAGAGCGACCTTACAGACCCCTGACACCCACTGATG
AAGACGCAGGACCCAGAGACCCTGCCCTGACCCAATGTCCGATCTCCCAGCTCACAGACC
AGAACCGCTATGACCCACATCTTCTCCCTGCATCCCCCTGAGCTAACTGTCAGCCATTCA
AAAGCATGGTTCATAGAAGAACCATGAAGATTTTCTCCTCTTCCTTTCTTATCCGTGTTG
TTTCCTAGCCTGCCCTGGCTCAGGCCTCTGGCACAGGGCTCCAGGCCACTTTTCTTAACC
TTGAGTGCATGTTAAGAAAAACAAACAACAACAACAAAATTTTTAAAACGGAACAGGGCT
GAGGGTGTGACTTAGCAGAGGGCCAGGCCTGCTCAAGGGCCTAGCTTCCATCCCTGGCAC
CCCCAAAATTACAGAAGCACACAGTTGTGCCTGAACACACCCAGAGGGCTGAGGCAGGTC
TGACCCCAGTTGAAGTCCAGACATCAACTTTCCAACACTACCAGTGTCCTGAAGGGTTCT
TCTAGCCTGCGTTCTTAGACTAAGGGACACAGATCTGTCCTCCTAGTCTCGACCTCAGGC
TATATGAGATTCCCGTGGTGGCTGCAATAGGTGACCACGTTCTAAGTGGCTCTAAAGCCA
CAAAACACACTGGGCTCCATCCCCAGCACCACAAAGCCCAAATAAAGGCAGTTACTACAT
GACTTGCTCCCAACCCACACTCTGCCATTCTGCAGGCCACAAGTCTAAAATCAAAGTGCC
AGGCAGGGCCTTGCTCACCCTACAAGCTCAGTGGGTCAGACCTTTGCTTCTCTGTCCTCT
GGTAGTGTCAGGCACTCTGGGTTTATGGCCTCGCAGCTCCTATCTCTGCCTCTGTGGTCA
CATAGCTGCTGCTTTTTCTGAGCACCAGATCTTCTCTGCCTCTGCTACTAGGACAGGAGA
GTACATTCAGGGCCTGCCCAGAGGGTCTAGGATAGGTTTTTCCAAGATTATGAATGACTC
CATGTGCTACCATCTAAGATAGTGGATGACTCCATGTGTTACCATCTAAAGTCCTTGCTA
CTGGTCCTGGGGCTTGAGATGTGACTCCAGGGTCCCATGATTGGCCCAAGGTTCTGACCC
AGGGAGGCTACTGCTTCTCGTTGATGAGCCACCAGGACTGGCCTCTATATGCTGTGTCTT
CCAGTCTCCTCCTATCTCTGGTCTCTATTCTCCAGACCCTGCCTCCCTAGCACTAAGTGC
TGGCTTAAGCCAGGGCCTGGTCCTAGACCCCAGCCTCAAACTCTTATCTGTGGTAGCTTC
TCTCTCTCTCAGCCTACTTCTCTCGAGGTACCTTAAGCTGGCCTCTCTGTGCTCTCACCA
GAAAACCCATCTTTCTGTGGTCACGCAGCCCTTCCGGGGGGGTTCTTCCCTACTATGCTC
AGTCTCAGCGTTTCCCTTCCTCCCGTACACCCCCACTTTCCCCTGTCGCAGGGCTTCTGC
GAAGACTGTTATCTCCATGGAATATTCTTCTGCCCCGCCTCCTCACCTTCCCCTGCCCAG
ATGGTTCTTTTGCACCATTCAGTGCTTGGCTTGGCTTTTCTAGGAGTCCGTTTGCTGCCT
GGCCGGACTGTGAGTTCATGGCACAGTTAGTGTTTCCTGTGGGAGCATCTTGGTTCATAA
CTATACATTTTTTCATGTGTCTTTAGTTTGTCCCTTGCTGGACTGTGTGTGCAGAAGGAA
CAAGACTTTGTCCCTCTTTCTTACTCCTGTAGCCCCAGCAACAAGCAAGGGCTTCACTAT
TTTTCCTCAAATGAAAAGCTCCTAAGTGCTGGGTGTGGTGGCTCATGCCCACAGTCCTGA
CACCTGGCAGGCTAATGCCGGTGAATTGCAAGTTTGAGGCCAGCTTGAGCTAATAATGAA
TCTCGGGCCAGCCTGGGCTACATAGTGAGTAAGATCATGCTCAGAAAACAATTTGAGAGA
TAAACAATCAGGAAGACCAAGGGTCATCCTTGGCTATTATAGTGAATTTAATGCTAGCCT
GAACTACATGATACTATAGTTTGTTTAAGTGATAAATGGCACGATTTTATCTATTGCCAT
ATGCCTAGAGCTTCGTGACTGACCATCCCCATGGCCCCTATTCATGAAGACCTAGAGGAC
GGTGTACTGTTCTTCTCCAGGTGACATGAGAACCCAGAGGCACAGAGTGAAATACTGGAG
TTATCTGGTTACTCTAAGGTCTTGCCAGCTAGAGGCTTTGGCACCTCTGGCCCCTGTTGC
CCTGGCCCTGGTTTCTCTTGCTGGAAGCAGGCTCAGTGACAGTTCCTGGGGGCTGTCCCT
TGGACCAGAAGCTCCCAAATGTTCCTCCTTCCAGCCAGGCCTGCCAACCTTCTTATCTCA
GCCACCAATTTCCAGAAATGGCCCCACCCTGGCAAACGCCACTACTGGGTCTCCCTTAGT
CCAGGAAGCTTCCCCCAAGACTTGGATCAGGAAGATGACAAAGTCCCTTAATGTAATAGC
TGTTGAAAACACCATCTCCCAGAGATGCTTCCTTTGGGCCACACCTCTCCACATTCACTG
TTTAAAATCTCTGTCAGGGTTTTTGTATGAGAGCGAGCTATCCTACACTGTTGACACTTG
GGCCATCTGAGAGCAGCCATACAAATGTAGATCTGTAGTCTAGACACATGGACTCTACAG
AGCCCCTGCTTGTGGCCTCAGCTTTGTGAACAACGTGTCACACATAGGACTGGCCAAATA
AGGGATGGTCACCAAGACCCTTTCTAGAGGATCAGAAAGACGTAGTTGTCAATATGTTGC
CTGGTAAGACGGGCCTGTCTAGCACCTGTTTGTGAAACAGAGCCTGGTATTTGTATATTT
GCATTTACTTTGCAGTGCTAAAGTTGGAGCACAGGGCCTTGCACATGCAAATGTCACGTA
TGCCCCACTGGAGTCTTTTATTTCGGTGTGTGTTTGTGAGCACACGTGCGTGTGAGTGCA
GGTATGGGTGAGCGTGTCCATATGTGCCTGCATGTGAAGGCTAGAGGTCAGCATCACTCA
AGTGCCACCCACCTTATTCTTTGAGACAGGGTCTCACACAGGGATCTGGGGGCTTATTGA
TTAGGCTAAACTGTTTGGCTAGTGAACCCCAGGGACCCCCCCCCCATCTGCCCTCCTCTG
GAATTACAGGTGTGCAGCCCCACACTTGATGTGATTGCTGCCTGAGCTCAGCTTGTACAG
CAAGTACCAAGCTATCTCCTAAGGCCCCTGAGCCTGTGAGTCTGCAGTTGGCTCTTTCTG
TTAAACTCAAGAGTTGACTGAGTGAAGTCACCTACGGCAGTGGCTCTGATGTGGTGGTGG
CTGACCCCCACTGAGACCATGGCTGGCCTCGTGGCTTGCTGTGTAACTTAGGACAAGGCG
CTTAAACCTCTCTGAACCCCAGAACCCCAAGCTGTGAACCACACGGCACCTTGACTGCCC
CCAAAGCGCACTTACAGGTGAGCTTAGGCGAAAGCCTGTGTGTGAAGAGTTTAAGGGTAC
TGATTAAGGTCCAGGAAAAGGGTGACTTCTGAGGAGCTCCTCGGGCTCTGTGGTGGCTTC
TGAGGTGTCCTCTGGCTCTGTGGTATCTCACGCTCTTTTTCTGTCCCTTGCAGGTAGAGT
TACACGTCCACCTGGATGGAGCCATCAAGCCAGAAACCATCTTATACTTTGGCAAGTAAG
TCCAAGGACAACCACAGACCTTCCCAGGATTGCAGAGCGTGTACAGCTCTTCTTGGGGGT
CCCTGGAGATTCCCAGGGCTCTCTCCGTTCCCTGTGGGAAGCAAGCCAAGCCTTGATGGA
AGACGGTGATGCTCTGGAGTCTTTCCACTCCAGCCCCCATAGGTTGAGGTGGGAAGGGAG
CATCCTTCCTCTCGGGCGGTCAGGAAAAGTGAGCCCCTCCCCCCAGCATCTTCACTCATG
CTGTTAAGCATTCTGTGTAGACTGGAAGGACCCAGCTGTCTCCCACTGTCTCCAGTGTCT
AGTTTCGACTGCCTCTGTCCCATAAGACAGCCTCACAGGTGTCCAGGTGCTACTTGGGAA
TTTGTCTCCCAACTCTTGAGCTTAGCTCCCAAGTCCCTGGAGAGTTCTGTTAGGCATCTT
TCCTCCGTGTTGTTCTTCCACAGCCTTTTCATTCCCTGGGTCATGGTGTGCTTTGCCTAG
GCTGTGGTCCACTGAGTTAAGTTAGTGACTCCTTCCCACAGTGAGGTAGGCAGTTTTCGT
GCCTGGCCCGATCCTCTTTGTAGATAGGAAGATGGAGTCATGGCAGCCAAAGGCTTCCTC
CAGAGCATACGGCAGGGTTTTATAGTTCAGGAGTCCGACAGAGTCCCAGCTACTCTCACC
AATGAAACCAGCTATTTCTATGAGGTCAGCCATGAGAAATGAGAGGCTCGGGACATATTA
GCTTGCCCCGTAAAGGTCACTCCCAGATGTTAGTATGGGTATCTATGGCTCTAGTGTCAG
GGGAACACCTCTGGCCTTATCTCTGGGTGGCCTTTGGTCATTTGGCTGGTCGATATCGCC
CCAGGGCCTCGCTGAGCTCACTTGGGTGGGACACTGAGATGGGTTCCAGGCAGTCATTAT
TAATAATGTATTAGCCAGGTCATGGAGGTGTGGGCAGCCAGGGTAGGGTGGAGTGAAAGA
GCAACACGTGGGTAGTGGGGGCTGCTGAGATTTTCCTAGCCTCAGTGGCCCCCCACAGGG
GAGGGGCGGCTCCCCTGGAATATTCAAGCAGCAGAGAAGAGGCCCTGGCTTGCGGTGTCC
AAGCCAGTGTCCCATTCTTGGTGACTGCATTGTCAACCATCTCGCCTTCCTCCAGCTCCC
TGGCTTCTGTTCTTTCTCCATGATGCCTCTTACCTCCTTCCCAGGCCCTTCACCCTGTGG
GCTCTCTCTAAAGCACACTGAGGATCCAGCCACGCCCTGTTGCCGTAGTTGTAGAACTCT
GAGCCACCACTGTCCCTTCTCTTGTCTATCTGCAGTCTGTCTCCAGGTGCCTACCATAGC
CATCCTCTGGGCTTTAGGGCTGCAGTCTGACCATTGTTTCTAAACACAGTTACCAGTGTG
TCCCTCTGAAGGCTCCCCAGGATCACCATGGCTGGATGTGGCTATAGGAGGGTGACTCTG
AGGCAATCTGGCCCGCAGCAAAAAGTTTAATCTGGAGGGACCAGGTGGATATTCGGAACC
TCCCCCTTTGTGCTAGGACCATAGCAGAGGGAGGTACTGTATTCCCACAGTGCATGATGG
GAACCTAGCAGGACTGGTGAGGATTCGTGACTCACAAGCCCGAGCAGGAGACATGGGTGT
CTCCTACTGGAAAATTCCAGGAATGTGGGCTTATTTTATTTTATTTCATTGTGGTGCTGG
GAATGGAACCCAGTGCCTTCTGCATGCTATGAAGCTACAGTCTAAGCCCCTCAATAGCTT
ACACACACACACACACAATAATAACAACAATAGTGATGATAAAATAGAAGAAACCAAGGC
CTAGAGGGATCCAATGGGCTGGATCTGAATCAGAGTGGGCGGAGACCTCAGTGCATGCGC
AGGAGGAGGAAACCTCCCCAAGTTCACACCAGCTTCTGCAGTCCATGGGGAGGCAGAGAC
CCTGATGCAGGAAGAAGACTCCAAGGCAGAGGTGGTGGTGCTGGATTGGGGGCGGGGTGG
GAGGGAATTATGACGCTGCACAGTAGCTATTGTGTCTGATAGCTTCTGTCTGGGCATATG
TCCAACTGCCTCTGCCTGCCCCTGGACCTGATGAGGAAGTCACGGGCTTGCCCCGGTACT
CACCCTGTTAGTCCCTTGAGATGAAGTGACTTGTCTGGCTATTCCACCCCAAATGCATTT
AATCCTGGAAGTCAAGCAGAGCTGGGCCTGGTTGTTCTTGGATGGGAGATGAGTGACTTT
TTTTTTTTTTCATGGCTTCTGGTTAGAAGTTTTTGGCGGTGGGGGGAGCTCTGCTCTGTT
CTCTATGCCTTGGAGTTCGGAGTCCGCACCCATCCCATGGGAGGAGGTAGATGGAAGGAT
CCCCTGTTTCTTACTGGGGCTTCCAGTCTGTTCCATGCTGCCCTGGGGGGCCAGGCTGGA
TCCCGCCCTGGCATCTCACTGTTTTCATTTGTTTTTGGTTTTGTTTTTAAATGCATGTAT
TTTAAAAAATTCATTTTATGTGTTGCTAGTGTTTTGCCCCCAAGTATATGTGTAACACAC
ACATGCCTGATGCCAGCAAAGGAGGCCTGAAGGCATTGGATCCCCTGGAATTAGAGTTAC
AGCTGGTCATGGGCCTCCATGTGGGTCTCGTCTTCTGCAAGAACAGCCAGTGTGCTCTTA
CCCACCAAGCCCTGGTGCAGCCCCTCACCCTTGACTTTATTTTTAGGAAGAGAGGCATCG
CCCTCCCGGCAGATACAGTGGAGGAGCTGCGCAACATTATCGGCATGGACAAGCCCCTCT
CGCTCCCAGGCTTCCTGGCCAAGTTTGACTACTACATGCCTGTGATTGCGTAAGTTGCTC
CCCAACCCTTGTGCCCCACAGTAGCATCCATCCCTATAACCAAGGTCAGGCCTGAGCTGC
TGCTGTACAAGGCACTCTGCACCTCTAACCCTGCTTCTTACCATAGTGTGCACATGAGCC
GACCTCTCCTGTGCCTTTGGGCTCCTGATCTCATTCCGTCCAGAGGTGGCTTCTGTCTCA
GGGCAGAGGAGGCTCTGCTTGCTGAAGCCCCGTGCTGGCCGGGCTATCTAGGATGTCCTG
TTCAGAATTCACTGCTCTTTAGACCCATGCCACCATTCCAGATCTCATAGAAAGAGCCCT
AGTCTTAAGGTAAACTGAGGCATGGGTGCAGAACAGGGAAGGGTCTAAGCCAGGTCCCTC
ATTCCCCAGGCTAGAGCTTTGGAAGGGAGACCCTGGAGTGGGACATGGAAGTGGAGTTGG
GTCTTTCTTTGATGTCTTGAGTCACTGGGTGAGTGAAGACCATTACTAGTCTCTGAGAAG
GCCCAGGAATGGTCACTAGAGAGTGCCAGAGAAAGGACTCATGACTGGAAATCTAAGCCA
GCCTTCTGACCCAAATAAACCAACCTTTCTCCACATCTCTCAGAGCAAACACCAAAATCC
ACAGGACAGGTGTACAAGCCCTACAACTTTGAGCTCCTGCTTTCATGGGTGCTGACTCCT
CCCCCACCCCACCCCACCCCCACCTCAGATCCTCTGTCCCTGTTCTCTCAACCTGCACCA
CTGTTCTCTAAAAGCCCACGGTTTGTCTTCTGCAGGTGGGGTCTTTCTGGCCGTGCTGTG
GCAGGCCACATGGCCTCCTAGCTTTACCTGTATCGGTAGCATTCCTATGTCACAGATTGT
ATGTTTTCCCCCTATTTACACCTGGCTTCCCTGTCACGAGGCAATGGAAAGGCAGGGATC
CTAGCTCCTGTTCACTGTCTAGTAGGAGTCTTGGCCCAGCATGAGGGCTCAATACCCACT
TGAAGGACGGATCAGACTGTAGATAGCTATGTGAGAGCTGTGGGGGGATGGAGCTAGGAA
AGACAGTGAGCAAGCTCCCCGCTATGGCAGAGCTGAGACCCGATCCTCCCTCACCCATGG
AACCCACTCCTAGGAGTGACTCCACTGCCTCAGAGACAGGCCCTCTCTTCTCCCCCAAGG
GCTGTCGGGGGCACTTGCTTGCCTTCTCTACATTGGAGGGAGTCCTAACTAGGCCCATCC
ACTAGCATTTGATCACTGCCACAGAGGCCTTCACAGGTAACTTGTGCCTTGCTCATGGAG
TCCACACTCGACAGCAACAGCAATTAAAACCCTTCCGGGCTGTGTCTGATCACTTCTTGG
CCTTTTGGCTGAGACCAAGGGTAGCATTTGTCTGCCTGTCCAACTGCCGGCCTGGGTGAG
GTTTCGGATGCTCCCTTCCCTTACAGTAACCCTCATCAAAGGGTAATTGACTAGCCAGGA
TCACACAGACTTCATAGTGAGTCCATGACTGGAGACCAAGTCCTCCCATCCCAGCGTCCC
TCTGGATTCACCATTTAGCTTCCCTGCCAGCCTTCCGTCCATTATTCATCTAATATATGG
CTACTGTGTCCTAGGCACTTCCCTTGGCTGAGGTATCACAGCCATGACAAGATAGACAAA
GAGATCCTTGTCTCATAGGAGCCAAGGGGAGATGTGATATAGCCCCTAAAAAAAGCATGT
GGCATCTAATGTCAAGTGGGGATTGAGGCGTGGGGAAAGGATGCTGAGGGGAGGTGGTTT
GAGGAGGCCCGGGCAGAGGGCCTTAAGCTGGCATTAGGTGGGGGCAGGTGGAGTGCAGGA
GGCTGGAGCAAAGGGGAGACCACGACCCAAAGTCCTGAGGTGGGAGGGACAAGCTCAAGG
GTCCTTGGCCAGAGGAAGACTGTGCAGTGCAGCACAAGGCGCCAAGGAAGCTGGTGACTG
TGACATTTGGGCTGGCATGGAGTCAGAGCTATACAACTGGCAGGCATGGGGGCTCAGAAG
AGAAGAATGAACTTTGGTTTCACACACACACACACACACACACACACACACACACACACA
CACACACCATTTTTTAAATCACTCTCACTGCTTTGTGGAGAGTGGAGTACTTTGGGACAA
ACTGGTCGACATGCCTGTTAGAGGCAAAGTGGTCACACAAGGGTAAGGGGGTCAGAATGA
GTTTGTAGTTCAAACGTACAGCTTCCCGGGAGGCTTGGCTCTCATGGGCAGGTGCCCAGG
CATTGAGAGCCTGTGAGCTGGAAACAGGCTGGCTCGGAGGACAGTTGTAGTTACCTCGTT
GGCTACTAGAGCTCCCAAGGAGCTGAGGAAGGTTGCCAACCTGTGTTCTTCCCTTCCCAG
GGGCTGCAGAGAGGCCATCAAGAGGATCGCCTACGAGTTTGTGGAGATGAAGGCAAAGGA
GGGCGTGGTCTATGTGGAAGTGCGCTATAGCCCACACCTGCTGGCCAATTCCAAGGTGGA
CCCAATGCCCTGGAACCAGACTGAGTGAGTGACATCACTGGAGGGGGCTGTGCTGAGCGG
GGCTCTGAGCTGAGGATGGAGTGCTTAGAGCCCTGGCCTGGTCCATGGACTCAGAGCGAC
TCAGCTCAGTCCTAAGTGCACGATCCCTATTCCTCTGCTTGAGGCTGTGTCTCTCCCCTA
AGTGAATACTAGCTAGTTGCCATGACTCTGCCTGGCTTAGCCGGTGACTTCCAAAGTCAT
TTGCTCAATGAATGAGTCTGGCCCGTTGCGGTCTTCTGGTCGACCCCTTGCACCTTTAAG
TCTCTTGAACCCCCTATTCCTTCCCTCTGAGCCATGATTCTGATACACCACATGGGAAGT
GGGAATTGAACAGGCCCAAATTCAATCCCCTCTCCATCTAGAAATAGAAAGGGCTGTGTG
ACGTCACTACATCCCTGCTCCAGTTCCATGGCTGCCCATGGTCTTCCCTTGGCCTAAAGT
CCTCCCTCTTCCTCTCTCCACACAGAGGGGACGTCACCCCTGATGACGTTGTGGATCTTG
TGAACCAGGGCCTGCAGGAGGGAGAGCAAGCATTTGGCATCAAGGTCCGGTCCATTCTGT
GCTGCATGCGCCACCAGCCCAGTGAGTACCGCCGCACCCTGCTGGCTGCCTGGCCTAGAA
CAAGGCTGGACCGACTATCCCAGCGTCCCCCACCTCGTATTTCTAGAGTTTTCTAAAAAA
CACCTGTGAACTTTTGGTGACTCTGGTGAGTCTCCTTAACAGGAAATCTGGGACTTGACA
GCCACGTGATCCACAGGAAGCTCACAGCCAAAGGAACCTAAACAATAGGAAAACGTGTAA
TACCATTTAAGACTTATGGTCTGGCCCTGCCTTATCTGGGCCATAAAGACTCTTGATGGG
TCTGATTTCTGAGGTATCCGGGGGTCCTCCCCCACTACCGGTCAAGTCTCCAAGGCTCAA
CCTGCAGAGCCCTTTCTGTGACCCAGGGCAGGTCACATCACCCCTCGTGAGCTCTTTCAC
ACAGTGTCTGGTGATGGTCACACTCACTTCTTGCCCCCACCCTAAGGATTAGTGGGAACC
AAAGCCCCGGGCTGATGTTAGGTTACAGGGTCTGTTATAATAGGGCATGGCCTGTCTGTC
TCTTCATTAACCCTCAGTGTAGCCTGGGGACTGAACTCAGGTCATTAGGCTTAGGGCTTT
AACTGCTGAGCCATCTTGTTGGCCCACATCATAATAACTTTATGAGGCTCCTAATATAAA
AGTGCATGATGCATTAGAAATAAACGAATATTCCCATGAATTATATTCTAGGCTAAATGT
TAGGCTCTGATTTCCTATCTTCTCAGTGGGGTAAGTATGCCATGGGAGTTGGTAAGCGCC
ACTGGTCTAGCCTGTCCATCACTTACTGAACCCAGCCCACGTCAGCAGACACTCGCCATG
ACCTTGTGCAGTGGTTGGTGGTGTCCCTCTGGGAAAGGGCACTCTGAGGCATGGGTGAGG
AGGACACAGCAGTCAGGATATGAAGACAAGACACTGGATCTTATATCTTCTCTGGCCTCA
GATGAGGAATTAGGGCAGCCAGTGGGTGGCTGGCAGGCCCTACTCCATCCCTGTTTGATG
TGGCCCCGTTGGACCTCTCTTGCAGGCTGGTCCCTTGAGGTGTTGGAGCTGTGTAAGAAG
TACAATCAGAAGACCGTGGTGGCTATGGACTTGGCTGGGGATGAGACCATTGAAGGAAGT
AGCCTCTTCCCAGGCCACGTGGAAGCCTATGAGGTGGGCCTGAGAAGGGGAGGGTGGCCC
TGGGGGAGCTTGGGTAGTAAGCTTGGGGTCTTCTGAATCCTTAGATATGTCTTGGTTGGG
GCTCTGGACTTAAAACAGGACATTACCTAAAGCCCCACTAGGTGTTGGGAGAGTTATGTT
TGAGTCTGCATCTGCCTATGTATTCCTGTGTGACCTTGGACAGGGCTGCTTTTTATCTGG
ACCTCATTGCCTTGATTCTAAACTTCTTGTTAGGCCTTGGTCATGTTAACTTGGCTTTCT
TGAGCTCCGCCCTAAAGCAGTGTAATAGCATTTGCTTTGGACTATTAGACAATGTGTTTA
AACCCTTCAAACAGCATCAGTGCACAGAAGCTACAGAGTAAAACGTTTCCACTCTACTCC
TGACTTGGGAAACTAGACCACACTGTCCTATACACTTCTTCAAGTAGCCTAGCCTGATTC
TGGGGACAGTGACACTTGCCAAAAGTCAGACCCCTAAATGTGGCAGAGACAGAGCTCGCT
AGGGTCCTCTCAGAGCCACGCCCAAACTGTCTCTTCCCCTTCCAGGGCGCAGTAAAGAAT
GGCATTCATCGGACCGTCCACGCTGGCGAGGTGGGCTCTCCTGAGGTTGTGCGTGAGGTA
AGGAGCCAGTGACCCCGGGCCTCTTCTTCCTGATTCTGTTCCTGTCCCTGGACTCACCTC
CTCTCTGCTTCTCCACAGGCTGTGGACATCCTCAAGACAGAGAGGGTGGGACATGGTTAT
CACACCATCGAGGATGAAGCTCTCTACAACAGACTACTGAAAGAAAACATGCACTTTGAG
GTGAGACGCCAAGGCAGAGAGAGTGAGCTCTGGCTACCCCGTGCCTTTCAGACAGAGGCA
GGACAGGCAGGCTGAGTGGGAGTGGCCACATGGTGGAGGTTTCGTGGGGCTTGAGGCAAT
GAAGCACTAAAGCTATCCAGAATAGAACCTCAGCAGGTGGCTCAGCCCTGACCAGTCTGG
CCCCGGGCCCACTATGCCAGCCACACACCTGCCCCTTGCAGGTCTGCCCCTGGTCCAGCT
ACCTCACAGGCGCCTGGGATCCCAAAACGACGCATGCGGTTGTTCGGTGAGATCTGGTTC
CTGGGACCCATTTGGTTTTGATCTGGAAAGGAAGGGGAGGGGATGGGGACCTGACCATCC
TGGTTCTTAGTCATGGAGTCACTCTGACTGGCTGGGAAGCAGGCATTGCTGTCCTTGTCC
AACAACTGAGGACCGTGAAGCTCAGATGTGCCAACCTGACTCCTCACCCACTGACTAACA
GAGCTGGGCCCCATTGCCCATCGGCCATGAGTGTCTACCTTCTTGTTACTCGACTCTGAC
TTTTGGGCTGCGGGAAGATGCGTCTCATCTGTCTGGATGTTCACTCTTATTGATGCAGCC
AGGTGTCCCCTGAAGGCCAGCTTGAAAGCTTTTCCCTAGAGCACCTTGCCCATGCTACCT
GACTCCCATCAGCAACTAAAAACAAGGCCTTCCTGGCCAATGACCTTATCAGGCTTCAGG
AGGAGAACAAAGTTGTCTTTTCCCAAGGCAGGATAGAGGTGGGCTGCCAATGGCCAGGAC
AGCACTGGTCTGTCAGCTACACTTACACAGATGGAAGGACTGTGCTCTTATAACAAGAGG
CTCGTGGGCTTTCTTAGTGTGCATGGTGCCTGTGGAATGGCTCAATGGTCACTCTAGGAG
GCACACAAGCCTATTGCACACAGGCTGGGGAAGGGTCGAATCATCTGCGCAAATACAAAG
GTTGAAGAGCAAAGACTCTGGGAGATGGTGGATCAAGATGAGGAGGGAAGAGAACCTGTA
ACAGTGACAGGCAGAAACAGAAGGAAAGCCAAAGACCTGTCAAGGTGCCCAGGGCTGGGA
GACACCTCAGTGGATAAGGGAGCTTGCCGTGCAAGCGTGAGACCAGGGTTCAGACTGCTA
GCACCCACATAAAAAGCCAGGCATGGCCGTGCACACCTGTGACCTTAGCACTAGGGAGGG
GAGTGGAGACAGGAGGATTGCTGGCCTCAAAATAGTGAGCTTCAGGTTCCATGAGAGTCC
CTATCTCAAAGAAGTAAGGTGAGGACTATCAGAGAAAGACACCCAATGTCTTCCTCCAGC
TCCATGCACTCCTGAACACACACACAAAAACCACAAAAACCAAAGTTGCAAATGACTTTT
TTAAAAAGTATGGGGTCAGAGATATCCAGGTATAATGCTTTGAGAAAAGTCAAGTGTCAA
ATTCTGGGACTGGTGAGATGGCTCAGTAGGTAAAGGTGCTTTCCTCAGAGCGTGACAACC
TGAGTTTGATCCCAGGAACCTATATGGTAGAAACAGGAAAGCGACGGCCATAAATTGTCC
TTTGACCTCCAATCTCATGCCCCATGGCATGCTTAAATAAATAAGAATTTGAAAGCGTTG
AAAACTGCTCTCCGAGCAAGGAAGGTTGGAGCTGCCAGAAACCAGTCAAGTTCAACAAGA
TGGAGGGCAGGGTTGTGCCAGGAAGTTTCCATGCTGTATTGGAAGAGCCTTGTGGCAAGG
GACTGAGGACTGACTAGGAGAGGAGGGTAGGATGCTAGCCATGCTCCACCACTGAGAGGG
GGAAGGCTAGAGAGCATGGTAGCTTAAGGCTGTCACCGTCTCCCTGTCACCTCAGGCTGT
TCTGCCTCTGCCTCTGAGCTGGCTTTTCCCAGTTTTATAAATGTTTCCTCTTTAATACGA
GAATGCAACCCTTTGTGTTGTCTAAGGTTGTATAAAGATGGAAGAGGGAGGTGGTGGAAG
GGCAGTGATGGTTCTTGGAGTGAAGAGGCTCTCTCTCTCTCTCTTTTCTTCCTGCCTGGC
CCCTCCCCCAGCTTCAAGAATGATAAGGCCAACTACTCACTCAACACAGACGACCCCCTC
ATCTTCAAGTCCACCCTAGACACTGACTACCAGATGACCAAGAAAGACATGGGCTTCACT
GAGGAGGAGTTCAAGCGACTGGTGAGTATGTGTGAGCTATGAGCCTGACACTGGCCCAGG
TGTGTGTGTGTGTGTATATGTGTGTGTGTGTGCGCGCGCGCGCGCGCGTGCACACACACG
CACGTGAGTGCATATATTGTGTGTAGATTGCCTAGAACCTCTGGAGACCAAGAATGGGTT
GGCCTGACATGCCAAGCTCAGCCTAGTACCAAAAGCCTTCCACAGAGATGCCTTGGCAGT
AGCATGCTGGCTGAGGGACCAGGCAACTTAGCCTTTGCTTGGGTTGAGCCCCTTAGAAGA
CCCCTCTCCCAAGACAGGTCTGACTGTGGACGTTTTTGTGACATTTAGGTTGGTTGTAGG
CTCAGACCTTGGTCTTGGGTTCTGATGTCCTGAGTGAGTCCCTGCAAGGATCTGTTTCCC
CCACTATGATGCCCTTGCCCTTGCTAACAGGGCTGCTTCCTTCCTTGTCCTGACTCCATG
TTTCCCCCTTCTAGAACATCAACGCAGCGAAGTCAAGCTTCCTCCCAGAGGAAGAGAAGA
AGGAACTTCTGGAACGGCTCTACAGAGAATACCAATAGCCACCACAGACTGACGGTACGC
TTGTGCAGGGCGCAATAACCACCCCACCACACTGTCCCTCCTTAACTCTGTGCGATTGTG
GCAGAAGTCCTTGGGCAGGAGCACACCTCTGCAGGGTTACAGCCACCACCCTATGCTGTC
CCTCCACAACTTTCTGTGTGGCTTGTAGCAGAAATCTTTCCCAGAGTAGGGACAGCCCTG
AAAAAATGGAGACTGTCTGGCTTCTGGGCACAGTGCTCAGCTTCTTGTCAGGGTGGCTAT
TTCCTGATCATTATGCAGGATAGGCTCGGGCAGCCTGGAGTGTGACTTGAACAGCAGTTG
GCCCAGTCCCAGTTCCATGAGTCCCTTTATTTCCTTATGGCCTTGGCAAGCCACACATTC
CCTTGCTTGAAGCCCGTCTTGCTGTCTATGGAAGGAAGTTATTACTCTCTGGCCCGGATT
TCTGTGCTTTCTACCATGCCTTACATGTCATGAGACCTGACCTTTCTATTTCTCTGACTT
GACCAGCAGGGCGGGTCCCCTGAAGATGGCAAGGCCACTTCTCTGAGCCTCATCCTGTGG
ATAAAGTCTTTACAACTCTGACATATTGACCTTCATTCCTTCCAGACCTTGGAGAGGCCA
GGTCTGTCCTCTGATTGGATATCCTGGCTAGGTCCCAGGGGACTTGACAATCATGCACAT
GAATTGAAAACCTTCCTTCTAAAGCTAAAATTATGGTGTTCAATAAAGCAGCTGGTGACT
GGTATCTTGCAGCACATGGTGAATATGGTCTCGGGGCTGCTGGCTAGGATGCTAAGAAAG
GAGGAGCCCTGGGCCCTACGCTGAGTGTCAGGCTGGGGAGCCAGGGTCTCTTTCCTGCAG
AAGCGATTCTTTCCCAGAGGGGCTGTTGGAGCAGATGCTCCTGAACTCTCCGCCCCTTTA
ACCAGTCCTTTGGATTTATTTTTATTATTTTTAAATATTTAATTATGTTTATGTATATGG
GTGTTTTGCCTGCTTGTATGTATATGCATCATGTGTGCCTGGTGCCAGAGGTCAGAAAAG
GGTACCACCTCCCCTGGTACTGGAATTTAGGTAGTTCTAACCCACCATGTGCCCATGTGC
CCACCAGTGGACAGCAAGTGAGAGCCGACTCTCTCTTCCTACCCTGTCAGCCCCAGGGAT
GAACTCAGGCTGCCAGGCTGGGTAGTAAGTCTCTACCCACTGAGCATCTCACAGGCCCTT
TTCAGGCTGTGGCAGGTGTGGGCTGTGGGTGGGTGAGGTGAGGAAGGACTCATGAGATGC
CACATGAGGGGTTGTGCTGGTCACCACAGGATAGAGGGCAGCAGTGGGGCCCTGCAGGGT
GAGGATGTGGGGATGCAGAGCCCAGCTGTGCAGTTGATAGTTAAAAGAAAAGATCATAAG
CCAGTCACACAAACCACCAGCATTTATTTCCTGGGCCTAAGTATCAGTCTCTTGGTACAA
AGGGCAAAGAATTGGTCAGTTAGTTTTGAGTCCAAATCCTTTCCCAAAACTGGATCTGTG
AGGCTCCATGAGGAAACTTAGAGCTGCATAGATCATCAGAACTGAGCTTTAAACGGCTTT
CAAAACAAAACCAAAACCAAAAACCAAAACAGAAGAAAAGTGATTGTCAGCTCCCCTCTC
TCTCTGAAAAAGTTATGTTTTTAAAAAATGTAAAAGAGGCTTTAAAAAAGGGCTAGGAAG
ATCTTCCTGACAGACAGGCTGGCTGGAGGGTGAGTGGTGACAGGACAGTCCCTGTCCAGG
TGGCGGCTGCTCACCTAGGGGCAGGGCCTGGCTCGAGCCCCGCCTAGCTGAATAAATAAC
ATCTCATGGTGCTGGTGTCTTCAGAGTGAACCTGGGCACCGTGGGGAGGTGGGGAAGGGT
GGAGCCTGTGCTGTGGGTGGAGGACTTGGCTGGAGTGGGGGCCACAGAGGACTCCATGAG
GCTCTCAGTCCGCCTGGCTGGCCAGGGCTCCAGT
>RGIAF0018 Genomic segment corresponding to mRNA: NM_007407 Mus musculus adenylate cyclase activating polypeptide 1 receptor 1 (Adcyap1r1), mRNA.
CATCTCCTTGTCCTTTTGTTTTCAGCTAGACTGACCTTGCTAACAAAAGGCTCAAGTTCT
TTCTCCTTCCCTCTTCTTCCTTGAAGGTTCTTCAGAAGGACACACATCAAGGGTGGCTCA
GAACTTGCCTGAACAGGCAATGACAGAAGCCAGTTGAGACTAAGTGATGGGGATACAAAG
AACTCAGGATGCTGTGACTGGACACAGTTATGCCAAACTGGAGGTGGCAGGATATTGGCA
CTGTGACCTTATTTGACTGAGTTCTGCTCATTAAGCTCCTGCTTATCAAATTGTACCAGA
AGAAGGGTGAGTACACCATATCACCAACAACAATAGTAATTTGTTTAGCATCAGTGAATA
TATGAGCCTAGTACAAGTTTGCTACTGGCACACAGACTGTTCCTACACAATGTTGTTCTT
CTCATGAGCCCAGAAATAGAAACGATGTGGTGCAGGTGAAGAAGTGGAGGCTCAGAAACA
TCAGGCCGCACACCCAAACTCCCAGAGCTGGCAGGGCAGTCTCATTTATTTTTAACAGAC
TTCCCGTAAGCACCTCTACTCCTTTTCTGGCTATAGAGGTGTTCTCTGGGGTGTCACATT
CGAGGACATCTAGATAGGCACCTGCAATTCATCCCTTCTAGACCCCTGACTGTGAGCAGA
GGAGGGCCCAAAGAGGGCCAGGGACTTGCTCAGGTGGCAGGTTGCCAGAGGAGGCTTGGA
ACACAGAGAAGAGAGGGAGAGGGCTTTCTCTAGTGGATGTTTTGCTGTTGGACAGAAAGG
TGGTGAGCCCTGAGGAAGGCACAACTCAGCCCGGAAGCTCTGCGACAGAACTGGGAAAGG
GGGGCTGTTACCTCCGCCTCCGCGCCCTGGGTCCCTGCTGCAGCTCTGGCTTGTGTCAGC
GCGGTGGTCCTCATCCAGCTCCCCATCTCTGCCCCCGGCCTAACCCCGCCCCCCGGGCTC
TCATTGGCCTGCACCCCACCCCCCGCCTGCGAGGTCTGCCGGGGAGGCGGTGGTCTATCG
CCTCCCTCGGCCCCGGGCCTGGCTGCGCAGCAGAGGCGGCGCCTCTCCCGCAGGACAGAG
CCGGTCGAGTGGCACAGGGTGGGCTAAAGGAGACGAGGGACGCCTCGCTCCGATTCCCGA
CTGCGACTGGCTGCGACTTTGGAGCAGCGCGGTCCCTTGTGCAGTACGCACACACCGCGG
CGCAGGGACACACAGACTTGGCTGCTCGCGGCCACACGCACCGAGAGACCAGGCTCGGCG
CGCGCTCCGCGGCGCACACGCTCCAGCCAGTGCGGCTCTGGGCGCGGATTCGCGGGTTGC
GCGTCCTCCTGCACCTTCAGCCCCTGCGCCCAGCAGTCCCGACCAGCCCCGAGGCCATCA
GGTAAGGACCACTCCTGGCCTGTCCTTCTGCTCCGCACTCGCCCAGCGCCAGACCCTTTT
CCAGCGGGGCCCTTGGACCCCTCCTTCAGCCCAGAGGTCTCCAGGAGCCGCGTGCTCTGC
CAAACCCAAAGCCAGCGAGGGCCAACGCGGGGCACAGAGTCGGAGCCCATCCTCTCCCGC
CGCCGCGGGCTGCCTACGCTTCTCTCTGCTCCATCCAAGTGTCGGACCGTGGCTTGGAGC
ACATTATTGTAGACCATTCAGTGAGTATCGGCCTAGCTGTCTCAGCCTTTTCTGGTGCCA
GAAAGAGGCATTCAGGGGCACGAATGACACTACGGCCAGAGATCCCCCAGAGCTCGATCT
CCCTGTCTCCAGGTCGGACCAAAGCGCCTACGTGGATTTGGAAAGAAATGCTGGAGGGTC
TCTTGGGAACTCGGTTCTACAGTCTGCAGGGCGTTTGAGGGATGAGCTGCGGAGATAAGA
TAGGGATCAATTTAGTTTGTGCCCCCAATAGAGATAAGCTTTAGCATTGTTTTTAAAAGG
ATAGCCCTACGGCTATAGGACTATCCTAAGGATAGTCTTTCCCCGGGGCTCGGGGAGAGG
TTGACCAAGAGACGCTTGGGGGTTGGTGGTCTAACAAGGAAACGCCCTGCAGGGCCTGTG
GGGGAAAATCGCTGTGGGAGTGGGGTTGCTGTAGTGGGCCCCTCCGAGACCCCTGATGTT
TGTTTTAAAGGCCCAGGCTCTGCAGTAGCTAGCTGACTACTGGGAGCAGGATCATATTGT
CAGCAAGAGCAAGGGACCAGGCACCAGTTCGTGGAACTAGATCTTCAGGAGCAAACACGC
AGGAAGGGGATGGCGATGGCATTTCCCTCGCTGCTAGGGAGTGGAGCTTCAGTTCTAGGA
ACCCAGAGCCTTCTGGACCACCTTGGCATGAGAGGGGGTCTGGCTAATTCCTCAGTCCAT
TTCAGGGCTGCTGTGACTACTTTTCTTTACTTCAGGCTGTATGTCCCATAATTCCCTCAT
GGCCTAAAGAGAGAGAAATAGGCATCTGTTTGGATTTTTTTTTCCCTGTGGCAGCTCAGG
TGCATTCCTGTGAGGGTATGTAGGAATTTAGAGCCCATACAGAGGACGTGGAAGGCAGTC
TGCCCCCAGACTGCAGTTGGACTGAGGCAGACCATTCGGAAGGTCAAGCTGCAGGCTGGA
GGGTGGCTGTGGGTTTGGGACAAGGGTTACTTGTACTGTGATGAGGCCTTTTGGAGCCCA
GGGATAGCAGGTAGCTCTTTGCTCAGAAGGCCTTGAGATGCATCTGATATGGTGGCAGGT
AAGGCTGGAGGAGCCCCCATTCCCAAGTGCAGGCCTAGGACTCCTGCTCCTCATTGACCT
TGGAAAGAACAGGCAAAGGCCCCAGTCTGGACACAAGCCAAACTCTGAACACACAAATTA
AAGACAGGACATGCTGGAGCCGGCCTTGAGCCAGATCTTCTGACCAATCCATCAACAAGT
GTGTGTGGTGTGACCAGGAGTCAGATGTGGTCCCTCCTACTTTCTGCCATCAGTAGTGGT
TCATGGGTGGTGGTGCATCTGTGCTGAGATCCCCAAGGGTCTGTCTGTCTGTCTGTCTCT
GTGTATCGAGGAAACATGTCTGTGGTGAGCCTGGAGGAGGACCTTTTCCTGTACTCCCAA
GACTGAGCCAGGCTAAAGCTCGCATTCACATCCTGTTTTGTGTGTGTGTGTGTGTGTGTG
TGTGTGTGTGTGTGTGTGTGTGTGTGTGTGTGTGTGTTTCAGGCTCGTGGGGGGCTGATT
GGGGAAGCACTTTGGAGCTCTTGTTTTCTCACATGGTCACCTCTCTGTCATGCTCCTACT
TCTGGACACTCCTTTCTTCCATTTGTATTGAATGGTGACATGGACTCAGTGGATATTTAT
AGATCAGCACCCAGGTGGGAGTCTAGAAAGGACAGTAGCTAGGGCCACAAGGCGGTTTTC
TCACTGAGGAGGTGGTCTGGCAGGGATGCGTTCTGTTCATCGTTCAGGATTGTTGACCAA
ATGGCAGAACCCAGGGTGCCCAGTGCAGAGGTTTGCCTAGGATCAGGAGTGTCATGCTCA
CCTGAGAGTCACTGGCTTTGGAGCTGACCCTGAGGTGACTGAAGGGCCTGAGGATATGTG
TGAGGAGAGCTGTGATGCCCCAGGCAGGAGAGGTGGGGGCTTTTTTACCCCCAGAAGGCA
GAGAGGCCTCAGAAGCTTCCAGCCACCTCTGACTAAAAGGAGCTGGGCTTGTACGTCTGA
ATGGATTGGCCCTCACGCTCCAGCTGCCTGGGAACATGGAGGCAGGAAAACCCTTCGCTG
TGATGTGTTTGTACTGAGCTCTGGATGCCGTCAGAAGCACACAATAATACCCACCCCCAC
ACTGACACACAGAGGAGTGACACACAGCTGGGAAGGCATGTACGCGTCCCTTGATACCTG
CCTGGGCGCCGGGATGAGAGAGGGAAGTAGGCAGCAACAGAAAGACATTCTCACGAAAGG
TCTGGGAACATTTGGTCACAAAGCCAGCCTTAATGAAGGTTCAGGTGTGTGTGTGTGTGT
GTGTGTGTGTGTGTGTGTGTGTGTGTGTATACACTGTGTTGCAGGAGCCTAGAACATGGG
ATGTGACTCCCCCCTCACCCTCCCGTGAATCTAGTTAGTATTTTAGACTCTGTGGGCATT
GCACTTGACTATAATGACTTTGTCCTGCACAGAGGATATATGAACAGAAACTAAACTTGA
CTATGTTTTAACAAACATTGCAGACACCCAATATTTTGATTTCATGCAATTCATTATTCA
GGCAATTCCTTTTTTAAAAAAAATTCCTGGCTACTTAAAAAATGCATTGATTAGAATCTG
TACTTGACTTTCTGGCTGTTCAAAAATTAGGAACAAAGTGAATCTGAGCAGCCAGGAAGA
TTTGCTAGCCCCTGGGATGGAAGGTTAGAGGTGAGAGGGTCTAAAAGGTTGAAGAGAAAG
GATGTCTGATCTGAGGGCTCAAGATGCCTGAGCACAAGCTGTTCCACTTGGTCTCCAAGA
GGCATCTGTCTGTCAGTCCTGGGGGAAGTCTCCACTGTACTCAGGGGATGCCCCCACCCT
TGCAGTGTAGCTGGAGCCAGCACACCTTAAATACCTCTGATGTTGTCTTAGCATGCTAAT
TCGTTCTTGAACCCCTTCTCCTGTTCCTCTTAAGAGGGAGAAGGCAACCCTAAATCTCAC
CTTGGGTCTCACAGTAAACTTGGCAAGACCTCAACAGCCTTGTTCAGGGCTGGGGGCCAG
AGGGTAGAGCGAGTAAGTGCACTGGTGGGCTTCCAGGAGGTGGTGTTCCAAGGCTGGGGT
GGTCTCTCTCCTCCCTGCTCTCCTTGAATTCTGAGTAGTACCTGGCTTCCTCAACCTTCT
CTCTGGCAGATGGGCATGTAGCGTACTGGCTGAGAGTACTGGCAGCCACTATGCACCTTG
GAATCTCCTCACTGAGAACCTATGGCTCGCAAGCTCACCCTCCCCTCTGCTTCTCTCTTG
CCCTGCTGTCCTCCTGGGACCTTTCTTTCCTGACACATCTTCCAGGGATACTTCGTTGTC
ATGTTGTCTCAGACCTCAGAATTCTGCCCACTTTCCATCAACCTAGTCCTTATCCCAAAT
GGCTCTCCGGTGGCTCCGCTCAGTGGCCATGAAAATCTCTTCCCTTGGTGGGGGTGTAGC
AATAGTTTCTCATTCAGTGCCATCCCCCTTTCCTGGCATAGCCCTTCAGTGTCCCTAGCT
GTTAGACTGGCTCCAGACTCCCCTACCTCCTCCCTGCCTCCTGCTGTTTTGCTCTAGAGG
TGGCTCTAGTGGAGGGCATGTGTGGAATCCAAGTCTGTATGGAGAAGGGAGGGATGGACC
CCTGATGTGCTCTGTCCTCTTTAGGTGCTCCTTAGGGCGAAGGAATTCAGGGTGCAGGAA
GGATGCAGAGAGACACCAGACTTCCACTGATTGTCTGGAGCAGCTGAGGGAGGAGTTGTG
AGTGGCCTGCAGCAGAAGCCATGCCCCCGCTGAGAGTAGAAGGTGGCCTCTGCTGGGTTT
GGTGCAGTGAGGGTGCTGAAGGGTCTGCAGATCCCCCCTTCTTCTGACTAGGAATGTCTC
GAGGTCTGTGAGTCACCAGTTCTTCAGTGCTGACTGGTGATGCAGCCCTGGCTCTCAGTC
CCTGCTCAGCTCAGCTTCAGGACTGCTAGGGCCCAGGGAGGGCAGACTTTCTCTGGGTGG
AGGGGTGGGCATGTTCTGGGGGTCTCCAACACTCCCCGCAGTCCAGTCCACATCCCATTC
CTGCTTGGCACATCTCTAGGCTCGCTATCCCATGTAACCTTGGGGAACACCCTTCCTACT
GGGATGCTTTCTGTGTCTTAGTTTCACAGTGATGAAGCAGCTTTTCAAGTTGATCTCAGG
CAGGATGGAAATGTTCTGTTCATAGCTGCTCTTCCTGAAGATTGGGCAGGTACAGGTAGG
CTTCACATCTCTGCATGTGACAGCCAGGAGCAAAAGATCTTCACACCTCTGATGGTGTGA
GAGGTCACATGGGGGTTCAGCAGGCTCCTTTCCAAATGACAGAGCAGCAGAAGTAGAGGG
GTTTGGAGCCACATTTTAGTTCTCTGGGATGCTCTCTGTGTGACCTTGGAGAAGTTGCAC
AGACTTTCTGGGCCTCTGTTGCCTCCCCTATAGAACGAGGAGAGTGCCAGGATCTCCTTC
GTGTCAGTCAAGTTACAGGAGTTGATGGGTATTCAACTTGGAGGTGTACACAGCACATAC
TGACCATTAGGAGATAACGAGCAGCAGGCTGGCTGTGCCCAGTGAATGTGATACAGGGTG
GAGGTGATTGTGCAGTGGCACAAGAATCATGAGCACAGAGAGGGAGACACCTCACAGACG
CCAGGCTGTGGCACATCCTCGAAGTGCTGCCCATGGATCAGGCATGGCTGTCATTCCCAC
TTTGCAGACAACATGCAGAGGCTGAGCAGGAAGCTTAAGTACCTGGCCTGGGGTCAAGGC
TAAAATCTACAGGGGAAACTTCCCACCTCCGTTCCACTAGGAGCTTGGAGGCAGAGCTTC
CCTGTTCTCTGAGCCACCTGCCCGGCACAATTTGAACCCCAGAGAGAGAGAGCAGGGGGC
ATGCAGGGGAGTCAAGAAAGGGCCTGATGTCCCTCCTTAGGGTGGGGTATTTGACAGATC
TGTGGTGGCCTGACTTAGTCCATGACAGGGACACCTGCATCTCTAAGGAGTTGTGAGGCA
GAGGTAGCCTGGGAAAAGAGGAGCATCAGTGTCACATCTTGGAAGGCACAGAACACTGTG
CCCCACAGAACACTGGAATGCAAGCACCAGGGGCCGCTGGGAAAGGGTAGGGACTGGAGA
AAAACACCCGGAAGAGCAGAGAGTGGTGCTCTGTGAGGTCTTCAGAGACAGGAAGAGAAG
TCAGGGACTAGATGAGGCAGCAGTGGTATCCAGGACCCTTGCTCAGTGATCGCCCCATCT
GAGACATTCACCCGTGTGCATTCATGGCTCCTGTGTCAGCACCATGGATATCTCCCTGGG
TTATGATCTGTCTAGGAGACTGTACCATAGAACTGAGGGTTCCTGTACATATCCATGGAG
GCATGCATGATATGTCTGAGCTCATATCCTCACAGGAACATTTACTGTACATGGTTCGGG
GTTTCCGTGAAGGGACATATGAGGAGAGGGGAGGGAAGTTGCCATCGCAGATGATCATAT
TGATGCTTTCAAGTGGAAGCCCTGGGATAAAGGTGCTTTAGTGTTTGTGGATCTGACATG
TTTTTATGCTCCTTTGCTTAAAAATGAGGTGCATGGAGAGAGAGAGAGAGAGAGAGAGAG
AGAGAGAGAGAGAGAGAGAGAGAGAGAGAGAGAGAGAGAGAGACTCCCTACCATCATGTT
CCCGCCACCAGAGGGAACCTTAGAGCTTCAGCTCTGTGTCCCTGTGTAAGTCCCAAGGTT
CTCACACAGGTTAAAACAGACCCACTGTAATCCACATGGCATCAGCTGAAGGGCCAGCCT
GGCAGGGGTCCCAGGCTGCACTAGGCTGAGAGGGTCTGGGATGCAGAGGAAGTAGAAGGT
ATGCCTGGTCCTGAAGGGCTTCCCTGGGGGCCACAGCTCTGTTTTGGAGTCTTTAGATTA
CTCAAGGTGAACCCTGAGTTCAGAGGACATCCCATTCTTACTGGTTTTTCTGACCTGAAC
TAGCTGGGAAAGATGGCCTCTAACTGAGGCCTGCTGAGGTCCCCAGAACTCGATCGTCTC
CCATCCTAACCAAGCCTGAGGTCATTTCTGCAGACAGGGTCGGGATCTCAGACTGGTACA
GGCAATTGAATACTTTTGAGGAACCACCAGTGTTGCACCCATGGTGCCTGTACCCACTAG
GAGTGGATGGGGCCTTGGGGGAGGTGCAGGCCCTTAAGCCTGTGTGCCTGACCCCTTTTC
ATCCCCCGGCTTCTCCCAATCTACTGAACCCTACGTGCTCCCTTCCCTGGGTACCTATCA
GCTATCGGAGATCTCCTTACCATCTCCGAGTGAGTGAGCTGGAGAGGGGCACTCTTCTCT
CTTTTTCTTCTTGTCACTGGTTTTCTTCCTTATTTTGGATGTCTGTTTATTACCCAATTG
AGCCAAAAAAAATGTTGAAAGAGGGTGTTAAGGCCAGGCACTTAAGGCACAGAGGCATGG
GAGGTAAAAGCTGGACCCATACGGTGCATGGGATATAGGGGCAGGCTTGTTTCACATCCT
CGAGGCGTCCATAGTGAAGAGCTTTTTGTGTTAGCTGTGCTCTGAATAGGGCTACTTAAT
AATCCTTCCCACAGCAATGGAGTAATGACCACCATCGCTCTGAAGGGATGACAGCACTCT
GCTTAGCAGGGGCAGTGTGTTGCTGCTGCAACGAGTAGCCTCATGTACGTTGCTCTCTGT
CCAAGGGCAAACCTTTCCCAGTGCAGAGCTCCTGAGTGGCCAGGCATTTGTGTCAATGGT
CAATTTTAGAAGCAGAGCAGGCTCAGGTGGAGTGTGAGCTCGGTCCCCACCATTTCTCTG
GTCCCTCCTGGGGTCCTGGTCCTCATACACCTGTCCTTGAGGTCCAACAGCACTGTGATG
TGACCACACCCTTTAGAAGTCAAAGTGTTGTGAGACGGGGTAAAAGGAGAACGTGATTGT
CCCAAGTCTGCACTGAGAGCAAAGAGGCCCTTTCAGAGTGAACAGATGGTATAGAAGCTT
GCTTCTCCATACCAGAGCTGTGTGGAGTTAGCTAGGTCACACAGGCTAGAGAGGCGTCTC
GCTGTCCCAGTCCGCTCAGGGATGCTGGCTTCTATCCCGTTGTCATCCTCTAACCCCCGG
GACATTATTCAGTCTGCCATGGAAGAGGTGGACCCTGTACTTAAGTGAAGCAGCGGACAA
GACATGTGCCTGGAACAAGGGAGCCTGCGAAATGTCACTGCTAGGTGGGCATGCATATGC
CAGCCAAAACTCTGCTTCTGTGTGGCGGCAGAGAATGCTGAGACGTGGAGACAGCTGGTC
TATGCAGAGGAATTAGCTGCTCTGGAGTGCTCTAGTAGCCCGGTGGCTGAGCTGGCATGT
ACCCACCACATTCAGTGCCCTACTGTGGGCGCAGGGCATATGGTGCTCAACTCGTGTTGG
TGGGATGGAAGAGTAAAGGGGTGCAGGCCCCAAGGGTTAACCAGGGCTGGAATCCTGGCC
TGGGAACCCCCTGCAGGTGACACGGTGTGCTGTCTTTCCTTCCCTTCAGCGCTGCATGCA
CAGTGGAGGGTGGTGACTGACTCCCCAAGGCTGGGAGCAACAGCCAGAGACAGTGGCTGG
GAAGCACCATGGCCAGAACCCTGCAGCTCTCCCTGACTGCTCTCCTCCTGCTGCCTATGG
TAAGGGCCCGGCGTCTGCCTCTACGACTGTACCGAGCCTCCCTCCACCTGGAGGACCAGT
GACTTCTGAGTACTCTCAGCCAAGCCGACCCAAAGCTGGCATTTCTGCCAACAACCCTCC
CTCACCCCGGTCCCTTTCCGCACACACCACAGAGTTGTTACAGAACTTGCAAATCTGTTA
AGATGGTGACGTGTGCTATGGCACCTAGAGTTGCATGGTATCTGGCTAGCTCAGCCGTGC
TCAGGGTCCCTGGTTAGGACCACATGATGGTCTTCTGGTCCTCATGCCACGAGGCCCTCT
GACACCTAAATTCAGAATCCTGTCCTCTGTTCGTATCTCTCTTGAGCAAGGGTGAAGATC
GGGAGTGAGAGGAAGAGGGTTCCATTTAGCTCCATTTGGGCCAGGGCGAGGCTGACCTCA
GAGCCTGAGGTCACCCTCCTACTCCTCTTCCTTGCATGTCAGGACATGCACATCTCACTT
GCAGTGAGCAGGTGGGATTGGATCTGTCTTTGTACATGGTCCTTGGCAGCTCAGATTCCT
TGCCAAGAGAATCATTCCTGACTTAGGGTTTGATGGACATGAACTTGAACATCATCTATC
ATGATAGCAGGGTATGGCTGTGAAGACGCTGGACCTGCTCTGGGACCTGAGCTGAGCTTT
GTACCTGTCTTTCCCCTTCTGAAATTGAGTGGAGAGGAGACCTGTGAATCTGACCGTTAC
CCTTTTGTCTGCCGTGGAAGGGCTTTTGTTAACGTAGTTCTCAGTTCATTAGCCCTCACC
TCCCCATAAAGTGCAGCAGGAGCCAGAACATCAGATTCAAATCCTGTTACCCTGCCTACT
AAGTCATGTGACTTGAAACAAGTTAAATAACATCTCGACTTGGTTACACGTTTGCAACAG
AAAATGAAGTAAACAAAAGTAGTTCCTTCTTCCTAGTGTTTCTGCGTTTCTAGCATGGAT
GCACATACATACCCAGCCACTAGAGGGCAGTGCATGCAATTGTTAATGTCACTATAGCAT
GGAGACTGAGGTTTAGGGGCCTGTGGGACTCACACATTGAGTTGGGGCCTGGGGATAGCC
CTCATGGCATCTGTTACACAGCAGATGTTGGTCTGTCACCCTCCTGCCACACCCATCCCT
AACACGCTTCTCCTGAGTTGAAGCAGAGGGGCTGTCAGTGGGCTCCATGTCCTCTCATCG
TTTGTTCTCCATATCCTATAGGCTATTGCTATGCACTCTGACTGCATCTTCAAGAAGGAG
CAAGCCATGTGCCTGGAGAGGATCCAGAGGGCCAACGACCTGATGGGCCTAAATGAGTCT
TCCCCAGGTGAGTGAGGCAGGGGACAGTCTTGGTGTCCTCAGCGTCCACAGGTTAGCCTT
GTAAGACTGGTGGAAGGGTGTGCATCTCTGTAGAAACTGGGGCCACAGTGCCCCATATCT
GCAACTCTCAGTGACATTAGGTGGCTCTCCTTGTGCCAGTTTGAGCTGAGATGTTCTGGG
TGGCTTAACGTGGCTGCTGTTTTCTCCTGGGTCTGGTCTGGAGAGCAGCTGCCAGCACAC
TTGTTCATAGGCCACCTGGGACCAGCCGCAGCAGGAATGCAGCTGTTACAGTGGCTGGGC
TACAGACTATCTGACCAGCAGGAGTTCCTACTTGCTGGCTCTAGCAGAAGCCAGGGTGGA
AGGCAGCAGTCAACCCCAGGGCTTCCCCCAGTGTGGGGCTTCTATGGCAGCTGCTGTGTC
AGATGCTGCATGTATGGTCCTATACACCTTTACTCTGTCCCTCCAAATGATTCCGAGGAT
TTCAGACAGTACCTTCTAACAAGTTCATGTCCTGAGGGAGAGGCACAACTTCTGGTAAGA
TTCTAGGGATCTTCTTCCATCTGCCCCAGAAGGAGCAGGGGAGGTTGGGTGGGCATCTTG
GTTATGCCATGCCTTTCTCCTGCTCTGGCCTGCAGAACAGGCTAAAGCTACCTAGTGGTG
GGGCTCCAGGGCTCCACTAGAGCCTTAGTGGTACACCTTTCCCTCTGGACTCAATAACCA
TCTGCCTGAAGACTTTATTAATCTGCAGCCCAGTTAAACAGAATTCCTGCTGGGCCAGAT
TCATGCAGCTTCTTCGCAAAGACTGACCAGGGGAAGGTGCTCCCAACATAGCAGGGCTGC
TTTGCTGCCAGACTAGAACTTTAGCCCATATCAACCAGGGAGACTGAGGAATGGGGACAG
ATGGGTACACAGTGGGAGGAAACCCAAAAACTGTGTGAAGAATCTATGATCTAAGTGTCT
TGTTTGTGTGGGTGGGAAACTAGGTCCTGAAGGCAATAGCTACCCAGTGCCTGTCTACCA
TGTGGGTAGAAACCATAAAGCCTGCCTCCTGACATGGAGTTGTTGGTCCCAAATGGTGGC
TCTTAGAGGGGGAGGGGAGAGAGATGAGGGCTTACTGTGTGAGCCTGTGCACAGTGTAAT
TACACTCCTCAGCTGAACTCAGGTCCAAAGGAGCTGACAGGACAGGCTTGCTCGTAGGTC
TGAGCATAGCCCTAATGAAAGGATAGGCAGATGCTAGTGGGAGGGGCTCCCCTGGTAGCT
TCAGAGAAGAAGAGGTAAGGACTGGGAGGAGCAGGTAGGGCTTGAATAGCCTGGAATACC
CAGAGGACCTTTTAGGAGACCATCCACAAACCACAGTGCAGATTAACCTAGAATCTTAGC
TTGGCATAGTTAACTGACATTCAGCAGCTCCCAGGAGGTTCTGGTGAGGCGCTAGAGCCA
TGAAAGCCAATCCAAGGGAGGGGTGGATGTCGGACTTCAGGTGAGCCGGGAGCAGAGGAG
AACACTGACGGTGCAGGGCATGTGTAATCACTCCTACTTCATAGATGAAGAAAGGGGTGT
AAAGAGAGCCTGCACATTACTTAAGACTGTAGTTCATTGTGAGCAGAGCCTGAATTTAGA
CAGTTGATGTCCTCAGTCACTGGAATGTACCGCCTTAGGACAGCACACCCTGAACCCTAG
CATGATTTCTACGTCACCTGAAGACATGTGCTGCCTTAATTTTCTTGGGCGAAATGGAGG
GGAGAGTGATACCTAGCAGCTGCAGTCTACAGGAAGCTGTAGAGGCTTGAGGACTTCAGG
GTCACTACATCTGTGAGGCTCCACATAGTGCAGAAAGCTCCAGGCTTCCCACCTTCTTGC
TAGGTCAGAGGTAGATGCCATTTGGAGAGCTGAGAACCAGCTCTGGTTTCAGAGAGCTGA
GGAGAGGAGGGAGGGTGAGAGATGGAACCTAGGCAGGGGTAGCCTAACTTATCCAGGTGA
GAGCTGTGGGCTAGCACTTACAGAGCAAGCTGTAGCAGAGCAGACATGTGTCCTCAGCGT
TCATACGTGTACTCAGCTTGTCAGCCTAAGTGAGCAGTGATGGGCGTTTCCTTCCATCTG
AGGGCGCCCACTCGGAGTTCCTTTCTTGCTTCTTTGCCCATCACCTTGAAGCCCACACCA
GGGTGGTAGAGCCTGTGTGTACTTTGGGATAGGTCCAGAGGTACCAGCTCCCCCAGGCCA
CTCCAATACTGCAACTGGAGAGGCAAAGTCTTTCTGCTAACAGATTTCTTCCCTGCTGGA
CGCATAAGCAGGAGAGAAGTTTGTGGAGGAGAAGAAGGTCTTAGGTCTGTGTTCAAGAGG
GGCCTGCACTGATCAGAGCAGAGCCCCATGAAGGCAAAGGGTGCTTGCATAAGTGCTTCA
GTGGTGGAAGGGTCTATTGAGGAAGGGCGAGGGCAGAGGAATGGAGTCCCCGGGGAAGGA
CATGCTGAGTGTAGCATCCCTCAAGTCCCTGTCTGAAAGTCCCATGGTATGATCTGCAAA
AACAGGCATCTGGGCAGGCAGGCGCTGGGCACCTTGCCAGGGTTCAGGGTTTAGGACAGC
TAAACCCCGTTGTCAGCCCCCAAGGGAGAGCCTTCATGTCTTCTGAGCCTCATATGAGGC
TCACGCCTGCCTTTAGGAATGAATGTCTTCACCCGGGTCTTTGAACTAAACAATGTGTCC
CTAAAGCAGGGCCCATCTCACTGTGCTGTGCCGTGCCATTGAAGTCCTTAGGTACACTTT
AAGGTGTCTGTCAATGAACAGTCCTTCAGCACACACAGCCAAGGTCAGAAACATCTGGAC
TCAGATTCCAAGGAGGTGTGTCCTCAGAGCCTGCCTCTGTCTGACTGTAAAGTTTATACA
AGTGTAACCACCCTAGAGAGGGAGCACCCCTACTGCTGGGCCCATGCGATGTCGGATGGG
CGAGAAAAGGCCAAGGAGCAGGTGAATCGGCCCAAGATCTCATTATATTTGGACGTGACA
CAGGATTAAGAGCCGTGTTGATAGCCTTGGTTGGGGAGAGCAGGGGATCAGTGAACTGTA
CTCTCTCTCCCCTTGCCTCTCCAACTATGTTGTCCCTGAGCAGTGACCAGCACAGACAGT
ACCAGAAAGTAGTGACAACTTGGAGACACATTTGAAAATGAAGAAGAAAGCCTGCCAGTT
TGCTTCGGTGCCTGCCCGGGACTGTAAACACAGCGCAGCTTTCATGCTTATGCACACACA
GCCATTCGGCAGCTTCTCAGTGTCAGGGCCAGCTGAGAAGGGTGGGGTTGGGCAGGCTCT
GAAACCACCACACAGCTCAAGAATACAGACCTCGGTGGTTGGGTCCGCACTTTGTGCAGT
CGGGAGACTGTAAACAGGAGACATGAGTGTAAGTGGCGTGGAACAATGCTTTATCCTGTG
AAATAATGATAAAAGTGCAGTTCACTAGATCTGTGGACCCAGAGCCTAGTCAGTTATTTT
ACACCGTACGTAAATGTGCTTTTTCACATGACTGGCAATGAGGTTGTGTTCCCACCAGCA
TCCACACAAGCAGGCTGCTGGTGGGGATTTCTCAGCTCTAGTATAGGTTAGGAGACAGCC
ATGGCATATCTAGGAAGCTGAGTCTGTTGTAGTAAAAGCTTGGGTTTTTTGGAAGCAAGG
ACCATATGTGACACTGTGTGGTGGTCCCCATATTCTCTCATCTCCCTGTCTTCAGGGTTG
GAGACGCCACCCCACCGTCTTGGGCATGTGTTGCAGGGGACTCTTGGGAGGAAGATCAGG
GATGGAGGTTTATTTCATTTCTCATTCCAAATCCCTGAGCCCATCTCCGAGCCTGGCTCT
GCCACATGACATATGAAGCAGTTAGAGCCAGAGGTGCTGTCACTAACGAGTCACATGCAG
AGTCTCAGCCAGCCCTGGGTGGGTGCCCAGAACTCCTGACTGGGGAGTTCCCTTTCTGCT
GCACTGCCTGTGCCCTTGGAGGAAGAGGAGAAGGAGTTGGGGCTGGTCTATGCACAGCAG
GCCATGTAGGCTCATTCTTTGATCCTTCCATCTGGATCAGGGCTTGTTTGTCTAGACTGT
AGCCAGTAGGGCCTTGGACTGTGAGCATGGGGACCTTCCTGTGTCCAGGAAGAGCTGGTC
TTGCTAGGTTTCAGTACATACCACATGCTCAAATCGATGAGCAAGGTCTGAAGTATTGTG
GCCGGTCAGGAGATAGGTCTTCATGCTGCCTTTCTAGACTTGTCCCAGAGAGCGTTCAGG
TGCCTTGACCAGCTCCCCACCCCCATTGGCCTTCTAGCTGCTCCAACACTGACCAGGACC
AACCACGAGAGACCCTTGCTCTGAGAATCTTACCCTACGTAGGGTTCATAGGAACCTGAC
TGAGGGGTTTTCTCAGACTCATATTTTCCAGAGCTGGTCCTGTCAGAACTCTCCTGACGG
TTTGTTAAGCACAGACTTTTGTGGTCCCAGGGTATCTCGTACCTAGGTCTGAGTGGGGCC
TGAGTGTCTGCAATCCGGGAGGCTACCAGTTGTGTTTCTGGCTTTGGGTCACACTTGGAG
ACCTGTTGCCTTCAGCTCTGCTTTTTCTCTCCCATTATCAGAGGGGGAGGGGAGGGGGAG
GGGGAGGGCTGCTCATTCGATGAAACAAGAAACCTTGACTGTCAAGTGAATTTCAGGAAA
TTGAGTTGTTTTTCACTTTCAAATTGTGTGCACAAATGAAGGCCTTTCTTTAAGAAAGCC
TGAATATCCCTGGATGGGTCCTGAAAGGAAGGGAGGATCTTGGCTTTGTCTGTCACTCTG
GTGTCTCTGGGCTCAAGAGTTTTGAACTCTATGTGGAACTGGACAGAAGCATCACCATGA
CAACCTCTGATTAGCTCTTCATTCTGTATCCTTCAAAGACTAATGGCTCATGCATTCTCT
CTCAGCTCTATTCCTGAGTATATTCTGCCCCCCCCAGCCCCCCTTTTCCCCACTCCCTGC
TGTCACAGGAGTCACTGCTGCTTGGCATAGAGTGTCAGGGGGAATGTGGGCACAATCTTT
GAACTGTGCAGTAGCACTCCCTGGCCCATGGTGCTCTCATTTCTCAGTGGGGTTTGTGTA
GATGGAGCTGGGAGAGTTAGGGGTGGGGCTGGAGTAGAACTGCAGGGGAAAGGGGTTAGG
GTGGGGGAGGAATCAAGTGAAGCTAGCTCTAAAGAAACAAGGCCTGCCTTAGAGGAGGGC
AGGGAGGAGGGTGTTGGAGCATCTCTCTGGAACTGGCGTACCTGGCTGCTGTGTCCTGCT
TTTCCTCTGCTGTCTTCTTTGCCAGCTCCACTTCTAAGCCTTGGCATTCTTGTGTGTTCT
GTGAACTCATTCTCTCACTGGATAATCATCTACCTACCCTGACCACCTCACCCATTCTTG
TCTGGTTTAATTTTGGCTCTTACTATCATCTCAATCCAGCATATGTGAGACCAAACATGA
TTCTCAACTTGTCTAAATTCTCAAAATTTGACTGCTAACTGGTCCTTTTATTGTGGTCGT
CTAACCAGCCACCTACTTTTCTACTTACCATCTACCCACCCATTGCCCACATATCCATTT
ACCTATCTATACATTCAAACATCCATCCATCCATCCATCCATCCATCTGTCTATCCATCC
ATCTTCCCACCCATTTATGTCTTCATCAGTCCATACAGGTGCCCAAGTCAAAAGCCAGCC
TGACATCCATCAGCACTTTCTTACCGCCTTTGTAAGTGAGTCAGTGAAGCACAGGGTATA
CTGCAGTTATGAGCCAACTTACAACTCCAGAGTGACTTTTTTTTTTTTTTTTTTTTTTTT
TTTTTTTTTTTTGCTTATACAAGTCATAGATTGCTATGTTAGCTTTAGTGAGGAGTTAGA
ATTTAGCTTTGCCTGGACATTAAGAGACCCAGGTTCCCTGCTGGAACACTGATACCCTTT
GTATGTGGTCTCGAGGATGCTACTGAGAAGAAAGAGATAGAAAGATAGAGGTCCTTGAGG
GTAGCATTAGAGACTAGGTCACCTCTTTGATATCCTTTCCAAGGGCTTAGAGTTCAGGGT
AGTAGTCACATGAGTGACATGGGTGAGTACCAGTCATCTGTGGCACACTCCAGCTCTGTC
CTTCATGCCCCGCTGTTCCTGTCTCCAAACTGTCCTACATAGTCCTATCTATCTTTGCTG
CCATTACTCCGAATCAAGCCCTTTCATCCTCCCTGGGATACTACAATACCCTGGCATGGC
CTTCTGTCTCACTCTTGCTTATCTCTCTGAACCACAAACCTGGATACTCGGTCTGTCTGT
CTGTCTGTCTGTCTGGATCTCTGCCCTCTATGGCAGGCAAAGAAAGGTCCTCTGCTACTA
TCTAGAGATAAATGTTAACTCTCAGCTCCCTAAACCTGCAAATGTTACCTTACCTGACAG
GGTTTTAGTGTGAGTTCTGATGATAGGGAGAGTGTCCTGGGTTGCTTGGGAGAATGTGGT
ATGAAGTCATTAGCATCTTTAAAAGTGAGAGAAGACAGGAGAGCTGAAGAGCCTTAGGAT
GCCAGGCTGCTAATTTTGAAGCTGGAGGAAGGGACCATAAACCAAAGAACAGTGGTGACC
ACTTGAATTTGGGGCTGTTGAGGAAAGGCTCCTTCCCACAAGCCTCCAGCAGTCTTGCTG
ATGCTCAGTTTTAACTAGGTGAGACTCATTTTAGGCCCCTGACCTCCAGCATGGTATGAC
AGTAACTTGTGCTACCCCAAAACACTGAGTTGTCCCCCATCCCCAGTAGGAAATGAGCCT
ACACCTCACCCAGCAGAGCACTCCTAACCACTGTGAGCTCCGTGAGGCCCAGATTGGCTG
CTTTATCATCCTGCCCTGCAGGACTCATTCACCGAATCTCTTGTACTAATGAATTAGTGA
GAAAATGAGAAAGCAAAGTAGAAAGGGGAGAGAGAGAGAAGGGGAGAGGAGAGGGAAGCT
TAGGCATTGTGAAGGCTTCTGCTGCCACTAAAATTAACTGCACTGCGCTGTGGAAACTGC
ATGCATTCTGTGTGCGTGGTGGGGACATAGGTTTCTGTCCTCAGCTAGAAAACCTCAAGG
CCCTCTTGTGAGCCTGCCTTCTGCCCCAAGTCCAAAGGTGGTCAGTTGTTGTGAGTGAGG
TCTTTACTAGGTTCTGGGGTCCTAGAGATCTTGTTCTGGGCTTTCTTTCTATCCTGGCCT
CGTGAGAAGACAAAACTGGCAACAGAGAAAAGGACTGGGAGAGTTTCCAGGCTTGTGACA
GGTAGATCATTGGGAATTTCAGACAAGGAACTAGACAGAGGAGCCAGAAAGTAGTCCCAG
TGGCATTTGCTATTCCTAAGACACCAGCAAGTCCTGTTAGCCCACAGTTCCTGATTTCAG
CTCTGACAAATCCAAGTTGGGGTACCAACAGATACTCAGCCCTTGTTCTGACACTAACCT
GTAAATCACAGCCTAGAAGACCACAACATAAATCTGGTGTCTCCTAGGCAGGTTCAGAAC
GGGGGCCCTGCCTTTCCTCCAACCTTGTCCTCTTATAGCTTCTTGTGCATCTAACACAGG
AAAGGCACGCAAAACTCTTATTAAGGACGTGCATTATTTTACCCTGCCTCTACCTCTGAT
CCGCAGCTCTGGATCCTGGCTGCTGCCACTCCCTGCTCCCCAGCCCTCACATTCATGCCC
TCTCACCCCAGCATTGTCAGCTGGAATAGCATCTGGTTGTGCCAGGGCCTAATGTTCCAC
ATTACGGGAACATCTGCTGGCCAGGGATTCTGGAGTATGGGCCAGACATGGTCATACTCC
ATGGGCATTTCACAGTCAGCATGGGCCATTGCAGCCGAAGATGTACTGTTGGGTCTCTTT
CAAGGACATGATGTCACGGCCAACTGTGCTTTGCTGGCGAGACATCCTGGGTAGACAGGA
ATCATTGATAGCTGCTTGTGGAGAAAGGTGGCTTTCCTCCTCTGGTCCTCCGAGTCCTTG
TCCACTTGGCCTCAGCATACAGAGGTTCACAGCATACAGAGCTTTAGCATGTCTCCTAGC
TCCTAGAGGGCGTCACTGTATGAGCAGGATGCCACAGGCCAGTGTCGCTAGTGTGAATGC
CAAAGTGGCAAGAGCTAACTTCTGAGAGACCTAGAAGCTGGGGATGTCTTCTGCTGCCGG
AAGTCATGACTTGGACAGAGGAACCATGATGACATGAAGCCTGCCCCAGGCCGTCACACT
CAGGTTTCCTCTGAGCTTCTCAGTAGGTGGCCATTTAACTTCTGTCTCCCCAGTGGGGTC
ACCCCTCTCCTAAGGCCTGATTCCCAGAAGCCTCTAGTGGCAATCAAGGAATTAAGGTCA
GTGGTAACTCCAACGTGTATGGATTGTGGTGCTGTTCATAGAATTGTCTACGTTGGAACT
CATTTGTTCCCCTAACAGTACTGGGAGGCAGTATGTGGGCATTCACTCACTTCCCGATGG
GACACAGGTTCTCCTGTCTGTATACTCCCTGTACATAGGTCAGGTTGCTTTCCTGAAGGT
CTCTGCTGCTCTCTGACCTCCTGTGTTTCTGCATCGCTCTCCAGCCCACTGTACCTTTGT
CATATGCTCTTTGTTAAACCCCAAGTATGGTGTCCTGGGGCTCCCTCCTCCTTGCTCTTC
TTCATCACATCCTTTCCTTGGGAGACATGACTCATGGACTGGAAAGATGGCTCATCCATT
AAAGGCTAGGCTCGCAACCAAAAGACATGTTGTCTCACCACTCAATTGCTCAAGGGAAGC
AGGCCTGGCAAGGCCAGGTAGGGATAAGGACAACAGGTGTCATACCTAGGAACTGTGGTG
TGAGGCATACCGATTTTCAAGGTGGATGATATGGAGTCACCAAGCTCTATGTGTATTTGG
AAAGGATTTGCTCCTAGCTGAGAGAGATCTAGGAAGAGGCTGTGGCTGTGATGTCAGCAA
GAGCTTCTAGCTCTGATGGATGTCTGAAGGGAACCAAGCAGGACTTGATGCCACCCATGA
TGTAATGGGAGTGAATGACTCTCAGGGATCTAGCTGGGCTGAAACAGTGTGGGTTTAGTA
GGAGGGTCTGGGTGGATTCTAGGACTCCCACGTTGGACTTGGCTTTGGCCCCTCAAAGTG
GGAACATGTAGCAAAAAGCTGACCCTGGGGTTAACACAGAGAATGGCTGGAGGCCAAAGA
CTGGAGATGTCTACATGTCATTCTGTTATGTCCCTGAGCAGGGTGAGCTCATCCAAGGTG
AGTGGGCGGGTAGCCCAAGACAGGATGACTTCCAGAAGCTATAGCCAGTCAAGTGGGCAG
AGTCTAGGTTGGCTGGGGTTAGAATTGTTCTTCAGACTTGGCAGCCAAGAGGTTGTCGAT
GACCTTGATGAGTGTTGCTGCAGTGTAGAGGAGGGGCAGAGAGATGGTGGCCAGAGGACA
GCAGAGGGCTCTGTCCAGGAGCCGTCAGACCCAATCGGAACCAGTCAAGCCTGACACTCT
CTTCTTCCTCACTGCTTACCCTAGGGAGACTTAGTGATTCCTGAGTACCTCTCTGTGAAC
CTGTCCCTTCCCCTCTGCCAGCTGATCCCCACGACAAGGCTTTGACCTTGGCCTCTTCCA
GGACTCTGCCTCCATCGCCTTTCTGTTCCAAGTCTTTCCACAGTCACTTCTGAGCGAGCG
TCTCTCAGCTGGGCAAGCTGTGACCTCACTCCAGGTGCCAGCTTTGTGGGTGGCAGCTTC
TTGCTCTAGGTCTGGGCTGAGAGGGAGGTGGGCTATGGGGGGCAGCCTCAGAGCTGGTTT
GACCTCAACCCCACCTTCACGGAGAAATGAGCCTCACTGTGGTGGCTATGAGGCCAGACC
CCAGAATGGCAGCCAGGCTGGGAGGACAAGAAGAGGAGGCCTTCTACAGGGACCCCTGCC
CTGCAGTTCTTGCAGTGCCTTTGTGGACTACTCTTGGGGTGTTTTTCTAGGTGCGGGAGC
AAGCCTTCCTCACACAGGAAGACTCACCTTCTCTCCTTGTAAGCTCTTTGCTCTCTGCAA
GAGCCAGCTTCACAGCAGTCCATGCTAAATGTGCTCATGTGTGTGTGTGTGTGTGTGTGT
GTGTGTGTTGGGGGGGGGGGGCAGAGTGCGCTCTCAATACCTAATAGAAATAACTTAAGG
GAAGATGATTTATTTTAGCTCTCAGTTTCAGGGGCTTTGTGTCTGGTCAGGGAGGCACAG
GGGAGCAGCCCAGCTCACATTATGGTGCCTCAGAAGTACAGGGATCAGTGGGTGCCAGCA
CTCCATTAGTTTTCTCCTTTCCTCCTGCCCACCCACAGATAGTACTGCCCAGGTTCACGG
TGGCTCTTTCCTCCTATGTTAATCCTCTCTGATGATGCTCCCACCATCACCAGAGCAGGG
CGAGCTTATATTTAAAACTAGCCACTACAGAGGGGCATCTCAGTGTACACATCAGTTTTA
TATATACACCACACACACACACACACACACACACACACACACACACACACACCACTCACA
CACACACATGTGAGTGAGTGGTGTGTGTGTGTGTGAGTTTTGTGCCTGTGTTTACCTGCA
CACGTGGGATGTGTATGGTGTATCTGTATCTGATTGTGGCCCTCTCCTCCAGGTTGCCCT
GGCATGTGGGACAATATCACATGTTGGAAGCCTGCTCAAATAGGTGAGATGGTCCTTGTG
AGCTGCCCTGAGGTCTTCCGGATCTTCAACCCGGACCAAGGTAAGGAGAACTCAGAATCT
CTCCCAACTGTGCTGGTTTAACCTGCAATCCACACAGCCATGCCTCTTCCTGGAACTAAG
CTTTAAAAACTCAGCTGCCCCCCAGGTGGCAGCTGATAGCTGGCCGGCAGGATGGAATGG
TGCCCTTCATGCTGGTATAGGGAGAACATGGAGACACCACTTCTCCAGCACTTCACCTAG
TGCCAGGTCTGCATTGCCAGGTGTCTCTCAGGGCACGTGAGAGCAATCTGGGCTTAGGCA
CAGAGTCCATGGCAACACTATTGTCTACCCCACTGGGCACCTTCAGCAAGGCAGATTATC
ACTCAAATTGTTGGCCTGCCAGATGGCCATGTGACACAGTGGCTGTTTCCCCAGGTGGTC
TGTGAGGATAAAGCCAGGTCACCTATGGAGATGTATGTAGCACAGCACCTGGTGCATTTT
GCATATTTAATAGTAAAGTTAGCTGACATCATCATAGTTACCATGATGACGACATAGGCA
GAGATGTCTCAGAGGCCCGTCGGAAGATATGGATGGGACTGTATGACCAAACACCCTGTT
TTTTTGTTTTTGTTTTTTTTTTTTTGTTTTTTGTTTTTTTTTTTCTGAGACAGGGTTTGT
CTGTATAGCTCTGGCTGTCCTGGAACTCACTTTGTAGACCAGGCTGGCCTCGAACTCAGA
AATCCGCCTGCCTCTGCCTCCCGAGTGCTGGGATTAAAGGCGTGCACCACTATGCCCAGA
AAAACACCCTGGTTATAGTTAGGGTTTCTATTGCTGTGAAGAGACACCGTGACTACATTC
TTTAACCACTTGATGTGGGCAGATGCCCAACCCTCCAGCCTAGCAGCAGTCTGCTAGTCC
ACCAGCACACACACACATGCTAAGAAAGGGCCGTCTCTGGTCCTTGCTGCCCTCAGATGG
TCATGAGGATTTAGAGGAGGAGGAGAGAGGTCCTGCTCCACTAACCCAGGCTGTCTAAGA
GATGGCCTCAGACACCAAGGAAAGTAGCCTGTGACATGTAGATATAGGCTTCAGGGACAT
ATGTGAAGGCCTGGTGCCAGGAAACCAAAGCTGTCGACTGCAGACTTCTGTGGAACTCAC
ATGTCATGTCTGCTCATGGTCTCTGGTACCAGGGACCATGATGTCACTGTAGAGTTCCCG
GGACAAATTGGGATCCCATGAGTGGGTGCAGTGGCGAAGCTGTGATATTGGATCCAGAAA
TGTGACTAGGTTGGAAGAAGACAGGACCCCCATGGGCCTGACTTCATGGAGGGGATATCT
GGCCCTGCCTGTGAGGCCACCACCAGTGGCTTGCAGGGGGAGGGGAGAAAGAATAGTATG
CATTAGAGTCTGGAGCCTCCATCCTTGACTTTCTATCCAGAGCCCAGAGAAGGCAGGGTT
TATCTTGATACCCCACCTCTCCTTATCCCACATCTTACCCTCCTCCTGCTAGTTGGGTTT
CTGAATGCTCCCATCCTGAGGGCTCTGTGACGGAGAGCAGGCCAGGGGGTAAGCGCTGGA
GGAGGCTGTAAGCAGAGAGAGTGAATAGGGGGAAGATGGAGGCTGTCAGCGACAGGGCCT
GTGATTCAGCTCGCTCCTAAGATTGATTCCTCTGCACGGCAGCTTAATCACTTCCTCCAT
GTGCCCATTGCTTTACTTCAGTTAGTTATGGGAAGCTCGTGGCACATCCTCTCTTCGGCA
GGATTCCAGCCACAAACCCTTCCTTTCCTACAGCCGCAGTCACAAGAGCTGACAGGAAGG
AGGGTAAAATGATTTCCCTCAGCTGCTCCCGCCTCAGGGAGCAGGGATGTTATTTACACC
TGCCTCTTAATGGTTCATTAAAGCAGGGCCTTTAGCGCCTCTCTTCACAAGCTTGGTAGT
GAGACTTGCCCTCCCCACGGAAGCGACTGCTGTCTCATTTGCTCTCACCTTCCCAGGAAG
CTCACTCATGGTGCTGTTGGCCTCCCTGTGGTGCTGGCTTTCTGGGGGCCCTGGTCAGTG
CCTCCCCTTCCTCCTGTGCTGACCTGGAGGTGGAGTTAGATCTGCCCCTGCCCCTGCGAA
CTTGCTAGGTTGTAGCATGGGTTCCTCAGGCCTTTGGGACCCTACCTGGGGTTTCTCAGA
GTTGGGGCAAGGGGTGGCGCGAATAGCCTGTGAGAACAGATCTGACGTCAGTCCTGGTCA
CCTCTGCATTTCTACTCATGTTCTCTCTCTTTCTCTCTTTCTCTACATACAGTCTGGATG
ACAGAAACCATAGGTAAGAGGACCCCTGGGAGGGCAGACGGAGTTTCACTAGCCCCTCAG
AGCCCAGCCTGAGGATGCTCCTGGATGCTGGGATGATGGTGGGGCAGCAATCATAGAAGG
ATCATCAGGGATCAACTCCTTCCCTCCTCCCCAGAATTTGCCCATCCTGGAGGGGGTAGG
AGGGATGGAAGACACAGTGTTGGGCTTCAAGGCCCTTTCAAGCTGGGTCAGGTGTTTGAA
TCACCAATGGAGAGATTGGAAAACATCTGTTTGTGTGCATAGTGCATGCATGTTCCTATG
TGCAGGACAGCCCTGTTCTTGAGTTCACACAGACTCTTTCATCCCAGCAGCTACGAGGTG
GGAATGCACAAGGTAGATTATGCAGTCAGGACAGGAAGGAGGTCAGGGCAGACTTCCTGA
AGGAGGTAACACTTCAGCTTAGAAATGGGATTTTGAAAAGTCGAGAGGAAATGGGATTAA
CTTCTAGGCCATCTTTAGATAAATATAAAGGTTATGGAGTGGGGAGAAAACTGTCTACAG
ATAAACTCTTTGGGCTTTGGGTGTCCCTTTGGTGAAAAACAGACTTGGAGTAGAGGCAGG
ATTTGAACTTCAAAGAAAACTTCCAAGCCCCAGGCTTATTCACTCCATTTCCTCCCTCCA
TGAAGGCTCTCTGGTGGGGACCATTACCACACACCACTGTGAGCATCACAGCCATGCAGC
TGCTGCTCTGGTGAGACTGGAGCTGCCAGAGACAGTGAGCCAGAGGGAAGTGTGGCTCCC
GAGGTTCCGTCTCTTGATCCCCCGCCCACTCTCCACAGACTGGGCAGCCCTAGTCTTAGC
TGATGGGGCAACTGATAGGCAGGCACAGCATTCTGACTGACCCATGCTTGTGTTCGCAGG
GGATTCTGGCTTTGCTGATAGTAATTCCTTGGAGATCACAGGTGAGGGATGTGCTGGAGT
CACCTTGGGCTGGTGGGGTGGAGGGCAGCTGCTTTGTAGCGGGGCTTTCTCCTCCGTGTG
CTCTAGAGTGTGTACCTTCTCTGATAGAGCTGTGTGTTGTCTTCTTGGAAGATGGTGCCC
AAGTACCCAGAGAAAAGACTCCATCATGCCTGTAACCATGTGCTGTGGGGGAGTCATGGG
TATCTTGGGGCCTATCATGGACTGTAAGTGGGGAGCCTTTGTACTACAAGGCCTTTGGTG
GTTTTGAACTCCCCGTAGAAGTTCTCAGGGTTCAGCTTTGCACTTCAGTCAACTGGATGG
GGCCGAGCCATGCACCACTCTGAGCATCACAGCCCATCACCCACAGCCCTGGTGAGCCTG
GAGCTGCAAGAGGCAGGGTGTCAGGAGGATGTATGGCTTCCCTGTCCCAATCCAGCTCTC
TGCAGACTCAGTAAAGGGCAGATTCCGGGGTCTCACCGGAGTCTCTGATTTAGCCAGCTG
GGTGGAGGCCAGATGCTTGGCTACCATATCTAGACGTTATGGTGGGACACTATCAGGGAA
CGTGCTATGCTGCTATGATGATGCTGGAGCCAAACAGTCTAGCGAAAGAGATGCTGTCAT
TCAAGGTTTGGCAATCTGGAGAGCGCCCCATCTTCCGGAGATTTCTATCAGAACAATATT
CATAGAGCAATTTTGGGAACAAAAACGTTTATGTTTTTTCAAGTCTACTTCGTGTTATTA
AAATAAAGAGGGAAAATAACAGAAAAGAAATGGCTTTTCCCTCTAGGAAGCTTTTTTTTT
AAAAATTGATTTTCAAGTTTCTGTACCCTCTGTCTCTTTCTTCCTCTTACCTCTATGAGG
TGGGCACGTCGGAGTTTACTGAAGCCCAGGGAGGGCAGTGGCTCAGCCACTCTGACTCTC
AGTTGAGATGGGGGAGGCATTCAGACATTCTGAACTGTTCCGGGGACCTTGCAGGGAGGC
TGCCAGCAGCAGCTGGAGACATACTTTTCTGAAAAAGAGACAATCTGATGAAATTGCTAA
CAGTGACCCAGGCTGCTGCAGTCCCTTCTTGGCTTGTGTCACGGGTGTCAGAGAAGCTGC
AGAGACTCTCCCATTCTGGGTAGACTGTTCTTGTGGACAGGCTCTCTGCTCTATCATTCC
TCCCAGGAAGGGTATGTCCAACTCTCTGACACCTTCCAAGTCCACCAGCAGGAGTAGATG
CTGGTTAGAAAAGAGAGGGGGTAGCCAGGTGGTGGTGGTGCACGCCTTTAATCCCAGCAC
TCAGGAGGTAGAGCCAGGCAGATCCCTGAGTTCAAGGCCAGCCTGGTCTACAGAGTGAGA
TCCAGAAGAGCAAGGACTACTGTCTGGAAAAATGAGGAGTCTTTTCCTCTCTCTTTTGTT
CTGCACTGACCTATTGCCTCCTTGTAGAGCTTTCCAGAGACCACCTTGATCACAGAGGAC
AAGCAGTGTGTGCTCCAAACACCCTGTCCACCGAGGTCTCTTACCACACACTAGTCACTT
GCCCCTGAGACCCATAGACTGACTGTATCACACACTCCAGGATGAGGCTGTAGCATCTAC
ACTCTACCAAGTCCACAAGGTGCTACAACTGAAATTTGAAAAATCTTGATTTTTGTCTCT
GGAGATTTAAGATAACCCTGAATCCTGTTCCTTTCCATATGCCCTAAGAGATTGGTAGCT
CTTGGGCTGCCAGGTAGGGGCCATACTCAGGTGCTAGCAGGAAGAAAAGGCCTACTTGCT
ACGTGCTCTCTTGGACCTTAGTAGCTCTCACCAGCTCGGGAGAATGACGTGATGTCATTC
AAGGCCGAAGCAACCCACTTATGTGAAAAATAGCCTGCACTCTGCTTTGCAGGTAACAAG
CGCCTCTTTCAGTAGCTGTGACTGCTCCATCCCTCCAGCCTCCCACACAATGAACTTTAA
GTCAATCCAAAGAGAAGGAATGCACATTGGTGATGGGAGGCAGACGAAAACTCTGAAAGG
CAAAAATGAAACAACAAACAAAACTCCACTGAGTTTGTATCTTTGTAAGGCTGGCGGTAA
AATAGAGTATGCCTGGGCTTGCTAAAAAGCAATAAAGCCAGGGGATTCATTGGTGTGAGA
TGTTACAGCTGCTGGTAGACACCCAACAGTCACCCACAGAAGGAGGCCTTGAATATCCTG
AATGGCTTGTTAGGGACCCTGGGGTTTGGCTTGAGCATAGCATTTGTGACAAGTTTCTAG
GTGGTTTCTGCACATTGACATTTTGAGTAGTGCTGATCTAGGGTCCTGGGTGGGCTCCAG
ATCTTATTCTGTTCAGTGTTCAGGAATATTACAGGAGAGATACAGACATGCTGGATTCTC
AATTAAGGGATCAGGTCGCTCATTCACCTACTCTCCATCTCCCTTGCCATTAGTGAAGGA
CACATGCCAATCTTCGGCAATCACTCCATCTCATGCCTTCTAGCTTGAGCCACCCCGTTG
AACACATGGACTTTCAGGAAGTCCCACTATGAAATCATTTTCAGGGTCATTTTGAGCCAT
TCACACGCCTTGCCTAGTTTTCTGTTCTCTGCAGACATGGGGGTCGTGGGCCGGAACTGC
ACTGAGGATGGCTGGTCGGAGCCCTTCCCCCATTACTTCGATGCTTGTGGGTTTGATGAC
TATGAGCCCGAGTCTGGGGATCAGGTAAGTAAGGTGATGGCTTAGTTCTGAAGAGCTCAG
GGCTGTGGGAAGCACTCATGAGTGCCTGCCTGCTGTATACTGAGCCTGGGGCATAGAGGG
TAGGATGTTGTTCATTCACCCTGTTGGGTTCTGTCCCCACAAGTTGCCCAAGTACCCTCA
ACCATGGCTACTTGTTCAGGACACTGTCCTCCAGATAGCCCAGAAACTGATGACTTAATT
CTGGGTTTAGCAGGGAGCTTCTTCAACCTGTATTCAGGCTAGGGCTGTGTTCAGGTCTGA
TTGATCAGTGCCCTGCCTTCAGTACATTCTGAAAAGGTTTAGAGTACTGACCCTATACAG
AGAGGAACAGGCATCCAGCCAGGAGTGGAGTGATGGCAGAGATGGGGGAGATGTTGGGCC
CTAGGGCCTGGTCTGGGACACTGGGTGTGGGCCCTAGGGTGGCAGTGACTGGTCCCAAGC
AGAGCCCTGCATGTCCTGTGCCCTGCTCCAGGATTATTACTACCTGTCGGTGAAGGCCCT
CTACACAGTCGGCTACAGCACCTCCCTCGTCACCCTCACCACTGCCATGGTCATCTTGTG
CCGCTTCCGGTGAGAGCCCAGTAGAGTTAGAGCCAGAATTGTCCATCCCATCATCCCTGG
AAAGTCCCTTGGAAGGCAGACCCTGTCCCTAGTAGAGCAGATGGGAAGGTGGCCTGAGAG
GGCAGCTGTATGGGACCACACAGTCAGACAATCCCTTCCAGAATTTCCTTTGCTTGCTTG
CTCTAATCTTCCTGGTTTAGGTAGAGAGGCTATAGGAGGGAGAAGTCTGGCCAGTGGATG
ACCAGGGTGGGGAAGGCAGAGGGTTATCGAGGTGGGAGAAGAGGGTAGTCTGGGAGAGGG
ACCCCATTAAGACAAACCATGAGTAGGCCCAGACCAGCCCCACCCTGAGGGTTCGAAGTA
CTGGGAACTCATGGCCTTCCCATCCTGGTCCATGTAGGAAGCTGCACTGTACCCGTAACT
TCATCCACATGAACCTGTTTGTATCCTTCATGCTGAGAGCTATCTCTGTCTTCATCAAAG
ACTGGATCTTGTATGCCGAGCAGGACAGCAGTCATTGCTTCGTTTCCACCGTAAGTGAGT
GAAGCAACTCAGTACCCCAGGACTCTGTCCTGATAATACCCTACAGGGAATGTGTTTATG
CAGGTGAAGGTCTTATCCTAAGTCTTGTGAAAGTTCAGGAGTTACAGAGTGGTTACCATA
GCCAGTATATAACCCCACTCCAATACAAAACACAGCCAGGCCCTTAGCCTCGTTCTTGGG
CCAGGAGGGCTAGGTGAGAATGAGGCTCAGATAGGGATAAGCTAGTCCCTTGGCATGCTA
CCAGTCATGTGGCATTTTGTGTGCCAGCTGCCCAGGGTCTTTGTCAGTGCCTTCCCAAGC
ACAGATGTGTGAAGGAGGTATATGCAGAAGACTGGCTTTTGATACGCTGGGATAAGAACA
GACTAGCCTCGGGGGCTTCATTAGAAGGACATGTTTGGAGGATCTGATTGAGAAGAGATT
TTCCATGGCTAAGGTATGTGTCTCCACCTTCGATGTGTCCAGATCCTCGTTTTGTAAGCA
GTCTCCTGTGGGGGAATGCCTACAGTTTTAGGCTTTGAGATACCTGAAGCTGGGTATGCC
AGTGCTGACAGGCCTCAGGATTTCCCTTCATCCTGTAGAGCTGCACTTCAGGATTTACCT
GGGGACAGGGCAGGGAGCTCAGCTTTCTTCTCTGGCTGCCTCTGTAGGTGGAATGCAAAG
CTGTCATGGTTTTCTTTCACTACTGCGTGGTGTCCAACTACTTCTGGCTGTTCATTGAAG
GCCTATACCTCTTTACACTGCTGGTGGAGACCTTCTTCCCTGAGAGGAGATATTTCTACT
GGTATACCATCATTGGCTGGGGTAGGTCACTGCCTGGGTCTGGATGGGCTCAGGCCACTT
GGTCACCTGTGTCCTTGGTCCTAGCTTAGGAGGCATTGGATAATAGAGCCCATACGAGGC
TGTGAGCTTCTTGTTTCCTAGAACCCTCACTTTTTAACTTTCTTTTTGTGGGACCCCCAT
TATACTTAGGAATCATGTTAGGAGACAAGATGGTCTGAAGCTGGAGGAGACAGAAAGTAT
GGGAAGAAGCTGGACTATGAGGAATAATAGGATCCCCAGGAACCCCAAGGCTAAGAGTAT
CCTGGGCAAATGGGGCTTCCTTTTCTTGCCCTCCAGGGACACCTACTGTGTGTGTAACTG
TGTGGGCTGTGCTGAGGCTCTACTTTGATGATGCGGGGTAAGTACAACCAGTGAATCAGG
CTGTAGTAGAGTCTATTGTATGCATGGGCTTCAGTGTCTGCCTGGCTTCATGTGAACCCC
CCAATGTGTTGATCTGACCAAAGTGCAGCCTTGGGTACCACCTGAGTCCTCACCCCATGG
ATCAGTCCTGTCTCAGCTCCAGACCAAAGCTTGCCCTCAGGCCCTTCTCCAGCCCTTACT
CTTCGTGGTTAGCCTTGTCTTAATTGACAATCCAGCAGGAGAATGGGTACATTTCTGAGC
TCATCTACTTTGGGGCAAATTTGGTGAAGCTCTGAACATCTGGTATCGTTTGGAGGTCAG
GAGAAGGATGTTGAGTGTGAGGTCACTCTCAACCCCAAGGACCCCGGATCCGAATGGGAG
ATATGTCATTTCCTACGATCTCACTATGACCCTGATTCTTGGACTACAGTCTCTGCCATG
ACAGGAACAGAGAAAAAGCAGGCCTTGGGTGAAGGGTCTTCTAGCCAGACTACCTCAACC
TCCAGATTTCTCTGGTCAGGGGTACACAGAGGGTGAGAAGGGCAGGCACCCAGCTAGTCA
TGTGCTGCTCTGCGGGGTCTGTTATGATTTCTCCTCTTTGCCCATCTTTCAGATGCTGGG
ATATGAATGACAGCACAGCTCTGTGGTGGGTGATCAAAGGCCCTGTAGTTGGCTCTATAA
TGGTGAGTGTCTTTGGGGCAAAGGGGGGTGGGCAGAGCAGGCAGAGAGTATAGAGAGAAG
GGAAAGAAAGGGTCTTTGTCACAGCTGTATTATATTCTGTAGCACTGGCACACAAATTAT
TCAGTTACTCTAGTGTTGGATAAGCCTATTATTCTATTTTTAATCCTCATGGAAGGTGCA
ATCCTTATGGAAGCTGCTACTAGGAATAATTTCATGAATATTTATGAGCATTTGTAAGAT
TTTTTTTTTCTTTAAAACGGATCTCTAGAGGCGGAATTGCTGGTCAAATGGATATAGATT
TAACATTTCAGATATTTTAGCATTTTGTAAATGTGCTTTAACAGTTTACATCTCCTCTGG
AAAGGTGACTCCATCCCCCAGTCACTCCCTGTACTCCCAGTACCATCATTTGATGGTGTA
TGGTCCTGTGGAGGGGGAGGGAGGCTCCTGAAGAGCATGTCTGTTCCTCTGTGTTGGATG
TGGGTTTAAGCACTTAGGCTAAACAGCATTTTGGTGGCTTATGCTTATGTCATTCTTGTG
AACTTTTGTTCTGTCCTCTAGCAGATTGTCTTTTTGATCAGGCAAAGAGCAGTGACTTCT
CTTCTATACTTTGTCATGTTCCTGGCCAGCATGACTCCCTGCCCTGGGATCCTTGGGCTT
CCCCTCTCTGATTGTCGGCCTTATTTCTTGTTTATGGAGGATTCCCATCAGCGTGAGCTA
TACAAATCTCGTAATTGCTTCACAGCATTGTTGTGGTGTAGGTTAACAAGATGTATCTTT
AAGAAAGGTTCTATTAAATCTCTGTCTTTACTAAAATGCTATATATATATTTTTTACATT
TCTATTTTTGATGGCTGCAAATTTCCCATTCTCAGTCACTTTACATAAACGTATAGGTTG
AAAAGTTATCATTGTGGACTGGAGACCTTCACTTTCATACTACTAATATGCTTGCCCAGG
GGACTGTGCCAGCTACTGTGACCCTGTATGTTTTACCAGGTTATATACAAATTTCTCATT
TGTTCTGTTGAATTTTTTTTTTTTTTTTTGCACATCCACTTAGTTAGGTAGACTTTTGGA
CAGGAAGTGACTTGACTTTTAACTCATAAGAAAAGGTCTGGTGAAGATCTGCGTTGAATT
ATATACCAATTTGGAGGAAAATCGATTGTCTCCAAGAATATAGCAAAACACCCTGTCTGT
CCAGGTTTTCTTTGCTTCCTCTGAGATATTCTCCAGCCTGGGCACTGATTGAGTCTAGGG
TTCTTTCCTGCCCTGTATCATCTGGTGGGTTATTGGGGCCATCCAGGGAAGAGATCAGCT
TTTGTGGCTTCTTGGCTTAGTTACATTTTTGAATTCTCTCAAGAGTTTAATCCCCTTTTT
ATTTGGTTCACATGGGGTTTCTACATAGCAAATTATGCAACCTGTAAATGAAAACAGCCT
TTTGCCCATCTTTCCCAATGTTTGTTCCTTTTATTCCTTGTTTTTATGGAGGACAATGTT
GGCTCTGGTTTTTGGCAGTTGCCTTGCATGCAATTGGGCAAGTTTCTTTTCCTGGTTGGC
TTTTGTGTGTGTTATAAAACCAAGCACGGGTACTTCATTTTATCAGACATGCTGAAGAGA
TCATGCTGTTATGACAGAATAGCACAAATGTACTATTTTGGTTTTTCTCTAGTGCTGTGG
ATATATTCACCTGACTTTGAGCATGTGTGGTTGTGTCTTTGCGATAAATCGCTAGGAATA
AGATTCTGGGACACAGACTCTGGGCGCTTACTGTTCACATGGCTATGGCCAGGGAGCAAG
AGGCATCCTTCCTGTGTTCCCACCTCTGTGCTGATGTCTCTATTACTAATTGCTTGCCAG
TCTCTCAGGGATGGTGGAGCCTGTTCTTCTCATTGACATAGAAGGCATAGCAGAGCGTTT
CTTTGTATTCTAAGGGTGAGATCTTTGTGGGCATGATCCACCTGCTCTTTCCATGTACCA
CCAATTTCTTCTGTTCCTTAAAGGTTCTTCACTATTCACCAGGTGTATTAAATGTCTGTG
TGGGCTTAGTCTTGCATTCCTGCATGGCTTTTGTTTTGTTTTGCCTTTTGAAATAGGGTC
ACACTACATAGCCAAGGTTAGCCACAAACTCATGGTCTTCCTTTTCCTACCCCCTTCTTT
GTCTGTATCTGTCCCCACCCCCCCCCCTCTCTCTCTCTGTGTGTGTGTGTGTGTGTGTGT
GTGTGTGTGGGTCCGAGACCAATCTCTAGTGTTACTCTTCAGAATTCTGCCTATTTGGAT
TTTTTCTTTTTTTGGAAGGGTTTCTCACTGGCTTGGAATCCAGTCCAGGATCTGCCTGTC
TCTGCCTCTTCAGCCCGGGGTTTCTAAGTACACGCTGCCATACCTATCTTTTCCCCATTT
CTTAGCCTGAGTCACCAGGAATCACACTCAGTCCTCGCCCTTGGGAGGCTTTACTGGCTG
AGCTAGCCCTGTGTCCTCTTTTTGTTTGGTTTTTGAAGCAGGATCTTTGAGACTTTGTGC
TTGTATGCTCTGAAATAATTCCACGTCTGGGAAGCCGCCTTTTGCTTACACGTTTGTAAG
GTGACCTAGGCCTGGTGCACAGGCTGTGGACGACAGTTAAGCGTCCTGATGATGCCATTG
CTCTTCTTGCTTTCCCCCTTAGAGGCTGGCTTTCCTTTAGGGAAGCTGATCCTGTTCTTG
CTCAGTTTAGTTTTCTGGGTTTGGTCAACGGTCTCTCGTGATTTGAAATAGTCTGTTTAT
CTCTTGTCTTGTCCTCTTCCTCACCCCTAGATATTTAATTGTACTTTCTCCTTGGCAATA
TTTGCTGAGTTAATTCCAACATTAATTAGACAGCGGCAGAAGCAGGAACAAGCATGGTAG
GGCAGGGGTGTGCTTTGTTGTTCTAACTGATCCAGGAAACAAAGAAAAAAAGCAAACAGG
AGCTTTTCTGAGTAAGCCTGCTATGGTTTCCAGTTTCCTTATCGTGACTTTTTACCTTCA
TCAGTTTCTTTCTTAGACTCAACTTGAAGGCAATCCTTCCGATCATTCCTCGGCTTTTGG
TTGCTTAGTTGTTTTTAGTAGCTGTTATTGTTTTTTAAAGAATCGTGTTGTTCTTTTCTT
GAGGGCGACTTTGGCTCTGGCCCAGAGATGTGGCTGTGCCGTGCAGTCTTCTTGTTATGC
CTCCTTTGCATTTATTTGCAGCCCTCCCTCCCTCCTCCTTTCTCAGTGCACAGGCAGCTT
CCCACTTTGTTTGGGAAAGCATCTGTCCCTGATGGCACACGCTGCTGTTGCTGTTCCCAG
GCAGCCCTCTAATTAGGAATGCTGTGGCTGCTTTCCTGTATTCCACTACTCTGAACATGA
ACTTTCTCTCCCCACCCCACCCCACCTCTTTATCTCTGAGGCAAGGTCTTGCTATATATA
CAAGGCTTCCCTGGAATGCCCTATCCTCCTGCTTTGGCCTTGAGAGTGCTGGGATTACAG
ACCTGCATCAGCACCACCGGGCTGGGCTTGGGGTCACCTGTGTGACACCTCTTCTCCATC
ACCTTTCTCTTTCTGCTTCAGAAAGTGCTCGCCCCCTGGCTTACTCTCCGTGCTCTCTAT
TTCCAGGTTTTTGTGTAGAATTATTATTATTATTATGTTGGATGTTTTCCTTCATTTGAA
TGACTCAGTGAGAAGCAGAGAAGTCTGCAAGGGAAGTTGCGTGGCTAGAGAGGGTCCTGT
TAGGGAGTCCCAGGCTGGGCGGAGATTTGAGTCTGTCTTTCTTTCACTCCCTAGGTTAAC
TTTGTGCTTTTCATCGGCATCATCATCATCCTTGTGCAGAAGCTGCAGTCCCCAGACATG
GGAGGCAATGAGTCGAGCATCTACTTGTAAGTATGCCATGCGGATATGGGACTGCCACAG
CCGTTTCCGACCACATGGCCTGCACGCAGGTCACAGGCAGGACAAAGCTTGAACTTTGCT
GGCAGGTTGACCTAGCATGGGCAATTGCAAGATTTCTTCCTGATTAAAGTGCCTGTGAAC
TACAACTGCCCTGCCAGGCCTGAGCCAACGCAGAGCGCCTCAGCTCCATGGACATTGCAT
GGAAAGGGAAAGAGAGAAAGGGAGACAGAACCTCTACAATGGCAGGAAAATTATTGGAGA
GCCCCAGATTCCCTGGGGTAGCTAAGGCCTTGGTTGTTTGGAAGCTGGCTTTCCTTTGTG
GAAGCTGATTCTGAGAAGATGAGCAGATGGAGGCGTGGCTGTGATAGGACACACCCCACA
TCCATGGGCGGAAGCTTCTAAGTGCCTGGCAGTCAGCAGGGGGACTTTCTCCTTGGTTAT
ACACTGCATGGGGATTCTCTTTCTGGTACCTTGCCTCAGGACAGCCCTGTCCACCTCTGT
ATCTGTGTGGTTTTTCTGCCTCAACACCTTCTGTCCCTATCAGAGGAACATCAGCTCTGT
GATTGCTACTGAGTTCAAGGCTTCCGCTGCGTTTATAGACATTTGTGTTCCAAGAACCAG
CTTTTCAGTGGCTACCCTAAAAACACATGACTACCTCAATCCCAGCCCTGTCCTGTTCTG
AAATCAGACAGAGCTCCTGCTGCCTCACCTTCGGGGCTCAGGAATGGGTTATGGGGTATG
GAGATACATCTCCACACTGATGCCAAAGAGAAAGGTCATGGGGCTCTGTAAGGTGAATCT
GAAGGGTGTAGCAGCCAAGGATAGCTGAGAGGTGTGAGATTCTCACAGCATCACTGGGGT
CTTCCTTAGAGATCCACCCTCAGGCTCACAACCTTCATGGCTTCCCTGAGAAAAAGGAGG
AGGATCATAGAGAGAGTGAAGCAGAGGGTTCTACTAGCCATTCTCTTAGGGAGAGAAAGA
GCTCTGCAAAGAGACTGAGTGCCAGGTCCTCCTCCAGGCTCCTTTGACGGGGAATGAAAC
TGCCTTTCGTCCTTCTAGACTGCAGGGTACCACCTCTTCTCCTATGCTGGTGGTTAGCAC
AGTGCTTTTATTATATAACACATGTTCTCTGCCTCTGCAATAATGGCACAACATTGAAAA
AGGACAACATTGTGGTTTTTTCGCTGCCCATCCCCATCCCTGTTTCATGTTTTTGTTATT
TATTTATCCGCTTATTTATTTATTTGCCAACTCTTTATTTGTTCATTTTTTCATGTTTTG
CCAGTTATCTATTTATTATCTTAACCAACCCTCACTTCTGTATCTGTGATGTAACAGGAA
GTTAACATGGGATATAAGCCATGACATCTTGGTAGGGCAACGGTTCTGTTGTTCCTTGCC
CTGCACTAGAGAGATAACCTTGTCCCAGAGTCACAAAACAGGCCTCTTGTTCCCCTCTCC
TGCCTCCCTGTCTAGTGTAGGAAGCTGAAGTCATGCCTTTATGTCTGGCCTCAGTTTCTC
CTGCTTGCCTGTGAACTGGCTCCCCTACTGACTGTCACCTCTTTGCAATTGGGACTGTCG
AGAAGCTAAGTTAGCCTCATTCTCTCCTGAGCACTGCCAACCTTTCTTTGTCTCCTCCCC
TTCCTGGTAGGATTTGGGTCTTCTAAGGCTTCTGAGCCATCTTCTTTGGGCTCAATGGAA
AGATTCCTCCAGCTTCTCCCTACTTTGCCTATGTAGAGATATGCATGGGAGCTCAGCCTT
AGTAAATAAAGATGCTCTGGGAAGTCTAATCATATTTGCCATCTCAAATGCCCTGTCCCA
GACAGCAACACTTACTCCTGGCCTAATGGGTCCCTTCCTAATGCATGGATAAGAACCACT
TGTGATTAGCACATGGTTTATATATTTGATGTTTTCCAGAACAATAAAGAAGCAGCTAGT
TGGTTTACTCTTTAATGTAAAAACTGTACAGGCTTAGCCAGGGCTATTTGGTAGAGAAAA
CCAAACCTATGATAATCTCCAAAGACTAAAAACTCAGGTGGATGATGTCTGTAAGCTAGG
GAAAGGCTAAGGCTAGACCAGGGATCAGCTTGCACCTGTTGGATTCAGCCATATGTCTGG
TGTCACCAGGTTCAAGGATACCATGTCAATCCTGGCGACAAAGCCTCCGAGAGCTGCAGA
GCATGTAAAAGCACTTGCACACAGTTGATGCTCACAGACAGTACAGAGCCATGGCAAGCT
GGGCAAGCCATCACCAAGTAGAAGCCTCTTTTACAGCAGAGGGCATAGTGTCCCATGAAG
CTTGGTGAATCCTGCAGGAAGGAGCTAGGCTGTGGTTACAGTGCAAGCAGTGGGCACCAG
AGCTGGCTTGTGTTGTCCTTCCCTCATAGACTAGATGCCCCCCCTTCCTTAATATAGAAG
TACTCCACTCCAAGGGCTTTAGGGGATCTGGCTCTAAGGGGAGGCTCCTGCACTGGGGAA
GAGGGAGAACCTAGGGTGGGCTTGGTGGGAGATTCCAGGGCTGTGCCTGGGGCCCCAGAT
GTGTGTATTCTTCTGTAAAGCCCTTCCTGGTCTGCCCACAATAGCTCTCTGGTTTTTTCC
TCTGTTTCCAGAACAAATTTAAGACTGAGAGTCCCCAAGAAAGCCCGAGAGGACCCCCTG
CCTGTGCCCTCAGACCAGCATTCACCCCCTTTCCTGTAGGTTGGTTCCAGCCATTCAGAT
GCTAAGGGTTTGTTCACTGTCAACCAATGTGCTCCTGACTCAGCCTTGAAGGACCTGCTG
GAAATGGGGCCTTGCCAAGGGCGGGGTGGGGAGACTGGGCCTGCTTTAGGGTCAGCAGGG
CCTCAGATTAGGGCTGTGTAAGCATTCGGTTCTGGGCTGGGCAGAGTTAGCTTGTTTTGG
CCTGAAGCCAGGCACAGCTCCCTGACTCTGGAGGGTGGAGGGGAACGAGGTTTTCTGGAA
GACTCAGAGTGAGAAAGGAGTGGCTCAGGCCAGTCACAGAGTACCTTGGCTTCGTTCTCA
TTGCCATGACCTGCTCTACTCTTAGAGACGGGCGTTGGTATCTACCTCTTAGGTCTGAGG
TGGGGCCAGGAAACCTATGTGTAACCTTCTTAGGGATTCCTCCATCACATCCTTGGACAG
GCTCTGTGTTGCATGGTAGGCTTTCAGTCAGGATGTCCAGCAAGAGGCTTTGCCTACAGG
TCTAGTCTCTGCCTTCTAGTCCCTGCACCCCATAATGCCCACCCTGTTAAGGAACATCTG
CCCCCAGAGCTCTGTCAGGGATGATTTAGGGAACTTGTCATCCAAAAAAAACCAACCAAC
CTAATAATAATAATAATAATAATAGTAATAATAATAATAAACCCTGGAAAAGAAAACTGC
CCACTAAGTCAGGGGTCACAAAAAATTGAGCCTGGTATGGACCCCCTCAGGGAACCCAGG
TTCATTCTGCCTACGCGAGGAGGAGGAAGTGGTGTTGAACCATACCCCAGCAGGGATGCT
ATTTCTGAGAACTGCTTCCTGCAGACCGGGCAGAGTTGCAGGGAAGAGTAGTTAGCATCA
GAAAACTACCACGTTCTATAGACTGCCAAGGAAGCACTATTACATGAATTCCTAGGGTCC
AAGGTGGAGAAGATGGGAATGCTCTCTGCACAGGCAAGGGCAGTGTCTGTATACTCTCCT
ATAGGATGTTTCCTGGGGCTGCAGTCCAGCCAGGTCTTTACATAAAAGGCTCTGTAGAAA
CCGTGTGCCAAATCACTGGGAATAGACGTGAGAGCCGAGACCCTGGAATAAATAGCCTTG
ACCTTCTTGCAGATGAAGAGAAGCCATGCCAGAGCTGGGTGGGCCTGGAAGCTGAGGCTC
CCTCATCTTCAGATGAGCCTCTGCGTCAGCCACTAGCCAAATTCCCACAGGCCAGCAACT
CCCACTGACCAGCAGAGGTCTCTGTCTTGAGTCTCCCATGCTTCCTTGGACTCAGGGTGG
CCCTCCAGGCTGACCTACGTGATCTCTAGGTGACACCGTGCTCCCTTCTTGCTTAGTTGT
CCTTCGAGTTCCATGCTCACCTTTCCCACGCTCCAGGTCAGCTCTTCTGCCCCTGGGCAT
CTTGTTGCTTGTCAGCGAGTCTGTTTGTAAGTCACTGCAGGCCAGGGTCAGGGTCTTGGG
AGAGGGCCTCTTCCCCTCTTTCTCTGGAGACAGTCTCCCCTGAGATCCCTCTGGATGTCA
CCCTTGCTTTTGTTGCTCCTTTAGGTGACCTTCCTGTCCCATTCCAGTGAACTTCTCATT
AAACTGTCCTTTCGCTATTTTCAAGATAATTTAAAGGAAAATCAGAGGAGCCCATTCTTA
CTATAAGATGTCATGGATTCCCCAAAGGGAGGGACACGGGAAGTGTTGGGGGAAGGGGAG
AGGTCTTAGAGGAGAAAGGCTAAAGCTTAGAATTCAAGGTGGCACTAGTTGAGCAACAGA
TATGCAGATGTGCAGTAACTCAGACTGGTCTTGGCTCTGGTGTCACACACACACACACAC
ACACACACTCACACACACACACACACACACACACACACACACACACACACACACACACAC
ACCAATCCCTTGTCATTCACAAGAAACTTCTGAGATCCATGAATACCTTACAATAGGGCT
TCCTCAGTCCATTCCCAGACTGTGATTGAAATGCAGCTCCTGAGCTGGTGGGTCAGTAGG
CCAAGGAGGCATGTAGTCAAGTACTGTTCCTGCTGCTGGGCTAGGGACTCCTTGAGTAGC
AAGGTATTGAATAACACCTACAAAATGGGCCTCCAGCATCCACCAGCTTATAGGTGATAT
GAAATGAAAGATGCCGTCTATTGAATGAGCACCACAAGCTTGGAAGGAAACAGCCTGCTG
GGCAGACTGCAGTTTGCTTGGCTTATCTGGAAATTAGCAATATGTGCTCTTGCCTCAGCA
GAATAACATGTCCCCAGACACTAGTTGTCTTTAGATCCACTCTCAGCTGGAGTCAGACAG
CAGCATGTCTTTGGATGTCCAGTACCTAACTGCGTCTGCATATTTGTCCTCATTGGCATC
TAACACCTGATTATGCATTCACTAGGCAGTATGAGGTGCCTCAGTTATCTCTGCATGGAG
ATTGTTATCTAAGCTGACAAAATTCTTGATCTCCGGTAGGGAAACTAGTGTCCCTGGGTT
ATGCCAGCTCAAGCCTGAGCAGGACCAGAAAGAATCAGCAGAAGCAGGAGGAGTATGTCT
AGATGCCTGTAACTGAAGGCAGTAGGATGCACAGCCAGCCTGGGCCCTGTGCTGCCTCCT
CAAAGCAATGTGTGTCCTCAGGCTTTTGCTCTTCATTCCTGTTCATATACCTGGATGGAG
CAGTCTAGCTGAGCATTGTCCTATGGCACTCTGCAAATGGCCTGTGTTTCTGTGTCCAGC
ATCACCACTAGCCATATGTGACTAGTAAGCCCTGATACCGTGACTAGAATGATCGAGGAA
GTAGAGTTTTCTTTCTATTGGATTTTGATTAATTTTCATTTGAATAGCCACTTAGGATAG
TGGCTACCTTAATAGGTAAGTAGAGGTCTAGACTAATGATCAGCCCATTAAGCCCGGCTT
GCCCCTGCTCTCCTGGCTTACACTGAGAGGAGGTTGGAGTGAGGCGAGGAGAGATAGTCA
CAACACATGTGGTGATCCTTGCTATCAAGCCCGGAAGTCTATCTCCTCATGCCAGCCATG
TGTGAGATCTACATTGTGAGTGTCCAGTTATTCATCTTACTGGGTGACCTTGGCAAAGCG
ATGTTCTAAGTCTGGGGCTGATACCAGAGGTAGCCTCTGGCTTCCTGTCTGAATCCTATC
TCAGGCCTCATCTCTCCTGAACATATCTACTTTTACTATCTACTTGCCTATTAGTGGCTC
CAGTGTGTGTTTATGTGTGTTTGTGTGTGTTTGTGTGTGTGTGTATTACAACCATGTACA
CACATGTATACTTATGGAAATACATTCCCTTGTCCAAAGCTGACTGTTTTATTCCTTGGC
TTCCCCATCTTACTCTGGTTGACGTCCTTAGCTTGTCACCATCTCCTCACTTCTCTGCCC
TCCCCATGCCCTGTGAATTGAGTCTTGCCAAGTCCTACTGCAGTTTCTTCATTGCCCAAT
GTCCCCAGCTGACAGAAGTGCTAATCTTGTCACACCCAGCAGCTGCGTGCAGAAATGCTA
CTGCAAGCCACAGCGGGCTCAGCAGCACTCTTGCAAGATGTCAGAACTATCCACCATTAC
TCTGTAAGTGTGTGTGGCCGTGGCTGTGGCCGGGTGTCCTGGAGGGTTGGGGGATTTGCA
TGTTGCTGTTGTCGCCACTGCCTGGTGCTTGTGTTCTGCTGGGCTGGAGGAGTGTGGAGA
GCCTCCCCGAGCCTCCCAGCCTACCCAATTCCTGGCTGTTGCATGTTGATATGTGCCTTG
TGAGTTCCTTGCAGTCTTGTGGGTGGGGCTGAAGGGCATGTGGGTATTGGAGCTGTGGCC
TCGCAGGGACATCTTGACCTGGCTGCTACTGATGCCTACCTACCTCGCTCCACCGTCAGC
AGTTAGTGGCCCCCACTTCTCTGGGCTTTAGTCTTGGCAGCTGCAAAACTGTAAAAGCTC
AGAGCTGGGATGAACTCACCATGTGCTGAGCACGTTGTGTGCAGCTTGGCTAAAGCTCAG
TCTCCACAGGGCTCCTATAAGGTGGCTCCTTATGCAGTCTCCATTCTATAGATGAGAAAC
TGGAGCTTGACGAGGTGGAGTAAGTCATGTGACTGGGACGGCAAGGACAGGAGCATCCTA
AGAATCACACCTTAAGTCACCCATGACACCCACAGAGTAGGAAGTGTGGCCTTCCTGGAA
ATCTACTGACATAGCATGGATAGCTCTGATGTTTTTGGAGCTGTAGGACTCCTCTTCCTC
TTTGTGAGAGGAGGGCAGAGGTAGAGGCTGTGTCATGGTCTCTCTGGGTTGGTCACAGTT
CACGGTGTATCAGCTCAGAGGTCTACAGGTCCCACACACTGGGTTCACGAATCCTCCTCA
TCTGTCACCACTCCCTGTCTGCCAATGGCCCCTGAGGTATCCCTGGCTGGCATCTCTGCC
TATGCCAGAGCAGCATCAGAGCTGTGAAAGGGGACATACTGCTCGTGGGCCACACCCTGG
GAAACCCTCTACTCAGAGGCTGTGGCTGGGAAGGGTCTGGAACTGTCCCTGAACCCAAGA
AATCTAATGCCACTATGAATACTGGAGAGGCTTGGCATTTGGTACCCAGGTTCTGTTTGT
CTCTGCTGGAGCAAGAACCCGGAGTGGGTCCACTGTAGAAGGGAAGCAGGGAGCAGAAAG
CAGGACCCTCACCTGCTCCAGGACCCAACAGAACCCCCATGCACATACTTTTCTAGGCAC
CTCTTTCAGCTCTTCCAACTTCCATTCTATCTCCAGACACACCCTGCTGCTTTCTGGTGC
CACATCCTGGGCACTGAGAGGCAAGCAGGACCTGGTTTCAGGGAGAGGTTGAGTTTTAAG
GGTTCTAGCTTATGACTCTGGGTAGTTCTGTTGCTCTTCCATAGAATGGACATTTCCGTT
GTTGACTATGTGCCTAAAGATATTTGCTGTGAGACCTAACAGATAAAAGAGGGGCCTTCT
TCAGGGCCACTAGGTATGGACAGCCATGAGGACAGACTGCTAGAAACCTGAGTGGGCTCA
TTGCAGGAACTCACTCAGATCCCATTGGCCCTGTCCTGGTCTAGGGACCCTCAGTGACTA
TAGAATGTGCTGCCTTTGAGCAAGGAGAGGACTGTGAGACCCATAGTTGTAGGCTTCCTC
TTTTCTGGGCTGAACCTTCTCCTAAAGGTCACCTCAAGCTCATTTTCCCCCTTTCCTTCT
TCCCCAACCCCTGCTCTCTGTTCCTCTCCCTCCTCCTTCTTGTCTTCCCTCTAATAGAAG
GTAAGACATCAAGGACCTGATACAGAAGCTAGTGATTTGACTTTTCTAGAAATCTGGATT
CCATCAGCCAATGGAATGCTTTCTCCCCCAGAAAGACTCAGAGTGGGAGATGAGGGGCAT
ACGGTAGACTTGCTCTCAGTCAAATAAATGGTTACTCTTATATATGCTGTCCATGTCTGA
GGGCTCAACTGTGACAAGATATGGTGAAGCCAATGGTCCCGGGAGGATGGGTACAGCTGA
GGGAAAACATCTAGAGAGGAGAGCTTGGCTTTTTGGGGGAGGCTACAGGGGGCCAGTGTC
CTGGGAAGGGCAGAAATGGGGCCCTACTCTAGGAAGACCCTGTAATAATTTACTCCCCCA
GCCCATGTGTATCTGATGTCCTCACTTTGGACTTCTGCCCCTGTACTATTATACAGGGTC
TTGCCCTGCTCTTGGCTCTACACCAAGAGCTGAGAGCAGGAGAGGATCACAGAAGAACTG
GTGGGCTCTCTTGCTGTCCCATCCTCAGGGTGGACATCCTTCCCACCCATTGACTCAGCT
TCTGGGGCAGCGTCTCTCTCCTGTGCAGGCAGAGTTTCTGCTCAGTCTTCCAGTCCTTCC
TTGAAGCCCTCCCAAGTTCTTCTTTAGCCTACTTAGAACCCTCCCTCCTGGTCACCAGCA
ATACACCAAATGTCCCTAGCTATACCCAGGCACAGAAGAGTCCTATTCCCAGGGGTCTTA
GGAGAGCTATTTTTGATTTCATGTTGCTTCCTTCTGAGACAGGATAGGTTTGCTTTGGCC
CAGGACTCTGGAATCCCATCCTGAGTTTTCCTGTGACTTTATACATTACTCAAGAGAGCT
CTATGAATGGAACATTTTCAGTGGTCCTGGAGGATACCAACTAGGTACCCTGCAGACTGG
GGAGGCCCCCACACAGCATCCTAGAGACCCTGGGCTAGGTCGCTTCCAAACTCTCTGCAC
CAGTAAAGGATGCCAAGTAGTCTGTAAACAGGAGCACTGAAGGGTAGCTAGGACCAACGT
CAGGCCCTCTGCCCTCCATGCTCCCAAGCCCTGCAGTCCCCAGAACAGATGTTTGCTTTT
TCCTGACAGACGGCTGGCCCGCTCCACCCTGCTGCTCATCCCACTCTTTGGAATCCACTA
CACAGTATTTGCCTTCTCTCCAGAGAACGTCAGCAAGAGGGAAAGACTTGTGTTTGAGCT
TGGGCTGGGCTCCTTCCAGGTAGGCATGGTATATGCAGAGGGCATAGTTTGTTGGAAACT
AAGCCCTGACCTCTGACCTACTGCCACCCCTGTAACCTTGTGAACCCTGACTTCTAACCT
CAGGGTTTGTCTCTGGCATGAGTACCAGAGCAGATGTCCTCTGTAGTTCTGTCTGCTACT
GTAAGAAGATGTAATGAAGTTTGCCTGTCACTGTGCCTGGGATCCTGACCGGGGACCCCT
GAGTGACTTGAGAGGAAATCTCTCCATAAAGCCCAGGCGTTAGGATCCTGTGCTGTGTCC
ACATCCCAACTTCAGCCACACATTCCAGCAACAGGAGGACTGGAATTCTGTCTTATCCAC
TCTGGCACAGGCGATCCAGATACAGGGCTGGACACAGAGAAATGAATGGGCTGGATGTGT
CTGGGCTGATGCTTAAATGAATGGGCACATGGTGCAGGGCAAGAGGAGGACAAGAACAAG
GAGCGCTTAAGCAGCAGAGAATAGGCAGCTGTAAGCAAGTGTGTGCCTCGCAGAATGAAG
CAGTTGCAGTGGGCTGTAAAGGGGAGTGTCCTTTCACTTGTTTAAATTAGCACTTGAGCT
TGACAGGTCAGAAAATACTCTGTGCAATTGACTTTGGTTTTCACTCAAAGCTGTTTTCCC
GGATTCACGTCCTTACTCTGATGAGAATGAGAGTCTTAGAGATGAAGTTCTGACCTAGAA
ATTACACTCCAAGGCTCCCATCTTTGTGTTCACTGGCATATTCCAACCATTTTTCCTCTG
GCATTTCTAAATGACAGCCCGAGGCACTGAGGTGCTATGGACCTGGTTTTCCGCATTCAG
GAAAAGGTTGCTTTGTTTGGTGTAGAAGAGCTAAATTCATACTTACCTGATGAAGTACTT
ACCACACATCCCTTGCTTCACTGTGTTGTGTATAGATGCAGCTTGCCAATGGAGGGCAGA
GGAGGGAGTAGTGATAGATGAAGATAATGCGTGTCTATTCTGTTTAGGAGGAGTCCTGCT
CCCAGGAGCCTGAGCACCAGTGACTTCCTCTAGAAAGGGCGAGTAGCTTTCATAGGACAT
GGGATGAAGGTAGTCTTTGGTGAGGGCAAGTGTTTTTCTAAGTGAGTGTGAGATCCGAGA
TGAGGTGTTTATCAGTGGGAGCTGCTCTATCAGCCATTTGGCTTCACAGAAGTGCTTGTC
TTAGTGGACCAGGGCATTCTCAGCCTTACTTAGTGCCTTGGGCAGGTATACCCTGTCTAG
ACTGTGGTGTTTTCTTCTTTCTGGTATCTTTTTTAGCGCTTGTCCTCCCTAGTGCCCACA
GTGTGTCCGGGGGTGTGGATGGGTCTCTTGCTGGTCGGCTCATGGCTGTTTGTCTTCTCT
CCCCAGGGCTTTGTGGTGGCTGTACTCTACTGCTTCCTGAATGGGGAGGTAAGGCAGTTT
GGCCACCTTTCTCAGCAGTACAGGTGGGGTTCATTGGGGAGAGACTGGGAGCAGATTTGT
CAGGTGAGATCGTCCAGGTTGCCAGTAGTGAGGACAGGGAGTGAGTGGCTTAGCTATCAG
TGTTATATGCTACCAACATCTCCTGACATCTCCCACCACTTCCAGAATCATTCCACTTCT
GCCGATTGAGGCTACAAGTGCAGACAGAGCACTTCACTATACAGATATAGTGAAGACTCC
ATATCTGCTGAGAGCACAACCCCAGGTCTTCTCCAAAATGCATACCTTAGTGGGTAGGAG
TGAGTGCCTATAGGTCATCAGGCTGTGATGGGCCATGCTGCTGAGCCACAGTGGGCCAGT
TTGTCTGTCTATCCCTGCTAGAGCAGAGCTTACGGAGAAACCTGTAACCTTCCAGAGGTG
ATTCATTTCCAGAGCTATCTTTTGGGGGCCCCCTCTCTAGCCTGTTGGGGTAATAATCTG
GAGCAGAGCCTAGGATAGAGGTGCCTGGGAAGTGATGGGGGCTGGCTCAATGGAGAGGAG
CATTTGCCCTGAGGCTCTGGTCCAAACTTGGTCTTAGCAGGTTCTTCCTCTTATTTGCAT
CTAAGACTCAGGACAGCTAGCCTCCATGATGGGAAGGCCAACCTATAGTGAAGATCAGGA
TATAACAGATCAGATCAAGAGAACCCAGAGAGAGCCTTGCTTAAAGATCTTTGGGGAGCC
AAGATGTGGGAGTATGGGCAGCTGGGTGGGAGTTTGCCAAGGGAGTGGAAGCACGAAGTG
GGGAAACTGGGCACGGGTGTTGCTTCTAGTCGTGCGGCTTGTGTACTGCATAAAGGTTTT
GGCTGGATGGCATATGGGGACTGAGGCTTTCTTGGCATGACCACCATTTACTATATGGAG
AGCTACATGGGGAGGGGGGATATTTGTCAAGAGACATGGACTCTTTTATAACTCTGAGTC
TCAGAAGTCTTCTCATCTTGAAAGCATCCAAACCTGTGGATTTCTAGGTCCTCTTCAGAG
ATGTTGATACCACCGTTCACGGGCTTTGGGCGCCTGGGATATTTCAGGCTGAGTAAATCT
TATCTACATCCCAAAGTGGTAAACAAGGGCGAGGATCTTTAGTTGATGCAGATGCTTCGA
GAAGTTGCTAGGAAAGACTTCTTGATAATTCTCAACAACCGGTGTTGGAGAGGCCCAATC
AGCAGGAACTTTGCCAAGACAGAGCAGGGCAAAGCTGATGGAAACAGCTGGGGTGTGGGA
GGTGGGTGGGCAGCCATGATGCGATGGCAGCTGGTGAAGCGCCAGGCCAGTTCACAGAAG
GTACTGGGAAGCCACATGAATGTTGCTCATTGCAGGTACAGGCAGAGATTAAGAGGAAAT
GGAGGAGCTGGAAGGTGAACCGTTACTTCACTATGGACTTCAAGCACCGGCATCCATCCC
TGGCCAGCAGTGGAGTGAACGGGGGCACCCAGCTGTCCATCCTGAGCAAGAGCAGCTCCC
AGCTCCGCATGTCCAGCCTCCCGGCCGACAACTTGGCCACCTGAGCCCTGTCTCCCTTCT
TCTTCTGCACAGGCTGGGGCTGCGGGCCAGTGCCTGCGCATGTTTGTGCCTCTCCCCTCT
CCTTGGGCAGGCCCTGGGTAGGAAGCTGGGCTCCTCCTCAAAGGGGAAGAGAGAGATAGG
GTATAGGCTGATATTGCCCCTCCTGTTTGGGTCCCATCTACTGTGGTCCACTGAGCCCAA
TTTGATATGTAAATACACCTCAAATTTGGAAAGTTGCCCCATCTCTCCCCCCCAACCCAT
GCCCCTGCTCACCTCTGCCAGGTCCCAGCTTGACCTACTGGGTCAAGGCCAGCCTCGGTG
ATGGCCTGATCCCAGGTACAAGGCCTTGTGAACTGAGTTTGAAACATGCCTGCTTTGGAG
AGACTGGGGCAGTGAACACCCCAGCAGCCTTTCAGCAAATTGGCTTTGGACATGGACCCT
TCTCAGCCTGTACCAAGTACTGCAGCTCAGTGTCATGAGCATCCTTTGGAGCAGGTCAAC
CTGAGGCTCCTTTGGCTTACATCTAAGTTGTCCAGGTGCTCAGCTCCTGTGTGCCTGGAT
GATGAGAGGGCTCTAGGGCTCTTTCAGTCAGAGACTTACATTGAGGTGGGGTGAGGGTCA
GAGAAAGTTCTGGTGCTTTTCCTGTGCTCTAAGAGCTGAGAGCCAGAAATGCAGATTCAA
TTTGGAAGGAGATGGGATAGCTGAAGAACTTACCACGTCCATGACTGTGCCCTGACTCAA
GACCGTATCATGTGGTGGCTTTATTTCTACACTTCTTGCCCACCATGGATGGCCTGAAGA
AGCTGTTCTCCAGCCACAACAACCACAGAAAGCCCCTCGCTCTCCCCTCTCTGTTTTCCC
ATTAATCAAAGCCATGTCTAGAATGGGCCAGCCACCTTGCAGTAAAATCAATGAGTTCTG
AAGCAACCTTCAATTTTCATAAGCCAAGTCTTGGGTCCAGGGAACTCCACAGTGCTCCCA
CCCCCACCCCCTCTACTGATTACAAGGAATCCTACATGCCATCTTCAGCCTGGACTCAAT
TACTAAACTCGGATTTGTCTGCAAGACTTTCTCCACGTGCCCTTGACATTGGAATCACTT
GTGGGGCCTCCTAGGGTGTTTGGAGGTGATATGGTGTCTATCATGTGCATAGGCAGAAGC
TGCTGGTAGAGGGAGTGGTGGCTTTCTAGTGCCCATCTTGGCTCTCCAGCTGCAAGTTGC
ACAGCCATAACCTAAGACTTTAAAATAAGGCCACACCCAGATTTGGGAAGGTAGAGGGGG
AAAAAAAGTAGTGCCATGGGGCCACGGGGCCCAGCTTATTCCGTGTAGATGCTTGTTTTT
GTCCCTGCCTCCGAGGAACTTGTTCATGATTGTGCTCTGAACTGCATGGGGAGTGTGGGG
TGCTGCCTTGCTCGCTGTTATATTAAGTAGAAGGAGTTTTAGGATATTCGAGACAGTGCT
TCTGGAGGAGCCATTGGAAAGACTGGAGAAGATTCTAATGGATAGGATTTAGAGATGTGT
TCTGTGTTCTTGACCAGTGAAGTATGCTCTTGGGTCTTTGGCAAAGCTGGAAAGAGAAAG
GGCCTCCTTGTTCTTTCCCAGAAACATTCAGTGGCTTGGACCAACCCCTGAGTATATACA
TTGGCTCTTTCCCCCCTGTACCTTATCTCTCCCCTCCATCCCCTCCCCTGTTCTGAGAAC
CAGGTTATCAGCCAAACAAGAATCAGTTGATCCCCTTGCACTTTGGACACTTCAATGGAG
CCTGAGCTGCTTAGAAGCCTTGGTTCAGGATTCCAGCTGGGTTCATGACTGTGAACACAA
TGTGCCCTGTGCTGGGCCACAGCTTCCTTGTTTATGAAGTGAGGTGGTTTCTAGTGCTTT
TCCAGGTTCTGCCTTAGTTAAAAACTAAGGCAGGTAAACAGAGATGAATCCTTGTGAAAA
GCATCTAAGGGGTGTGTGTGTGTGTGTGTGTGTGTGTGTGTGTGTGTGTGTGTGTGCGTG
CATGTGTGTATTAAGAGGGATGACATCCTGTTTATTTTCCCATTTGGATGCCACATGGTA
TCCAAAGCTGGTAGAGCAGCTATCATGCCTCAGGCCATGGACATTTGAATGGGAGCCTCA
GGCATGATGTGCAGAAATAGCCTTCTACACCAGGCAGGGACAGGTTGCCTGTGGCCCCCT
CAATCTGAGGTGCACCCCTTGGGCTATGGACCCCATTCCCTTGCCATCACCCCCGCCAGT
GGGTCTGCTTCACTGTGGAAGGAGAAACTGTGACTTTCTGGTTGCATTACTGCAAAACAG
CAAAAACCGAATAACCCGAGCCCTGCTGCTTTCTGAGCCCTGGGCCTGTGTCCTCCTAGA
ACTTCCAGGTTCCCGTTGCTTTGTTTTTCTGTCTGAAGGAATCTTTTTCTTAGTCTTGTG
AGCAGATGTACCTGAAGGATTCTGCTGTTCCATGAGGGTCTGGCTCTCAGGCTGTAGGCA
GTGATGGGGCAGCACAAGGCTGGATAAATCCCTTCCCTATTGACCTTCTTACATAGTGCA
AGCAATAAGACTTATTGATCTGTGTGTATCCCAGTGTTCCTCTGGGGTTCTGTCTAAACA
CCAACCATCTTCTCTTGGAATGGGCCCCAGGCAAGGCTTGCAGCAATATAGCCTGGACCC
AGAAAAGGGAAAACGATAAGGAAATTCTGTCTGGTAGGTGCAAAGGGCTTCATGGATTTG
GAAACCTGGAGGCAGGAA
>RGIAF0019 Genomic segment corresponding to mRNA: NM_007413 Mus musculus adenosine A2b receptor (Adora2b), mRNA.
AAAAAATCAGCCCGGCGTGGTGGCGCACGCCTTTAATCCCACCACTTGGGAGACAGAAGC
AGGCAGATTTCTGAGTTCGAGGCCAGCCTGGTCTACAAAGTGAGTTCCAGGACAGCCAAG
GCTACACGGAGAAACCCTGTCTCGAAAAACCAAAAAAAAAACCCCAAGAAAAAACCCGTT
ATTCTTCAAAGAAGCTGTTTAGAGGTCACCCGTGTTTTAGTTCAGCTTAATCTTTTTTTT
TTCAGTCATCTTTGTTGTGTTGACAAACTCCTTAACCATCCTGGCTGGTGACTACAGGTA
GCAGCTTCCGCGGGGCAGAAGCTGTGTTCTAGAAGGATTAAGGACTCCAAACGCCAAGGA
GCAGCCAGGGCTCGCTAGGAGAGAAGTGTGGAGTTGAAGGCGGTGGAGGGCGCTGGGGGC
TTCTTACAGGTGGCAGGAAGGACAGATCACCCACAGGTGTGGGCGCTCAGCACCCTTCTT
GGAGTGGATGAAGGCGGCAGTGTCTGGGAAGAGGCGGCGCCGCAAGTGAGCGGAAGCCGG
TCTTGGATAAGTGGGCTGGAGAGCGCAGGGCTGAGCCGGCGAGCACCCTGGCGGGGCAGC
GGAGACCACGGGATCGGGTGGATTAGGGGCCGCGCGGAGAATGCAGCACTGAGAGGAAGC
CCGGGCCCGGACCTGGGGTGCAGCTCCGGTGCTGGGGAGTATGGACACCTTGCAGGGGCG
TCAGTTCAGAGTGTGCAGATCGGGCGCGGGACAGGGTGAAGTCTGGGACTTCGCGCTCGG
GCGGGAAGTGGTGAAGCTTCGAGGTGTCTTTCCTGAATGTGTCCCTCTCCCGCCCGAGGG
AAATTCGGGAACCCATCCTTCCCCGAGCTCAGGAGCAGCTGGAGCAAGGACCCTAGGCAG
GGGGCGGGGCCAAGACCGGCTCCTGGCAGCCGGCCAATGGGCGCCGCCCCCGTAAGGCCA
CGCCCCCGCCCCCGTCCGGAGCGCACTGGCTGGGCGGCGCAGACCCAGCTTGGGACGCGC
GGTCTCAGCGCTGTGGCCATGCCTGGCGGCACCCTAGCAGCTGTCCTGAGCCCGACACTA
CCCCAGTAGAGGACTCCCCGGGCCCGGCTGGCCCGGCCATGCAGCTAGAGACGCAAGACG
CGCTGTACGTGGCGCTGGAGCTGGTTATCGCTGCGCTGGCGGTGGCGGGCAACGTGCTGG
TGTGCGCCGCGGTGGGAGCCTCGAGTGCATTACAGACCCCCACCAACTACTTTCTGGTAT
CCCTGGCGACGGCAGACGTGGCCGTGGGACTCTTCGCCATCCCCTTTGCCATCACCATCA
GCTTGGGCTTCTGCACGGACTTCCACGGCTGCCTCTTCCTCGCCTGCTTCGTGCTGGTGC
TCACACAGAGCTCCATCTTTAGCCTCTTGGCGGTGGCTGTCGACCGATATCTGGCCATTC
GCGTCCCGCTCAGGTGAGACGAATCTTTCTTGCCTTGGCCGGGTTAAAGTTCTAAAGAGG
GGCGCCCTCTCCAGGCCCACGGTTTTACTTTCTGGACTCCCAGATGGGCCAGATTAGGAG
CACGCTGGGCACTGGAGTGGAGGACGCACTTTCTCCAGCACGCTTGTTCTGCCGGCTATC
AAGACTCTCCTGGGTTGACAGAACAGGCCACTGACTGGGTCCCCTTTTGGAGTCAGGGAT
GCTCTAATTGCCCCTAGTTTAGGGAATCTGCATAAGAACACCCTTAGGGGCGTTGAGAAG
TGCTCGTCCGACGAGTTACCTGCCAAGGAAGGGCTCAGGAAGCTCTAGATTCCTTAAGTT
TTGTGGACGTTCCCGGCCCTCTGGAGAGACAGAGCTGCTGCCCGGAGTCGGGCATGCAGA
TCAAAGCTGCTGCCAGATGCAGTCCTGTGCGGAAAGGGCGCGGAGAAGCTTCAGCTAAGA
ACGAGGCAACTTTAGACGCTGGAATTGGTACTTTTAGAAGGGTCATAGGGTCTAACGACA
CAGCTTTAAAATGTGCCTACTTCGAAATGAGGCAGCCAGGCTCAACTCTGATGGGAAACT
CTAGGAACATTGGTCCCTACTAGCTTCGCGGTGGCTCAAAGTATTCCCAGACATTTTAAA
GAGCTACTGTGCTTACTGGTTCAGTGAACACTGACAAGACAGTCTTAGAGCCTCTAGCCC
ATTGTGTAACCTTATTTGTATACTGCTGCAGTGCCCAGGAGCCTGAAGAGGCCCAGAAAA
CTGGTGAGGGCTCCCTGTTCGCTGGCTCTCAGAGTATACCTAAATCACTTTCTCCTTATT
CCATGATGGGAAAACAGGATCCAGGGCAGGGAGTCAGTCAGTTGGGGAAGTGGCTTCCAC
TTGTAGCTAATAAATTTAAAGTTGAGTTTGCTGCTCCTTGGTAGTGCCTGGGCCCTTTAG
CATTTCTGAAGTGAGCTTTGGATCTCTTTAGAGTTGGAGCTGAGTTGAGGAAACTGAGTC
ACAAGAGTAGGAAGAGAAAGGCAAGAACTCCGTGGGCTCTGACCGTGTGCCTGGCAACTC
TAATTAAATGTACATTCTTTAAACCTCGAAGCGTCCAGAGGACAGACACTGTCACCTGCA
TACTGTAGATGAGGTTGTGGTTCCGGATGCTGTGTCCGGCAGAGTGGCACTGTGTCCTCA
GCCGTCCACCTGTCGTCTCACAGGGCTGTGTGTGAGATACCAGTGTTTGAGAGATGTGAA
AAGGGATCCCCTTGCTGTTTCTAGAAGAGGATCCTGATGGTAGTAAGCTGGCGTTTATAG
GAGAAATGTGTCTAGGGAATTGATTGGCAAAAAGCTCCTACAAGCTCTTGTAATAGGCAG
GTGTGAAGAGCCTGGTCCCTGTGGCTTGTGGCTTGAGTCCCAGATGGTACAGGAAGCCCC
TGCTTGTGTGTGGGTGGGTTGCTCCACATCCCCTGCCTGTGGCATCTGACCAGGAGGCTT
CACACATATCCCATCAGGTGTGCTACAGCCCAGGGATTTCAGAGCCTGCGGCTGCATAGA
ATTCCATTTCCTTCGTTCTTGTGGTTCTGCACTTGTCTGTTGCCCGCTCACTGGTGCTTG
GTGGCCGTTTGAACTCTTTCCATAGAGCAATCACATGCCCCCCGCCCCTTGAGTTGCCCC
ATCTAGGGGAAGCCCTTTGGGCTTGCCCCTGGAAGAGCCCCAGATACACAGAGGCCTAAT
ACCCAGGACCGGCTCCAAGTAGCTCTTGTGTCACGTGACTCGAGCAGGAAGTTCCATAAA
TGTTTAAATCTGTTAGTTCTTGTCCTGGGGTTTGCTGGGCGGGTCTTGAAGAAAGTGGGT
GTGGGTGTCTTAAGGGGAAACAGATGTGAATCACTGGCTCTTTACTTCTCCTTTGCGTTT
GCTAAGGGTGAGGGGCCAGTCGGAGGTGAAGGGAAGGAAAACAGCATGGAGCCCAGTGTG
CCTGTTCCCACCCCCGGGCCTGCGCTCGGGGGTCTGAAGTGTGCACAGCAATCCTCCCCT
TCCACACCCAGGCATGTATGAGTGTCTATCCTGTCCACACCACTGTGGTAGATTGAGAAG
CGTACTGGGTTCTTATCCTTTCTCGAGCCCTCCTGGGAGATGGTGTGTGTCCTGGGCCTC
GTGCCCTCAGCAATTCAAAGCCCAATCCAGGGGCAACGGGCTAAAATGTAGATTGCTTTG
AGATGAATTCTGTGGCTGTAGTTCCAGCTACTGAGGAAGGCTGAAGCCAGGGGCTTGATT
GCTCAAGCCCAAGAGTTCAAGGTTAATTTGGGCAAGCAAGACCCTTCTCTTAAAAAAAAA
ATGCAGATTACAGGGCACATTTGAGTTCCCTGGATCAGAGCCTGGGGTAGAGTATATATA
GGCTTCCAGCATTAATATCTAACCTGGGTCTGTTACATCAAGCTGAGAACCCTCCAACTG
TCAGGAAGGTTTTGAAATTATACTTCTCCCTTTTTCTTTTTTGATATGGTCTGAGTTACC
CCAAACTCTGAGTTGGTTCCGAGGCCTTCCTTGGGGCCATGGAGCTACAGGTGGGCATCA
GGTCAGAAAGGCCCTACTAAGGATTGGGGTGTAGTGGTCAAGCATGTGATCCCAGCAGTC
AGGAGCCTAAGGCAGGAAGATAATCACTAGTTTGAGGCTAGATTGAGGCTACAGAGTGAG
TTCCAGTCCCAAGATAGCCTGTGCTGCAGTGGGGAATCCTATATCCTACATACATACATA
CAAACATACATACATACATACATACATACATACAGGAATGAAGATCAAATACTTCTCTGC
CAGAGGACCAGAGTTCAGTTCCCATCAACCCCTGGTCGACTTTTACAACTATTTTGTACT
TTCATCTCCTGGGGATTCAAAACCTTCTTCTGGCCTCTTTGGGTACCTACGATTGGACAC
ACACACACATAACACTTTAAAAAAATAATGAAAAGAAAAGATATCCTGTTTAGGAGGCAG
TGTCTCTCTTGAAGGAAGCCAAGAAGTGAGTAGGCGAAGCCCAGGGTGTGACACCCAGGG
TGGGCAGGCAGGGTGTCAGCACCGAGTGCTTATTTAGCTAGACACAGTTCTTACCCGGGC
AAGACAAACTCTTAGGCTTGACTCTGTGGCTTCAATGGTGTCATGCTGAAGGAGCTGCTG
GCTTCCATGGACTAGCCTCAGTTTTACTAACACGAAGGGATGATGCAGTGTGAAAAGGGG
AGTCCAGAGGCAGTGCTAGGTATTAAAAAGTGATGCTTTTGTGCCCATTTGAAAAAGAGC
AGCCTGCTCGCCTCGGGCTCTGCCCTTTGTCCTTATAGTGAGGGGTATCCACACAGACTG
TTCTGCCTTCTGCCCTGGTGGAGACTTCCCATGCTGGGAACTTTCCAGTGTGGGCCCAGC
TAAGGATAGACAGGGCAGGGCTGGGGTGTGTGCTGGTGACTGGAGGTGAGCCACAGCTCT
GCCCGCAGCAGCCCCTGGCTCTCACTTCATCCTTCTGCAGGTTCCGGTTGGTTCCCACAG
GAGTACTTCCTCCTGTAGAGCCTGAGCTGTTCCCCTTCATACTCTAGCCAAATCAGAGCT
GACCCACTCAGGCAGCCTCCCCTCCCCTGCTCGCTGGACTCAGTTTCTCCTTTTACCGTG
CTTGACTCCCTGGCAGGGCTGACACGGCCATTTTCCTAGAGGTACTGAAGGACATGGTGT
CTTGGAGGGAGAGGTGCCTCCTGATCATCAGAATAAAAGGGCCATGTTCATTCTTCTTTC
TGTTTTCTGCCACGCTGAGGCTGTGTGTGTGTTACTATGTTCTGTCTGGGAGGTAGGAAT
GTATGTTCTGAGAACAGTACAAAACAGAACGGGAGGGAGGGCCAGAGATGGCAGATCTAT
AGAGAACTCTCTGGTAAGATGTTAAAGAAAAACTGGTCCATCTGTTTAGAATAAAAAAAA
AAATTGTGTTGATCTGCTCAGGAGCCCCTGGACTCAAGTCTGAGTATGCTTTAATGAAGG
AGATTGTTGTCAGAGGATCCCTGGCAGGCCTGGAAGGGATAGCACGATACAGGGCTTGGA
GACGCTGGGAAAGCCAGGGCCAGGCAAGCAGCAGGTGCCATCAGCTGAGGGCAGGTAGCT
ACAGATTCTGGGGCGTGGCCTGCAGGTCTTGGCTTCTGCTCTAAGTGCAAGCCCAGAGTT
ACCCAGAACTGGGCGTTGCTTTGTTTATCCTCCTTTGTTGTTTATCCTCTGTTGTTTGCA
TACAGGGGTCTCATTCCATCTCCAGGGCTAGAACAAAAACCTTAAAGCAGGCAGCAAGGG
CCATCTTGGCTCTTGTCTGGCGGGATCTCCATTGGGACCGACATGGGAGGCAGCGGGCGG
GTGGGTTGGGTTGGGGAGGCCCTCACATCTATCTTAAAGTCAAGCTGGACCTGAAGTCAC
ACACTCAGAAGGGCTCAGGCTGCAGGAGAAGTCAGGCCTGAGGTAATCAGGCAGTTATCA
GGAGATGGTGGAAATGTCCAGGCATGAGGTGATAGAAATGAGGTTGGAAAGCACTCTGGG
TGTCACAGTTCTCCCTGAGGGGGTGGGAGGAGACAGGTCCCTCTGGTCATCATGGGCTCT
CTCCCCTTGAGTAAGGTCCTGGTCTGTGCTCAGAATGGCATAGCCACTGTATGTACTATA
GCTATTCTGCTTGCCTGGAAGGGCCGTGGCCCAAGGACAGCCATGCCAGGAAATGGTACT
TGGCTTTTCACCTTAGACGGTGATCTACACCCAGTTCTGAAGGGCATGGGCTGCTGCCTG
CAGCTATCTGGAGAATGAGCTGGTGGGTAGTGTGTGATGGCGAGTCTTGGTTGTCAATGT
GACGATTTCAAGAATGACCTTAAACCCAAGTGGCTGGGTACACCTGTGAGGGAGTTTTTC
TTAATTAAATCATTTGAGGTGGGAAGATCTACCTTTAATCTGGGCCACACCTTCTTCGGG
CAGCCTGTATAAAGGCTGTGGAAGAAGGACAATGACGACTCTCTTTGCCTGCTTGCTCTC
AGTCTTGCTAGAAGTCCACTCCTTCATGGACATTAGAGCCTACTGCTTCAGTGTCCACTG
AAGACCAGCTGAGGCATTCAGCCCTGAGGACTGAACGGCTGCTGGATTCTCGGCTCTTAC
ATTGGTAGACAGCCATTGCTGGACTAGCTGGACCACAGCCTCTATATAACCCATTCTGTA
AATTCCCTTCACATATTGCGTGTTTGTACACACACGTGTTTATGTGTGTGTGCCTGTGTG
TGTGGTGTGTTCATAAGTTCCAGGTTCTGTTCTTCTGGAGAATCCTGACTAATGCAGAAT
GACAGGAAATGTTTTCTCAAGATGGGCACTCCTTTCATATGCGCAGGGCCTGCAGCCTTG
CAGGCTCCTTCCTCACGGCCACTAGCAGGATTCAGTCTCTTCTGTCTGGCCTGTGGCAGG
ACTGCTGTGCCCCCACGAAAGCTGTTTGAAGGATGTCCTCAGTTGTCTTGTGTGTTGGAG
TTTTCCATTTGTGAACAGCAGCCACAAGCTAGTATTGAGAACTCAGTGGAACAGGCATGT
CAAAGATGAGTTGTTAGTTAGCCTGGGATCACCCAGGGCTACACGAGCCTGGTTTCCTAG
GAGCCCCAAACAGCATGCGGACAGCTACAGGGAAAGAACCCAGATACTGCCAAGGTTCTG
TAAGCACTCTTTGATGAATGGTAGGTGAGTGAGGGGACTGATGGATTGTGACGTGGGCCC
TGTAAGTGTTGCATGCAACAGACAGGATGCAAGGCAGCTGAAGTGCATTGTGACTGCAAG
AAGCAGCTGTATTTGGTCCAGACATGCTTGCACTCAGAGCTCCCTCAGAGATGAAGGACT
GTGGGATCTTATCCTGGCCGTGAAGGTGCTCCCCTTCCCACCATATGGTAAACCCAGAGG
GAGGGACTGGGGAGGCAAACCAGTAGGGAGTGGGGCAGGCAGGTCCCGGTGGGCCCGGAG
GCTTCCTAGGAGGCTCAGATTTTGTCCTAAAGGTTCGGGGACGGGGACGGGGATGGGGGG
TGGGGGGGGTGGGGGGGCTCAAATCAGTTTTCTCACCGTACTTCCTCCTGATGGCTCTCA
GATGGACCCTTGGTTGTGTTTCACCATTTCTTTACATTTACTTATTTGTGCGTGTGTATA
CACGCCAGGGTGCTCACATGGGGGGCAAAGGACAGCTTGCCGAAGTTGGTTCTCTCCTCC
TACCACGTGGGTCCCAGGGATTGAACTCAGGTCAATCAGGCTTGCTGAGAAAGGATACCT
CCCATAGCCCAGGCTAGACTCAAACTTCCGATCCTCTTGTCTCTACCTCTCAAGTGGCTG
ACTTATGAGCGTATGCCACCATGCTTGGTGAGGGTTGACTTTTAGAAAGGTTGTTGGATT
CAGTGGGTTTGGAATCTTTCATTGGAAGAGTGGGCACAGTCAAAATGTCCCTGCCCTTTC
TCCATTGGTTGGATCTCAAACTCAGGACAGGATAGGGAGAGAGGCCACAGCACCTGGGAC
TCGAGACGGCCCACTCCCAATGTGTTCTAAATACCTACCTTTCCAGTCCCTGCTGGTTGT
CATACTGGAGCCTCCATCCCCACTATTTGCATTTCCAAGTGAAGATTCCTGGTCCACCAC
CTTGTTTCTGTAGAAACTCACCGAATCTCTTTGTTCTCTGATTGCCTCCAATTCTGTTTT
TAGTATGATTATGAATTTATTTTTGTGTTTATTCCGGTTGGTTCATTGTGGTTTTGTGAG
TCAAGATAACTAGGTGAGACGCGTAGGCCAATGTAGAATTATTTACTTATTTCTTTAGAG
ACGGTGCCTCCTAGCCCAGGCTGGCCTTGGGCTCACCTCTCATTTCCTCCTGCTCCTGGG
TGCTGGAGTTACAGGTGTGTGACAGCACATGTGGTTTATGGGTGTTGGGCTGCAAGATGC
TCGGTAAGCTTGATACCCGGGAGCTGCCTCCCAACCCGGGATGTTATGTCCTTCACTCTT
TTGTGTATATGAGTGTGAGAGAGAAAGACAGAGATACACAGGGTCTCCTGTGTAGCTTAG
GCTGGACCTGAACCTCAGACTCCCCTTGCCTCTTCCTCCCAAGAGCCGGGATTACAGACG
TGTTACTACCATGCCTGGTGCAAATGTAGATTTTATTTTTTTTAACTTTTATTTTAATCT
TATGTGTTTATATATTTTGCCTGTATGTATGTGTGTGCACCACATTCATGCCTGATGCCT
GCCAAATCTAGAAGAGGATGTTGAATCCCTTGGAATTGGGGTTCAGAGGGTTGTTCACAG
CCATGTAAGTGTGAACCTGGATCCTCTACAAAAGCAGCTAGTGGCCTCAACTACTGAGTC
GTCTCTCCAGCCCCTCAAGGGTAGAATTTTAGTTAGGAATTTAGTTAGGGTAGATCTTCG
TTTTAAAACCACTATGGCGGACAGCTGGATAGACTGAAAGGGACAAGATCATGTAGGAAA
GCCAGGTGTCATCCAGACAAGGGAGAAAGGACTCGTGATTGTGGCAGAGACAATAGAGAT
GGCATATTAGAGATAAATGACAGCTGACCATTTGTACCTGGAGAGAAAGCTGATGTCTGA
GAGTTTGGAAAGAGAGGCTCCAGGCAAAGTCACACCACCAAACAGGAGACCAGGATGGCA
AAGAGCCTGAAGCCAGAGATGGACCCACATCCAGCTAGTGAGCCAGGCCTATCAGCATGG
CTGGTCAGGGGTAGGCTAGGTGGGAGTGTGGGTGCTGTCACTACAGATTGTGAGTGACTG
GTCATGGAGGACTGGCAGACCTAATGGACAGTGTTAAGTGGTGTGCTTGTAGCCGAATAA
GAGAATGTAGGAGTCGGGTTCACCAGGGCTTGGTGACACGGGTAAAATTTGGTTGGAGAG
AAGAGGAAGCCCAGGGCAACTCCCAGATTCCCGGGCATCTGTGTGGTGCTGCTTTGAAAG
GTGGGATGCAGGAAGAGGTAATTGGGAGCTCATGGCCCAGTGTGCTTCAGACCTGGGTTG
AACCCACAGGCTGGGAAGTGTAGTTGGGTGTGAACTATGGTTGGGGCTCACCAGACCTCC
TGTTTGGGTTCTTCTCCTCTTGTTTTGTCGGAGCCCAGCACTGACTCTTCTCCGACTCTA
TGGAGGCCCTCTCTCTTACATCCCAATGCCCCTTCTTTGGTTTACTGCCTATATAGCTTC
AGGCCCACCAGCCACAAGCTTCCCAGTGACTTTCTGTGTGGGACATCTGGCTCCTTTGCC
GATTTCAACACTGTTTCTGCATCTGTGCCTGCTCACTCGGCCCCGGGGCCTCGGGTCCAC
TCATTACTGCCTCCCCCACCCTCCCTCCCCTGTGTCTGCCCTGGATTCCAGGACCCCTCA
CCTCTTGGAACTTAATGTTCTGAGGCCTCTGCTCATGCCTCCCGGCCTGGAATGTTAGGT
ACTCTGTTTCCCTGCTGATTTGTCCTTGTGACACACTGTGTCTCTTAAAGTGACTGTCTC
CTTGTGAGTCCTGGGGTTCCTTGGCAGTTCCCTGCAACTTTGCAGCTATTTGCTATTTGT
AGCCTGTTAAGCTGTTGCTACCCTGTGGATGGACCGGCTTGTGGTCAGTAGATCAGAATC
CTACATGGAATGTCCTGAGAGGCTTATGGGGAAAGCTGGAAGAAGCAGAGATTGGTGGGC
TGATTAGCCGTGCTCCAGGAGACTAGGGCCCTTCTCTCTCTAGCATTTCCAGAAGTCGTT
AGCAATATAGCCTGCTTCACAACTGGATGTGGGTCCGGCTCTGGCTTCAAGCTCTTTAGT
GTTCAGTCTCTTGGTTGGCAGTGTGGCCTTACCTGGGGCCTCTCTGGAAACTCTCAGGCT
CCTGGGTGATGTCAGACATCAGCCTCCCCTCCAGGTGCAAACATTCAGATGTCACTTATC
CCAAGTTTGACAATTGTTCTTGTTTGCCCTCTATTGCTGTAATAAGAACTGTGACCCAGA
CCAACTTGGGGAGGAAAGCCCCCCCAAGCCCTTCCCTCTCTGTTCTTTGGGACAGGGGTT
CTCCATGTAGCCAGGAAAACGTTTAGTTCATCTTCCAGCTTATATTCAATCCATCACAGA
GGGAAGTCAAGAGCAGAAACCTGGAACCAGGAACCTGGAAGCAGAGTTCCATGGAGGGAC
ACTGACACCCAGGACCACCCGCCCAGGGGGAGCACTGCCCATGTTGGGCTGGCCTCTCAC
ATCTTCCAGTACTCAGGAAGTTGAGGCAATAAATAAATAAATAAATAGTCACTCTAGGTT
TGAGGCTAACCTGGGCTACATATTGAGTTCCAGGACAGTCTGGACAAAATAAGACTGTCA
CAAAACAAAACAAAACCCCCCAAAAACAGACATATACTGTCTTACAACAGAAATGTTTGT
ATTTACGAAGGAATGGAACTTGTGGGCAAGAATAAATATGAAGAGAGCTATTCCTCAACA
GCTTTAGAGGCAGTGCCCGGCCTCAGCGTGTGTCCACTCAGTGCATGCAGGAAGGGCTCT
GTTGGGGGGGCTTGGGATGGAACCCAGAGCCTCATTAATGTAAAGTCTCACCCCAGCTCC
TCAGCCCCAGAAAGTGCTTAGTAAACCTGTGCTAAGTCGCAGCTGCAGCTTGGGGCTAGG
CTCTGAGTCCCTGCTTATGAGAGGGCTCAGGCTGCATGGCCCAGGCTGTGCCACTGCTCA
GGGGCTCAGACCAGGCAGGAAGCTTCCTGAGATCTGGTGGCCTGGTTTGAGCAGAAGGCC
TGCGCTTGCTCTGTAGCCTCGGCCCAGCCCCCCCTCCCCAGTCCATTCATTATGTAATCA
GCAATCACACATTTTTTTGTGTGGCTCTGTCTACCAATCCCCCTTAGCTAATGAGCTTTA
TAAGGGAGATCTGTGCACTGCTCAGGACACAGCAGAGAGCCCGTGACCATTTGCCAGAGT
CTCTGGGCGCTTTCTCAGGGCAACCCTTTAATGTGGGCCATGCAGGCTGGGCTTGTTCCT
GCCTTGATTGGAACTTGCTCCTCCTACCTGTTCCTGTCATGGTCTGGAGGAAGGCATCCT
GGCCTCAGGGCTGCCCTGGCTGTCGCCCCCACCCCCACCCCCACCCCACCCCCACCCCCA
CAGCAGAACACTGATTGGCACAAGGACTAGTTGAGGGAATGATGCGTCCTTTCAGGACCA
TTTTATGAAGATGGCCACAAATGTATACCTGAGGATGTTCTGAGGACCCTTGGTGCACAG
GGAACCATGTGTAGATTCTGCTGTGAATAACCGGGGGCTAGTCTTCAGATGTTAGGGTTC
CCTAGAGTCCAGCCAGCATAGGGACACCTGCCTTTTCTCTTTCCTGCTCTTAGGTCCACA
TGCTGGGGTGTGCTGTCACGGGATGGCTGTACCAGCTAAGTGAAGAGCCTGCAGCTCTCT
TTCCAGGCCAGTGATTCTCAAGCTTCCTGATGCTGTAACCCTTTAGTACAGTTCTCAATT
GTTCTGACCCCAGCCATAGCATTTCGTTCACTACTTCATAACTATAATTTTACTACTGTT
ATGAACCTTAATGTAAATCTCTGTGTTTTCCGATGGTCTTAGGAGATCTCTGTGAAAGGA
TTCTTTGACTCCAGAAGGGGTCTCGACCCACTGGTTGAAAACTACTGCCTTAGAGGGTGG
TAGAGGCCCTTTCCTCTGATTCCCCCTCCAGGACTTGGCAAGTGGCTCCCATGCCAGGGG
GAAGAAACTAGTGTCTGACACGTGGGTGGGTAACAGAAGAAGGGGAACTGGGATTGTAAG
ATGAGCACCGAAGGGCTAGAGGTACCCAGATGGAAATTCAGTGGGCTTCGTGTTGCTGTG
ATTTAGTGGTAGTGGACAAATCATCTAAGCTCTGAGCCTTCTTTTCCATACCTGTAGCCT
GGGCAAGCAGACCCCTTCCATGAGGCTTGGGTTAGAGGGATGTGTAAGTTTCAGGGCAGA
GTGTGCTCAGAGAGAAGAAGCATGTGTGCTGTGCCACTAGAGTTTGTTTGCTGAGGGGTG
GATGCCGGCACTTGTCTCAAATTAGGTCTGGTTGTGTGGTTCAAAGGCTCATAGCCTGGA
ACACTACCGGTTAGGGAGCAGTTAGGGTCTGCATGGAGAAATCAACGCAATGAATGCACG
CCCAAGTATCATTGGTGCATTACAAATGACATGGGTATACTTCATCTTTAGCTAAGTATC
TTGATCCTCGGAAAATAACCAACTTTCAAGCTACAGTGCTGTGTATTTTCCTCTAGCTCA
GGGCTCAAGGTCCCACCTCGCCTTCCCAGTCACTGTCTGAGCATTACCCCTCCCCCCACT
CTCCCCTCCACCGTCTAGCTCCCACGGAGATTTCCTTCCCTTCCCTTACCTACTGGCCAC
TGACCCCTAAACCTCAGGCAGGGACTTGCCTTCACTTCTGACCTCACCCCCGCCCCTGTA
AGCGTGGACGTCTTTCTCTGGTCTGTCTTACTATGGCTTCCTGAGCGTTTCTGTTCTACT
GCTGCTGTCGTTGGACACTGGATCACTCACCCAGCCTGGGTGCTCCGGTCTGCCCCTTCT
CTCCCTCACTGTTCCTCCCCCTTCTCAGCTCCCACTTCCACAGTCCCAGCCTACACCTCG
TCAGTTACCAAGTGGTAGCACCACCAAGGACGCAAAGACCGTTTCATTTCACTGTTTGCC
TGGTGAGCGCTCCTCCTCTCCTTCCTCAGCCTTGGAAGTGACAGCAGTCCTAAGAGAAGA
CACGGCCCCATGTCACCACTACCTAGCCTTTGTCTTTAAAACCAGCTACGTTACCCTTCT
GTCACCCCACAGGCAGCATCTCTGCACACGGGCCCTGCATCCTTCTGCCTTCTGAGCCTT
AGCTTTTCAGACCCGCCCTTTCTTTGGGGGGAGGATGGGGGTTGGGAATAGCCTCTTATA
GCTTATATGAGCCTCCAACTCCTGGTCTTCCTGTCCCCACCTCCCACATGCTAGGATTAC
AGGCACACCATCACACCCACCACCCTGTTCTTTCTGCATCTTCTCTAGGGATCATCATCA
TCAACTAACTAATATCATTCTTCCCATGACCTTAATCTTTGTGCCTCTAGCCCTTAATCA
TCTGTTTCTGTGAACATTGGGATATGGGGGAAAACCCCCTAGAAACCACGCATCAACCTT
GGCTCCTCCCCATCTTCTGTCTAATCCACCTTCAAGGCCTGTTGCTTCTGTTTCCAGGAT
CCATTACATCATCTGGGCTGAAATCCTGGTCCCAGGGAGCATTTTCTTGAATTTTGAAAT
AGCTTCTCTGTCTCCTCTTGTTCTCCTGAAATTCGGTCGCTGTGGCCCGATGACTCCACA
ACATGGACAGTGCTACTCTCCAGCTTCCACGTCTCCCAAGGCTCCGAGTCTGCAAACTGG
CACTTTCTCAAATCCCGAGTGAGGGCTGTTTTGCCTGGAATCCTCTCGCTGTTCACATTT
CTGCTCCCTCTCATTCACTAGATCTCCACTGAGAGCTTCCAGGGTGTCTTGTACTGATGC
TTACCCTGTTTGTATCTTACGGTTGGTTATTGCTATCGCGATATAGCAAGTTATCATTTT
AAAAGGGTTGAGCCCACTCCAGGACATTCGTGTGTGTGTGTGTGTGTGTGTGTGTGTGTG
TGTGTGTGTTTACTCTCTCTCTGTTCTATGAGGGCAGAGATTAGGTTTCTGGTTCCTAGC
AGAATGCATAGGACAAAGGTGGAGTGCAAACAATGGGATGTGGGGACAGGGCCACAGGGT
CAGCTGTCCCCTGCTGCTTCCCTGATACAGTTGGCTCTTTTCCTTATCCAAGACAGTCTG
GCATGAAACTTCTTCACGTGTGCAGGATTCGGTGTTTTGAGAAGTTCAGATGTGAATGGA
TTCCCGTTGTTGTGAATTACAGTGGGAAGCTATTTCCACGGACACTGCTTCTATTTCTTT
TAAAGGATATTTATTTGATTTGTGTTTGAGTGCAGGGGCACAGCATGGTGTGTAGGTCAG
AGGAGGATCTGAAGGACCTGGTTCTCTCCTTCCACCATGTGGGTCCTGGGGTGGAACTCA
GGCTGTCAGGCTGGGCAGTGAGCGCCATCATCTGCTGAGCTGCCTTGCCGGTCCTAACAC
TGCCTTTTAAAAGGAAGTAAAGTAAGAAACCATGGTATAGTGCCAGGAGCAAGGACCGAA
TAGGCATATCTGCAGTGAGACATTTAATTCCCATACCCTTCCCTCTCTGTGTCTTGTCTT
TCTCTGAGGCAGCCTGGCTTGGTCTTGAACTCACAATCTCTTCCCTCTCCTTCTCAGCAT
TTCTTACCAATGTGTGCTGCCAAATTGCCTTTTCCCACTCTCCCCAGACAGAGTTGCAAG
TAGCTCAAGATGGCCTTGAATTTTCTATATAGCCAAGGATGTCCCTGTCTTTCTGATTCT
TTTACTTCTTTCTCCTGAGTGTTGGGATTACATATATATGCCACCACACCCTGTTTCTGT
GATGCTGGGATCAAACCTAGGGGTTTATGCGTGCTTAACAACTCTACCAAACGAGCTCTA
TCTGGAGTCCCTTAATTTCCTGAAACAAGATCACAGAACTCTGAGGGTCTAGGCATTCAA
AGGTAAAGGACCTAGGCTCTTTCCTTCCCTCTCCTCTGATAAAAGTTTTCTCTTTCCTTT
GACCTTCATGGTCACAAGATGGCTGCTGAGGCTGTCTGTGCCTATCAGCCTGTCACGAAA
GTGTCAGAAGCAGCAAGGTAGGGGTGGTCGGCAAAGGGCAGAGCTCTTCTCATGGGTGGC
TCTCCTGTCGGGAAGTTAGACTTTTTTCGCGGTCCCTTGCAGACTTGCTTAATGGCCTTA
CTGGCCAGAAGATCTCACTACCCGACTTAGACCAGTCACTGAAAGAGAATGGAAAATGCT
AGGATTTGCTTATCCCAAATATCCCACCAAGGCTGGCCTGTAATCAATGGAACTAAACTA
ATAGTCTAGGGGCTAGAGATATGGCTCAGTGGTTAAGAGCACTGACTGCTGTTCCAGAGG
TCCCAGGCCCCCCATGTGGGGCAGCACCCATATGGCAGCTCACAGCTGTCTATAACTCCA
GTTCTGAAGCTTCTGACACCTCACACAGACATACATGCAGGCAGAACATCGGAACACGTA
AAATAAATACATTAAAAAAATAATAATGGTCAGAAGCAGAGCTGTAGCCCAGGCTAGCTC
ATGGACAGTCTTCTGAGTGCCTAGCCTTTGTGGGGCTTTTTGTTACCCTGCAGATACTGT
GCTATTGACATCCCTGGTGAGGCGCTGGCAAGGAAACACATTTTTAAGAGGGTTTCATCA
GTAGCCAAGAAAGATGGGGTGAGCAGCTGCGCCCAGCAGGCTGTCCTGTAGGACTGAGCT
GCCCACTGATGAGAGGAAGTGGCAAAGACAAACAATCATTAGATCACTGCGCATGAAGCA
GGTCGCAGCTGGCTTCCTCTGCTAACTGTACTGGTTCTCTGGCCTGTCCAGGCCGCTGAG
TTGGGTATTCCTAGCACGCAGTTGCCGCAGAGCTATTGCTAGCAGGTAGCAAATGAGGGA
TGTTTTCACAATGGCTCTGCTTTGAGAACTGAACTAGATACTGGGCACGGTGCTAGGTCC
CGGGAACGCCAGTTCAGCAGGATATGGTCTGTCCTCAGGTGGTTGTCCTTATAGTTGAGG
GGAAATATATGTAACAGATTAAGGGCCCGTTATCAATGTTGATTTCCTAAGTCTCAGCAG
CTCCCTGGCCAGCAGCTTTCTGTAGATGAGGCATTAACAGACCTGTGTTCCAGCCGTCGT
CAGCAGTGAAGCCAGCCATTCATCTGCAGAGACTGAAGGCTGGTTTTCTTTTGTGAGATA
AGATAGTGCTTTATGGCTTCAGCTGACCTCCGACTTGGGAACCCCTGCCTCAGCCTCCTG
ATTAGGGGACTGCAGGTGTGCATCTACTACAACCAGTTCTGAAGCAAAGTTTTGGTATTG
AGAGAAGCGATTCTTGTCAAAAGCTACGGGTCGTGCCTTGTTCAAGTGTCACCTTGTGAA
TTAGGCTTCATGTGCATGTCCCTTAAGATGCTGGGGTTTTGTTTTTTTGTTTGTTTGTTC
TGTTTTTGTTTTTGTGCACGTTCTGATCTCAACAATCCAACAGTGCCTTACAGGAGATCT
GAACTTACCCAGTGCTGAGGCTATTAAAAAGGGCCTCTAAGACCTATCACCATCACTAAA
CAGAAATGAGTACTGACTCAAGAATGAGTCTTTTTCTTTTTGGTTTGGTTTGGTTTTTTA
AATAAGGTCTCTCTTCGTAGTGCTGGCTGTCCTGGAACTCACACTGTAGACCAGGTTGTC
CTTGAACTCAGAGAGATCCCCTGCCCCTGCCTCTGCCTCCTGAATGCTAGGACTAAAGGC
ATGCACTACCATACCTGGCTAAGAATGACAGTTTTACTGCGCTTGCTGCAGCAGAGTTGA
TGCCTGCTCCCGTGTCGAGTCTCCAGTGTTAGGTGATGGCCATGGTACCCCAAGGGTAAA
CCTCCAAGGCTAAAGGCCCGTGGGACACCAGCAGGGGTGGGCCTCGGGTCAAGGGATGCT
GTAAAATGACCAATAACAGATGATGTTCTCTTGGACAGGTATAAAGGTTTGGTCACTGGG
ACACGAGCGAGAGGGATCATTGCTGTCCTCTGGGTCCTTGCCTTTGGCATTGGATTGACT
CCGTTCCTGGGGTGGAACAGTAAAGACAGTGCCACCAGCAACTGCACAGAACTGGGGGAT
GGCATCGCGAATAAAAGCTGCTGTCCTGTGACATGTCTCTTTGAGAATGTGGTCCCCATG
AGCTACATGGTGTATTTCAACTTCTTTGGGTGTGTCCTTCCTCCACTGCTCATAATGCTG
GTGATCTACATCAAAATCTTCATGGTGGCCTGCAAGCAGCTTCAGCGCATGGAACTGATG
GACCACTCCAGGACCACTCTCCAGCGGGAGATCCACGCAGCCAAGTCACTGGCTATGATC
GTGGGCATTTTTGCTCTGTGTTGGCTCCCAGTGCATGCCATCAACTGTATCACCCTCTTC
CATCCAGCCCTGGCCAAGGACAAGCCCAAGTGGGTGATGAATGTGGCCATCCTCCTGTCA
CATGCCAATTCAGTTGTCAACCCCATTGTCTATGCCTACAGGAACCGAGACTTCCGCTAC
AGTTTCCACAAGATCATCTCCAGATATGTTCTCTGCCAGGCCGAGACCAAGGGTGGGAGT
GGGCAGGCTGGGGCGCAGTCTACTCTCAGTCTGGGCTTATGACCTAGGCTCTGGCCTTTT
GGAGAAGAAGGCTTAAAATAAACAATGGGACTAGACACAACTGGCCGATCCTCACTGTGA
AAGACAGCTGCACCTCCCAAGCAAATGGCCCGTCTCCCCTGAATGCTTGCCTGGAGTTAC
ACAAGTCTGGCTGACATGCAAATTGGAGGCTCCGTGGCTAACAAATACATTTATGAATCT
ATTCAGCTGCTCTTACTGTGTGGATGGTGGTGGCAGCTTGAATTGATTCCGGAAAACTGT
TTAAGAATCTGCCTCATTCGTGGTAGAAAATGACTGAAACTTACCTTACTGTGAAACACT
GTGAACTCTTATAATGTAAGTATTTTTCACTTACAGGAATAGAAAAATAAAAGTTGGCTC
TACTAATGAATACTTGTTCCTGGGGCAGCAACTCAGAAAACTGAAGTATAAATCTTCAGT
CAAGATACAGTAGTATTAATTTAGGGAATGATTCTATCCTAAGCTTTGAAGTAGAATTAT
AATAACAAAACATTTAAGTTCAATATTTTCCCAGTACACAAAACACTAGAGGTAGAAACT
GGAGAGACGAAGTCCTTCCTCTACTGGAACCTGCTTTAGAGCTAGGTACTGGGTTTTGCT
TCTCTTCCACATTAAAGTTTATTGGGACCTAAAGTGTGAAAATTTTACTAAGCAAAATCA
CCTAATTGTGTATTGTACCCAAAGAAATAAACTTTAAAAGGTGATTCCCAGCACGCACTG
GCTTCTTGCACTTCGTGTGCGCACTGTCTGCACCTTCCTGACCCTGAGGCCTTTGAAAGA
GGTGGCTCAGACTGCGTCCGGGTCTCTCGACCAGCAGAGACATCTTCATTTCTCTTTGCC
ACAACTCATCACAGCGCTCAGCCAACCGGAAAACACTGCCTGGCTGCATTGGCTTTTTAT
TCAGCAGCTCTTCACTAACGCTTTGTGTTTTGGCGCACCACAACTGGGGGTTTCCCTAGG
CTATGCAGTCACCTACTCCAGTTTTCTACCTCCTCAGTTCCTAAAAAGATGACTGTTCAG
AGCAGCAGGAAGCTCCTGACCCTCTAGGATCTGCTGGCTGCCCCAGCTTTTCCTCTTCGG
CTTTTCCTCTTCGGTTCTTTTCCGGGGCTTTCATCGTTATCACTCATCCTTTGTTCTCCT
GAGCCTATCTTATCTCTCCAACACCACTACAGGTACCTAGCTTGCACCAATGAAATTCCT
AGTAGGATCTAGTTTCCTTCCAGGGCTTTTATGTTCTTGCTCCTGCTATACAGCCTAGAC
ATGCTCGCCAGGCAAGCCCAGCTCCCTGCTCTCCACACCCTCTCCCAGTACAGCCCCATC
AGCCGTGCTGGCAGCGGCACCCTCTTCTCCTACAGTGGCCCTTAGCTATCTGTGTGCTTT
GGTCCTTTACTGCTGAATGCTTTTCCCATGTAACCTTGCTCTTAGTCTGGCCTACCGTCC
CACCTGTAACCATTACTAGCACTTCAATAACTTGATCTGATTGCAGATACAACATGGCTC
AGGCTTTATTTGAGTCAACAATACTTAATTCTCCCAAGGGACATTTCTACCTGCAGGGCT
CAGAGGCTGGCTAATATTAAGACCATAGAGGGCTCTTAACCACACAGACCCTCTGCAGCC
TAGCCTGTGAGGGTGAAGTGACAGTCACAAGTCTGGAAGTGCATCCCATTCCTCCACCTC
GGGCACCGTGAGATGTGAATGCGTTTCCT
>RGIAF0020 Genomic segment corresponding to mRNA: NM_007422 Mus musculus adenylosuccinate synthetase 2, non muscle (Adss2), mRNA.
TATAAATAAGTAAATAAATACATAGATAAACCCACATTAGATAGACAATAGGCACACTCT
GTAATCAGTTACAATTAAAACACTGAGAAGCACCTAGGCTTACTCAATCTGCAAACTGTC
CAAAGTACCATTTTAACGCCCATGAGAGGAACTGATAAGCTATTTAAGAGTTCGAAGGTC
TGGGGGGCGAATAACTCAGTGGTACAGTATTCGCATCAAATTACAAGGTTCTGAATTTGA
TCTCCAACACTTCAACAGAGAAAAAATGGGAGAAGAGAAATTGTTTTGTAGAACGAACGT
ATTTTACAAAATATTGTAAACTTTAAGGTTGTGGGGATCAAATAACCCAGGTACATTCGG
ATATGACATAGGCAATTGACTCATCTTTGTGCCCCAGATACTGTAAAAATGGGAAGAGTT
AGGATGCTATCTCTAGATTTCATTTTTACTGCTTTTAGTTTGCACTTTTAGTCCCTTTTC
AGTTCTAAATTTATTCGGCTCCACTCCAGCCTCCACATATTTTTAAATCCCAGTTTACAT
TTTGTAAGGGTATTTCATTCTTTAAGATACCCAAGTGTTTAGACACAGAAAACCAAATTG
GCTTTTAGAGACCGAAACCAGCCAACCCTGACACTGTGGTGCCATGCCTTGGCCATCTCA
CAGAGCATTGCATGCTGGGAATTGTAGTTCCACACTCTTTCACCCCCTTCCCTACCGCGA
GTTTGAAAGGCCAGAGGCTGGTGGGCGGGCACAGAGGGCGGAACTCTCCGTTAGCCCCGC
CCCCTGGCCTCCGCTCTCGCGCGGTTCTCCCCGGAGCAGCGCGCCAAGCCGGGGATGGGG
TGTGGCCTCCGCCCTGGGGTGGCGGCAGTTGAGGCCGTGGCGCCTGCGGGCCGCGCAGAG
GCTTCGGCCTGCGCCAAGTGTGGTCCCGCCCTGAGCGGGCGGGCGGCGGAGCGCGGGGCG
GGGCCTGGAGAGAGGGTGGCGGCCCTCGGGGCGGGGGCGGGGCCGGCCTCTGGCTCCTTC
TTCCTCCGCATGTGGCTGGTGGCGGCGCAGCAGTTGGGTTCACGTTCCGTTCTCCTGCCC
CGTCTCCTTAAGGCTCTTCTGCCCTGCCGGGAGCCATGTCGATCTCCGAGAGCAGCCCGG
CGGCCACCTCCCTGCCCAACGGCGACTGTGGCCGCCCCAGGGCGCGGTCCGGAGGGAACC
GGGTGACTGTGGTGCTGGGAGCGCAGTGGGGCGACGAGGGCAAAGGGAAGGTGGTGGATC
TACTGGCGCAGGACGCCGACATCGTGTGCCGCTGCCAGGTGAGGGAAGCCGGGCCCTTTC
TGGGACGGCCGGCGCGGTGAGGTGTCACCTTGAGGTGCGTCCCTCGGGCTGGGAGCTGCG
GGGAACCCCTGCCCTGGAGTCTCCGGTGACGCTCCGGGTGACTCTGGAGGAACCTGGAAG
ATGCGCGATGTTGGAGCTGCATTTCGGGGTCTGGGGACTGGGCTGGCGGTGCGCCGCGGG
CAGAGTTGAGGGAGCTTCCGCCCGAGGCCTGCTCGGGACTCTGGCTAGACCCGGCCAGGC
CCACCCGCCGGCGCGGACTAGGAAGGGTCCTTTTCCCCAATTTCCCTGAAATCGAGATTC
AGCACTGCATTACCTACAGGCTTAGGCACGCAGAACCTCGCCTCCATCGGTCCACTTTGT
TGATAGCAGAATCCGCTACGGGGCGATGAGACTGTTTGGGGCCCTCCGGTGCTTTTGTTT
GTTTTTTGTTTTTAACTCGTATTTCATAGACTACTATTAAGGGGAGATCTGTTTTTATTA
CTCACCGGTCCTTAAGGAATCCCCAGTAAGTTGAAAAGTGAGTGTGAGGCAACTAAATAC
GGAGATTTCAAGTCGGATAATTTAGAAATGTTTACAATGCTTCGGTAATATAAAAAGTTG
ACTTTCAGGAAATCCAGTGTTTCCTACCCGGAGACACGTGGGTTTTAGTGTTAGTTTTTT
TTTTTTTTTTTTTTTTTTTTCTTATTAGTCATTTGCTTTGAAGCAGCCTAGAGGGTAGGC
CTTTGAAAAAGGCTCTCAGAAAACTATCATCCCCGTTTCAGAATTCAAAATAAATGAGCA
GTTCCCACATTCAAAACAAGGTGCAGTGTTGGAAGTTAATGGTGGCGTATTTAGATTGTA
AGAATTTTTTTCTCCCTGAAGGTACATGGTTTTGTGTGGGGGTGCCTTGTGGTCTAGGCT
AATCGTGGAAAGCTTTTTTACCTAAAATTGAAACGTATGAAGAAACCGGCCTGTAAAAGG
CCAGGTGCTTTGACTTGGGTCATCTTTTTACTGTGTGTGGAGCCCTATTGCTCCAACTGC
CGCTTTACCACCATTCTTCAATTCACAGGGTTCTTTCACAGGTTCTTTCTCTTCCAGCAG
CTTGTCTGGCAACATGCATATTTAATGGTGCTCTCACAGGTGTTGGCCTGGAATCTGACT
CGCCTAGGAGGTGATCCAAAGCCCAGCCTTCACCTTTCACTTTTAAAATCAGATCTGGTA
GCTGGGCTGAAGATTTAGCAAAGCGCCTAAACTCTTGCGGGGCAGAAGGATGGACTTGAG
GACTGCTTGCTTTTTTACTTGAAAATGTGCACAGGTCCAGCTGCGTCGAGGAGTAGTGTG
TGGTTGTACAAAGCCGTTGTGGCACTTCTCTAAAAGGGTTTCAAAATAATAGACCTTTAA
AAAGTTATAGAATCAGTTTGTAGACTGTCGGTGTTACTATGTTACCAAGAAAGTGTTCTT
GAGGGAGGTCATGTATCAGTCTGATCTGATGACTCTGGAATCCCCAGAGGAAAGATTGAG
GAGGAGGCCAGCCGAGAAGTAAATGGTCAGACTTCTCACTCTTATAAACTCCTTACTACT
TACATAGTCCTTACATTTTGTTCTTGTGTGCTTTAGAATTTTTACTAATCTCATTAGCTG
TAAGAAGGTAAAGAATAGACTTTAAGCATCTATCTTCCTTCCTTCCTTTTCTTTTTTTGA
GACAGGGTTTCACTGTATTGTCCTGGAACTCAAGCTGTAGTCCTGGGTGGCCTGGAACTG
CCTCCCAAGTTCTTAATGGCACCATTGACCCTGTAGCATTTCTCTTTTGTGATGATTCAT
CTTTGTAACTAACTTACTTGACCAGCATTAGTAACTCAGTATCTACTTAATGAAGTTCTC
GTAGTTACAACACTGAAGATAGTGGAATGTATAGAGTGGAGAAAGACATTTAGGGCTTGG
ATTGATTTTTGAGTTTATTTCATAATTTGGGTTTTAGGTATAAAGAAAAAATTATGTCAC
TTACAGGAAAATGGATGGAATTAGAACATTTTGCTAAGTAAGACACACTTAGAAAGACAA
ATGTAGTATGTTTCCTCATCCAAAGGGAAAATTTTAAAAAGACAAGAAAGAACTATCTGG
AAAGAGGAAGGAGAAAGGAGATTGGGACAAAGAGTGATGAATATGATCAAAGTACATGAT
CCATCTGTGTTAACGTGTCAGAATGAGTCAACCATTTGTACAGTCACTATATGCTAATTA
AGTATATATTCAAACAGGTTTATATTAATAAAATGTATCCTGTGTTAGAGTGTACATGCC
ATTTCTCCAGAGAGAGAGAGAGAGGAAGAGAGGAGTGTGTGTGTGTATTCATTCCATATT
TCAAGTAGAATCACAAAATAATTCCCTGACTTAGAAAACAGCTTGAAATGTTTTTAAAGG
GGCATTTCCACTGTTATACATCTTAATCAATAGGATTTCTTTTGGGGAAGAAATAGATGC
AAAACTAATGGCATTTTCATTATTGGAGCACTGAAGGCCTGTCTTTTGCTTTAGGATCAT
AGACAGTTATTTATAAATGTGTAGGTAAATAAGTGTGTAGGACTTGAACCAAAGCATGGC
CATTATTGCTGTGCTGCTGTTGGTTTTAGATCAATATAAGCATTCTTTTTTTTAATGGAA
AGGAGAAAAATAAGTAGAAGAGCAGTCACAGATTGATGATTCATCCAGGGAACACCTATT
CTGTATCTACCGGACAACACTTAGCTCTGCAGTGGAAATGCCAGAGAGGGTGAGCTTGTG
CCTATAAGAAACTCCTAGCCTAGGAGTCTGCTATGCCAGGGCAAGGCTGAGGAAGGTGGT
AAGGTGTGAGGACAGAATAGCACAGAAGTAGCTTGTTAGGAAACCTATTACCCTTCCCAC
TTTCCGCCAGTAAATGACTGTATTTTGTTCCTGTATTTTGTTGAGTAGAAACTACAGAGA
TGAGTAGAGTGTAGTAGTTGGTGCCAGTCTTATTAATTCTTAGAGAAAGCAAGGGTGTTG
ATCTTGGTTACCATGGTAAGCATGGTTTGCCCGTGATCAGGTAAAACTTGGTACTAGAAT
TTGATACTTAGGGTCCAAAACTTAACTATGATCCTTCAAGGCAAGGACAAGTGCTGCTTT
CATCGAGAGTTGTTTCATAATGGAAATTTCAGGTAAGAAACAAACCCTGAGACTCATCCT
TTCCACATCTGTGTATTTGAAACTGAAAGCAGCCATAACGGTGAAAGGCCAAGTGGATGT
TTTTAATCTTCCAAAGCTTGTCTTGTACATCTTTCCTAAAAAGTAATGCAGATGCCTTTA
TATTTTTTCCTATGTGTCTGGTTATGTTTGAATAGTTCAATCAGTGTACTAGTAGTAATT
TAAAATAGTCAACTTTGGAGTCACAAGCTGATTGAAACTAGTGCTTAAAAGGTAATTATT
GTTATGGGTTGACATGTGCATTAGATTTGGTGAGATAGTTCTCTAGAAAAGTGAGGAGTC
AGAACCAAGAAAGTGTCACTGACAGTAAGCATTAACTCAAACTGCCAGTTCTTTCCCCCT
AACTCCCTTTTGGTTTTTTAAGATAGGGGTTCTCTCTGTGTATCTTTGGCTGTCCTGGAA
CTTGCTCTGTAGACCAGGCTGTAGGTCAGTCTAATGAGAAATAGCATCCTTTTGGGGTTT
CTGGAATAGTTCAATAGAGTCTGAAACATTGTGACTTTTGCTCTAATCTATAGTGGGAAC
CCCACTCTTTGATTCATTTTGATTATAGTAGTGTCTGTAATCAATAGGACACTATTTAGA
GTCCTAGGGGGTCTGAGAAGTGCCTCTGGGATTTGTGTATGAAATTGTTAGTCTTTGACA
CTTGAGCTTTTGCTGTTGTAAAAGAAGATACCAATGTTTTGTGCTCATTACACTGCCAAT
AGGTTGCTTTCATCTCTCTCACAGCAGGAACTCACTTAAGTGTTTAAAAAGAGGGGAATA
ATTTGAAAGAGCAGAAAGGCATATAAGCAAACTAAACTAAGAATGGACTCATTCTGATTG
CAGACTGATTTTATTTCCTTTTAACTCCCTCTGCCCTACACCTTTTAAACTTCGAAATTA
GAAACTTAGACATCAACAATATTTTATCTGAACTTCTGTTGTAGAATTGGGCTTGGTGGC
TTTTGGTTTTGAAGAGCACAGAAAGAAAAAAAATATCCAAAGAATTTGTCTTCTGACTTA
AGATTCAGTTAGAAAAGTCTGAGAACAATTGCAAGAAGACTAGAATTGTTATTGCATCCC
TGTATCCTGCAGTGCCATTCTTTAAAGTATTGTCCTGGGCACCGTAGAAATATTATTAAA
ATTTAGCATTTAATCTCACATTGTTATCACTAGATCAAGAAGTAAACTCCAAGAGCAAGG
GCTATACTTACTGTGTGTAATTGCTTGTTTCCTGAATTGTATGCATTCTTTCTTAGAGAG
AAGGGAAAGAAACTGAAACAAGAAATGTGAGGATTTGTCTGGTGGTCGAGGAGAGTGACC
AGGGCTGCTTCTGGGATCTCTCTCAGCAGCATTCATAGTATAGCACTTTAAATCTTGGGT
TTCTGAGTCTGATTGGCTCAGATTGGATTACTGTGCTTGTCTGGATCAATCACTGTGGTC
AGGGGCAAGTTTATTGTGATTAAGAGAAAAGAGGGGTAGCTGAACATACTCTTAAAGTTG
ACTTGGAGTTAATTTCATATGGAAATATAAGAAGAAACATCTAGGAAATTTGGGATTGTT
CTTGTTCATAAAATATACTTTTCTGGATCAAACAATCTTTGGAACCAAATTATTTTTCTT
ATTACTACAATTCTAGAGCTAAAACAGACAGTGGAAATTATATAGAAACTATATAGAAAT
GGAAAGTTCTGGTTTCTTTGGAAAGTCAGTTAGATCAAATGATGTTTCATTGGGGCACAC
AGGTAAATAGAATGTTTTCCTGAAGCAGACACAGGTGAATGGTTTTTTTTTTTCTTTTTT
CTTTTTGCTAAAGCAGACAAGTGAAAGGACTCATGATGTTTAGGAGGAATATAAATATGA
CCGGACAGACGCTGATTCGCTTTACTCAGCCTAGCTAGTCTTCTTTGATGACAGCTTGCA
TATATTGGTTCACCTTACATTGTGTTGTTGAGCTTTGCTTATGGTGATGTCATAGAGAGA
AACTTGCTGAAGAACTTCTCATGAGGTTCCCGCAACTTCTTGCTGCTGCAGCAGACTTGG
GCTGGTTAGCGAGCCTTACAGTTTCTTATGGATTGAACTGCAGCTGCTGATTCGTGTGTT
GGTGTTTGCTAGTGGACTAGACTGAGAACAACAAAGATTAGAATCGCCCCAAAGAACTAT
TTCTAAACAGGTCCCCCAAATCTTAATAACCTTCTTTTCCACTACCTCTGGTGAGTAGTG
GGCTAGAGGGGAGGTTGAGCCCTTATTAAAGTAGGTTGAGAAAACTTTATGCCTAAAATA
TAGTTGGGGGTTTTTTGTTGTTGTTTTGTTTTGTTTTTTTTGTTTTTTCAATACAGGGTT
TCTCTGTATAGCCCTGGCTGTCCTGGAACTCACTTTGTAGACCAGACTGGTCACGAACTC
AGAAATCCACCTGCCTCTGCCTCCCAAGTGCTAGAATTAAAGGCGTGCGCCACCACCTCC
CAGCAACAACATATTTTTTAAAGGCCAAAAAGGATTCATTATAAACCTTGCTGTTTGTTC
TAGGTGAATTTTGTTGTTGTTGTTTTGGGTTTGTTTTTGTTATAATGTTATTCCAAAGCT
CTGTGATGTAATACCCAAGTTATTAAGAAGCTTAATGTAAACTCTTGGGGCTTTTTGTTT
GTTTGTTTGTTTGTTTTTTGGTTTTGGGTTGTTTTTTTGTTGTTGTTGTTGTTGTTTTTT
TTTTTGTTTTTTTGAGTCAGAGGTTCACTCTGTGGTCGAGGCTTGCCTGGAATTTAACTG
TTCTTTTATCTCAGCCCCCTGAGTGCTGGGATTGCAGGCTTTTGTCATAATGCTTGATTA
AGATTATTTTTATTCTTTTTCTGTTTGTTTATTTTAAAGATATAAGTGTTTTGTTTGCTT
GTATGGCTGTGTACCACCTGTACTGGTTCCCTGTGAGGGTCTGAAGAAGGTCAGAAAAAG
GCATTGGATTACTTACAACTAGAGGTATATGGTTGTGAGCTGCCACGTGGGTACTAAGAA
TTAAACTGAAGTCCTCAGCAGGAATAAGTTAACTTCTAACCCCTCTCTTCATATGCCTTA
GTTACTTTTTTTATTGCTGTGATAAAACACCATGATTACTAAGGCAACTTGCAAGAGAAA
GCATTTAATTTGGCTCATGGTTTCAGAGTCCATTACTTTTCGATTTAGCCTCAGGCAAAA
ATTTTGGACAAGGGCAAAAAAGCAGCCACATTCTTTGCCAAAATTTCACAAAAATGTTCT
CTAGCCCAGTTGCTATTACTTGCCTCTAGAGCCTTTTGAGCTGGGCCTCTACAAACAGCC
TGTATAGCTCTCAGCAGTATTCTCTTCCAAGATCCTACTAGGATGGCCCAATAAACTCTG
CTCGCATGGTTCAACTATTTGCCTAATCCAAAGTCTCAGAATCTTCACCACCTGGTCAGG
CCTGTCATAATAGTCTACTCCCTGGTACCAGTTTCTGTCTTTATTACTTTTCTGTTGCCA
GAACCACACCATGACCAAAGCAACTTAAAAAAGAAAATGTTTATCATGGTTTCAAGGGTT
AGTGTCCATGATGGCAGAGTGAAGGACCAGCTGAGAGCTCACAATTGATCCTCAACCATG
AGGCAAAGTGTCATGGGAATCACTAGTCTTCCTTTGCCCAGTGACAGAACTCCTCCAACA
AGGCCACACATCCTAATCCTTCCCAAACAGTTCCATTAACTGGGTACCAAATATTCAAAT
ATATGAGTCCATGGGCGTCATTCTCATTCAAACTACCATACCAGCCTCTAGATACTTAAT
GTAAAAGTTACAGTCAAAAGAAAACTGGTACCAAGTATCCATTAGGGGATATATACCATG
TGATGGTTTTGTGATGAAAGGTTCTCCAGTTTTCATTCATGTATTTATTGCTCATTTTTG
TGCAGTTAACTTGCATTTATTCTTGATATATATACTATAAAAGTATCATGTAAGGCATTC
AAATTTAGGATTTCCCAAAAAACTTTCCGTATAATATATAGTAAGGTGTTCGAGAGTTAT
ACTTTTTTTGTTTATTTTTTGGAAGGAAAATATGTTTCAGACAAGAAAGAGCATGCTCAG
GCTGGTATGGCCATAGACAAGTTTCTGTGTTTCAGACTAAATCTAGATTAAAATCGAGGC
CATCTGAGGCTCGTCTGGGCATGTAGCAATGGAGTTGTGTTGGGAGTGGCTCCATCTCCT
CTGATAGTTTGTAGGTGGGAAGCTGAGGTCCTGAGCAGTGGTACTCCCACTTAGAACCTC
TTTGTTTTGCTATCTGCTAATGTATGTGTCCTCTCGTTGGGTCAATATCTGTGTTTGAGG
ACAGTTGCCTGAGCTCTCAAGATAATTTTACATTTTACAATCTATACATATTTTAGGTTA
GTGTCCAAACAGGCACTTCAAATCTGAATTTTTTATCTGTTGTATTTTATGAATATGGCC
ATGTACTACAACTTATTTTACAGATTACCTCATTAAGAAACTTTTTATATGTAGCGGCCT
CCAAGCTCATCTCACTGTGTTTTAAGATTAGTTTTTCATATCTCAACTCTCAATAAGGAA
ATTCAAGATTATTCCTGATATTTTCACCATATTCCTGCATTCGCTAAATTTAAATAATTT
AAACTGAACTGGTTATTTAAAAATGGAAGTTAGTATTTTAGTGAGCAAACTTTGCAGCAA
AATGGGATTTCTAGTCTTTTATAATTGAACTTTCCCAGCCCAAACTATGTATTAACTTGG
ATGAACTTAGGGAGGAGGCTAATTTATCTCCGTGAAATTATTCTTCATAACCATCTGCCT
TTAAAAAATATCCATGCCAGATTTCAACTCTTAGATGTGGCCGTTGTTATCACTATTACC
TGTCATGGCAAATAGTAGCTGAGAGAATAGGCGTTTGTTACATAGCATGAGCATTCTTAG
GTGGTAATAATAATAATAATGGCAGCCTTTAGACAAATCGTGGGCTGAGTGGGGCACTTT
TGAGACAGGGCCTTATGCAGCCCAGACTGGCCTCACTCACTGCTGTAGCTGAGGGTGACT
TGAATTCTTGGTCTTCCTGCCTCTACCTCCCAATAGCTGAGATTGCAGAGGTGCACCACC
AATATATAAATTTTTATTTTACATATGTAAACATTTTTCTCCCAAACTGAAAAAGACTTG
CACCCACTCATTGTACAGTTTTGCAAAATTATATAGAACTTGAAAATAAGGCTCTTTGTT
CATAAGTGCAATGGATCTTTGATGTCCAGTAATCTGTTGTAAATGGTGAAAATAAATTTA
AACCACTTAAGTTTTCAGGACTCAGCAAATGCATTTTCTTAGGCAACAAAACATGAAGAG
GAGACTACAGATGAGTGAGTGACATTTAGTTTTTGGAAGGACACTCAAAGTAGAAAGATT
TTCCTGCCTAGGATAGCGCCTATCTCCTCTTTCTTTCTTTCTTTCTTTGTTTCTTTGTTT
CTTTCTTTCTTTCTTTTTTTTTTTTTTTTTTTTTTGTCATATAGAACAGCAGACACCTTT
ATTACACTATCATGAGGCTCATTTGCCTTTCCGGGCTTTGATCTTCCGCAGATAGAACTC
CAGCTCCTTGCCTTCGAGCACATAGCGGTCTGCTCTGCCACACTGGCCTGGTCTTGAGGC
AATACAGGCTAGAAGCTTGCCCTGCTGGAACTGCTCCAGGAGACTGCTGATTTTGGCATT
CTTTTTCCTTTCGTCGTATTTCTTTTGAATTTTCTTTGATCATTTTTTGTTTAAAATCTC
TTCCTCCTCAGGAGTCAGCTTGGCCCCCTTCTTGCAGCCCAGGGGCAGTGCATAGTGGGA
CTCGTACCACTGTCCGTAAGGCGTGCTGTCAATAAGCACGATGTAGTTCTTCACCAGGGT
CTTGGTGCGGACAAGCTCGTTGTTGGATGCATTGTAGACAGCATCAATGATCCTTGTGCG
AGTACAACACTCAGAGCCCCAGGAAAAGTTCCCCACATCCAATCTCAGGGCACGGTACTT
CTTATTTGTCCTCGAACTCGGACTATGTATATGCGGCGAGGGCCAATCTTCGTGTTGGCA
GCAGGGTCCCAGCTCATACTTCCGCTTCTTGTGGTAGGGTTTTTGCTTACCGCCGGTCTT
GCGGCACTTGTGCCAGTTGTACTGAGAGATGCCCGTCGCTCGGCGCTGGCTGGCTCCTAT
CTCCTTTTAATGTAAGTGATTTGGTTAAGAGGTATTGAGAACATAATTTACTTTACCCTT
AATGGCTGGGTTTTTAAACTTACGTATGCCGCATCCACAGTGTTTGTGGCCTAGGCTGTA
TGAGATTTCAGGCTTTTAATTTGTGTATGAGATGGAAGCTTCATGGTATGGAGTTTGACG
CTGCTGGTATCTCGTCAGCACACAGAGACTCAGGCTGGAGGCTTTGGGATTAAGAATGAA
TATTCAACCTAGAGTAAATAACTGATGGCTTATCTCAAAGTTATCAGTACATTGAACATG
TAAATACTTATTAAATTTAATAATTTACAATTAAACAATTTTAGTAATGACAAATTAGCA
TTTTCTTGGACTTAGAAATTTTAAAGTGCTTCATATTTTAAGAGATTTTTCTTGAAAATT
GAGACATGTTATTTTGAAGCACAAAATGTGATTTTTTTTTTTTTTAGAAAGGCTGATTGG
CCTTTTAATGATAGAAAACTGGAAACTCAATGCATTTCTTTATGAGACTAGTTAATTATT
GTATGTACAGATATAAAAGAATGAAGTGGTTTTATTTGCAATTTATGGAATGGTCGTTAA
CATTAAACAAATCTAGTTATCTGTCAACAGATGATATTTTATTAATTCATAAAGAACCAA
ATGGCATAATTTGCATATACAGTTGTCTTACATATAAGAGAAAAATGAGAGTTGATAACT
TGGAAAAAGGAGCTGAGAGGGGAGGAGAAAAGAAGGGGAATGAATATAGTCAAATACATA
ATACGTGATATGCTTGAGACCAGTACTTTGTTCATTGAGTGTGCAATGCTAAACACTTCA
AAAGAAGAAAGTGCCTGTGGCCTCCTGTGGAGACTCTAAGGTTGAGTCCTCACATTGTGA
CAAAACAGCAACAAAACAGAAAATAAATATGTATTTTTTATGCAAAAAGTTTCTTCAGAA
GGATACTAAAAACTTGTAACTGATGCCAAGTGGTAAGTATATGAGAAAGACTTGACAGTT
TTGGTGTGTGTTTGTGTGTGTGTTTGTGTGTGTGTGTGTTTTAAAATGCTACACAATGTG
CTGTTATCTATTGTATTCTCTCTTGCTGTTCAGTTTGTTGTACAAGCAAATCAGTTGCTT
TGTATTTCCTTCCTTGTTTTTTAATTTAAGTTGGAAAAGTGTATGGGCATTTAATATTGT
CTTAATATCTAGTTTTTGAAATTTAATATTTGACATGCTACTGTTGATTGACCATATAGC
CATGTTTTCGACTACAATTCCAAGCATTAATATTTTTGATCGAATGTCTTTTAGAAAAAG
AAGGTTGTAGGGATCTGTCACTAACTAAATGCTTAAGATTGATTTGTAAACTAGAGTCTT
ATTAGGACAACCAGTACTGGGAACTACTTGGGACACATCCTAGTTTAAATCCATCCAAGA
ATACAAATTCCAGATCCAGTTCCTTGACATATAGCAAAGAGCAATGGGGATAACCTGAGT
ATGTATATCAATTTAGAATAACTGTCTCTCACTGGAGGGGTGTGTGTGTGTAAAGAATCA
TGAATAATTAATTGATACATGTCCTATATAGGGCCAAAGTCAGCCTAAATAACTAAATTA
GTTTTTCCTTTCCTAACTGTTCTCTCTTAAAAATAAATGTGACTTTGAATTCACAAATTT
CTTGATCCTTTGGCAGCAGTCACTCAAGTACACTGTAGTGCTGAAAGAAGAATACAAACA
ATTATAGGTTTTTGGCGCATATATTTATTTATTTATTTCACTTTCAGCAAGAATGTATTC
TCAAGCTCAATGTCCTTTTCTTCTGTTTCAGGGAGGGAATAACGCTGGCCACACAGTTGT
CGTAGATTCTGTGGAATATGACTTTCATCTTTTACCTAGTGGAATAATTAACCCAAATGT
TACTGCCTTTATCGGTAAGTGTTTAAACTGAACTTCTTGGGGGCAGCATGGTAGTTTTTC
ATTATCAAAACTGACTTTACATTTCACTGACCAGATGGTTCCTTGATGCCTCACGACTTT
TGGCTGTGATACCGTATAGGACAGACCTGCCAAGCAGCTTCTCACTCGCGGGTCTTGCAG
AGGTGGTTCCCAGGGTGTTTACTTTGCAGGCACCTATGTGCATCATAGCCTTATTCCATA
CAGAAGTTCTTGTCATCAATAAGTTTTCCAAAGACTTTCAACTTTGACTCTCTATAAGAA
ATATTTCATTCTAAACCCTTACAGTCTGATGATTTATATTCTGTTGTTTAAAAATGTTCA
TGTCACACTAAATTAATTTTGTGATCACTAGTAGAGTGTGGTTCTGAAAGACATTGGTAT
AGGTGGTGATCCGGCTGTGCCCTTAGCTTCTTTCAGAACATGATTGATTTGTTACAAAGA
AATTCCAAGTAGTTTTGAACATAATTTTAGTGTTTTATATCCCTTATCTCTTCCTTTCTC
ACTCTCTCTCTCTCTCTCTCTCTCTCACACACACACACACACATATATATATATATATAT
ATATATATAAAATAAACTTTGAGTACTTTCTGTGGGAATTCCGAATTCCTTAATAAAATA
TGGTGTTTTATTAATAATGAATGTAACTTGTTCTAGTCAAAATAGATAGTTATTATAGAT
GTCTATATTTTAACATTTATGTATGTGTCTATATTATAATTACAGGTGTTTAAGGTGGAG
GATTGTTTGTTTCTTTTAGGAAATGGAGTGGTAATTCATCTTCCTGGATTGTTTGAAGAA
GCGGAGAAAAATGTTCAGAAGGGAAAAGGTATGAATGAATGGGTCTAACTGTAATGTGTT
ATTTTATACAGTTTCAGTAAGATCTCATGCTGGATAGACTGAGTGAGTATTTGTCCTGTA
CTTAGAATTTTCACTCATAGTACCTATTTCTAATGAAGGATAACATCCTCATAGATCTTT
ATGAAGGTGCCAAGTCCTTGATATGTTCATTACAAACAAACTTCATCTTGAGGTAGCTCT
GACAGTGTGCCTACTACCAGCTCTTGGAGTTTTTGCACATTGCTAGAACTTCCTTCTGGA
CTATACTGCTTCATCCTTGAAAGGATCTTATCCCCAAAGTAAGGGATCATGCACTGACCT
GAAAAAAAACACCCTTGAGTCTTGCCTTTACTGTCAGCCGTGGATACTCGTTAGGGTGGG
AGGGAATTTACAAGGAAAGTAATACACAGTTAAGGGACATTCTTAATTCTTAATACAGTT
TCCCTCAAGATGAGCTCAGATTTAAAATGTTCTCTATTGTGTTTGAGTTGTGTTGGGTTT
TAAATAATCCATCCTTAAGTGTTCTTGACTATAATGTTCTTGACTAAGACACCCTGGCCC
CCCTCTGTCTCTGTTGCCCACCCTCCCAACTACCCTCCTCATTTTTTTACCCATGTCCTC
ATCTCTCATCTCCCCCTAATTTATTGGGTGATGAGACCTAGGTGTGAAAGTTCATAGCCC
CTGGTCTTGATCTCTTATAGTTACATGGGGAGATACATCTATCTCATTACTGAGATATAC
TAAATGTAGTCATCTACAATACTGTGGAGAAATACTAAGTTTATTTTGTCTAGTCATATT
TCTTTATAACTCTTTTGTGAGGGGTGGCATTACTAAGACCAACTTCTCTAGAATTTCTCC
CATGCTATATACCTGATCCCCACACCTAGTCCAGAAAATATTTTCCTGCTGTTTTCTTTT
TTTGGGTTCTTAGGAATATTTAGGAACTATTTAGAACAAAATATTTGGAGATAAGAGTAT
GAATGAGCTTGTACATTGAACAGTGACAAACTTGATATGCAGAAGAAGACATGCAAACAC
GATTGCTTTAGTAAAAACACTTGCAGACATTCTGTTCATAAAAAAGTAAGTCTTAAAAAT
TGTTGCACAAAATGTTTGATAAAGTATATCTTTTCTTTCCTAGGTCTAGATGGCTGGGAG
AAAAGGCTTATCATATCGGACAGAGCTCATATTGGTAGGAGGCCATTTGTATTTCTTTAT
ATTTCCTCTCAGTCAAATGTATCAAGAGAAAGCATTTAGAGATGATGAATTATTTCTATG
TTTGTTTAAGGATTGTAGTTGAAGTTAAAATAGTAATATCTTGATTTTTTTTCTTTGTTT
TGTTTTGACAAGAACTAGATTGGAAATATACCTATTTCTGAAGACAAGTATAGTTAAGCA
GATGAGTAGCAGAACCAGTATTTTGTAATGTCTTTAGTCATTAAAGAATAAATCATATAA
ATAATAAATCCAAAGCATTTCTTTGCATGGTTGACATTCCTGTAAGGATGCGTTTGCCCT
GTGGCAAGTCTTTAGAATGACTGTGCAGATGGGCTGAATTCAGTCTTTAGAACAGCTGTC
TGCACAGTGACGAGTGACCTCTCTTCAGTCACACTAGTTTTCTCCATGAACTAGAACTGG
ATACTAAAATTAATTTCAGCTGTCACCAGTAAGATTGGTCTTTTCTTCTTGGTTATCATT
CCTGAGCCGATAGGATTGGTTAGCAGTGACGTGTTTACAAGATGATTACCTAGGTAGTAG
GGGATTTAGACCAATAGAGAACTTTGTTATGGACCTGAAGCTATTAAAAGGTATCTGTTC
CTCTCCCCACCCCCCAATCTCTCTGACTCTCTCTTCCCCTCTCATCTTATTTATTTATGG
TTTTTGTTTCAAGACGGGTTTTTTGTTTGTTTGTTTGTTTGTTTGTTTTTGTATTTTGTA
GCCCTGGCTGTCTTGGAACTCAACTCTGTAGACCAGGCTGGAACTCAGAGATCCACCTGC
CTCTGCCTCCTGAGTGCTGGAATTAAAGGCTTGTGCCACTACCGTTTAGCTCATTGTTCT
TTTTTAAAAAGGTCTTAACCAAAATGGAAATCAAATAACTGTGGCTATGTAACAGCTTCA
GATTTGAGCCTTGTGCAGCACCTCAGTAACCCAGTAAAATAATGGCAAGAAGTTCAGCCA
GTAGTGTGCTTGCCTTGTAAACGTATGACCTGAATTCCTTGGCATATGTGCCCATACATG
TACATTACACAAACAATAATAAAGTAAAAATAAAATAACTTTTTGAGGAAAACTGTATTG
AATTTACATAGTTTATATGAAAAATGTTGTCTTTCCCATTATATTGTTCAGTAGGGATTT
GTCTTAGTTAGGGTTTTACTGTTGTGGACAGACACCATGACCAAGGCAACTCTCATAAGG
ACAACATTTAATTGGGGCTGGCTTACAGGTTCAGAGGTTCAGTCCATTATCATCAAGGGA
GCATGGCAGTGTCTAGGCAGGCATAGTGCAGGAGGATCTGAGAGTTATACATCTCATCTG
AAGGCCTCTAGGAGAAGACTGGCTTCCAGGCAGCTAGGATGAGGGTCTTGAAGTCCATAC
CCACAGTGACACACCTACTCCAACAGGGCCACATGCTCTAATAGTGCTACTCCCTGGGTC
AAATTAAGGAAACCATCACAGGACTTCTTTTGGGGGGGGCAGGGTGGGGGGGATTGTCAA
GACAGGGTTTCTCTGTATATCCCTGGCTGTCCTGGAACTCACTTTGTAGGCCAGGCTGGC
CTCGAACTCAGAAATCCACCTGCCTCTGCCTCTCAAGTACTGGGATTAAAGGCGTGCATC
ACAGGACTTCTTAATCTATAAAATCTGCAAAGAGCAAATTTGTGCTAATATTGTGAAACC
TTTTCATATCATGCAAAGAGACAGGGTGTGGGAATGGTGCAAAGGGGTCAGAAGGCCCTT
TTTAATTTTGACTTTGAATCAGAGGCTTGCTAAGTTGCCAGGCAGTCCTGATACTCACTG
TATATTCCAATCTGGCCTCAAACATGCGATCCTCTGACCCTGCTCTCTCACCCTTCTGTC
TTAACACAATTTGCCAGCAATAAAATAACAAGCAAAATGGAAGCATGCTGCTTGTCCAGT
CTTTCCTGCTGTTGTCATAGATTTCATGTCAACATTATAGTAGAAACTTGATACAGTGTC
AGTATTTTGAATTGCCTATTTTCTTCCAAAGAAATTTTAAAATGATGAAGCTGCTATGCA
GTTTAATACGTAAGCAGGGGTTGAAGAGATGACTCAGTGGCTTAAGAGCTGTCATCACTT
TGCTGAGAACCCAGTTTTGATTCCCAGTTCCTACATGGTGGTTCATAACCATCGAGAACT
CCACTTCCATGGAATTTGATGCTTTCTTTTAACCTCTGGGTACTAGGCATACATGTAGGC
AAAACACACATACAATAACTTTAAATATTTTTTAAGTAAAATAATTAAGCAACTTAATGC
AAAATTTTTGACCTAGCATATTGATATAGCATATTGACCTAGCATATTGATATAGTTTGT
AATAAGAAAGATGCTTATTCCAAGTAGCCTGAAAAGTGAATAGACGACTTAAATATAGTA
AGCATCTGAAATCCAGATGTTTGCTGTTTGTCATTTTGCTTATACATTGAATACCTAGCT
TGTGCTAGACATGATACCAGACGTTGAAGGTTCAAGAGTGTTAGAAAAGACAATATTAAA
AAGAAAAATCCTTTAATCGAGCTTGTGAGCACAATACAGTACATAAGATAATATAATGAA
TGTGTCATGGCTTCAGGATGAAGCTGGGTGTCAGGAGAGCAGTCCTAAGCAGGAGCAGTC
AGTTTTGGGAGAGGTAGTGGGAACATGTCCATGTTCGTTCTAGATGAAGTGCCTGGGACC
GTTCACTGAGAAATGAGGCCCCAGTGGAGATGAGGCACGAGATAACAAGCAGAGGTGTTA
GCTGTATTGTGGGCTATGCTGAATGCGTTATTTTATTAAATGTGTTAAAGCTTAAGTAGA
GAGCTGGGGATGTAGTTACATGGTAGAAAATCCTGAGTACTTACCAGTATCAAATACTTG
CATAATTAAAACTCAACCAAGTTTATTTATAACAATACTTTTACAGGCATGCTAATGAAA
CTGCAAAGGATGTACAGTTATCTTTCAGCTTAAAAATTACACTAATTCTCAAGGTTTTTG
TTCTTTTGTTTTTGTCCTTCAATGTCTAGGCCTGTAGAAAACAAAAGCAGTATTCATAAC
AACTTCAGAGAGAGTAATCAAAACTAGTTAGAAGGCATTAAGGTTCTACCCCATGAGAGT
CATTGTTCTGATTATACTAATGGCTTCCTGGGGCCTAGGAAGAGCTTTGTCGGGGTACTA
AATTAATTTTTGAAAATACAGCTCTACTGCTTTCTGTCAACTGTTTATTTGTTGTTTTTC
TAGTTGCTTTTAAAAACTTCTCTGATAATGAAAAATAAGTATTTAAGTGCAAATGCTTTT
GTATTCAGAAGAAAGTGTATGGCATATTCTAGAACCTCAGTCATAACTGACTTGCAAAGT
TACTGTTAATGAAACAATTCTTAAGGATAATTCTAGCACCTGAAATACGTTAGAAAGGCT
ATTGTCTTGGCAACAGGATAGGAACATGATAATAAACTAATCATATGATAGCAGTTTGAA
GTACAACATGACAGACTGAAATTCACTAAAGCGTAAACAAAATACTCAATCACCATAGTC
TTTAAAATCTATAGTCTTCCAAGAAAAATTGCTATGATGATTTTTCTGTTTCCTTTGATC
AAAAGTGACACAGCCTTTGCTTCTTTTACAGATTAATTTTGACATTTGAAACTTTATTTA
AAATTGTAGTTTATATTGTCTTTTGCATCTGGCCTCCACTGAACAGTCTGCCTATAATTG
TTACAATTCTATTGCTATTGCTTCTTGAAGCAGGTTTTTCTTTTTAAAAAATTGTTACCT
AAAATTCTATTATGAATATACACAAATTTTTATCCCCTTGACCATTGATGAAGATTGAGT
TTTTCCAGTATTGGTGTATTAAAAATAGCATTGCTGTGACTTTCTTGTAGCTATCATTGA
ATGTGTAATATTTCAGTATAATTTTAAGGATGCTCTTTTATCTACTTATTAATTCACACA
CTGCAGACTCAGCATCTGTAATGTAATTGACATAAAAATCTCAAAACTCTCACTAGGTGT
ACTGGCTAGTTTTGTGTCAGCTTGTCACAGCTGGAGTTATCACAGAGAAAGGAGCTTCAG
TTGAGGAAATGCCTCCATGAGATCCAACTGTAAGGCATTTTCTCAATTAGTGATCAAGGG
GGAAAGGCCCATTGTGGGTGGGACCATCTCTGGGCTGGTAGTCTTGGGTTCTATAAGAGA
GCAGGCTGAGCAAGCCAGAGGAAGCAAGCCAGTAAAGAACATCCCTCCATTGCCTCTGCA
TCAGCTCCTGCTTTCTGACCTGCTTGAGTTCCAGTCCTGACTTCCTTTGGTGATGATCAG
CAGTGTGGAAGTGTGAGCCAAATAAACCCTTTCCTCCCCAGCTTGCTTCTTGGTCATGAT
GTTTGTGCAGGAATAGAAACCCTGACTAAGACACTAGGCTTGCCAGAGGAAACTGGTAAT
CATGCTAACAAAGCTTTAACTTTACCTTGCCAGGCAGGCTACAGGTAGGACTACCCTCCT
AGTTTGTACAGTGTCTCAAAACGCAGCTTAGGGAAACAACACTTCCTGCGTAGCTTGGAG
GCTAAGGCCCTGAGAGGGTAGTTTCAGTCCAGGTTTTATCAGAGTTTTCTAGTTTCTATG
TCTAATGTGTATCTTTTAATGTTTTTTGTTTGGTTGTTTTTGGTTTTTGGGTGTTTTGGG
TTATTTTAGTTTGGTTTGGGTTTTTTTTGTTGTTGTTGTTGTTTTCAAGGTGGGGTTTTT
CTGTGTAGCCCTGGCTGTCCTGGAACTCACTTTGTAGACCAGGCTAGCCTCGAACTCAGA
AATTAGTCTGCCTCTGCCTCCCAAGTGTTGGGATTAAAAGTGTGTGCCACCACTGCCCAG
CATCTTTTAACGTTTTTAAGTTCAGTTGTTCTTTTACAAATGTTTCCCCTAATTCTAAAA
ACTCAATCATTCTGTTTAACATTTGCATATTTCAATATATTTATTTTGAAATAATATAAT
TGGTGGAAAGAAATAGTGGCATAATATGCAAAAGTCATAGAATTGTAATACCTGAAACGA
GTGAGTTTTATGGTCTGTTAATTATAAAGCTGTTAAGTAGATAAACTTTAGTTAGAAGTT
CAGAAACCAAACCCTAGACCTGCCAGTCTGTAAGCTGCTTATGTAGTCAGTCAGTAAATA
TTTGAGTACTTCCTGCTACAGAAATTAACTAGCAAATTGACATTGTCCTGCTACTCAGTG
TGTGTCGGAGTGTGTGAATGTGTATGTATACATAGAAAGAGGCACACTGCACAGGAAGCT
TACAGTTGTAGTCAAGGACTGCTGGTGTGAGCAGAATGGTGTTTGCTATATAAGACTTTT
TCTGAAGAGTAGTAGAAAGCCCTTAAGTTTCAAAGACAAGGTTGTGATGACTTGTTTGTG
TCTTGGCAAGAAATTTTTGGATGCATTAAAGAATTTTGATCCATGTCCAAGAGTGGAAAG
AGGCACACAGACTAGAGTGTAGTTTTAGTGAAAGGTGATGTGAAGTTTGGGCCTAGGGTG
GAAGAAAGGGGAAGCATTGCGGTGAGCTCTTAACCCCTGGGGTCCAGAACTTGAAGGTGT
AGAGGAAGAAGGGGGCCGTATCTTTATAGATTGAACTTCATTGAGTTTTAGGTTAGGATA
TTCTAAAATTGGCCTTTTGTCGTCTTCTTTTTTGCTCTCTTCAAACATTGTATAATCCAA
GCTGGCCTGAACTCACCATGTAGCCCAGACCTGCCTCAAACGTGTGATCCTCCTCCTGCC
GGCCTATTTAATGCTGAAATTACTAGTGTAAGTTGCTGTTGTTACCTTTAGAAACATATC
TGTACAATTTGTCAGAAGCAAGGTTGGAAGGATCTCTGGTCTGAGTAGTTTGGAATATTT
TTACCTTGACTGTTCTTTGTTTCAGTAACAACTGTGGTTTGTTTGATTTCTCCTCAGTGT
TTGACTTTCATCAAGCAGCTGATGGTATCCAGGAACAGCAGAGACAAGAGCAAGCAGGAA
AAAAGTATGACATATATATTTCTTTTACATCCTTATGTATAAATTTTGAGCCAAGATGAA
ACAAACAAAACCCCAGATAGATAAGAATAGTTCCCTAGGTTTCAGAGAAGACCAGTTAGT
TAGATTATGCAAATAAGCTTACAGGAACTTGCACAAATAGGAAATAATCATGTAACTTTC
TTCTTTGAAAAGATCTGACAACAAGACTTATCTTCCTTGTGTAACTTGAAGCTGTTTTGA
TCTGTTTTCAAGTTTGGGTACCACGAAAAAGGGGATTGGCCCTGTGTATTCCTCTAAAGC
TGCTCGGAGTGGACTTCGGATGTGTGATCTTGTTTCTGACTTTGATGGCTTCTCTGAGAG
GTAAAAGACTTGTTTTTTTAATATTAAAAAACAAACAGATTTTTAAGACCCAGAGTACAA
AATTGTAGCATCAGTATTCACATTTACTTCATAAAAAATAACCTGATGATTGTATAAGAA
TGGTATCCTAAGAGGACAGAGCCAACCATACTGTTTGTGAGGACTGGCATATGAACTGGT
TTTCCATGAAAGGAAATGTTCTCAGTGTGGCATTCTGATGTGCTAACCATGTCTTAGGTA
GGATCTTATCTTTGATATTTCAGGTTCAGGGACCCATTATGTCTTCCCATCTAGAAATAA
TTAGCCTTCCATGTTCTGGTAAATTTTTTGGATATGTCTTTAAAAGTAGAAATGCTGTAC
TGACATATTCTTTATAAAATGATTTTCATGGGAAGTGTAGTTATATATTTGCACTGGCAG
GCCATGCACTGAAAAATCCTAGAGATAATTGCTACCGTCTAAGTGTCATGTAGACTGACC
CTCTCATTTTTTTTACACAGTAGAATATAATTTGTTTTGTATTTTCAGATTTTAGTTATT
TCAATCCTTTTTCTTCAACCACAGACATCACCTTAATTATATTTTGCCTTAAACATGAAA
ATGTATCTTGAGTGCATAATTGATTCATGTTTATCTCCTTACTTCAATTTTATTTCTCCA
AAAGTAACTTCAGTTTCCAAACTAATTTGCTTTTACGACCATTTATAAGGCACAAAAATC
ACTTGACTTGGATGATATTATTTGAAGTATTCTGTAACATAGTTAGTTAATGCCATGATC
TGTTTATTTCTCAGGTTCAAAGTTCTAGCTAACCAGTATAAATCTATATACCCGACTTTG
GAAATAGACATTGAAGGTGAATTACAGCAACTCAAGGTAATGCTTTCTTAGCTCAGCAAT
GGACTTTTAAATACTAACTTGCCAAACTGACATTTGAGTTTTTCATCCATTTCAGCTTTG
TGTATTAACTAGTGACCAGTCATCCCTGGACATAGCATGTCTGTGTGACTTCACACAGTT
GAGTCTCAATGGAAAACTGGATCGGAAAGGGAATGAGATGTGAAAGTAGCCAGATGATAG
GTCTCAAATACACTTGCAGGAAACTTAGATGTTATTTAGGAGACCATGGAAAGCTATTGG
AGAATTTTGAACACAAGGAAGCCCAGATTTGCATTATGAAGAAACCGTGCATGACTACTG
ACGTGTGGATCAATAAAGAAAGCCACAGTGTGGTAACTTGTAAAGTTGGCTGGTAGGATT
GATAGTAGTTCCTGAGACAGCTAACTTTACTGGCCACCAGAGAAGACTGTCAGTCATAGC
TGTGAGATGCCTGAGTTAGCAGAGCCTTCTCAATCATTGTTAAACCTCACATTGTTTCCT
ATATGCCTGGTGATTATTTCTTTAAAACTGTTCATTTTGTTTTCAGAACTGAGTAAGAAT
CTACATACCATATGCCATTCCTTACTAGTTGTAGACCTTAGGTCTGTTTATGATTTTTTA
AAAATTTATTTATTATTAAACATAAGTACATTGTGTAGCAGTCTTTAGACGCACCAGAAG
AGGGCATCAGATCTTGTTACGGGTGGTTGTGAGCCACCTTGTGGTTGCTGGGATTTGAAC
TCAGGGCCTTTGGAAGAACAGTCAGTGGGTGCTCTTACCTGCTGAGCCATCTCACCAGCC
CTTGTTTATGATTCTTTTAAATTGGGTGTGGTGGCCTACACCGGTAATTTTTGTACTTTA
GAGGTGGAAGCAGGAAGTTGATCACAAATTGAAGTACATACTGAGGTAGAGCTCAGCCTT
GAGCAGGGCGAGGGTGGGAGTGGGGTGGGGCTCAAGGGGAGAAAAAAAAAAAACAAAACA
AACAACAACAAAAGAAACCAAAGAAGATTTTCATAAGTAGCATATGTTGAACCAGGGCTT
TGTTTTAGGCATATAGAAAGGACTAAAATATAAGTAAGAGATTAAAGACAAGTGTGAAGG
AGGGGCCAGAGACATTCGTAACAGGTGCAACGTATTCCTTCAGGTGCCTGGTAAGCAGCT
TCTGGGATTATTACTGCTGGTGTCCATAGTCAAAACCAGCATTTATTGCAGCTGTACTGC
AGTCCCCAGGGACACTCTTATTTACAGTTTTTACATGTTTTACTTGAATTCTGAAGTTGA
ACATTACTAGCAACTCATGTTAGTACTTGGTACTATCGACTAATGACATACTGCAGTGTT
GTTGTCAGAAAGAATGACAGCACCCAGTCTCTAATGTTTGAAAATTTGACAGTATAGTTT
GTGTCCTTACCACATTTTGGTGTCTGATTTGAACTTGAAAATTGTTAGTTACATAGATTA
TAAATGCAGCTTTTCAAATACCTAAAAATAATTAAAAATGCCATCTAATATAAACAGATA
TTAGCTCTTTTTATTCTTCCTGAAAGCTAGTTTATGAAGTGAGCATTTGCGCTGTTGCCA
GTGAAGTTGTTATAGAACTTTTAAATGTTACAGCGCATGTGTATGTGTGTGGCTCGGGAC
CTCACACATGCTAGGTAAGTACTCTGCTACTGTGCCACAGCCCTAGCCCTTGTATTACTA
ATCACTCTTTTCGAGAGACCAGAGCTAATCCAAATGTTGCACTAGGATGAGCCTGTCACC
AGTGCCTTTCTGTTTCGGTTTGTCAGTTTCCACTGTGGAAGGCCAGGTAGTTTACTCTGT
GACTGGTGTTACAATGTATTAGTGCACATGGAAACTGGTTTTTGTCTTTGTGTAGGGTTA
TATGGAAAGGATTAAACCGATGGTGAAAGATGGAGTTTATTTCCTATATGAGGCCCTCCA
TGGACCACCCAAGAAAATCTTGGTAGAAGGTGCAAACGCAGCATTGTTAGATATTGATTT
TGGTAAGTGAGATATGATTTATAGGGAGTTTGACTGAGCTCAAAGTACTTAGATATGATA
TTAATGTTAGCATTAGGAGGTTATAAATAGTGCATTTAGCTTGTGTATTTGGGAATGAGG
TAGCTTGTCAATATAGTTAAGTTTTTGGGTTTTTTTTTTTTTTTAAGAATATTGTAGCAA
GCACAGTATACATTTTTATAGTTCATTAAAAATGGAATCATTTGGATTCTGTGGGTTCGG
AGTTCTGCAGATTGTGAATTGTTGATTTATTCAACTACTGTTTCTCTGGAACTGTAAAAT
AATAAGATCACCTTTAAGTCTTTTAAAATATAAAAGTTGGATTAAACATATTTTGAGATC
TAGGAAAGTCTGTTTATGCTAACTCTGTGCATGACACTTTGATAGACTCAGTCTTTCTTC
CATCCTCATGGCTAAGTTAAACTTATTTAGATGACTGTCTTCATTAGTTTGTTGGTGGTT
ACATCTAAATGTTTTCATATACTGTTAACAGTTCTGGGGAACATTTCTTTTTTATTTGTT
TTTTTTTGTTTTATGGTTTGAGTGTTTTGCCTCCATGTATTTTGTACACCACATGGATGA
AGGGGCCTTGGAGGCCTGAAGTCCTTGGATCTCCTGGAAATAGAGTTACAGGTGGCTGTT
GAACCATCATTTGGGTGCTGGTAATCAAAGCTGGGTCCTCCGGAAGAGCAGCAAGTGCTC
TTACTTACCTCAGCCTCTTGACATTTCATTGGCTCTAGATACTAACTAAAGAGAATATAT
TTGTCTATAATAGATACAGTATCCTTTTATCCTATAGTATGCCTTCTCAATCTGGAAAGG
GAGTATAATTAGCAGGGTGAATGGTTAAGTATGACAGGAAGGAAAATGCACCCTCGTAAT
TGTTCCTGTGATTTGAGGACTTCTCTGAATAGAGTTTAAAAGCTGGGGAAATGTTGAACA
CCACAAACTTCCTGTTGCCCAGGGTCCTGCTACACCCTAAATATGTCCACCTGGGAGTCA
TTTGCTTGGAATTAACAGGACCCAGTCAAAATATGTAGGAAGGTTTTTACATAAGATCCT
CTGTAATTAGTCATTATGTACTATAGAGCCAAGATAACAACTGCACATGCTTTGCTGTTC
TCTGTAACTAAAGCTCTAACTACCTGCATTTTTAACTGTGTTTTAACATTATAGACAAAG
AGACTCAGAGCTAAAACATTGAGCACTTGAGAACAGTGACAATTATGGTCTAGTCTGTCA
GATGCATGGTCTTAATGGTAATTCTGTGTTACAGTGTTTGTATACATGTGTTCATCTTAG
TGGGTTTTTTGTTTGTTTTCTATTTTTTAGGAACTTACCCTTTTGTAACCTCTTCAAACT
GTACTGTTGGAGGTGTTTGTACAGGTTTGGGCATGCCCCCTCAAAATGTTGGAGAAGTAT
ATGGAGTTGTGAAAGCTTACACCACTAGAGTTGGTATTGGTGCCTTTCCCACAGAGCAAG
ACAATGTAAGTTTATTTCTCAGTAAGAAAACCATGTTTCCCTCACCCCAACCTTAACAGA
CTCCTGCCTCTCTCTTCATTTACAAGGATCATTTGTTGTGTTTGCCTTAAAACTTTCAGG
AAAACTATAAACTTTAGATCCTGGAATGACTAGATAGGTTTGTCTGTTTAAATAAATTTT
AATAACATATTTATTTATGAGCTTTCCCTTTGTTGTGAAAATTACATGAGAAATTTAAAA
GAAGGAAAAATATATTTTTGTTGTTGTTTATGGTTTCAAGTCTGGTTAGCCTGTTCTGTT
TCTGGGCCAGTGATAAGACAGTACGTCCACTGTGGCAGAAGGGCATGGTGTAGGAAAGCC
CATCACCTCACCTTATGCATTTAGGAAGCTGCAAGTGAGAGCAGCACACAAGAAGTAGGC
TTACCTTTAAAGGCATACCACAGGAACCTCTGTCCTCCAGCAAGGTCCTGCCTCCTAATA
TTCGATTCAGCTGTGAACTTATTAATGGACCAATCAGGATACAGTCACTTCACAATATAA
CTGTTTATTATGTCGGTCTACACTTGACCTGTATATAGCATTGTAAGAATATTAGCTTAA
AAAATTTTAAAATAAAATCAAAACCAAATATATTCCAAGTAATGCCATTTCCTTGGAATT
CCCGTTTTCGTCTCATTTCACGAAGATGTTTATCAAAAGAGATACAGGGGGTTTTTTGTT
CGTTGTTTTGTGTGTGTGTGTGTGTGTGTGTATTATAATTCCCTGGATATATACTGCTCT
GATATTCTAACTCATAAATTCTGTTATCAAGGAAATTGGAGAATTATTACAAACACGGGG
TAGAGAATTTGGAGTAACTACTGGAAGGAAAAGAAGATGCGGCTGGTTGGACCTTGTTTC
ACTCAAATATGCTCATATGATCAATGGATTTACTGCGTGAGTATTGTTAAGAAACATTTA
TTTTAGGAAATGGTGGGCAGTTGGTAACCACAGATTGGATTCTGTAGAAAGTAAACTTGA
GAGTCCCCAACAAAGAAGCTTCATCGTTTGCCTCCAGAATGAAATCATAGTTTCAGAAGT
GGAATGAGATACAGGAGAAAATGCGCAGGAAGAGACCCCAGGGTTATTCTGGATACCCAG
TGCTTTAGAAAGAATGCTGATCCTCTGACCTCATGCGTATTTGTGTAGAGGGCAGTGGCA
GGATGGGTAGGCAGGTCAGAGCAGGAGGCCTCCATGGGTGGATAGCGTTAACCGTGTATG
CATATAAAAAGGTGGAGACTTCGTATGACTGCATGGACTCAGCTTTCTGAGTCCCACTTT
TGTCATCTTTAAATCAAGGTGATGGTATGAGCTGAGATACACACTGTCCAGAAAATATGT
CATTGAAAATATGCTGTAAATGTGTTTGTATCTGGATTAATTAGGCTGAACTTCTAAACA
GGCTTTTTTTTTAAACAACAACAAACAAAACAAAAAACTCCAAAATTTATGGATCAGAAC
CCCAAATCTAGTGTTTTATCTAATTTTCACAGATTTTTCCCTTAAAATCCTCTTTTCCAG
TCAGTTTTCAAGAAACTTTGATGTATCATGAAGAGGTCGTTTCCTTCCTTTGTCAGTTTC
TGACCAGAAGGGTGGAGGTGATGTTAACCAGAATGAAGAACGGGGCTGGTAGCATGTGTG
GAAATGTACTTAATATCTTGTGATTATGGGGAACAATGTGTTCTGCTGTGTCCCTCTGGC
ACAAAGTGCATCCTTAACTCCAGGCAGACTTCCCACGGTTGTCCCTCATTGAGAAAGCTG
AGCAAGTGTGAAACCACCAGTGAAAATCTGTCGTAATTACTAGAAAGTAACGGGTGTACT
ATGAAGACTACATGTCCATGCAATGTCCTCATCAGTGTGATGTTTATGTGCGGCACGCTT
TCAAGTACAGTTCTAACTAGTTTTCAGACTTGCTTTGGAACTTTGAGCTTTGCATGAATT
TTCTTACTCCTGCATTAGTCTTACTGGATGCCAAAAGTATGCTGTTTCAACAATATCTTT
TCTTTCAAAATTAGGTTGGCCCTTACCAAGTTGGATATTTTGGATATGTTTACGGAAATC
AAAGTTGGAGTTGCTTACAAATTAGATGGGGAAACCATACCTCATTTCCCAGGTACTCTT
TTGTTTTTTTGCTGTGCCTAAAATTTATAAGATTATTATAACCTATTATAAGTTATATTA
TTATTTAACTATGTATTATATATGATATATAATTGCTACTTATTTATAAGATTATCTTTC
ACAGGCTTGGTTTTTACTGATAGTGCAGATAAGCATTTTGTTTAAAACTGGCATTAACTT
GAGTGTTGGGTCACAAGTATGTGCTTTAACTCAGAATAAGAAAGGTTTGGTTCATGCTAC
TTCAAGCTTTCAACTTTCTTAATTTATAGTAATTGACATACACAAACTAAGTATGGTGCT
GAATGCCTGAAGCCCAGCTGCTTAGGAGCCAAAGGCAAGAGGCCCTATTGAACTCAGGAG
TTCAGAGTTAGTCTGGGCAGTATATAGTAAGACCCCTCTCCTTAACCAACATCAGAGTCG
GGGAGACAGAAAAAAATTTAAAGTGAATGATTTCCATAGAGGAGGAGTTCTCTCTTCCTG
GGGATAAAGGATAAAAGAAAAGACTTGTGTCTTGTGGTGAGCTCTTTCTTGGTACATCAA
CTTACTCCACCCTCCAAGCCCCACAGTGATTTTGCTAACCTCTCTGTCTGAAGCTTGAAG
GTGAAGGAGATGCCTACTTCAGGCAGTACAGTTTTGTGAAGCCTGTCTTAAGTTACTTGA
GAGTTAGGTCAATGCTCCTATCATTAGAAATGGAAATCACTGATTTTTCAGATAGTGTTC
CTAAACAGCAAGGAAATGCAAATTGAAGCAATATTGAAAACCTTAATGAACCTTGGCAGA
CTGGGAAGCTAGATGTTCATGGAGAATAATTTTCTGTCATCTTTCCAATTTCTCTTACAG
AAAACTAGGCATCTGTTAACATTTTATGACACTGTTACTTGGCATATGTTTATATCTTGT
TCATTAATGCTACCTCAAAGCTGTTTTAAGAGTTCTAATATAGCTCAAGTACCAAAGAAA
ATAGTATGGTCAAATATAGTTACATGGCAAAATATGTCATACATCAAATTAAAATATTAA
AAACTCAGAAACATAAAATTTGTGCTTTTTTTTTTTTTTGGTAGTGTTTTTGTTTTGTTA
AGCTGACTTAGGCCAGATTCCTCCAGAACTACTCCCAAGATGGTGATTTTCCTCCGTGAA
GTGCTTTGTAGATGTTCTCAGAAACCTGCTTATGGTGAGAGCAGTGGCCTGGAGTGTCAC
TCCTTGCTGTGTCTCACATACAGAGAGGAGATTAGAGAGACTCAGATTCTGTTGTCTTCC
TCTGAGCACTGTGGACTTTTACTTTAGGGAACCATTGAATTGATGGATGGTCATCTTGAG
CTTGTATCGTTTGGTTTGATTTTGTTTTGTTAATGTTCTTATGGAAAGCCTAATATGTTT
CCGCAAACCTCTCGAGCTGGTACATAGTATGAGTCATTCTTGAGACTCTCCACTCAGAAG
AGGGAAACCTGAGCTCTGTACCACACTGTCTACTAGTCTGTGGTCTGAGAAACTGCTCAT
CATTTATAGTGCACATGCAGATTCTAGTAGGGACTATATAAAGAAAGACATCAGGTGGAA
TAATAAAGAAAATTTTCATCCCACAGTCGATGTCTCAGAGGATTGAAGGTGTACCAACCT
TGTGTGAAGTTGCTGTTGTATTCACACAATTAATACTATAGAAATTCAAGATGCTCGAGA
AGCAGAAGGCTGGAAGTTTGGTCCAGCTCATTCTCCAGCCACTGTAACTGATGCTATAAC
CCTGTAATCGCCTCCATTTACAGCGTGTAATCATACTGTTGAAGAAATGTTGGCTTATAA
ACTATCACCCTAGGTGGCTGAGTGCTGGTTCTCACCTTTCTAAAGGTCTGGAAATGAAAT
TATGACACAAGTCTGGTTTTGAGGATTTTGATATCAGTCATTTGAACTGGCCATAATGGT
TCATGTTTCTAATCCCAGGATTTGCATAGGCTTTAAAGAAGGAGGATTGCCAAAAGTATA
AGGCCAGCCTGAAAAGAAGAGAAAACTATGCCTATAAATAAATAAATAAATAAATAAATA
AATAAATAAATAAATAAGTCATTTGGCAATAGGCTCTGTGTTCTATAAACACATATACTC
CTTAACTTTTAGCAAACCAAGAAGTCTTAAATAAAGTGGAAGTTCAGTATAAGACTCTCC
CAGGATGGAACACAGACATATCTAATGCAAGGACATTTAAGGAGCTACCTGTCAACGCAC
AAAACTATGTTCGGTTTATTGAAGATGAGCTTCAAATACCAGGTAAACACTTTATGAGCA
GCTGTCTGTTCGTTTGTAGGGTTTTTTTGTTTGTTTGTTTGTTTTTGGTTTCTGCTTTTT
GTTGCTTTTTGATTTCCCTGGGATGTTGACTCTTGTCATTTCTTTCACCCTCATCAGAAA
ATGATTTTTGTTGTGGTGGTGGTGATTTTCATTTGGCCTAAAGCTGTCCTTAAAAGTTGA
AATCTTGGATAGACATTAGGAAATGAGAATATTTAAAAATGACATCTCATGTCTTAGGGT
TTCTGTTGCTGTAGTGAAACACTGTGGCCAAAGCAACTTAGGAAGGAAAGGGTTTATTTG
ACTTACTCTTTCACATCCTGATACTCATTCAGGGCAGAAACTCAAACAAGGCAGGAACCT
GGGAGGCAGGAGCTGATGCTGAGGCCATGAAGAGTGCTGGAGTGCTCCTGATGGCTTACT
CAGCCAATTACCTGTTGAGGGCTGGCACCACCCACAATGGACTGGGCCTTCCTCCATCAA
TCGGTGATTAAGAAGATGGCCTATAGCCGAGCCTGCAGTCCAATTTTTTTTTAAGTTTTA
TTTATTTATTATACATTAAATTCACTATAGCTGTCTTCAGACGCACCAGAAGAGGGCATC
AGATCTCATTACAGATGGTTGTGAGCCACCATATGATTGCTGGGATTTGAACTCAGGACC
TTTGGAAGAGCAGTCAGAGCTCTTAACTATCGCACCATCTCTCCAGCCCTGCAGTCCAGT
ATTATAGAGGCGTTTTCTCAACTGAGGCTCTCCTTCCTCTCTAGTGTCAAGGCAACATAA
AGTAGCCAATACATTTCATTAGCAAGAAATACAAGGCAGTAATAAAGAATGAATTGGTTT
ACTCATTAGTCCTTGCTCATAGAAGGCTGAGGCAGGAGGATTGCTCAGAGTGCTAGGTTA
GACAGGCCTATATAGTAAAACCCAATCTCAATAAAACAAAAAACCCAAATAGACAAAAGG
AGAAATAGATATAACTCGTATAAAACCATTAAAGTGAGATGCCCAGACTTGCCTTTCCCT
TTCATCCTTTTGCTTACATTGATGGGAACTAGAGAAGAAAAGTAGGTAAGAGGGATTTTC
CACACACAACATATTATGTACTCATGCTGTCTCTTGTGTTTCATTTTTATTCATGATTCG
TTTCAGACATAGTTCTTGTCCCAGATTGATATCAGACTTATTAGCAAAGGATATTTGCTA
ATGGCTTCTAGTCAACAGTTTTTGAATTATAAATAGCTGACTTTTTTTTCTTTCCCCTCG
AGACAGGGTTTCTCTGTGTAGCCCTGGCTGTCCTGGAACTCACTTTGTAGACCAGGCTGG
CCTCGAACTCAGAAATCTGCCTGCCTCTGCCTCCCGAGTGCTGGGATTAAAGGCATGCGC
CACCACTGCCTGGCTAAATAGCTGACTTTTAATGAGCACTATAAAATACCATAAAGGTTT
CTCCTACCAATACTGTAGGGAACCTAGTAGTTCTACAAACAATCTAGAGCTCTGTGACAG
AGATCACTACTCATGTCCCTGGACTGGTGTACCAGGCCATTACTAAGGCTTTGTATTATG
AAGTCATCAAGATGTTTCTATATGTTTTAATGTAAAACAGTGGATTTTTTTTATTTGCTT
ATATTTTCTATTTATCAGGAACTTTATTTTAAAAAAATTCTTTATACCTCTACTGATTGG
GACCAAGACTTTATTGTCATAATCATTGAGGGTGAAGAAATGGTAAAAGTGGTATAGTTA
AAACAGAATAAAAGGCAGGTTAGTCAGATCTGGATCCTTTCTAGAAGAAAATGAGCAGAA
GCTGCTGACAAAAAGAGCAATATGGGAAAAGTAGACGACTGCCTCTCTTTCTGACATAGA
ATACAGCTTTTTATTTAAAAAAACCAAAACTTCAGGGACACCGATATGACTCAGTGGTTA
AGAGCACTGACTGCCCTTCTAAGACCAGGTTCAATTCCCAGCACCCACATGGCAGCTCAC
AACTAACTGTCTGTAACTCCAAGATCTGATACACTCACACTTTCACACAGAGATACATAC
AGGCAAAACACCAATGCACATAAAATAAAAAACTAAGTTTTTTAAAAAGCAGGCAAAACA
AAAATACTTGGAATTCACCTTTGTTTGTTTGTTTGTTTTTCCGAGACAGGGTTTCTCTGT
AGCCCTGGCTGTCCTGGAACTCACTCTGTAGACCAGGCTGACCTAGACCTCAGAAATCCA
CCTGCCACTGCCTCTCGAGTGCTGGGATTAAAGGCGTGCACCACCACTGCCCAGCCAGAA
TTCACCTTTATTAATAACATAACTGAGATACTTATTTTATCCACTTAAACTATTTTTGAG
TAGCAGTAATGCCTTTGTGGTCTAGAAATGAAAATATATAAAATTTAATACACTGTATTT
CTACACGGTACACACATAAATCATAAAGCAAAAACTGAAAATGAAACTAGTTCATCAATT
TTTTTTTTTTACCAATAGATAACAAGTCTTACAGGAAAAAAGTCCAAAGCAGAAATTTGC
AACTTAATTTTGTAATTTCTTAAAAGATCAATTTTCTTCCTCAAATCACTGTGTCTAAAG
ATGACAGTTTTCCCTGTGTATTTTTTTAGAATAAAACACAAAAAGTACTCTAACACGATA
TATGGTTTTTCAATTTCAAATAAATTTCTTAATACAAAGGGTAACAAATCATGTTTTATG
TTTATATTATGCTAAAATTATATTACATGGAGGAAGAACTCTTTAAGGTTTATTATTTTG
TGTGTGTCTAAATGTGCACCACATTTATATAATGCCCACAGAGCCCTCTGAAGAGGGTGC
TGTGGATTTTCAGAATCTATAGTTACAGATGGTTTTAAGTCATTTTGTGCTAGGAATCGA
ACCAGGATCCCCTTTGCAAGAGTAGCAAGTACTCTCAACCACTGAGCCAACTCTCCAGAA
ACCCATTCCTTTTGATTTTCAAAATCTACATTAATGGATATTACTCAATTCATTTTAAAA
GGTTTCTGTAATATACTATAATTATCTAGCACAATTATACCTATAATTCTTTGTTTTTGA
GATGAAAGTTATTCAGTATTCATTATACTTTAAGGAATAATATTAACAGTATACAATAAC
CTTTAAGAAATAATACTAACTTTAAAAAATTTCACGTCAGTCACTCATAGTTCTAGAAAA
ATCCTATTACTTGACTGTTTTGAACCTTTTTAAATACAATATTGCTTTGATCTGAATGTG
GGAGAGCTGGGAGTTTAGCTCTTGCCTAGCAGTACTGTCCTTTCCTTACCCAAGTGTGAA
TGCCTGAGGGACTTGATGCTATTTTCTTATGTTTTCCAGTTAAATGGATTGGTGTAGGTA
AATCCAGAGAGTCCATGATTCAGCTCTTCTAAGGATTGCCAGCAACGCATGAGACACTCC
TTAAGAGGAAGGGAAAAAGACTTAAACATTTCTTTGTGATCTGCAAATTCAAGAATAAAG
ACATTGAAATGAGTTTTCAGCTGGCGTTGGTTTGCAGTTTCTGATGGATGGCTGTCATGG
CCGGCCTTGTGCTCTCATCCAGCTTCCCGGCTGGCATGGCTGCCACATCTGTTGCTCTGC
TTCTCATGGTGCCGCACAGTCCTTGCCATGGTTAGAACTGTATAATCCCCAGTTGACATC
TAGAACTTCCAGTGTAGCTTTTCTTCATTATGGCCGTTGTGTTTGAGGTTGTACCCCGAT
TAGATGGTGAGAACAGTTAATGCAATTTTGCACAAATATTTTTACATTCTGATCATTCAC
TTCTGTCATTGTGATCTTTGCTGTTAGAAAAAGAAATGATGGAAAGATAAGGGTTCTGTC
AACATTTGTAAAGCTAAGAATTCTGTTTAAATTGTGAACTGCTTTTTTTTTTCCTCTGCT
GAAACCATTGCAAAATTGAGCTTTGGTAGGGTAGGGGGAGTATGTTCATGAGACTTTTAA
TTTGTATAAAACACAGAACTTAGTTCTCTCTGCAATTTATTTAATACAGTCAACATTAAA
TTGAGTGTTCAAAAAGAAGAGATGTTTCCCTACAATAACAACCTTAATGTGAGAAAATAA
TTATTAAAAAAAAATCTGTTGTGATATTTGATGGATATTTTTCTTTGTTTTCAGATATGA
TCTCAAATGTTTGTCTTTTCTTTTTCTTTTTTAAGCATACTGTTGTTTCTAAGAACAGTG
GGTTTGCTTACATTTCGCCTGCCAGTATACCTACAAAATGACCCACAAGTAACCCGCATG
AGTCCAAGTTGTCAGCCATATTTTGATCATGCCCTCATCCCTCCTTTCTTGAAAAAGCAA
AGAGGGATCACCTGGCCCTTGGCTTTACATTGTGCTGAGATTAGCCTTCCCTGGACCATT
AAATGTTTAAATTAGGCATCACCTGAAATTATTTTATAATACCACCAACAGCTGATTAAA
AGCAACCAAATATTTCCAGTATGCTTTGTGTGTTGTTTTTCTTCTGTTCTTGATAATGCT
AGTGCGGATGAATGGTTTCCCATGCACTCTGGGGCTAGCTGGGTAGAGATCAGTAGAATC
TTTGGGAGGATCTAATTTTTTTTTTTTAACTGAAATAGTTTGATTAATACTGGTTCAAGA
AAAATTCTAAAACAGGAGCGGTTTCATTGGATTCAATAAATAATTAACACAGGTGATTCC
TAAAAGACCAATGGCAGTAAATCCTGCTGCTCTCCTCGTGGAAACTGAAAGACCTTGGAA
GATCTGTATTCTTGGCTATAAGCACTGCATTATTGAGACATATTTTCAGTAATGAACACA
TTTTCATTCAAGTCAGGATTTTTTTCCTGCAATACCCAGAATGTCTCCCATTGTTGTTAT
TTGATTTTAAGCCACTCTGGATAATTCAGAATTATCTCTTTGAATGTGAACTATCAGTTG
CTTAGAAGAGATAATCTCTGTCCTTCAAATCATTGATAACTATTATAATTCTATTTAACA
AGGCTGTATATGCCATATCCTGCTAGATACTGAATATACAGTAGCTGGGGCAAGTATGGT
CTTATTGAAACTTATGGTAGCAACAGCATCCTAAACATTGATGAATGATGTTTTATACAT
ATATATTCCAATGGTGAAATGAATGGAACCTAATCCAAAAATCTGATAAGGACCAGAGAA
GGCTCTGAGGAGACAGCTAGACATACTAACTAGGTGAATGGGATGAGGGACAGTGCTCAG
GGTCCAGACTGAGAAGATCTGCAGAGGTGAAGACATGGAACCAAATTAGGAAGGAGCTGG
TGAGGTTGGTGGTGGATTCAGGAATGCTCGGCCAAATAACCAGTACTTGTTATGAGAGAT
TCCTATAGGTAGAAATATTATATGTCTGTTATAGCTGAGCAGCAGCAGAACTGCTGAATT
GGAAAACCTGAACCAGGGGATTGAGAGATACCTCAGCAGTTTGGATCACGTGCTGTCTT
>RGIAF0024 Genomic segment corresponding to mRNA: NM_007546 Mus musculus Bcl2-interacting killer-like (Biklk), mRNA.
TCATCTGCAAAATGTATTGGCAGAGAGGCTTCAAGGTCCCCTGCCCCCAACTCCAGGTTG
TGACAATCCCTGATGGCTAATGGCCAAAGATCAGGGTTCAATTTGCTTCTGGGCTTGGAG
GTGACAGAAGGACCACAGAACTGGAAAGATCTGAGTGGCAGGATTGGAAGGCCTCTAAGA
TTAAATTCTGCCGAGGACCTTCTAACATGTGGGGGGAGGGGCTGCCTTCCCGTGTCAGGA
GAAGATTTAAGGAACCCCAAATATCACCACCCCTCTCCTGACAGGAGAGGGAAGAGTCCA
GCTGACTACTTGACAAAGCACGCAGTAGGAGGCACCTGCCCCAGATTCTGACCTCTGCTA
TCCCGAGAGGAGCTGACTTGGGATAAACAAGTTTTGTTGTTGTATAGATAGTGGTTACTT
TGTAATTCGGCCAGTGCTCCATCTTTACTCACCTCGGAGCCCCTGCTCCAGGGCACTGGA
GACTGAACTCCTCCCACTTCACCTGTAATTCTAGATTTCACCTCCTACCGATCCTCTCCT
TCACCCTAAGTCTTCGCCAAAAGGAGGGCTGGGAGAGCTCCCTATACACCGGGAGAGAAG
AGAGAGGGGAAAGGGGGAGATTTGGAGGTGCAGTGCGGAACTTGTAGCAGGCGGGAGCAA
AGGGAAGCCACAGAAGCACCAAGCCTTTAGGAGTACTATGAGGACCAAGTAGACAGCCCT
TGCTAAGGTTTGGCCGCGGCGATGGCAGAGGCGGCGTCTGCGGAAAGCACACTCGCAGAC
GCACTGGCGGGGACACAGTAGCAGGTCTACAGGCGACAGAGGAATGTCTGCAAGCTAACG
ACTTTAAAACAGGGGTTCTGTAGCTACTTATTGGGACCGGGGATTTGGAGCCCCGGAGGG
AGGAGTTAAAGGGGCGGGACGGGGAGGGCGCGGCCACCTATCAGGGTCCAGCCCGCCGCT
CACAATAACCCGCCTCCAGCCAGCGCCCCCGACTCCGCCACCGGCGTCCCAGCCGAGAGG
GTGTTCGGGCAGTTCGCCCGCCGCTACGCCAGCTCAGCTTGGCAGGTAAGCGTCTTGCAG
CCCTAGCCCAAGTTGCTGGAAAGTTGGGGACCCGTGCCCAAATCCCTCGGTGGCCCCGGC
TCTGAAACGTCCCCTCTGCGTCTGACACCCCAGAAGGTGCTAGTCTGGTCCGCGTGTCTC
GCTGTGCGTCCATGCACTGGGGTGGCCCTTGTGTCCTGGTTCTAGGGCGCGCTGAGCAAG
TGGCCTTCGTTGTCGCTGTGCCCTGGTTGTCGAAAACTTAGGGGGAGCAGCTTGAGACCA
GGGCGCGGCACTGCCACAGTAGGGCGGCCAGGCTGAGCCCGGGCCGCAGGCGGAAGATGG
CGTCGGCACCTGTCTCCGCGAGGACCGGAGAGTTCGCATCTGTCCCTCCCTCGGGGATCC
TGGGATTCGCACCGTCCCTGCCGCGACCTGGTAATTCACACCTGTTCCCGACAGAATCCA
GCTTCGCATCTGTCCTCTCTGGGACCCGGGGATATAGGTCTTCGAGGGGCAGCAGAAGGG
CCTTCTTAGGCGACCTGGGTAGTTCAGACCATCATTTCCCCGAAGCTCCTAGCCACCTGC
CTGCGCCCAGGCGCAGGGACTGGGAGTGCATCCGAGGGGCCGGCAAGGTCGCCGGTGTAC
CAGCCACAACCAGCACTGGGGGTTCAATACTTGTGTCACTTTTCCACCTTGTGGCCTTCA
GGATGCGGATGCAGGTTGTTTTATAAACTTAATTGCTGTTCTGAAGTGTACTGAACCACC
CCTACAAAGTGTTGTTTATTGTTGTTGGCGTTGATGCAGGTGATAACACTGTTACAGGGG
TTTGGAGCCAGCTGCAGCTCTCAAGAAGGCTGGTCTCCTACCTACTTTGGGGGATGGGGG
AGTTGTCAGTGAACCTTAATTTTAACCTCAGGGAAGCAGGCCTCATTTCAGATAGGCTTA
TGTCCCAACAGCTACATAGAGCTGGCTCCTTCAAAGCCTGGAGGGCTTTCTTAGAGGCCA
CACCAACCTCTCTACCTGTGACCTACTTTCTGTTCTGACTGTGTAGCTTTCTACAGGCTC
CTCCACCATTCTGGACCTCAGTTTGTTGAGTTTGTAAACTGCGTTGTGGTTTAGCCTGGT
GGGGAGGGACCTTTCCCAAGAAGTGGCTGAGTAGCTCGGCAATGCTACCTTGATTTCCAC
TAGGTTGGGGCATGTTTACTGTTGCTCCTTTACAAGTATACACCTAAGGGTCACCTGGGG
TCCTTGGCTGCTTTTGGATCTAGTGTCCTGCCTAGGGCAGGTGGCACTCGTGACCTCCCA
GCCTTGCCCCTCCCCACATCTCTCACTCCACCCTGCCAATTTTCTCCCCTCTATACTCCA
GGATTTGAGACTTTCTTTGTTTTGTTTTGAGGCAAAGTTTCATGTAGCCTAGGCTGGCCC
CCAGCTCACTATGTAGCTGAGGATGGTCTTGAAACTCCTGATTCTCTTACCTTCACCACC
TGAGTTCTAGGATTCCAGGTATAGTTACTGTATCCAGGTTATTTGTAGCTGGGGATGGAA
CTCACAGCTCTGTGTATACTACCATTGTTTTCTTAAGTAAGGCCTCACTATGTAGCAGAG
GCTAGCCTCGCATTCTCAATCCTTCGGTTTGCTTCCCTAGTGCTGACTTTTAGTCTGCTT
TCTGTTGCTAATAAGATACAGTGCATTGGGTTGGGTTATAAAGAAGTAAAATTTATTCTG
GCTTGTGATTCATGTGGGGTTGAGGGCCATCTTGGGTGACTCCCTTTTGTTGGCAGAAGA
CATACATTGTACATTTTACCCACCTCTCAAAGGTCCGGCCTCTAAACCCCACAGTGAGGT
TGAGTTTCCCCTTTAAATACCTCACAAGGGGATTAAATGTCAACACCCCAATCTTTGGAG
ACCCCCAGGTCATATCTAACTACAGCGCCTCCCCTTCAAAGTCACAGAGCTGCTGTTTCT
CAGTTGTTCCTCCAGAGTTAGGTTTTAAAGGTTGTCTGTGCTTTGCTCTTTTTCTATTTC
GGAGACAGGGTCTCACACTTTATAGCCCAGGCTGTCTTTGAACTCTCAATTCTCCTGCCT
CTGAGATCCTGGGGTTATGGGTCTTTATTGCTTATTTTTTAACTTTCTTAACTCAAAATG
TGCACCTTTGCCAGAGGATGCTGGCTCTCATCCCGAGCTGGAAAACGCAGTGTGTCATTT
TTCAACTTGGTGACAGGCTCATTTAACTTATCTTCTAAGCTGAACCCTAGTTAGCATTTT
AAAGTTAGCTAGATCTGTTTTGTTTCCAGATCTGGGGATGGGACCCTGGGCTTTGTGTAT
TTTAAGCAACAGGGGGCCAAGAAGCAAGCAGGCCGCCTGGCTTACTTGGGGCATGGGATG
CTGAAGGCTCAGTAAAGGGTCTAGGTAAGAGCCCAACACCACCAGAAGGAAGGAAGAGGA
TGGGGTCCACCTCCCAGAGGAGCCCAGACAACTCTAGTACTTCCTCCTCAGGCTCAAACA
TTCCAGAGCATATGAAGAACGTAGAAGCTGAAAGGGGAGGAGGTAGCTTGCTACTCTGGC
CTTCTGTGATGGAGCTACTCTCCTGTCACAGTTGATCCTTTTTTGTAGCACTGGGAGGTT
TATAAGGGGTCATCGGAGTGATACATCCCTGGCCTTTCATCTTCTGATGTCTTTGCTCAG
TTGACATTTCTCTGACAACCCCTCCATGTCCACCCTTCCTGACATCTCACCCATTATTTG
TTCTGTCCTATGCCCTTGGCTGTCTGAAATAATCTCATGTATTCGTAGCCTGCATGTTCT
GTGAGACAAGGAACATCAAATTTTAGGTTCCTGGTGCCCATCATAGCCTGAACTCTCTCT
GGATGGAGGGCTTACCTGCATGCTGGTCACTGTAAGGTGGTTGATATACAGTAATGAAAT
CACTGCTGGATTCGCTGAGAGCAAAGAAACCAGAGCTTGTGGACTGGAGATGTAGCTCAG
TTGGTAGAGCGGCGGGATAACACACACAGATTCCTGGGTTCAGCTCCCAGGACCGCATAT
GCCAGGGGTGGAGGCCAACACTCGGAAGGAAGCAAAAGTTCAAGGTCATTCATTCTTGGC
TGCATATTGAGTTGGAGGCCAATGTAGAAAACAGGAGACCCTGCCTTGAAAGAAAAGTCA
CAGGGTACATACAGTTTGCCATCTTGTCTTATTATGTTCCTTTCCCACCTCTCTTAGTAG
AAGGGCAGGGGTATTTGGAAGGCCATATTGACTAGTGAGTCTTCAAGCTGTCCTGCCACA
CTGCCACAGACAGAATCCCCCCCACCCCCCGGAAAGCATCCTGTTTTCAGTGAGTTGGTT
ACATTTGTGGACAATTAATGACCCTTGCTTCCTCTGCGGCTGACTGAGTGAATCCTGCCA
GAGAAATCACTGTTTTGCTCTCTGCCTAGAACAATTCGGAAGCTGTTTCAAGGAAGTGCC
GAACGATGCCCGGCTTTTGTTGGGAGTGGCCACCAGGAAGCCAGCAGCAGGTCTGGACTG
GACATGTGTGGCTGCTTCCTTTCTCCTACCCTTGGTTGGCTGAAGCCAAGCCTCAGAGAA
AAGTGTCAGCAAATGCGTCCCGGGCAGGCGGGAGAGGGCAGGGCGCAGGGTGGCATGGAG
AGGGCAGCTGATTTACCTAGTGTCAACACTGAGTTGTGACAATACAAAACACCCTCTGGG
CACTGCCAAGGAAACCTGTTTTTCAGGAGATGGGAGAAAATGTGGTGCCCAGTTACCCGA
CCTGAGAGGAGGCTCACCATGCTCGGGAGGGGAGTGAAGGAGAACCTACTTGGCCGTCTG
GTGGAAGGCTGGGTGCTGGAGACCACTCCAGGGTCCTCCACACAGGGGCATGGTCCCCCC
TTGTCCCCGTGAACTGCTCATTCTTGCTGTTTTGCAGAGGACTTTCCCTGGGCAGACAGA
CAGGTAAACATTTACTGAGGCCATAAAGAGCCAAGTGCCCTATCCAAGTCAGCTGACCCG
AGGTGCTGGGACAGCAGAGCCAGGAGCAGTGGAATTCTGTCCTGGAGACAGAGGGCCAAG
AAGCAAGCAGGCCGCCTGGCTTACTTGGGGCATGGGATGCCGAAGGCTCAGTAAAGGGTC
TAGGTAAGAGCCCAATGCCACCAGCAGGAAGGCAGAGGATGGAGTCCACCTCCCAGAGGA
GCCCAGTCAACTCTGGTACTTCCTCCTCAGGCTCAAACATGCCAGAGCATATGAAGAACT
TAGAAGCCGAAAGGGGAGGAGGTAGCTTGCTACTCTGGCCTTCTGTAATGGAGACAGAAA
AGCAGAGAGTTCTGGTGTATATGTGTGTGTGTGTGTGTGTGTGTGTGTGTGTGTGTGTGT
GTGTGAGAGAGAGAGAGAGAGAGGGAGAGGGAGAGGGAGAGGGAGAAGGAGAGGGAGAGA
TGGAGGGAGGGAGAGAGAGAGACAGAGAGAGACAGAGATAGATTCCAGACTCAATCAGGC
AGTCAGGAGCATTGTTACATTTCCCCTGCAGATTGGACAAAGCCTGGCCCTGGTGCCTAC
TGGCCAGGTGCTCTGCCACAGAGTTGCAGTCCCAGACTGCAGTATTCTCAGAGAGGATTA
ACCTGGCAAACATACCTCTGAGCCTCTCTTCCCTGAAGAGGAATTAGGGGTCCAGGAGGC
CTAAGGGAATCTATCCAAAGTTACACAGAACCCAGAGGTTCCGAGGGGCCTGGAATGTCC
CCCAGAGAAATACATGTTAAACAAAACACTTGCAGGTCTCCGGTCATGTGCCCGGCAAGA
AGGAAACAGAACGCGGGTGGGTGGGTGCCTTCCCTATGCACAGCTGAATGACCTTATGTG
TCTTCCTGCAATCCTCAGCAGCACTGTGGGAGAGGGCAATAGAGATCTGGGGAGCAGCTC
TGTGCTGGGGTCCAGGATGATAGGCAATTAAGTGCCCTTTGTCCAACATTTAAGCTGGGG
CCTGAGGATGGCTCTGTCGGTCGTGTGCTTGCTTAACATCCATGAAATTCTGGGGTCTTT
TCCCAGTACTGCATAAAACTGGACATGGTACAGTGTGTCCGGAATCCCAGCACTCAGGAG
GTGAAGACAAAAGAATTAGAAGTTCAAGGCCAGCCTTGAAACCCTGGGTACTTTGTTTAA
AACAAAACAAAAGTTTGCCTTGGCTGTCTAAGCTGAGGACTGCTCCCTGTCCTCTGGCAA
TCACTTCTGTAAACTCCATTGCCCTCTTCCAAGGTTTGCTTCCAGACCTTTCTTCTGTGA
GGTCATTTGCAGATAACTATGAATGGCTCTGTGACCCATGAAATGTGAATATTGGTATCC
ACAGTAGGTCATCCACAACCGCAAATAACTACAGTTCCAGGGGACCCTATGCCCTCTTCT
GGCCTGCAAGGGCATTGCACGTGCAAGGCGCACATACATGTAGGCAAAACACAAGAAATC
AAACAGATCAATCTAACTGTGTCTGTCCTGGGGGGGGGGGGGGAGTGGGGACAGCGCTGA
GGTTGGTGGTGACAAATGCAGGCCAGACTGAAGGGCTGAGCCTGTGGGGTTACTTCCAGG
CTACCACTTCCCAGGTTACTGACAACACCCACAGACACAAAGGTCTCTTCCTTTCTTTCT
CCTCCCTGTCTTCCTTCCTTTTCTACTGTTTCTCTGTCACTGCTGGGAAGTGAGCCCCGC
CCACCCCACCCCCAAGCAAACTGTTTTGGACGAATGTAGGTTCCTGAGATTGGGGTCCTG
GCTTGGGAAAAAAAAATACTTTAAGACAACCATCTCTATGCTCCACCAGTTTGAGCCGTT
AATGAGGATTTTCGTTTTTCTTTGAATTGGTCTTGGGTTCCACAGGCGTGGAATCAGACT
GAACGGTGATGGATGTATCTGTGGTAGAAAGGCCACGCCCCTCCTATGGCCTCCCTCCTC
CTGAGATCCCGCCTCCTTTGGGAGATAAGTTTGTGCTTGAAGGTGTATCTGTCTGTGCTT
GTGTGTGTGTGTGTGTGTGTGTGTGTGTGTGTGTGTGTGTGTGAATGGGCAGGTGTATGG
AGGCCAGAAGTCAGTGGTGGGTGTCTTCCTCAATCACTCCCTACATTTTGGGGGACAGAG
TGTCTCGCTGAACCTAGAGTTCATGGATTTGGCTAGACTGCTCTGGCGGTGAGCCCCAGG
GATACTCCTGCCACTGTTAAGAGTCAGGCCAAGCCGCATCATCCCAGACTTTTGTGTTTT
GCTTTCGTTTTTTGTTGTGGTTTGCTTCTCTGTTTTTGTTTGATGAGACAGCCCTGGCTG
TCCTGGAACTCGCTCTGTAGACTAGGCCTCTGGAGTGATGGGATTAAGGGTGCGTGCCAC
CACCGCACAGCTCATACCAGGCTTTCTTTTGGATGGATGCTGAGAATTGGAACTCACAGC
CCACTCAGTTTCCCCAGGGGCTGCTGGGTACCTGCAGGATGCCTGCAGGAGTCACATGGC
ACACACACCTGAAATTCAGAATGCCCAAGAGAGCATGAACTTGCCTATTTGGAGTGGAGT
ATGGGGCTTTGATTTAAATGAGCTGATTTCTGGTGGCAGTGGGAGAGCTACACTGGATGC
CGAGGGAGCAAATCCACACAGAGCTGAGCCTTGCTAACATAACACACCCTTTAGGTTCTA
ACAGGGGCAAGCCCCAGAACTCTTGCCTGGACAAGGAGTCCCAGCAACGTGGCTGCATTA
TCTCCACTCAACAGCGTGTAGGGAAATTGAGTCCCGAGGACGGGAAAGGTGAGTTGAGGT
TAGGATGGTAAGGAGGTCAGAGTGAAGTCTGTCCTGAGCTTGTCAAGATGTAAGAGCTGT
GGAGTCCAAGAGGGTTCTAAGGAAGATGGAGATGGGTGCCTGACCCTCTGGCAGGGCAGG
TTCTCTCCGGCCTCTGGTGTCAGCAGCCATCTGGTACTCAGGACGATGGGAGTTCAGCAA
GTCAGGGCAGAGGATCAAGGAGAAGTCCAGGTGTCCAGTTTCTGGGCTGAAGTTGCATCC
TGCTGTGGCTCCTGCCTTGGGGTGGGTTGGGAACAGGGGTCTGCTCTGGGGTGGAGCTGA
AGATAGAGAGGTGGAGGCTGGAGTCTGGGGAGAGAAGGAAGAGGAGGAGGGGACAGATGC
AAATTAGGGCCTGGCCTGCTTTCCCAGGGAAATGGCTTTGCATGCTGAGTCACCCCCCTG
GCCTGAGCCTCCTCAGGGCAGCAAGGTTCTGGACACAATTTTACAAGGCCCACCCAGCAG
GTACGTACACACTCACAGACATATGCAGACACACGTGTTTGCACATACTTCTTCTAGTCT
GACTTCTTCTAGTCTGCACCACACCAAGACATGTTGGCCATAAGCATGCCCGTGTCTCTC
TTATCTGTCTGCATCTTTGATGGTATCTATTACTATTTTATGTTTGGTGTTTTGAGGTGA
AGCCTCAGGTAGCTCAGGATGTCCTCTAACTTGCTATGTAGACCAGGCTGGCCTTAAACT
CTTGATCCTCCTGCTTCCACCTCCTAAGTCGGGGGTGGGGGTATAGCCTGTGCCATTATG
CCTGCTTCTTTCCCATCCTTTATGTAGGCGTTTTAGAGTGTCTGAATGAAGATTTTACAA
AGCTAACTTGACCTGAAACCTTCTTTTTCTCTTCCTTCCTTTCTTTTTTCCTTTACATTT
TTGTTGTTACTGTAAAAAAAAAAAATGCACGCGTGTTCAACTCCCCCCCCCGCCCCCGGC
CCCCCAGGGTCTCACTGTGTAGCCTTGGCTGACCTGGAACTCACTATATAGATCAGCCTG
ACTGAACCAAACTCACAGAGATCCCCCTGCCTCTGCCTCTGGAGTGCTGAGATGAAAGGC
GTGTGCTACCATGATTGTTCAGTGAAATCTGTTTGGCATGGTGTATGGATCTAGTCTTTG
GCATATTGACCTATGTCTGTCTACTCTGATACTCCGAGATAAACATGATGGTACATAGAC
ACACATGCCTGCTGACGTGTCGAAGGAGGCTTAGCAAGAGAGAGCCCCCACCCCCACTCC
CGTCCTAATGCTGAGCCTTGTCCTTGCCCCAGTGTAGGACATCTGTGGCTTCCCCATCCT
GCCTTCTGTGTGAGCCCTACTTTCTCCTCCCTGCCTGCCAGGAAGCTGGCAGCACAGTGA
CATGGTCAGTGAGGTCAGGCTGCCTCAGTGAGATGGTGGCATTGCTGGCCACTGCCCAGG
GTTGGGAATGGCTCCTATGAAGTACAAGCTCAGCCTGGGAAAGGGCCTATCATGGCCTAT
CGGGGCTCTGAGTGGCTTCGAGCCAAGCTAGCTAAAGATAAGCTGGCATCTCTGTATTGT
AGATCCTTGGGCTGTCTCTTTTCTTTGTAACTGCTGCCAAGCACTCCCTGGGAGAAATGT
GGCAAGAGTTTTGAGGTACCTGTATGAGCACATGGGTGATGCCGGGTGAGACCCGGCCAG
GCCCCTTCCACAGGTCCTGGCCTAGTGGTGCAGGGGGCTTGCTCCTACTTTATAGACTTG
CAGCTCTGTCTGACAGGCACACTGAGCAGGTGGAGCCCCTGTCCCTCCCGCTGTAGCCCA
CAGCTTCTGCCTCCAGGCAAAGGTGTTGCCCTGGCAGGTGCTGCGGCTGTGGCTGTGTTT
AGCTGTGGCTGTGTTTACGCTTCTGATCCTCGAGGCCCGGCTCCTGTGAGATTTGAGCTT
TCGTCAGGAACAGGTGTCCACCTCTTCTCCACCTTCCTCTCAGGAAGGGGAGACAGCCAC
CTCTTTGTTGAGACAGAAACCCTGGACGTGTATTCCTTTTTCCATTTCTGGAAGGAAGAA
CAATGCTTCCCCTTATATGGCTTCTCAAAGCCTGGAGCTCACCACGCCCTCTTGCCTGCT
GTGGTGGCCGATGATGTCACCTTGTGTGCACTCAGGGCTCCTTGATCGCTCGTGCCTTGC
TGACAGTCACCCGTCTCAAGTCAGTCCTGAGACACCCGGAGTGACACAGCTTATGTTCTA
GTCTCCCAAGGGCCTAGGCTTCCAGCCATCTTTTTCTTTAGTACAGGGAGTGACGAGTAA
ATGGTGTCTAGTCTCGTGTCCTCAAGAGGATGACTTTGCGCACTGTGCCTGCGGTCACTC
CACTTTACGATGGACATTATTAGTCTGCCTCGGAGAAGGGACAGGAAGTCTTAGGTCACC
ATCCATTCTTGGTTCAGTATGAACTTTTCTAAGACCCAGTGTTCTCTTTGAACAGAAAGT
CACTTTCTGGGTGGTTCTTGTGCATCCCTGTGTGTTGCTGGGGATGAAGCCAGGGTCTTG
TGCATACTAGGCAAGTGTGCTGTCCCTCCCTGGATTGTTGGGTGGCGAAATAAAGGAATC
TTTACAAGCACTTTGGACACAGTGCAGGGTAGGGAAGCAGCCCCAAGCCAGCAAGCAGGA
CCTTTGTACCATCTCAGGATTGGGCTACCAGAAATGTTTTGGATTTAAGATGTCAGCTGC
TTATCTATAGTGAGATATATGAAGGGCTGGGGCTGGAAGATGACTGTTGACATCCTCAGC
ACCGAAACAGAAAGCCAAGCCTGGCTGTGCTTGCCCGCAGCCCAAGAGCAGGAGCAGCAG
AGACAGGAGGATCCCTGAGGTTTGCTGTCCAGCAGAAAGGACTCCAGGCCCAAGTGAAGA
GCCCTGCCTCAAAAAATAAGTGGAGGGCAACCAAGGAAGATGCCAACGTTGACCTCAGGC
CTTTTCATGCATGCTTGCACATACACACACACACATGCTGCAGACCCTCTGGGTCCCTTT
GTGTGGACGGGTCTCTGGGTGCAGATGGGCAAGGAGTCGGCAGGAATGACAGACAGACGC
ACACAGGAGATTGTGTAGAATCTGAATGTCTTTTGTCAGGTCGAGCATCAAACTTTTTAT
ACAGCAGAATAGCAAGAAACCAGACGAGATACAATCCACCAAGTTACATAATACAAAAGG
AATGTATACATCAAAAGAAGGTAGGGACCAGGCTGCTGCCACTAAGAAGGGAGCCAGGTG
TAAAGCTAGTCTATTGCTAAGCCCATCACCAGGGGTTCTACTTTAGCAGACCTTCTCATG
AATACTGCAATACCACAACACCTCTATTTCCTAGGCCTTGATAAATTCTTATGAGTGTAA
CTTTAAGTATCTGGAGAATCTCCACTTGTCAGAAGAATTCACCAACTTGCTTCTAATGTG
CAATGTAGCCTGTACTGAAGATTTCTGTCTCAGTGGGATTCCCTGGCTCTTTCATGGTAT
TCCCTTGTTTGGGTGAGACTGGTTACTGTCCTTAGTCAACACTCTGCAGACCAGCCCTGA
GCTGCTGGCTCCGTCTTTTGTAATGCTTAATTAGTTTCACTGTCTTTACCATGCTCCTTG
GCGTGGTGGCACACACCTTTAATTCCAGCACTTGGGAGGCAGAGGCAGGCGAATTTCTGA
GTTCGAGGATAGCCTGGTCTACAGAGTGAGTTCCAGGACAGCCAGGACTATACAGAGAAA
CCCTGTCTCGAAAAACCAAAAGAAAAAAAAAGAAAAAAAAAAAGCATTTTCTAGGACATT
GGAACACTGGTGAAGTCTCTGGCTATGTTAGAATTCAATCTTTAAAGGCACTTATAATAA
GATAATACTAAAAGAGAGCACGTGGATCCATACACCAGACTAACTCGGGGATAGGGTATG
AGTATACGGGTTATAAGAACGCTAAAGCTCCAGGAGGTGAGTTCCTTTTGAAACTCTTTG
CCTCGTGAGTTCTCCCAGGCTTCTCAGCCTGTCAAGTAGACTTCACTGGAGTGTGCATAG
CACACACACACACACACACACACACACACACACACACACACACACAGTATGGGGATGAGG
CCAGAGCCTACTCATGAAATTCAGTTACCCTTACCTCTCCTATGCACTTTCATGTATGGG
CTGAGGGTAACTTATAGGGTACATATGGAATGTTAAGTAATTCAGTGCATAGGATAAAGT
TCCCACACTCTGAGCTATCATCACACATGTGGTATGATGTTGGGGCTCAAGGTTTTGAAT
TTTGGATTCTTAGGACTGCTCAATGCCTTTTTTCTTTTTCATTTCATTTCTTTTGTTTTC
TTTCCTTTAAAAAAAAAAAGAAAAAAGAAAGAAAAGAAAAGGTCTCTGCTCCCTGAAGCC
CTGGCTGGACTAGAAAGTACTGGACTGGCCTTGAACTCAAAACAGTCCCTCTGCCTTAGC
CCCCTGAAGGCAGAGATTACAAGTGTTTGAGTTGGGCAGTTAAGAGCCCAGATCCACACC
ATCATTTCCTTGGTGGCAATGGTCTCCGTTTCCTGCTGTACAGAGATGACTGCATCTCAT
ACTTCTCCACCCCGTCTGTCATATGCTCTTGCTTCCTGCAATGCATCACGTCCTACATAG
AAATATAGTGGTCCAGGGGACTCTGTACTCCATTATGTGCTCTACATAGCTGAAGTGACC
TCCCAGGCCATGGCAACAGTATTCTTCTAAACATCAAAGAGATAAAGGTACTTCTGAACC
AGTGCATGCTGGGCCTTCTCCATGTTACCTGCCTCCTGGATTTGTTTGATGGTTGGCTGC
TTGACTCCTTCCAGTTGAGCAATTATCAAGTTTTTCAACAGATTCTCCACTAGAGGTACC
ATGTTTCTTAGTCATATATTGTGACTCGTTTATAGGATAGGTGACAATGATAGTCATCAT
TGTCACAATGAGTCCTCCTACTGATATTGTACAGAAGGTCTCTGAGGTGATCACATATAT
TTCTTTGGATAGAAAATACAAGATAAGGGCTGGAGAGATGGCTCAGTGGTTAAGGGTGCT
GACTGCTCTTCCAGGGGTCCTGAGTTTAATTCCCAGCAACCACATGGTGGCTCACAACCA
TCTGTAATGGGATCTGATGCCCTCTTCTGGTGTGTCTGAAGACAGCTACAGTGTACTCAT
ATACTTACTTAAAATAAATAAGTAAATCTTTTTTTAAAGATTTATTTTGTTTATGTATTT
ATGCTGTCGTGTTGGTGGCAGAAAGTTCTACCTGGGACAGCATGGTCTTTGTAGGTTCCG
GCATTGGTCTTTGTGTTCCTGTGAGCTTGGCCTCTGTTCCCTTTCTTCCAACCCTGTGTC
CAAATTCTTGGAGACCTCACTGGCCAGACTTGGTCACATGACCAGCATTGCAAGGGATAC
TGGGCAAGAGAATGTGTGACAGGGTCTTGATGGACCTCAATGAGTGCTGGTGTAGAGGTG
TTGTCCTAGCAGGAGTTGAGAGATGGTTAGAGATCAAAATGAAGCCTCTGACAGGAGCTT
GAGGGAGAGGGGGCTGCAAAGTACTGTGGGGCAACCTTGGTTTGGAAGATGCCTATGTGG
CTACAGGCGTGTTTAAAGGAAAGACTGACCAGCATAGGATCATGGAGGACTCTCATCTTA
TTTCGCCCATTTGTCATAATTACTCCAGAGCAATAGCAGACATTAAAGGAGGTGGGGAAT
CCCTTTAATCCCGGCACCAGGTGGCAGGAGCAGACAGATCTCATGTTCAAGGCTAGGCTG
GTCTACAGAGAAAGTTCCAGGACATCCAGGCCTACATAAAAAAAGCTAGTCTCAAAGGTG
GTGGTGGGGGTGGGGGAGTGTCAAGGGCCTGGGAAGAGGCTCACTGGGGACAAAACCTGG
TGACCTCAGTGTGGTTCCTAGAACCCATGTGAAGGCAGAAGGAGAGGACAAGCTCTGCAG
AGTTGTCCTCTGACCTCCCCATGGCCAGTGTGGCATGTGTCCCCTTCCATCACACACACA
CACACACACACACACACACACACACACACACACACTGAGACTAAGAAAAGAATAAGTAAA
GAAGGAATGAGGCTGTAGGTGTGGCCCAGTGGCACACACAGCCCTGTCCTGCGTGAGGTT
CAAGTTCTGCCCCCAGTGGCACACACGGCCCTGTCTTGCGTGAGGTTCAGGTTCCGCCCT
CAGGGATGAAAACAGTGAAACCCGCTAGTTGTGTTCTTCATAAAGTCAGGGCGAAGGAGT
CGCTCTCCTTGGGAACTCACTTCAGTCTCTTTGTGGGCAGGGGTGCCTGGGCTTTCCTCT
GTCCCCAAGGACAGAGCTGGGGTCCTTAGTATCTTCACTTCAGAGACCCAGGACTTGGTG
ATTTGCTGAGGCACACAGCCTGCGTGGAGGACTCTGGAAGGGCTGGGGGGAGGAGGAGTC
GGGGAGAGTTGGATGACGGCCCAAGCAGCTCAGAGGAAATGGCCACAGAGGCAAGAAGGT
TATTCTTAGATATGGGGCAGCAGAGTCTGACATATTTCCCCTGCCCTCATTACAGGGGAC
ATGGTTCATGTTTCTGTCATAGATGGTCAAAGACAGAAAAGTGACAGTCACTTTTTCTAC
CTCATGGGAGCCTTCAGGCATGAAGACCTGGAGACATGAAGAACTTTTGTATATACACAT
GTTTTATGTGTGGGTATGCATGCATGTGTGTGTATATACACGTGTGTGCACACATGTAGA
GGGCAAAGGTCAACATTGCTGTTCCCCCAGGAGCCATCCACCTTGGGTCCCCTCCCCCCG
AAGATTTGATAATTGTATGTTGTATGCATATGTGTGTGTGTGAGAGTGTGGGTGCCCTTG
GAGGGTGAAAGAGGGCTCTGAGCCCCTCCACCTGGAGTTTATAAGGGGTTGCGAACTGCC
GATGTGGATTCTGGGAATGGAACTCTGTTCCTCGGCAAGAGTGGTACACACTGTCTCTAC
CTGATTAACCCGTCCCTCCAGACGTGACTTGGGTTTCTGAGACAGGATCTGGAAACTGGG
ACTCACTGATGAAATTGGGCTGGCTGGTCAGCAAGCCCCATGGACTCTGTTCTCAGCTCC
ACAGTCCTGGGGTTCCAGGCATGTAGTGCTGCACACAGCTCCTCCAGAGTCCTGCCTTGC
ATTCTGGAGATCTTAAGTCAAGTCCTCATGCTTGCATGGTAAGGACAAGCTTTTCTCCCA
GCCCTTGGAGAAACTTGGTTTGATGCTCAGGTCTGCTACGGGGCAGTGGTGTGTAGAGCT
ATGGCTGGGCAAACAGCATTAGCAGGCTCTGGACAGACTGGGGTGGGGCTAGTGGGGAGT
CTATTCAGAGTCTTTGAACGTCCTGATCTTCAAGGGACCAGGAAAGAGGACCAGAATCTT
GTTGAAGCTTGGTGGCCTGCTTTGGGAAAGATAGCCCAGCTTATGTGAGCAGCCTGGATG
GAAGCATCTCTGGTTTTTGTGACTCATTCTGGGACAGAGGAGGGTCAGGAACACTCATAT
ACCAAGGCCTTGTAGTTCCCGGGGGCTTTCTGTGCCCCACATACCAAGCACTTACTATGG
TCTGTAGCCACCGGTGCATAGTTCTGGAGATCTAGTCACGCTCTGCCTTATTTTATCCCA
CAGAACACATGTCGGAGGCGAGACTTATGGCCAGAGACGTCATCAAGACTGTTCCACACG
ACCAGGTCCCCCAACCTCCAGTGGCCTCTGAGACTCCCAGCATGAAGGAGCCTGTGAGAG
ACGTGGACCTCATGGAGTGCGTGGAAGGCAGGTAGGGCCTGACTGGACTCTCCACTGGAC
ATGGGTTGGAACAGCACCTTCTATATAGAGGAGTGGGGGGAAGGGGAGTGGGGAGATAAC
AGGGCAAGGAGCTCCTGGAGGTCCCCCCACCCACACAGGGCTCCAGTGTGTTTCCTGGGT
GTCGGGACCAGCACAATGCAGCCTGAACCTGGGCCATCTGGTTTCACTAGTAGAGGGCTT
ATCTGTTGTTGCCTCTGTGTCCAGAAGGCCAAGTCCCTCCCTGCTCAGGCTCTGAGACCC
ATCCTTCATTTCCCAGCAGAAAGAGAGAGCAGCCATACTGGCCAGGGCGAGTCCTTCTGC
ACATAGGCAGGTCAGCACAGGCTCTTCACGTGTACCCTCAGCTTCAGGGTTCTCTGCCAC
TCTGGTTGTGGAATCAGTGTCGCCTCACTTTCTGCTCCATTCCTGAGTGGAATGAAGCCG
GGGACAGTGTTTTCCTGGGGGGTCTCTCAGGGAATAGGCGGGACTAAATCCGCTCAACTC
GGTTGCCAGGCGACCTTCCAGGTTCCTTGAACCCTTGTGACCATCAGAATCAGGAAGAAA
CCTAGGACACTGGGTGTGTGGAACAGGTGGCTCTGGAGATGCCCTCTGTAGGGACTTTCC
AGTGAGCTGCTGTGTCGCTGGTGTGGAATGTGTGGGCAAACCCCAGGAAGGGCTTAGCCA
GGCTGGTTTCAGTGTGTGTGTGTGTGTGTGTGTGTGTGTGTGTGTGTGTGTGTGTGTGTT
TGTGTGTGTATTCACCACACAAGTGTGTCTCCTGTTTCAATGGAGACTTTTTATTGTTTT
TAAAAGATTTATTTTATGTGCATGAGTGCTTGCCTGCACGTATGTCTGTGCCCTTCGTAC
ATCCCTGGTGCCTGCAGTACTCAGAGGAGGACGCTGTAGCCCTTGGAACTGAAATTACAG
GTGGCTGTAAACAATCATGTCGTCTGCCTGAGCAACAAGTACCTTAGCTGCTGAGCTACC
TCTCCAGCCCCTGAGATTTTCTTTAAATTGAAGGCACGTGCTACCAGTGTAGATGGTGGA
GGGAATTGAATTTGGTTTACTGCTCTCCATCTGGAGAAGGTGCAGGCACCAGTGTTCTGA
GACTGGGAACCAGGGACAGGTCTCCGGGAGCAGGATAGACTGAGACCCTATAGGAAGCCA
ACTGAAGGGGCTCCAAGCACACACACCCCACACTTGTTCTTCAATGTTCACCAGGTAGGC
CCCTCCCCAAGATTCTCTAAAGGAAAGTTCCTGGAGTAAGCAGAAGTAAGCTGTCCCTGA
CTTCCGGGCAGGTTCACAAGACATCCCCTAGTACTTTTGTGTCTGACTTCCGCAAGAGGC
AGACATGGGGTATAGGCTGGGATAGGTCTCAGTAGCCTGTGGTTTATCCTACAGGGGCAC
ATTTGAAATGGCTCTTACTCATAAGTGCACCCATGGATAAGAGGGACACCGAGGAGGTTT
GCTGCTAGCCCCCCCGCCCCGCTCCCTCCTTCCCCCAGTATCCCACTGCCTTCCTCTTGC
TGGGTCCTGAATTCCATGGAAATTAGGCTGGGTGTGTGGTATGGCCTCCCCAGCATAACC
ACACCAAACTGCCTTATGTATGCCTTCCTGCAGAAACCAGGTGGCCTTGAGGCTGGCCTG
CATCGGCGATGAGATGGACCTGTGTCTGCGGAGCCCCCGTCTGGTCCAGCTGCCTGGGAT
TGCTATACACAGGTAACCAGTTACCCAGGGTGAACCGGACAGGGCTGGGCCCCAAGGGAG
CCCTGCAAACCTTGGAAGAGGAGTATGGGAGTTCTCAGGCAAGCTTGAAACCCCTTGCCT
TCCAGCCCCCACGTGGGTCCCCCCAAATCCTCCCTCTGGCCTTAGCAGTAGATCAAGCAC
CACTCAGGGCCTTTCTTTTGCTTCTCAAGCTGAAGAGTCCGGAGAGATCCCGACTCACAA
GGCCGTGTGGATCTGAGCGAGGCTCAGGGGCCTTCAGAGAGGCAGGTGCTCCTTGAGGGT
GGCTCTGGGCAGAGAGAGAACCAGAGGCGCACAGGGGCTCTCTGTGGGCCATGCTGTAAG
GGGTCACACGCGTACACTTCCAGTGCCTACGGCTATAGTGACCACCTTGCTCATCTCGTG
TCTTACAGACTCGCTGTCACCTACAGCCGGACAGGTGTCAGAGGTATTTTCAGGAGCTTG
ATTCGAAGCCTCACCAACCTCAGGGAAAACATCTGGTCCTGGAGAGTCTTGACTCCTGGC
GCCTGGGTAAGCACCTTGAAGCCTCTAGTCCATGTCTTATCCTTCCCATGGGGCAGCCAG
CAGCTCCTTAGCTACGCTGTCTAGTTAGCCACAGTCTCCACCCCTCTCTAAAGTCTCTTC
CCCACCTCTTGCCCCATCCCAGCAATCTGCTTGATTGGCTGGTGAACTGAGGGAGGTTCA
AGTCCACACAGTGCCATCTGGCCCCTCCTGCAGGGAGCCTTCCTCTAAGAGAGAGGATGC
TCTTGTCAGTCATGGTCTCTGGGTCGCCTCCCCTGCTCACCCCCGCGCCCCCCCCCCCAC
TGGCTTGAATGCCCAAGTTCACACTGTATCCCAGAACCCCCCAGTTGTGCATAGGTGCTT
CTTCTGAGCCAGCCCCAAGAGCTGGCTCCTCACCCCAGGCAGTCCCTGGGTCTCACTCTC
CTTTCCCTCTTGGTCCCGCAGGTGTCACCTGACCAGGACCCTGGGCAGCTGTTTCCGATG
GTGCTGCTGGTCTTCTTGCTGCTGGGTGGGGCCTGGTATTTGCAGCTTCAGTGAAGTGCA
GCTGGGGCAGGGCTGGTCCCTGCCCCCCAACCCCTAGAGGTGCCGGCACCCTAACTGAGG
TGTTTTCTGACTGTCCCCCCCCCTTTTTATATATATATTTAACTCAGGATAGTGCTGAGA
TTTCATACAGGTTTTCTGGGTTTTTGTAAGGCAAATGAATTCACTGTACCTCAGGAGCAT
TACTGGCTAAGTGCCCCTGAGGCTTGGCTGGCCCTTCTTCTCTTGACCCCTGCTCCCTTC
CTCTCTGCAGGCTGGTCCTGTGGCCATCAGTGGGGGGAGTGCTGGCCACACCCCTGTCTG
TGAAGCCTTGAGGCACAGGATCTACTGGACTAGAGTCCTTTGGGGTGGAGAGTTCAATTA
AGTGGTGTTTGCAGGCAAGTTCAATAAAATGTTTCCAGCCAGTCTCCCCTTAGGTCGTCC
TCTGTGGGGCTGTTGCAATATTGGATGTAGATGGTGGAAGGAATTGAAAGTGACCTCTGC
CCCCAGTCCCATTCACCATGCCTGCACCCAAGGGCCATAAGAATGCCCCCCAGAGCTTCC
CATCTTCCTGAGTTTCTCTGTATAGCCCTGGCTGTCCTGGAACTCACTCTGCAGACCAGG
CTGGCCTTGAGTGCAGAAATCTGCCTGCCTCTGCTCTGTCGTGCCTAGCTCCACTGTCCC
TTTCTGCCTGTCACCTGATGGGGCAGTCTGTCCATCTCCTGTATGGGCAGGGGCAGCTCT
CCAGAAGAGCTGTGGCGTTGGGCTGTGCTACACAAGGAACACCAAGGGAGGAGGGCCAGG
CCTGCCACCACTAAGCTCTGGACCTCCCCCAGGCCAGGCCCATTATCTTTCTAGATCAAC
TGAGACCTCTACCTGGAACTTTGGTTTTTCTATCTGCCCATTCCCATCAGACAGCAAAAC
AGTGTCCCTCCCTGTGTGACTATCAGTGGCTGTGACCACTTTCTCTGGTCTCCCAGATGC
CCTCATTGTGTCCTTGAATTGTCCCAAACTTCCCAGTTCTGGGTAAGGTGCTTGTTCTGA
GTCCCGTCCTCCCCAGCCCCCACTGTCTTATGCTTCCCTTTGCCACCTCGGCCTTACCTG
GCAGCCCCAATGCCCTTCCCACAAGGATGGGACCATGAAGGAAATGCCATCCCGAGGAGC
CAGTTTTGGAGCTGGGGAAACCTGGCATCAAGACTAAGGGTTAGGAGACCGGCTGGTGAG
ACCTCAGCCTGAAGGACTATGACTGGAGGTGACTGATCCATGTTGGCTATCAGAGCTGGC
TCATTCCTTGGGACAGGTGCTAATACTGTGGCTCTGATCCTCCAGGAGGGAGGGGAGATG
GTGGCAGCAGGCATGAGCTCTGCTCTAGGGACAGAAGGAAAGGACCTTTCTGGCCTGGGC
AAAGGAAGCAGATGTCACTTAGTG
>RGIAF0027 Genomic segment corresponding to mRNA: NM_007601 Mus musculus calpain 3 (Capn3), mRNA.
CAGATATCAGATATAGCCATTTCATTATGACCCAGAGAGCAACTACCATGGTAAAACAAA
AACAAAAACAAAACAAACAAACAAACAAACAAAAACAGAAGCCGGGCCATCAGCTCCCTC
CCCCAGGCCACTTTGGTTTCCATTTAAAAGCCCTGAGTCTTCACTAGACACGACATCTAA
GGACTTGACACTACCCTGGCTCTATTTCCAGTTCTGTCTGGATGCTGATGTGGTGTAGCT
AAATGATCTAGTCAACAATCTACTAGGATACACATTATGTAGTCGACTTGATCTCAGTGT
GTCCAGTGGGCATGAAGAGAGGAATTTCCTTGACTGGAAATTCTGCTGAGTGGCATTTTC
TACCCAGTTGGACTGAAAGCCGACTCCAGAACATTCTAGAAAAGATACTGGCTCTAAAAT
ACTGTTTTCCATGTATCCAGCGGCTGCTGCTTCAGTAGCCTGCATGACTGCCTAGTCCTT
TACACACTTTGCTGATTTCTGGTGTTCAGCTGTCTCAGACACTCTCACTTCTTGACAAGC
CGAGTTCTTAATGTCAATGCAGAAATACCTCCAGCTAGGTCCTTCGCGACCACTCAGTCT
AGCCACGCACCAGTCTGTGGCTTTCATGATCACAACCTCACTTCATGTCTATTTTTAGTT
TTCCTGGCTTAAGCTTCTACAGGCCACTGAAACACAACCCTCACTCTCTTCTTCTCCCTC
TGGCAAGTGCGCTGCTGAAGGCCACTAGGTAGAAACTGCGTCTAAATCCTTTATTGACTC
TTCCTCAGGAAAACCTATCGCTCTAGGGTCATAGTTCACTATTTGAGCTGGTCAGAAGCC
AGTCAGTTTTCTGATAGGATTTAAACTTTGAAGAGACTGTGGCCATTTTTTTCCTCAGAT
GACAGAATCACTTCAACTTCAGCTTTGTAATCACTTCCTTTCCTTGAAGGTAGCTGAATC
TCATTTTCTTTAAAAAGTCTTCCTTCCAAAGTTGCCTGCCATGCCAACTGTTATTAGTCC
AACTGTGGCCCCAAGGACGGGGGCTGAGCCCAGGTCCCCAGGGCCAGTTCCTCACCCAGC
TCAAGGCAAGACCACCGAGGCTGGAGGTGGACACCCAAGTGGCATCTATTCGGCCATCAT
TAGCCGCAATTTTCCGATCATCGGTGTGAAAGAGAAGACATTTGAGCAGCTCCGCAGGAA
GTGCCTAGAGAAGAAAGTTCTTTATCTAGACCCCGAGTTCCCACCGGATGAGACCTCTCT
CTTTTACAGTCAGAAGTTCCCCATCCAGTTCGTCTGGAAGAGACCTCCGGTGAGTAGCTT
ACTGGTTTTGTAGCTGGCTGGAGTTTGCTTCAGAGACGTCCTCCCACTCAGCACCTCCCC
AAGCACAGCTGGGCACATGGACACGGGGAAGGATCCTGGCAGGGGCCAGGGCTCTGGCTG
CAAGTGCAAAAAGGAGAGGACAGGGTCAAGTCTAAGAAAGTCTAAGAGGACAGGGTCAGG
GCTGCTTCTCTCACACTTTCTCGCTTTCTGCTGTTCATGAAAGTAATTAGATCCTAAATT
TATCTTTAAAATGGCCATCCTTTCCCCAGAATCAGTGCCACGGTGGCCAGAGCTATACTC
TCTGCCTCACTATATTGAGACGTCTTCCATTTCTCAGGCTAAAATCATGAGATGCTGTTC
TTTTTGTTTTGGACATTTGCCAGGGACCGTGGATTTCTGAAACACAGAAGCCAGGGAAAG
AGGAGAGAGGCAAAGACTACTTTTTATAACATAACATTGAGACTAGAAGAATTTTTGCCT
TTATACCTCACTGCATAAATTAGGATGCCAAAACCCAGCAATAGACTGAGCATATGACAG
AACCTGAATGAAACCCTGCTTGCTAGGGACCCACCAGAAGGGAAATTATGTTTCCCTGGC
TCCCTTCTCTCATAGTGCCTCCAATGTGACTCTTGTTTTTGAAACAAGAAACATTTTAGT
CACAAAACAATCTGGGGCTAGGAGTAACACTTAGTGGTAGAGTTCTACTTAGCATGTCAG
AGGCCGCTTGTGCAATCTCTGGCACTGCTAACCAGTCAGTAAATAAACATAAAAAGGGGA
AGAGAGAAAAAATAATCACAGAAAAGAGGGAGAAATAGATGTTGCAGGTCCACTAGCTTC
ACATACTGGGCAAGTTACTAGGAGGAGTGTTGTGAACAAGAGACCACAACTTACACTGTT
GCGAAGACTAGAGTCTTGAGGAGAATGTGGACATTTAGGTCCAGTGGTCACCAGGACTCT
GTCATCACAGAGTGGATGGGATCAAAGAGAGCAGGCCAGGTCAGGGGTGAGAAACCTTTC
ACAAAGAAGTGATGCTGGGCTCTTCACAGGATTCATTGGCCATGTTTTTCTCTATTTACT
AACTAGAGCTGTCTCCTGTCCCCTTCTGCTGTCCTTTGGTAAGTCCCATCCATGGCTGTC
ATGAATGTCCTCAGCTTAGAAGAGCAGGCTGCAGTAGGCTGGGTGTAGCTCAGCACACAC
CTAACATGTGTGAGGTCCCAAGCCAAGGTGGACAACCCAAGCAATGCGCTTAGACACACT
GTGCCCCCCCACCCCGCTCAGCCCCCACTACCTGCAGCATAAGTTCAAACTGCCTCACTG
AGCACAGCCCTTCTCAAGCAGACCCGTGCCTGACCTCTCACCTTCACTCTCTTCTCTAAA
TGCTGTAGCGGAACATCTGGCTGCAGTGGAACATCTGGCTGCAGTGCCCTACTAGGGTTT
GGTTGATTGGCTCTGCCTTGCATTCTCTACTTCAATGTCACTTCCCTCAACTTCTCTCAC
CTCTCCTGGTGCTGAGAGCAGGGTCTGTTTGTGGTCATTCGTAGACCCTGTACATATTCT
GAACATAATAAGATACAGATGCTGGTAGCAAATGAATACCCACATCTAAGGGTCTACCCA
GGACAGCCCTGCCTTCCAAAGTAGGGAACCCCTAGAAGCTTTGTCTAATTGTACTCAAGG
GGCAAAGGGACCAAAACCTACAAACACTGTTTTTACTAAAATCACTGGTGGCTTTGAACC
TAAAAGCTAGATTTGCAAATCTGCAATGTTCTGTGGCAGTGACTGGTCTATGAGCTCATA
TGGACCAGTATGCTCCAAGAGACCTGGCTGTTTGATATTCTTCCCCTCTCACCACCACCA
ACAACAAAGATCCTGAATTTTCAAACCATCTTGGTTAAAATGCCATTTGTCCCTCCATGG
TTAAGATCAGTGGGTTGGAGAGATGACTCAGTGATTAAGAGCACTTCCTGCTCTTGAAGA
GAACGTGTGTTTGGTTCCCAGCACCTACATGTGGTGGCTCACAGCTGTGAGACTCCAATT
CCCAGGGATCCAGTGCCTCTTGTGATCTCTGCAGGCACCAGCACACATTCATGCACTCAG
GCACACATACATATGTACATATAAAATTAAAGGTCAGGACATACTTGTATTAACATTCTA
AAATGGGTTTAGAGGTGGGCAGAGTTGGAACGGGTCAGGGAAGTGTTATCCAAACCCTTC
GCTTTACATGATTATGACCCAGAAAGTGCAAAGAACTTATGTATATTGAAATGGCTCCAG
AACTTTCTAAAATATAACCCTTCTTGGAAACATTTGTTCTCCCAAACATTTCCTTGGATA
TAGTAACCTCTGTCAGGCCTTAGAGTATGAAGAAGCATGTCCTATGAGGAAAAGGAGGAG
ATGAGGGCTTCGTTTCGCTGGCATATCTACTCCCTGCTGCCTGCTGTTAGTGTTTTAAGC
CCACATCCAGCTAAATTTGCTCTGCCCAACTGTCTAACCTTCACTCCTTCACCTCGCTAG
TTCCCTAGCTGCTGACACCTGTGCCTGAAGGAAGCCTCCAGTCAGACAGAAGCCCCTCAG
TCCTCCATTCAGGAGACCTACTGCTTATTACCATAACTGGACATTTCTTGAATTAGGCTC
CAAAGGTGACGTTTAAATGAGTTTCCTAAGCTGCCACTAATCAACAACCATGTGTTACCG
AGTTGAGGTGTTCAGCCTAGCATTGCTTGATCTCCAAGTCCATAGCGGGTAATGGCCATC
CCCTCACCCCACCAAGCACTTTGGAAGGAAGCCTGGTGGTGTAAGATCAACTGTGGCTTC
AGCACTGTGGAGGGAAATATGAGGGAAGTACTGCAGTGGGTGGGAAAAGAGACTCATGAG
ACTCTTGCCCACCAGCATGAATTCAGCCACCTTGGCTAGATTCTGCTGCTCTCTGTGTGA
CCTGCAGGCTTCCTGCCATCCTTATGCCCCTTCCAGGATCTTCACTATCTGGGCTGAAGT
AACTCATCCCCAGCCCCAAGGCAGTTATTACAGGAATGCAAACAACAGCTAAATACACTC
TGGGCATCAGGAGTCTTGTTCCTGAGAGAATTTGTCTGATTGTTTGCATGTCTTTAGCAG
ATGTACTTCCTCTCTGAATCCTTACCATAGCAGAAATGTTCTGTCAAGAGGAAACACAAA
TGGGAGAATGAGAGAGAGGGAGAAAGAGAGAGGGAGAGAGAGGGAGAAAGAGAGAGAGAG
AGAGAGAGAGAGAGAGAGAGAGAGAGAGAGAGTGTGTGTGTAATCCCATAACTATAGGTT
CATGCAGAGTCCAGAAGAAGGCAGCTGAAGATGGACTCACTGGCTGTTGCTGTTGTAAGC
TGCCTGATAACTGAACACACATCCTTTGCAAAAGTAGTATGTGCTCTTTAACCTATGAGC
CATCTCTCCAGCCTGCATTATAATTACATAAAGAGTACTTGAGCCAGGCTCGTGGGTACC
TGCCTACTACTACCGAGGGGGCTTCCTAGCTACTGAGGAAGCTGAGGCAGGAGGGCTGCT
GACACTCTCAAGTTTGAGGCCAACCTGGGCAATATGAGGATCTTGTCACTTAAATACAAA
CAAAAACAAGTTAACAACAACAAAATACAGGGTGCTTTTTTTTTTTTTTTTTTTGGTTTT
TGGTTTTTGGTTTTTTGAGACAAGGTTTCTCTGTGTAGTCCTGGCAGTCCTGGAACTCAC
TTTGTAGACCAGGCTGGCCTCAAACTCAGAAATCTGCCTGCCTCTGCCTCCCAAGTGCTG
GGATCAAAGGTGTGCGCCACCACTGCCCAGCCTGAGTGCTTTTCTTAAAGGAGGCAAACA
TGATTGTTTTCTAAAGGGAAAAAGGAAAGAAAAGGATCAGCTGGTTGATATATAACAAGA
GTGAAAGGTAGACTGCACTGGAATTGGACTAGGGAAAGCCTGAGGTGCATGCACACACAC
ACACACACACACACACACACACACTGCTCCTGCCATTCTCTATGGCCTAACAGCCACTGA
AGCTGTGAAATACTTGAGACCAGTAACCTTTTGGGAAAGGGCAGACTTGCTCTGCATCCT
GTCTTGAAGTGGCAGTGCTGAGCCAGCTTGCCAGTGTTAGAAAGCTCTGGAATGGAGAAA
AACAAAGTGAGAGAAAATGCCCAGGCTTCACTGAGCTCTGGAGTGGGGGAGACAGAGGAG
GAGACCCTGCCACTGAGAGGCTGTGGGTTGAAGACCTGTGTGAGTCTCCATGGATGCCCC
AGGACCTCTCACACTTGGGAAGCATCCTGGCCACTCCACAGTGCCACTCAGTACAGCATG
AAAACTGCTATTAAACACTCCATGTAAGTCCAGGAGCAAAATGTTGAAGAACAACTGTCA
AAGGTCTGAGGTAGTTGGCTTTCCTCCTGACATGAAGAGTCAGAAGGGCAAAGGAGTTCT
CCTTCCACACACACATGCTGTAATTTCCATATTGGAAAGCTTTTCATGTCTAGCGGGAAG
TCATCTGGTTACAACCCAGACAACAGTAAAGGTATCCAGTGGTGTCCTCTGTTCCTCGGT
TGTCACCCTATCTCTGGTTGCTTTATCAGATAGTCACAAAACGCTTGGGCAGGGGTTTAT
CCAGCTCAGGCCATTAGAGTCCTCAACTGCACAGCCAAGCCTCATTATCTAGATTCTATA
CTTGTTATTCTCCTACTTAAATTCATTGGTAACTTCCAAATCAATGCTGTGCTTCTGTGA
ATATTTGTGGACTTGCTCAGGACTCTGAAAACCTCAAGTCACCAGACATACTGGTTCCCA
GCTGAGATCAAACAGTAGCCAACACATCTGCATCCTTAAGGAAGGGCTTTCTCCTGATTC
CAGGAGGCCTCTGGGCTCTTCTGGGGCTCCACAGCCTCTAAAGTGAAGTCTATAATGGAG
ATGTCTTCCCAGCCTGGGGTCACTTAGTCAGTACTACTCAATTCTAAAATGAAGAAACAC
TAGGCTATATCAAAACAACAATTGTCCCCACATCATTGTGAGCAGATTTAGAGACAGCTG
GACTCCAGGAGAACCTAGTCTACATAGAGGGACACCCAGCCCCAGACTACAAGCTTAACC
ACATAGCTTATTTCCCAGTGAAATTACCTTCCCAATGAAAGTGGGTTAGCAGGAGGTCTC
TGCTTCCGATCTGTTATAGAATGTCTGCTGCCTTCTGTCAGACAGTTGAAAGGGAAGTTG
GGTACCACACTAGCCACAAGAAGGAAGAACTAGGCCACAGTACACAGTAGTTTGAGACAG
GATTTGAACAAGCAGACCTGGTGGGAAGCCTGGTCTGCTGCTAGCAGCAAGTCAGGAAAA
CGATCCAAGTTTCACTTTGCTTTTCCATAAAGGAGCTAAATGTACTCTCTGCTTAGCACG
ATACTGTGTGATGTCCCTAAAGTCCTAGCTCAGTGGTTCTCCACCTTCCTAATGCTTTGA
CCCAGTTCCTCATGTTGTGATGACCCCCAACCACACAATTATTCCCATTGCTACTCCATA
ACTGTAATTTTGCTACTGTTATGAATCATAATGATATCTGATATTTCCGATGGTTTAGGT
GATCCCAAAGGGGTCTCACCCCACAAACTGAGAACCATTGTCTTAGATGCCTACAGTAAG
GCAGTAATAGCCATTAACAAGAAAGCCCAGGACACAGGTTTTGAAACAAGGGGAACCAGA
ACTGTGCCCACCACTAAACCACGTGACTGACTACTCCTGGGTCTCAGCTTCCTCATCTGT
AAAAAGCAAATGAAAACGCCAGCTTTCACTGAGTTCTGGAAGGATAAAACAGGATACTGC
ATCCAACATGTGCACACGTGCACACATGCACACACGCGCGCGCGCACACACACACACACA
CACACACACACACACACACGTAGCACAGTCAGTAAGTGGTGCTGGTGGTAACTGAAATGC
TAATACTAACTTAGATGCTTGTTCTGGCTGCAGAGAATCACAGTAGCACCAAACCATCAA
CCCAGGACAGCAGAGGGTAGGGGAGGCTGCAACTGTTTTGGTGAAAGTGAAGGTTCTAGA
AATAACAGTTAGGATTGCCTCAGCTCCTCCTGAGGGTCATGACAGGGACAGAGCTCCAGG
GACCACAGTGAATACGTTGACATGACTTGGCAGGATAATGTAGAAAATGAGAAAGGCAGG
GACAGAAATGACCAAGAAACCATGAAAAGATGCATTTGCCTTATAAAAAAGCCACAAATG
CTTTCTGCACATTTGTATCGTTCTTTTTTAAATTACTATTTTATCCCTCCTCCTCTTCCT
CTTCCTCTTCCTCCTCCTCCTCCTCCTCTTCCTCCTCCTTCTCCTCCTTCTCCTCCTTCT
CCCGACTTTGAGATAGGCTGGCCTGGAACACACAGGTTTGCCTGCTTCTGCTTTCTGAGT
GCTGGGGTTAAAGGTGTGAGCTATCAAGTCTTTTTTATTTATTATTATTTAGTGTGCATC
TGTACATGAATCACATGTGAGTTCCTCAATCCGTGTGTGTCAGAGGACAACTCTGTGGAG
TTGGTTCTCTCCGTCCACGCCTACATGGGTCCCAGGGTTTGAACTCAGGTCAGGATATAG
CAAATGCCTGTACCCACTGAGCTGTCTCACCGGCCCTACTCATGTCGTTCTAAACACTGC
TAATCTCTTTTGCTCTTATAACATGTCTTACTTCTGATTTTTAAATTTATTTCTTGATTT
ATGTATTTACTTATTTAGTTATGTGTGGGTGTGCACATGCATGTGCCCTTGCAATGCATC
CAGACATCAATGTCAGGACAACGACCAGGACTCAGTTCTCTTCCTCTACCACGTGGGTCC
CAGGAACCAAACTCAGATCATCAGAATTGGCAGCAGGTGCCTCCCCCTGCTGAGCCATCT
GTCTGGCCCATTTATTTTTCTCTTTTGTTTTCTTAAGTATGTTATTTTAGTTGGGGTTTC
TACTGCTGTGAAGAGACACCACAACCACAACAACTCTTATAAAGGAAAACATTTCATTAG
GGCTGGCTTACAGTTTTAGAGGCTTAGTCCATCGTTGTCGTGGTGGGAACATGGTGACAT
GGTGCTGGAGAAGTTGAGTCCTACATTTGGATCTTCGGGGAGCAGAAGGAGACTCTGCCT
GGCCGACCAGACTTGAGCTTAAAGACCTCAGATCCTGCCTCCACAGCAATGCACTTCCTC
GAGGCCACACCTCCTAACAGCGCCATTCCCTATGGGCCAGGCATTGAAACATGTATCGTG
AGGGCCCTTCCTATTCAGCACCACAGATATCAATCAGCCTGCATTCATGCTCATTATGAG
GCAAGCTTGTCATGTCCTTTCCTGATACACCAGCTTCACTAACTGGTTACGGGCCCTTCT
TCCATTCTCTGAGATTGTATAAGATCAAAACTAATGCTCCTTAAATAGCTCCTGTTAGTG
CTTTTTTCTAAAGGAAATATTTCATCTACAGATGTAACTGCTTTGATAATCATAGGATAG
TATGACATTATTCTTTCTTTGTAAATCAGTGCTTATTGTTATTTTTCTAGGAATTTGTGG
TAACTTCCTATGAAATTTTTGCTTTTGCTAAAAAGAAAAAATCTATCTTGTTAGATGTAG
GTACGTAAACATTTTGCGTGTTTATATAAAATATACTTATTCTTTCACTTTTAACATTCC
TGTGCTCTGATACCTTAAAATCATCTAAAACTCTAAAAAGTATTCAATCTTGGAGATGGA
GAGATGATTTACCATCTGACCGCCCTAGCAGAGGACTGGCGTTCGATTCCCAGCACTGGT
ATGGGTGTGGTGGATCTCAACTGTCCGTAGCTCGAGTCCCGAGGGATCAGTGCCATCTTC
CAGCCTCAGGCAGGCACATTAGTGAATACAGTGATACACTGCAGCCAGAACATCGAAACA
CATTAAAATAAATAGATTTTTTAAAATGTTAATTCAATCTCTAGCCAGCTTTGGCGAGTA
AGAATCTTAAATCTTAGGACTCAGAGGAGGAGGGAGGCAGGGGAATCAGGAAGATCTGGA
GGTCAAGCCTTGTCCACAAAGTGAGTTCAAGTCCAGCCTGCAGTATGAGAGCAGTTTCCC
AAAAAGAAGAAAAATGCACTCCAATTTTTCTTTATTATTTACGTAATTTTAAACATTTAT
TTGTTTATTGTGTATACATGTGTGAGGGCAATAAGGGATGGACAGGGTAATATGCTTAAC
ATACAATATATGCCAGTAAAAAATAATTGAGGACAATCTTCTTTTTATTATTGAGAATTT
TATACATGTATATAATGGGGTTTTGTTTTGTTTTAAGATAGGGTCTCATTATGTAGCATT
GACTGGATGGAACTCATTATATAGACCAGGATGACCTCAAAATCACAGAGATCTTCCTCT
GCCTCACAAGTGCTGGGATCAAAGACATGTACCACCACCTCCAGCCATTAAGATGTTTTG
ATCAAATTCACACCCCAGCTGGGCGTGGTGGCGTATGCCTTTAATCCCAGCACTTGGGAG
GCAGAGGCAGGCAGATTTCTGAGTTCGAGGCCAGCCTGGTCTACAGAGTGAGTTCCAGGA
CAGCCAGGACTACACAGAGAAACCTTGTCTCCAAAAAAAAAAAAAAAAAAAAAATTCACA
CCTCGTCCCTGCTGCTACTTTCCCTTCCCCTCCCACGCCCTATTCATGTTTGTTTTGTGT
GAGTTTGTCTGCATGAATGCGCACCACATGCACACAGTGCCCCGAGAGACTTGAGGAGTG
TGCGCCACAGCTGTTGCCACCATGTGAGTGCTGAGAACTGAACCCAGATCCGCTGCAAGA
ACATGGTGCTTAACCTTCTCTCCAGACGTCCTTTTCTTTTCTAAAGCCCGCTGGTTGTAC
TTAGTGCCATCTGTGTGTGCATGGATCTAGGACCATCTACTGGAGTATGGGCAGCTTTTG
GGGGCCACATCCCAGAAGAAAACTTATTCTTCTTCCCCCAGCAGCCATTATTAATTATTA
TTAATTCTTCTCAGTCAGGAAAGCATCATGAACTCCTCCCTGTGAGCTCCCAAGCCAGAT
GAGAAGTGGTAGAGCATTGCACTACCCAGACAACTCTCAGAAAGCACAGCGGGAGTGGAA
CTGATCCCTACTCAAATCAGGCTTGGGCCTACTCTGTTCCATAGAGACAAAGACCACGTC
AGGATACAGCTACTTAGGCTGCTGTTTCCCTCATCAGAAAACTGGCTCCTCAGAAATCAC
ATGATCAGCAGTTGCTAATCTGGCTGAAGCACTTTTTCCTTTGTCCTTTTTCCTTCCCTC
CCCCCATGACTCAAGCCAGCCCCAAACAAGCTGTTCTCTGAAACAATACTCACAGCCCTC
CGCATGTTCTCCAGCTCCCCCCACCCCCAACCCTGAGACTGCTGTGGGCAATGGCCAATT
AGGGCCAGGGGACCCACTTCTCCTCAATCCATGCAGAAATTTTTGGCTTGTTTGATCATT
TGCAGGTATGCAATCATATTCACTGTTTGTATTTGTAAACATACAGTCATATCTGCCAAA
TACTGTTTGTCTACAGACACCCACCTCTGCTGGCTGTTAGAGTCTTTTTACTTCCTCTTC
TGCAAGGTCTCTGAGTCTTGAGACGAGGGGCTATGATACAGATGTTCCATTTAGAGCTAA
GCACACCACGGTCTTACTCTCTGAACACTGACTAGCTGTAGATCTCTATATTGGCTGTTG
TCTACCGCACAAGGAAGCGTCTCTGATAAGGTTGAGAGATAAACTAGTCTATGGGTATAA
AGACAAGGACATAGAGGACAATGTAATACTACATTTAGCAAAATAATAGTATTAGGGTCT
CCACTAGGTACTATGGCCTAACCAGTCGTGGGATTTGGCTCAGTTAACAATACCAGATAT
GAGTTCCATCATGTGGACTGGATTTTAAATCAAACCAGAAAGTGGTTGGTTACTCCCATA
ACATTTGTGCCACTATCACATGAGTGGGAACATTTTGCCAAGATAGTCATTGTAGTTCAT
GGAGTTCATGGCTAGATAAAAGTGCTTAATACCTTTCTCCCCGAGTAGAATAAGTAGAAT
ATGGCACTATAAAAATCTATCCAGTAGAAATGAAGCTTTTTGGTTACTACCAGCTTGAGT
TACATTCTGTGACTGAAGTGTGTGGTGTGTTCAGGGACTAGGTCTTACTATCAAGCTCTA
GCAAGAGCGAGAGCAAGAGCCCTAGCCTGTAATGTTTAGAGGAATCCATGGTCCACAATA
ACCAGCAATATGAAAAGAGATAACCCATACCTAGCATTGGTCCTTTTATTTGATAGCCTA
CAGTGCCTGGGGAGGCATGCTCCTCTATTATAGGGTTAATTTAATTTAAACTCTCTTTTA
TATGTATATATTTTAGGAAGTTTTATACAATAGTAGGTTTCTATGAGGCATTTCCAGTGG
TCTTTAGTGTTAGTCATCCTTCCTCATACGCCCCTTTATTCTACCCTCTCATATCCCAGC
CCATTTAAGAAAACACACTTTTTAGTTAAGAATCATTTTCGGCTACTACAGAATCCTGGT
TATAGAAATGATTCAAATTTTAGTGGAACGAAGGGTCTCCTGATAAAATGATTTAGAGTA
CTGGACCTGGGAAACAGCTCAGTAGGAAAAGTGGTATAAATCATGCGAGCCCAAGTTCTG
CCCCCTGGACCCAAGTTTTTAAAAAGCCAGGCGTGACAGAATGTATTCCTGTGATCCCTA
CGCTAGATACACAGAGACAGGTGCATTCACGAGGTTCACTGGCCAACCATCCTAGGCTAA
TCAGTGGACTCCAGGTTCAGTGAGAGGACCCTGTTACCAGTGGTCAGCGTCTGAGCTGGG
TGTTTCCAGGGTCTTGACCTCCTACCCAAAGAATTGAAAATAAGGGCACACATAGATTCA
CAAAAGAAGCAAGATAATTAAATTGTAAGGGAAGCAGTAAAGCAGATTATAGGGAGGTAT
AATGTCAAGATGGACGGCAGGCCATGTGAGTGCTCATGGACCTAACTCATGTTTGGAATT
TTCTTTTATGATATGGGAGAGAAGGAGGAATTGATTACTAAGGGTATAGTTTGGGCAATT
TATTTTGATTGATAGACTAGGCCATACATTTATTTTCCCTACTGTGCCTGTTCCTTCCCA
CAATGCGTCTGATTTTGGTCTCTCTCTCTCACATACACACTTATATACAAACACACACAT
ACACACTCAAATAATACATTCACATTCACACACACACACACCGAGAGAGAGAGAGAGAGA
GAGAGAGAGAGAGAGAGAGAGAGAGAATAATATACACAGAGAGGATAATAAATAAATAAA
TAAATGCAGAAGCCAGCCCATACCTCAACTTGGGGATATTTGAATCCTGAGATTAGGCCA
CAAAAACTTGGATTTTTATTTGTTTGTTTGTTAAATTTTGGTTTGCTTTTGCTTGTTTGT
TTTGCTTTTGTTACAGTCTTCCTCTATAATTAATGGTGGCTTAGGACTCTCCACGATGGC
CAGGCTGGCCTATAACTCAAAGAAATCCTCCTGCCTCAACTTCTCAAGTGCTGGGATTGT
AGGTCTGTACCATCACACCCACTGGAAAGCTGCATTTCACATGGCTGTAGCATTTAATGT
GGATGCCAGAAGTTCTGACTACGCTTTAAGTTTCACGGAGTAGATGTTGGCAGAGGATGT
CAGTGAACTGGTGGGGACTGGACAGCCTAGCATGCAGCCTGCCAGTCTCACCTTCCCGGT
GTCTTCAGTTCTCTCTGTAAACGTAATGACAGTGTGGGGAAGCCACGCACTCTTAGGATA
GTACCCCAGCACACACAGGCTGGGATGCAACTCAGTAGGGAAAGAGCTGGCTTAGTATGT
GTGAGGTCCTGGGTTTGATCCCAAGCACCACCCAACCAGATGCACTAGTCCATGCCTGTG
CTCTCAGGACTAGGGAGGTGGAGACAGGAGGATGAAAAGTTCAAGGTCATCTTGAGCTAC
ATAGTAAGTTTGAGGCCAGCCCAGGCTACCTGAGAACCCCTGTCTCACAATCAAAGTGAA
ACATAAAACACAAACAACAGAAAGCGCTCCAACCCACATTTACCTGCTGCTCCCAACTCA
CACATTTCCTACCCAGGGATGCTAATCGTAAAGCATTAGGTGTTTGCATTCGCCCTGGAG
TCAACTGTAATAGGGATGCTTGCCCTCTGCATCCTCATAGATCTGAGCCCCTAAGGTCTG
CAGGGGGTGGGGCAGGAACATCGGGAGAAGGAGGCTTCATTACCCTCAGACAAAGGCTTG
CAGCAGATTCCTCCTATGCATTCAGCAGCCTGTATAGGATTAGTGTATACAGCATGTTTA
GAAGGCCCCATGCTATATCCCATTGACCGCCAGTGTCAAAGGCATGAATGCCTTTTGCTG
AGGCAAGGGGAGCTCTCTGAAACTATATTTTCTCTTTTTAAAGCAAGAGTCCCAGCAAGG
CTGTTGGAGGTGCCCTAAAGGTCCACAAGGCATTGTTATCTGTCCCCTGAGCCATCTCTG
GCTGGCTCGCTCCCCCTCCCTGACTCCTTTCCGACTTGCCTGTGTTGCCCCTAGACCATG
GGCTCAGGGGCCTCTGGACAAAGCTGCTGACTCTGACCACAGCCTTTCTCTGGACCGTGT
TCATTTGCATCAAGCTGCTGAGGGTGGAGGAGCTATATAGGCTCTGGGCCATTCACCAGA
GGATTAGGCCTGGGCTGAGGGTGCAGCTGGAGAGGCCGCAGGGAAGGCCGGGTTCCGCTG
TTGGTCATCATGCCCTACCTGCTGCCGGGATTCTTCTGTGACAGGGTGATCCGAGAAAGG
GACAGGAGAAATGGAGAGGGCACTGTCTCACAACCTCTCAAGTTTGAGGGGCAGGATTTT
GTCGTTCTCAAACAACAGTGTCTGGCTCAGAAGTGCCTCTTTGAAGACCGTGTCTTCCCA
GCAGGTGTGCAGGCCCTTGGCTCCCATGAGCTGAGCCAGAAAGCCAAGATGAAGGCCATC
ACTTGGAAGAGGCCAAAGGTAGGGATAAAGGGGGCATGGAATCTGTAGACAGATGTTGGG
GAACTGGGAGTAAAGTGGTCAGAGCGTGGGGCTGTGGATTCACCCCAACTCTGAGCAACT
AGCTTATTAATGTCCCCCTTACCCATAAGCCCCAGCTCCAAATACCTAACTTCTTATGCT
AGAAGCTAAGGATGTTGTTTTCTATTCCTGAACTGCGTGGCGAGGGTTAGGATGGCCTTT
AGATCCCTGAGATTATATTTAAGAGTGCCAATGCATTGATTTAAATTCCCATAAGATTCG
TAGGTAGAATCAGCTCGGTTCTTCCCGAGACCAGGAGTTTGGGGAGGGAAGAGTGGAGTG
GTGAAGAGAACAGAGGCTTGAAGTTTCAGGTCCACAGAAGGGATGGACAGTGAATTGACA
GGAGGCTGGAGGCGAGCCTTAGCCTTCTGGACGAAGCTGGTTCATTAGCATGGTGTCAAG
TCTGCTTAAACAGAAAAGTCCCCGCTGACCAGCCAGACAGTTGATCCAGGCTGCCCTATC
AAGGGGCATCCTAGGAGCCCCAGCATGGCAGCAGGAGGACGTCAAAGCCCTTCTTCCTGC
AAGGCGGTGCCTATAGCTGCAAGGGAGCCTGCTATATTTAGAGCTGGCAAGGAGTGTGCG
TGTGCGTGTGCGTGAGTGTGTGTGTGTGTGTGTGTGTGTGTGTGTGTGTGTGTGTGTGAA
AACCCAGAACATCTGCAAGGCACATTCTTTACTGTATATGCAATTTTTAATTAGTTAAAT
TACTTTTTAAATTTTTAATTAAATTTTAAATTAATTTTACAATTACAGGATTACATAAAA
ACTGTAAAGATAGCGCTGGGCTCCCATGTGTAGTCCCTCTTACCTGTGCTTTTCACTCTC
TGCAGTTTTTGCTGACCTGTAGTCAACTGGGGTGCGAAAATACTAAATGGGAAATTCTTG
AAATACTTCAGAAGTTTTAAATAACCTCCACTATTGTACATTGTTTTAATTATTCTATTT
TATTGTAGTATTAGTCATCTCTCATTGATTTATGAGTTAAACTATTGGTGTGTGTATAGG
AAGGAGTCTAATGATCTATATGGGCATTGGTCATAACCACAGTTTCAGATTCCTGGGGGT
CTTGGGATATACCCCACAAGTAAGGAGACCGCTACCTTTAGTCCAGTTTTCCTTGTTATA
TCATGACCTGTACCTCGGCGATCAGTAAGATTGATTTGTTATTGAAAACAAAGTCCACAC
GTTATTTCCTTAGGGTTCTTCCTCTGTCTTTTTATGTTCCAAGACTCCTCCCTTGTATTC
ACTTATGTGTCTTGTGTCCTTAGCCTCCCCTCTCAAGTTTTCCTGGTTTCCAATGAGCTG
TGCACTTTCACAGAGCACTAATCAGGTATTTTGTAAAACACCTCTCATGGCATCTCTCTC
GAATTTTCTTCCGAGTAGGCTGAACTTATGGATTTGTTTGGGTTTTTTTATATATAATTT
TTTATTTATTTTAAAGTAGCTGAGTATTTAAGTATGTGTATACCACATGCAGTGCTCATG
GTGGCCACTGGATGGCACTGGAGCCCTTATAACTGACCATTACAGACCAACTGAGCTACA
GACCATTGGAAGGCAGGTGCTCAACAAAGGCTGAGCCATCTCTCCAGCCCTGGGCTTATG
TGCTTTGAGGAGGCTGATCGCAGAGGTCAGGCACAGACTGTAAAATGCCTCCTCACTGCT
CACATTGACTACTTTGATATGTTGCACTGCTTTGGGTGCAGAAAGTCTTATAATTCTGCA
TGAGAGGTCTGTGTACTCTGTGTGTCTCTGTGTAGCCCTTTATACCAATACTGACTTATG
CCTATTCATTGCCAGGAGAGCTATGGTATGATATGGATGTGCCTTTCTATGTAGTAGGAT
GGAGACAACCTTGAGTGTGAGGGCAGAGCTCAGCTCACTTGGGAGAATTGTGTAGTTGTG
AGGAAGGAGAAAGACAGTGAGACAGAAAGACAGAGGACATGTCTAATTAGGGTTTCTATT
GCTGTGATGAAACACCATGACCAAGACAACTTGGGCAGCAAAGTGTTTATTTCAGGTCAC
ACTTCCAGGTAAGGAACGGCCCATCACTGAGGGAACTCAGGGCAGAAACTCAAACAGAGC
AGGAACCTGGAGGCAGGAGATGATGCAGAGGCCATGGAGGGGTGCTGCTTACTGGCTTGC
TCTTCATGGCTTGCTCAGCCAGCTTTCTTATAGAACCCAGTATCATCAGCCCAGCGATGG
CCCCACCCACGATGGTCTGGGCCCTCCCCCCTCAATCACTAATTTAGAAAATGCCCTACA
ATCACATCTTATGGAGGCATTTTTCTCAGTTGAGGCTCCCTCCTTTCAGATAACTTTACT
GTGTCAAGCTGACATAAAACTAGCTAGCACAGAACACTTCACAGGAATAACAAGGTTTCT
TGAAGCTGTGAAGAACAACATTAAAAATCAAAACACTGAATCTTTAATGAGTTTAAAAGT
TTTTTAAAAAATTGCCGGGTGTGGTGGTGCACGCCTCCTTTAATCCCAGCACTCGGGAGG
CAGAGGCAGGCGGATTTCTGAGTTCAAGGCCAGCCTGGTCTACAGAGTGAGTTCCAGGAC
AGCCAGGGCTACACAGAGAAACCCTGTCTCGAAAAACAAACAAACAAAACAAAAACAAAA
AAATTTAAAACGAAGCAGACACTGAATGAAATCAAGAGTGCTGTCTGTTGGCTGCTGATG
GGCGTGACTTAGCCCATGGGCTTGGAAACTGCAGCTGCCACCATTGCTGCTGTGGGTGTG
TTTGCCCCTTCCAACTGGGGAGGGGGGAAGAGGTGAGGCTCTCGTGGGGTTTACAGTCTG
CTTCCGCAACTGCCAAGGCCTGTGTCCGGATTTCTAAAAAGGGAAGATTGTTCTCCTCCT
CCTCCTCCTCCTCCTCCTCCTCCTCCTCCTCCTCCTCCTGCTCCTCCTCCTCCTCCTCCT
CCTGCTCCTCCTCCTCCTCCTCTTCCATCCTGTGCCCCAGTTTACAGAAAACAAAGCCAT
AAGTTCTGCAGCCTCTTGCCCGTCCCCCCTCTCAAAGAACATTCTACCCAGTACGTGGTA
TGGAAAGAAGAGGGGACAGCTTTGAGGCTCTTACCTCCTCTGACCCTCAGATGTTTATTG
TTCATTTTGAGACAGAGTCTCCCAATGAAGCCCGGGCTGACCTTGAACTAGCCATGCTCC
TGCCTCAGCTCCTCCAGTGCTGGGATTACAGCTGTGCACCAATACACCAACTTCTGAGCT
TCAGCTTTCTGGTTTCAAAAGAAGAGCGCTGGCTCTCCTCTTGGATGGCTGTGGAGGCCG
GGGAGGGGGACAGTGAGTGTAAATCTTTGGCCCCCAGTGCAGTAGGCCATCAGCTCAGCC
AGGACTCCTACAATGGTGTTACAATGGTTGTTTCTGTTTTGATTTCACAGGAAATTTGTG
AGAATCCCCGGTTTATCATTGGTGGAGCCAACAGGACTGACATCTGCCAAGGAGATCTAG
GTAGGAAAAATCCTCTATGTCCTACCAGGTGACCCAGGGTTAGTTAACCTGAGAGATCTC
TATTCAGGATGGGAAGGGATAAATTCTGGTTTCTCTTTTAGTGCATCTCCTAATATTTTA
AAATAATTTTTATTTATTTATTTAGTGAGTGAGTGTGTCTGTCTGTCTGTCTGTCTGTGT
GCACATACCATGGCCTATACCTGTGAAGGTCAAAGGACACCTTGTGGGGGCCAGGTTTTT
CCTTCTTCCGTGTGGCATCTGGAGGTCAGTCTCAGGTCCTCAGATCAGGCATCTCCACAC
TAAAGGAAGTCTTTTGGCAGAGGCGGCGTCTGCCATGTAGAGGAGAGGACAAGGTTCTGT
CACCTTGTCGTCTGGACTGTTCTGAGTCCCTTCCTCTCCTCCACCTTTTGTTCTGGAAGC
ATCCTCCCTAGGCAGACTGTAGGAGAGCTCTGTGAAGAGAAACTGGAGAGAACATTAAAG
GACTATTTAAAACTTGACCCAAAAAAAGCAGGAACAACTGAAAAATACCTATCACTTTGT
TCCAGAAAGGGAGGCTGAGAACACCTCAGGTACAGTGGCTTCTGGCATCTGAGGGACACT
GCCTGGAGGGTGTGGACAAATTAATCCCTGAGCCCTCAAACCAATACACTGCTTCTGAGC
TGAGTCAAGGCAGGGAGATAGGGGGTTTGGGTGGTTACAAGCCTCTCTTCCCACCAGCAG
TGTGGCAGCTAGCCTGTGCCCCCAGTAGAGCTATGGAATTGTCAGGGTACCAGGCATGTC
CCTTTGGCAGCCTTAGTGACCTGTGTAGAATGGTTCTGTGGCAGCTAGCTGCCCAACACC
CCTGCCTTCTGACACACGTCTGCTTAGCTGATGGTTCTCTAATACTGTTTTCCGTGATGC
CAGAAGGGGAAATGGGCTCACCCTACAAAGACAGAGGACAGCCATAATTACCACTGTTGT
CTCTACTGAGACCATAGAAGGAAGTGACTTATTTATTTATTTATTTACAATGTAAAAAGC
AAGAGGAATTTATTGTTCCAACATGTTGCGGTTGCCCTGCACATGGAGAGAGAGAATGAC
CAGGAAGTGTTTTATTAAAGGAGGAATCCATTGCCTAACTTAGGAAAGCCTGTCTTGAGA
GAATGAGTTACCCGGTCCTCGTGCTGCTCGTGCCGTTGAGGAGCTCCTGTCCCTGACAGT
CTCCTTGCTTGAGCTCACACCTACTTGAGGGCAGGCAGGAAGCAGGGCAGTGGGCATCCC
GAGTCATTAGCTATGGGGAGCTTCTTACTGGGGCTGGCAGGGCTCTTCTGAGAGGGGAAG
CCCCCATCTGACTACCTGGGTCTGTTTTTGCTTGCAGGGGACTGCTGGTTTCTTGCAGCC
ATCGCCTGCCTGACCCTGAATGAGCGGCTGCTTTTCCGAGTTATACCCCATGATCAAAGT
TTCACTGAAAACTACGCAGGGATCTTCCACTTCCAGGTGAGGAAATGGGGGTGTGGTTGA
GACAGCAGCCATACCTCAGTTAAAGATAACCTCAGAGAAGGCACCAAAATGTTCCGTGCT
GTAGTAAGGAGGTGACCTTCTCTTGTCTGTAGTCTGTCTGGTGTCTGTGTCTCTCTCTGT
GTGTGTGTGTGTGTGTGTGTGTGTGTGTGTGTGTGTGTGTGTGTGTGTGACCCATCTGTC
CTTGTTGCCTGTGTATCTAATGAATGTATGTGTTTGCTGTCATGTCTGTGTTTTTTCTCA
TCTGTGCCTGTGTCATATGTCTGTTGCCTAGTTGTATGTGTGTGTGTGTGTCTGTCTGTC
TGTCTGTCTGTCTGAATCTGTGCCTAACAGAGGGCTTTGGTTTGTATTCATTGAACAGTA
CAGAAATTCTTTGCAGAAATCTTGAACAGATTTTTACAAGGAAAGAAATCACTTTATTGA
CCTCAAATCACCCAGAGAATCAAAAGCACAAACCCACAGACATATTATCAACTTACATCC
ACGTGTGGCTTCCAAAATGGGGTAGTTGTTGCGTACCGTTGCTTCCAACCTCTTGGCTGT
TTTCAGGAAATTATTACCACAGCGTGCATAATCTTAGGTCATGGTAATAGTAAAGTACAT
AACTTGAGATTAAAGCTGTGTGTTTAGCTTAGGTTATAAAGGCTGATTACTTGGGAAATC
GAAAGCATAATGAGGTTGGCTGCTCTGTTCTCTGAAAGGCCCATTAAACTTCCCCAGGCT
GAGTGCAGAGAGGCCAGCAGGCTAAGTACATAGCCCTAAATGATCTCAAGGCATATTATT
AACTTGGCTGCAAGGTCCCGGAAACGTTCAGTCTCTTCTGAGTCAAGAGATATTTTCAGA
CAAGTATAGCACCACCCAGCCACAGTCTGGCCACCCTGGGTCTCCCGGCCTTGACTTCCC
AGCTGGCTCAGGAAAGGTTCTACACACCTACCTGTGGGCAATGACCCACTTACAGCTACA
AGCTTGCAAAGAAGCAGGTGTTTATCTGTGCCCTCCAACTTACATACTTTCCACTGTGCC
CCAGAAAGGGGGAGAGAAAGTCATCCAGGCTGCTGGCTTGAGTGCCTATTCTTGTCCTCC
AGCTGGCTGGCTGCTATGTTATTGCCTGAAGCCCCCCCCCCTCAAACAGGTTCTTAAGAT
GCTCAGCCTGAAAGTGTTGGATTTTTTTTTTCTGTGATCCCTGGCTCATGACCCTGTACC
CTTGACAGAGGAGTCTATTTACCTTCCTACTGCTATCACTTACCTTTCTAGGTCTTACCA
GAAAATTCTGGTCTTCTGGGCATTTAGTGGCTGGTTTGACCCAGCCCTGAAAGTATTGGT
TCTAGAATTAATTTATCCATTAGAATTTTTCTGGGCACTGATCATCTTGATGCAGAGACA
AATTCTGGGTTGGATCAGAACAGATCTGAGACCTGCATGTGGGGCTCTGGAACTTTCTGT
GGTTCTGAGCAGCGTGCCTCTGGCCCTGAAACTTCCTAGTGTCGAGAATGACTCAAACTG
ATCAGCTGACATCCCACTCCTATGGTACCTCAGCATATCCAGTGCACTCCCCTTTTCCAT
TTTAGCCATCAATCAATAAATAAATCAGTTGGGTGTGGTGGCACAGACCTATAATGCCAG
CACTCAGGAGGCAGAGACAGGAAGATCAAGATAAGTTCGAGGCTAGCCTGGGTACCTAGT
AAAAACAAGTTGTTTATCTGTGACCCCTGACTTCTCATCCTTGACGATGTGCCATGGGAA
GGGAGGGAGGAAGGCATACTGCCTGCTGACCTGTGTGCCTCAAACACAATAGAAAGGAAG
GGAGGAGGGGAGGGGAGGAAAGAAGAAAATGGGATAAAGAGAAATACTTTAGTTAGCCCT
ACAGCTTTCCTTAATCATGAGTTCTCAATCCTGGGCGGGCACTGGAATCACTTGGGATAC
ACGAATGTATTTAAACTAGGTCTGTCCCAGACCTATGGGCAAGGGAGAAAAGTCTCAAAC
CCTAAGATATTCAGAGGACCTACTATGTCTAGAACTGGGCTGGGCTTTTGACAGACACTA
AGGGATATGCAGTTTCCTGTTTTGCAGAAGTTCATGGCCTAGTTAGAGATAGATTTACAC
ACTCAAAAGCCAGACTAGAATGAACAAGCTTCAGGATGCAAAGCCCAGGAAATGGTAGGG
TTTTGGCTCAGAGTCCTATAGGATGTGGGATCAGGTAAGGGAGTGCACAGGGGTGACTGG
GCTTCTTTCTTCTTGCAGTTCTGGCGCTATGGAGACTGGGTAGATGTGGTCATTGACGAC
TGTCTGCCAACATACAACAATCAGCTGGTTTTCACCAAATCCAACCACCGCAATGAGTTC
TGGAGTGCTCTCCTTGAGAAGGCTTATGCCAAGTAAGGCAACATTTAGGATGGGAAACAT
TTAGGACTACAGGGGTGGGGGATATGGATTTCAAGATTCAGCCAAAGTCTCCTTCACATG
GGGCTAGGCATGTGAATGCATGCTCATGTGGATTGTGGGAGTCCAGTAAAGAGCCCGAGT
CAGCTTGAGATCAGGACTGGGCAGTAGGAGCCCTATCTGAAAAACATAAAAGCAAAAAGA
TATAAAGATGTGTGCAGTAAGTCTTCAGCTTCCTACAGTCAGCTCTTTGATCCTGCCTTC
ATCATGGTGTTTCAAGTCTTCTTCATCAGCTCATTGCTTCTCTGGAGTTCAGCTCCTAGG
ATCTTACTTGCTTAAAACCATATACTTGTAGCACATTCATAAGACCAGGTTGTCTCTTAC
CTTAGCCCTCCACCTCCGCCACTAGATTTAGCAGATAGTGGAAGAGGGCTGTGGGAAATG
GGGACCGTCATGACAATGCTTCTGGCCCTCTCTGGCCTAGAGTTAACTCAGCTTGTCATA
CTTCCTGGAACTCCTAGACTCCAGACTGCCTTTTGTCCTCTCTCCAAGGCTCCATGGCTC
CTATGAAGCTCTGAAAGGTGGGAATACCACAGAAGCCATGGAGGACTTCACAGGAGGGGT
GACAGAGTTTTTTGAGATCAAGGATGCTCCGAGTGACATGTACAAGATTATGAGGAAAGC
TATCGAGAGAGGCTCCCTCATGGGCTGCTCCATTGACGTAAGTGTGATTCCAGGGAGGCC
CTTCACTCAGCTAACAACAACACACAGCTTCCTCCTGAGATGGGGTGGATGCTGTAAAAG
CAAGAGCCACATTGGTGAGATGGCTCGCTGGTAATGACACTTGTTACTAAACCTGAGGAC
CTAAGTTTGATCTGGAATCCACATGGTAGAAAGACAATGGACTCCCGAAACCTGTTGTCT
GACTTCTGCATGCACTTCCTCCCCACACTAAATAAACAAAAATTTTTAAAAGAAACTACC
AGTAGTTCCAGCAATTGAAAAGTTGAATCCAACCTGATTTGATTAGTGAGGTCCTGCTTC
TAAAAACAAAGAACATGGATGATGGTTAACTTTAAAATTGACAGTTTTTCGGTGGGAATG
TGTCCCTGAAGGTGGGGTGCTTTCCAAGAAAAAGAATGAGCCATGACACTCCAAACATTA
GAATTCTGGTAGCAATAGACCAGAGGCCCCACTGATTGGCCTCTCTTGTCCAGACTGCTC
AGCACAAGCGTGCCCCACAAGCCAACCACATCGCTGGCTATGGATCTTTGCCCTTAGAAA
GTTCTGTAGTCGCTGAGTTTTGACATCACCTCAGTCCTTGGACTCTGTGCTGCAGTCTGG
ATGATCTCTCTGACCCTCTCTCAGGGTACCAAGATCATATGAACTGAGACAGGAACAAGG
AGAGGACCCACCATGGCCTGGTTTCCCCAAGAGCTGCTTTGGGAATAGTAGTCTGGGGTG
GGGCAAGCCACCTCCTGCCTCTTTCTCTCCCAGCACTCCCTGTGGGTAGGAAGGCTTGGT
TGTCACCACATGGGAGAACTCTCCTGTCCTGTCATTGTCTTGTATCTTTTCTGCATTTAC
GCTCTGTTGATGTCTTTCTCCTCTTTTGCTTTGCCTGTCGCTCCCCCTTCCCTTCCCGCC
CTCCCTTGTTTGCACTCTTTCTTTCCTGGGTTCTCTACTTTCCTTCCCATTGGGCCTCAG
GATGGCACGAACATGACTTATGGAACCTCTCCTTCTGGTCTGAACATGGGGGAGTTGATT
GCACGGATGGTGAGAAATATGGATAACTCGCTGCTCAGAGACTCAGACCTGGACCCCAGG
GGCTCAGATGACAGACCGTCACGGGTGTGTACATCTCCAAATGTCGAGACTGACTAGCGC
CCCCAGATCTGCATGGCCCATCCTTCTGAAGTCAGTGCCAACAGAATAGATTCCCTCCAT
TTTGGTAACTCTCCTCTAAGGAACACAGGGCTTCAGTGCTATGTAGTGCTTGCATCCTCC
TGTTTGAACGGCCCATGTGCTTCCTGAAGGACTGAGCCAGACAGAAAAGCACAGAGGAAA
AGTTAGTCTATATTTTCTCATCTAAAGATAACTGCCCAGGGTTTGGTATATGGTCCTTCT
GGGCACAAGCTTAAACTATATATTTTTTAAAATTGTATCTTAGTATATGTTACATCTTTA
CAGCCTGTTTTTTGTTGTTGTTGAGTTTTTTGGTCCTCCCCCCCCCCCACCAGCAAGACA
GGGTTTTTCTGTGTAGCCCTGGCTGTCCTGGAACTTACTCTGTAGACCAGGCTGTCCTCG
AACTCAGAAATTCGCCTGCCTCTGCCTCCCAAGTGCTGGGATTAAAGGTGTGTGCCACCA
CTGCCCGGCAAGGTTCATATTTTTAAAATGCAACTAAGTATTCTTTTTATATCATTTTAG
TAGCTGTACAATATTCTAGTGTACAAATATATTATAATTTACTTACTAACACTCTATTAT
TGAAGAGTTAGAGGGTTTTTTTAAAGTCTGTTTTTCAAAAGTGCTGTAATAAGCATAAAG
ACAGTTTTGTATACACCCATAATGGTTTCTATAGGAGAGTCTCAAGAAGAAAACTGCTGG
TCAAAATGATAGGCCGTGTAGCGCGCCAAAAGCCATCTCAGGCAGCCTCTGAGCTATAGC
TGAGCGGATTAGTGAGTGCCCTGCCCTAATCTGAGTCAGATGAATGAAATCGAAGACACT
AAGATGAAAAAAGTTCCAGACTCACCTACACCTGTCACCCTGAAGGCGGCTTCAGGAATT
CACCTCCATGTGGCTCCCAGAAGCTTCCCCAAAGCTGTTGTTACTGGGCCAGCGGATGCT
GAGATGCCTGTCGAGAGCTCAGAGGGCGTTGGTGGTCTATCTACCCTTGTGCCGAGGAAC
CCTCAAGAACTAGAACTTGAACATCTTTGCCCCTGAATTCAGGCATAGTCCTGTCACAGC
AGGGAACCGCCCCGTATGTATTGCCAGCATTGGGAGTCTTGACTTCCATGTTCTAGTAAG
TGTGAGAGAGGTGAAGTGACAGCAAGAGAACTCTCTTTCTCAAATCCTTCTTTGGGGAAT
AGTCAACTCTAGATGGGCTCAGAGGAAGGCACAGACCCCAGATGTCCCCCTCTCCTCTGC
TGAGGAAGTCTAGAATGGAGGGGAAATTCTTTTACTTACCTCCTATTCCAGGACTCACCT
TGATCTCTGGCCATCAGGGCAGCAAGATCAGCTAGGAGGAGTAGGGCAGCATCTTCCTGT
TGCTCTTGAAAAACCAGCGAGGGTCTGACCCTGGCCATAAGGCATAAGGTCAAGGAAGAG
AGTCATCTTTAGTCTGAGATAACTCAGAAAAGGACCAGCATGAACCCTTGTCTCCAATCA
GCAGAACTTCTGCCCTCCTTCACCCCAACTCCTGACAAGCTGTCTGGTTATTTCTCTACA
GACAATTGTTCCAGTGCAGTATGAAACAAGAATGGCCTGTGGGTTGGTGAAAGGGCATGC
CTATTCAGTCACTGGGCTGGAGGAGGTGAGTCTGTTGGAGCTTGGTGGGGCCTGGAAACC
CCTGAGCTGACCTGCTAATGTCAGGACTTAACTTTCTGTGCCTCTCTCATGACCCAGAGA
ACTTGCCAGTCAGGTCCAAGCTGGGTTCCTGAGGGCAGAAGGGACCTATGGGACTGACTT
GAGGTAGACCTGGCCGCTAATCTTCTGGGTTCAGCTGTGTGTCTAGTGAATGTACACACT
TATGTATTTGTGCCTGTGGAGGCAAGGGGTCAGTATTGGGTGTTCCTTGGTGATTCATCT
TATTTTGAGACGGTGCCTCTCACTGAGCCTGGACCTTACCAATTGGTTAGGTTGGTTGGT
CAATGAGCTCCAGGGATCCGCCCTCCCTGTGCTGGGGTTACAGATATACTTTGCTGTGGC
ATCTTTTTTACATGGGTGTTGGGGATCCAAACTTGGGTCTCTATTCTTGACCAGCAGGTA
TTTCATCAGCTGAGTGGTTCCCTGGCCCTTCCCTTTGCTTTTAATGCTGAAGACTGGGAT
TTTTCTAGTTGTTTCCAAGGAACAACTAGAAACACAGCTTTTGGCCTACAAAGTTGAGCT
TGTGTACTGCCTTGTTTCCTGTTCACTCGTGTCCATTTTGCTTCCTGTGGGGTTTCTGAA
GTGTCCTGGGTCATTTCCCAAGCAGGATCATTGTGAGGCTGTAGCATGCAGTTGGACAGG
TTATGTCCTGAAAAAAAAAGTGGCCTAAGAGGCTGAGTCTGCATCCCCCAGGGCACATGA
CTGGAGAATGGGGCATCTTTTTCTAACTGATCTGTTAAGGGGAGGCATCTGTCTGTAGTT
TATCTATGAGGGGCCTGCTTTAAATCACCCACAGAAAGGTGTAGTGAAGGGTCTCAGTAG
AAGCACTTACTGCGCAAGTCTGAAGACTCAAGTCCAAACCTGGGACCCAGAGCAGAAGGA
GAGGACTGACTCCAGGAAGTTGTCCTCTATTGTGCACATGTGCACTGAGACACATGCACA
CCCACCCTCACATCACACACATACACACATGTGCACACACACATGCACACACACACACAC
ACTGAATAAAAATAAGGGCAGGAGAGGTGGCTCTGCAGTTAAAAGCATTTATTGTTCTTC
CAGAGGACCTGGGTTTGGGTCCCAGCACCATCAGGTAACTCTAGTTCCAGGAGCTCTGAG
AACCTCTGGCTGCCTGCTCGGGCACTTGCAGGCATATGGTGCACATAAACTCACATGGGC
AGACATACATCCACATAAGTAAAAAGAATAAAGCCTAACAAAATACTTAATATGTTTCTA
AAGCCTCATCATAAATGTTTATCCCCTTCCACCAGTACATACCATGGCCAGATGCCTCAC
CCTGTCAGCAAGCTTCTGGTTTGTCCACCTGGCCAGGGCCAGGCAGGCAGCCTTTATACT
GGATTCTCACAACTTCTACCCAGCCCTCATACCAAATCAGATGCCCCATCTTTCCAAACT
TGCTTGAGCTTCCAAGTTGTGTCTCTTTGCCTCAGGCCCTGTTCAAAGGTGAGAAGGTGA
AGTTGGTGCGGCTGCGGAACCCCTGGGGCCAGGTGGAGTGGAACGGCTCTTGGAGTGATG
GGTGAGGCAGTCCACGGTCAACAGAGCTTGGGGCCACACTGGGGTGGGTACCAAACCATG
AGAGTACTGTTGATACTGGTGGAAGATCACTCTCAAACCAGTGACCTACAGAGAAGGACA
CTGGTGTGGGTTCCCCAAAAGGGCAGGAGGTGAAGGCAGGGGAGCCAGGGACTCAGTGAA
CATGATGGTGCTTATATTCTTGAGGAAAGGTTCTAGAAGCCTCCATCAGAGTTCTGGACT
AAACAGGCAATTCCCTTCTTAGTATCTATCCCCTTTACCTCACCTACAAAATGGAAGCAG
TACCTACAGTGTCCAAATGACTCTTATGAGGGGTAAAGGTGACAGCTGGGGAAAGCTCTT
AACTGAGACCAAAAGAGCCTCTCTTTTGGAGAGAAAGAAAGAAAGAAAGAAAGAAAGAAA
GAAAGAAAGAAAGAAAGAAAGAAAGAAAGAAAGAAAGAAAGAAAGAAAGAGAGAGAGAGA
GAGAGAAAGAAAGAAAGAAAGAAAGAAAGAAAGAAAGAAAGAAAGAAAGAAAGAAAGAAG
GAAAGAGGGAGGGAAAGAAAGAGAGAAAGAGAGAAAGAAAGAAAGAGAGAGAGAAAGAAA
GAAAGAAAGAAAGAAAGAAAGAAAGAAAGAAAGAAAGAAAGAAAGAAGGAAAGAGGGAGG
GAAAGAAAGAGAGAAAGAGAGAAAGAAAGAAAGAGAGAAAGAAAGAAAGAAAGAAAGAAA
GGAAGGAAGGAAGGAAGGAAGGAAGGAAGGAAGGAAGAAAGAAAGAAAGAAAGAAAGAAA
GAAAGAAAGAAAGAAAGAAAGAAAGAAAGAAAGAAAAAAAGAAAGAAAGAAAGGGAAGGA
AGGAAGGAAGGAAGGAAGGAAGGAAGGAAGGAAGGAAGGAAGGAAGGAAGAGTGCTTAGC
TGTTTTCCTGTTACATGATCTTTTCTTAGCAACTCCGTGGGCAGCAAGCTAACAGTTTCG
ACGAGTTAGTTCATGAAGTCCTCATAGCTCCTAGACAGATGATGTAGTCGGTTCCCTTCT
GCAGCGAGGAAGTCGAAGCTGACAGGTCAAGTGACATGTCTAAGGATATACAGCTGTCTG
ATGCAGATTCAAGCTCTTAATGAGGAGGCTAGAAGATTCAGCCAGAGACAGCCAAGCCCT
TGTGAACCCACTCGAGGGGACTGGTCTTAGAACTTTCTTAATTCCCCCATTTTCCCACCA
GTTGGAAGGACTGGAGCTTTGTAGACAAAGATGAGAAGGCCCGTCTACAGCACCAGGTTA
CTGAGGATGGAGAGTTCTGGTAAGTTCATGACCCAGGCAGGGAGCCACCAGGGTGCATCT
TTGGCATATCTGGGCCCTGTTTTCCTATGGGTGCTCAAGGCCCAGCAAAGGTGAGGTTCT
GAAAAGAGAGTGCCAGTATGGCAGTGACTGAGCTCAGACCCTGGCCATCCCATGGCAGCT
CTCGTTCCAGAAGCTACCCTTGCGCACTGGCCCTGATGTGGCTCTCTTCTGAACCAAGGG
GCTTTTCTTACCTGATATCCAGTGCCAGCCTTATTCTGATCATGTCAGCCTTCTGAGTCT
CAGCTGACAATAGTGTCTCCTATGACGCCTTTGGTTCCCTCAGGACCCAGAGGCATTTAT
CTATGATGTCACTGGCCTTAAAACTATCTTTTCCCAAGTGACATCTCTTTTTCCATGCTG
AAAATGTGCCTGGCAATAATGAAACATACAGTGAGTAACATTTTGGAGAACTGATTTCCA
GCACACTCTTTTCAAAGACAAATGAGGAGTCATGAACATAAGACATGGTGATAGTTTGGG
GTAGATAGGTCAGAAATGACAGTGCCAGGCACACACCTGTAAGTCCATCATTTGGGAGAC
AGAGGAAGGAGGGTCAAAAGGTCAAGGCCAACCAAGACCACAGGATGAAATCCTGTCTCT
CAAAAGCAATTGAACAAGCCAAGTGACATCAGGGTCTTCTGGGGGACTTTGCTGTGCTGT
ATTAGCCCTTGAATCTTCCCTTCCTCAGCCTGTGTGAGTGTCTCCTCTCTCAACCTCTCA
GGATGTCATATGATGACTTCGTCTACCATTTCACGAAGCTGGAGATCTGCAACCTCACAG
CTGACGCCCTGGAGTCCGATAAGCTTCAGACCTGGACGGTGTCTGTAAACGAGGGCCGCT
GGGTGAGGGGCTGTTCTGCTGGAGGCTGCCGAAACTTCCCAGGTGGGAGAGCCTCTGGAT
GGGGGAAGGTCTAGGCAGAACTCATTCCAGGCAGAATAATATTAGCTATCACTTATGGAG
CCTGTCCTAAATTCAGGATGCACTGTCTTATTAAAGCCTCCTCAGTTAAGGAAGGAAACA
TGCCAAGGGACCTCCGACAGGGAGCTTGTAGCAACTTGAGCTTGAAGCAGGAAACTGTCA
GAGCGCCACGCCAATCCTGCTGGAGGTGCATTTGAGGACCTGGTGGCCATGGCACTTGCC
CATAGCAGAGATGCTGAATGCATGGCCAAGGCAGTGGCCTCAGAGATGGGGCAGCAGAGA
GAATGCAGATTTAGGGAAGGAATAATGAACGATACCAAGGGTCCTGCTGTTTTTATGTGG
CTGGTTGTGGAGTTACAGTAAGAGGAGTTTAGTTTGTGACATGAAAAGTTTGAGGTACAT
ATTGACTACCATGGTAAAGATTTGTAGTAGAGAACTGAAGTCATCTACATTTTAGAGTAG
ACTTGGTTATATGATAAAAATTCAATGAAGATGACAGAAAGATGGTTCGGCCTATAAAGA
ATTTTCCGGGTAAACTGAGTCTGGATCCTCAAACCCCCACAAAAGTCAGGTGCACTAAGT
TGTGTGTCCAAGACCCCAGGGATGGGAAATGGAGACAGGAGAATCCCAGAAGCTCAGGGG
CCAGTTAGCCCAGCATACACATCAGCAGACAACAGAGGCTCCCAAGAAGGTGGAAGGAGG
AGGACTGATGGTCAACATTGCCCTTTGACCTCCATGCACATGCCATGCCATGCCGTGCAT
ACATCTGCTTTCGCAAACACACACACACACACACACACACACACACACACACACACCATA
TACACACAAAACTCAGTATTTTATGATGAAAAAAAAAAAAACCAAACGAGTAAATAGATG
AGAAGAAAAGGGTGGTAGAGAGTGGGAAGCCAGATAGGAAACTGAGCCTAGACATGTACC
TCAGGTGTCATTGGAATGTAGGGCTCAGTTAGAAAGTAGAGGTCACACAAAGCTATGGTG
GTGCACTCCTTTAATCCCAGCACATGGAAGGCAGAGACAGGCAGATCTCTGTTTGAAGCC
AGCCTGATCTTCAGAGAGAGTTTAGGACAGCCAGGGCTACACAGAGAAACTCTGTCTCTG
GAAAAAAGAAAAGAGACACTAACACCACACATACACACACACACACACACACACACACAC
ACACACACACACACCACCACCACCACCACCACACCACATACACCACATACACCACACCAC
ACACACACACACACACACACACACACACACACACACACACACACACACATCACATCACAG
TGGAGAGGGTCAGATGCCTAGGGAAACAGCATAGGTGAAATCAGAGGAGAAACAAAGCCT
CATTCACTTGAGACCAGTGACACTTGAGGAGTAGGCTAAAAAGTTAAACAGCTGTCATGT
GTCAAAGACAATGAACGTTCAGAAAGGACATGACAGCATTGCACATCCAGACCGTGCAAT
GCCAGAAGCGCTGGTTTAGCTTTCTACAGCTGTGGTGAAATACCAAGACCAAAACAACTT
GGGGAGAAAAGGGTTTATTTGGCATCACTGTTCATCAGAGGAGGAATTCAGGAACTCAAA
CAGGCAGGAACCTGGAAGCAGACGCTGATGCAGAGACCATGGAGGGGTGCTGTTTACCAG
CTTGCTTGATTTTTTTATAGAACACAGGACCACAGGTTGTCTGCTTACAGCCCAATCTTA
GGGAGACATTTTATCAGTGGCTGAGAGGAGGAGATTCCCTCTTTTCTGATGACTCTAACT
TGTATCAAGTTGATATAAAATTAGCCATCATAAGGGTAGGGGGTCTCACTCACCAATAAT
TACACAAACGCTTGGATCATGCTTTCCATAAATAACTGTGCATCTTACAGTTGTCCGGAA
TGGGAAGCAGGCCTCTTAAACTTTTTTTACATATATCTTCTTTTCAATGAGGAATTTTTA
CACAACCCCGTGTATAGGTGTATAAAATAGGTATGCAAATCAGACACTTACTGATAAATC
ATTAAGACATTTACTTGGGAGTCTGGGAGTGTAACACAGTTGATAGTTTGCTTGTCTAGC
ATGCATGAAGTCACACCCTCACACACATACACACAGAGAATAAAGCATGTATGGTGGCAC
ATGCTTCTAATCCCAGCACGAAGGAGTCAGGAGAATTGTCACAAAAAATGAAAAGAAAAT
AAATTTATTTTATTTTAAAACAGTTCATGGTGCACATGTAAGTTTGCCATTTATTTTATG
TTAATGAGATAGGTGCACTTGTTCGCTTTTGCTCAAAAAAATTAAATCTTGTGGAATATT
AGATACCGTAGGACACAGAGCATCTTCTTTTTGGAATTGATGGATATTTTGATGTCATAA
TTGTCAATCTTGAGAATCCCATTTATATAAATAAGTAGTACGAATCGGCAGCAGTTCTTA
GGGCCATTTCAGAAATTTCTGGGAATTCTGTCCTAATTCTAAGTCAAAATCCATTTAATG
GGAACTGGCGAGATGACTCAATGGTAAAGAGCTCTTACTGCTCTTGCAGAAGACCTCGGT
TCGGTTCCCAGCAATCACATGGTGGCCCTCTTCTGATCTCCATGGGCACCAGACATGCAT
GCGGTACACAGACATAGGCAAACCATCCATACACATAATTCAAAACCTTAACGTTACCCA
TCATAGGGAACAAAGGAGACCGGATCTCTGTCCTACTTTCCTTCCTGCCCTTTCTCATAG
AGGCGTATCTGAACACGCATTTCCTTTCTTGGGTCACAGACACTTTCTGGACCAACCCGC
AGTACCGTCTCAAGCTTCTGGAGGAAGACGATGACCCTGAGGACTCTGAGGTAATCTGCA
GCTTCCTCGTGGCTCTGATGCAGAAGAACCGGCGCAAGGACCGGAAGCTGGGGGCCAACC
TCTTCACTATTGGCTTCGCCATCTACGAGGTATGAGCGCCCCGGCTCCAGTACGGGAAAC
ACCTTTCCAGCGGGGAGAACTTGGGAGTTTCCAACAGGGTCTTCTGGTTTTTCGTGTCCC
CAGTGACCAACAGGGCTCCTGCTCTCAGGCTCACACATGTCTGTCACCAGTGTAAATACC
ACAGTTGCAGAAGGCAGGACGGAGCTGGCCGGGTGGTAGCAGGAGTTAGAGCCTACAGTC
ACTCTCATGTGTCTGGCATTCCCTTCTGCAGACTCTGTACCCTCATTTACATCAGAGATG
TTCTTTTTCTATTTCGCTTCCAGGTTCCCAAAGAGGTATAGCAGTGGCAGCGGGCAGCCG
TGGTGTGCAGCATTCCTTGGGGGTCCTAAGTCTGTCTGTGGCCCCCTAAGAAGATTCCTG
GTAGGGTTGGTGATCGAGGCTGATAGGAGGGTACCACGCCCAGAATGCACGTTTTCTCCC
TCCCACCAGGACACCCTGCACATCAAACACACAAACCTTCCCACACTTATTCTTTCATAT
TCATGCAAGTATACACTCTCAGAGGTGCGTTTGAAGGAGGCTGCCTCCTAGAATAGGAGA
ATCGCCTTCTTCAGAGCCCAGAGTCCTTCCCCATCTTTGGGGCACTTGTGAGCTTGAGGG
ATTTGGAATTGGGGATCATCAGTTCTGGTGAGTGGCCCTGCCAAGGGAAAAACATAGACC
TGACCTTTATTTCTGAATCCTGCCCCCCCACCCCCTCCCCCCAAAAAGGAAGAGGAGGAA
GTGAGCTACAGAATTTCTGTGATGTTCAGCAATTTGAGGCCTTAGGAACTGGAAGTAGGT
AGGTAAGGACTGTGAAACGAATGACCAAAGAGTCAGGGCCCTTGGAGGGGACTATGAGCA
GGTCCACACAACCTTCCCAAGGGGCTCAGTTCTTTTGGGTTCTTGTCCCCAGATGCACGG
GAATAAGCAACACCTGCAGAAGGACTTCTTCTTGTACAACGCCTCCAAGGCCAGAAGCAA
AACCTACATCAACATGCGGGAGGTGTCCCAGCGCTTCCGCCTGCCACCCAGCGAGTATGT
CATCGTACCCTCCACCTACGAGCCCCACCAGGAGGGGGAATTCATCCTCCGAGTCTTCTC
CGAAAAGAGGAATCTCTCTGAGTGAGTGGCAGCCTGGCTTTCCCCACCTACCGCTAAGAG
GTCACTCATGTGGCCCATCCTATAGCCAGGAGGCAGCTGGACCAATTTCCTTCAGGTCTT
TTGGGACACAGCCACAGGCTTTTGCCATTCTGTACTCTAGGACCTTTACTCAAGTTCCTT
CAGTCCTTTCTTTGATTGCTTTTTACAGCACTGGAGTGCAATCCCGGGGCGCCACAGGTT
TAACTAAACCTCCCAGGCTAGCCTTGAACTCACTCAGATTGGCCTCGAACCTTTGATCCT
CCTACCCCAGCCTCCAGAGGAGTTGCAAGTATAGCCCTGTGGCACTAGAGCAGCTCACAA
ATACTCACTCCATTCATCCTGCAGATATGTTTTGAGCAGCCATTCTACCCCAGGACTCTT
CCAGGCACTGGGGATCATGAAGTAAACAGGATCACAGAAACAGAAACAGAAGGGGCTCGG
TGACTTCATGAAGGTTAACACTCAAGGGACAAGGGACGAAGAAACACACATTGCTTTATA
GACACATTAGATTTATAGAAATGATAAGCAAGTGAGTGTAGTTGGAATGCACGGGAAGCC
AGCCAGGCTTCATTTCAGCAGATGTACTGACAGACCCTGCCTCTCTGAGTTCTGTCCCTG
GAAGAGGTGCTAGGCCTGTTGCTAGGTAGCTGGGCCATGCTTTGAGGGAGCTCTGGGCAA
CACCAAGGAGTAGCTGTGTGCCTGGGCTTTTTTGGGAATGGCATCTACATGAGGCTGGCT
CCTGGGGTGGGTGTTTAGTCCCAGGCTCTTTTAGATTTAATCTCAAATCTTTGACCACAA
AGAAGCCATGTGACCTGGACAAATTTGTGGGGGTGACTCCTGTTTGTTCCGGGGGATATT
GAGATACCCTTTGTGTTTTTCGCAGGGAAGCTGAAAATACAATCTCTGTGGATCGGCCAG
TGGTAAGTGGTTAGGCTCTTAACTATGAGAAGATATGGGGGTCACATTCCAGCCCAGGCA
GGGGCAGTCAAGTGTGCATGGCAGAAGGAATGATGCTTCTGTTATAGAACCATTTTGCTG
GTCAGAAGCAGGAGTGTGGAAGAGGAGAAAATATTTTATCAATTAGAGGAAGGCAGCTGG
GTTTAGGAAGTGATGGCAAGGAAGGCTAATATTGGCTTAAGAGGTTGGATCGCATCTGAT
TTCTCACACAGAGAAAAGGGACTAGGTTCAGGACCCAGGGTCAGAACCTGGGTCATTCAC
CTTCCACCTTGGTGACTTGGTCAAGTTTACAGAACCCCTCTGACTCAGCTTTCTACTCTG
TAAAATGGGGATAATCATAATCCCCTGGCCATGCTGGTGGAGTTTAGATCTATAAGCTCA
CACATGTGAAATGTCAGGTGTAGCATGTGCATCACAAGGGTATTTCTAGATATCCTTCAT
GACTGTGGCTTACATCATTTCTTCAAACATTTGGAGAAGAGGACGAGATGGATAAGGTTG
TCATCCCAGCTTTTCACTCGAGAAGGTGGTGGCTCAGTGGGGTTAAATGGCTTCCTTGCA
CTCCTGGAGGCAGGAAGTGGCAGGTAGGGCAGCGGAGAAGTTTAGAGTCTCGTGTGTGTG
TGTGTGTGTGTGTGTGTGTGTGTGTGTGTGTGTGTGTGTGTGTGTATGTGTGTGTGTGAG
TGTATCAGGAGAGAGGGGTCGGTGTAATGGAGGAGACTCAGGTCTGCCATGGACCTTGTG
GCTGTTCTCAGAGTGACTTGACCCAGGACAAACGCCCCACTGAGTGTCTTTCAGGTAGTG
ACTCCATGATCACAATGCTGGTTCCATGCTAGGGCTGGAGCCAGGTACCTTCCTAACAAC
TGCACATCTTATTTTAGGGTTGGGTGTGTCTTGCTCTTCCTCATCCTTTGGGTGCTGGAA
CAGCATAGAATATGTTTCAAGAGTTGCTCACTCAAAGATTTCATGGACTGGGAGCGTGGC
TGAGTGTAGAATGCTTGCCTGGTATTCACAGGGCTCTGGATTCAATTCTAGTGCTGCTTA
AGAGGGAGGAGGGAGGCTCATGGGAACAGGCATGTCATGAGTACTGCAGGTCAGTGGAGG
GGGTCTAGTGTCCTTACATACCTATGTTTGTCAACAGCTTTCAAATAATACATGGTGGGC
CAGGTGTGGTGGCACAAGTGAATCTCTGTGGTTTCAAGGCCTACAGAGAGAGTTCCAGGA
CAGCTAGGGCTACACAGAGAAACCCTGGTTTTTTGTTTGCTTGTTTTGGGGGATTTTTTT
GTATTTTGTTGTTGTTTTTAAAGACACTGGGTAGGGGCTCAGCTGACTTGCCACAGGACA
TTGCTCGCCCAGTGTAATTGCCAAACCTTCCGATTTTACAAAAAAAGCCCTAACCTGGAA
ACACATATGAATCTCCCTGTTACATGTTTGCCTAAATATTAAAACAAAATCTCCTTAAAA
AAAAAAAAACTTCACTTTCACACAGGTTTGAATGAGCCACATTTTGGCGACCAATTCTAT
TTTTAAGGACTGGCAAGGTCCTTTCCCTCCTCAGCATCGGATTAGCAGAACAAAGCGTAG
CAGCTGTCAGTCTTGGGATGTGGCAGAAGAATACTCTTCCTCCTTTGCACTCTGTGTTCT
TTAAAAAATTGTATTTTATTAATTTATTCATTCATTCGTGTATGTGCATGTCCCAAGCAC
ATATGTGGGGGTCAGAGGACAACTTGTGGCAGTCAGTTCTCTTGTTTTGCTTTGTGGTTC
CCAGGGGTCATTTGGGTTGTCAGTCTTGGTGGCAAGTGCCTTTACCCCTGAGCTCCAATT
GATTACAATATCTGGACTCTAGAGTCTTGAGCCACTGGCCACCCTAGAAACTTGATTTTC
ACCCATTCCTCATTTACTGTCCCCTTTCTATGCAGAAAAAGAAAAAAAACAAGGTGAGTG
GGCCAGGCACTGTGCTTATGTGTGCACATGCATGCATGTGTGTGTACACATATGTAACAT
GTGGCACGTGTATGTATACTTGTGTATATGCATGCATATGCATACACATGTGTAACATGT
GGCACGTGTGTGTATACTCATGCATATGTATACACACACGTAACATGTGGCATGTGTGTA
TACTTGTGTATATGCATGCATATGTATACACATGTGTAACATGTGGCATGTGTGTATATA
CTCATGCATATGTATACATGCGTGTAACATGTGGCATGTGTGTATACTTGTGTATATGCA
TGCATATGTATACACATGTGTAACATATGGCATGTGTGTGTACACTGTGGCATGTGTAAG
ATGCACTTCTTCCTCTTTTCCTTGGAGCCTCTGCTGAGTTGGGTGCCCTCGCAAGTGCTT
CAGCTCAGCCTCACAGTGATCCTGGACTGTGGTTCCATTATCAGTCCTGTGTTTAGAGGG
GGAAAAGGCAGAGACAAACCAGTCTCCCTGAGACCACACTTAGCCAGGGGGTTCCACAGA
GTCTGTGCTCTGAAATACACAGCCGTCAGACAAGGTTTGGTGTGGGTGCTTATGGTGGTC
CTGAGGAATCTATCTCAGAGGTTCTCCTGGCACGAGTGCTGGTCCAGCCCAGAGGGAACA
TATACCATGTGAAGTGCTTATAGCAAGCCCCTACCCCACTATATAATAGTATCTATAAGG
TAGTCACTGTTTATGCTTTTTATAAGTGAGCGTTCACATTCAGAGAAGCAAAGTGATTTG
CCACACAGTTAGCAACTGGGGACATTGGAACCACAGTCCCACATATGTCTACTCCGAGAC
CAGTCTCCTGCCTCACCTCCCCAGTGCTCCCTACCCTTCAAGGCTTGTGTTGTCAAGATT
GCATGTGAGTCTATAAGCGCATGGCTGGTAGAGATGCCCCATGGCTACACCCTGCCCACT
AGTCTGCTCAGACCGTCACCTTCGCTTGTTCTGAGATCCCAACTAGTTTCATTTGCTTTG
GCAAGAGCCGTTGTTTATAAAAGCAAGCTGCGGTCTAAGGAGCCTCTCAGAGCTAAACCC
GACTCTCTCTGGTGCTCCCCCTGGGTGAGCTGCACAGGAACAGAGTGGGGCCTCCCTGAC
CAGGCTGCTTTTTTTAGTGGAGGCTGCTAAGATTATCTGCACTTTGGCCCAAGCCCTGCT
GTTTCCCACCACACCAGCACAGGCAGGATGTGGTGGCCACTCTCTAGCTCTTCTGTGGCC
TCTGCACTTGCATGAATATGGCCTTAAGGTAGCCCTCCTGCTTCTGCAGTACCTTCGGGG
TTTGCACAGTAAGTACAGTTTCACTAACCCTCTGGCTTCCGCAGAGGCCCTATCAGAAGG
GAAAGTGAGGTTTTACCAGGTGCAGTAGCAGATGAGTGTGAACAGCCACTGAAGGTAGTT
CTTACATGAGGGGAGGAGGGCTGGGCAGAGCAGACATGCCACAAGCAGCAGGATATGAGA
GGTTCCTGGGGAACTGCAGGGCCAGAGCTCTGTTTTCTACTAGGATGACCTTGAATTTGT
GGTCATTCCCTCTGCTAGGGTTACAGTTGTGTGCCACCACGACCAGCCTGAAAGCCTCAT
TTTTAATGGGTTTGACACTGAATTTCTGGGAGACTTCAGTGTTTTTCCACTTGAAAAATA
AATTCACAAAAGTACTTGATAATCACCGATCACATCATCTGTGCTCAGCATTCTTAGCGC
TTTTGCGTGTTACTTAGGAACGCACAAGGAGAAATGGGAGGTGGGATACAATAGCGGACC
ATCCAACTTATAGAACATATTAGCTGTTTTTAAAAATATGAATAAAACTGAGAAGAACTG
AGGTTCAAGCCACACATGATGGTATACACAGGGGCTAGACTGAGCTATAGTGGGATTCAG
TCCCAAACAAAACAAAACACAGAGAGGGAGGGAGGGAGGGACAGACAGACAGACAGACAG
AGACAGAAATGGAGAGAGACAGACAGAGACAGAGAGAGTACTCTTCAAGGTCCAGAAAGG
TTTGGCATGTCTCCTAGCCACACGGCTTGTGAGTTCAGAAATGGGACTCAGGCTTCTGAG
TGACCATTTCCTCCTGAGTGGACAAAGCTGCTTCAGGGGTCGTCTGCCTCTTGTGTCCGT
CGGCCTGTAATACTTGCTTCCCTCCTGCCCGCCCCTTTCCCTCCCCTCCCCTCCCCAGCC
CATCATCTTCGTTTCTGACAGAGCAAACAGCAACAAGGAGCTGGGTGTGGACCAGGAGGC
AGAGGAGGGCAAAGACAAAGCAGGGCCCGAGAAACGAGGGGAAACCCCACAGGTTTCTGA
GCATGCGGCATGGATGGGGAGTTTAGCTCGTAGTGGCGGCTCTGCTATGCTCTTGGGGTC
CTTAGGGGTTATGGTAGCTCTCAGGGGAGGGTCTCTTCAGCACTGTGGGGTTTGGAATTG
TCTGCTGACTTTTCCTCCCGGCAAGTTCCTCTGAACTTTGCAGGTATTTCTTGGGTAAGT
GTCTTTTAAGGTCGCTGCCACACCAAACCAGTCCCAGGGTGGGAAGGATAGGCCAAGAAC
AGCCCACTGACGCCTCTCCAGTCAGGACAATGGAGCATGGGGAGACAAAGGCTGAGTGAG
GCGAGCCAGCTGCAGAGAACGAAGCTGAACTGTCTTTGAGTTGTTGCAAAGGGAGGAAAA
GGGGATGGTAGCAGAAAGTGGGGTCTGACAGCAGCCCTGAAGTCCTGCAGAACTCCAGGG
CCACGCCCTCCATCCCAGAGAACCTACCAGGTGGGGAGGGAGGGGTCCTTTGAGGACTTA
GCTACAGAGACAGTAGCGGTTGGAGGACCTGGCCTCTGGTCAGGCTCAAAAGAGCAGAGA
AAGTTCTATCTGGAAGAGAGTCGGGAGAGTCAAGGATGCTGTCTGCATGTTAGCATGGCA
AATTTGTCCTTTGGCCTGAGGTTCCGGGACTGCAGAGCCTCTAGAATCCTCACTGAGTTT
GCAGGTAGACTGAAAACTTGAACCTTGTGCCACCTGCTGCTGCTTTATGGGGCTGTTTGG
GATACTGACGCCTGGGTTCCCATAAACCAGTTTCCTTTGTGTCCCTATAGCCAAGGCCTG
GCCACACAGACCAGGAAAGTGAGGAGCAGCAGCAATTCCGGAACATCTTCAGGCAGATCG
CAGGCGACGTATGTATCTCTATCCTAGCCCAGGGACCCACCTCCTCAACGACTCATCGTC
TAAAAGGGGTCATTTGATGTGGGAGAACCAGAGAATGTGTGATGCATCAAAGAAACCTGT
GCCTTTGGGTTCAACCACTGACTGGGTGGCTCAGAGCCTTCTGGCTGTGAGCTGCCTGCT
GCACTGGCCTTTACAATTCTCTTCTCTCCCTCAGGACATGGAGATCTGTGCAGATGAACT
CAAGAATGTCCTCAACACAGTGGTGAACAAACGTGAGCGACCCACGCCGGATGTGGGGGA
TGGGCAGGGGCCCCAGCTGTCTGAAAGCAGCTCCTCACCCTTCTCCATCCCCCCAGACAA
GGACCTGAAGACACAAGGGTTCACGCTGGAGTCCTGCAGAAGCATGATAGCTCTCATGGA
TGTATCCTTCCATCTGCCCAGAGGGTCAGGGGAACAGTTAAGGGTGTCCACGCCCAGGGA
AAGACTTAAGGGAATCCTAACACAGATACTCCTGGATATCTGGCAGAGGTTAGGAATGGA
TACTGGGTAGTGGCTGGTCATCACCTCTGGCTCTTACCACAGATTTGAAACCCTGCTTGG
CATGCTGCCCAAACTTCCTAGCGGGCAGGCTCTGTGAGCTGTAAAGCTGGCAGGAACTCT
GGTTAAGGGAGGATAGAACCTGGCAGAGTCAGGGGCCCTGGTAAAGGTGGTTTAACCACC
TTCCCTGCATAGTGCCCTAGACACCCCCACCCCGTTCAGAGGCATTTTACTATGTGCCTG
TGGTCCTTACATCTATCCTCTAGACAGATGGCTCTGGAAGACTGAATCTTCAAGAGTTCC
ATCACCTCTGGAAAAAGATCAAGGCCTGGCAGGTGCGATGAGAGACGGATGTGGGAATGA
TGGACAGGGTTAATTTGGGATTAAGTGTGTGATTGCTGTCTTTGAACTTTGTATTTTCAG
AAAATCTTCAAGCACTATGACACAGACCATTCCGGTACCATCAATAGCTATGAGATGCGA
AATGCAGTCAATGATGCAGGTGCTGGGGTGCAGGGGATGCTGGGGGGTTGAGAGGGTGAC
AACATGCAGACCTGAGAGCTGGGGGAAGCAGGAGGGGATGGGAAAGGAGACTGCAAGCCT
GAGAACTTCATCCCTCCCTCTCCCTGCCCCTCCAAGGCTTCCATCTCAACAGCCAACTCT
ATGACATCATCACCATGCGCTATGCGGACAAACACATGAACATCGACTTTGACAGCTTCA
TCTGCTGCTTCGTCAGGCTGGAAGGGATGTTCAGTAAGTGAGGGGCTACTCCCCAGATTT
CTCAAGCCCCCCCCCCCAGGCTCCTTCCTCATAGTACAGCCACAACAAGAGCTCAGCCTG
ACAGTTGCCCACTCTTCCACTGAGGCTGCATGTCAGCCGTTACTCTCTGAAGGCCAAGAA
AAGGATGGCAAAGGGAGACGAAAGATGCAAGGGAGAGATAGATGCTGGTTACGTCCTGCA
TGGATCTGTGTGGAAGGATAGCACTCAGCACAGAGGCTTCTTAAATTACAGATCTGAGCA
CTCAGATGATGCTCACGTGTGATCCCAGCAGTTAGGTAGGAGAGATAGGAGGATTATGAA
TTCAAGGCCAGCAGGGGCTACTTGGAGAGACCTTGTTTCAATAATAAAACAAGGGCTGGC
AAGATGGCTCAGCTGCATGGCTCTGGTGGTCTGAGTTTAATGGCTGAAATCCATGAGGTA
GAAGGAGAAAACCAATCTCAGAGTTGCCCCTCTGACCTCTACATATGTTCTGTGCCCACA
TGCATACAGTAATAAATTCTTCAAGCAGCAAACACAAGTAAACTAGGTCCAAACCCTAAG
AAAAGGAATGGGAGGTGACAAATGAGAGTCTGTGACTAGCATTTGCTTTATGCTTTCACA
CAGGAGCTTTTAACGCATTTGACAAGGATGGCGATGGTATCATCAAACTGAATGTACTTG
AGGTAAGTGCAGCAAACACATCCTCTGCACAGAACCCACAGGGGGTGGGAGGGATGAATG
ACAGGCAGAACCCAGCACGCTTCTCACTCTCAGGACTGGAACTTGGTGAAGATTGCGATT
CCTGGGGTGGGTGTACAACAGAGGCTAGCCCCACCTCTGAGTTGCACCTCGGTGGAAGAT
ACTTTCCTAGGGAAGACCCAGGGAAGGCAGGCTGCTCCTTTAAGGCTCCTCCCTTTCTCC
GTCCCAGCACAAGCAATTCCTAGGGATGGCTGTTACCTCCTTGTTTGCTCTTGTACTGAT
CTCAGGGTTTCTTCTTCCAGTGGCTGCAGCTTACCATGTATGCCTGAACCAGACTGACCT
CATGTTAAGAGCAACTAGGATTTCATCTCAACACAACACAGCTAGAGCCATCTACCACAA
AAGACCCAGTAGGTGCATCTCCACCAAACCTAGGGGGCTCCTGGTCATGTTCCTTCTCCA
TTTTGCACCAACTCTTGGTGCACAGCCTGATGCCACCTGAAGTGTCTGGCTTGCTGAGAG
GTCTGTAGATTCTGAAACTGTCTACTTAGCTTGTACTGGGTTGTCCATAGCACCTGTAGA
TGGCTCTCACTCACGGAGGAGCCCAGTCGCCATCTGCACTCAGTTCTGCCACTTTTAGGG
TGGGTCTATTCTGGGGTCAATAGGGCGTGGATATCTGACAAAAATGTGGCTACATTCTGA
AAGAAGCTATCTAAATAAAGGCACACACATGGCTAGTTCCACCATTCTCCTTATTAGCAT
TTCTCAGCCACAGGAGGACTGAGTATCTTCCAGTCATATTTCATGCATCACCTCCACAAA
GATCTCGTTTGGGGATAGGGAGATAGTTGATACAGGTCTACGCAACCACGAGGAGCCCAG
TGGTAGCTTACACCTGTAACTACAGTAATGGAGAACAATGACAAGGGGAATTCTGCAGGC
CCACTGGCCAGTCAAGCCAAAAGGATGAGGTTTGGTACAAGAGAGCCTGGATACGGTGGA
GGGACTGAGGAGCAATGGCTTACGGGGTAAAATTGCTGTGTTTGGATCCCCAGGGCCCAC
ACAAATGTAAATACTTGTTGGAGTAATCACCCACCTGTACTTCCATCCCAAGGGGGCCAG
AGAAAGATTACTGACAAAAAGCCAATTAGCTAGACTAGCTGACCTGGCAAGCTCTGGGTT
CAATGGAGAGACCTGGCCTCAGTGTGGAAGGCAGAAGGTAACATCAACCTGACCTCCACA
AGCATGCACACAAACATAAAGGAAATATCCAAGTCTATCTGACCTCTGCTCCTGCGCACA
TCACAAAGAAAACCCTTTTGGCCTATG
>RGIAF0028 Genomic segment corresponding to mRNA: NM_007606 Mus musculus carbonic anhydrase 3 (Car3), mRNA.
GAGCTCCCCCCCCCCGCCCCGCCCCGCGCAGCCGGCTCCCAAACCGATTTCATAGACCTT
TTCCTTTTTTTCCTTGTCTCTAATTATGTCTTAGAAAGTGAAAATTTTATGTAGTGTACT
CATTTTTGACTGTACCCTTTCAACTTCGGGTATCCTTGGTGCCCTGAGATGAACAGAGCA
AAGCTCTGTGGCTCTGTCCCAGACTGCTGCTGACTGAGGCTAGGGTGCAGAGTCCCTCCC
TGGCCAGGGATCCAGTGCTGTGCTCCTGAGTCGTACTAGACAAACTAAGCTAGACTGGTG
TGACGCCTAAGCAGTCTACCTTACAGACTCATCCCTTAAGGATACCGGGACTGGAAAGCG
GGCACTCCCAGACTCCTCCTCATCTCTATTCCCAGAATTTTACAGGTTTTCCGTAGGAGA
ATCACGCACTAGTCAGAGGATCAGAGGAGTTCTTTCCGTCCTAACCGGATTCCTGCAGGG
AAAGGAACCCCAGCATCCGGAGACTGCAGCGGGTCCTCCATTCTGAGTTAAAAGTCTTCT
GAGAGAGGCTGCAAGAGCCGCGGGTGCAACTTTTAGTTGCTAAGTAACACCAGACTGCAG
CATGAGCCGGCTGCTCCTCCAGACCCCCAAGTGCAGGAAAACTGGAGGGAACCAGCCAAA
GCGGGAGATCTTAGAAAGCTCAGCTGCTTGGTAGCCTGCAAAGTGAACAAAGGAAGGAGC
CAGGGCTCTTGCAGAGCCAAGAAAGGGGGGGCTCTGTCCCCCTCCGTTCCCCCTCCGCGC
CTCCTCCCTGCCCCCTCCTGCTACCCTCTCACCCGGACAGCTGTCCAGCTCTTGTAATTC
ATTGGCTTCTCCCGCCCCCGGCCTTCTGAGTACCACCCCAATCCAGTTTAGCCCCCTGCC
TCACCGCTGACCTAATAAGGTCATGCACACTGCAGGAGATCTATATAAAAGAGCGAACTC
TTGGAGACCTTGCCGGACAACAGGAGCAAGAAAGAGCAGGAGCTGTCCAGCGCTGAGAAA
CACGAAAGGTGACCATGGCTAAGGAGTGGGGCTACGCCAGCCACAATGGTGAGTGGGGCC
AGGACACAACAGGGTGTATCTGCATTGCACAGGTGTGCAGGGAGGAATCCTTAAGAACTA
GCATATAGTGAAAACTTTCTGGTGTTCCATGCTGCTGGTCTTTAACACGACTCACTGTTT
TCCTTTCCACGGAGGAACCTGAAGCTCAGAGACATACTCACTATAACTAGCTTAAGGTCC
GATGATGTGTCTGAGAAGTCACTCAGCCAGAAGTCAGGTCCAGTTGAATTTTTTCTGTGA
AACTGAGAAGTGAGCCTCTTTGAGCTTGGGGTCCGGTAACAATATTTGCTTTGACCAAGT
CAGCCTTGGGAAAAAGAAGAAAATATCCCTTCCAAGCTGCAAAGTACTCCAAAAAATATA
TGATCGATCTGTGGTTCATTTCAAAGATAAGCTTTTCTGGCTACATGGTTCTCAAGCCAG
GGGAGGGAATGTGGAGATTGGAACGCTCTTTGAGCATAGGTAAGCAAGCTTCTAAATAGG
TTTGAAATCAAAGTGCTGTGTTGCTCAATCTGAACCAGAGACCTTTCTGCAGTCACTCTT
TGGCTTCTGTACACTTTGCTGGCACAGTTCACTAAATAGAGGCCTTGAGCTGTACTATTA
AATGAATAAATTCTCTTCCATTTACTTCCTAGGTCCTGATCACTGGCATGAACTTTATCC
AATTGCCAAAGGGGACAACCAGTCACCCATTGAACTGCATACTAAAGACATCAAGCATGA
CCCCTCTCTGCAGCCCTGGTCAGCATCTTATGACCCTGGCTCTGCTAAGACCATCCTGAA
CAATGGGAAGACCTGCAGAGTTGTGTTTGATGATACTTATGACAGGTCTAGTAAGTATAG
CCCTTCGGCAGGGTCACGTGAGTGTGTTCAGTATCTAATGGCAAGACGCAATTTGTGACA
CGGTAACAGAATTATGGGAAGCGGGAGAAGTTTATCCCTGAAATGGAGATGACTTTAGAC
TTGGCTTTAGTTGTGGAGAACTATATTCACACAATGAAGAGGAATGTCACACCCTCTCGT
TGCTGCAAAATGGCCATATGCCCAAGCTAAAAGTTAGCAAAACACTCCAGAGACAGAGTG
TGGATCCCCAGGGGAGGACAGAGAGTCCACATGGGCTTTCTGACCACCGAGAGACAACGT
TTTTATGGTTCCTGGTGATATGGAGAACAGATTCAACCATGATGAAAGAAATAAAATGGG
TCCTCTCTTTCCTCGCGGATGGAAGGAGGCTAATTAATGTGAAAAGGCAGGGTCACTGTG
TGAGTTAAAGAGGCCTGGTTTCAGGAAGTATCTTTGTGGTGAGTGTTTCTGATGTATATG
ACCACTTTTTCTTGGATCAATGTTAGTGTGGAATTGAAGCATTCATGGGAGGTTTTATTT
TTTTAACCTACATTAGTAACTGATCTGTGAAATAAAATAAGATGAATTTGAAATACTTTG
AATATTTGAATACTAATTTCAGGTAATTTGAAATTTCAGAAAGGCTTGGTGGCTCATACC
TGCAATCCCAATACTCAAGAGGCAGGGGTAAGAGGACTGCCATAAATATGCAGCGACCTT
TGAGTTTCTAATGTGTTCCAAGCCAGCTTGGGCTATAGAGTGAAACTCTGTCTCCAAAAA
AAAAAAAAAAAAAAAAAAAAAAACAAGCATTACTTTGTTGCAAATAAATCTAAGTGAGAA
TTAGTCTTTAGTAAGTAAGAATGCAATTTTCTAGAACCACATTCTTCATTAAACTAAAAA
TATCCTTTGTTGATTAAACAAGAATGGCCATTCTGGTGATGTCATAAGAAATAATGATAG
AGTGACAGACAACTCCTCCCTTCCAAGGTAAGAGGAGAGCAAAAACTTACTACTTCCTGA
GCTATCGTTACATGTTACCCTTTCCCAGTTTTTCTTTGACTTAAAAGCTGAAGTATCATT
TAGAACAAAAACCAAAAAACAAAAATAAAAGTATAACAAGAAAAATAACAAAATAAAAGT
ATCACTCACCAAGCCGAAACACATGAAATAGCATTTTTAAAAGAAAAATAGTTGAATGTT
AGAGATTTAATGATTAGAAAACTAATAGGTTAATAATAAATAATTAACAATGAACTAAGC
TAATAATTACTAATAAATGAATAGTATTTAGTAAATACATTAGACTCATATCCAAATCAT
AGCTATTCCCACTGATTGAACAGGAAACTACAAAAAAAAAAAAAAATCAAACTACTTCCC
TTCCATATGATCAAGCTGGTTCAAGCCTAAAATTACTGCTTAAGTCTGCACTGTGGGGTT
TCCTGTCTCACTGAAAGAAGACGAGCCTTTCTAAAACAGCTGCCGTACAATGCAATTTGC
ATTGGGTGTACCTTGTTATATCTTGATTTTAGAGTTTCTGTACTGTTTTCATCATCCTTG
GGAAGATATCTGCACCTTTAAATTACTCTCTAGGCAGAAGGAATTGAGACCAGATTACAT
GAGAGATTAAGATAAGTGCTGTACAAGCCCAAACTAATGCCCAAGAATGATCATATAGAG
CCGTCCACCTGGACTAGCTTCCTGGGACATTCCTGAACTTTTGTCCCATCTGACTTGAGT
AGACACAGTCTAAAGCAGATGTGCATCAGGGTTCTCACTTGTCATCTAAGGAAAAACACA
ACTAAAAGTGGGACTTGAAAAAGGAATTCCTGCCTGCCCCATGGTCCTTGACAGGGGCAC
TGTGAGATGAGCTTAAATCTCAGTTAATCCTCACAGCAGCTCACAAAGTGTGGAATTATT
ATCACCTTCTCAGAGATTCAAAGACCAGTTCAGAGAAGTTGAGTGTCTTGCCTGAGATCA
CACAACAATGAGAGTGTGACCTCAGAACAGTACCTAAGTCCTGTCAAATGTGTGGCTCTT
CCCAACAGTTCTGTACTGCTGATCTGTTCTCAGGGCCCTCATAGTACCTCTGCTGCTTTA
ATTTGTTTTCTAGAGTGTTAAGATGACAAGGCATGCAAGCAAAATTAAGAGAAAAGAAAA
TTCTTACCTTGATATATTCCGACTTCAAGTTACAAGCACGGTGGGAGTGACTCCATATTC
CCAGATGGTGACATCTTTTATCCACAGAGTCATGTTTCAAGACTTGTTTCGTTAATGCTT
GTTTCAGACAGAGCTCTGCAGAGGCAAACTGAATCCACCAGTTGACCTTGTTGTTTTACT
CGCAGTGCTGAGGGGTGGTCCTCTCTCTGGACCCTACCGACTTCGCCAATTCCATCTTCA
CTGGGGCTCCTCTGATGACCACGGCTCTGAGCACACCGTGGACGGAGTAAAATACGCTGC
TGAGGTAGGAGGACCTGCCCCATTCACTCTAGGTCTCTAACAGTCACCATGGGAAAGTTA
GGAACACAAACCTTTCTGCTTCAGCCTCTCACTGAAGATGTTTTAGCTTTAACATATAGT
GAAGCCATCAAATATGCTAGGTCAGAGAGAAGTGGGCAAGTGGGTTAGCATCCTCCGGGA
GTATTCCCCAGGTTACACTGAGAAATGGACCATAGACTTGAATAGAACCAGAACAATAAG
GAAGCAAATTCATGTGAAGCACCCATAGGCATTAGCTCCTTTGATCCCCGCTACAACCTT
ATGTACAATGTTACAAATTGTTACAAATTATTGTTACAATGTTACAAATTATGTACAATG
TTACAAATTGGCAATAAGGAAGCAAATTCATGTGAAGCACCAGTACGCATTAGCTCCTTT
GATTCCCGCTACAACCTTATGTACAATGTTACAAATTGGCAGCTGACACCCTTGAGGGTT
ACATAACAGAGGCACAGTGGCTGGGCCTGGGGTTCTTTGTACAAACTAGCTTCAGATACC
ACTCTTATGAGTATATGCAGTGCTTCAAAAACAGCTTCCTGTAATTACAAACCTCCTTTC
TGCTTGCTTAAGGAAGTATGCTTATACACGTATGCATCTCATTTAAGGCAATGATTTGCA
AATGGAATAAGATAGGTCTCCTCTGTTTTCATTAGGAAGCCAGGTCTATATAGCATTGAC
AAGAAGTGAACAAAATTTCTTTTTTTCTGCTTTGGTCTTTTCCAAGGCAGATGGTGATTA
GCATTGGGGTGGGACAGAAATGTGGCTGTGGCAACACACTGTATCTGATCCCTCGGGCAT
CCCTGGCCACTTAGCTGGTGGCTAAGTAAACTCAAAGAAACTCCAAGTGCTGACCAGGCC
TGGCCATGCACATTTAGAAGGGTATAGCCATTCCTCTACAGCCAATCTAGAGAGAAGAAA
GCAATAGAGTATTAGGAACATCTTTCTGCTAGAGTTTTCCTCCACCACTAGAGAAAGTCC
AGGCTAATTTTTTTCAAATGTAGAAAAGGCTTTGAGTGCGATGTTTGTGTCTGGAATTAT
CACACATTTTTTGAACTTGAATATAACATTTTAGCAGCTATGAACTATTTCTTGCTATTT
TAAGTAACTCACTATGGACAACTTGATTGTTAAAGCTGTGCTCACATCCTAAATTAAGAT
AAGCCAGACACTGGAGCTCTGTCTAAGCAGGGACAGGAGCTTCCATACAATTTTTATCTG
AACTATTGAAATGTCACCAAGTATTGCTTATTAATATTTAGAATTTCACCAACTTCCATG
AAGATGTTCAGTAACAACCGTGAGACTGCACACCTTTGGGTCTCTTGTGGATAATAGTGC
CCATTTCCATATCAAAGGATTTATCTCACAACCTGTGTTTGGTGGTTGCAGCTTCACCTG
GTTCACTGGAATCCAAAGTATAACACCTTTGGAGAGGCTCTGAAGCAGCCTGATGGCATC
GCTGTGGTTGGCATTTTCCTGAAGGTGAAGTAGATACTGACACTCATTTTTTCTTGTTCA
GGATGTAGTCCCTTTCTAATGTTTAGGAGACCACGTGTTCCATCCTTTCTTTTGTTTGAG
GCATGTGTGAGGGTGGAGACGCAAAGCTTCCAAAGGCAAGAGCAAAGGCTGACGGTGTTC
ATTTTCCTTCTCCAATACTCTATTTCCATCACAGTGGAAACCAGAAAGCCAGTGCTGGGA
ATGTCTGTGATGCCAGGCGCCTGGCTAGACCTCTCCTTGGCTTAGGGAGGCCGCCACCCA
CAGGATCTCAGACTAGGGTGGCAGAAGCAATGTGTGTGTTGTTCAGCCAACCTTGGTTTA
AAGTGGATTTAGTGTCATTAACACGTGAACTTCATGGTAACCCAATCTGAATTTTAAGCC
TGCAGTGAAAATCCGACTTTTTTCATTCCAAGTGACCTAGTTTGTTCTAGGTTCTGAATT
CACTGACTGTGAGAAAAAAAGACAGTGGGTGTGGGTGTGGCTGTGGATACCAAGTGTGCT
CTGGCTTTTACTCTTTTAAAGAATGGGATGACTTTGCAGAGGGCCAAGGAACAACATGTA
ATTTTGTGGTTTTGCACTTCAGAGAGCTGAAATCCAAATTTAGATCAGAAAATATATACT
CTACAATCTTTCAGGGTAAATAAACTTATATTTGGCTTAACCTGAGAATATGGAAGACAT
AAATACTGATTACATGTGGATGGGTCAAATCAGTTTTAAGAAGATCTTCAATTATGGCAG
AGGGGAAAATATCTCATTTGATGTCATTTTCTTACAGATAGGACGGGAGAAAGGCGAGTT
CCAGATTCTTCTTGATGCCCTGGACAAAATTAAGACGAAGGTAAGGGTGAACCATTTTCC
CTCTACAAACCTAAGACAATATCAATTGTCACTGTCTGATTGATACCCTACGTTACATAC
AAAAGTAAATTTGTTAGTGCTGAGACCTTAGAGCACTGTCACAGCTGTTATTTCAATTGT
TAGTCAGCCTGTCAGATCAGTACTTTCCCTAGGAAGAAAGTGGAGGTCCCAGGGTCTGCT
TGCCTCTCTCCTACCACGGTGGGCACAGGATTGCCGAGGCTCTTCAGGCCAGGCACAGTC
ACTCTCTCGATCCTGGTACTGTCCTTTCCTGGTAGCCCCATATATTTTAAATATTAACAG
TAAACTCTTGTAACTAATAGACACATTTTAGTTGTCTTTGATGTTGTTCTAGGGAGCTGC
TTTTAGGTGTAATACTAGAAGTAAGTATTCTAAGCATGGCATGTACTAAAGTGAAAGTCG
TCACATCAAACTTCCAAGAAGTAATTCTACTCCAGTCTGAGTCTCCTCTGGGAGAAAGGG
CAGACTCTCAGTCCCACCCATCGTGTAAACAAGGCATAACATATTGCCCTGACTATGACA
GATAAAGTTTGAACACCAAGCAGATTCCTTTTCATCTGTGATTGACTAGTGAAGGGCCCG
AACCTATTCAAATGTCTGCTTTCCCTTTCGCTATTGAAATCACTTCTCCTGAAAGAATAG
ATGAGGCCTCTAGGGGGCGCTTGGCGCACGTGCCAGCTTAGAGAGCCTGCTTGGTGTCTT
CCAGGGCAAGGAGGCCCCTTTTACACACTTTGACCCATCATGCCTGTTCCCTGCTTGCCG
GGACTATTGGACCTATCACGGCTCCTTCACCACGCCGCCCTGCGAGGAGTGCATTGTGTG
GCTGCTGCTCAAAGAGCCCATGACTGTGAGCTCAGACCAGGTGAGCCCAACTTGCGTGTT
AACTGGGGACTGCAGACCGCAAAAGCTGAAATAGATGTTGAGAGCTAGACTGGTGGCGTG
GTCCTCAGATGTCTCACAGTCCGGCCTGTAGAAATACACTCAGCTTGTTCAGTTCGGTTC
AAGGATGCTTCCTAAGGGTAGTCGGACAACGCAATCCCTTAAGAGCCGGTGGGACCCTGA
ACCCATGAACTTCCTTCATTAGTATGAGTGAAGACTGGCTAGGAGATGGGGTAGCAAATT
CAGGCCTGAGGAGGAGAAAGGTGCAGAAATGACTTAGCAAGACACCTTTTGCGGGATGTT
GCGTTTCTCTAGATTTTTTTCCAAAAAAAAAGAGCTTGAGGCTCAGAAACAAAACTTATT
TCTCCACAAGGGCAACCAAGTACAAAGTTCTCATCCCAGGCCCAGCCTGTCTACTTCCAA
GAGTTCCTAACTTGTCCCTTCACCCCTATCTTACTTCCATTTATCTAAAGAATGTGCTGA
CAATACTTACAAGACACGACTTCCAGGAAAGCTAAATGGGTGTGGACATGGAGAACATGG
TTAAAGTGAACCCCACAGGGCTCACAGCCTGGAATAGGATGTCTCACAGTAAAATCAGTT
TGCCAGCCTGACTTAAGAAAGCAGCTTGTGTGTTTCTTCCAGGGTGGACCTAAGAATAAA
CCAACATTAAAAAAGAAAAAGAAAATCAAGATTCACCTTTAACAATCTTGTTAATTGGTA
TAAAGATTTTAAAGGTCGAATGACAATTTTTAATTTTAAAGGGGGAAGAAAGCTAAAAGA
AAATTTAGTAGTGGAGCATAATATATTTTAACATTGACAGTCTACCTCTGATGTTCAGAA
GGCAGCTTGTGGCCTTGTGGGTTCTGGGTGTAGAACTCAGGTTGTCAGACTTGGCCATAG
CACCTTTACACACTGAACCACCTCAACTACCAAGACATGATATTTTTTATGAGAATTCCT
CATTTTCTGATCCCTTAAGAAAAAGAATAGTACACAGTTTAACATATACCCCGTTTTAAA
TTTCTTTCTAGTCCTTTAAAATGTAATTCCATAAACACTTGACTTGATTACACTGTGGGA
GCCTTTTGAAGTTTTTCTTACGTTCAGGCATATGATACATCCCCATCCCCTCTATGTATA
TAAAGTTCATGCTGAACCCTGGTGTGGAAGGTGTAATTCTGAGAGCAGGGAATTCTGGAT
GTAAGAAACGGTCTATGTTATGAGCTGGGGCTTACAAACTCAGGACCTATCCCTGGAGCC
TGGCTGTGGTTTGTCTGGCCAGTTAGAAAGCCTGTGGTTTCTAACAGTCTGCTTCCTCTT
GCAGATGGCCAAGCTGCGCAGCCTCTTCTCCAGCGCAGAGAATGAGCCCCCGGTGCCTCT
GGTGGGGAATTGGCGCCCTCCTCAGCCTGTCAAGGGCAGGGTGGTGAGGGCCTCCTTCAA
GTAAGGCTCTGAGCTTGCCCTCTTCGGGCAAGAAACTCTGCCCCTGAAGAGCCTGCTTGT
CTCCTCCTGGTGCTCCCTACTCCAAGCTGTCCGACAACACCTAGAGGAAGAGGAGAAGCA
GTCACATGCAACCGCAGTGCCTTTTGACATGATCTCACCCAGAAGCATGAATTTCACACC
TAACATTCTTAATAACCACCTGTTCTAAAAAAAAATAATAATAATTAGTATTTCTAGTAT
GAATTCAGTGAGGAAGAAATAGATGGAAAAATAGCGATAGAGAACAGTGGCTCACTGAGC
ATATTAGACTCAGAATCTCAGCACTCCTACTTTCAGGCTGAGTTACAAATACTACAGAAG
TGATGGGCCCATGCTATGTATCCGGGTATGGAGGAGTATGCGGACCTTACCACACTTAAG
TGAAAACACACGTTAACATCATTGTAGATCTCAAAAACTGAATTCATAATGTGTTTTACT
TCAAATAATACCAGCGATAATCCATCACTCGTTAAAAATTTGCCTACTACCAAGTTTGCC
TGGTTTTAGTCACCTATAAAACACACCCATGAAGCCAGGTGTTTTAAAATGTTTGATCCA
GCATTTAAATTTCTTCTTCATAAAGATGGTTTTCTTTGCCCAAAGTAGAGCCATTTATTT
TTTATTTCACTACTTTAATCTTTGCATGCCTATTAAAAACAAAAACAAACAAACAAAAAA
AAAACAAAAACAGCAACAACAAAAAAAACTGTGTCAGGTGTCTTTTGAGTTGGAGGCTGG
GATGTCTGGTTCCTGGAACAGGAAGGAGGGAATGTCAACACTGAAGCCAAGAGCTTGCAT
TGATCACAGAAACAATAAAAGACAGATGGCAAATGAAAAGAATGTGTGTCTTTTCCTTAA
ACTGAAAATTCAGGGTAAGTCACTTGTTTTAAGGTAACATATGAAGTGACAAGCTTCACT
ATGGCAGTGTCATTCGTGTTAGTGATTATGCTTAGTTATAACTCAGCCCTCCATCACTGC
CCTCTCCAGGTGACAGCTTCCCACAAAGTCCCCTCCTCTGCTTTAATAGGAATTCCATTG
GCCTTCTTCTTTAAGATCTCTTTCTCCCCTTCATGATCCCTTTTCTAGTTTCACGACTAC
ACACATATGTCTACACACATATAATTTTAATTCTGATTTATATGAATGAAAGGAGATATT
CAGTATTTATCTTTCTGAGGGCAAGGCAATCGGTAAGGGAGTCAGACCAAGCTGCCAACC
TGGGCAGTGGGTGTTGGCCCATCTCATCATGTGAGTGCTCCCAAAGCATTAAGTCAAAGT
TGACGAGGACTCTGGGATCCAGGCCAGTGCTATGAGCTAGTGCTCTTTTTAGTCATAACA
GAACCTTTTATATCATCTTTTTAAAAAATGTACAAAAAAGTACCACAAAATGACATGTCC
CGACAGTGCAGGAAGACATATATCGACTTTTGATACATTTAATGTTTCTAAACACAAAGT
CCAGTTGCACAGCCAAAAGGTGGTTATCTTTCAGCTCTGAGTGGCTGATGTGTTAGTGAC
TGTAGAAAAGGGTAGCAATAGGCAGTGAGAACAGTCCTGGGTCCGGGAGCCCCGAGGCAC
TGGAAGTCAGACCATGTGATAAAGTCCTGTGAGGCTGGAGTTATTTAATAGATTACCACT
TGGGTGAGGCAAAACCAGGTTGGTCAGTGTGAAG
>RGIAF0029 Genomic segment corresponding to mRNA: NM_007649 Mus musculus CD48 antigen (Cd48), mRNA.
AAGTGCTGCAGCTGGTTCTCCACACCTGCTCTTTGCGTATTTTTGCAACCCTGTCCTCTT
TCTCCTGCTTCTAGGAAGACTCTGCTAAGATGGGTGGGGAGTTGGTTTTTGAGATACTAT
GGGGCTGGACCACGCCTATTTCCGCATCCTGCTGGTCCTCTCATTTTGCCCTACCTCCTC
TTCTCAGTTCCTTTTTAATGTGTAATCTAAAACTGTCTCTGCCTAAATCCACCATAAAAC
CTTGCTCATTTGCTCCTGCCGTATCTTCTCTTCTAGTTCAAAGCTTTGCTGTCTGCCATG
CTGGGCAGAGAAAACAGCAGGCACAGTGCAGAAAGGCATAAGAAAAGGGCCGGAGGCTGG
CCAGACCTGATTTCTAGAAGATTCTGGTGAGACTCATAATCTTAACATCTTTCTGCATGT
GGAGAATAAATGGGAAAGTTCACCATAACTGACACATGACTTAGGCAAACCTGACTCTGA
GTTTCAATAAGGTACAAGAATTGATACCTGCTGTAGCTATCTCATAGACCTCTCGTGTGA
TCAGGAGCATAAGACATGATTCCCAATGTCAGGTAGTGAGTTGACTTGGTGTCTCCTCCT
GTAGAAGCAGGCTGCATGCGGAACAGGGCAGAGGGCCATGTGAACGGACAGATGGGCGTT
GCTGGAGGTGGCTGGAGATAGTCAACTCCCCTCTGCGACGCTGGTGGTCTCTGCCCAGTC
ACAGCCTCTCCTTACTCCCCACAGGCAACAGCAGATTCGGCCTCAGTGCTCAAAGTGCAC
TGCTGAAAAATCCATTCTTTTAAGCCAAGCTATTTTTCTTGTTGATCTCTAGTGGGTAGG
AGAATTTGAAATCTCATTCCATGTGGTGTGATGGTAGTGGTCTGCTTTCCTGTTGTGTAT
GGTAATTCGTGAAATAGAGAAAAAACAGAAAAACCTCATACGACTTCCGGTTTTGGGTTT
TGCTTCCTGATTGAAGGGCAGGCGCCCTGACTTCTCTTACAGTTGTCTCCAGTGTTCTGG
GGAAGCTTCTCTAAGTATTATGTGCTTCATAAAACAGGGATGGTGTCTGGTCCTGGAACT
GCTACTGCTGCCCTTGGGAACTGGATTTCAAGGTAGCTTCCTCCAAGTGTCCGGCTGTGC
ACTGAAGGCATGGCCAGCTGGGAAAGGGGAGGTGGGATGTAGCTCAACCCTGGAAATGAG
CATGCTCCTGGGCTGGGTGCTACCATGCTCGCAGCGGGACTGGGGGGAAGGCTGGGACGT
GTTCCTCAGCTCTGGAAAACGAGGCCCCATCTCTTTTCCCAGGAGGACAAGAGAAACGGG
ACCTGGGGAGGTGGGGAAGTAGGACCCTTGTACTACATATACCTCATGCCTGGTGCTCTG
TGAAGGAATTTTTAGTAAGAGGAAGCTCTCTGCTAAAAGGAGCTCCGTTTTTTTTTAATA
TATTTTTTATTACGTATTTTCCTCAAATACATTTCCAATGCTATCCCAAAAGTCCCCCAT
ACCCTCCCCCCCACTTCCCTACCCACCCATTCCCATTTTTTTGGCCCTGGTGTTCCCCTG
TACTGGGGCATATAAAGTTTGCAAGTCCAATGGGCCTCTCTTTCCAGTGATGGCCGACTA
GGCCATCTTTTGATACATATGCAGCTAGAGTCAAGAGCTCAGGGGTACTGGTTAGTTCAT
AATGTTGTTCCACCTATAGGGTTGCAGATGCCTTTAGCTCCTTGGGTACTTTCTCTAGCT
CCTCCATTGGGGGTCCTATGATCCATCCAATAGCTGACTGTGAGTATCCACTTCTGTGTT
TGCTAGGCCCCGGCATAGACTCACAAGAGACAGCTCTATCTGGGTCCTTTCAGCAAAATC
TTGCTAGTGTGTGCAATGGTGTCAGCATTTGGAAGCTGATTATGGGATGGATCCCGGGAT
ATGGCAGTCTCTAGATGGTCCATCCTTTCGTCACAGCTCCAAACATTGTCTCTGTAACTC
CTTCCATGGGTGTTTTGTTCCCAATTCTAAGAAGGGGCAAAGTGTCCACACTTTGTTCTT
CGTTCTTCTTGAGTTTCATGTGTTTAGCAAATTGTATCTTATATCTTGGGTATCCTAAGT
TTCTGGGCTAATATCCACTTATCAGTGAGTACATATTGTGTGAGTTCCTTTGTGATTGAG
TTACCTCACTCAGGATGATGCCCTCCAGGTCCATCCATTTGGCTAGGAATTTCATAAATT
CATTCTTTTTAATAGCTGAGTAGTACTCCATTGTGTAAATGTGCCACATTTTCTGTATCC
ATTCCTCTGTTGAGGGACATCTGGGTTCTTTCTAGCTTCTGGCTATTATAAATAAGGCTT
CTATGAACACATGCCCTTCTTACCAGTTGGAACATCTTCTGGATATATGCCCAGGAGAGG
TATTGCTGGATTCTCTGGTAGTACTATGTCCAATTTTCTGAGGAATCACCAGACTGATTT
CCAGAGTGGTTGTACAAGCTTGCAATCCCACCAACAATGGAGGAGTGTTCCTCTTTCTCC
ACATCCTCGCCAGCATCTGTAGTCACCTGAATTTTTGATCTTAGCCATTCTGACTGGTGT
GAGGTGGAATTTCAGGGTTGTTTTGATTTGCATTTCCCTGATGATTAAGGATGTTGAACA
TTTTTTCAGGTGCATCTCAGCCATTCGGTATTCCTCAGGTGAGAATTCTTTGTTTGGCTC
TGAGCCCCATTTTTTTAATGGGGTTATTTGATTTTCTGGAGTCCATTTTCTTGAGTTCTT
TATATATATTGGATATTAGTCCCCTATCTGATTTAGGATAGGTAAAGATCCTTTCCCAAT
CTGTTGGTGGTCTTTTTGTCTTATTGATGGTGTCTTTTGCCTTGCAGAAGCTTTGCAACT
TTCTGAGGTCCCACTTATCGATTCTTGATCTTATAGCACAAGCCATTGCTGTTCTATTCA
GGAATTTTCCCCCTGTACCCATATCTTCGAGGCTTTTCCCTACTTTCTCCTCTATAAGTT
TCAGTGTCTCTGGTTTTATGTGAAGTTCCTTAATCCACTTAGATTTGACCTTAGTACAAG
GAGATAGGAATGGATCAATTCACATTCTTTTACATGATAACCGCCAGTTGTGCCAGCACC
ATTTGTTGAAAATGCTGTCTTTTTTCCATGGTTTTAGCTCCCTTGTCAAAGATCAAGTGA
CCATAGGTGTGTGGGTTCATCTCAGGGTCTATAAATGGTTTTTAATAAACTTTATTAATC
CTAATACAACTCTGTCAGCCCCGTAATACTTCAGAGCCCTATGGACTTAATCAGCTCTAG
TGCAATACGGGGGTTGGGGGGGGAGGGAATTACCCCTAGTCTAACTATCTGTATGTTAGA
CTGTCAACTTCCACAGCTATGCTCTCCAGATACTTGCTGTTGTGTCATCCCAGGTTATTT
CTTCTCCAACAGCCTGTCCCCAGAGTCCATTTCGCTCTGACATGTGTTCCTGCTCCATCA
TATCTAATGGAAACCTCCTGTTCCCTCCTCCTCCTTCTTCCTTATAGAAGGGGCCACTGA
AAATGGCATTATACTGGGTATGAGAAGAACTGTGTTTTATCTGGACTCCATGCTGTAGGG
TGTTTTTTTGTTTTGTTTGAAACAGGGTTTCTCTGTGTAGTCCTGCTGTCCTGGATTCTC
TTTGTAGGCCAGGGTGGCCTCGAACTCAGAGATCGAACTGCCTCTGCCTACTGAGTGCTG
GGATTAAAGAGATGTGCCAGCATGCTCAGCCTGTAGGGCTTTTTCATGACTTAGTTTCCT
CCACTCAAAAATGGCCATGATGTCTTACTTTCCCTGTCTCCGAGGAACTTCTAGTCAGAT
TCAATGAAATTTCAAATGTCAAGAAGCTCTGGGGACACACGAAGCATGAGGCAGATGCGA
GTGGGGGATACTCATACATGAACTTTCAGGCCCCAACCTCTTACCTCCACCCCAGATCTG
AATTTCTGTTCTTCTTCTTCTTCTTTTTTTTCAAGCATCTACTCTAGACTTTCCAGATGC
ACGCATTCAAACTTTGACTCATCAGGGTTTTTTCGTTCTGACTTTTTATTTCTGTCTAAC
GAGTGCCCCCAGAGCCAGTGCTGAAAATAATAGCTACAGCTAATCTCACTCATGATCAGA
GGTGGTTGTCGATAGGTACTGTTCATTCACGGTTCCTCTGCTACTTGCAGAGAGATCACG
GTGGAGCCCAGAGTCACCTGCAGGCATTTTGAACCGCATGGCCAGTGTCTGGACTGTAAT
GTATCTGGCAGTCAGTTAAGATGGACCAGCCACTACTGCCTGTTAGTTCTCACCTAGCTT
TGCAAGTTGAACTTCAGCATTCTGTTTACTGAAGCAGCCACGAATGCTCATCCTTCTTCC
AGAGGAGGGGACATTATTGTTACTGTTCTTTTGAGACAGGGTCTTCTGTAACCCAGCTGA
CCTCACATTTGCTGTGTAACCAAGAACAACCTTGAACTCCTGGTCTTACTGCCTCTGCTC
CCCAACTGCTGGGATCACTGACTTGGATCACCTCAAGGGAAAGGGAGCAGAAACCCCAGT
AGATAATACTGAAGGGAGGGGTAAAATTTCCCATAGCCAAGCATGGTGGTGCACACCATT
AATCCCCCCACTCAGGTGGCTCTTTGGGAGTTCAAGGCCAGGTTGGTCCACATGACAAGT
TCCACACTAGCTAGATAATAGGAAGGTTCTGTCTTCAACAAACAAAAAACAAAATAAAAA
CAAAAGCCCATGTCCCATAGTTTCTCTCCTACCCAACTTTTCTGTTCTTTCATTGTTGTC
TGCCCCAATTAATAGCACATCCATTTGTTCAGTTTCTCAAGCCAGAATTCTAGTATCCCC
AGTTCCCTTCTTTCCCTTGTCTCGAACAACCAGACGTGTGCAAGTCTATCAACATCCATT
GTCTCTCATTCTGGACGAAATGGTAGCACTCACCAGTCCTAACTGCTCTTTTTGGACCAT
TCTCTGTACCTAGCTGATTTTGAATACTGCCATTGGGTTAAGCTTTCTAAAATAGTTACC
TTTATTTCACTTAAAAAAAAAGTGAACCTTCTCAATAGCTGCTATGGCAAATGAGAGGGC
TGAAATTTTGAGCACAAAGGTCACTCATCATCTTGCAGTCCCCTCCTGCCGGTATCCAGA
CTGTGCTCATTGCATTTAAATGGATCTTGCCTCTGTTGTCTTTGAATGCTGGATGCTAGT
ATTAGATTATTAGATCATTAGAGTTAAAAGAACTGTCCTCAATCCAGCTCCACCTTCTCA
TGGTAGCCTCTATGGAGGACGAGGAAGGAGGAAGGTTTTGCTCTTTCCTTGCTAGCTCTC
ACTCTTGCTGGCAAGTCCATTCCTTCCCTGGGTTAGAGCTTACTGTTTCAGGATTTTGAT
GTCTACTGAAGACCAGCTGAGACATTCACCCTCATGCTGGATTCTTGGACTCTATTAGGA
GACAGCCATTGTTGGATTAGCTGGGCCACCGCCTGTGAGCTACTCTAATAAATCTATCTA
ATAAAGCATCCTATCAGTTGTGTTCTTCTAGAGAATCTTGACTTATACAAGAACTTAAGT
CATTTCATTCCCTGAGTCAAGCAAACAAAACAAAGCCTTCTCTTCCCCTTCTCTGTCCTT
TCACGTGCCTTGTGATCTCTCTGTTTCCTTTTCTCCTTTCCTACACGCTTCAGAATCCAC
GGCAAGTGGCCTACTAACCTCACTATGTTCCCTGTCTCAGAAAAGGACATCCTGCGATTG
TCACCAAGTCTTAAGTCCAAGGTCTTTATATCTATTGCCAAATTAATTCCTAAGTGGGTT
TATATAGGTTTACATATTTACATAAGTAAATACATGACCTCATCAGAGAGCTCCAGGTGA
CACCACACCTTTAAGTCTCAGCTGCAGTTTTTTCTTAAAGAATTTTATTAAAAATACAAG
ATTTATGGTTTTAGTAATCAGAATTTCTTCTTTAGAGCATTTTTCTCTTTCCTGAGTAAT
TCCTTCATATGAGATTATGACACCTCTCTCTCTCTGTCTCTCTTTCTCTCTCTCTGTCTC
TGTCTCTCTGTGTCTCTGATTCTCTCTGTCTGTCTCTGTGTGTGTGCATGTTTGTGTTAT
TTAAGGGGCTTACTATGTAGCACAGTCTGACCTTGAACTCATAATTCTATTGAGTCAAAC
TTTTAAGTGCTGAGATACAATTATATGCTATCATAACAAATATAATTAAGCTTTTATAAC
ACACAAGTATATGTATACACAGAGGCAGGATCATTTCTATTCCTAATATAATCTACAGGT
AAGTACTGTCACTTTGTCTTGAGGTCTAGACACACTGCTTTGCTGTAAAAGATTAAAACC
AACAGTCATTCGCTTTACTCCTGTCTCATCTACCCTCTTAGAAATAACAGAAATATCCAT
AACAATTAAAAATGGATGCGTCAAGACGTTAACCACCAACAAATCACTTCCTTCTTTGGT
AAGCAGACATATCCAGTAATTAGAATTGTTACATGCAGATGGTTGAGGAGGAAGGAACAG
CATCCTGTTCACAACTGTTTCTCTGCACTTTCCCACGTGAGAAGGCTCTAAGGCATATTC
TCCTCTATCATCAAATTCTGAGCACTCCCATCTTCAAGTGTTCATCTGAGGCTTGTTAGA
GAGGCTGTTTGGGATAACCTAAGTTAGTTCTTCATGGATTGGGTGGGGAACTTTTTTTTT
TTTTTTTTTTTTTTTTTTTTTTTTTTTTTTTTGGTTTTTCGAGACAGGGTTTCTCAGTAG
CCCTGGCTGTCCTGAAACTCACTTTGTAGACAAGGCTGGCCTCAGACTCAGAAATCCACC
TGCCTCTGCCTCCCAAGTGCTGGGATTAAAGGCGTGCACCACCACAGCCGGTGGAACTTT
TTTTTTAATGAAACTTTTTTTTTATTAAATGTTCTTTTTTTATTATTAGATATTTTCTTC
ATTTACATTTCAAATGCTATCCTGAAAATCCCCTATACCCTCCCCCTGCCCTGCTTCCCA
ACCCACCGACTCCAGCTTCCTGGCCCTGGCATTCCCCTATACTGAGGCATATAATCTTTG
CAAGACCAAGGGCCTCTCCTCCCACTTATGGCCAACTAGGCCATCTTCTGCTACATATGC
AGCTAGAGACATGAGCTCTGGGGTTACTGGTAAGTTCATATCATATTGTTGTTCCTCCTA
TAGGGTTGCAGACCCCTTCAGCTCCTTGGGTACTTTCTCTAGCTCCTTCTTTGGGGGCCC
TGTGTACCATCCAATAGATGACTGTGAGCATCCACTTCTGTATTTGCCAGGCACTGGTAT
AGCCTCACAAGAGACAGATATATCAGGGTCCTGTCAGCAAAATCTTGCTGGCATATGCAA
TAGTGTCTGAGTTTGGTGGCTGTTTATGGGTTTATGGGATGGATCCCTAGGTGGGGCAGT
CTCTCCGTCTCTGGATGGTCCTTCCTTCAGTCTAAGCTCCAAACTTTGTCTCTGTAACTC
TGGATGGGGAACTTTTGTTCCAATGCCTGAGATACTTTTGGTTATTTCCAATGAGGAAAT
GCTACTGGAGTCTGGTGAGCAGAGGCCAGCGTGACTTAGAATGTTAGATTCTTAGAATCA
CAGAACAGATCCCTCTTCTACAAAAAAAAAAAAAAAAAAAGGTAATATTTTGGCTCCAAA
TACCAAAATAGCAATAGATAATAGAAATCACTGACCTGGGCCATATATTAAATTCACATG
GAAATAAGAGTGGGAATAAATGTGGATGTATATCCAAAGACTTAAATTTTGGACATGATG
ACACATGAATATATTCCCAGCATCTGGGAAGCTAAGGCAAGAGAACCTGTCATTGAAGGT
CATCTTTGACTATATAGTGAGTTTGAAGTCATCCTAGGACACATTTCACTTTATCTAAAA
ACATAAAATGAGAGTCCCAGTGAGGATGTTCTCTTGGGCAGTGTATTTTAAAAGGCCAGG
GCACTTGCATTGCTGCTTCCAAAACTCAGGTATGGGGGCTTGTGGTTGTTTAGACTGAAA
ATATTCTGTGTGAAGGATGGTCAAATATAGACTGGACCAATCAGAAGCAACTTGGAAACA
AGTGTCTGGTCTATCTGCATCAGTCAAAGGACAAAACAGCCAGTGTAAGCAAATATAGTG
AAACCACCAAACTAGACTACTCCAAGGGAATAAAAAGGTTATTTTGGAACAAAACTGTCT
CAGAGAGTAGAGGGCAATGACTTGGCAGGAAAGCAAGCAGATTTTATATGACAGGGTAGG
AGTCTTGAATGCAGAGATCAGCATGCCTGTCTCCTGGGATTAAAGGTGTGTACCACCATG
CCTGGATCTAAATTTAGCTGGGCAGGATCTTGCCCGAAGGTCCCACTTCCTTAATCTGTT
ATCTCCTAGAACACAGGATTTTGCTCCATTTCACTTCCTGGTACCCCTTTAATACTCAAA
CCACATATTATATATTTTTTTTCCTTTCTAAGCTTGCTATGTTTGTTCTAACTTCTTTTC
ATAAGACTTAACCAGAGAACAAAGTCTCTGCTGGGCTTTTTTGAAACTTCCTTTGTCAAA
GCAATTAATCTGAATAGCCTCACCTTAGCCTCAGGCAGACTTTTCAGACAAGGGCAAAAG
TAGCCACATTCTTCGACAAAATACCACAAAAATAGTCTTTATGCCACATTCTGAGATTCT
TCTCCTTTGAAATCTCTTGGGCCAGGTCAACACCGTTCAAATTACTCCCAGTAACAGTCT
TCCATATTCCTACTAGGATGACCCATTAAGCCCCATTTAAAGCATTCCACTGTGTTCCAA
ATCCAAAGTCCCCAAATCTACATTCTTTCAATTAAAAGCATGGTCAGGCCTATTGCAGCA
ATACCCCACTCCCAGTACCAACTTCTGTCTTAGTTAGAGTTTTACTGCTGTAAACAGACA
CCATGACTAAGGCAAGTCTTATTAAAAAAAAAAAACCAACATTTAAATGGGACGGGCTTA
CAGGTTCAGAGGTTCAGTCCATTATCATCAAGGTGGGAGCATGGCAGTATCCAGGCAGGC
ATGGCGCAGGCAGAGCTGAGAGTTCTACGTCTTCATCCAAAGGCTATAGTGCAAGACTGG
CTTACAGGTAGCTAGGGTGAGAGTATTAAGCCCACACCCACATGACACACCTACTCCAAC
CAGGTCACACCTATTCCAATAAGGCCACACCTCCAAATGATGTCACTCCCTGGCCCAAGA
ATATACAAACTATCACAAGTCTCTAGCAGACATAGGTTGTTTGAGCTAATTGGGAACAAG
GTATACTTTGCTTGCATTAGGCTCAGAGAATGGCAATAGTGGCTTTCCCTGACAAATAGG
GACCCAAATCACAAGGTGTCTGAGGCCTGGCTGGGTTTAGGTTTCAGTTTACCTGGTAAG
AGTTCTGTTCACCTGGCTTGGGCCTGCGGCCATCATCTTAGGACATCATCAGTAGCATTG
CCTTTTGTGGGCCCTGCTTTGTGACATAACAGATAAGTTCTCAACAAATGGTGGAGTGGA
TAGATGGACTGGAAGGATGATGGAATACTGAAATGGAGGCTTGAATGAATTTTGAAAGTT
CTGGAGCCATAGATCCTTTTATGTTTGGGATCTGTCTTCTGATATCTTCTTCAATTTCTT
TAGTGACTTGAAGTTTTTATCATCCAAGTATTTCGCTTGCTTGATTAGCATTAACACAAG
ATACCTTATATTATTTGAGGCTTTTGTGAAGGGTGTAGTTTCCCTTACCTGTTTCTCTGT
CTGTTTGCCATTGGTACATAGGAGAGCTACTGACTTAATTTTGTATCCAGCTACTTTGCT
TGAAACTGTTTATCAGATATTGGAGTTCCCAGTGGAATTTTTAGGATCACTTATATATAC
TGTTATATCATCTGCAAATAAAGAAACTTTGACTTCTTCTGTTCTAATTTGTATTCCCTT
GATCTCTGTCAGTTGCCTTATTGCTCTAGCTAAGACTTCAAGTACTATATTGAATAGGTA
TGGAGAGAGCAGACAACCTTGTTTTGTTTCGAATTTTAGTGGAAATGCTTTGAATTTATC
TACATTTAATTTGATGTTGGCTACTGGCTTGCTATAAACTCACTTTACTTATGTTTAGGT
ACGTTTCTTGTAGCTCTAGTCTCTCCAGGACTTTTATCAGGAAGGACTTTGGATTTTGTC
AAAGGGCTTTCTGCATCTAAAGAGATGATCATGTGGTTTTTTTTAAATTTGAGTTTATTT
ATATGGTGGGATATATCTATATCTATCTATCTATCTATCTATCTATCTATCTATCTATCT
ATCTATCTAATCTCTATCTATCTATCTATCTATCTATCTATCTATCTATCTATCTATGAT
ATATTGATATATGTATGTTGAACCATCCCTGTATCTCTGGGCTTAAGCCTACTTTATCAT
GGTGGATGATATCTTTTGATGTGTCTTGGATTCAGTTTGTAAGTATTTTATTGAATTTTT
TACATGAATATTCATAAGGGAAACTGACCTGTAATTATCTTTCTTTGTTGAGTCTTTCTA
TGGTTTGAGTATCAGGGTATTTGTGGCCTCACAAATATGAATTGGACAATGGTCCTTCTG
CTTCTATTTTTTTTTTTGGAATAATTTAAGGAGTATTAGCATTAACTCTTCTTTGAAAAT
CTGGTAAAATTCTGAGCCATGACTGGCCATGATCATTTTTTTGGTTGGAAGATTTTTTAA
TCCCTGAGACTGCTTCTATTTCACTAGGTTTGTTTAATTTTCTTATCTTGATTTAACTTT
GTTAAAGGTAATGTATAAAAAAATATCCATTTCTTTTAGATTTTCCAATTTGGTGGAGTG
TAGGTCTTTAAAGTATTTTCTTGTGATTTGTCTCCTTTTTGTTTCTGATTTTGTTCATTT
GGGCATTCACCCTTAGCTTTTTAGTTAATTTGGATAAAAAATATGTCAAATTTCTCAAAG
TACCAACTCTTTGTTTCATTGATTTGTTTATTTTCCTTTCTTTCTATTTCATTGATTTCA
GCCCTGAGTTTCTTTCTTGCCTTCTACTCCTCTTGGGTGTGATTACTTTTTTTTTTCTTT
TCTAAAGCTTTCAGGTGTTCTGTTAAGTTACTAGAATGAGATTGCTCCACATTTTTTTTC
ATTTTTCTTATAGACATTTACTGCTATAAACTTGACTCTTTGCACTGCTTTAACTGTGTT
CCAGAAGTTTGGGTACGCTGTGTACTCATTTTCACTCAATTCTAGAAAGGTTTTAATTTA
TTTCTTAATTCTCTCTTGGTCTATTTTCCATCTAGTAGAGAGTTGTTCAGTTTCCATGAA
TTTGTCACTTTTTGTTGTTGATATCTATCTTTAATCCATGGTGGTAAGAGAGGATGCACG
GAGTTATTTCAATTTCTTTAATATCTTTTGTATCTTTTATTGCTTTGTGTCTGAAAGTCC
CATGAGGTGCAGAGAAGAAGGTGCATTCTTTTTCTGTCTAGTTGAAATGTTCTGTAGACA
TGTATTGGCTTCATTTAGTTTTTAATGTCTCTTAACTCCAGTATTTTTTTGTTGTTAAGT
TTTTGTCTGGATGACCTGTCCATTGTGAGAGTTTGGTATGGAAGCCTCCCACTATTGGTG
TGTGAAGGTTAAACTGTAGTAGTGTTGCTTTTACAAATGTGGGTGTACTTGTGTTTGTAC
AAGATAACAAAATGGCTACACCAGCTTGCTTCTTAGGTCTATTTCCTTGGAATATATTTT
CCCATGCTTTTACACTGAGGTGATGTCTATCCCTGATGTTGAGGTGTGTTTCTTAGCTGC
AGCAGGATGGATCCTGTTTTGCCTCCATTCTGTTATTCTGTGTCTTTTATTGGGGGAATT
GAGACCACTGATAATGAGAGATATCAATGAATAGCACTTGTTGATGCCTATTATTTTGTT
GTTGTTGATACTGTGTTTTTTCCTTCTTTTGACTTTGCATGTCTGGGATTACTTATTCCC
TATATTTTCTTGGATGTAGTTATCCTCTTTAGGTTGATGTTTTCTTTCTAGCATCTTCTG
AAAGGTTGGAGTCTTAGACAGATACTGATTAACTTTGGATTTTCTCGTGAAATATCTTAT
TTTCTCCAGGTATTGTAATTGAAAGTGTTTATGAGTATAATAGTCAGGGTCTCTTGGAGT
CTTGCAGCACACTGTCCAGATACTTCTGGCTTTTAGAGTCTCCACTGAGTAGTCAGTATA
AGTCTAATATGTCTGCTTTTATAAATTACGTATTCTTTAGCTCCTTTGAAGCTTCTAACA
TTGCTTTAACAATTTTAACAATTTTTGTTTGTTCTGAACATTTAGTGTTTTGATTATTAT
GTGCCAAGGAAGTCTTTCTTTTGTGGTCGAGTCTATTTGGAGTTCTGTGAGCTTCTAATA
CTTTGCTAGGCATCTCCTTCTTTAGATTATGGAAACTTTCCTCTATTATTTCATTGAAAA
TATATTCTATGCCTTTGACCTATGTTTCTTCTCCTACCTCTATTTCTATTATTCATAGAT
ATGCTCTTTTCGAAGTATTCCAGGTTTCTTGAATGTTTTGTGTCAGGAGTTTTTTAGTTT
TAATACTTTCTTTGAATGATGTATCCACTTAATCTATTGTGTCTTTGATTGCGATCCTCT
CTTCCATCTCTTATATTCTGTTTGCTGAAGCTTGCCACTTTGCTTCCTGTTCGTGTTCCT
AAATTTTTCATTTTCTGATTTCCTACAGATTGGTTTGATTCTTTTTCCACTTTCAGGTCT
TGAAGGGTTTGATTCATTTCTTTCCACTGTTTGTTGGTGTTTACATAGACTTCTTCAAGA
GACATATTCATTTTGTCTTTACTCTGTCACATTCATAAATGCTGTTTTGATCTTTTTCTT
GTGCCTCAGATAGGTTGCAATATTCAGTATTCAATATTCTGGGCTCTAGTGGAGTCATGT
TGTCTTGGCTATTATTGGTTGTGGTTTTACAGTGGCATCTAGGCATCTGAGATTTGGAAG
ACTGTAGCTCTTGGTGCTGTTATCTGGTCTTGTCTTTGTTGGGTGGGTGTCTTGTTCCTC
GGTTTTTTTTTTTCACCTCTTTATTTTAGGAGGGTGTGGTATCTGTGTGTTGCCTGGGTG
GTGTGGTCACTGGAGATTTCAAGTAAAATGGAATCTTTTTTATGGGTATTGGGAGCTGAC
ACTTATACCTTTGGAGAGGGTTTGGACTGGCAAGACTGAGTGGGGTCCATAGACTGAGGA
AAGCAAGGTGTTCCACAAGGATTTACTTAGTCCCCTGGAAATGGGTACGGACTGGGGGAA
GGCCACAGCAGAAGGTCTGCTACAGAGCTGGGGATGAGACTGGGAGGTTGGACTTGGAGG
AGGAATGGAGAGAGAATAAAGATCTATAGTCAGTCTACTTGCTTCCCTGGTCAGAGTGGC
CTTGGGTTCTCAGGAAGTGCCTGCTGGAGTTGGAGACTGGGACAAAGCAATGGGTTGTGG
TAAGGAAGTCTGGATGGGAATATCTGTGCGATCCATGGGTGATAGGGGGGAAAGTGTTCT
GCTGCAGATCTGGAGATGAACCTGGGGGATTTGAACTGTAGGAGCAGAAGGAGACTTAAA
GGTCTTCAGTCAGCTAGCTGCTTCCCTGGCAGGAATATTTACTTCTTAGCTCAAGGGCCT
CTGATGATTAACACTCTGACATATTCCCACCTTCTCATATAGTGACTGACACATGATTCT
CAACAAGTATTAGGTCTTAAACTTCTTCTAATTCACATTAGTGGCTATGGCTCCAAAGAG
ATTTCCCTAGCTTTCCTCCATTCTCTATTCTATACTCCAAAGAGTGGCTGAGTCCAAACC
TACCCTGTCCCTTTCTTTACTATAGTAACAAGATATTATACAGTTAATGATTTTTTGAGA
CAGGGGCCTCAAGCTTACTATGTTGACAAAGATGACCTTGAACTTGTGATACTTGAGATA
GTGCCTATATCTCCTGAAGGCTAGTATTATAGGCAAACACTCTATCAACTAAGCAGCACA
CCGCCACCACCCCAGTCCATGTTTATCTGTTTTTATGCTCAGGTGCACACTTGTGTATTA
AATATGTTAGATTATAATTATATAATAACGATTTCAGTGACTAATGTGCTAATTGAATAC
AACTGAACAAATAGGAAACAGGCCCATAGAGGGATACTTAGGACTGATTTATTTCAAATT
CTGTGAGAGAGAGACAGAGAGAGAGAGAGAGAGAGAGAGAGACAGAGAGACAGAGAGACA
GAGAGACAGAGAGACAGAGAGACAGAGAGACAGAGACAGAGACAGAGACACAGACACACA
GAGAGACACAGAGAGACAGAGAGGGGGGAAAGGAGAGAGCCTGAGAGGCTATGAATGAGA
TAGTATCAGGATCATCTTAGTGTCCTTCGTCTTCTTGTATAACAGCAGAAATTTGGGATT
ATAATTGGTAAGTTCTGTTCCACCCTGTCCTGCCTTACCCCATTTCATAGGCTCTAACTT
CTTCCTCTTCTACCAGCTCAAGTTAAATTTAGGCCACTGGATAGCACTGCTTTCTCCAAG
ATGGATCTCACTCTGACTTTCCTTGGCAGGTCATTCAATACCAGATATAAATGCCACCAC
CGGCAGCAATGTAACCCTGAAAATCCATAAGGACCCACTTGGACCATATAAACGTATCAC
CTGGCTTCATACTAAAAATCAGAAGATTTTAGAGTACAACTATAATAGTACAAAGACAAT
CTTCGAGTCTGAATTTAAAGGCAGGGTTTATCTTGAAGAAAACAATGGTGCACTTCATAT
CTCTAATGTCCGGAAAGAGGACAAAGGTACCTACTACATGAGAGTGCTGCGTGAAACTGA
GAACGAGTTGAAGATAACCCTGGAAGTATTTGGTGAGTTTTGGAGTCATGGGACAAAGGC
CCATTCTGGGACCCTGATGGTCTACTGGGAATCAGGGGAGTTGACTGAGAGGGAGAAGAG
AACACTAGGACACACTTATTTCATTTCTCCAGGAGACACATCTAGTTGAGAGTGAGCCTG
ACCTACCAGATATCAAAGCTGATAGCTGCTGCCTATTTAAAATCTCCTCTGAAGTAAGTT
TAAGATTTAAAGAGCAATTGTGTTAGATTTTCATTACTATGACAAAATACCCTTGGGGAA
AAATTCAGACAAGGTAAGGTTAATAGCTTAAGAGGTTGTAGGGCAACTGGCTTCATTGCT
AAGGGACCTTGGGAGTCAAAGCATCATGGCAGAGGCAAGCAATGGACCAGAGGTGCTTAC
CTCAGGTTGGGAAGGAGGTGTTAGAATGAAGGGTCAAGGATAAGACATGCCTTTCAAAGA
CATGTTCCTAGTAACACTTTCCCTCCTTCTAGTTTCTACCATTTCCCAATAGCCCATTCA
ATTATAAATCCATCAATGAATCAACTGACTGATGAGATCAAAGCTTTTTAAGTCAATCAC
TTTCCACAAGTGCTGCCTACTAATGACCAAACCTTTAACATGAGGCCCTCCTGAAGAGGT
GCATACAAGAGGAAACAATGCCAGACTGGAAACAATAAAGACTACTTCTTCACTAGTTCT
CTTATTCCACCCTGTAGGCAACCTAAATTTGTTTTGAATGTACTTTAATTTTCTCTGAAC
TTGGACTTCATCAGACTTGTAGAAAAAATGATATTAAAAAGATAAGTTGAGACAGCACTC
AAGGACAGTTCTATCAGATTGAGTGTGACAAATATTTCCTCTTACAGCTCCAGCCTAACC
AGTTCATATGGAAATAAGATTAGGGACTTATCCTTGGACTCTGAGAGACCTAGGTTTAAA
GCTCTGGTTCAATGCAATAAGTATGTACAGAATGACAAACTGCTGTGTTCCCTCTCACTC
ATTCGTGGAAGGTTGATTTCATAGTCACTAGAGAGCAGTTGGATAGAGAATGCCAACATA
CAATTAAATAGAAGGGGTTATCTCTGGGCTCCATAGAACAGTATTGCAAAATATCTGGAA
AAGAACACTTCAGAGATTCCCAAACCATAGGAGTGATAAATATTTGAGGAGGCAAATCTT
AACTTTCTTGATGCATACTGAACTATTGCTAAGTACCCCACAAATATGTATTGTCATTAC
ATGTCCTTTTAACACCTTAAAATCCCTCTAGTTAGTTACTCAGTGGCTGTGACACCATGA
TGTAAGATAGTAATATCTCTTGGTCCATATTTGGTAAGGGTTTTTGGAAGGAAGTGAAAG
AAATCAACTCTTTGTTACTTTACCAAAGAGAGAGAGAGAGAGAGAGAGAGAGAGAGAGAG
AGAGAGAGAGAGAGAGAGAGAGAGAGAGATATGCTATGAAACTCCATAGAAAATTCAAGA
GAGTGTAGAAGAGCTAAGAAGGGCTGAGAAATGAAAAAAACAAGGAACAGGGGCCTGTTC
AGAGTTCTGAGCCTCAGGAAGTTACAGATCCTGCCATTAACAAGACAGAATTCTCAATGC
TTGGGCTTTGCGCCCAATCAGAAACTCATAAAAAAATTCACTTATTTATAGTTTGCTTAA
ATTGTGTAATGTTTGTTTCTATGTAATCTGTCTAAATACTTAATAAACTCACTAACTTTG
CTTCATTCTGGTTCACCACAGAATTCTTTTCTGTAAGATCATCAAAGATCCAATTTTACC
CAAATGGATGTCCCCAAAGGAACAAGAAAGTCTGTAGTATGTCTTCTTGCTACACAGATA
GAGACAAGAACAAAGAAATCTATGAGGCCATGAATAAGTGGAAACTGTACATCTTTTTTT
CTCTTTCAAAATAGGCGGATTTAATACTATATTCTCCTTGGTCCAGAATTAAAAATAGTT
TCAGAAATAATTTCCATTTTCCTCAGGAAAAGACCAGTTAGCCTGTTCTGCAGTTAAATT
TATGTGTTCTAGCCTTTGTCTCATGGCTTTCTACAATTTGTAAGATGGCCATAGGCACAG
TGTGTGTTTGGGGTGGGTGATAACTAAACCAGTGACCTAAAGAGTTCACTTTCCCCCTTG
GAGATTTCTGTTCAAGTAAAGCTGTATCCTTGGCTACCCCTTGGAAAAGAATTCATGGTG
AACCAGAATGAAGCAAACAGTAAATTTATTAAGTACTTAGGGAGTCATAGAAAAAGACAT
CACATCATCTGGGCAAACTAAACAAATCCATATTTCTTTATGAGCTTCCGATTCACAATG
GAGACAAAGATGGGAGGTTTATAGATTTAAGCATTCTATAATGACAGTGTGACGAGCTTC
AGGTTTCTCTGTGTATAGGTTGAGGCCCTTCAGGATTCTCTCTGAATCTGAACTCCAGAA
TTCTTGAGGGACAGAGTAGCTCACTGGTGCTTGAAGTGGGTTATGGTTGGAGAACAGGCC
CTGAGTATCTCTGATAGTCAGGAAACACAGAAGCCAGCTGGTGCAGAAACAGAAGGAAAG
GCCATCCAGTGACTGTCACAGCTGGGGATCCATCCCATATACAGTCACCAAACCCAGACA
CTATTGTGGATGCCAACAAGTGCTTACTGACAGGAACCTGATACAGCTGTCTCCTGAGAG
ACTTTGCCAGTGCCTGACAAATACAGAAGTGGATGCTCATAGCCATCCGTTGGGCTGAGC
ACAGGGAGGAGCTAGAGAAAGAACCTAAGGAGCTGAAGGGGTTTGCAGCCCCCTAGGAGG
AACAATATGAACCAACCAGTAACCCCAGAGCTCCCAGGGACTAAACAACCAACCAAAGAG
TACACATGAAGGGACTCATGGTTCCAGCCACATATGTAGCAGAGGATGGCCTTGTGGGAC
ATCAATGAGAGGAGAGGCTCTTGGTCTTGTGAAGGACTGATGCCCCAGTGTAGGGGAATG
CCGGGACAGAGACACGGCAGTGGGTGGGTTAGTGGGCAGGGGGAGGGGGTTGTAGGACAG
GGGGGGCTTTTGGACGGGAAATGAGGAAAGGGGATAACATTTGAAATGTAAATAAAGAAA
ATATCCAAAAAAAAAAAAAAGCCAGCTGGTCTCCCCAGCAGCACCTGGCTCAACGATGAG
CATCACCTCCCTTTGTTCTTAATGGCATACAATGGCCTCGAGCTCCCCCTCCTGAATCTG
CTTTAGTATCACCACCAAAACGCAGCCCCTTGAAGGCAAAATTGCTCGCTGGCTCCATCT
GTAGGAGACTCTTGTCCACAGCCATCTTAAATGGCAAGTATGGCCCCTCCCTGGCTCCCT
TTGCAGTTTGTTGGCTAAACCTTTGTGTCATAAATACTGCACAAACGCACACACCCACAC
TGTCTCATAATAAACTTTTTAAAAATCAGATCCTGTGCCCAAGCCTTCCATAGAAATCAA
TAAGACTGAAGCGTCGACTGATTCCTGTCACCTGAGGCTATCGTGTGAGGTAAAGGACCA
GCATGTTGACTATACTTGGTATGAGAGCTCGGGACCTTTCCCCAAAAAGAGTCCAGGATA
TGTGCTCGATCTCATCGTCACACCACAGAACAAGTCTACATTTTACACCTGCCAAGTCAG
CAATCCTGTAAGCAGCAAGAACGACACAGTGTACTTCACTCTACCTTGTGATCTAGGTAA
GAACCCAGGGAGCTGAGGTGGGCACAAGATGACTGGTTTCTTTCGAAGGAAGAAAGGTGT
GAGGTTCCTACTCCACCTTCTGACAGAGAGCGTTGTGTCGAGTCTCAAAGGTGTCACTGA
CATTCGAGTGACTTGGCTTCTTCTGTCTGACTCCACAGCCACCTACCAGCAGCCAGCTCA
CTTTATCTTTTCCAAGAGTTGAGTCCTGAATAATTATAGGACAGTCTGAGATATCAGAAC
CGCTAGGAAAGTAGAAAAACGGTAGAGTAGTTCAGGCAAGAAAGTAAGGAAAGTGGATGA
GTGAGAGAGAGCAAGAGTCTCATCCACAGGTAGAGACTGTGCCAGTATGATGCTCCTTGG
TAAAGGTAGGAAAGAAACTCTAGGCTTCATGATTCAGACTTCTCTGTGTTGCCTAGAAGC
ATCTGTTCACATAGCGTCACTCCCCTTTAATTCAGACCTACACGGGTACCATTGAAGTCC
TAGATTTTAGAGTCAGTCACATCTGGGACCACTCCTGATATAGTCACTGTATTAGTTATT
TTTATTGTCCCACACTATAGTGATAAGAATGTGCTTTTGTTTTAATCCCAGGTGTGGGGA
CGTGGGGCTCCTTTGGACTGTTCACAGCAGCTGACTATGATTTGCCTCATGCCCTAGCAG
AGGTGTGGTTTTGCCACTTACAGATAGTTTCTGCAACTGTGTAATGTTTAGAATTCTAGG
TAATTTTTTAGAAGGACTTTCATATAGATGCTAGGTCCCAGGGAGTCAAGGTTTGTGGTT
GGTGGTAGTTTAGAAAAGTTGTTTTTGGTTTGTTAGTAGTTGTGCTCAAAGAAGAAACAA
AAGGGAAAAAAAATTAGATTGTTAGATTCAGGGATCTCTCTCTCTCTCTCTCTCTCTCTC
TCTCTCTCTCTCTCTCTCTCTCTCTCTCTCTCTCTCTCTCTCTCTCTCTCTCTCTCTCTC
TCCCCTATCATTTTTCTCTCTTCTATCTAGTGTTAGGGGGTAAAATTGGCAGGAGGTAGA
TAAGGCGGTGAAAAGAAGAACCCACAAAGTAGCTAAGACCAGCTACACCATACCAAAACA
GCATAAGATAGGACATGTAAGAATACAGTCCATCACGACAGGCAAGGCGTGGCAATGGAA
GTGTCAGATGGCTTTTCACACCATGTCCACAGTCAGGAAGCAGAGAAATGAATGTTGGTG
TTCAAAGGCTTCCTTCTTTTCACCTTCATTAAGTTGGAGGCCTCAGCTTATGGAATGGCA
TTGCCCACATTGAGTAGAGACCTTCCCTACTCATTTAAATAGCTCTGGAAACATCCTTAA
CAGATGCTCACAGATGTGTCTCTTAGGTGATTCCATAGCCCACCAAACTGACAACCGAGT
TTAATTATAACAGCCTGAGTTTAACTGTCATATCTATGGCTAACTAAGATGTTTAATTTC
TCCAAGCTATGCTTTCTTAAATGTAAGGCAAAATAATTGTTCTTACAATGCTATAAGGAA
TAAATGAATGATGCACCTAATCCATATAACACAGATCCTGGCAAATTAATCACAAATGGT
AAATAGCAATGGTAAGGTAATAGCATCTAAGTTAGTTTTGGTTTCTCTAACTCTGGAAAC
AACTGGACTTGGGGGACCATTTAATGAAATTGTCTACAACTTCCAGAACTCTAGCTACCC
CATGGTCCATATTTAAAAGTGCTATCCTTTTGCCCCAATGTACACAGTTTTCCAGAATAG
TTCAAACCTACAGTAGCAATTTTTTTCTGTGACCATGTTATGGTCAGATAACTCTCCTGG
CAGGCATAAAGATATTCTTAAGAGGCAAATATACTCTCCATTTGGGGATAGATAATTTCA
ATATTAGCTGTTGAAAGGGAAACACGTTGGCTCATCTAATCCCAGCACTTGGGAGACTAA
GGCAGGAGGATAAAATACTTTGGAGCCAGTATAGTCTTCCTAGTGAGACCCTGTCTCAAA
GTTAACAACTAAAATGGGAGTAACTTCCACTAATCCTTCCAAAAGTAACTAAAGTCAAGG
GCTTATGGAGAAATTATTCTTATGCCCAATTACCTGACACTCACTGTCTTCTCACCGTGG
CTCCTATTTATATTATATTTGTGATATTTGTTTCAGATGCAAGAATGTTTCACCTCAAGA
CTGATGTCTCAAGTAGCTATGCAGAAGAGGAGGCAGAAAGGTTGTAAGAGGCAGTAGGGA
TGGGAGACACCAAGGAAGCAATGCCTTCCAGACATAACAGGATTGATGCACATATGAACT
CATAGAGACCATGTGTCTTAGTTTGGGTTTTACTGCTGTGAAGAGACACTATGACCAAGG
CAACTCTTATAAAGGACAATATTTAACTAAGGCTGGCTTACAGGTTCAGAGGTTCAATCC
ATTTACATCAAGGAAGTAGCATGGCAGCATCCAAGCAGGCATGGTACAGGAAGAGCTAAG
AGTTCTACATCTTGTTCTGAAGGCAAACAGGAGCAGACTGGCTAACTGACAGCTAGGAGT
AGGGTCTTAAAGCTCACACCCACAGTGACACACATACTCCAACAAGGTCACATCTCCTAA
TAGTGCCATTCCTTAGGCCAAGCATATACAAACCACCACACCATGACAGCATGTGCAGGG
CCAGGACAGGTCTAAGCCAGATGGGATCCCAGCACTGATAGGGGGAAGTGGACATGAGCC
TCCATCCCTAACCCAAAAGCTATTTCCAAGTGTCAATCTCTTTTTTTTAAAGAATTTATT
TATTTGTTTAATGTATATGAGTACACCATTGCCCTCTTCAGACACACCAGAAGAGGGCAT
CAGACCCCATTGCAGATGGTTGTGAGCCACCATGTGGTTTCTGGGAATTGAACTCAAGAC
CTCCAGAAGAGCATCAGTGCTCTTAACCACTGAGCCTAAGTGCAATGGAAAATTTAGTTT
TGTCCAGTGAAGCCTTACTGGGTATACAAACCATACTGAAGGACAGGCCCATGCCTAGCA
GTAGGTGGCCAACACAAAATGAACTCAGTGGTATTCTGGAAAGTTTTGTTGTTTTGTGTG
TGTGTGTGTTTGTGTGTGTGTGTGTGTGTGTGTCTCATAATGATTTGTTTGGACATTTAT
AAAAAAAACTTTGTCTGGTCTTTTGTTAATATATTATGGCTTCTGATTTTATGTATCTGT
ATGTGTATGTGTTTCTCATTCTTTTTCTTTGTCTTGTCATTTGTTTGTTTTATTCTGGTT
TGTTTGTTTGCCTGTTTTCTAAAGAAATAGAGAATGAAGATGCAGGGTTGGATGGGTGGG
GAGATGGGGAAGATCTGGGAGAAGATAAAAGAGGGAACATCATGATCAGAATATATTATA
TGAAACACCAATGACAACAAAAACACCGAGGTGTAAAAACTAAGAGAAGGGCAATGTAAC
ACTCAAGATACTGTAACCTTCATTTTGGATATCAGACCATTAAAACAATGGGCACTGCAA
TGGTTTGAATAGAGATACCCCCCCTCAGTCCCCTGCCCAGGCACATGTATTTGAATGCTT
GGTTAGGGAGTGTTGCTTCTGTACAGGGATTAGGAAGAACAGCCTTGTTAGAGGAAGTGT
GTCACTGGGGGTGGGGGTGGGGGTGGGGAGCTTTTGTAGTTTCAAATGCTCAAGCCATGT
CAAGTCTCTCTCTCTTCTTGTTGCCTGGCAGTCCAGATATACAGTCCTTCTGCAACACCA
TTTCTGCCTGCATGCTGACATGCTTCCTGCTATGCGGATAATGGGCTAAACCTCAGAAAC
TATAAGCCAGCCCCAAGTTAATGCTTTTCTTTATAAGAATTTCTGTGAACATGATGTCTC
TTCACAGCAATAGAACACTAAGACAGACCCCAAGAAATTGGAATTTCTCCAGGAATCTGA
TATTGGTAGAGTAAAAGGCTAGAGAAAGGACTTGTTGCCAGGGAAGAGATTTCACATTTA
TCACAACTTGCCAGAACACCTTGCGGGAGAGATTAAAACCATGTGGGACCATGCTTTGAT
TAAGACTGCTTACTTATGTGTACCTCTTGCTTTCTATGTAAACCTAAATTACATATTAGG
ACCCGAGTGTGGATTATAGTGTGGGTGTTCCTAGACCTCGTTTCCCTCTTCCCAATGTAG
TTTTCTTTAACAAATCCCCCAAAGCCTTACTATTACTTGATCTCTTTATTTGGATTATTA
AAGATGAGTGGCTGAGCCAGGTTCTTAGAGCTACTGGGGCTCAGATTCTGACTATGGCAA
TGCCCATAATAACTTATCTCTGGAGAACCTGGGTCCTGGAGACATTGCTCTTTGTGTTTC
TGAGGGATTACTCTTGTGGGTAAGACTCGTCTTTGTCTTGTTTCTGCACATGGGCTGTGG
ACCTCTATTTTCTTCCTCCCTTCTCAGCCTTCTCAGACACAACTTTTCATCTCCCCCTAG
CATGCTCTCTCACTACAGATCCAATGTAATAGACATTGGGTTCTGAGACCACAATTAGGC
TGGCCAACTTCCTGTCAATACAACATTCCAAGACCTGGAGAAAGGAGAAAGGGTAATACT
ATCCCTTTAAAAGTGGGAATGGCTGCAGAGAAAACAAAACCACCCCTCTCTGCTATTTGA
GGAAGGCTAAACCAATCTTGACATTCTTTTGCTACCAGAAATTTCCTAGAAAGCACACCA
ATTTTTCTTCTCATTTTTTATCACTTCCTATGATCTCAGATCTCTCCTCTCCTTCTCTTC
CCTCCATTGTTATCCGCTTTCCTTTCTTTCCAGTCACCTTTCCCCCACTTCCTCCTAGTA
CAAATGATTAGTGTGGTAGAGAAATCCTAAAGTTAGAAATTTTTAAGGTCATCTATCTAC
ACCTGACATGGCCATATCTCGTTGTTCTCCAGTGTATGGGATTGGTTCTTTCCTTGTCCT
ACGGATAAGTTGTGGTAAGTAACCATCACCGGAGTCAGCCAAGCCAATGAGATTTGAAGA
GTTTCTAAACTCTTAACACCTGAAGAGGTTGAGCTTTTGCAAAGAAGAGGATTTCCCCAG
GTAACTGGGATTAGGTTCATGGAGGAGTGTATCCCCATGCTGGGCCCTTCTCCTTCTCAA
CACAGCCATCAAAGTCTAAGTGTCTGGAGTTTTCTTCTTTCAGCCAGATCTTCTGGAGTA
TGTTGGACTGCAACTTGGCTAGTGGTCACAACACTCATCATTCACAGGATCCTGTTAACC
TGACAAGAACTCTTCTCACCCAAGAAGGCAACTTGGAAGCACAGAGTCTTGCCTTCATCC
CTAGCAGTGTTCCTAGCCAGCGAAGCAACTCTGGCTCTATTGGACAAAGGAAAATGTGTT
ACTGAACGTCTGCGAGAGTTTGCATGCATGCTCTATGAAACAAGCACAGGACCTTGTACA
GTGCTCCACCACTGACCTGTGTGCCCAGTCCTTTACAAAGATTTCAAATCAACCTTTTAA
AAACTGTGCATAATATCTAATTTTATATACCCTAGTTGTTTCCCAACATATATTAAAGAT
AAATGCATTCTTTTTACCAAAATGTGACTATATTATTTTCATGTTTTCATATCTCTTTTT
AAAATAAATTCTTTTAAAAAACTATAATGGTTTGTATATGCTTGACCCAGGGAGTGGCAC
TATTGGGAGGTATAGCCTTGTTGGAGTGTGTCACTGTGGGTGTGGGTTTAAGGCCTTCAT
TCTAGCTGCCTGGAAGACAGTATTCTGCTAGCAGGCTTCAGATGAAGATGTAGAACTCTC
AACTCCTCCTGCACCATGCCTGCCTAGATGATGCCAAGCTCCATCCTTGATGATAATGGA
CTGAAGCTCTGATCCTGTAAGGCAGCCCGAGTTAAAGTTTGTCCTTTATAAGATTTGCTT
TGGTCGTGGTATCTGTTCACAGCAGTAAAACCCTAACTAAGACATACACAATATGTCTTA
ATCACAGTTTCCCTTTGCTCTGTCCCTCCCAGTTTGTCACTACTTCCCCTTCCATCCAGG
TCATCTTTTTTCTGTCTTTCATTAGAAAAAATAAACAGGCTATTAAGAGGTAACAACAAA
ACATAACAAAATAAAATATAATAAGGTGAACACAAAAGCGTAACACCAAAGTTGTACAAG
GCAAACCAACAGAAGAAAAAGAGCCCCAAGAGAAGACACAAGAAGTGGAGACCCACTCAC
TCATACATTCAGTGGTCTTATTTGTAGCCTCCCCTCCCCAGCCTGAAACCTGTTTGCTCA
GGTTTCAGTATTAGAGAGCATCGGGGCGGAGCTTGCCACTCAATCGTTCTGCCACGCCCA
CTGCTGGAGCCTGCCGCATTGCTGTTCTGGAGCCATACACATGGTCACCCTGCAACTGGA
CCCCAGGATTATTTGGCGGGAATTAGCCCCTTCCCCTCCTTCATAACTGAGTGTCGAATT
AAATTAGTAAAATGGAGCTTTGATCAGAATTTTGTCTTAGCTACATCTTTCTCTCGCCCG
CCTAGCTCCCTCTTCTCTTCCAGGTTTCCAAGATGTCTTCCCAGACTAAAACCCAGACAT
GTGAGCTGCTGGCCGGACACAACATTTATTAATGTGCTAAACTAAAGCCGGAGACAGGGA
AAG
>RGIAF0032 Genomic segment corresponding to mRNA: NM_007693 Mus musculus chromogranin A (Chga), mRNA.
GGGGCATGAGTAGGCAGAGGTGTGGGCAGGAAGCAGGAAAGAGCGGAAACAGGTGCGGAC
AGAAAGGAGGGGCTCTGAAGGATGCCAGTCAGTGCCAAACTGTCATCCAGATACCAGGTT
CACTGTGGCCCTAGGCCCAGGCTGCACGGGGCTTCCCATGTGGTCTGCCCAGGGTGAGAG
CAGAACTGCGGTGGGCGGGGCAGAAGGAAACCAACCAGGAAGCAGGGTTGCACCCAAATT
ATCCAGGTTTTAAGTACATTTAAGAGACAAGGCTGGGCTGTTGAAGGCAGAGGTGTCCCT
GGGGTGCTGGACTAGGACTGACCACTTCTGTTTTAGTTTAATGGTGAGAACTGCCTCACA
CTGCTACCTGCCTTACTTGCCCCTTGAGAGCTGTGAGCCTAGGACCCACCCATGTGTGGG
TTGGACCTTCAGTCCACACACTGAACGTGTGTGAAGCCACTGGTTGTCAGCGCAGGGCTC
TCGGCACTGAGGAAGCAGTGACCACTATCCCCTATCAAATAACAATTAAATACACACAGA
ATGCGAGGCACACAACTGAGTTTCAGGAGAGGCCTCGCTCAGGCAAGGGGTTCAAGAGGC
TTCTGTGGGACCCGCTGGATGTTCCAGGGAGTTCTTAAAGATGGGCGTGCCTCCAGCCAA
GTGAAATCAAGAGAAAAGTACGCGAAGTATAGGAAAACTCAGCAGTCTGGAGAGGTAAAT
AGGGGAGGAATCCGAGGCTCAGAGACAGGAGTGACTTGCCCACGGACGCACAGCAAGTTG
GCAGGTGGAGTTTCAGCTGTGCCACCTTCTGAAGCCGGGTACCCTTTACAGCCACCAGAT
ACAAGCGGGATAGAGACAGCTGATGGAGAAGCTGGAGGTGGGGGGCGGGACCCCGAAGGT
GGGGAAAGGGCGCGGGGGGGCGGTCCTATGACGTAATTTCCTGGGTGTGTGCGCGCGTGT
GCGTGCGTGTGCGTGTATATAAAAGCCGGCATAGCATTGCTGCTGCTGCCGCCGCCACCG
CCACCATCACCGCTGTTACCACCACCGCTACTGCAGTGTTCCCGCTGGTGCAGAGCTTTG
GTAGCCAGACTACAGACCCACTCCCGCCATCCTCCTGCAGCAGCTCGTCCACTCTTTCCG
CACCGTCCGGCTCGCTATGCGCTCCACCGCGGTTCTGGCGCTTCTGCTGTGCGCCGGGCA
AGGTGAGCGGCTCCGGGCTGGGCAGCACGATCCCCTCTCTTGCCCCAGGTCCCTAGAGGA
GCCGGAGGATTCAGCACCTCGGACAGCACCAGGTCTCCTGCTTGAGTCCAGGCGCAAGAC
CCATAATGTTGGCTATGGTCGCCCACCACACCCGAAGAAACTATAAAGCCTGACCCAACC
CCACTGGGCAGACCATCCCCACCCATGTCCGCACACCACCCACTGGTGCTCTGGCTCCAC
GCCGACCAAGGTCACTGGGGGGAGATAGGGGACTGGCGCGGGCTTCTCAACCCCTCTCCT
GTCCTTCCACCCTCCAGCCTGTCCTTGATCTCTTCCCTCACCCCTGCTCTTTCCCGCCAC
GTCTGGGGTTTCTCCCCTTGCCTGCCTCTGTTCCTATCTCAGTCCCACTACATGGCTGGG
CCTGGGCTTGTTTTCATTGAACTTGATTTCAGCTCTGTATTCCCATGGGGAAGGGTTGAG
GCTCTTCAGTGCAGCCTCTGAGCCCAGCCCCCCCCCGGGGGTGCAGCATGGAGGGGGGGA
TAGCAGAATCAGTGCTGCTAACTTATTTGGGTTTTGAGGGTGTGTTGGTTGGTGGGTCCC
TTGAGCCTCCCGCAGGGAAGGACTGGGGTTCCCTCGTTGCAGAGAGATAGCCCCAATTAG
CAATCTCAAGTGCTCTCTCTCTCGCTCTCTCTCTCTCTCTCTCTCTCTCTCTCCAGTTTT
TGCCCTTCCTGTGAACAGCCCCATGACAAAAGGGGACACCAAGGTAAGAAGGAATGTTGG
GGTACCCTGGGAGAGGAAGGGTTCCCTGTGGACTCCTCAGGGCCAATCCTTGGGCAGCTG
CAGGAAAGAGTCTGGCATAGAGCCAAAAGGCAGCACTGCAGCGGCTGAGCCTGCACAGGG
GACAGCTTGCACAAGAAGACATCAAAGATCTCTTGCTTTTGTTGCTGCCCAGCTACAGTG
ACTTCCCAAGGGGCCCATGTCTCACCCGATGAGTCCTGGGACCAGGGACACTGGTCTGAG
CCATGACCATAGCTTCTCCTGCCCTAGGTGCACAGACCTGCCTGGCTGTCACCTCTCTTT
GTCATTCCTCTTCTCCTACCCTCACTCTGCCCAGAGCTTCCTCTGGCAGTAAGAAAGAAG
CCACATCAGATGCTAGGACCACATTCACATCAGAGCCAGGGGTGTTCTTCCTCCAGAGAA
TCGGAAAGTTCCGTTCTCTATGTTCGGAGGGCTGGCTTCTTCTGCAAGAAGCCACAGTTT
AAAAATTGTGCCGTTAAAGGGAACTCACCGTTTACTTGTTGAATTGTATTTTCTTGTTTA
TTTGTTGTTAACTGAACACAGGCCAGTGTTTAAGTTTTCACTACTCATTCTAGCTGTGTA
ACCTTGGAAAATTCATCTCTCTATATCTCTATCTCTATCTCTATCTCTATCTCTATCTCT
ATCTCTATCTTCCTTCCTTCCTTCCTTCCTTCCTCTCTGTCTATCTCTCTTTTTTAAAAG
ATTTATTTATTGTTATATGTAAGTACACTGTAGCTGACTTCAGATACACCAGAATAGGGC
ATCAGACCTCATTACGGATGGTTGTGAGCCACCATGTGGTTGCTGGGATTTGAACTCAGG
ACCTTTGGAAGAGCAGTCAGTGCTCTTACCTGCTGAGCCATCTCTCCATCCCTCTTTCTT
CCTTCCTTCCTTCCTTTCTTTCTTTCTTTCTTTCTTTCTTTCTTTCTTTCTTTCTTTCTT
TCTTTCTTTCTTTCTTTTTTTGAGACAGGGTCTCTCTATGCAGCCATGGCTGTCCTGGAA
CTCATTATATAGACGAGGCTGGCTTGAACTCAGAGAAATCTACCAGCTTCTCTCTCCCAA
GTGCTGGGATTAAAAATATGCACCACATTATACTGCACCCCAGCATTCTTTTTTGTTTGT
TTGTTTGATTTTGGTTTTGTTCTAGACAGGGTTTCTCTGTGTAGCCCTGGCTGTCCTGGA
ACTCACTTTGTAGACCAGGCTGGCCTCGAACTCAGAAATCCACCTGCCTCTGCCTCCGGA
GTGCTGGGATTAAAGGCATGCACCACCACGCCCGGCTGCACCCCAGCATTCTTAAGGCCC
TTACCCAACTCCTGTCTCTTGGTGTCTGCCCTCAAAGGCTGGTGGTTGCCAAGTATTCTC
CATGTAAAGTCTAGTGTTAGGGAGACAGTACATGCTTCTAGGAGATACTTACCTGGTCCA
CTCCACACCATAGTATGGGAGCAGGGGTCAGGGGTGCCAGCAGGTAAGGAAGACCTGTAT
GCTCCCTTTGATGCTGCTATGACTACATACCCTGACAACCTTTGCCAGCTTGCTATGGCA
TCCCATAGACACAGCCTCCCACACCTTCACTCCGTGCTAGTGTTGCCTGACGCATGTCTG
GCACCTCCTGCTTCTCCACCCAGCTGCAGGCTGTCGAAGCAGGTCTGATGTGATTCCCTC
CCTGAGTGAGCAAGCGAGCCTGCGTGGCACTTCATAGTGGGCAGAGTGTTTTGCATTGGG
GAGGAGTTCTCATCCTGCTTTACATGAGAGGAATCCAAGGCTCAGAGAGACTAAGTCACT
TGCTCAAGGTCACACAGCTAGCATACCACACAACAGTGGACACCAACTTCAGAAATTATC
CATGGTGCTTTGTGATTTGCTGCTCACCTCACAGGGTCGGATAAAATATTCAGAGGTGTG
TCGTGTTGGTCTGGACCAGACATCCAGCTGTAACTAGTTAGTATCCACATCCAACCAGGG
GATTCTTCCCGTGAAAACGTGGAGCCACACACTGTGGCTGTAGAATGGGAGGTGGTCCTG
TTTCTGGCAAGTTCAAATCCAGGTAGGTTCGTGTTCTTCAATGGGCAGTCTGGAGGAACT
GACCCTATGGACTCTGCTAGACCCCAGTCCTTTGCAAGAGGTCCTTTTAGGTCTCAGAGG
CAGCGCCATCCTTGGAGAACTACCTTACGAGTGAGAACATGTTAGGCACCTGCTCCCACC
CCTCCTTTAGCAGTGGTTCCCTCAAGACACATGCTGGAATGCCCATGTGATTTGACTGGC
CCACAGTAAGCAGTGTGTGTGTGTGTGTGTGTGTGTGTGTGTGTGTGTGTGTGGTGTGTG
TGTAGTGTCCTGTTTCTGTGGCTCTATGGTCTTATTAAAGAAGCAGAGCTGGGCCCCATG
GCCCCTTGAAGACAACACAAATGCTCTTCTGCCCTTCTGGGAAAGTTGCCCTGGCACCTC
AGGGGCTGAGCTCCATGTTCACACCGGCCACAGCCCACCTTGCTGTCTCCCAGGTGATGA
AGTGCGTCCTGGAAGTCATCTCCGACTCGCTGTCCAAACCCAGCCCCATGCCTGTCAGCC
CTGAGTGTCTGGAGACCCTCCAAGGAGGTAGGAGTCAGAGGCTGGAGGAGGAATTGGGAG
GCCAGGGTGTGGGAGGGTAGCTCTTAATCATCACATCCAGTACTCATTGCCCCAGTGCCC
TGGTATGTGCTAGAATCTGGGGAAGACACAGGAATGGGTGACAGCTCCTGGGACCCTGAG
GTTTGTAGACACTCAGAGGGACATATGGCAGTTAACTAGAAGCCTGGGCAGAATGAAGGA
GCTGGAACAGCAAGGTGCAGACTGGGTGCCCTGCGTACTAGGGTTCTGTGTTCTGTACTC
TCAGTGTTTGGAGTCTCGCTGACACCAGTAGCCGTTCTCTGGATCTGGGATGAATTCAGT
GCTGAGTGGGCCTAAGGAGGACCACATCTTTCCAAACAGACAGCCCAGTTTGTCTAGCGC
ATGATAGCGCTGGGACAGGTAGAAAATGAGGAAGGATGTCAGGAGGAACAGACAACAGGC
AGCATGGAAAAGGGAAAGGAAGAATTTACACACTCACTGGAGTCTGAGGTCCACAGTCCC
TTCCTTGGAGGCTGGGACCAGAGTCAGCAGGTGACCTTTCTGCTGCAGTAGGAAGGTGAT
TGACATCTTGGAAATGAGGAATTTCCAATGCGTTCTACCAAGATCCAGGCTTGCCCCCTG
GTGCCAAGTTTCCAGAATAAATGCTTGAGCTCAGCTGAAAATGTCCACACTAATCTCTTC
TGAGAAGCCACCAGTAGCCATGCTTTCTCCCTGCAGACGAGAGGATCCTCTCTATCCTGC
GACACCAGAATCTGCTGAAGGAACTTCAAGACCTGGCTCTCCAAGGTATTTCAGCAGCAT
ACGCAGTTCCACACAGAAAAGCCAGCAACAGAGCCTGAGGGGACCTGGGTGGAGGCTGAG
TGTACTCTTCCAGGTGCTCAGTTCCAGAGCAGAAAGGCGGGGTCCTCTGTGTCACCTGGC
TCCATTGTCTAGAGACTAAGAGCTCAAGGCTCAGTGAGGCTCAGGGATTCCCTCAGGGTC
ACAGTGAGTAGATCTTGTTAAGGACAGATCCAGGTCTGCTGATGTTCCTCCGCCATCCAG
GGAGGCCGAGAGAGCTCTTCTCTGCAGACCCAGAAATGAACTCACACAGAGAGAAGACTT
TCATTTCCTGCGACTCTTTGTTCTATGGGTAATGCTTGCCGATAAACACAGAGCAGATGA
GTGTGTTTCGGACTGAGAGGTAACTTGCCCCCAAGAGATTAAGAAAACAGTAGACAGGCA
GTGGTGGCACATACCTTTAATCCGAGTTAAGCCAGCTGATCTACAGAATGAGTTCTGGGA
CAGCCAGAGCTACACAGAGAAACCCTGTTGCAAAAAAACAAAGAAAGAAAGTAAAAATCA
AAACTAATGAACAAACAAACAATCAATACAAAAAAGAAAGAAAGGAAGGAAGGAAGGAAG
GAAGAAAGAAAGAAAGTCCACAGATACTTTTCAGACAGGAGTGTGAGGCTGGGGTCTCAT
AGCATTGAAGATATACAAGCTAGACAGCGGCTAGGATGGAGATGTTCTTAGGCTGCAGTC
TCCCACCCTTCCTGTTTGAGGTCGTGCTATAGATTGAACCCAGGGCTTCATGCGTGCTTG
GCAAGCACCCCACCAAATGAAGCCCAGCTCCAGTTCTATGGCATATTCATGGTATCTCCT
GGCACACGGAGGGTGGTGGGTGGTATAGGGGTTGTTATAATCAATTTTGTCCTGGCTTTG
TAAACACAAACAAGGTCTCATTGTGTAGCCACACTGTCCTGACTCTGCAGTCCTGCCTCA
GCCTTTTGAGTGCTGGGATTGCAGGCATGAGCCACCACACCCACCATGCCAGGTCCAGGT
ACAAGACACTGTGGGTCTGCCCCTTAAACATGCCCACTTTCCTCAGGAGGCATCCAGGGT
AGAAGCAGGGCTGGATGCCAGGCGATCCGGTCTCCGGGGTGGCACTTTTTAAACAAAACA
TTAGATATTTTAATGATAAATTTAAAATTAACTATTGGGCAGATATTCTATTTAAATAAA
TAAGTAATTCAATGAGACCATTAGAGAGGAGTGTGCTCTATTCTACGTTCTCACAAGTCT
GGATCTAACCATGCACAGCATCCAGTGCACACAGGGTTGGTTTCCGTTATGAGGATACTG
GGTGTGTCTTCAGCTACATCATCATCACCCCATTCCCTCCTGGTTTCTATATAATAGCCT
TGCATGGAGACCTCCCTCCACTTTAACATCTACCACAAGTCTGTTTATAACCTTGGGGAG
CCCATGTTACCCAAGGTCACAGAGCTATAGGCATGGCCAGGGCAGGCCTGGAGCTCACTG
TCGCTGGGTTGGGCTTATTTCCTAGCCTACAGTGACCCCACAGCTGCAGAGCTGTGTCCT
GATTCAGACACGGCTGCAGGATACTCAGGGCAACATCTGCAGCAATAGCTGCAGGGGTTA
GGTTGGCAGAGGGACTCTGGGCAATGTAGGTATAACCCTGGGCTCAAAGGTAGACATAGC
ACCCACCTTTTCCTGGGGCCAGACCTGGAGTTCCAGAACAGTGGAGGCTGTTTAACAAAA
GAGCACCCATGAGGGCGTGCTGCCCTGGAGATCTGTCTGTCCCATTTGGGCCTTTATTGC
TCTCTAAGGTACAAGTAGAACTTTCTCACATTTCCCACTAGGGACACTGAGTCAGAGGGG
TGGTGTGGCCTGATGGGTATAGCTGAGAGCCTGTACCCTCAAGGGAGGCCTTCAGTGTTA
CGGACAGGTATGTCAGGTCCACATGGAACCTTCCCTTGTCCCCTCCTACAAGGTGCCAAG
GAGCGGGCCCAGCAGCCGCTGAAGCAGCAGCAGCCGCCGAAGCAGCAGCAGCAGCAGCAG
CAGCAGCAGCAGCAGGAGCAGCAACACAGCAGCTTTGAGGATGAACTCTCAGAAGTGTTT
GAGAACCAGAGCCCTGATGCCAAGCACAGAGGTTAGTGTGGCCAGCTAGGGGGGAAGGGA
GCTACAAGGAGAACAGTAGTCCCCAGGTGATGCTGCTTCTTCACAGCAGGAAGTCAGCTA
CCATTGAACTTGGCCTCAGGAATCCCCTAGGGCATCCGGGTCCTCTGCTTGACCCTATCC
ATTTGTGTTTGCAGACGCAGCAGCAGAAGTGCCCTCCAGGGACACTATGGAGAAGAGAAA
GGATTCTGACAAGGGACAACAGGATGGCTTTGAGGCAACCACAGAGGGACCTAGGCCTCA
GGCCTTTCCAGAGCCTAACCAAGAGTCCCCCATGATGGGAGACAGTGAGTCCCCTGGGGA
GGACACAGCCACCAATACCCAATCACCAACCAGCCTCCCCAGCCAGGAGCATGTGGACCC
ACAGGCCACGGGAGACAGTGAGAGAGGCCTGAGTGCCCAACAGCAAGCCAGAAAAGCCAA
GCAAGAGGAGAAAGAAGAGGAGGAGGAAGAGGAGGCTGTGGCTAGAGAGAAGGCTGGGCC
TGAAGAAGTCCCCACTGCAGCATCCAGTTCCCACTTCCATGCAGGCTACAAAGCGATCCA
GAAAGATGATGGTATGTATGGGGACAGGGACCTCAACTGATGTGTCTGGGAGATGGGTGG
GTAGGGACTTCATGCCAACCTCATAATAATCCTGAAAGATGAATAGCATCTCCACTGTGT
GTGTGTGTGTGTGGGGGGGGGTAGGGAGCAAGAGGCTCAGCGAGGTTATGTAATTTGCCT
AAGGCTACACAGCTAATTAAAGACAAGTGTAGTTTCAAGCCCAGTTTATCTGACTCCTAA
ACCAAGTGTCAACCACTCCTCTACACCCGGGAGCAAGAGGAGCTTAGGGGGCAGGTGTTC
CTCTTAGAGAAGGGAGAGACAACAGGGTGAGCTTCAGTGAGGGGCTCTGCCAACTAGCTC
CTTTGAGGTTTGCAGGGTCTTGCTTCATGCTCCCCAGTGGAGCTGGCTGGATCCTGACGG
TGAGCTTGGCTTTAGAGGTGGCTGCACAAAAGACCTTGAGGAGTGGCAGGGGCTGGGGAA
ATGGCACTCCTTCCTCACTTCCTGTTCCTGCCACACCTGCTCCAGGTCAGTCGGACTCTC
AGGCAGTGGATGGAGATGGAAAGACAGAGGCTTCCGAAGCTCTGCCGTCTGAAGGGAAGG
GGGAGCTGGAGCACTCTCAGCAGGAGGAAGATGGGGAAGAGGCCATGGTAGGGACCCCCC
AAGGTCTCTTCCCCCAAGGCGGGAAGGGCCGGGAGCTGGAACATAAGCAGGAGGAAGAGG
AAGAGGAGGAGGAGCGTCTGTCCAGAGAATGGGAGGACAAGCGATGGAGCAGGATGGACC
AGCTGGCCAAAGAGCTGACAGCAGAGAAGCGGCTGGAGGGCGAGGATGACCCTGACCGCT
CCATGAAGCTCTCCTTCCGGACCCGCGCCTATGGCTTCAGAGATCCTGGGCCTCAGCTAC
GCAGGGGCTGGAGGCCATCTTCCAGAGAAGACAGTGTGGAGGCCCGAAGTGACTTTGAGG
AAAAGAAGGAAGAGGAGGGCAGCGCCAACCGCAGAGCAGAGGTTGGTATAGGCAAGGGCA
GCCACCCCCAGAAGTCCCTCTCCCACTGAGGTGACGTGGTTCCCTTAGGTGGGTGCTGGA
CTTGGGATAGGGGGAACAACTGGCTTATAGCAGGGGCTCAACAGAGTTACTGGGTCAGGT
GGACAGTGGGAAATGGCTGGAACTGGAGGCCTCAGACCTGCCTGAGGGACACGGAGTGGG
GGCATTGTCTCTGCTGGTATGTGAGCAGGACACGGGAGTGATAGGGTCAGGCCTGGTGCT
TTGGATGGAGAGCTTGGCAGGACTTGCCTGGGGCCTCTCAGGACAGACACCTCTGGTCCC
AGGAACTGGGAACGGATGCTAGGGGGACCAGTGGTGACCGAGGAAGACAGCCTGGTTGAT
GGCCATGTCTTCCTGGTCCCCAGGGAACTCAATTGTGCCTCCTCCTGGGTTTAAACTCAC
AGAGGCCACAATGGCATAGCAGGGCGAGCAGATAGGGAGTCATGGAGGTGCTGGCAGATT
TGGGTTCCAGCTGGCCCTGGCTGCGTGACTTTGGGCAGGCCATTACCCCTCTCTGGGTCT
CACTTGTTCCCCTTTGTGAAGTGGAAGTATGGGAGTTCCTCTAACTTACCTTATCATAAT
CAGAACATGACCTTGAAAACCCTACTATGCCCAGGGCCACTTGGGCAGCTGCAAGGGTGG
TATAGGGACACAGAGATGTGACCTCATGGGAGGTGAGAGCTGGGCTTCTTGGCAGGGCAG
GATGCCTCCTGAGCTGGTGGGACCTGGCTAGGCCAGTGCTCCGGAGGGAGTTGGGCTCCT
ATAGGGAGCCTGATCTATCCACAGCCCTGACTTCAAGGCTCTTCCAATCAGGCACAGAAG
AGGACCTTCTTTAGGTCCTGCCCCTGTCTTTCCACCTGAAACAGGGTCCCGTTGATACCT
GAGAGCAATAGGCTCTTCTTAGGAGCGGGCGCTGGCAGGAAACATCTGTTCCTGGAGGTG
GGGGAAGAGTGAAAGCATTGTGCTCAAGATGGGACAGCCTCAAGAACCCCCTTACCCACC
CATAAAAGCTTCTTTCTCATGGACAAAGGGAACCGGTAGTGAAGAAGTGGTAGTGAAGAC
CCTGGGTGTTATGGACATGGTGAGGCTTGGGAGAGTCTCGTTAGAAACTTTAGCAACACA
GAACTCATACTCCAGAGGCTGCTCTAAGATCAAGAGATCTAGAATCCCTAAGTCAAAGGC
GGCCACTGTCAACATTCTGTGGCCATCGCATTGGCAGGACAGTGTAGAACAGGCTCTTAG
TGGTCCAGAGTCCCATAGACAAAATGGGGGCTGGATAATCAGCCATGGGGGCCTTGGACA
TAATGGTCTCCAGAGAGTCCTAGCATCACTGGGTGGCATCGTTGTGCCTATAATGCGGAC
AAATCTTCTGGGGCTCAGAGGCAAAGTCACTTGTCTGAGCCTAGCAGCTAACAAACAGCA
GGGTTAGTCTGGCACACTGTGCCATCGACACTTCTAACACAGGCCAGTACCAAGTGACCC
TGTCTGTTCCCTCCTAGGACCAGGAGCTAGAGAGCCTGTCAGCCATCGAGGCAGAGCTGG
AGAAGGTGGCCCACCAGCTGCAGGCTTTGCGGCGGGGATGAGGCCCTGGCTGGTGGGGCC
AGCCATGGCTTCAAGGCCAGACTGCTGCTCGAGTAGGGCTGCTTCCAGCCACAGAGCCCA
GGTTACCCCCTTTGCCCCTCACCTTCTCTTGTTCTCAGCCCCTGCCCTGGACACTTCTGC
AGGGCAGCCCTGAATGTCAGCACAGATTCCTTCTCTGAACACAGGCAGCTTTCTAGAAGT
TTCTCTTCCACCTTCTTATCCATGGGGCACAACTGCAATAACTTCTGACCTTTGGGCGAA
AGCCGAGAACTCCTGACTATTAAGATATTCCAGATAAAATATATTGAAGGAAGAATAAAG
TGCTTTGGGCTCTTTGCTTTCTTTGATTTATTTTCGTTCCCTTTCCGGTCTGAGCTGGGT
AGGGGACGAGGGACAGGGTAGTTTTTACACTGGGCTGGGTGTGTGGTTTGGGAGACGACT
CCTTTCTGGCCCATTTCCTGGGCAAGCGACTTTGCACTGTTGAACCTCAGTTTCATCTGT
AGATGGAGGTGCTCAACTGCCCAGGGTGGGGGTAGGGTGGGGATGCGCACCACCACAGGG
GACTTCATCACACCCTGCTTGCTTATCTCTCAGCCACGCCTGAGCCAGGCATTTTCTGCT
GAGACCGGCCTCCTGGGATGTCCCCTAGTTATCTTGGTGCTGGGTGGAGGTTGACAGGCC
CCAGGATGATACTTTCCATTGGCCATAGGTTGGCCATGCTGGACTCCCTAGCATAGCTTC
TTGTTGCTGAAGTCCACCGTGCCCATGACCACAGCTTGTGGTATGCATGGGACCACAGGA
TGTCTGAAGAGTAAGGCAGGGACAATTTACTAGAAAATAGCAGGTCTTAGGTCCAATTTT
TAAAGAGGGAAACAGGCAGGGAAGATAAAACGGCACATTGAAGTCACAGGTAGAGCTGAC
CCCCCCCCCCCCTTTATGTTTTTCCAAGACAGGGTTTCTTTGTGTAGACTTGGCTGTCCA
GGAACTAGCTGGCCTAGAACTCAGAGATCCACCTACCTGCCTCTGCAAGTGCTGAGATTA
AAGGCGTGCACTACCACAGCCCTACTGACATACCACCAAACTTTTTTTTTTCTTTTTTAG
ATTTATTTATTTTATGTGTGTTTTACCTGCATGCCTGTGCACCATGTGCTGTCTGGTGCC
TTTGGGTCCCGTGTAACTGAAGTTATGGATGGTTGTGAACCACCATGTGGATGCTGGGAA
CTGAACCTAGGTCCTTTGCAGGAGCAATAAGTGCTCTCAACCGCTGAGCCTCAACACACC
AAACTTAAGACTTTTGTAGGTTATTCAATCAGGCCAGGCTGGGATGTGGTACTGC
>RGIAF0033 Genomic segment corresponding to mRNA: NM_007722 Mus musculus chemokine orphan receptor 1 (Cmkor1), mRNA.
AATAGACTCGGCAAGTGTTGGTGAAGGCAGATTTTGCGTACAGCCCGCGCCTCAACTGTG
GGTGCTGTAACTGCCTTTCAGAGGCCCAGGGGGGCATGAGAGCAGAGTGACCACCAGCCC
TTTGGAGGGTGGGGGGCACTTGGGGAGGCGTTACAGTGGCGCGGCTTTAAAAGTAAAGAT
TGGGTCATTTTGTGCTTGAGTTTTACTAAATGGGGAATTGCAAGAGACACATTTAAAAAA
CAAAACAGGGAATCTTAGCAATGTGCATCGCGATTAGAATGTAGATTTTGATAAAGATGA
GGACTGCGATAAAAGTTGGCTAAGCTCACAATGACGACTCTACCTCACCTGCGACAAGGC
CTTTTCAGTGACTGGCACTGCTCGACTCCGTGGAACACGGTCTTAATAGGGCCTTAAGGA
CTTTGTGTAAGAGTTCCAGCAGAATCTGGATCCAACCTAAAGGCACTTTCCCTCACTTCT
GGGTGATGGCGGTACAGGGTCGATTAATCGTCCCCTTTCCAAAATGTGACTTCTGTCCAG
GAGGCATCGACAAAGAAAGAGCAAGCTTGACAAACCAACATCGAAGTTCAGAAGTTCAGA
GTAATTTGTCTTGGGAACAAAGTCTTCCCTGAAGCTACAGGCATTCAAAGGAACTCCCGG
TGCTCATGGGATTATTAAAAGCTATACCTGAGACTGGATCAATATTCTATCATTTTGGAA
CGTCCTAGGACTTCTTTTGGTTTTTCTTCTGCTGACATTTCCCCCAATAGGATCTAGCCT
TTGCAAAGGGAGGGATCTGAGGGCTCCCAAGAATGTGTTTGTGCAGGAAACAACAACCTA
GAGAGGGTTACAGGAGGGCGTGTGCGCCTGTACAAGCCTGCATGCCTGCGCGCTGTGGTG
GGAGAGGAGGGGCGGGAGGAGAGCCGAGGGTTGCAAAACTGCCACCTAGAGGCACTTTCC
CGCAGTGTATATAAAAGGCAAGTCCGGAGCCCTGAGAGATCTCAGTTGCTACAAACTGCT
CAGCACTGAAGGAGCCTGCAGCGCTCACCGTCAGGAAGGCAAACCACAGCCCAGGAAGCC
CTGAGGTAAGTAAGAAAGCCTTGCTTCTGCGACAGCTTTGCCGAGCAACTACGGCAAGGG
GCAGGACTCCTGTTCTTACGAGAACTGGGCTTTTTCTGAGAACTCTTGGATCCCTGAGCT
GGGGGCTTTAGAGCCTGCAGGTCCGGATTGGAAAGCTCAAAGCACGCTGCATGCCTGCAT
TGCAAGCTACTGCTCCTGATTTGGGGGATCTGAGTTCAGTCATTTGTGGAGGGAAACCTC
TGTGTATGTTTGTTTGCTACTGGACTCTGATTTGTTTCTGTGAGTACTTAAGTTCCAGGA
AGCAGGGAAACTTTGCAGAGAATGTGGGATGCCCCATTGAGGTTGCCCAAAGCCAGCTTA
GGGGTGAGCTTGGCATCACTGTTTGCCCACTCCTACTTCTGGTTATCAGATTGGCTGTAA
AAACCACAAGCGCACTTCCAGAAAGGCATGTGATATGCCCAGAGGCATCCTTCAGCGGAC
CAGACAACTGGGCTGAGCATTCTGAGTCTAGGATGAGTTTAAACTCCGTGCTCTGGGGGG
TGGGGATGGATTAATTCACAGCTCCTGAATTCTGGAAGTTGTAAATTGAATGTTAGCTCC
TCTTCATCTTATCTCTTCATGGCACCCCTGCTAATCTAATTTTGAGTATTTATTGTTCTC
CTAGAAAGTGTTGTCCAACTTCAATTGGGACAAAAAAAAAAAAAAGCAGACACTAAGAAA
TCTAGTATTTGAATTTAAATCTACTCTCCAAGTGAACTGTGAGTGTTGCTGACTTTTGTT
AGGGTGCATAAAGGTTCACTGGGTGGCTGGGAGTGAGGGAGACTCTGAGGTCAGGGGATC
CTGGTCAGCCAAGACTCCTGGCTGCTAGCTACTAGGAAAATGAGGCACTGTGAAAGGCAG
ACTGGCTGTCTCTTCCCCTTTCTCTCTCTGTCTCTCCATTCATTTGCTCACAAACAGATT
AATTAATTGTTTCGATGTGAGGTAGGATCAAGCATCTTTTTAAAGGTGTCTTGGGTTAGT
GGCATCCCTGAGACCCCAGTCTGTGCTGTGGCCAGTATGGAAACTTTGTTTTTCTTTGAA
GGAGCAGATGCTGGCTTTGTGGTCTTTATTTAGTTCAGGAGAATGTGGAGCTCAATGGAT
AGGACCAGAAAGGAGGGATGGGGGTGGTTCTGTTTTTTTGTGCCTGGCTCGTTGCAGATT
GTAAATGGATAAAGCCCCCAAGTCCCCGTCTTTCTCCCATCTGAATAGAAGCCTGCCCCA
AATGAAATGAAAACCCTGTTTCGATCGGGAGCTGTGCACAGGCTCCAGCTTGGAAACATT
TTGCTCTAATTTCCCCCAGTCTGAGCGGTGAACACTTTGTGCTGCTCTCTGCTGAGCTCA
GCTGCTGCCTCCAGGAGGCAGCAGGGGCTGGAAGGATCTGTCTGGGAGCAGAGGTGTAAA
AGCTGGGGAAGTCCGACTGCTTGCTAGCTGCCTGTTGGGTTCCTCCAGTTTGTTTTTAAA
GGGGCATGCACAGTGCAATCACACACATATATTTTAAAGTTCCAGAAAGCTACACGGCTG
CATGCTTGTGCTTAACTGAGTCAGGGCTTTGGAGGGGAGTTTATCCAGTATTATTAGCAA
ACCCTTAGGGAGCTAAGAAAGTATTATGATTTCTAATCAGACCCAGAGCTGGCCAAGGGT
AGGCTTTCTAAATGGGATAAAAAAAATGGAAGAAGAAGAAGAAAGAAAGACCATGAAACA
CCCTGGTTAGTCAGAACAGTGGCTTTTTGTGTGAGGATTTGAGGCAGAGTGCTCTAATTT
TCAAATCTACACAGGGAAGTTGGTTGCAGTTACTCAGAGCTGAGTCTGAAGGGCCACTCC
TTTATAAACTTTTAGAGTCACGGAGGAGGGGGAAAGGGCCCCAACAACTTTAGAACTTTT
ACTTTTCTGAGATCTTGTAGCAAACAGAATGGAATTTGGGCCCCCAAAGGCATTTGTACT
TTTCAGCTAAGCAACCAGGGATTCTTAAGGACAATCAGGTATTAAAATGTTTCTTGTCGC
CTGTTAGGCTGGGTGCATGCCTGTGATTCCAGAACTCCAGAGGCTGAGGCAGGAAGATTG
CTATGAGTTTGAGACCAGCTTGGGTTATGTTGCCTACACATTATGTCTCAGAATAAAATA
AACAATAAACAAACATAAAGTCTGGTAATTGAAATCTATGTGCTTAGATAAAATTGATAG
ACAAGTAGTAATGACTGTTTTCAAACTCCCCAGGCACTGGGGCACCTCTCTGCTGTTACA
ATGGAAGCAAACAGCCTAAAGAAAGAAGCAAGTGGGACCAGGTGTCGGGCAAGGATATTT
TCTGCAGGGATTAGCCTTCTGATGCCTTCCTTGTTAAAAATCCACTCACTTAGAATTGTT
TGAAGAGAGATGGTTAGCCTACACTCCCTCAAACTTCACTTTAAAAAAAAAAATTGTTTC
TTATAAACACATCCCAGAGACTGTAGAATTTTATGGTGACAATTTTGCAGAGAACAAGGA
GGTTGGCTGTGGGCAGTGTTTTGTTCTCCCAGCCCACGGCTGGGAGATATGGAGACTGTC
TCAGGTGGCCTTGAGCCACTCCAGGTGGAGCCCTGGGCAGCTTGGGAAAGCTGCGTTTGA
AGGCTGTGTCTGCTAAATAGCTGGCGTCTTTTTCTGTCATCTCTGCCAGCCTGAAGGTTG
GTATATAAGAAGAGCCTAAGCTTTCTTAGTGTGGCTTGGGAACCTGAACCTCCTATTGTC
TTGCCCAGGTCCTAAACTGGTGGGAATGCAGACTCTGGCTCTATCCTGCCAGCTGGCAGC
CTTTGTATGTACAGGAACATCTAGATCTCTCTGCTAGATGCAGCTCTGCTCCCTTGGGCT
GAGCACAATGGCTCTGATCCGGTTTCTGGATGGGACATTCATTCTATCTGTGAGTGCTCC
CATGGTAGTAGAAGGCTGTCTCATGTGTTGGTGGGAAATTCAGCCAAGAACCCTGGGGAT
AGGTGGCCTGTATCAGAATCAGGGTGTGGATTTTTCTCTCCGTATTTATTATTTCTTTGA
GTTCCTGAATAATTCAAAGCAGTTCCTTACTTACATGAACTGAGGTCACTCAGGGCCACA
ATGAATGTGTGGTCAGGACAGCATTGTTTCTCATTGGCTCAGTACTGGGGGATAGACAAG
AGTCCCTTTCTGCACTCAAGACTAGGATTTGCCTGGGTGGGTGTCACGCTGGTTGGGTGT
GTGTTTCAAGTAGACTTAAGTAGGGGGGTCGATTAATGGGCAACATTGCAGCCGTCATCT
CTCTGATGGACAGTGGCCTCACGGTTCTGCAAAGGTGACAGTCAGACTCTCCTGCTTCAG
TGAAAGGCTCTCTGTAGACTGTCCCAGCCAAATGAAAACACTGTGCCTGTAACACAGGAC
CCAAGTGGAAGCTGTTGAGCACAGCTCCTACTGGCTGGAGCATGGACAAGCTACAGCCCG
TTAGTTACTAATGTGTGCATCCCTCGTGGCTTATCAGCTGCCCTGAACTGTTTTCAAAGG
TGTAGATAGGGAAGACAGGCTGGATAAATACCTACCTCCAGACTTGAGTCCACAGAGAAT
TTCTCCAGGAAGTTCTCTGTGGGACACAGGCCACACTTTGCAGAAAAGTAAACTTTTCTG
GAAAAAAAAAAAAAAAAAGAGTAAACTGTAAAGGAAGTTTTCTTGTTTCCTAGTAGGTTC
TAAGTCCCTGGGGCTGGGATCACATTGTCTTATGTGGCTTCTGTCCAGGCAGCAAGCCTA
TTTATAGGGCATCTGGGTCAGGCCTTCTCAACTGTGTGGCACTTCTGTCTTTAAACCTTC
TCTGTCCCAAAGCCATGGCGTTTCCTTAAACCTGCCCTGGCATAGACAGGCTAAGGCCAG
ATCTCCTTGCCCACAGGTCAAGGCCCACCTCTGCTCTCTTCTCTCCTTCATGGAGACAGT
GACTTGCCTCTCATCGATGCTCTATGATGTCCCTGGCTTGCCTCCATTCTCCTGAAGGCT
CCCCACCTTACTACTGAAGGATGTACCCATGCCCAGGAGAGCAGTAAGCTTTTGTGCCTC
CTGGATAGCCTTGTTTGGATGGTGGGTGTTTGGGGGAGGTGGATATGGCTTGACAGCTTC
ACGTGTCCCAGAGCAGTGCCTTCAAGAGGAGATCAACTGATGTCAGCTGGGAAAGGGTTG
CAGCTGAGTCTCTCTGGATAACCAGTGCACCTCAGGCTGCTGGCCTCCCGGGAGCACGAC
TGACTGAGCGCTTTTTCAGGTCACTTTGCTCCACTGGTTGAACAAAGGTGAATGAGACCC
AGTAGGGAGGAAGTGTAGAGGTAGCAATGAGGAGAGCTTTGTGATGCATTGGGATGTGAA
GCCTGTGGAAGGGAGGGGTGAGGCAGAGGCAGGCTGAGAAGGCTCTTCTCTTCTCCGATG
GGGATGTGGCGAACACATTGAGGCAATTTGGTGAACCTTATCCAGGCACCTGAACACACT
TGGCAGTCCCTCGGAGGATCTATCTGGGGATAAGGACATATGGATTGCAGCCCAAACCAC
CACCCCATGGAGACTCTAAATTTGGATGCTTCTAATTCTGGTGCTGTCCCAGCATGCTAG
GGAGCTTAGGCGAGCCAGTTGAAAACAGCTGGATACCGCAGGCAGCTGGGTGTTATCCAG
GACATTTTATGAAGAGTAGCGAACCTTAGAAGCGAGAGTCAGATCTTTGAGGAAGGATCT
TCCTCTTCGCTGTTGGTCCTGGGAGGCGTGTGGCTGTGGACCCATGGCAGAACTGGACAG
ATGGGAGTGCTGTCTGTGTGCAGATAATTGACAAAGTCATTGACAGACAAGAGTGAATGA
GCTCGGTAGGAGTCGGCCTCTGGAGGAGGCTTTCGGTTTTGGTGAAGTCTGTGGCCCAGA
AAAACAGAGCAGGAACCTTTGATGTGCAGTGGCTCATTCCCTCCCCTGTTAAAATTTACA
TAATTTTGATGTAAGCTTTGCAATAATTTGGGCGTTTCTGGAGGAAGGCGAGGCTGCCTC
TGTGATTGCCTTCTATTTACTTTCCCTGCCCAAAGCCTTACCCTCATTGTGGGTCTTTGT
GTCTTTCTATGCATGTATTTGCATATAAAACACTCATAATTTTGCCTTTTCTCCCACATC
AATGGGATTGTGCTGAGGGCAGCACATCTGCTTCTTAGCCTTCTGCTCAGCAGCACACAT
TCATTTACTCCCCTTGTTCTTAAACCTCTCTCTCTCTCCATCCCCGCCCCCTCTCTGCTC
ACAGCTGTGTTGTATTCCACACATTAGATGTGCTTGCTCGTCTGCTATTGTTGGATATTT
ATGCTGCCCACGGTTTTTGCTGGTAAACAAATGTCACTTCAGTAGATACCTAGAATGCAT
GGTTGAGACCACGTGGGCATCTCAAGAAGAAGTTTGTAAACTTGTAAAACCATAGAATAA
AGCCATCATTCTAAGGCTCCCTAACTCCCTGCAGTTCTTATCCAGGTGTGGTTCCCAGGA
AGCATCTGAAATGGGTCTCATCCATGCCTTCCTAGGGCTGGACTTTTGAGTGTTCAAAGA
TGAGGCCACATGCAGAGGACACCCCACAAATCACTCTTCACCTCTGGCCTAAAGACATCA
GGGAAGGAACCAGGCTTGATTGCAGCCCTGAGTGACTGGGCAGGATGGGGAAACCTTTTT
CTGGTCTCCTTGGTTGTCAGTCCTCCGTGTGGCCAGCATAAACAGCAAGAGATGGCCAAG
AGACATTAACTTTGGACTCAAGGAGCAGGTTTGTATGAAATATAACTTGTTCCTCATGAA
CTTCCTGGGAACCCCTCTGTCTGCTGGAGGGAGGCCAGGTCTCCATGCAGGGCTCTCTGG
GAGGTCGGCAGAGTCTCCCTTTTCCCCAATTGGCCTTCACTTTCAGATTTCTCTGAGAGC
TTTGTCCAGGACTGGAGTCCAAGGATCATGGGCAGATGTCCCTCAGTTTGCTGTGTCATG
ATTCTGTTTCTGTCAAGAAGGCTGAAGGTCATTTGCTGAGGGATAAGCAAGAAATGGAGG
AGGGCTATTGGCTTCATCAAGGGGCAGACATCACTGGTGTTAAGAGGGCATACTCCTGAT
GTCTTGCATAGGTGCTGTGACTGCAGACCACACCCAGGTGACACACAGTTTCTGTTGTCC
CCAAGAAGATGGATTGTCCTGTCATTGGCTCTTTTCTGAAATCATTCTTATTTGCTTCTA
AAACCTAATGCAGGAAAGATGTCCAAGTGATGAAGGTCAGGCTGAGGTGGCCCTTTGATA
TCTTCGTTTTTGTTTTCTTTAGTCACTTGTTTGAAGCACAAAGGGTCTGGTTGCTGCCTT
CTGCCTGGTCTCCAGGAGCCTTCTGTGGCAGGGAGGGAACATCCAATCAGGCAGCAGTGG
TCAGGATGAGGTTCTCTGCCCCTGGACTGTGCACTGCCCACTGAAGGTGACTGGTTGTCA
CAGTGCCACGAGGAGTCACCAGCTTAAGCCCTGTCCTTCAGAATGGGACGATAACAGCTC
CGTCCCTGTCTGAGACTTTCCACAGTGCCAAGGGACCTCAGAAGTAGGGACAAACAGGAG
GCTGGCGATCTGTACCTGCCCCCGAAATACCACTGTGATTCTGGGACCCAATGGTCATGA
GACCAAGGTTCTTTTCCCAATGGTAAAAAAACAAAGGGCTGGATGGGGATCCCCAAGCCC
CTGCTACCATCCACTGCTGTTCTGGAACCTGAGAGAAGCTGAGATTGGCAGGTGCACATG
AGAACGAGAGTTGAATCTGCAGGGACAGTGGAGGGATGCAGAAGGCAGATACCATCTCCA
TCTGTCCCCTGCACCGCACGGGGCCTTCTTGGACCATTTCCAGGGCTAGGCGTGCCTGGG
CACTGAAGGCAATGGAGGGGGTAAGGGGCTGCCTCCTGGTGTGGAGAGAACAGGAAGACA
GGTTCAGGACCCAAGGTCAAGCTACCTAGGCTTGGGGCCAGTTCTTTCTTTTGGTTTTCA
GCCTCCATGACTGACTACTAAAGCCATAGTCTGGACCAGTAGCTCAAGGACAGGCTCACA
CCACTGCCAGTCAAGCATCCTCCGGTCCCTAGGTCCCCATTGTAGTCCTTCCTTTATATA
GTGTGGGCCTGGGAAGGTCTTTTTTCCAACCTCTGATGTTCTCTAGAGACTCTGGGTCAG
GGTAGACTGAGAGGTCTGTTCAAACCAAGTCTCCTGTAGTTCAGGCTAGACTTCTTAGGT
AGCTGAGGATGACCTTGAACTCTCGATCTTTCTGCGTCCACTTCCTGAGTGCTGGGTTTA
TAGATGTGTGTCACCCTGTGTCTTATTTTAATGTAATAGAATAAGAGGAAAAAAGGATCT
TTGCCCTGGAGTCGTGCAGGACAGAATTCTTGCCTTGGTTCCTTCCCAGTCATAAGTTCA
GAGTGGAAAGTCAGTGCCTGTGTGTGTGTGTGTGTGTGGTATGTGTGTCTCTATGTGTGT
GTGTATGTATGTGTCTGTCTCTCTCTGTGTATGTCTATTTGTGTGAGTGGTGTGTGTGTG
TGGTGTGTGTGTCTCTGTGTGTGTGTCTCTGTGTGTGTCTGTGTATTTGTGTGTGTGTGT
GTGTGTATTGTGTGTGTGTCTGTGTGTGTATTGTGTGTGTGTGTTTGTGTGTGTATTGTG
TGTCTGTGTGTATTGTGTGGGTGTCTGTATATGTAGCAGTTCTAGGCAACTTGGGGTTAA
CACTCTTTCCAGAGGCCAGTCTGGTCAGTTACAGAGGCCCCATCTTTTAGAAGGTACTCT
CTGCAACCCAGACAGCTGTTGTCCTCTTGTAGTTCTCAGGACTGGGACTTAGGACAGAAC
TGGCACTTTCTAAAGTGTGTGGGCCTGGGGTCCACATGCCAGGACATCTCTGAGGACCAG
CATCCTCTCCTACCATAGGAGATCCTCTGAATAGGAAGGGAATGAAGCTGCCACAGAAGA
CCAGATCTTCTATCAGCAGCTGAGGACACGGGGGTCTAGTTAGGTTACCAGGAAGCCCCC
TCAGAGCTTGCAGGCAGTCTTCTTTAACTGGGATTTAGGAGTGGGTCACCTGCTGTGGGT
TGAAGACTTGAGGTGATCATGGGTGGCATCAGATGTCATCTCTTTTCAAGATCCTACTGC
TGCTGTCTTGAAGGAGAAAGCCCTGTCACTAGCTATCCTCCACCAGCCCTTGACTTCCCT
TCTGCTGGGTCCTTAATATTCCTAAGAGCACATTGCTGGCATTCTAGTTAGTGGGGCTGG
GCTTTCCTAAAGGGGATAATTGGCCACTTTAAACTGGACAGTCCTCTCTTCTCTAGTCCT
GGAAGGTGCTGGAGGGGAAGTTGTGTGGAGTAACTGCTGCTTCCCAGATTCTGGGTTGTG
CCCTCTGTCCTGGGACAGTAGCCACGGGTGGTTAAATCTTAGCTTAGACATGACTGAGAA
GCCATAATTCCAACCCAGGAATGTGCAAATCCTGGATTTGGTGGTTTTTCATACCGCGGG
GTTAGCCACCGCCACCGAGGCATTGACCCACTAAATGCTGTCCTGTGGGAGTTCTCATGC
ATAACCTGGAGTCCATCCCAAATGAACCTGAAAGACAAGCTTGGCTCTATTTCAGCCATC
ACCAGTGATAGGTGCCATCATTAGGACCGGATGTCTCTCCATTCTAGTCATGCAGTGTGG
GTTGGGGGGGGGGTGGCGGGGAATGACAAGGGCAATTGTCCCAGAACTATGGACAGATGG
GCAATAGAAGACAGCTCCCAGCAGTTCCTATAGAGTATGTGGAGAAATCACCCTAGGCAT
AGTGCTACCCTGGAGCCAAATTCTCACTAGGTGTGATGTGATGACAGCTAAGTGTTGGCC
TCAGGTCAGGCAGGTCAGTGGGGACGTCAATCAACAGAGCTCATCAACCCTCCAGAGATA
CAGCAGGTGGCTGGTGGTTTATATACTTCCAGTCTTGGCTCCTGGCACTCTGGAGTCAAT
TGAGTGGGCAAGGAATGGGAACCCAGGCGAAGTCTGAGAGCTGGAGGCAGCTGGCTGGTT
GCCCGCGGCTAAAAACTCCCAGCAAGCAAGCCCTGGGTCTGCAAGTTTGGGGTACAGTCC
TATGGCGGGGCACTCCACACTTGCTGGCACTCAGGGGAAGCAGAGGATCCGGAGAGGATC
CAGGTTGGCAGATGGATATTGCAAAGGGGGCTAAAGAAACAGTGTCCCACTTTTAAACGC
AAATCGGGAGAGGATTTGGAGTGCTTCCATTAAGACACCAAAGCAGCACACTTAACAATT
CTCATGCCAGGAGCAAACCAACCCTGCCTCTCTTGGGAATGTCAGTAAAATGGCTCTGTG
GACTCCTACTGAAGTACAGGCCAGGCCATCAGCACTGCTGTGGCCAGGGCTCTACTATCT
GACATTTCTTTGGACCCTGTATCATGCTGATTTCACACCTAGGACACAGCCAAGCTGATG
CCTCCATAACACAGCCATGAAAAGCCACAGAAAACAAACACAGCCCCTCCCCAGCACCAT
GTAACCTTAGCTGGGCTGTGTTTGATTTTCTTTCTTGCAGCCTAAGTTAGTTGTTTTCTT
TCCTTTCTTTGTGAAGACATCGAAGAGCAAAAGCAAAACCCGTGAGCATCCTCAGTGTTG
ACTGAGACCCGAGGTTTCTCATGATGATCTCTCCTGCTTGCCTTTGCTGTAGGTCACTTG
GTCGCTCTCCTCAAGACCATGGATGTGCACTTGTTTGACTATGCAGAGCCTGGCAACTAC
TCTGACATCAACTGGCCATGTAACAGCAGCGACTGCATTGTGGTGGACACTGTGCAGTGT
CCCACCATGCCTAACAAGAACGTGCTTCTGTATACCCTCTCCTTCATCTACATTTTCATC
TTCGTGATCGGCATGATTGCCAACTCTGTGGTGGTCTGGGTGAATATCCAGGCTAAGACC
ACAGGCTACGACACGCACTGCTACATCTTGAACCTGGCCATTGCAGACCTGTGGGTCGTC
ATCACCATCCCCGTCTGGGTGGTCAGTCTCGTGCAGCATAACCAGTGGCCCATGGGGGAG
CTCACATGCAAGATCACACACCTCATTTTCTCCATCAACCTCTTTGGGAGCATCTTCTTC
CTCGCCTGCATGAGCGTGGACCGCTATCTCTCCATCACCTACTTCACCGGCACCTCCAGC
TATAAGAAGAAGATGGTACGCCGTGTTGTATGCATCTTGGTGTGGCTGCTGGCCTTCTTT
GTGTCCCTGCCTGATACCTACTACCTGAAGACGGTCACATCTGCTTCCAACAATGAGACC
TACTGCAGGTCCTTCTACCCCGAGCACAGCATCAAGGAGTGGCTGATCGGCATGGAGCTG
GTCTCTGTCATCTTGGGCTTTGCTGTCCCCTTCACTATCATTGCGATCTTCTACTTCCTG
CTCGCTAGAGCCATGTCAGCATCAGGCGACCAGGAGAAGCACAGTAGCCGGAAGATCATC
TTCTCCTACGTGGTGGTCTTCCTGGTATGTTGGCTGCCGTACCATTTTGTGGTTCTGCTG
GACATCTTCTCCATCTTACACTACATCCCGTTTACCTGTCAGCTGGAGAATGTGCTCTTT
ACAGCGTTGCATGTCACCCAGTGCCTGTCCTTGGTGCACTGCTGTGTCAACCCCGTGCTC
TACAGCTTCATCAACCGCAACTACAGGTACGAGCTGATGAAGGCCTTCATCTTCAAGTAC
TCGGCCAAAACAGGTCTCACCAAGCTCATTGATGCCTCCAGAGTGTCAGAGACAGAGTAC
TCTGCCCTGGAACAGAACACCAAGTGATCCATCATTCTGCAGAGGTCGGGGGGACACGTG
CATGTTGCAAATGGGGCGGCTGGGTCCTGTGGTTTCTTCAAGAAAGCAATGTAGCTTTGG
GTCTGGTTGCTTGAGTGGTATGAAGAGGAGAAGGCATGTGACCATGCTTCCTGTCTCTCA
TTCTCCAGCCAAGATGGCTGCCGCCTGGATGCCCATCCTGACAGCTGGCAGCTGGCAGCT
GGCAGCTGGCAGCAGGCAGGGCTGTGCTGTGCTGTGCTGTGCTGCGCTGTGCTGTGCTGT
GCAGCCAGAGCTGCGTATCAAAGCCAGCACCAGGACAGGCTCTTATGGACATGTGTACAG
TAGAATCTTCTGTGTTTCTTCAAGTTTTTACTTGGTGACTTTTTGTATTTAAGTTTTAAG
ACTTTATTTTCTCACTATGGATGTACCTTATAAATGTATTTGAAAGCTAAATATATTTTA
AATATTGTATGGGAGGTGTAAGGCTGTTGTATTCAGACCATGTAGGCCTCAGATTAGCTG
GACTTGAGTTTTGACTAAGGATGACATTAATTGTTAGCTGATTTGAAATTATATATATAA
ATATAAAAATATATATAAATTTATGCCAGTCTCGGCTGAAAGGTTTTATTTACAATAGTT
TTATATCTGTGCAATGTTTAATGCTGGCACAGCATATGAAACAACAACTGCCCAGCAATG
CAGTTTGTTACATGAACCATATTGTAGAGTTACACTTCGGGCTGCAAACCCGTGAACAAG
GGAAACAGAGCGTTCTGTTGATTTGTAAGTTATTTTTTTAATAAAGATTTTGTTTCCTAA
AACCTCATGTGTGCTTTGGGTTTGAAAGCATGTTTGGGCTTTGGATGGCATGCATAGCAC
TAACACATGGAAAAACATGTCAGACACAGGCAAGAAGAAGATGTTCAGTGGGAGAGAACG
GCCAGAGAGCCCAACCATGGGACTGGGTGGATGGATCTGAGCAGGGTGGGTGCTATTCCT
TGGTTCCTGAAGGAACATTTTCAAAAACATTTGAGTTCAGGGGAGGATGAGCAGGTCAGA
GGTAGGTGCATTTCAATGGCTGTTGAGTGAAACTTGCTGTAAAAGTTGTGCTGCCCACTG
TCTACTCAGGAAATCATGTCCTTATCTTAACAAACATCTGCCTGCCGTCTTCCCCAGCCA
CATGTCCATCAGACCATCCTGCTGAGGGCATGAGGTTAGGTGTCAGCGAGCTGTGTATGC
TGTATGACTCTCCAAGCCCAAAGCACCTTCAGGCCCAGCACTCTAGAGTCAGAGGCAGGT
GGATCTCTGTGAGGTTGAGGCCAGGGCCAACCTGATCTACACAGTGAGTTCCAGGCTAGC
CAGGCCTGTGTAGTAAGTCTGTGTCTCAAAAAAAAAAAAAAAAGGCTTTGGATCCCTCCT
AAGGGAAAGCAGGGTGTAAGAAAGTTCCTGGCCTGTGCATTGATGTATGCTACGAAGAGT
TTGAAAGTGTCCTTTAGAAATGGGGGTTCCTACCCTCACTAATTCTCCATGGAGCTAAAG
GAACACCAGGCAGGAGCTCAGAGATAGGCTGGCTCCCCAAGCTGCCTTTACCTGTCTCAG
CTCTGAGGACAATCTGCTTGGGGGCTGCTAGCCCATGCACAGATAGATCAAAGCCAGGAG
CACTGATCTGGAGAGCCTGCAGCTGCCCTTCTATAGGAAAGCCCCTGTGCACATGGACTT
TCCCAGTCACAGCCAGTAGCCTTAGAGGTCCCAAGGGGCATGTTGACCATGTCAGCTGCA
GGGCACCAATATCCTGTAAAGGGCTTGATGCCTGATAGTTTTACCTAGGGCTGTAACTTG
TATTAATGCCTGCTACATCCTTTGATGTTTAAACAACCGGCCTTAATCCAAAGAACATTT
TGCTTGAATAGCAATAATACACACCATGAGATAATAGTATAACAATAGGCAAATTTACTG
ATGGGGGTGGGGAGATAAGGAAAAATGGCCAGGCAAAGTCAGGGAAAATTCCAACCTGGT
GTGGGTCGCTGACAATGAGCAGGGACCTCATGTCAACTCTGGGGTTTCAAGGGGTTCAAA
TGAGCAGAAACCCTCCCCCAACAGTAAATTCAAGGGGTAGGTGGAATGGGAGCAGGAGAG
GTCTGTAGCTCCACCCTGTATTCAGTGGAAATACTCAACATAACTCACCTCTAGCTTTGA
GCATCTGAAGGCTCGGTTGACCACAGAGGACCTTGTGCCTTGCCTAGAACACTGGCTAAG
TCATAGGTGGCTGTACCTTGCTGGGGTGGGGAGGGGTCCTGGATAGTATTCTGTCCATGC
TGATGCCTGATAAACCCTTTCTGCCTGGTTCACAGGCAGGTCCCCTGTGTTAGCCTTAGC
CCAGTA
>RGIAF0035 Genomic segment corresponding to mRNA: NM_007745 Mus musculus cortistatin (Cort), mRNA.
TCAGGAAGTGACTGTGACCTATACAAAGAAAGCATCCCTTACACTTGGCCAGTCTATCGA
CGTGCATGTCTACATTTTCAAAAATGGTATCTATGACGGGGAGAGGGAGATGCACGTGTG
TGCTACAGCGGGAGTGTGGGTCAGAGGTCAAGTTTGTTAGGAACCGGTGTGTTCTTCCGT
TTTACCATTATCTGGGGGCCAGAGTGGAGCTGCAGGTTACCAGGGTTGCATCGCAACTGC
TGTGCTCAGTGAACCATCTTCCTGGCCTCGTTTCTTTCTATCTTTTTTTTTTTTTTTTTT
AAAGAAATGTGCAAACTGCTGACCTGGGCATCTTGGAAAGCCCTAGACCAGGAACTCTGC
AAGTGTGCATGTCACTGAGAGGCCCAGGACAGCGTCCGTGGCACTGAGATGCAGAAGGCC
TTTGGTCCCGTCTCTCTTCTGCATCCGCATCTATACTTGAGCGAGTCAAAGGTCTAGCCT
GGGGCAGAGGGCAGTCTGGGACATGCTCTTGGTTCATCCTTCCTTGCGACCTGGTGAACA
CTGGGGCCATCCTGTGACCCTGGGTCTTCTCTGTACCTGGTTACTTCTGCTCGTAGCCGA
TTCAGACATGCCTGCTTTTAGCTCCGGGGATGGACGGAACCGTGGTAGGCACGTGCTGGG
CTGAGCTGAGCTGCGTCCCAGCCTGCAGTCTTGCTTCTCCTGGGTAAGACCCCACATCTT
CAGCTCTTTACCCAGGCCTGATTTCATATTCTGTTAAATCACCCGGCTTTGTTCTGATGG
CTTCCTGCTTGCCACAGGCACAATCACAAGGAAGCAGAACTCCCAGAGCAAGCGCGCATG
TGTTCTAAAATAAGAGCAGATTCACTCCAAACACAGGAAAAGTCCCGAGTCTTTAATTAA
GGGGCTAAATCCAACCCCACAAATGTTTCTTTCTGTGAGAGCTGATTGCTCCGGCTTGTG
CGTCACCGCGTGAGTGTGGAGAGGCGTGTAGGTTTTCAATGAACGAGTGCAGACCCCCAA
GCAGGTGGTGCTAGAGCTTAAAACACCACAGAAGAGACCCTCGTCCACCAAGCACAGACC
TCAGCACGTCCGAGGATGATGGGTGGCCGAGGCACAGGAGGCAAGTGGCCCTCAGCCTTC
GGGCTGCTGCTGCTCTGGGGGGTCGCAGCCTCCGCCCTTCCCCTGGAGAGTGGCCCTACT
GGCCAGGACAGTGTGGTGAGTGCACCTGCTCAGTTTGTCTCTGTAATTCTGACCACTCAG
TCCTGCATGATGTGTTCTGTGTTGTGGTGTGTGTGTGTCCCTAGGATTTTACAACGCCCC
ATTCAGACCCCTGGTCCCTGTTTGCCCTCAGTTCTCCTAGCCTGGGTCTGTCAGGGACTC
CTCTCTGCTGGTGTCTGCTTTGGAGACAGGGATTGCTTCCAGCTGTCACAGCGCTCCACC
GTCTTCTCTGCCGTGAGACCAGTCACACGGACTTCCAGAGCCTTAATTTATATACACAGC
TATACTCTCACTCGCTCAAATAATTCCTGCCCTCTTGTTCTCCATGGTGTAAATTTTATA
ATTTCATCAAATGATTTACTTTCTCTTTTTTCCATTTTTGAAAAAGTTCCAAGAAAGAGT
CCATAAAGTTGACCATTAAAAGTGGATTTTTCTTTGAGATCACCAGATGAGTTTCAGATG
GGTCGTTTATCATCAGAGTACTCCTAGAAACTTCCTGAGGAGTTTGAAAGAAGGCCCAGA
CTTAGCGACTCAGTCTGTTCTGATTTCTGAACATCCAGGAGGATGTGTGGAGGTGGGAGA
GCCTGTGGACCCAGGGCCTCTCAGCTGGCAGCCATTTTGACAGCTTTCCTAGTCTCAGAG
CTGAGGACCTCAGCACAGATTATAAGGTAGAAGTTAAAGCACTTTATTTGTTTTCAAGAT
AAGGCCTCACTGTGTGTAGCCCAGGCTAGCCCAAGCTCACAGTACTCTATCTGCTGTTGC
CTCCTGACTGCCGAGTCCAAAGGTCTCTGCTACCATGCTTGAAAAAAATCAGCATTTTTA
TTTATTTATTTATTTATTATTATTGGACTGGTCTGTTTTTCTCCACTGAGCAGTTTCTCT
AGAGTCCGTCTCACTCTGACTTTGAGGGAGTGTGGTTTGTTAAGGAACAGTTTGCTCTCT
GTGGGGGGTGGGGGTGGGGGGGCATATCCGAAGGCTGAGTGAGTCCCAGTGAGTGAGTGG
TGAGTGGTTGCTTTTCTCTCCTTTGTTATCTGCTTCTCTAAAACACAGCAGGAAGCCACC
GAGGGGAGGAGCGGCCTTCTGACTTTCCTTGCCTGGTGGCACGAGTGGGCTTCCCAAGCC
AGCTCCAGCACCCCCGTCGGAGGGGGTACCCCCGGGCTGTCCAAGAGCCAGGAAAGGCCA
CCCCCCCAACAGCCCCCACACCTGGATAAAAAGCCCTGCAAGAACTTCTTCTGGAAAACC
TTCTCCTCGTGCAAGTAACCCCACCCTGGGCATAGCACCCTGGCCACCCTGTGAGATGCC
AACGAGACCTGAATAAAGACTGTCAATCAGCGGGGAGCTTTCTTCTTATGTCAGCTTTGC
CTCCCCTGCCCTGTGAGAATCATTGGTTTCAGTAATGCTCGCTACCGACAACAGGTCAAC
TAAGGGATTGGAGATTCAGTGACCCCCTCCAAATAAAATGGTGGTGGCTCTTGCTCCAAT
CAGCAGAACCATTGGGCTTCCGTCCCCTTCCTGGTGCTGGGAGGTGAGGGTTATGTCTTC
TCTTGGTCGACATGCACGTGCGCGCATTTGTGTGTGTGTGTTTGAGTGTGTGTTTGAGAA
AAGGTCTGTCTAAGCTCAGGCTGGCCTTGAACTCCTATGTAGTTATGAGTGACCTTAAAA
TGATTTTCCTGCCTCTACCTCAAGTGTGGGGAATATGTCCAGTTCAAGGCTGTATATTTA
AGAGTTCAAAACAGAGTTTATTCTTAGCTTTTGGAGGTAGGGTCTTACATGTAGCCCAGT
TGGTCCTGAACTCCCAGCCTGTCTTGGTCTCTTGAGTGCTGGATACAGCCATGTACCACC
ACATCCAGCCCACTTCAGTCCAGCATGAAAAGTCTCTTCTGGCCCGAGGGTGGCAGAGCG
CGTGCCCTGGGTCTGGATTTGATCCTCGGCAGGCACTGTGAACTTCACAAGCAAGCTAGC
AACACTGTGTGGTGATTATTCCTCATATTTTAGCTAAAACTAATTTTAAAACTAATGTTA
TGCTATTAAGCTGACACCATGCTGACATGCTTATAAAAGTTATAGACAAATTCGTTACAC
AGCTGTTTTAATTAGTAATATGAATTTGTTAGTTCTTCCCATTGATTTTACTTGGTGAGG
AAAGAGGTCTCCTGACAGAAGTTTCCCACCGGGCAGTGTGGCTCCCTTGCACCCTGTCCT
CCATTCCACTTGCTTTAGAGACAGGGAGTCATTGTTTAGCGTTGTCTGGCCTGCATCTTT
GTGTGCAGACTAGTCTAGCCTCTGATTCAAATTGATCCATCTATCTCTTCCTCTCTGTGC
CAGGTGGGCCT
>RGIAF0036 Genomic segment corresponding to mRNA: NM_007759 Mus musculus cellular retinoic acid binding protein II (Crabp2), mRNA.
TGTTTCTGGCTTTGGGTTACCCGCGTGCCTCCGAGGCCGCTCCTGTCCTTTCTGCTGTCT
CGCTGTCTTTCCACTAGGGTTTCACCCACGTAAAAATCAGCCTCGGAGAGGCTGATTCAC
CGCACTTTCAGCTCTAGATAGGGACGTCTCAGACCCACCCCCTCCCCACACAGTCAGCCT
TCCCCCAACCCCGGAGGCAACGCGGCAAGCCGCGGGGTGGGGGTGGGGGGTGGTGGGGGG
CGCTTGGCGTCTTTCTCCCCCTCCTTGTGGCCCAGGGGGCCCAGGGAAGCGTAGCCACCG
AGAAAGCGCCTTAATAAAAGAGTCGTGTCAAGTGATTGGCTGTGACCTCTGCCCTTCTAG
CCTCGAGCCGGGGGCTCCTGCTTAACCCTTCATTGTCCGTCCAGGGCTTGGAGAGGAATG
AATGAGTTGCCTTGTGCTCACTTCAGGCGTCCCCAGGCACTACTTGAACCCAGAGCTGAG
TCAAGGGGTGGAGGACAGAGCAGCACCTCCCTGTCACCCAAAAGAACGCTTGAATTCCGA
GCTGTTTCATTGAGTCCATTTCGACTGCCGGTTGCCGGGGGGGGGGGGGGGGGACAATTC
TTGCGCTAGTGGGGTCTCCGGATGCCTGGAGCTGAGCTGTCCAGAGCACCAAATCTGGTA
GAGAACTACTAGGGAACTGGTGAAACGGGACCTGTGTTCGCCCTGCAGGCCGAGAGAGCA
TCCGTGACCCAGGCGAGAGCCGTGCCCTGTTCTTGCCAGAGGCACAAACCCCGTTCTTGC
CTTCTGACGCTTCTCGGTCCGCCTACTGATGCGGGAGAAGGGTATCTTGGCTCTTGGAGA
ACCCTGGACCCACCCACATTTCTAGAAACAGGAGGGATTCCGGAAAGGATGGGGGTGAAG
TGGTCACAGAGCAGGGCCCCCAGGTGGTGTGGAAGGCGGGGCGGGGGCGGGGCCGCCTCA
TGCACCAGCTGGGTATAAAAGCCTAGAGCTCTGGCGCCCAGCGGCTGTGCAATTGTCCTC
CACGCGGCTTGGTCCCCAGGTGGAAGGATCTGTTCTGCAAAGGAGACAGCAAAGTATCTT
TAGCCTAAAGGACTCAGCGTCCAGTGTTCTAGTTGAAGATCTAAAGAGAAAGCCACCTTG
CTGCCACTATGCCTAACTTTTCTGGCAACTGGAAGATCATCCGATCGGAAAACTTTGAGG
AAATGCTAAAAGCTCTGGGTAAGGAGGTTTTCGTGAGTTGGGAAGGGAGGACAAGAAGGG
CGCTGGGGTCTTTAGAGCAGAGGCCGAATAAACGGAAGGGGGCCGAATCAGGGAATGTAC
CTGGGAGCCTGCATCCTAGGAAAGGGGCGTGCCGGATACCCTGGGTCCTGGGGCACCAGG
CCCAAGACTCTTAAATCCTACTTTCTGAGGCTGGGCGCCCACCAGTGCCAGCTTCAACGG
TGACTCAGAGCCTGTGAAGCAAGTAGAAACCAGAAGCACGAGGTTAGTCTCAGGAGGGGT
TGGCTAGCCTCGGCGCCTGGACCTGCTGACCAGGGCACCTGGCTCTGAGCTTTAAGAATC
CAGAATCCAGGCAGGGAGCCCCTAGGAGACATTCCAAGATCTTTCCGCGTACCCTAACAG
TAACCCAATCCAGGCGACAGGTCCATTATCCTCAACACTTGGCTCCGCCCACCAGGTGGT
CCACCACTTCAGCTCCCCGACCCTCCCCCACACCTTGCACTTCCCACTCCATACTCCCCA
CCCCACCCCACCGNNNNNNNNNNNNNNNNNNNNNNNNNNNNNNNNNNNNNNNNNNNNNNN
NNNNNNNNNNNNNNNNNNNNNNNNNNNNNNNNNNNNNNNNNNNNNNNNNNNNNTTCTACA
GCAACCGGCTCCCAAGCCCTAAAATCGCTCTGGACAATTACCACTTTCTTAGATTTCAAC
AAATGTCCTCGTGTGAAACACCAATCCCCATTTCCGAAAGTCTAGGATTGCCTCCCTCCT
CGCCACAGACCAGCTGCACCCTGCGCAACTGGGCTGTTAGCCAAGGGTGGGAACACAGGA
ACCACCCAGACTTTCCCTACCCACCTTCTACTACCCTCTAGGATGCGACTGAGCTAGAAG
GTATAGGAAAGGAGAGACATCTGCGGAGAGATGCAGTTAACCGCCCCAGGGAGTGGAAAC
TACCCCAGAGCCTAAGGGTCAGCATGCCTTCCATTTCTGCACTGGAGAGGAGCCCTGTGG
TGGGGAGCAGGGGATACCCTTGAGGAGCTAGGGACTGTATAAGAGTGAGTCTGGAGCTAA
AAAGAATGTTGCGAGGGCAGTAGGGCCTCTGTTCTCATCTTTCCTCGCTGTTCATTCTCT
TTGTGTCAGCTAACCGCAATGATCCTTAGAGTCATACCCAGTTTTCTTGCTCCGCCCTTG
CGAAATTAAAGATCAGAGAATAGAAATTTTCAGAAAAATCTATTGCTGTCTCCTCCCTCA
TTCGCTCTAAATTCTGGCCCCTCTCTGCAGTGGATGTGGGAGCCTGGCATCACCCCCACC
CCCACCCCGGGTTCCAGCTGCAGAGAAAGGCCCAATCCTACAGTCTGCCTTCAGAATGTT
TGTCCTCCCCGCAGGGTCTCTCTGAGCCACGCGACTTGCTAGGGGGTAGATTGCAAACAG
ACCCGTTGTTACACAAACTGCCTGTGTCAGCCAAGGTCAGCTGAGCCAGGACCCCAGCTC
TGCAGACTGAGGGAGGCGGGGTTCTCCTTAACACAGCCTCCAGAGACGCCACAGGGTCTG
CGTTCAGGGTCCATGTTGTGGGAGAGTTCAGGGCTCATCATGATAATCAGGGCAAACACA
GCAGGTCTTTCGGTTAGGACTGGGTGAGTCCACTTTGGGGCTAAATGAAGTGTCAGTTTT
CTTCTCAGGAACCCAGAGCTATGGAATGCATGAGTATTTGTGTGTATATATGGGGGTGGC
GGGGAGGGGGGTTGCACGGTGGCAGTGGCTTGTCCCCTGTAGCACCTTGAAGGGCCAGTT
CTTCACCTCATCAGGCTTGGAAAGGTGGGGGTGGATCCTCCTGTTGGTGGCAGAGGGTTG
CTCTCCTTCATTTACAGAGCCCTCTGTAAATGAAATGGGGGCAGGGAAGGGAAAGTATAT
GAATGAGGACACAGAGACTCTAAATACACAGAAGCTGAGCTGGATGGCCCTTGGATGATT
CTTGGAGCTAGGGACATCAGAGGGGAGGCAAAACACTCCCATCTCTTCCCCTTCCCTTCC
CTTCTTTCTTTCTTCCTTTCTTTCTCTCTTTCTTTCTTTCTTCTTTTTCCTTTTTTCTTT
TTTTTGGTTTTTCGACACAGGGTTTCTCTGTATAGTCCTGGCTGTCCTGGAACTCACTCT
GTAGACCAGGCTGGCCTCGAACTCAGAAATCCGCCTGCCTCTGCCTCCCAAGTGCTGAGA
TTAAAGGCGTGTGCCACCATGCCCAGCTCCCTTCCCTCCTTTCAAGACAGCAGAATTTTC
CTTTGAAAGAGACCTGGAAATATTACAGAGAGCAGTCTGGCACAGGAAACTTTGTCCAAA
CCTAGTTTCGTTTGGCTTTTCTTTTTTTATTTGCATATATTACCTGCATGTAATAATGGG
TTTCACTATGTTCTGGCTTGTTTTTTGTTTTTCTCATGGTTTTTTGAGTCAGGGTTTCTC
TGTGTAGTTCTGGCTGTTCTGGAATGCACTCTATAGAGCAGGTTGGTGAGTTTGAACTCA
GAGATCCATCCCCCCTGCCTCTGCCTCCCAAAAAAGGGTGTACACCACCATGCCCTGCTA
TGTTGCGGCTCTTTCATCCATTGTACTTGCTTTTATTTAAAAAAAAAAGTTTCTAGAAAC
TATGAATGTGCACTTGGCCTTGTGTGTCCCCCATTCTTACTGTGGAGCCATGGGACAATT
AGAAGAAGCTGCTGTTTCCTTTTGGCAGTTGAGGAATCTGAAGCCAGAGCCGCTTAAGCT
CAGGGTCACCCAGTTTTCCTCTGTATCCTCCTCGGCTGAGAATCTGCTCCTTGGGTTTGA
GAGGGGCAGGGGTTGTGCAAATAAAGAGACCTAAGAGTACAAGGTAGGTAACTGGGGCAG
AGAGGGAAGCAACCTGCTTGCCTGGTCTACCCTGCAAGTGGGCATGGGGAATTTAGTAAC
GGCCAGCCTACCTCACAGTCTCAAACCCAGTGGTGAGAGGCCAGAGTGAGGGAAACTGAA
CGCACCAGGTAGTCCGTGGGGGAAGCTGACCCTAAGGGTGCTAGGAATGTGTTGCTGGAA
TTTGGGGAGTCCTGCCCACCTACTGACTCAACAAGGTGGGGTCATATAGCCTGCCTCACC
TGGATCCCTCTCTTTCCTCTTTCAATTTATAGCCTCTTTCCTTATTATCACCCCACCCCT
ACACTCCCCCCACACACACACACACCAACACACACACAAGGCCATCAAGATGGGGCTGCT
CCAGCTGTCTCATGGCAGCCGGTGCCGGAGCTATCTGTCCTCTCTCCCCGCAGGGGTGAA
CATGATGATGAGGAAGATCGCTGTGGCTGCAGCCTCCAAGCCAGCAGTCGAGATCAAACA
GGAGAATGACACTTTCTACATCAAAACCTCCACCACTGTGCGAACCACGGAGATTAACTT
CAAGATCGGGGAGGAATTTGAGGAGCAGACCGTGGATGGGAGACCCTGTAAGGTGAGGGA
CAGGGAGGGCCCCCTCCGCGTCACAGCACCTACTTGCCACGTCTAGCTTCCCTAGACTCT
TTGCTCTCATGAAGGAGTCCCTAAGGAGTGCAGGGTGCTGGAAAGGGGTCTGCCTCTGCT
CCCTTTCGCTTGCACAGGCCCTTACTGTGAGCTCTTTGGTCTCTGGTCTCTTGCAGAGTT
TGGTGAAATGGGAGAGTGGAAACAAAATGGTGTGCGAGCAGAGGCTTCTGAAGGGGGAGG
GCCCCAAGACCTCCTGGAGCCGAGAACTGACCAATGATGGAGAGCTGATCCTGGTGAGCC
CTGCCCCCTCCCCTCCCCTGGAAGAACCCCTGCTGCCTTCTGCGTTCTCTGCGGGGCTCC
AAGCTCCTGCAGATTTAAGAGCAGCTGTGGCCACACCACCCCTCAACCTCCCGATGGGGG
CTGTTTGAAAATGCTAACCCTTTTGGGTGCAACAAAGATGTGCCTAGAGGAGCCCAGAGT
TTTCCAGCAGACTCTCCCTGACTGCCTATGGACTCCAGGAGGAAGTGGGTTTCTGTTTGA
TCCCCAGCAATGATGCCCCGGCATCCTTGCATCTGTTCTTGCCTGTTTGGGCTTGGAAGT
AAAAACAGTCGACCTCCCATCCCCTCCCTCCTTTAAAACAAAGGCGCCCGGGTACTTCAC
CAGCTAACTACCTCTATCCTTACAGACAATGACAGCAGATGACGTTGTGTGCACCAGGGT
CTACGTCCGAGAGTGAGTGCCTACGGGTCCAAGAACTGCCTGAGACGACTTCCGTGCCCG
CTACAGGACACAAACCTCCCTCCCACGTCCATCTTACAAACTAGCTCTCCCCTTACTCCT
GAGGGTTACTGCTTCCTCCAAGGCCTTTTGTTCTTTGCCTTCTCTAAGCCAGAGAGGGGC
AGAAGCTCAGAACCCTCCCACCGCCATTTGCCCCTCCCAGGTCAGCAGTCCCAGCTCCAC
ACCAGGGTCCTTCCTGGAAGAGACTGTCTCTCTGGCCTCTACTCCTTATCCTTGTAGTCT
GTGTGATTTAGAATATTTATTGGTTAATTTTATTAAAATGTTTTAAAATGTAAAATCCTT
CTGTGGCTCCCTGAGCAGTGGTAGTCAATGGCCCGTTTAGCCTTTTCTGAAGTGTAATGG
GAGAGGTCTCTGTCCCAGCAGGTCAGCTGACCTGTGCCTTACCTGCCTGCCATGAGTATC
TCCTCTATTCCCTTCCCCAGCCCTGGGGCCCCAATCAGAGTGTTGGGTTCTAGAGCTGAC
TCCCACTCTCTCCACCTGTTTTCCCTATGGTGACACTGGTCTGTCACAAGGTTCAGGATA
AGCTCATTAGCACCCACAGGCTGACCTTGCTCCTGCCTAGGTCTCTCAGGGAAAGGTCTC
CTGCCTTGTCTCTGCCACTCTTTCTTCCCCACCTCTGGGCCTTTCACATGCCTTTTCTGC
TCCTGGCTTCCCATCTCTCAGGCTCCTTAGAGGAGCTCCTGAGCCTATAGAGTCGACATT
GAGCTGTTCCAGGTGTGACCACAGGCAGGTTACCAAGCATCTTTGTGCCTGTTTTTTCTT
TTTAAAGCACAGCACTGGTTTTGTTTTGTTTTGTTTTTCATTTAAAATTTTTTTATTTTA
TTATTTCCTGTGTATGAGTGTCTTGCCTGCATGGATGTCTGTGTACCACATGCGTGCCTC
GGGAGGTGGGGAGCCTCCATGTGGGTGCTAGGAATCGAACCTGGGTCCTTTGCAAGAAGG
ACACATGCTTTTAAAACCACTTGGCCAACTCTCCAGCCCCTAACACTTTTGTTTGTTTGT
TTGTTTGTTTGTTTGTTTGTTTGTTGTTTTGGAGACAGGGTTTCTCTGTGTAGCCCTGGC
TGTCCTGGAACTGGAGAGGCTGACCTCCAACTCAGAAATCCTCCTACCTCTCTCTACCTC
CCAAGTGCTGGGATTAAAGGTGTGTGGTACCATTACTGCCCACAAAACTGTTTTAAAGCT
TGATGGCTTATACCTTTAATCCCAGCACTTGGGAGGCTGAAGCAGTGAGTGAGTTTGAAG
CCTGCCTGAGCACAGTGTGACTGGTCTCAGA
>RGIAF0038 Genomic segment corresponding to mRNA: NM_007786 Mus musculus casein kappa (Csnk), mRNA.
TAAGACGTGTAATGGTTCCCAGAAACAGGCAGGAATACATAAAAATTATACAATGCTGAC
ATTATTTCTGCTCTGCATTCTGGCTGCTCTGCAGGGATTCCAGTAAATACCTCTGATGAG
GTTTTCACAAAGCAAAGTCATTGTTAGCATTACCCTGGGGTGGGGGGAGGGACAGGTAAA
GCAGGATATCATTTAGGCAAAATACATGTTTGGCTTCATTTTACTAAAATTTTTACAGCA
TTGGCAGTTTTGCAATCCATGCGCTAAATCAGAATGATCTGACTCTAAAATAGAACAATG
ATTCCTAACTCAGTTACTTAATATTGGGCATCCAAAATGGGACACTTTAGGGGTTCATTA
AAACAGCATGTGTTCAATGTTTGAACAATTGAGGAATACACGCTGAAGCAAAAACGCAAA
TGCTCAGCCTTCACAGCAAAGAAAATGTTTCATGCATGAATTTAACTTACAAAACGCACA
CATAATTAAGACTGCTGATTTTTATTTTTAAAATAAGTAGTTGTACATTTGGAAGAACAA
TGACCAACATGGACCATACTAAATATAAAGTCCCTTGAAGACATAGTTCTTCAAGTAAAA
ACACTTAAAATGTGAAAAATAATTGTGGCTATTGGGTTTTAATTTTATTTTAGCAATAAC
TTTAGTTTCAACTAGATGAAATGATAGAGGTTAAGAATGCAATTAGTACATTTGTATACA
TTTTCCTATATTTTTAGAAAGCACAGGACATTCATTCTTTAAGGAGTTTGGTTGTTTTCC
CTGCATGCTTATGACTCACATCTGTTTCCGGCCTGCTGTGTGCTGACTAAGACTGACCTG
CAGGTGACCCTGGTGACCTCAAATCTTGCCTTTCTGTCATCATCCTATTGGGTGAAAAGT
AGGAGGGAAATGAGATCTGACTACCGGTACTAATACCCTGTAATTAGTCTCCGTTATTTA
TCTTGGGTCTTCTCTGCAGCTAAGAGGCCGGGCAAACCCTACTGCCAAGCAAGAATTGAC
TCCAAATAAAGGTAACTAACCATCTGCCCAGGGCAGTGATGATGTAGAGTAGCTACTTCG
GAAACCATCAAGGTTATTTTGGAATCACATTTCCTTTAACTATGCTTTGTCTTAAAGTCT
AGGTTTGATACTGTCAAATTATATGAGACATTGTTAACTATAATATTTATAGTAAGCCTA
CTACTGCTATAAAAAGAGAGGGTTAATTTTTCAGAAAGATAGAACTATAATACTCAAAAT
AGTCCAATAATTATCTTCAAATCTTATCTCTACCTAAAACTCATAATTCCTTTTATTATA
GTGTAATTACATATCATATCATATCTTATTATATTATATTATAACATGCCTTTCAAAGCT
AATTTAATTCATATTTTCAAAAATCATGTCTCCTTAGAAAGTGACAGCAACAAACACAAG
CATATACCACTATGTATCTGCTATAAAGTAAAATCTTAGCTTTCTACTGAAAAGGAGTTC
TTATCATTTAATGTTAATATATATAATGTTACATATGTTTATATGTGTTATATATTATGC
AATGTGATATCTATAATGAAGTGTTAATGTAAAAATAAAATAAATATTAAAATATATTCT
TTAATTATTGAAGAGGAGTCTGTGATTAAAACAAAGAAATATTATTTTTCAGGTAATGAT
TTGAAAAGGTAATTAGAAAATAATGGATTTAACAAGGAATTCTATCCTCTCAAGAAAATA
TTTTGCATAGGTTTTACAAACTTGATTACACATGAGGTATTAGAAATTCAGTGATTTTTT
TTTAAGAGGTGGTTCTGGAGTCAGTTTAGCAAACAGCCTTTCTCATCATCAGAGACTCAC
ATCAGGAAAGATAAATGGGCTTGATATTCTTTCCTTTTTCCTCCTGCAGGGTAGGGTCAT
ATAGGTGTTGATTCTGTGATACTTATAAAGCTTATTTTTCCATAGCTCATGTTTACACAA
GTGTATCAGAAACAATAGCTTCAGTAAAATACAGTATTCTCACCACAAATACAATATATG
CTAACATATTAGAAGTTTTAAGTGTTGTGTTATTACCTAAGAACTATTAAAATTAAATGA
GGAGAGGACTTTGTTAGGAAAAGACTAGCTGGTGTGTTTAACTTGCTCAAATATGTTTAA
ATTGCCATGTCTATACTGCATTAAAGCAGCGAAATCAGTCATATCATGTATATTACTGGA
AAAGTAAACTTACATTGTGACAAACATTGCCTCCAATGAGTTCCTGTGATATATTGATTA
AGGGCCACAGACATGACCCAGTTTGAGGTCCTGTAACAAATGTAAAGCCTAGAAGGAGGA
AATTATTTCCCAATTGTTACACTGTCACAGGAGATTCCGGGTTCAAACCCTTGTCTTCTC
ACACTGCGTGATTTTCAGTTCATGGAGCCACGCCTTGGTCTGTAGCACAGAACACCAAAA
TCTTTACATTTTGGGTTCTAAACTTGCTAATTTTCTCTCCCTCAGACAGCACATCAGTTA
GAACATCTATGATGTTCTCTAGCTTGGTGCAGATTACAAATCCCTTATCCAGAAGCCCCT
GCAGTTTGCTGCCAAGCCCTGGCTGCACCCCCATATTCTCAGCATTTGGCAAAGCTCTTA
ATCCCAGTAGATTGGATCAAATGAATAGATGATTATGTCTTAGTGATACTTTCATAGTCA
AAAATTAACTTTAAACTAATTTTTACTTCAAGTTCAGTGTTTCTTTTATTTTGAGAAAAG
AGATTTACTGCACTGGCTAAATCTGCAGATAAATTCAGTTTCCCCCACCTCTCCCAAGGA
AAACATTATATGCAATCACTTCTAACTTGTTAACCAAAGAATCTTAATTTAATTTTTTAA
TTTATTTTAGGTGTTCTTCATATAATTTTAAATTTTATTTTTAGGTGCAATGATGAGGAA
TTTTATCGTAGTTGTGAATATTCTGGCATTAACTCTGCCCTTTTTGGTGAGTCAATTTCA
TTTAAATTGTATTGGTAAGATGTTAAATACATTTTATTTAAGAATTCTAGTTATATGTAT
ATCAAAATACAGGTTGTTCAAGGAGCACCACAGCTGGTTACTAGTTTGACTACTTATAAG
AATAAATAATCTTTTTTAGATATTCATTTAGTTAGCATAATACATACTTTATCACACAGA
GAAAGCCTTTCAAATTCCTATACTCTAGGAATTTATTTTTAAGTTACAAAATTCAGCCTG
ATCTGGCATCAGTGAGAGAAGATGCACCGAACCCTGGAGATACTTAAGGCCCCAGGGAAT
TAGGAGACCTGGCAGGGGTGGGGCCTTCCTCTTGGAGACAGTGGGGAGGAGGAATGGGAT
GAGGAACTATGGGAGGGTAGACCAGGAGGCGGGCAACAACTAGACTGTAAAAAAACATAA
AAGTAATAATAAAAGAAGAAAGAAAATACTGTAAATACAATTCATAAACATTAAGTATAG
GAATCCTAGTCTAAGATCAGAAATCCTTCTGATGAAATTTCTATTACGCCTGTGCTCCTG
TTTCCTTAAGGAATTAAATATTTAAAGACTTTAAATAATTATTTAAATGTTTCTCATGAT
TTCTTTTTCCATAACTCCTTAGGCTGCAGAGATACAAAACCCAGATTCAAACGTAAGTTG
ATATTGTCTCTGTTAGAGACATGAACTCCAACCACAATATTCGGAAAAACTCAATTATAT
CAAAAGGCCTCTTGTCTTAAAGCTAAATAAATATTTAAACATTTCAACAAGTTTAAGAGA
CCTGTTGGCTTTTTTAGTATTCAAATCCCTATCTTTTGTGACACTTTTCATCCTGTGTGG
GCTAGCCAACTCCTTACCAGGTTCCCAGGTATTCATGTCCATAGATAGTCCTATGTCCAT
AATTAGTTCCAGAATTATATTTTATGTTTAAAAGTTAAACATGTGAAAGACTCTGCCTCT
TTTAAGCTAGTATTCATTGTCCTTCAGGCTTTTTGTATGCTTTGTTTTCATGCTCATTCT
GAAATTCCAGGAACTTCCTCTCTCAGCAGCAAAATAAAACATAAATTTAAAAAAGGAGTC
AATCTAGAGAGTAGTGTGTTCTCTCTTGCCATTGAAATTATAAAATTTTGGAGTGCTGAG
CACTTGTTTAATTTTTAAACGTAAACAGGTGTCTATGAGACAATCCTTTAGAGTAAATTC
TTAGGGTCAAAATTACCTTTAAAAATTACAATGATTTTTATATCTAGTTACTTACATTTA
CTTCCTGACATTATACTTTATTGTAGTCAGCTGCATGTTAAGAACTTGGGTTTTCTCTTT
GAGTAATAGGAAGAAATTTTAAGTCATAAAATGAATCCCTCCCTGCTCTATGAGCCTACT
TTATAACAAACTTTCCTTGTTATTTTATTAAGAATTTTAATTAGCCTAGAGTGGTGGCAC
ACACCTTTAATTCCAGCACTTGGGAGGCGGAGGCAGGTGAATTTCTGAGTTCGAGGCCAG
CCTGGTCTACAGAGTGAGTTCCAGGACAGCCAGGGTTACACAGAGAAACCCTGTCTCAAA
AAATAAAAACAAACAAACAAAAAAACACAACAACAACAAAAAAAAAACAAAAAAAGAATT
TTAATTAGTAAGTATCAATTATACATAATAATGTAGATCATGATGGCCTTGGTATATCCA
AATGAGTTTATGCACATCATGTGTGTTTGTGTATAACAGGGTAAAGTTCTCTATTGGACT
TTTCTAGGTGCTGTAATTAAATATGTAATGTCAGGTAATTACTTTTCATATATGCCACAT
TTCCATATGAGGAAGCACATTTTACATTATTAATGACCTAATTTCTTCAAAACAAACAAA
TATTAGTTCTATGTTGCTACAAGTAATGTTACACAAGATGAAAATCATAAATGAAATGTG
TATATCCAAATCTGATTAAATAATGATGCAGGATTCCATACTTTCAATACTTCATTTGCT
CAACACAATACACTGCATTATTTCAAAAGCTGCTGAAGTTGTTTTGTATCTTGACCAACA
ATCAGAACCTTTCTGTGTAACCTTCTCTTTCTGCAGTGCCGTGGTGAGAAGAATGACATA
GTGTACGATGAGCAAAGAGTCCTGTACACACCAGTCCGCTCCGTCCTGAACTTCAATCAA
TATGAACCTAATTACTACCACTACAGGCCATCTTTGCCTGCTACTGCTAGCCCATACATG
TACTACCCACTTGTTGTTAGACTACTTCTGCTTAGGTCTCCAGCCCCAATCTCCAAATGG
CAATCAATGCCAAATTTCCCCCAGTCTGCTGGAGTACCTTATGCCATTCCAAACCCATCC
TTTCTTGCCATGCCTACAAATGAAAATCAGGATAACACCGCCATTCCAACCATCGACCCC
ATTACTCCCATTGTGTCCACACCAGTTCCTACCATGGAGTCAATAGTAAATACTGTGGCC
AATCCTGAAGCTTCCACAGTGTCTATCAATACCCCTGAGACTACTACAGTCCCAGTGTCC
TCAACTGCAGCATAAAACACTAAGGAAACATTGAAAAAGACAATAAAGGTAAGTAGCAAA
AGTAAAATGAACAATCTGGGTAAAAAGCATGGACAAATTCACACAATCACAAGTTCTAAA
CTAGTAAAAGTGATAGATAAATCATGTTAAGGAAACAGGAAAAAACAGTTACGTAGAATT
GTAACTAGGGATAAATATAGTATTAGCAAATAAGTTTTTGTTTCAATAAGAAATGAAAAT
AATCTGTTTTTACAAAATGAAGAAAATTTGAGCTTTTATCAAACATTTTCCTAAAGATTA
AAATTCTTCTTTAATCTATTAGTTTTATTTCATCTGTGCTTATACAAGCAGTTAAGTAAA
ATACTTTGTATATTCTCTTGTTTTGGGTCTAAAATTACCAAAATAACATTTCTTCAATCA
GGTTGTATACTGGAGTCACATGTAGTAGTGGACCTATAATCCTAGATGCTAGAGGATTGA
GGCAGGAAGATCTTAAGTTCAAGGCCAGCCAAATCTACATGGAGACTAGGACAACCTCAG
AAACTTAGAGAGACTTTGTTTCAAAATTAAAAATTGAAAAGAGGGGGAGGGTTGAGAATA
TAATTAAGTATAAAGTTGTTGCCTAACATGCATGAGGCCCTAGTTATAATAGAAAGAAAG
AAAGAAAGAAAGAAAGAAAGAAAGAAAGAAAGAAAGAAAGAAAGAAAGAAAGGAAGGAAG
GAAGGAAGGAAGGAAGGAAGGAAGGAAGGAAGGAAGGAAGAAAGGAAGAAAGAAAAAGAA
AGAGGGCTGGAGAGATGGATCAGCAGTTAAGAGCACTGATTGCTCTTCCAAAGGTCCTGA
GTTCAATTCCCAGCAACCACATGGTGGCTCACAACCATCTGTAATGGAATCTGATGCCCT
CTTCTGGTGTGTCTGAAGAGAGCAATGGTGTACTCATATACATAAGATTAATAAATAAGT
CTTTAAATAAAAAGGAAGGAAGGAAGGAAGGAGAGAGAGAGAGAGAGAGAGAGAGAGAGA
GAGAGAGAGAGAAAGGGAGAGAGAGGGAAGGGGATTAAATCAGCCTTGTTCACATTCTAA
CTTTAATATTTATAGCATAAAAGGATAATTCCTTTATTTTTTTCATGCAGTTCTTTACTT
CAGATACCATTCCTGGAAAGATCCATGAAGTTGAACCTTATAAATACCTTTTTGTTAAAT
CATGAGAGAAGTGAAATGCTTAACTTTAAAAGCTAATTAAGATTAAGTGAATGCTTTCAG
AATATTGATCACAAAACAAACTACTATTGATTATTTGAATAAGTTACTAAAGCTTAAAAT
AACTTCTAAGGAGTTAAATAATGAGAAATATTAATAACCTTTTAAAATCTCACAAAGGGT
AAAACAATTGAGGTACAAAAGTATGACTGCTGAGTTCCGTTATAACAAATGATTTTTATC
TGTCAAACTGACTGCTTGTTCTGTGGTCTAAGATGCCACAGGAAGGCCTGTGATCTGAGA
GACTGCGACAGGCAAGGAAGAGGAATCTTCTACCTTCTCAGCAGTAACCTGAGACTGGTT
AACATTCTCTCTGGATTGTCATTCTGATGTAACTTTGAGCTCACACTCAAGTACAAATGT
GGGTAGAATGTACAAAGTCAGAACTTGTTCAAATTCAAATGTGGGCTTAAGACTACACCA
TGTTCCCACTGGCACTAATTAAGAGAACAGAAACCACCTGTGGCTTCATTAGAAGGCCAT
CTGCACATATCTTGAAATTGAGTTGTTATTTAGTAACTTGTGTTAAGAAAGAGATGATTC
TCAAAGATAGTTTGAAGATTATAAAATAGGAAAAAGGATGAAAACGAGTATTTAATATGG
AATTATATATTTTATTGATCCAAAGTATTGTATGACCATGCTTTTAATGAAGCAATCAGT
GTTCAATCGTATGTTTGCTCATATCTCATGAATCTAGAGTCCTGAATTAAAACCATTATG
TACCATTTATAATGAAACTCAGTGAAGGATAATGTTTTTGTATAAAACTTATCTCCATTG
TGTTGTACGCTATAGGTCAATTTTATGTGTTTGAATTGAAACATTAAATTTATGGGCATA
AAAGCACTCCTGAAAATTAAAGTAAATCTTAAACGTTAAAACTATTAGCATGCTATTCAC
GGAACTCCCAAATTATCTTTACTTTTTACAGGTCTGGAACCAAATTTCAACTTGAAACTC
CTTCAGGGGAAACTCTGCCATCATTCAAGAGAAAATGCAATTTTCACAGATTCAGATCTT
TCTCGTCTTCCCTTACCTTTTACATTAACATCACAGTTAATTTTGTGTTTTGATTCTTAA
AGAATAAAGTTAATGAAATGCAATTAATACATCTTAAACCTTAGATAGTGTGTGTGTGTG
TGTGTGTGTGTGTGTGTGTGTGTTGTACATGCATGCCATGGGATGGTTGTGGAGGTCAGA
GGATAACTTGCAGGCATCCATCCTCTTCTGCCACATCAAAGTCAGAGGTCAGGTTAGGTA
GAATGTGCTGTTTTTCACTGAGCCTTAAGTGGAGTATATGGACATCCCAAGGAAGCTCTG
TAGACTTGATGTCCTGAGGCAAATTTAGTGTAACTTTGGGTATACAATTCACTTGTGGGC
AACAGTTCACAGAAGTCTGTGATCTGACACTAGGATGACACTGAAACATTTAAACTATGA
CAGTGGAACCAGAGAATAGCTAAGTCATGGTGCTACAACACAGGGGACAACTAAGTGACT
CTTCTGGCCATCAAATGAATGTGCTTGAATAAAACTCTAGAGCATACCCCAGAGCACAAG
TGTGCTGTAGGCAATCACAACTATAAACACAGTTATATCACAAAATTCCAGAACTTGATA
GACACTCTAGATAAGCAAGATTAGTCTCACACATGGTTCATTCAAAAAGTTCATGGCCAC
ACACACATACACACACACTAAAATAGGATGCTTTAGGATTTCACTTTTTTTTTTTCACCC
TTCACAATAGTCACAAATAATATAAAATATTTTGGGGTAACTCTAACCAAAAATGTGAAA
TATCTATATGACCAGGACTTCAAGTTTCTCAAGAAAGAAATCAAAGACCTCAGAAAATGG
AGAGATCTCTCATGCTCATGAATTGGTAGAATTAACATAGCAAAAATGGCCATCAAATCA
AAAGCAATCTATAGATTCAGGCAATCACCATCAAAATTCCAACACAAATCTTCAAAGACA
AAGGAAGAACAATTCTCATTTTTATATGGAAAAAGAAAAAAGCCAGGATAGCAAAAACAA
TTTTTATTGGCTATTGTATTTATTTACATTTCAAATGTTATCCCCATTCCCAGTTTCCCC
T
>RGIAF0039 Genomic segment corresponding to mRNA: NM_007793 Mus musculus cystatin B (Cstb), mRNA.
CTCTCCAGCCCCTCACTTGGCTCTTTGACTGGGTTCCAAATATCAAATTCAGGCTGTCGC
ACTTCCGTGGCAAGCCCCTTACCATGAGCTACCTCTGCACCCCCAAATTATTTTTTTTAA
GCCAAGGTCTCACTGCATAGTCAGGTTAGCTTAGCCTCTCAAGTGCCAGGATTGCAGGTG
TATACCATCATGTCCTGCTATCCAACTGTGACAGTTTTGCAAACGGAAACTCGGGTTTGA
AGGTCACTCAAGTAAGAGCACTGACAGAGGGCATATCCGGGGTCCTCATGGTTCCCAGCC
TGTGTTGGGTGTGTGAGAATAGAGTCTCACCCAGAATAGACCACCTACCCAGCTCTGTGG
GGCTGGGGCTGGGATCCCCAAGCCCCGCCTACCGCCTGACAAGGCCATGTCATTCAAAAA
GAATGGAATTCCCAGATAAGCTCTTATTTCATGGGGTTATCCGGACCCAAAAACTAAGTC
CACGTTGGGGAGGGGAGGAAAGGATGGGGCCAGGGGTCAAGGAACAGGGATCTGAGACTT
CTAGGTCCTCAATCATCTATTTCTGTATCCACTCTATGGAAGGAGGGATAGGGACCCATC
AAGACCCCCACTTAATAGTCACAGGACAAGGGGAAATTGAGATGTCCAGGGCTGTACTTC
GTGTCCACCTACTCCATGGAAAGACTAGGACCCCTTCTCACATCTCTGCATCCTGTGAGG
ACCCGGAAGCCCCTAAGCCGGGTCAGAGATACTCCTACAATCACTTCACGACCATTGAGG
GGCAATCAGGACTCCCAGCCTCCAAACCCTTCTTAGCGTCCGTTCAGGGAAAGGACGTGA
AGCACCCACCATGCCTCACCCTCCGCCCACGCCCAGCCTGGGTCTCCTGACTCTGCCTGG
AACGGAGGGTGGTGACAGTAAAGAGAGCGAGCGAGAGGGTGCGGCGCCCCGCCCCGTCGC
TCTGTCACGTGCTACGGGTCCGGGGGGGCGGAGCCAAGCCAGGTTTTTCTAGGGTCCAGG
CACCCAGGTCTCCTAGTTGGATCTGTCTTCAGCTTCTCCGTGCTACCCCGACTACTGCTG
CCAAGATGATGTGTGGCGCGCCATCTGCCACAATGCCAGCCACGGCCGAGACGCAGGAGG
TCGCCGACCAGGTGAGGCTGGGCCCAGGTCAGGCCAGTCTGAGCCAGGCCTGCGGAGACC
CGGCGGCCTCAGGGACCGGCCTGCCCAGACTGGTCAGGTCCTGCAGCGGGTTTCCGGGGC
GGCCACAAGTGTGACTGGGAGCTGGGGGCTCTGGATCTGGTTGGAAGATTCAGGGCCGGG
AACTGGGGCGAGTCTTCTGCCGCTTGCATACAAGAGGGCCACTCACCTATTAGGGAACTA
GCCCCGGGATCGGTGGAGGGATCCGGTGGTCCCAGAGAATTCAGGAAGGCAGCTGTTAGA
ACCTAGACGGCACCTTTTTGACTTACACCCAGGCCTAAACAAGAGAAAGCCAGACTGGGC
TACTGTGCTTGTCTCCTCAAAAGAAAGAGCTAGGACTGTTTAGCTCAGTGGCAGGAATTC
AACTGATACCACCACCACCATCACCAACACCGCCCCTCAGGGAAAAAAAAAAGGATCAAA
ACCAGAAGTTGTAGAACTTGCTTGTGCCTAGTCTGAAACGAGGGGGTGGACCTTGGGCCT
GGGCTGCCCTTCCTGTGACTGTTAGCAGAGCAGAGATTCAGTACAAGGTAGGGGGAGGTT
CAGGGTATTAGCAAGAGAAGAAAAGTTAAACAAATCCTCTCTTCAGCTCTCCTGCCACGC
CCCAAGCCCAGGACCCTGTCCACTAAGCCTAGCTGATCTTGGGAGGTGTTTGCTCTGACT
GAAGTGGCCAAGAAGGAGTGAGTCAGCTCCATGAGACCCTAGAAATGAGGAAATGTTACA
GACACACTGGCCAGGCAAGGGAACCTTGGCCACGTGCCACATCAGCACTCAGGAGGCAGA
GACAGGCGAGTCTCTCTGAATTTGAAGCCAGCCCAGTTTGCTTAGTTCCATGCCAGCCAT
AGCTACATAGTGAGACCCTGTCCCCCCCCCCCCCAAAAAAAAGGAGCTGTGTTGTTCTTT
ATCAGTGGGGCCAACAGTTTACCATGTCCCCCGGAATGAGGAGTATTGAAGGCTGGCAGT
GTGTGTGTGTGGGGGCACCTGTGCATGAATCTAAGTCCTTCCTTCTCACCCACCATCCAG
GTGAAGTCCCAGCTTGAATCGAAAGAAAATCAGAAGTTTGATGTCTTTAAAGCCATATCC
TTCAAGAGACAGATAGTGGCTGGCACCAACCTCTTCATCAAGGTGGGTACTGATAGTAGC
TTGGCATGAACTGGGGACATAGTCTCAGAGTAGAGCAGAGTGTCCTGCAACTTCCTGCAG
AGAACCCCTTAAGGGGACATGTACATGTTCTGAGAGGATGAATTTGGGGTGTTAGGGTTC
CCGGCCTTAAAGGAGGAGACAAGGGTTATCACTGGCTAAGTTAGTGGCTGGTGGCCTGTT
CTGGCTCAGTTTCTAAGGCTGGGTTAAGCCTGGAACTGGAACCTTACCTTTCACTCACAT
GTCTGTCTGTCTGTCTTCCTCCAGGTTGATGTTGGTGGAGATAAATGCGTGCACTTGAGG
GTGTTTCAACCCCTCCCCCATGAAAACAAGCCTTTGACCCTGTCTTCCTATCAGACCAAC
AAAGAAAGGCACGATGAGCTCTCCTACTTCTGATTCGGGGCTCCTTTGCACCTGTGTTTG
GGACCACGTAGTAAAACCCCCCTCGGTGATGGAGAGAAGGGAGTTGAGCAGCTTCTGTTG
TGATTCTCAAACTGCGTTGTATTTTGCATCCTTCCAAATAATTATTTTCAGAAAACTGTA
TATGATCTCTCTAAATATATATTTTTAGAGACTATATGAATTGTGTCCTTAGTTTTAATT
TTTTTCCCCTTTGTTTGAAAAATCACAGTCACACCAGGCAGTGGTGGCTCATGCCTTTAA
TCCCAGTACTCAGGAGGTTAAGGCCAGACTGGTCGGTCTACTGAGTGAGTTCCAGGACAC
CCAGGGCTACACGGAGAAACCCTGTCTCCAAACAAACAAATCACAGTTATAATGTAGCTA
TACCAAGAAAAGGCAAGTGATGTGTTTATTTTACTTCTACATTTATTTACGGGCGGATAT
GCTCATGAGCATATACGTTCATGCCGCGGTGCACATTGGAGGTCCGAGGACAACCTGCTG
GAGGTGAGTCTCTCCTTCCACCATATTGCTTCCTGGGATTGAACTCAGGTCATGAGGAAT
GACAGCAAGTGTCTTTAGCCACTGAACCGTTCATAAACTGGTATCAGGCTCTGGTGTAAT
GCCCAGCATCGCAAAAACACAGTGATTCATTATTGTGGGGGCTTTTGGGGGATCTCGCTT
TAGGTTTAAGAATAAAGACATGAAGACGTGGAGCTTCAGCCACAAGCTCTTTATTCATCA
TCCAATCTGAGCCAATCAGCAGCTAGACTACGCTCCGCCCTGTTGCCCATTGGCCAGACT
GGGGATCGCGTGACTTCCACCAAGGCAGTTTGCGGTTTTTTTTCTTTTTGGGCAGGTGAG
GAAGCCCGATTTACATATCCTGGCGCTGCCAACACAGCAAGTAACAATTGAGAATACAGG
AACACACCTCCATAGCCAATTGATACAACACGTGTGAGGATGGGTCATCCCAACAATTCA
TAGCTGAAGTGACCCAGTGGGTAGAGTCCCTTCTGTGATAGACATGACCTGAGCAAGCCT
GGGAAAGTCTTTCTGATCTAGGGCAGGGGAGTGACCTTGTTCGCTGAGTCATAGCACCTA
GGTGGGAGAGTCAGGACCTAGCATCCACCCTTCCAACATTGCTCATCCCAGCCATGGCTA
TTGGTTCCCATGG
>RGIAF0041 Genomic segment corresponding to mRNA: NM_007805 Mus musculus cytochrome b-561 (Cyb561), mRNA.
TTTTTGGTTCTCTCTCAACCGTACACTAGACAGCATACCCACCCTCTAAGAAGGAGCCCC
CGCCCCAATTCTGGCTTCTACCAGTGGGCAGCTCCCAGCATGCTGAGGTGTTCCAGGGAC
TGCCTTCACAGTCATGCTTTGCCTCACAAGGTAAAATACCCCATTTCTCTCCTCCTCTCC
GTGAGTCTGGCCAGGCATCCAACAGGAAAGAACCTTTTGTTCCCAGCTTGTAGGAAGTCT
GAGCTAGGCTCTTATCTATTCGTAGCATTTCCTGGATAGCGGGCCAGGATCTGCTAAGCT
CCCAGCCTTGGTCTTGGCAACAGTCTTAAGTACAGACCTTGGCATACACCAGGTCTAGGA
CTTAAATGAGAAGTTGGAAGGACACAATTTACCCTTAGATTGGTGTCTCTGTCTCTCTCT
CTCTCTCTCTCTCTGTGTGTGTGTGTGTGTGTGTGTGTGTGTGTGTGTGTGTATCCTGGA
GTGGAAAAAATGGGAGGCAAACTGTATCAACAACAGTGTCTATGTGGTCAATGTGGCTGG
TGTGCAGATGCGGAAGGGCAGGGTTATTCCCAGCCTTCCAGTAAAGTGTAAAGTGCCATC
TCCGCCCACGAGGGCTGGAAGAGGTGACCCTGGGTTCCCGGAGCTGAGCTTGGGCCCAGG
CCAGGCCTGACACCTAGCGGCCTCCTGGGTTTGGGCGTGGAGAGTAGCGAGCGAGAAGCT
AGAGACCGGGAACCCGGGCGCCGAACCCGCGCCGCTAACCTTCCCCGCACGCCGGTCCCG
AGCCAGTCCGGAGCCAGTCCCGAAGCTGCTGGAGTTCGGGTCCTGAGTGCGGGTCGGTGT
AGCCGAGGTGCCCTACCGAGTGCCGGCGCCTGGCGGGACTTCCGGCGCAGGTGACCGTCG
CCTCCTCGCGCGCGCTACCGCTTCCCCGCCGCCGCCCCGTCTCCATGGCGACGCCGTCGC
GCCGAGGCTCGTGGAACCTGCCGAGCGTCCGGGGCGCGGCGCGTGGACGCGCGCAGGCCT
GGCGGCGGCGGGACAAGGTAGGCGACGGGGAGGTGGGGAGCCGAGTTCCGCGCGGAGGGG
CGGAGGGGACTGTGGCCAGGTGAGGCAGGGCTTCGAGCCGCCCTTCCGCGCGCACCTGCC
CGCACCGACCCGGCGCTGCCCGGCTTGTCCCCTGACGCGGGTGTTGTGCTGCTGGCACCC
GGCAAGGCAGCCGGGGGAGCGCGGGCCGCGTCTGCCCGAGTTAGAATGGGGACTGCTGGT
GACTTGAATTCAAGTCCAGGGGCCTGCGGCTGTACTGTAGAACAAAGTGGGTGGGAGTGG
ACCAATCTGCATTCGCCACGACTGAGCTCCCACTGTCCCCGCGGCCGGTCCCTGCGCTCA
GGTGCGGGCCTGGTGGATCCTCTTTCTCTTCTTCCGCATCCCACCGTCCTCGGGCAGGAT
AACTAGTTCCTATCCTGGCAGAACGCCTGGCTTCGTGCTTTGGCCTTGGAAGTGACTCAG
GGGCGGAACTTCTCGGAGAGAGGGATCTGCTGCCGCCTCTGACTCCTGGAGTGGTAGCCA
GGCCACCTCCCCCTTTCCGGTCACTTCTCTTCTTACCCTTACCACCTTTCCACAGGCGCT
GCAGCACCACAAGTCACAGACACTTTTGGTTGCCCTTCCTTTTTTTGTCTTGGCAATTTT
CTTTAAGAAAAGCCCCATCTCCGATACCTGAGTTCTGTCCGCTTCTTAACAAAACAAAAA
GCAAAGTGTTCTCACCTCCCTTAGATACCTTGATTGCTCCTCAGCACTTGGATCTGGGAG
GAAAATACTGGACTGCTCCAACCCCACCCCTTGTAGGAGGAGCTCCTGGAACCAGAAGTA
GAGTTGCACACAGATGCCCTGCCCTGCCATTGTCCCTGGGTAGGCAGAGCCCAGGTTTCT
TGAACTTACAGACATCTGAATGCTGGGATTAAAGGCCATGCCAGGCCTTGCGTTCCATTT
TCTAATCGCCTCACAATTAATTAGAGTACAAGTGGGAATATGAAATTTCAGACATTAAAA
TTACCACCTAGGTCACTTGTGGTGACAAGAGGCTGTGTTCCTAGAATGTGGGAGCCTGAT
GCAGGGAGACTGAACGTTTAAAGCCAGCAGACCTACAGAGGGAGATCTTGGTCTAACGCC
CCCTCCCCCGCAACAAGAACTAAAGGCAGACTGTTTGACAGTCTTCCTCGCTCTAGAAGT
TTGTACTCTATAGGGGGAATGAATGGGTTGGTGGTGGGGCAGGAGGGATCTGGTCATCTT
CATGGGTCCGTTGACGTCACTATGACGTTTAGGAGATGTTATTTTTGTTCAACTGCTGTT
TGCTTAGGTCCTAGCTAGGTGGCAGGCACTGTGCTAAGCACTTGTGCATATTTTTTTTTT
CCATTTAAGTTGTCCGAAGTCCAATGAGGTAGGTCTTAAGGTCCCCACTCCACCCCGCTC
TCCTCCTCCCCGACCCCACAGTTGAGGAGGCCAGCTTGGAGAATGGACAAGGCCTCCCTG
ATGGCACACAGTAGGAAACAGTGGAACACACAAATGCTCCCATGCCTTAGGTGGTTGGCA
TTCATGGGAGCCCTTCCTCCATAAAAATAAATAATGATATTTTTCAAATTTCCCTGGTGT
AAAGACAACATACAGACTGGATTAAAAACATAAACCATTTCAACCCCTAAAGTTCAGCTC
TTCCATTCTGAAATGAAGCAGGCTCTTTTATTTTTAACTCTTGGCAAGTTCTGGTGCAGA
GGCACACCTGATGCTGACCCTCCTTCCTTCCTGGCGCATCCTGGGTGCCCCGTGCTACCG
CTCAGCTTCTTTTTGCCTTTTGTCTCATCGTGTCTTAGGATCTTACCCATCAAGGAAAGC
TCTAGTCCCTTCCCCCACTGCAGTCTTTCCTAACTCAGTTAAAGCCTGCTGCTGATGGGG
AGGGCTGTGGCCAAGCCAGGTTTGCTGCTTCCCTGTGCTCTGCTCTGCCTCCTGGGCTGT
TCAGCATGTGCATCTGGTACCAGTAATGAGGTTAGGCCTGGTTGCCTTTTAATAAAACAC
AGTGGGCTTGGAGAAGGAGCGTGGTGCTCTGCACAGGTCGAGCCCCGAGGGTAGCCATGT
CCCCGTGTGATTACATTAAGTGGGAGCCAGTCTGCAGGTGGCCTGTGGAGATTGGGGGTG
TATCTGTTTGAACTGTCACAGCCCAGAGATCTGTCACCCCACCCTGAACTGAAAGGAAGG
AGAGTAGCCATGTAAGGGGCCACACAAGCACCAGTTCCTTGCAAAGCTCTGAACTATAGT
GCGATGTGTCAAGAGGCTGAGGCAGGGGGATATCTAGTTAGAAGCCAGCCTGGGTTACAC
TGTGAGATCATGTTTTGAGAGAAAGGAGAGGGAGGGAAAAGGAGAGAGAACACAGATCTG
TGGGGGCAGAGGAAACCCAGGGTCAGGAGTGACCATTTCCAGCCTGAGGGGTGATGAGCT
ACTGTTGTGCTCTGGAAACACAGAGGCGAGAAGAGCCTACAGAGAGAGCAGAGCCAGGGG
CTGCGATGCAAACACATGCTTACACGGGAGCAATCCACAAGTCCTCTAAAGCTCGCGGAT
ACAGGCTTGCTATGGGTTGAGCAGCTCTGTCCAGAGCCTTGGGGGCATCCATGCCCCCCT
CCTGCCTCTTACATCACCTTGTAGCCTTACCTTCAAAGGGTGTATTTCCTGAGGCCAGTC
TGGCTCACTCTGTCCCCAGGCTGGCGTCCTCGCTTGTCTGGGTGTCCTACCTGAGAGTAG
ATGGGAAATGAAGATGCTGCCTCTCCCTCCCTCCCCTGGAACCTTTTTCTCCAGAGAGCT
GCAGGCAGCCCCTGTGCCTGGCGCTCGGGCAGTGCTGGGGATGAGCAGGGGCCAGGGAGA
TTCTCCTATTTATCTGGGGCCACTAAAGCTTTGACTGGCTTAAGTGTTTGGAACGTGTGA
CAGTGCCACCTTAGTTACTGGGCATTAGGAAGTTCAGAGTCACACTGCTAGCAGGAGACT
CAGAGGAGAGAGCCCAAAGGTGCCCATCTCCTGTTCTGGTGGGGAGGGCCATGCAGGGAT
GGCTTGGGTTTTTATTGTCCACTCCCTACCCCCCACCTTTGGCAGAGCTGGAGACTGAAT
TTAGGCCTTGAGTATGCCTGGCAAGTGCTCTGCCCTCTATGGCCCTTGTTGTAACATCAG
CTACTATTAATATTTGTCTGAAAGCCCCTGCCGGCAGGGCCCACATCTTTTCTGTGGAGT
TCTAGCATTTAACATTGCCCGCTATAAGGAGCAGCAGCCAGAGTAGCAGCTATTTGCTGA
TGGTAACTTTGGGCATGTCCTTTAGTTACTGTCTTTGAGCCCTAACTTTAGTTATTGTCT
CTGTGCCCTAATTTTCCCATCAGTCACATTAGGGTAGCACGCTTGTTATGCCCACAGTAT
TGTTGAGGGTTAAACAGAGAGGGTACAAAGTGCTTGGTTCAGGGTGTGGGGTTCACTGGC
TGTTGGGTCTCCACCCTGCTGGTGCATACGAGCCCGTCTCACTCACTCTGGGGTGGGTGC
AGGGAGCACTTAGACATTTGCTTCATAGGGAATTCCAGAAGGAATTTTCAGTGGGATGGT
AAAGCCATCCTCTCACTCACTCCCTTGTGAAGAGACTTTCTCTAGGGTTTCTGCCCATTT
CGAGAGAAGACTGACTGGGACAGAAAAAGCAGGCCGTGGCTGGTCAAGTGCCTGACCCCT
GCATCCCAGACCTGCCCTTTGTATTCCAGGAGGTCTGAAGAAGGCTGCTCTTGCTCTTCT
TTCTGATGGGGAGCTAATCAGATTCTGTCGTGCTTCGGGCTCTAAAGAGATGAATCCAAT
AAGGGAGGAGTGACCTGGAGAGGAGGAGGAGGCAGGACAGAAGACTACAGGGGCACAGCA
TTCTTTCTCTGTTGGATACCCGAGAGTCTCGGAGAAGGGTGAAGTGACCTTCTTGCCTTT
AAGGAGCAGGGCAGGAGACATTTCCCTCGAGAGCATCGTGGGACTAATCTAGAGCAGAAC
CCAAGAGGGTAAGGAAGTTTTGGGGGAGCCTTGAGGACAGAGGAGGGGGTGGAGCTGCAC
TTGGGGACAAAGTAGTGAGCAAGGTGCCATTGCCCTGGGGTGAATCTGGGAGGCAGTGTA
GGCGGCAGGGAGCAGAGGAGGAGGCTGGGCAACACTAGGAGGACCGCAATAACAGCAGGT
GTGTTGTTACTGCAGGGGCGGTGAAGCCCCCACATGGACCTGGTGGGAACATAGTGGGGC
TGCAGAAAGATAATTTAGGATGGTGTGGCAGCTGGGGTGATATGACTTACAAAGCTAGGC
GTGTCCAGGTGTGTCAGGCAGATTGACTAGGGAGAGGCTAGCGTGGTCTGGTATGGCTGC
AGAGATGGCCGAGAGGAAAGGGATAACAGAGACCAGGGAGCCCCTGCGGCGCTGTGTAAC
CTTCAGTGGACTCCCTGGGCAGGAGCAGAGCAGTCCATGGTTATCTGGGATGTTGTGAGG
AGAGGACGCTGATCTTGGATGAGGCTGAAATGTCCGTGGGGTGGGACTCGGAGGGAGGAC
AGACCTGGCATGGGATTTTGCAGTCACATTGGGAACAGACAAGGATAGCAGCAAGAATTC
AGAAACAGGAGTTTACTCTTGGCCAGGGCTTCAGAAAGAATTCCCACACGACAGGGGTAG
CATGAAAGAAAATGTCAAGAATTTGAGAAAGGGGCTAGCCTGGGTTCATACCAGCCTCCG
AGTAGTGCGTATTCCGTGAATGTCGAGAACCAGTCTCCTGAATATTCAGGGTAGGACGGC
AGAGCCCGCTGGCAGGAGGTCGGGGCTCAGCTAGAGACCTACAGTGCAGTAGTGTGGAGT
TACTGAACCGCTGAGGCAGAAGTGTGTTGATGTACGTGCTAGGCCTGCGCGTGAGGATGG
GTTAGCAGATGCATGGGGCTGTTTCTACAAAAAAAAAAAAAAAAAAAAAAAAAAAAGTAT
GTGGCTGTCAGACAGAACCCGCGAGGATGCGGAGGGCTTGCTTTGTCTGTTTTCGGAGAG
TGTATTATTAACTGCCTTGGTCCTCTTTTCAAATGGAGGCGTTGCTGTCAGAGAATTGGG
AGGTGGAGCTGGAGCTGATCAACTGGAGGAGCTGGGGACGCAGGCCCAAGCACAGCTGGG
CCAGCACGGGCTCTAGCTAGGGTGGGGAAGTGGCTGCCACAGCTCCTGTTGGCTGCTGCG
TGCATCTTCTGGTGCTCACTGCTGCTGGGAGAAGCAGTTGGCTGCGGAGGCCAGTCCTGC
CTGCCTGTCTAGGGAAGGGACAGTAGCTGGAGCTCTGATGTCTCTGTGCTGGTGGCATTG
GTGGTAGCTTTTGTGTTGAGTCCCAGCCATTGCCAGCACTGAGGCAAAGGGAACAGAGGC
CAGAGCCAGCCTGTTCCCCTTCCACCCTCTTTACTTATGGGAACACTGGGGCAATAGGAG
AACATGCAGAAGAAGGGCTGAGGGCTGGCCTGAGGTTGGATGTCAAGGGTCTCCCGATGC
AGGCGGTGCCTCCTTAAATAGCTGCGTGCCTGCTGTGTCTTCCTGCACAGATCGCCAGCA
GTTGAGTAAGGTAGATGGGGACACATGGGTTCAGAATGTGAGGCCACAGTGCTGGGACCT
TCGGTTCTGGAAACCTCACCTGAGGGAGGAGAGCACTCCCTCCCACACTTGGTTTGGGAA
GGAACTGGAAAGGAGAGGTGGGGGGCGGGGGTGATGGGGGCTAGTGGGCTAGCCTGTGGT
CTGGTACAGTGGGGGCAGAAAGGAGCTATGTAGAACAAGGGGACCCTCTCTGGTGCGCCC
ATGCTGACTCGGGGTGAAAGAGCAAAGCTTCTACTTCTCACCCGGGAAGGACTTTCCCAT
TGACCTGGACAAAGAAGGGGATTTGCTTGCATTTTCAACACATCTGTCAGCCCTACCCCA
GAAAATGCAGGACCTCTGAAAATAGGAACTGTAACCCCGGGATGGAGGCCATGCTGTCAT
TAGAACTCAGGATGTTTTCAAACTTGTGCCTTCCCTTATACATAGAACCCAGGTCAAGTT
TGTCTGTGTGGGAAGGCCTGGCCTCCTGCTGATGTGTTCCTGGGATGTTGGGACTCTGCC
CAAGGATGTGGGCATGGGTCTTAATGGTGGGAGAGTGAACAGAGGCGTGCACGGCTTAGG
CCCTGGGGTGGAAGAGGTGGCAGTCCCGGGGACAGGTCATGGGTGGTTCCTTTTAGCTAG
CTCTCTCTCTCTCTCTCTCTCTCTCTCTCTCTCTCTCTCTCTTGCAGCTGGGGTCTCAGA
ATGGAGCACAGTTCTGCGTCTGTCCCTGCTGCACTGCCGTACTATGTGGCCTTCTCCCAG
CTGCTGGGCCTCACTGTAGTGGCTGTGACTGGTGCGTGGCTGGGTCTGTACCGAGGTGGC
ATTGCCTGGGAAAGCTCCCTGCAGTTTAATGTGCACCCGCTCTGCATGGTCATAGGCATG
ATCTTCCTTCAAGGAGATGGTGAGTCCCGTGGGGCCAGCTCCCTCAGCCACTCTCTGTCC
CTCAGTTTGTAGCTGTCTTTGGGAGAGGCCATGTACAGGGATCCTGTCCCACCAGACACT
CCTTCCACTTAGACAAATTGATGATTCTAGACAAGACAGATGAAGAATCTAGGGAGTCCA
GGGGGACTGTGGTTGGAGGGTGATACCTGCTTTCCATCGGTTGCACTGGTACCTGCCTCT
GGTTTCAGCAGATGGCATCTCCAGGGCTACAGTTGCCTTCTAGATAGAGCAGGGCCAGAC
TGGGCTATTAGTTATCTTCAGGGGCAGCTGGAAGTTGGGAAAAGAAGTAGACATACATGC
ATGTGTATATTGTTTCCTGTGGACCTGGCTGAGCTAGAGGGTCTGTCTGTCCCTGGGGTA
AGAGCCAGCAGGTGCTTGGTCTAATAAGCACACCACCTGTGGGGGCTAGATGGTAGGGAG
TGGGGCCTACCGACAGCCACCTCTCAGCAGCAGGTCCTAGGAGGCATCCAGGGGTAGTGG
AAATTAGGCAGGATCACATGAAGCCTTGAGAGCGTAGCATCTGGCTGTCAAGAGCAGTAC
GTGCCTGTCCAGGAAGGTTCCAGAACTGTACTTTGTTAATGGGTACACAGAGTCTGGCCA
TCACCTCAGTGTGACAGCATGATGAGTCCTAAATACTGAATCACTGACTTATATCTCAGG
CCAAGCAGTTACTCAGGGTGCTCTGCAGAGCCCTGCCTTTGCTGCCCCGATGGTAGCAGA
GGTGTGGCGTAGCCTCTTCTCATGGCCCCTGGGTGTGCATGGGGTAGAAGAAGGACTCAG
GGGAACCCTGACCAGGATGAGTGCAAGGTCCTTATGGAATCCTGATCTCTCCTTCAGTTT
CTGTGCCTGGCAAACCTCGACCGACAAGCTCTTAGCATAGTCTGCTGTCCAGCACAGGCC
TACACTCTTACATCTTTCTCTCACTTTCCATAAGCTCTGCTGGTGTACCGTGTCTTCAGA
AGAGAAGCCAAACGCACGACCAAGATCTTGCATGGGCTGCTGCACGTCTTCGCCTTCATC
ATCGCCCTGGTGGGTGAGTTCCTGAACACAGCGTTTCCTTCTCTACCTGCTGCTTCAGGC
TCCAGCAGCTGCTGCTGGACACACACTGTTCCTGCTCCAAGCTGCTTGGCTTTGCCCCTA
CTCTTCTTCTCACAGGCATCACAGGCAGGGACACTGGGTGCTGGCCATCATCTGGCTGGA
CCAAAGCCCAGACGTTCTGGCTAGTGTTTCCTCCCAGGCCTCCCCTCCCTTCCCTTCTCC
ATGACTAGCCCTGTCCTCACATGGCCCTTGCCTCTGCTCCAGGGTTGGTGGCTGTGTTCG
ACTACCACAAGAAGAAGGGCTATGCAGACCTGTACAGCTTGCACAGCTGGTGTGGGATCT
TAGTCTTTGTTCTGTACTTTGTGCAGGTGAGTCTAGTGCTGTGGCAGCAAGGGCTGGGAG
AGGTAAAGGGAGGGCAAATGGGGTCCAGGTGTGGCATGTAGGGGCCCATTCTCCAGGGGG
CATGTCCAGAAAGGAAAAGAGCAGATGGATTTAGTTGGGTGGTTTTCCGAGGTTGACCTG
GGTAGAATCTAGATTCTAGAGGCCAGGGTACCCCAGACTCCTTTATTCCACCCACCGACT
ATGCCTCCTATTAGGTCCCAGCCAGCTCATGGCTCAGCAGAGCCCTCTCTCCCTTTAGTG
GCTCGTGGGTTTCAGCTTCTTCCTGTTCCCTGGAGCTTCATTCTCTCTGCGGAGCCGCTA
CCGCCCTCAGCACATTTTCTTTGGTGCCACCATCTTCCTCTTCTCTGTGGGCACAGCCCT
ACTGGGCCTGAAGGAGGCCCTGCTGTTTAAATTGGGGTAAGTGTCCTGGAGAGGCAGGGC
GCCAGGGCCTTCTGCCTTCCTGGAAGCCTCTCTCTGAGCTGGCTTCTCACTGGGAGGGTG
GAAGGTTGGGCATCGGGAAACCCGAGGCATCTTTAAGGCCTGGACTATGATTGTCTTAAC
TGGAACCCTTGGTGGCTTTTCCCTTCACCCTACCCTACAGGTCCAAGTACAGCACGTTTG
AACCTGAGGGGGTGCTGGCCAACGTGCTAGGCTTGCTGCTGGTCTGTTTTGGGGTGGTTG
TGCTCTACATCTTGGCTCAGGCTGACTGGAAGCGGCCTTCCCAGGCTGAAGAGCAAGCCC
TCTCCATGGACTTCAAGACACTCACGGAGGGAGACAGCCCCAGTCCCCAGTGATCGCCCT
CCTTGTCCTCTTGGCTCTGTGGGTTTCCAGATATCTTTTTGCTCTTCCCTGCAGACACTG
AGTCTCTTAGGTCCAGGAGTGTGAGTGTGGGGCTGTGTTGTTAGTTTAGTGGGGTTCCAG
GCTTTGGAGTTGTTCTCAGTCTCCCTTCCTCCCCTTCCTCTCTGCAGCTTTTGATACATC
CTGTGAGCCCTGAGTAGGCTCTGTCTGCCTGTACCCGCTGTTGTCCGTTCACGTGCAGAA
AGCTTGGTTAGGGGATCTGGGGTCAAGCCTGGCCCTGATCCCTATTGGAGCTAGACAATA
GCTCCGCCCTCCATGCAGCAGATGGCTGCTGGGCCTGGGCCTGAGGGACTGGCATGGAGA
AGTCAGACCGCTGCTTTGTGTATTCAACCCAGGAGTTCCAGCAGCTTGGGAAGCATGTGT
CCTTGGCAGTAGAGCAAGTGATATTATGTGTAAAATATGCTGGTGTTCAGAGGAAGGCTC
CCCAGAAAGGTTGACTCTGGCTCCCAAAGGAGCCTTGGCGTGTGGGTTGGCTACAGTCTT
TAGGCCTTTCTGTTCTTTTAAAATCCCTGATCATTAAATAGGCTTTTCGTGGGGAAGGGG
ATTAGTGATCAAAACTCAGGTAAATACCTGCCCTGGTGGAGGAGGGCAGGCTGCTTGCTC
ACAGTGAGGGCTGCCCTGGCAGAGTACCTCCCTTCAGCAGGGGCTAAGCCCTAGCTTCCT
TCTGCGGGCCAGCCTGGGCAGACTCTGAGAGTGGGAGGCCACACCTCCGGAGTTTTTGGA
AGAGGGCTGCTGTTTGCCTTGTTCTCCAGGGGGGCTGCTGGGGTACCCTGGCTTGGGGTG
CCCTGTCTTGGTTGAAGCAGCCCTGAGGGATCATGGTCCTCCCAGCCCTGGGTCCATCAT
CGCTGGACAGTAGGACTGAAGTGGAAGAGAGGAACGGGATTGGTCTCCTGCACTTAGCTT
CAACCCCCTACTGCCTGTTGCGTTGTTAGCTGAGTCACTGTTTGGCTTGAGTCTAGAGAT
ATTGGGATTAGAGCACTGATCTTGTATTCTCTGGCTTGGCACATGCTCTCTTCTTGTTTT
CCTTCTCTCGGGTTTTAAGCCTCACAGTTTGTGACACACATGGTTAACTTAGTGAGGAAA
TGAATGGTTTCTGAACCTGGCAGTTCTTTAAGTCACTAGGCTGGTTTTCTCTGTCAGATT
TCTAATAACTGCGTGGGCCCTGCTTCTGGTGAGGTCTCTTCCCCCAGCTGTGGTGTAGCT
CTCTCCCTGATGCTCCCTCACCTTCCCTCCCGTCTCTCCACTTGCTAGGATGGTGAGGTT
TGCCTCCAGTTCCAACTGTATATGCTGTAAGGCTAGGGAATCTTAGGAGTTCTGTCGTCG
GTTGGCACACTTGTACAGTCAAGTGTTTACATCTGGGCGACTCGGCCTTAGACAAACTCA
CGAGTACCATTTCGAGTCTCCCTTGCCAGACTACACAGAGAATTAGAAGTTAGGTCTGCA
ATGAGAGTCTGTAAACTAGTCTTTTTGCCAAAGTGTATGATACATGACTAAGGACCAAAG
AAAGCCCCCAAGCAGATGTCTGTGGTTTCTTCTGTCTCTTCTGTCTCCTGTGACGTACAG
TGTGTTGTTGGTGCAACAGAGGAATCAATAAATGTCTACAGCTGACCGCTTGCCTTCTGT
CTTCATTTGCTGAGACAAGAAAACGAACCAAAGCTTTAAGCTGTCATACATGAAATTCTA
CTAGAGATGAGAGACATTGTCCTCGGGTTGGATACAGCAGATTGTGACCGGCAGCTTCTC
AGCCCTGGGCTGACCTGTCTGAACCCGGGCAGCTGGACATGCCCAGTACAGTGTCTGTTT
GACCCTTTCACCATGTGTTTCTGATCCTTACAAAGAGGAGTGAAGCTTTTAAGACAGCTG
AGATTAGTGTTAGGTTGATTTCTATGACTCAGGCAGGCTCTGTGCATATGGAGAATTTAG
ATGGGTCTCACTGTGCCTACCTATGCATGGTGAGCCTTCTCATTTAAAGCAAGGTGTGGT
AGTACATGCCTGTAACCACAGCACATGGCAGGTAGGCAGATGGATCTTGAGGGCAGACAT
CATCTTAAATTAACAGGACTCAAGGTGGGAGATCACTTGTCTAGTGTGAGCAAGGCCCTG
GGTTCTGTTCTAGTACTACCACCACCTCCACCACCACAACAAAACAAGCACAAATACCCT
CAATTTTACTAACAAAAAATACTCCAAGGAGATATAACTGCCTCTTTTTTCCTCCCAAAA
CATGGTTTCTCTGTATATCCCTGGGTGTCCTGGAACTCACTCTATAGACCAGGCTGTCCT
TGAACTCAAAGCTCTGACTACCTCTGCCTCCCAGGTGCTGGGATTAAAGGCACAAGACAC
TATGCCTGGTCCCAGAGCTCACTATTTAAAAGGCACTTACAGCAAATCCACTCATAAGGG
GTTCCCAGACAATTGTTAAGTTTTATCCTCTTGCTGTTTTTTAGTGTGTAGGAGCCAGAA
TCAAGCTGGCTTTTCCCTGCAAATCAGTGGTTCTCAACCTTTCTAATAATCAAGTTTCTC
ATGTTGTGGTGACCCCCAACCATAAAACTATTTTTGTTGCTACTTCATAACTAATTTTGC
TACTGTTATGAATCATAATGTA
>RGIAF0043 Genomic segment corresponding to mRNA: NM_007832 Mus musculus deoxycytidine kinase (Dck), mRNA.
ATTGTAGCAGAACAGTATTTGGATTGCCACCTGAGCAGTGTCAGATATGTGTTACATCTC
ATGGAGTGGGCCTTAAATCCAGCCAGTCCAACAACTCACTTTAATACCTGCTCCTTTTTT
TGTAGAAGTCGTCATTTCTCCGCTGCTAGGTCCATTTTTAGGACATATTTTAGGTCAAAT
GATAGTTACACGCTAAAAAAAAAATAAGTTCCTTTGTTTTTGTAGATAATTTGAATCTGA
CTTCCAGATGGGTAATCTTTTTACCAGGTCTATACCCTGATTAAATAGCACCTCTCTCTA
GCTCAACCTAGCAGAATGCTGTGTGTGTGTGTGTGTGTGCAGAGTACATCTCTATGTATA
AACATGTGTATATGACTTTAAACATTAATTACATGTTAGGCCATGGACATGCAATGTTAA
GTCATAGCCATGCTGCTGAGAAACATACCTAGTGTTAGGTAACTTTATAAACAGCACGGT
GTAGCATGCAAATTAAAGTGGAGACCTTGGGTGTTATGATGCCAGTTTCCAGTCTCACTT
CTGGTCCCAGACTTTAAACCAGTAGCCACTCCCTCCCTTCCTTTCATTCTAGGCACTATC
CTGTATGGTGGATGGTACTAGATCGCTGGTTAACGAAATAACTCTTAAGACAGTGACGGA
CAGCTACACGTTTTCTGTGAGAGACACCTACTGAGGCTCTTAGTTTGAAATTACTAGTTC
TTACTTTTCTTCCCGGAAAAGTTCAAACCACGAAGCCTGACAGGATCCCAAAGGGCTGGT
CCAGAAAAGCCTGACCCTACTCTTCCCTAGGCGCTTCGCTCAAGCTCCGCCCCTGCCCTC
GAATGAGCTCATTGCGCAAGGCCCGCCCCCCGCCCTCCCACTGCTCATCCCGCAGGCCCC
GCCCCCTCCGGCTCACAGCTCGTCGCGCACGGTCAGTCGCCCGGCTCTCTCAGGGTTCTC
CTCACAAGCCCCGCCCCCTACCCTGCGCTCCTGGGACGCCCGGCCCGCCCGGAGGAACCA
CAGACATGCAGATCCCGCGAGGGCGAGGCGTATAGGGTGGGAGTCGGGGCCGTCAGGGCG
GGTTCTCCACGGTCTGCCCAATCGCCTGCGCCTCCGCGCGCCAAAGTCAAAGTGCGGGTC
CCGCCGGCGCGAGATTGACGCTGCAACCCGGAGCCGCCCGTGCCGCCGTGTCCCTGCAGG
TTCCGCACCCGAGCCGTCTGGAGCTAGGCATGGCCACCCCACCTAAGAGGTTCTGCCCTT
CTCCCTCGACCAGCTCCGAGGGGACCCGCATCAAGAAGATCTCCATCGAGGGGAACATCG
GTAAGGTGTCCCCGGTGCGGTGCTGTGCTGGTGCCCCAGGATCCTTCCCTGCTGCCCTGC
TCGCGCCGGCGCGGTGGCTCGTCTGGCCCGGCGCCAGCGGGGGCTTTGTGAGGCGCGCTC
TGGACCAGTGTGCACCCTTTGTTGGGAACTGTTTTTTCTTGAGATGTAACTTAGGTATGC
GAACCCCTTTTTAGGTGTGCTCTTCAGGTAGGCTTCACTGACTTGCGGTTTTACCGCAAA
ATTGAGACCGTTTTCATCATTTACATCCCCAGTTCCCTTTGCGCTTCTTTGTAGTCAGCT
CTTTCTCCCTTCCCATCCCCTTACAAGCCCTGACCTGCTTCTGTTTTAATCCCTGCCAGT
TTTGTTTTCCCATGATGTCCTAAACAAAACCAGAGTGTCTTGTTTTCTGTGTCTTGCTTA
GTATACTAGAGTGCCTTTAAAACTCACCCATGCTGTTTATTTCTGCAGAACTTTATTTCT
TGTTCTGTTTTTTTTTTTTTTTTTGAGACGGTCTCACTTTTGAGACCTGCCTGTCTTGGA
ACTCACAATGTTGGCCTTGAACTCTCTAGCGATTCGCCTGCCTCTGCCTCCTGTGTGCTG
GAATTAAAAGAATACACCACCACGCCTGGCCCAGTGTAATACTTTAAAAAAAAAAAAAAA
AAGAAAGTAATATTACAATGAGTGGTATATAGCACATCTTTGTTGTCACCATTTGGGTTG
GCGTTTGTAGCAATCCCTAACACTACGCTACACATATGAGGAAAGCAGGTAATGAGTTTG
ATAGTGTGCAATGTTTTATTCCCTTTCCCACGTACAGGTAAGCACTGAGTTTTGGCTTAA
AGACTCTTAGAGTTTCTGCCCTTAACCTTACTGGGGGAGCTACACTGTGCATGTCATTTT
GCAAGGTGAGCTTGAATTGCCCATTCTTTTACATTTCCTACCACTGGGAACCAACCGACG
CTTCCTGTTTTGGCACAGCTGTTAGGTTTGTGCCTGCAGGTTGAGTACTGACTATTCATG
TATGCAGCGGATGTTTTCAGTTTTGCCACCTTCAAAGCACCATCTCTTTGAGAAAGAAGG
TCAGCAGATGTAAGCTTCAAGAGAGCCGAGCTGAGACACAAAGAGGGCAAGTTTTCCTTG
CTCCACACTTCTGTGGCCGAGATCCTCCTTTCTTATAAGTTCTTTGCGATGCCATGTTTA
TTAGTAAGAATCCTCAGGGCGTCTTAGTGGATGAAGATGACCATATGAATGATGGGAGAA
AGTGTTCAGTAAAGTCATCTTCAGGGTAAATTCCAATGGACAGATCATAATGGATTATCT
CCCTTCTCTCAAGCTCATGTAGGCAACATACATCTAGTCTTCCATCTCCTTTCCTTCGTA
CTGCTTTAATCTTCCCAGCACTGGAAAAAATTGTGAGTGGGCCGCTCCGTCTCCTGCTTC
TCTGCATCCAGAGCTATCTTTCCACATACAGATTCAGTAGTGCCATCCATGCCTGCCATC
CCTCTCTGACCCCCAACTGCACTGGAAAGATTAGGAAAGATTGCTTACTAGCAGTTAACA
AGTTTCCCTTAAGCATCTAGATCTTTTCATTGACCAAAAAAAAAAAAAAAATTCTGAAGC
TTTGGCAAGCACTAGGCATGCAGGTCAATTTGGGGAAGTGCCATTTAGATTAAGGCTTGT
CACTGTATTGCTCTTGTATAGTTGTTTACATCACCTTATCTCATCTGTCAGGTCCAAATA
ACCTGTTACTGTAAAAATTACGCAATCTGCGAAGACTAGTTCGTAATTCTTAGGTTCTTC
CTAAAATTTGAGGTTTGCTTGGTCATTTTTAGTTGCATAGTTACGTAACCTGTTGTCTCA
TGTTCTGGGTTGCAGAGCTATTCCCTAGGTTAGATTTGCGGAGGCTCATTTCAGTGTGTT
CAGAATGACTTAGAATGGTGATGCACGTTCATCGTTAGGGACTCTGCTAGTTAACCGTGA
CTTTCTAGTTGTGGTTTGTGTTTTGTTTCAGACAGGGTTTCACTCTACAGTCCTGACTGG
CCTGGAACTTGCTGTGTGTAGACCAGGCTGGCCCTCAGTCTCACAGAGTTTTTTTTCTAC
CTGCTTTTGGGTGCTTGGGATCAAAGCCTTGTATACCACCTCTCTAACTGCGCCTTGTAA
AACTATTCATGGGTAGTGTTCTTTCACCTTCATAGAATATTAGTTCACTAGCTCTTTTTC
CAGCTCTGAGCTCCCTCCAAAAAGTTAAGAAAGGAGCTGGCAGTGACTATTCGGGGACTG
CAGCTGACTGTGTTATGATTGCTCAGCTTGAAGTAAAATTTAACATTTTTTAGTTTTAAA
GTCTGACTGTGTGAAGTGGGCTTGATGTGTTAGCCTTAAGAGCGTTTAGAGTCTTGACTA
GTTTGAGATACTTGAGTGTTTCTTGTGTACCCTGAGTGTCATGTTCTTTTTTTTTTTGCC
TAGTCCACTGAGCCATGCTCATTTCAATCATTGATCTAGATGCAATACTCTCTCTAAACT
GAAGCCCTCCCACACAGAGTTTTAGTCACCAGGGTTCTCTCCACCAACTCAGGAGCCACC
CAGTTCACGATTACATTGATTTCTTCTCTGGTTTGTACTAAATACACTTTCATGTTGTGC
TCCTCACCTGCCCTGTCGCAGCATGGACCTCCCTTCCCTCTGCTCTGGACATGAGTCTGC
TATTTTTTATGAGACAGGGTTTCTCTGTGTAGCCCTGGCTGTCCTGGAACTCACTCTGTC
AACCAGGCAGGTCTCCAACTCAGAAATCCGCCTGCCTCTGCCTCCCGAGTGCTGGGATTA
AAGGCATGCACCACCACTGCCCAGCAAGTATACTTTTCAAGTCAAAGGTAGCTAGCTCTT
TTGTGCCAACCTTAATAAGAAGTCCATTTTATAAAGAAGAGGACACTTGACAAATATATT
GAAGCTATATAGTCGTGGGGTATATGTGTGTGTGTATTTGGTAAGAGGTAGAGGAAGAAA
GAACATGATACCGGCCAGTAATGCCTTGTATAACCACATTTGGTGACTTCTGATAGATAG
GGCGTGGTGCTCTTTAGAAGGACTGCTACGCCCTCTTAAGACACAAAGTCCAGACTCTCT
GGTAGAAAACAGTGAGTATAGAATGTCCTGATTACACATAAGCTCTTTTTGTTCTGTTCT
TCCCTAGACATCTCAGAAATTAGTGAGCAATCGGGAAAAGGAAAACATAACCTTTTCTTT
TTTTAACGGTTTGGTAGAGAGCACAGAACCATAAAAGTGAGGCAGATTTCTACAGCTTTT
ACTCCTAGGAAGTGCTTTGCAAGACTTAAAATAATTTCTGTTAGCTATAGGGCTTATTAG
GGTCCGATGACAATAGTTAACCAGCTCTTAAGCATTGGGTGCATCTTCACATTGGTTTTT
ATAGATATTTCTAATTGGTTTATTAACTATTATTATGATTTTATTTTATTTTTGTTTTTT
TGAGGCAGAGTTACTCTGTAGCCCTGGTTGTCCTCGGAGTTACTCTGTAGACCGGGAGAT
CCACCTGCCTCTGCCTCCCAAATGCTGGGATCAAAGGCATGTGCCACCATGCCTGTCTTA
TTGGTACTTTTCGTTGTTGTTGTATTAGGGTCTCTAGCTTCCTTTTCCCTTCTTTTTAAA
AATTTGGGTGTTATTTTGCAGGGGTAGGGAGGCACGGTCTTGCTCTATAGTTAGTGCAGG
CTGGCTTAGCACTCACTATGTAGGCCAGTTTGAACTTCATCTCATAGCAATCCTGCTGCC
TAAGCCTTCTAAGTTCTGGGGTTATGGTTATGTGTTGTTACACCCGTATTTTGTTTTTAG
AGATAGTGTCTCTCACTAAGTAGTCCAGGCTGGCCTGGAGTTCAGGATCCTTTTACTTTA
GCCTGCTGAGTGCTATTCAGAAGTATGGTCACTCCCAATGAGCTCATTAGACTAAAAGTA
GAGCTTGTTAGTAGAAAGGATGGTCTTGAAAATACAGAAGCCTGGATGGACTGTGTTAAA
TTTGACCAGGCGTTTAATTCTGTTCTGTGCCTTAGGTAAATTAAAATAATAACAAATTTG
TTCTGCACATTTGTCTAGAGACTGTCATTAAGTTTTAAAAAGATGAAAGAGAAAGGTCTC
AGTGTTTCTGCGCATGTGTTCTTCAGTATTAATTAGTCTTGTAAAAACTGATGATGGTTG
GTTATAGTTTGCTTTTTTAACAACTTTTCTTAATCTTGTCTTTCTCTTGTACAACAGCTG
CTGGGAAGTCAACGTTTGTGAATATCCTAAAGCAAGCCTCTGAGGATTGGGAAGTGGTTC
CCGAGCCTGTGGCCAGGTGGTGCAACGTGCAGAGCACTCAAGAGGAATTTGAGGTACGCA
AGACATTTTAGGGGAGTACAGCAAAAACTCCTTGGGGCTGGAGCTGGCTCAGCAGGTAAG
AGCACTGGCTGCTCTCTAGGACCCTTGGGGCAGCTCCTAACCAGCTACAGCTGCAGTTCC
AGGGATTCTGATGCCCTCGTCTGGTCTCCATGGCCACCAAGGACACGTATGTGTACAGAC
ATCCATTCAGGGGAAACATCTATACATTAAAAAAAAAAAGTTAAAATTCTATAGGTTAGA
GAAGCAGTGTATTGTCTCTTGGACAGCCCTTCCCCCACCTTTCTAGTAATACTTTCAAGT
CTAGTTGTATGTGCAAAGATTTAGTGAGCTGGGCATCTTAAGATTTATGTATTGTTATAT
ATGAGTTTAAAAGGTTTTAAAAGTTTAAAAACGTGAAATGATTTTAAATTCTAATTACAG
ATTCAAGTTCTTGATCTTTACATTTTAGATGAAAACAAATAAGAAAACCCAAAGCTTCCA
GTAACTGAATTTATTAATCCTTTGTCACGTGGAAACCCATTTATCTCTCATTTCTTTGTA
CCATACCATCGTTCTCCACAAAATCTCATTTTGAACGTGTTTTCGTTTTACTAACCCTTT
TCAGTATGGCATTGCAAATAAGTGAATAAAACGAGTTAAATTCCGTTTTGTCATAGTGGA
AGTGGGGTGTGTGATAATGATTGCTAGGAGTTTTTATTTCTGGAGAAATGAAATTGAAAT
TAGAGAAAAAGGAAGTTCATTCAGAAGTTGAAAAAAAAGCACAGCTATTAATGTGAGGGT
TTCTGGGAATGACTGGGTATTAAAATGTAAGTCCTAGATGGAAGGAAAATCAGTAGCAAG
AGACTCGGTACATAGCCTCGTGGGGTGTCTTAACCAGGGTTACTATTGCTATTTTCAAAC
ACCATGCCCAGTAGCGGCTTGGGGAGGAACAGGCTTCTTTTGCTTGCACTTCCTCCTCAC
TTCCTGGTTCATCTAAGAAAATCAGGACAAGAAGGAAATCAGGGCAGGACAGGCGCTAAT
AGCAGAGCCCAGGCCAGGGATGGCCCCACCGATCAACCACTAATTAAGAAAGTGCCCTAT
AGGCTTGCCTACAGCCAGATCTAATGGAGGCTTTTTTCTAAACCGAGGTTCCCTCCTCTC
AGATGACTGACTGTAGCTTGTGTAAAGTTGACATAAAACTAGTCCACACCGGGATATATG
TAACTTTTTTGGATATAAGGTTTTTGATAACTAAAAATATTTCTCATACTTTTATTTGCA
AAGCACAGTTAACTTTAGGCTGGGGGATGGGTAGCACAACTGTATCCTAATTTCTTTGAA
TTTCAGGTACTGAATTTTTTTTTTTTTTTTTTTGGTTTTTCGAGACAGGGTTTCTCTGTA
TAGCTCTGACTGTCCTGGAACTCACTCTGTAGACCAGGCTGGCCTCGAACTCAGAAATCC
GCCTGCCTCTGCCTCCCGAATGCTGGGATTAAAGGCATGCGCCACCACCGCCCGGCTGAA
TTTTAAAGAGACTTCCCCATATAGAACCCATTTTCTTACATTTTTATGTATGTGTTGAAG
GCCGTGGTCTTGGGTTCAGAAAGTGTGGGAAGCAGGGTTTTATGGCTGATGTGAAGCATG
AAGCATTAAGTAGGTCATGGCTTCTCTGTATTTTTGGATATTATCTTTCCTCCTCATCCC
CAGAGTTTACTAAACTCCAAAAAAAGTGGGGTTTTAAGGGCAGAGATGTAGCCCAATAGT
AGGTCACCTCCCTAGCCTGCTCAAGGCCTTGGGTTTAAGCCCTAGCACCACAAAAATGAA
ATGGGTTTTATTTTTCTTGGAGCCTTTCTCCAAGTCATTCTTGATCTGATTTTTGTAGTT
TTTTTTTTTTTTTAAGATTTATTTATTTATTTAATGTATATGAGTAAATTGTAGTTGTCT
TCAGACACACCAGAAGAGGGCATCAGATCTCATTATAGATGGTTGTGAGCCACCATGTGG
TTGCTGGGAATTGAACTCAGGACCTCTGGAAGAAGAGCAGTCAGTGCTCTAACTGCTGAG
CCATCTCTCCAGCCCTGATTTTTGTAGTCATAATGTGAATTACCCAGTGTCTCAGTCTCA
GCTCTTTTAGACTACTGTCAGCAGTGAGAAGTGGATTGTTTGGAGACCTACATGGCCAGT
CCTCCGATAACAATAGCTTTTATTTTGTTTCTTGGAGGTTATAGAATTGGAAGGACTTGG
TCATCAGTGCTTCTCTCTTTCATGCTCAGCGTCTTTTGTTCTAGTGGTTTGTTTGTTTGT
TTTTTTCCTTGCCATTTAGTGGATGGAGTGTTCTGTGTTATCAGTAGGCTTCCACCAATG
TCAGAAGAAGATGTGGTAAGCCAGAAGCTCATGTGGTTTCCTTCCTCATTCCTTAAATTC
TGGTGAAATTGAGGGTGTTAGATTTTCTGGAATTGGAATTAAAGTTTTCTTTAATTTCTT
TAACAGGTCTGTGTAGCCTTGGCTGTCCTGTGCAGGCTGGCCTTGAACTCAAGATCCACC
TGCCTCTGCCTCTGGGATTAAAGACACGCTCTTCCACCACCTGGCTTCTAATTACATTTT
TTTAGTCACCACATGGATACAGGGAACCAAACCTGTGTCCTCTGCAAGAAGAGCAAGTAC
TCTTAACCACAGAGCCGTCTTTCCAGCACTCCCCCTCCCCGCATTTCTCTTTGAACCTCT
TAAAAAGTTAAAACAGATGAGCACAGTGGTACACGCCTTTAATCCCAGCATGGAGGCAGG
GGTAGGTGGATGTCTGTGAGTTCCAGAACAGCTAGAGCAACGTAGTGAGACCTTGTCTCA
GAAAACATAAAACAAAACAGTGAAAGTAACTCTATTGGCAATTATATTGGTGTTTGTTTG
TTTCTTTTGACAATTTAAAATAGGAATTGACAACGTCTCAGAAGAGCGGTGGAAATGTTC
TTCAAATGATGTATGAGAAACCTGAACGGTGGTCTTTCACCTTCCAGTCATATGCCTGTC
TCAGCCGGATCCGAGCCCAGCTAGCCTCTCTCAATGGCAAGCTCAAAGATGCAGAGAAAC
CTGTATTATTTTTTGAAAGATCTGTGTATAGTGACAGGTATGCAAATGGCTTGTATTTGG
CTCTTGGGAGTTTATAACTAGACATTTTCTTTTTTTCTCATTTCCTGGTAATCAAATTAG
AGGCTGCGCTGGAGGTTTTAGATAGAAAATGACATTTAAAAATACCTTTAGCATTGAGTT
GCTAATGACATTAGAGCAGGGACTAGAGAATCAGATGGTCATCTAATTTCCTTCCAACTC
TTTAAAATCCTCATCTGTTATGATTATATCTGGATACTCCTAGACTCTTAACTAGAAAAA
GGAGATAAAAATTAAACATGTCTAAAAGTGTTTTAGAATTACCTTTTTTTTTAAAAAAAG
ATTTATTTATTTCATTTATATGAGTACACTGTCACTGTCTTCAGACATACCAGAAGAGGG
CACCAGATCCCATTACAGATGGTTGTGAGTCACCATGTGGTTGCTGGGAATTGAACTTAA
GTCTTCTGGAAGAACAGTCAATGCTGAGCCACCTCTCTAGCCCGAATTAACCTTCTTATA
TTAGGAGCTTTTCACCTCCAAAACTATTTTAGAATTGGGGCTTATAAAGTTTTTGGTCTC
AGGATCCCTTTCCTTTAATTGTTGAATGGTCTAAAAAATTTTGTCATTTGGTATGTTTAC
TATTAGAAATTAAGATTGAGAATCAAGCCGGGGTGGTGGTGCACATCTCTAATCTCAGCA
CTTGGGAGGCTCACTTTATCTCTATTAGTTTGAGGCCAGCCTGATCTACAGAGTGAGTGA
GTTCCTGGAATAGTCCAGAGAGTAGTCCAGGGCTACACAGAGAACCTCTATCTGGAAAAA
CCCACAATAACAAAATGATTGAAAATCCGTATACAAATATTTTGTATTAACAGTTATAAC
TTTGATTAAAAAAAAAGTTTTAAAACAAAAATATACAGTGAGAAGAGCAGCATTGCCTTA
CATTTTGCAGCTCTTTAATGTCTGACTTAATAACTGTGGGCATTCAATCCATGCTTGTAT
ATTTATGTATATGTGTATATGTGTTTTGATGAAGTATAGTAGTGTGTGAGGCAAGCCAGC
GTCTCAGAACTGGAAGGAGCTCGGGGACCTCCAGGCATCCTTAGCCAGCATTTTGAGAGC
TACTGGCAAAGAACACGCTTCTTGTACTTGGGAAGACCTTTCATGTGTGCTTTCTAAGTA
AGGCTCACAGGGCCACAGGATTGAGAAGCGCATTTACCCCCTTTCCTGTGTCTGTGTTTG
AAAGGATGTCCATGCTGACAGAGATTCTCTTTCAGGTACATTTTCGCTTCTAATTTGTAC
GAATCTGACTGCATGAATGAAACAGAGTGGACCATATATCAAGACTGGCACGACTGGATG
AACAGCCAGTTTGGCCAAAGCCTTGAATTGGATGGAATAATCTATCTTCGAGCTACTCCC
GAGGTAAGACCAATAAACATTTGCCTGTGTTGTTGAAATTTTAAAGTAATATCAGGAATC
ACAAGAGGGTTGTAGTAATAACAATTTAAAACCAACTTCTAACATGGAGAGATAGCTCAG
TGGTTAAGAGAACTGACTGCTCTTGTAGAGGACCCACGTTCAATTCTCAGATTCCACACG
GTGGCTCACAATTACCTGCAACTCCTGTTCCAGGGAATTTGACAACCTCTTCTCCACTCT
GTGGGTACTACATACATGGGATGGCCAGATGTACATGCAACCGAACACTCATATACATAA
AATGGACCTAGGCCTTCCCTACATATGTAGCAGATATGTAGCTTGGTCTTCATGTGGGTC
CCAAACAACTGGAGTGGGAGTTATCCCAAAAGCTGCTGCCTGTGTGTGGGGGATATGTTC
TTCTAGCTGGACTGCCTTGTCTGGCCTCAGTGGGAGAGGAAGTGCCTGGCCTCGAAGAGG
CTTGAAGTGCCCGGGGCGGGCGGTGGTGGTGGTGGGGGACCTGCTCAGAGAAGGGGTGGT
ATGGAGGATTGTGGGAAGGTATGACGGGGGTGGGGTGGGGTGGGGTGGGGTGGGGTGGGG
TGGGGCAGTGAGCTGGATATAAAATAAGTAAATAAATCAATAAACTAACCCTCTAGCTCC
TCACCTGGAAGCTCAAAGCACTATAAGATTTCTCCACAAACTAGTTTGTTCTTCTCTGTT
CTTCAACCATGCCTATTTTATTTTTTTGTCTTAATTCCTAACTTACTCAGATTCTCATAT
CCTATCAGAGCTAGAGTAAGAAACTCGCTGAAGCAACTTGTGAAACAGAGGCTTAATGAA
ATAAGGACTTTGAATAGGTGTTTCAGCTGTTGTTGGATTCTTAGGGCCAGTAGGTCTGAA
GACACAATAGAAACAATAAATTAATACTTGCTTTGTGAATATCACAACTGTTGCGGTTCA
CTTAAAGAAACATTTTATGGTTACTTGTGACTTAGTTTAAGAGACACACTTGCAAAGAGA
CTTAGAGATCTTGTCATTTTCAGTGAGGGAGGTCTCCTGGAAATAACCCTTGTATTAAGT
CAATTCTTACTCTATGTATGCATTACATAGTGAATCCAGAAAGGTCAGAATTTCGTATTT
AAGTACTCTTATGTACATCCTTTCCCGCTTCCCTCTTCTCCTAACTTCTACCATGTCCTC
ACTTTCAAAATTCTTTATTATTGTCACACACACACACACACACACACACACACACACACA
CTGTAAACACAGCATGCTGACTCTTCGATGTTGTCTCTATGACTGTATGTAGGGCTGGCT
GCTTGGGTTTGGACAGCCTGCCATGGGTTTTATCCCCGGAGAAGGCTGTTTCTCTGTGTC
TCAGCATCTTGGTTTTTGAGACAAGGCCTCTGAACTGGAAGCTCCCTGGTTGACTAGAAT
GGTGGCCAGCCAGCCCTGAGGATGTGGCTGCTTTTAAATACCTTCTCCCAGATGTTTTGT
GTTCTGGAGTGCTAACATTAGGTCTTCCTGCTTGTGTGGTTAACACTTAACTGATTGAAC
TGTATTCCCAGTCTCTCATTTATGATTTTTTTTTTTTGAGATAAGCTCCCCCTATGTAGT
CCTGGCTGCCCTGGAACTCACTATGTAGGCCAGGCTAGCCTCCAAGTCATAGAGGTCTGC
GTGTCTCTGCCTCCTGGCTGCTGGGATTAAAGGTGTGTGACACCATACCTGGCCCATTTA
TATCTTTTAATTAAAGATTATTAAAAAAGGATTCTTAGCAGACTGTGGCCTAGTTTATGT
GCAGCTGTATCTCAGGAATGTTATTTGTTAGAGATCCATTTTTTTTCTTCCTTTCTGCAT
GGCTGGGGATTGAACCCCTGGGACCTTATATGTACTACAGAGCACAGTATGGAGGATCTT
ATACCGGAGTGACTGTGAGCTCTCACCAAGTGTATGACATTTCATTTGTTTGTATACTGT
TAGAGAAAAAGGATTTAGAACACCATGATCTAATGTGGCTATTTAACTTTATGATTATTA
AAATTATAATGTAAAGTTTGAAAGTTCTGTTCCTCGGTCACCAAATATTTCACCACATAG
CCGTGTTTCAAGTGCTGAAAAGCCATAGTGGCTGGTGCCACCTTGCTTGGTAATACAATA
AAGGACAGGTATAAAGCACCCTGTGTTCTTTTAGGCCATGGCAGTTTAGAGCTTTCACCC
AGTGATGAGCCACTCTTAGAGGGATGGAACACAGAGAAACACAGACATAAACACGCGTGC
TTAGCACTCAATTAGGATGGATGGATTGACACACTTTAAGTTACTCTCTAAAACAAAAAT
AAGGTAAATATCTAATGAACTATTAACTCTCCCCCACATTCTTTTATCATATTTAAATTA
GTTCAGTGTATTTTGTGTGTGTTTACTGATTTTTTTGCTTACTTTAGAACTATCATCTGG
CTAAAATAACTACTGATAGGGAAAAATTAAGTATTTCAGTTTTTGTTTTTTTTTTTTTTA
AGAAGAAATAAATACAGGTTTTTGGCTAATGGAAAAGATACCAGATAACATTTTTTAACG
GCAGCAGACACAACTAGTTACTCGGCTTTTTTCTTATGTCTTGCTTTTAGAAATGCTTAA
ACAGAATATACCTACGGGGAAGAAATGAAGAACAAGGCATTCCTCTTGAATATTTAGAGA
AACTTCACTATAAACATGAAAGCTGGCTCCTTCATCGGACTCTGAAGTAAGACTCTCTGC
TGCTGGTTGCTGCTCACTGTACTTCTCTAGCACAGTTTAGTCTAGACGAGTAGCAACGTG
GGCAAGTGTTTTTATGGATGGATTTGCTCATTTTCCCAAGGCACTTTTTGAAGACTTTGT
CTTCTAATAGTACTTAGGCTTTAGATGATAAAGTAAGACTATGTCTGTGTACGTTGATAC
ATTGAGAAATAATTTAAGGTGGCATAGCCTGAGGTTACATACTGTTTTGAGTATTATACT
TTTAGTTAATACATTATTAGTCTTCATCTAAAAGTATTAAATGTGAAGTTCAGAAAGAAT
TCATAACTTTAAGATTGTTTGCTAAGCTGATTGTACCAGTCTGTAGTCTGTTTTCTGGGA
GGCCAGGAGCTTGAGGCCTATGTCCTTATGTGGTCCTTCTGTCCCACTTTTCTTGGCGTA
TCTAGGAAGTGCTCTGTAGTCATTAGTAACTGTCACAATACAACAACAGTGCTTATCACG
AAGCATCCCTTGCTTTAGCAGTGGCTATGAAATGTTAGAGTAGGGAGAGCAGCCTTATGC
CAGAGAGACATCGCACTGTGCTTTGAGCAGAAAAGGGAAAATGCTTAACACGAGGAGAGG
AAAATGCAGGGTTCTTTTTGTATGTTGGTTTGGTTTGGTTTGGTTTTTCGAGTCAGGGTT
TCTCCATAAAGCCTTGGCTGTCCTGGAACTTACTTTGTAGACCAGGCTGGACCACCGCCT
GGCTAGGAAAAGGCAGTTTTAATTAAGGTAGAAAGAACATTGAATTTGTATATGTATGTA
TATGTAAGAAAAAAACCCAGTGTATATGAAGTGTGTGTTACCCATGATTTTAGTCTTACT
GGAGATCTGGGAAGGCATCCCGCATGGCCAAGGGGAGCTACTGGGATATATTGTAAGCTC
ATGTTTTCAGTCATACTTGAGAACACGTACACAGCAGCCTGACGAATGGCATGAACTCTG
CCCGAGTCAGCTCCTAGGCAGTGTGTAACTGACTGCATAGCCCCTGAGGCTCTGAATGGC
TTTTCTGGGTTTAGTTTTCTTCTGTTTTTTTGGTAGTATTGGGAATGGAGCCCACTGCTT
TGGACATGCTAGGTAGGGAACTGCTCTTCAACTAAACGATACCGGTAGCTTCCTCATCTT
TGAAACATAAAACCTCTTTCTTACTTTTTTGCTTTGAGAAATGATGTGTCATAATGCCTA
GTTTTATCTCTTCTGTAACTAAGATTATTGTACGTGTAATGGTAAAGCCAGCTGCATCAC
TACGGATGACGTTAGTATAAGATGATTGACAATATTCTGAGTTTCGAATAGTAGGAGTTT
TTCATCTTTTTTCTTGATTTAGTGATTTCCTGATCTTTTTCATCTTTCTAAACAGAACCA
GCTTTGATTATCTGCAAGAGGTGCCCGTCCTCACACTGGATGTTAATGAAGACTTTAAAG
ACAAACACGAAAGCCTGGTTGAAAAGGTGGGCTTAAAAAAAGACAAGTATGTGTCTTGTC
TTGTCCAGGACAATCCTATTGACCTGTGAAAACAGCTTCTTTCAGGAAAGCTTCTATAAA
ATCACATTGAGAGGACTGGGGGTGTAGCTTGTGGTCAGAGTACAGGCCCTGGGTTGAGCC
CCAAGATCTCTCTCTCTATCTTTCTTTCTTTCTTTCTTTCTTTCTTTCTTTCTTTCTTTC
TTTCTTTCTTTCTTTCTTTCTTTCTTTCTTTCTTTCTTCCTTCCTTCCTTCCTTCCTTCC
TTCCTTCCTTCCTTCCTTCCTTTCTTTCTTTCTTTCTTTCTTTCTTTCTTTCTCTCTCTC
TCTCTCTCTCTCTCTCTCTCTCACACACACACACACACACACACACACACACACACACAC
ACACGAACCAAAGAAAAGAAAGGGGAAATTACATTAAGAAATTTAAAATTTGTAGGAAAT
TTTAGATTGTTTAGTTTGAGTCCTGGCTTTGGCCTGAGCTAAAATAGCTTTAGCTGTTTT
TCTGGAAGACAGAAGTAACTGTAGCAATCTGCCTTTTCTCCTTCTTTCTCTCTTTTTCCT
TCACGACTCACTAACATGTAGACATTTTCATATAAATTGCTTCGAAAACTAGTTTATCTT
TTTCAAGGAACTCAGTGTGGAAGGGTACTTTAAATTGTAGGATATCAGTTTCACTCATTT
TCAGAAATTTTGGAAATTAGGCATTGCTACTTTAAGTCTTTGTTGGAGACCATGTTAAGG
ATGAATTTACCTTATTCTAATTATTGAGTCGTTGTATTAACAAAGGTTAACTGAATCCTC
AGAGAGTTGGGAATTGATCATTATCTGTGAATAATGTCATTTATAAAGGAGAGACTTACT
GATGAACTTTAAGGTGGTAATAAGAATTGTATAATAAATATCCTTATCCACATTAATTAA
TTTATTGATTTTGTGTTTAAAGAAAACTACATATTTAGTTTTGAAAGAAACTTAGAGGCT
ATTTTTGTTGTAGCTATTTGTTTGTTTGTTTCTCTCATGAACTGTCTGGCTGTTTGCTAT
AAAGAAATCTTGACTGTATCTCAAAAAACTGACAGCCTCACTATCTAAAATCCTTTATCT
ATATGATTGGTTCCCCATCATATAAAATAATACATATGTGGAAAATTCAAGTGACTGACT
TACTATTCATGATATTAAAACATAAGGTAGAATTAACATATGGTACTATTAAAATAAAAA
TAATAGCAGTTGTGAAAACACCAAGTATCAATTTAACCGAACCTGTAAAACCATTTTCTT
AATTTTATTAGTTTAAAAATTTCAAAAAAGATTTATTTATTTCTCATCTGTAAATTAATG
TATTGCCTTTCTGTATGTCTGAATATTAGAAGAGGACATTGGGTTTCATGGGACCATAGT
TATAGATGGTTGTGAGCTGCCGTGTGGGTGTGGGAATTGAATCCAGGACCTTTGGAAAAG
CAGCTGTTAACCACTGAGCAATCCTTCTAGTCCCTATTAAAATTTACTTTACTTTTTTTT
TTTTTCCCCTCCGGTTTTCTGAGACAGGGTTTCTCTGTGTAGCCCTGGCTGTCCTGGAAC
TCACTTTGTAGACCAGGCTGGCCTCGAACTCAGAAATCCACCTGCCTCTGCCTCCCAAGT
GATGGGATTAAAGGTGTGTGCCACCACTGCCCAGCGTTTCATTTACTTTTTAATGTGTGT
GTGTGCAAGTATATAAGTACAGCACATGTATGTAGTTCTCCAGGATGCCAGGAGAAGATG
TTAGATGCCCTGGAGTTCCAGGAGTTACAGGTGGTTGTGAACTGTCTGTCAGACGGGTAC
TGAGGATCAAACCTGGGTCTCCTGCAGAATCAGCAAGTTCTCTTAGAACGCCAAGTCATC
GCTCCAGCACCACACTGCTTAGCTTTCAGTAAACACTACTTTCTTAGACCTGGAATCATT
TCATACTATTCTTTTTAAAGTTAGTAATCCTGGACTCTAGAGGAGCATTTTTATAAGGCA
CCACCCTTTACCTTCTAAGGAGAATTTATAGCCTAGAGCGGAGAATGAGAGTCATGCATT
TAGTCTTTATCTGCTGGCTAGGTTTACTCAGAATGCAGTAAGTTTTGCTTTGTCTATGGA
CTAACATTCCAGAAATTTATGCCTTGGGGCTAGAGAGATACCTCAGTAGTTTAGAGTTGG
ATTCCCAGCACCTGGGTGCTGACTTAGAGCTGGCTGTAACTCCTGTTTCAGGGAATCAGA
CACCCTCTTCTAGGTTCTCCTGGCCCCAGGCATGTATGTAAAACATATACATGCAAACGA
AATATTCTCACATAAATACAAAATAAAATAAATTATGCCTTAGTACTGCAGATTTAAATG
TTTGAATTGCAAAGGTGTTTAATATCTCATAAGTATCATTATTAAAGCTGTATATATCAT
AGATTTGTTATTTATTAAACTGTACATATGTACATATACATATAGACTATAAAACTAGTG
TTACAGGTCTTTTAGAATTGTATCAATCTTTTTAAAATTACATCAGCCTTAATGTACATA
TACATATAGACCATAAAACTAGTGTTACAGGTCTTTTAGAATTGTAGCAGTCTTTTAAAA
CTTAAATGTAAATTAACAATTTTAGGTTATTCAACCTACTACTGAAATACTTAGTATTTA
TATAGTTGGGGTATTCAGCTCTTCTGTACTCTTAATTGAAGATGAATATTAGATATGAAA
TTAACTGAATGAATTGTTTTTTTTTTCCTTCAGGTCAAAGAATTTCTGAGTACTTTGTGA
TTGTACAGGAGCCAGCGGCAATAGAACGTTTCCGGATACTTCCTGCAGTTTTGTGTACTG
CCATTGCTTGATATTCATACAAAAGTCTTTACAAGTGTCAAGTTTTTAAACCAGTTTTGT
TTTAAGGAAAGCCCTTTTCTTTATGTATACATATATATATAGTTTATTTAATATTTGCAA
TCATATGTAAAACTTGTGTCCCTCCCGGTCTTCCTTCCACAGTTTTAAATAAACCAGGTG
TGAATCTCTTACAGCAGGGAGTCTGGAGGTAGATTTTTCTTAGCATCAGGGCAGTGAGTG
GATAAACTGTTCTAACAGGCCAGCCTTCTCTGCCTTCTCACTTGTCATCCTGAGTGGGTT
AACATGTTTTCATTGTGTCTTTGCTTCAGAGGTTGACCAATTTCGTCCCGGGACACTTGA
CCATTCCGTGTAGAGGATGTGTGTCTTCTGTGAGTTGGTATACTTAGGACAGGCTGAGAA
GTGGGGAGTCCCTGGGAGAGGGATGCTGAAGTGTTTGCTTGGTTTCCTTCCTGGTCCCTT
TGGTAGTGTTGGAGATTGAAGCCAGGGTCTCTCGAGCTGGGGAACCTCTACAGAACTGTC
CCCAGCCCTTTTGTTCTAATCAAGTGCCTCTCCTGCTCTACTTAGTGTTGATAAGACCAT
GTTAGCGTCACCACAGTAATGTTTACTACTGTGTCCGTGCTGTGTTTGTAGAGGAGGAGG
CTAAACTCTTCCCAGTTTGGTAATGGTATAATTACTTCATAAATCTTTTCATCTTTAATC
TGTCTGGGATAAGAACTCTGTATTTATGTGAAATTTTGGACCAGAAGAAATCTTTAAGAG
GTAGCTAAGAAGTTTATTACATGAGTATAAAGCTTCATTAAGATAGCTACTGCTTTTCTC
GGACTACTGCAGTTAAAATGCTTGTTTATGTTTCTTTTTTTAAGACAGGGTCTCTCTACA
TACCCCTAGCTGTCCTGGAACTCACCATGTAGGCCATTCTGGCCTGGCCTTGAACTCACA
GAGATCCACCCACCTCTGCCTCCCTCCCCACTCCCACTGCTCAGATAAGGTGTGCAGCAT
CACGCCTGACTCGGAGGTTTTTGAAATCACTTGAAGTGCAAGTACAGATTTTTCCATTTT
TCTTTTAGTTTCCTAACTAAATTTCTTTTAGTTTTCATGTAAAATGAGGATAGAACATGC
CAAGGTTTTCCATTTTTCCCCATGGGCCCTGAGTTGATAATGAGTGGTCTCTCTTTAGCT
TTGTATGAGGTGAGACACTGAGAAGCCTAGGCGGGCTGTTCAGCCCCGCCCAGCCCCGCC
TCCATCACCTGGCAGACACTCTCCCTTTTCTGTCTGAAGTTAGAAGGCAGTCTGCTGACT
TGGGATTTAAGTCACATTTCTGCTGAGAGTGCTGTGGTCACACTGTGCTTCATAGTTTGC
TTGCTTTGTAGAATGTTTCTTAACGTTTTTGTAGTTAAATACAAATTCCTGATAAAACAT
TTTTTCATTGCATATATTGTATCATGGGAATGTTACAATTTTGTTGAACTAGGAAATAAA
ATTAACAAATACCAGGAGGCTCAAAGCCCCCATTAATAATGCCCGTTTCTCTAGACAGCT
TTCATATTTAGTTGTAAAGTAAGCTTATATATAATTAACAACGTTTTGTTTTTTAATTAT
TGTTTTTTGTCTGCTGTTGTTTTTAAAGTTAAAATGTATATTGTTTTTACCAAGTAGTTG
ACCTTTCTAATTCATATTAGGAAAAATGTATAATTTCTTGAAACAAAGAATTACATTTGT
TTTGAAACTATAATTATTCTTTCTAAAATATTACCTTTTATTTTTGGTTTCTTATTCAAA
GATGATAATTGAGTGGATTAGCACGGATCTTTGAAAAGATGATTGAATTTCAAGTCTGTA
ATAACCATAGCTTGTTTTGTGATATTGTTTTTTTGTTGTTGTTGTTGTTTGATATAAATA
AATTTACGAACTTAAATATATATGTCAATAAATGAATTTAAATTTCTTGAACCTTTCTGA
GACTTTAAAATTTTCTGAAGCAGGAGTCATCTGGTTATTTATCTTCTTGGAATGTCCGGA
CTTTGCATTTTCCAGTTAAGTCTGTGATCCATTTTCATTGTTGTGAGATATCAGGTTTGT
TGTGGATTGGTGTGTGCACATGGCCTGTGTGCCTGCTCCAGCCCCGACTTTGCTCAGCTT
TCGGGAGAGAACTGACTCTGCAAGCCTTTCCCTAGACCCTGGCTGTTGTATTTACCTAGT
CTTGCCAACACTGCTGACTGTTCCTGGTAGCTTTGCAGTAATCCAGGTGACTAATGCTTA
CAAGGCTTGGCTTTGCGCTAGGCTGGCCTGGAACTCAGTCCTGCTCCAGAGTCCTTGGGG
CTGGGCTACAGCTGTGCACCACCGTGGTTAGCTTCTTTTCAGTGTTGAGTTGGGCAATGC
TCAGACCTTTCGTTCCCTATGACAGCATTAGAATCAGTTTGCCAGGAGCCGCAGAAGACC
CAGCTGACGGTATTCACTGGCATTTTGTCGGGTCTATAGAACAAGCCGGGACGCTCCAAC
ATTTGGATACTCGAAGAGTTTTGTTTTGCTGTCAGTGAACATTGAATATCGTTTCATTTA
TTTACTTCACTGACGTCTTCAAAGGTGTGTCCTTTTTTTCCATATAGATCATGCAGATCT
TGTATGCATTTTTGTTTTATGCCTAAGTGGTAATGCATTTCGTGTTACTAACTTTACATC
CTGCAAAATTCTGTATTCTAGATTCTTGTTTCTGTTGTTTTTCTGTCCGAGTGATCTTGC
TGTGGACAGAGACTTTTTTCTGTCATTCCTTCCAACGAAGGTACCTTTTCTTTTTGTATT
AGTACATTAGGTAGGACTTTGAGAGAGATGTTGAAAACAAACCATGGTACGAGGAGATCG
TCGAGCCTTGTTCCCGATCCTACCAAGTAAGCTGTAGTTTCTTCCCACTAATGCAATATT
AATTGTTGCAGCTTTAAAAAAAGGAAGGA
>RGIAF0044 Genomic segment corresponding to mRNA: NM_007838 Mus musculus dolichyl-di-phosphooligosaccharide-protein glycotransferase (Ddost), mRNA.
GCAGAAGGCCGTTCTCTCCTTCCACCGTCTGGGGCCCAGGGATTGAACTCACGACGTCAG
TCTTGGTGGCAAACAAGCACCTTTATCAGCTGAACCATCTTGCTGGCACCCCATGTTGGC
TTATAGACAATTCCGCTAGGCACCACGCAGCAGCTTGGGTAGCCGCCAGCCAGGTGCGAG
CCAGGCGTGTAAGGACTCCTCTCGGCTAACCTGCCTCTCTCCCTATCTCCTATTCTCTCC
TCTCTCCCCCCAGATGTTCTCAGCTGGCCTCTTCTCTACCATTCTCTGTTCCCCTTTTCG
GTCTCTACCCCGTCCCAAGTCCCCTTCCCTTCCACCGACGATAAATCGTCTTTACACTAG
GTCTGTCGCGTGGCTTGATTGTTCAGGGGATCACCTTGGCCGGCCAGCCAAGTTGCTCCC
TCCCGCCGCATTATACCAGCTCTCAATATGTGACCCCAGCAGGCCTGGACTCACTATGTG
GACCAGGCTGGCCTCGAAGTCACAAAGATCTGCCTCTGCCTCCCACTCGAGTGCTGAAAT
TAAAAGCACGAGCCACCAATCCTGGTTGTGAAGAGCCTTTTGATCACTAACCTTCTCCTT
GGCCATCCACCCTGTTTCGGGCCTGGCCAGAGCCTATTTCCCCACCTCATTGCTCTCAAG
AGATAAGGGCCTGCTTCCGAGCCCGTTAGACTAGCGACAGGCGAGGAATTCACCCCTATC
TGGTCCTGGTAATGACAACTGCGTCCTGGGGGAAAAGGGGCGGCTGCCTAGGAAACGGAA
AATCTGGAGACGCTAGAGGAGAGTTTGAGAGATGTGGCGGGAGCTAGCCTGGGCGGAGGC
AAAGGGCGCCCGGCTTTGTTGATTGGCAGCAGCTACGGAGCTGTCTCTCTTGGATTGGCC
CTTTTCCATGGGGGAGGCGGAGCCTCAAGTGCGTTTCGCCAATAAGGTACAGAGACTCGG
CCTCCGGAGGGCCACTTCCGGTGGCGTTCCCTGCTTCTTGGTCCGTCCCCGCAGCGGCGT
GGGCCGCGGGGCCACGGAGTACCCGGACCGCTTCCAAGTGGTACTCCGCCGCTGCGAGCG
GCCATTGGGCGGCCGCGAGGGACGCTTCCGGTGCCCAGGTGCTGGCCTGGGCTGCTGGGA
GATGAAGATGGATCCCCGCCTCGCCGTCCGCGCCTGGCCCCTCTGCGGGCTGCTGCTGGC
CGTGCTCGGCTGCGTCTGCGCCAGCGGCCCCCGCACCCTCGTGCTGCTGGACAACCTGAA
CGTGCGGGACACGCACTCGCTGTTCTTCCGCAGCCTGAAGGGTGAGCGCCGAGCAGAGCC
GAGGGAATGGCCCGGGTTGGGGCGGAGACGGCAGCCCCCTCCGAGGGCTGCAGCAGGGAT
TCCTCTCCTGACCGGGTTCCGGGTTTCTTTCCTCCAGACCGGGGCTTTGAGCTCACCTTC
AAGACCGCAGATGACCCCAGCTTGTCCCTCATTAAGTACGGGGAGTTCCTCTATGACAAC
CTTATCATCTTTTCCCCGTCGGTGGAAGGTAAGGGCGCGCGTCGCCCCTCGAAATGGGAT
TGGGGGGGCTCAGGAGACGGCTGTCTTCTTGTTCCTGGGCATGTTCTGGGTCTTGGGGTG
AGTTTCGAAGTATAGTAGAGGAAAATGTTAATTGCAGCTTGGGCCTCGGAGATTTCATCC
GTCAAAAAGATACAGCTAAGGATAGAGTGCCAAATGTCACCCGTAGACATTTCGCTTCTG
GAGAAGGGGGTTTTCTCTAACAAGGGTCCTGATAAAGAAACTCTTGATTTGACTTGCTTG
TGTACAAAGATTTGTCACATTATTAACATGGATTGCTGTAAAAAGTCATTCTGCAGGTCA
TAAGAATACAAATAGATACATACCCATCAACCCTTAAGGCCTGATGGATGTGTTTTGGCT
GACCAACACAAGGCTAGTTGGTATTGGGGGTGGTGGGAAATATGCATGTATGTGAGGTTG
TGCACACTTCTGTGGACGTGTAGAATCGGGTCACCTACTCTGTCACACTCCTCACTCCCT
TAAGCCAGGGTCTCTCACTGAACCTGAAGCTTGCCATTTTGACTAAGCAGGCTGGACAGT
GAGCTCTCAGATCAGTCTCTGCCTCCTGATGCTTGGGTAATAGGCACCGCTTGTCATTCC
CAGCCCTTACTGGAGACTTGAACCCAGTGACCGACCTGTGGCTGCCTGCTAAGCCATCTC
ACCAGCCCTCAGAGACTACTGAATGGAGTGAAGATCTGTAACTTACACTTAACTATTTCT
GTCTTACAAGGCAGTTGAGTCCACCACTAGACATTTCTGTTAAGATCTACTGAGCTGAAC
TTTGTCTCTCTCTTCCATGTGTATATTTGGAGAAGTGTTCTTAACTCCCTTGGGCCTGTG
AGTCTGGTGTCCCCAACCGAGAATAGATGACATGAGAGTCTCATATTTTTATCTTGCTGA
GATGCTTGCCCTTCCCATAGCTTTAGCCACTTCCTATGTATTTTCACTAACTAGCTATCT
CCAGTTCCTTTGGCAATTTTCTTTTCTTTTCTTTTCTTTTCTTTTCATTCATTCATTCAT
TTTTTTTTTTTTTTCAAGACAGGGTTCCTCTGTATAGCCCTGGCTGTCCTGGAACTCACT
TTGTAGACCAGGCTGGCCTCGAACTCAGAAATCCACCTGCCTCTGCCTCCCAAGTGCTGG
GATTAAAGGCGTGCGCCACCACCTCCTGGCTCTTTTTGCTTTTTTAAACACTTTAAAAAA
TATATAACTTAGTTGTTTTTGCTTTACATATATTGGTGTTTTGAATGCATGTATGTCTGT
GTGAGGGTGTTGGATCTCCTGGAACAGGAGTTACAGACGTGCTAGGAATTGAAACCAGGT
CCTCTGGAAGAGCAGCCAGTCCTCTTAACCACTGAGCCATCTGTCCAGCCTGACAATTTC
TTATGTGTGTGTGTGTGTGTGTGTGTTTGTTTGTTTGTTTTGCATGGATATTTGGCCAGC
ATGTATGTCCCACCATGTTTATGCCTGATGCTTTCAGAGGCCAGAAGAGGGTGGTGGATC
CCTTTGGACTGGAATTGCAGACAGTTGTGAGCTGCTGTGTGGGTGCTGGGAATTGAACCC
TGGTCCTCTGGAAGAGCAGCCTGCGTGCTTAGTCACTGAGCCGTCTCTCCAGCCCTGGCC
GTTTCTTTTGCTTTTTTGGTGAATGTGCTAGGTAGTTTTTCCGTTTCATCTTTGGCCCAG
GCTGTCCCTGTCTGGGGTAAGATGTCCCTGCCATTCTCTACTTCAGTTAAACACGGATGG
CCTTTTGTTTCCCCTGGCAGCTACTTTGTATTCTGTAGTTCACACAAGAGTGGGTTCTGC
CAGCTGTCTAAAGTGCCAGTCCCCCCAGCCCCACCCCCGGCTCCTGCTGTCTCCCTTTAG
GTCCCATGGAAAGCCCCTCCCCTGGTGCCCCAGCACCTACTCCTGGTTTAGGATGCTTTC
ACAGCCTGGCACAGTGCCTTCTGACCTACATGCTACCTGTACCCAGCTCCACCTTGGGAC
CAAGGAAGTCATGTTGTTCTCCAGCTCAGAATGCTCCATCCAGTGCCTTCCACCAGTCCC
AGCCTTCCAATAACTGGCTACCTCACCTCACTCCTGGCCTCCTGTCCAGCCCCGTAGCTC
ACCCTACCTGGCAGACTTGACACTGCCGTTGTTCACTCTGCCTGTGTGCTCTTCCACCAC
GCTGCTGCCCGGCTAACCCTTCCATCTTTGCATGTGTCACTGGACAATGGCTCTCCTCAC
TAACACAGTGTCTCCCTTCCCTCATTTTCCCTTTCATTGTTCCCAGCCCATAGGAAATAC
TTAGCAAGGAAGTGGACTTAGGTTAAACACCAGACTCACTGTGGAGAGAACCCTAGGGCT
CAGCAAGCCACACCTGGTGCTGGTGGCAGCAGTGGTCAGTCACTAAGTGAACTGGACAGA
GCCTCAGCGGTCAAATGCTGGGGGCCAGCAAGCCATTTGGGTGATGTTTAAAGCACTGAA
TGGTTGTGCTGTGGATAATGGGAACAAGGAAGCCGTTAGTGTTAGGCCAGTGAGCCTTAC
GATCAAGTGAGTGTCGTCTGTGTATTCTGTGGTACTTCCTCAAACAGCTTAGGTGGAGCG
ACATTGATAGACTACTGGAGGGTGGCCCAGGCATGGTGCCAGCGATGGCGAAGGCGCATC
TGAGCATTTGAACAGCAGTACTGTGAAGTGTGGGTGGGGCTGTTGAGCGTTTTTGAGTGA
ATAGATGTGGCTTGGAATGTGTGCTGTCACGTCAACAGATGTGACCAGGACGCGTTTGGT
AATTGCATCTGAGTGCCAGGGCATTGCTTCGATCATGTGGGTTTGTGCCATGTAACAGGT
GTGGTAGATTCACCCACCCTCTCATTTTGGGAGCTCTGGCTGCTCTGGGGGGGTCTGTTA
CCTCCATGCAGGTGTCAGAGGGGGACAGGGTGCCTATAGTGACTGTGTCTGGGGCCTTCT
TGCAGATTTTGGAGGCAACATCAACGTGGAGACCATCAGTGCCTTCATTGATGGTGGCGG
CAGCGTTTTGGTGGCTGCCAGCTCTGATATTGGTAAGTCTGCCCTAGGAAGTTGCAAGTC
TTTGCACCCGTTCCCATGGAGCTCAGAGAGCTTTGCATGCAGGAGATGCCAGCGTGGCAC
TGGCCGGGGAGGCAATGAGAGATGCAGTGGCCCTGGGACCCTTACGGGTGTGGTATGAAT
TTATAATCCTAGCAAGCCCGTATAAAAGACACACAGTCCAGGTGTCTTATTTACAAGCCG
CGAGCCTAGACTGGGCAGATCTAACATTTTCCCCAGCTGTAGGTCCCTTGTTACTTGTTG
CTTCTCCTGTCCTTGTGGTTCTGGGTCATGGAGGCTGCTTCCTCCTCTGTCTCACTGCCT
GCAAACCCCTCAACTCAAATCTCCAGTCCCACTTTTCTCCCTCCCCTGCCCAATCACAGG
CTCTAGCCTTTTACTGACCAGTGAACTTGTCGAGAAAGTTCACACGGCATCACTTGAGTC
CCTGAGGATCTGTTCATTGGGGGGAACCACATCTTGAGGAACCAAAATTTGGTGTTAGAA
TCTAAGCAGCATCAGAAGAACCCACTATGGGGGAACCAGGAAGTCAGGCAGGCAGTGGGT
GGAGTTAGTTTTGGATTCTGGTTTTGAAAGTTCCAAAGTTGCACAGCAGTAGGGAGAGAA
TTGTATCCTTAGTTCATGCACTGGTCCTTCAGCTCCAGCAGCGGACAGCTCAGGCCTGTT
TGCAGCAGTGCTAGACTTTCATCTCAGTGGGTCACTTGGTGGGGTGTGAGGAGGGCAGGT
GAGCTCAGGCCTGTCGAACGAAGCCAGTATTGGCTTTGGCTTTGCCAAGTTTGCTAAGAG
GGTGTAGGTAGAACCAAGTTGTTAAATCTTTATATGAGGAGGGTGGCTGTCATTTAGCTC
CACTACTCATCCAAGCCCTGGAAGTGGTGGCCTGCCTGCTGAAGGCTCAGGGCACCGTGG
CTGACCAGGTGAGGGTGAGGTGTGAAGTTGTGGCCTGTGTTATCTGACCTGCCGACCAGG
GCTCAGCCAGGCAATCTCTTGGATCTGTGCAGGTGACCCTCTTCGGGAGCTGGGCAGTGA
GTGTGGGATTGAATTTGATGAAGAGAAAACAGCTGTCATCGACCACCACAACTATGATGT
TTCTGACCTTGGCCAGGTAGGCAGGCTTGTCCCTTCAGATATCTGGATCCCACAGCAAAG
CTCAGCTTTGCGTAGAGACCAGCTGGAAGTTGCCAGGACTCCCTGGCCAGGACCTTCTTC
TTGACTGTTTGCCTTGTCTGTCCCCTTCGCAGCACACACTCATTGTGGCTGACACTGAGA
ACCTGCTGAAGGCCCCGACCATTGTTGGCAAGTCATCTCTGAACCCCATTCTCTTCCGAG
GAGTTGGGTGAGTATTCAGGGGACCAGCGAGACCCAGAGGGACAAGGGCCACTTGCTGTT
TGTGGACATCAAGCCAAATTTAAGGTTGAGAATGTCCCTTCCCCTGGGTGATGCCAGTGA
GTCTCACTGTAAATGAGGAGCCCAAGTGCTTGGCTATTGAGAAAGGATCCTTCCAGGCCG
GATGCTACTTAGGAGGCTGAAGCAGGGGGATTGGAGCTTCCATGCCAGCCTGGCTAGTGA
GACCATATCTTTGGATGGATGGATGGATGGATGGATGGATGGATGGATGGATGGGTGGGT
GGGTGGGTGGGTGGGTGGGTGGGTGGGTGGATGGATGGATGGATGGATGGATGGGTGGAT
GGGTGGATGGGTGGATGGATGGATGGATGATGAACAAATGGGAAAGGGAAGAACTACTCT
GGAAATTCCCTAGGGGAGATGGTGTGGGACCCCAAGTCCCGCAGCCACTTCCTGCTCAGT
GCTAGGCAGCTCTCTCCTCCTTGCAGAATGGTGGCAGACCCGGACAATCCCTTGGTTTTG
GACATCCTAACAGGCTCTTCAACCTCTTACTCCTTCTTCCCAGATAAACCAATCACCCAG
GTAAGTAAGCCTCTGCAGGCTCCATGCTCCAGCTCCTGGGCCAAGTGGCAAGCCCAGAGC
AGAGCCATGCTGACACTGACATGTCAAACACACGCACATACACATGTCACATACATGAAG
CCGTGGGCCATGCTGACCTCGGTGCAAAGGTGCTGGGACCGGGACAGTGGTGGAAACAGT
GGGATCCTAGGTCCTCCGTCAGGTGGGCGTGGAAGCAGAGCTATGTCGGTCGGTGTCCAG
CTGGGTTCAGCCTGCTGTCCACTTGCTGTGGTGGCTTTGCCGGTACTCTGGTAATGCCCA
GGTGACCGCCCTGTTGTGTTTGCAGTACCCCCATGCGGTGGGGAGGAACACTCTGCTGAT
TGCCGGGCTCCAGGCCAGGAACAACGCCCGGGTCATCTTCAGTGGCTCTCTGGATTTCTT
CAGCGATGCCTTCTTCAACTCGGCAGTGCAGAAGGCCACACCCGGTGCGCAGAGGTAATG
CCATGGCATGGAGCATGGTAGTGTGTGCTGGCCTGCTGGCACCAACAGGAAGTGGGCTGC
AGCCTCTCCTCTCCCTACTCCAGGTATTCTCAGACAGGCAACTATGAACTAGCTGTGGCC
CTCTCACGCTGGGTGTTCAAGGAGGAGGGTGTCCTTCGAGTAGGGCCTGTGTCCCATCAC
CGGGTGGGCGAGATGGCTCCACCCAATGCCTACACTGTCACCGACTTGGTGGTAAGAGGT
CCTGGGAGGGCAGTCCTAAGATCGGGGGGCTCAGCACAGGTGCTTAGGGGCGTCCAGAAG
GTTGACTGTGTACTTCAGTCTGTCCCTGAGAGTCAGCAGAGATGTGGAGTGGCTGCACAG
CAGTGGAGGGAGGGCCTGTTGTGTCTACCTGGCGGGGCAGTCAGCTTTATCGGTTGAGTG
ACGACACTGCAGTTGGAGCTTTGGGTGGATGTTGCAGGCTGGAGGGGAGGCAGCCTGCTC
GCTCACACTTCAGTACCGCACTAAGGACCTCAGGCCCAGGGAAGGCAGAGGTGCTCCAGC
TGTTGCCCTGCGAGGAGTGGTCAGCCATGCTCAGTGACTGCGGGCCTCCTGGAGTCCCTG
CCACGTCTGGGGTGGGCATTAAGGGCAGTCCTGACCTGGCCTCTCCTCTCAGGAGTATAG
CATCATCATAGAACAGCTCTCCAATGGCAAGTGGGTCCCCTTTGATGGTGATGACATTCA
GCTGGAGTTCGTGCGCATCGACCCCTTCGTGAGGACCTTCCTGAAGAGGAAAGGTGTGTG
TGACTCCTGCCAGAGAAAGCCACTCAGCTGTCACCTGTGTCTGCCACAGGACACACTTCC
CCCTGGGAAACCCTCCTGGTTTTGATGTTGCTTCTTCCCCAGGTGGCAAGTACAGTGTCC
AGTTCAAGCTGCCTGACGTGTATGGTGTATTCCAGTTTAAAGTGGATTACAACCGGCTAG
GCTACACCCACCTGTACTCTTCCACCCAGGTAAGTGAGGGGCAGTCCAGTTTCTGGCCAG
TAGGTGTCGCCCTTAGGCCTCCCAGCCACCAGGGCCTGTCATCTGTCCCATTACAGGTGT
CAGTGAGGCCACTCCAGCACACGCAGTATGAGCGCTTCATCCCCTCGGCCTATCCCTACT
ATGCCAGTGCCTTCTCCATGATGGCCGGGCTCTTCATCTTCAGCATCGTCTTCTTGCACA
TGAAGGAGAAGGAGAAGTCTGACTGAGCCAGAACCTGGGGTCCACACAGTACGGCCGAGG
CCATCACGAATGGATCGGTCGGGTTCTGTTTTGTTTTGTAAAGGCCATGGGAAAATGGCA
CAGCCTTACCTCAGAGGGCGAGGACTATGGGGTGGGGGGCAGGGAACATTTTTTTTTTTC
TGTAAGTTTTCCAAGTTTGAATCACTCTGTGGCAATTTTTGTATGTGCAGCCGCCCCCAT
TTCTAAAATAAAGAGAACCACTGCCCTCACCTGTCACCTGGCCCCATGACACTGATGATG
GCAGGGCTGCTGCCTAGGGACACTGTGCCAGAGCCTCCGTGCCTCTCATCTCTCCTCATG
GAGGTGGGGATCACACACCCACAGTGTAGTGGAAACTAGACTGACAGCTGGCCTAAGAAT
TGCTGCTGAAGAGACCCGAGAGGGACTGGAAAGATGACTAGGTTAAGAGCACTGCAGAGG
ACCCAGGTTCAAGTCCCAGCACCCACATGGCAGCTCACAACCTTCTATAATGGTAGTCTG
AGGAGATCTGATGCCCTTTTGTGGCCTCCCAGGAGACCAGGTATTTAAGTGATACATCGT
ATGTACAGACAAAACACGATATGCATAAAATAAAGAAAACCCCTGTGTTCCTGTTCACTG
GCTCTAGGTCCTATCAGTGTTCTTTTAGTTCCTTTGTTTTTGTTTTGTTTCAAGACAAGG
TTTGTGTTCCTGTTCACTGGCTCTAGGTCCTATCAGTGTTCTTTTAGTTCCTTTGTTTTT
GTTTTGTTTCAAGACAGGGTTTCTCTGTGTGGCCCTGGCTGTCTTAGAACTCACTCTGTA
GACCAGGCTGGCCTTGAACTCTTGAGAGATCTTCTACATGCTGGGGTCAAAGGCATGCAC
ATGAGCCACAGCTCAGCCACATCTGTTAAACTGTATGTGAACTGTCTCTGTTAGGGCATG
AGACTCATTCCTAATGCAAGACCCTCAGTTCAGCACACTGTGCTCTGCTCTATGCTGTAA
ACTCACATTTAATATTCCATGGCTCCTGTAAGAAAGGCTGGCACAAGACCCCCAGGTCCC
ACACCACACCGAGTGCCTGCTGCAGCTCAGCGGCTCTGAGGGATGCATTCCCAGGCCCTG
CAGACACACCCGTGCCTTGCACCAGCCCTGCAGACCCTGCCGTAGGAGGATGGTCATAAA
CAGCATTGCCCTCAGCCTAGAGGGCACATGCCAGGCAATAGTGGCCACCTCTGTTATAAA
GCCCATTACTGGCATGAGGGACGGGGGCCATAAACTGCCAGCTACTGCCCTTGGGTCTCG
GAGACAGGAAGGACGGGTCTAACCCCCTCAGCCTGTCCACATCTACCATCACGGCGGGGA
GCGCTTCCTGGTCTGCAGAGTGAGCGTGATTTTCCTCTGGTGGGAGAACACTTGGCTCCA
GTGTACACATCTTTGGCATGGAGACTGTCTTTAATGCTCGCATCTTTAAAGAGTTAGACA
TAAAGAATGCATTTAGCCCAGGAATTGGTAAATTTGACTATGAGCCATGCTGGTTGCTGC
TTACAAATTAAACCTATGTTTTTGCATTTCTAAGTGGTTGGGAAAAATGAGCAGAACTTA
TTGACGACAAGCAAAGTTCAGTGTTGGCCTCACT
>RGIAF0045 Genomic segment corresponding to mRNA: NM_007853 Mus musculus degenerative spermatocyte homolog (Drosophila) (Degs), mRNA.
TGTCCCCACATCCTCCCGTTGTGATATGCATGTGCAGTGGTGTGTGTCTGTGTCTGATTT
ATACTCATGACCACTTGGCTTCTTTAGGAAAGTCATCTGGTCTGCTAATCCCTAATCCTG
TAATCTTAATCTTAAGTAGCAGTTCCTTTCACTTCCAGGCTCCACGGAGAAGCCAGGGCT
CTTAGTCCATCCACCTGCTCGGCCCGTGCTCCAACTCTGTGCCACACCTCTAATCCCTAA
ACCTCGTAAGTGAAGAAATGATAGGCATTTTGAAATCAAATCTCCCCTGCCTCCCACAGG
AAGTTGCGGGTGATCACTTCTGTGACACGGGAAGATGCATGATTGAGCAACCATTAGTGT
AGGGAAACATCAGAACCACCAACTCCACCCCATCTCTCCCTTCCCTTTTCTTTACTGCAT
TGTTCAGACAAGTCTGAAATTCCACTGGGAGGCAAGGGCAGGCCCACCGGCTGGAGGATA
ACCTAGGCTAGGTAGTGAGAACCTACTTCAAGAAACAAAAGCAAACATATGGGGCGGGAG
GGGTGAGGAGGGGCGAAGACGGGAGAGAGGGGAGAGAAAAGCAAAGAGAAAAAAAAAACT
TTTTTAAAAATTAGATTTTAGTTGCCACACACTCCAAATCTCTGGAGGTTTTAGTTCCAG
AAGGCAACCAAACAGGGCTCGACAGATAATTTGCTATTAAAAGTTAAGCGAAATATGGGC
TCGTTGCCACTTAATCAAAGCCAGTGATCTTCCGAACTCAAGGAGAGGTAGCCACCCCAT
GTACTCCACCCACTGAGGCGCTAAAGCGAGAGCCTTATCCAGCCGCAAATCTTTCCTTCT
CTTTTCACCTTTTCCCAGGCTTCGTGAGCCTACAAGGTTCTTGGCTGCCGACCCAGGTCC
CGCCCATCGCCTCCCACGAGGGGCGTGGTCATTGCGGGGCGTGGCCTGAGGCCCCGCCTC
TGCCCGCGTCCCCGCGGCTTATCGACTAGAGCCGGGCCTCGAGCTGCCGCCGTCCGGACA
CGAGCCGGAGGCAGAGCGGGTCCACAGGCCGCAGCCATGGGTAGCCGCGTGTCCCGAGAG
GAGTTCGAATGGGTCTACACGGACCAGCCCCACGCCGCCCGGCGCAAGGAGATCTTAGGT
GAAGACTGGACCCCGTTATGTGCGCGTGGCCGCGTGCGGGCCCTGAGCGGCCTCCCGTGC
GCGCCGTGCGAGCGCGGCCTCCGCGGCCCCTTCCAGCCGCTCCGCTGCTTGGCCGCCGGC
GCGGGCTCCGGGCGGGCGGGAGAACCGAGGGATGAGGGATCAGCGCGCCGCCGCTCGCTG
CTAGCCCTTCGATGGTCATGTGTTGGAGGCCTCCGCCGGCCTGTGAGCTGAGGGTCCCCA
GGTAGGGCGATCCGGACTCGCCCCTCCTGCTCCGACAGTCGAGGGTGACCCCCGCTCCTG
GTGGAGCGGTAGGCTCGAGCCCGGACGCCTGCTTGGCTCAGGGCGTGGTCCAGGGGCATC
CCCGGCCCCGGGAGCCTCAATCACGTGGTCCAGTCAGCTGCAGGCCTAGCGGGGGACCAG
GTTCGGGTGACCCTAGGCTTCCCAGACCGGATGGCTCCTGTGAGTTTTTATTCCAGTGAT
CTGCGGGACCGGCTGCATAGGAAAGGCGCGCAGCTTAGCCTCCCGGACCTTAGGACAGGC
TAGGCCTGATTTAGGAGAGTATGGGGGGCGGAGGGGGGGTTTCCACGTGAGATAGAGAGG
TCTCTTATCCCACGTAGGCTGCTCTTAAGAATAAGGACAAATTGTTGGGTATGAGCTTTG
CATATATGAACCAGTTCAATTTTTCCTTTCCAGTACTTTGCCTGAGCCGGCATTTTAAAA
GATGAAGTAATGTTTAAGAAGATTCCAACATCTTCATAATTAGACTGCAGCCAAAGAGTC
TGCCTTTTTTCTTTTCTTGGTGCTAGATATAGAAAGTTGTTTTAGTTTGTTTGTTTTGAT
TTAATTGAGAGAATCAATGAAAGGCCTTTTAATATGAGGAACTGCCTCATATCCACCATT
TTCACACTCTTTCTTAAAAATATTTGCCTAATGGGGGAGGGGGCGGCGAGGCCCTGGTTT
CTGCAGTAGTTGCTAAACTTAGACATTACTTGTTTCGCAAATCAGAGTGACTAGCTGCCG
TTCAAATGGACTTTATTTTTCTAGTGGAATTCACGTTCAGGGGATCCCTGGTGCTAGTAA
GTTCTCTACCATTGAGCTGCACCCCTGACTTCTGACCTGGAACTTAAATTGAGTGAGCCT
CAGTCATTATCACCAGCTGTGCTGTCAGGTGCTTTGGGCTCTGGGGTTTCCGTATAGTCA
TTGCCTCTGCCTCATTACGGTGATAAATGTCTGCTGCTCCAGGGAGGGAGGGAGGCCTTT
GGCTGCTGGCTTATCGGTGCTCACCGGTGCTTTTGGGTGTGTGGGGAGGGGGGAAGGGGG
AGGTGTCTGGTGAAATCATGCCAGAGGGGTTTGAAGGAAAAAAGCTGATCCCCCTCATGT
CAGCCTGGAAGCTGGGGGGCAAATGGAAACGTCCTTTGGGGCCTGCTTTCAGTGCACACC
TCCTCCTATGCCTTTTATTCTGAGTCCTTTGAGGGGTTAATATGTTGATAAGGTCAGAAC
ATTCAGGATCCTCACTGTGACCAGATCTGCCAGCTGGGGTCCAACCCTTTGGTATGTGCG
GTGATACCACATTTTGCTTAACATTCCTTTGATAGACATTTGAGCTGATACCCCCTCTCA
GCTGTTTTTAATAGTGTTCCTTTGAATGTTCATGTACAGGGCATGGATTCGTTTTCGTTG
GGGGGTTGCTGGCCGTTCTTTCTTTAGCATTTTGGTTGAATGTCAGACAGTCTAAACCAT
TTTACATACTCATCAGGCAGTGTATGAAGATTCTGGTTTCTCCACAACCTAGTTGTTACC
TGCCTTTGGGTACGTGGGCGTGTGGGTGTGCCCCCACAAGTGCATGTGCGTGCACACACG
CCACAGTGTGCACTGTGGCTGTCAGGAGTGTGCTGTCTTTCCATCTCGTCCTCTCTTGTT
TCTGCCTCTGCTGGGCATGCCAGGCTCGCTGGCTTGAAAGCTCACGTGGCTAAGCTCTTG
CTCGTCTCAGCACTTAACCTCTCCTCTGGTGATATGAGGCCCTTAGACTATTGGGTTTGG
GGAGTTTGTTTTTGCCTTGTTTCCTTTTCTGAGACAGGATCTTACCATGTAGTCCAGACT
GGCCTGGAATTTACTAACTACCTCAGCCTCCTGAGGGCTGAGGTTATGTGTGTCACGATG
CCCAGGTGTTTTTTTTAAAGTGTGGTGAAGATTCAAAACAGAATTCCCTGGAGGAAGCTT
GGTCCAAAAGAACCGTGGAAATGAGAGTTTTTGTGATTTAGAGATCCTATGGAACAAATG
TTACGTTCTTTCCTGTGTCAGCTGAGCTAACTTCATGGTTATATACGGTAAACGTGCCAG
AGCTTGGCTTACAGAGATGGCTCAGTGGCTAAGGGCACAAGAGCACTTGTTGGCTCTGGC
AGAGGACACAGGCTCAGTTCCCAGTGGTACATGGTTGCGCACAACTAACTGTAACCAGCT
CTAGGGGGATTCCATTCCCTCTTCCGATCTCTGCAGGCACCAAAGCACCACATGGCTCAC
AAACATACATGCAGGCAGAACACTCAAACATATAAAGTAAATAAATAATCAAATAAATCT
TAAAAGAAAATATGTGCAGGCTTTGTCTAAACGTAAACGTAATTCTTTTAGTGTAAAAGA
ATGTGGACTGTCCAGATTAATTCTTCGTGCATAAACTGTTGTATCATGCTATTTTGTGAC
TTCATTACCAGAACATAGTCTTTCCCTTTAGAAAATAAATATCTCATAAAGTCTGTCAGG
GGGAGAATTATAACTTAGAAAAGGGAAAAATCTAATTGCATTAATCTGAGTGTATTAATT
ATAGTTGCTGAACTATGGTTTGCTTTTCTTTCTCATTTCCTTTATTTATTTATTTATTTA
TTTATTTATTTTTTCTTGCAGCAAAGTATCCAGAGATCAAGTCCTTGATGAAACCTGACC
ACAATCTGATCTGGATTGTAGCCATGATGCTTCTCGTCCAGCTGGCTTCATTTTACTTAG
TCAAAGATTTGGACTGGAAATGGGTCATATTTTGGTCCTATGTCTTTGGCAGCTGCCTTA
ACCACTCCATGACTCTGGCTATCCATGAGATTTCCCACAATTTCCCCTTTGGCCACCACA
AGGCCCTGTGGAACCGCTGGTTTGGAATGTTTGCTAACCTCTCTCTCGGAGTGCCATACT
CGATTTCCTTTAAGAGATACCACATGGATCACCACCGGTACCTCGGAGCGGATAAGATTG
ATGTAGATATTCCCACCGATTTCGAGGGCTGGTTCTTCTGCACCACTTTCAGGAAATTTG
TCTGGGTTATCCTTCAGCCTCTCTTTTATGCTTTTAGACCCCTGTTCATCAATCCCAAAC
CCATTACCTATCTGGAAATCATCAATACTGTGATCCAGATCACCTTTGACATTATCATTT
ATTATGTGTTTGGAGTGAAATCTTTAGTCTACATGTTGGCAGCCACCTTGCTTGGCCTGG
GTTTGCACCCAATTTCTGGGCATTTTATAGCCGAACATTACATGTTCTTGAAGGGACACG
AAACCTACTCCTATTATGGGCCTCTGAACTTGCTCACCTTCAATGTGGGCTATCATAACG
AGCACCATGACTTCCCCAACGTTCCTGGGAAAAACCTGCCCATGGTAAGTAAAGGACTTG
ATGTTTTTGTTCCTGATGATGATGCCATCAGGTAGTCTTGGCTTGCTTATTGTAAAAGGA
ATCTAATACGGTTCATGAGATTTCCCAAAAAGGAGGACATAGATCCTTTGTCTACAGCCT
ACCTTTGCTAAGGATGCAGCGTCTTCTGTTTTGGATCTTTAGTGTTACGCTCAGAGGTGG
TGTGGGATATGCGCTGGCTCTTACCTGGTTAACTACGTCAGAAGGTGAAAACAGCTTCTC
CGAGCAGGAAGCATCAGCTCGTGGAGCATTCGTCACGGTTAAACTGTTGGAGTTGGTTAA
GGCCAGTTGCTCTCATGACACACAGGTCAGGCAGGTGACCTGCATAACTGACCTGTAGGG
TGGACAGCCTCCCCGGCAGGCGCTCTCTCTGGACGGTAGGCTTGTCACGTCTTCTGTGTG
GAGGAAACAGAAGACGACATTTCAACTACATTCTTTTCATCTGAACAAAAAAAAAAAAAA
AAAGAATTTTAAAAATTGGAAATACATATAAAAAAGAATAGTTTTCTATCCTTTTTTTTT
AAGCTATGATGTATATGAAAGGGAACCCTGACAGACACTTTACGCTAGCCCACCCACTCA
AAGCTTTACACACTGACTGCTGAGAAAGCACATACAACATGATAAGGAATTGCGGTATGT
GACGGTTGCTTTGGGGCTGGTTAAGAAAAGACTATAAACTACTCGGGTAATCCCTACCAT
AAATACAGTCTATGTTGCAGTATCTGGAGTTGACATGGAGGGCTGAGTCGGTCCATACTC
GGGAAGAAAGCAGAGTGGCGTGTTCCGTGTGCACTTTACGTGTAGAGTGAGTGTGTCGCA
GGGCCAACTGGGAAGTTTGAGAGTTCCTTTTGCTGTCCTCTCAGCCTTCAAGATTGGGAG
AATGCAGTGTGCAAGTGTCTGGAGACAGCTTTGAACTGTGGTGCAAGGTGATGTTGGTCC
CCAGCCCCTTGGTGTCATTCTGCCGGTAGGAAGGCTAACAGTCCAGCCGCCCACGCTTCC
CTCTTCTGTGACTAGGGAACACAGTTGTTGTTATGTTCGTGTGATTTAAGGAGAAGAATC
AGCACATCAGTGAGTGCTCACTCCTAAGAGCTCCTCCACGCTGCCTCCTCCCCTGGGTTA
CGTCGATAGACTGTAGACAGCGCTAGTGCTGGAGAGCCCTGCCTTTCCTGTTCTTTCTAA
GATGTCTGCCTATGAGGAACTCTGTTTATTCAGTAACTACCTGGCATTTATTACACAGTC
CCTATGTAGTTTCAATATTTTAATTTTTAAAAGGGTTTTGTGTATTATTAGTGAATTTTG
CTGCTCACAGACATTTTATTTTATGTGTATGCAGGTTTGCAAATCTGTATGTGTACCATG
TGCATGCCTGGTGCCCTCAGAAGCCAAGAGAGAGTGCTGGAGCATCTGGAACTGGAATTA
TGGGGGTTGGGAGGCGCCATGTAGGTGCTGGGAGCCAAACACAGGTCTTCAGGGAGCGCA
CAAGTGCTCTTAGCTGCTGAGCCAGCTCGCCAGCACTGCGAAACATTTTCTCGCGTGCAT
TTTTCAGTTACTTTACAACACTGTAAGACTCACAGACATCCTGTGTCAATATGTGAAGTG
GGCACACGGCTGTCACCTTCCCTAGGTTCTCTAATTCTTAGCATTAAGGATTTGATTGCG
TCTTTATAATGTGTACATTTCGTGGCCTTCTTGTGTTGCTGATGGTCCTGAGTGCATCTG
TCAGTCTGTCTCAGTCTTGAGTCGGTGCTTACCCAGGCTCTGAACTGACTCCGTCATCTT
AACATCTGGAATGCTGCCATCTTTCTGCTCCAGCTGTTAAATGAAACTGATTGCTCCTGG
TTTCCCATAAATTTGGTGTCGATTATGATGAAACTGTTTATATGTATGTGATCTGTAGGC
CATCTTTGTTCATGAAGAACTGCAGACGGTCTAAAGGGCCATGAGGGAAAGCACTTGCCC
GTGGTTGTATTTTGTCCCTCAGTCTGTGTCACCCATCATCTTGAGGTCTCAATAACACGG
CCGCCTGTCTGTGTTTTCACTCCCAGGTGAGGAAGATCGCAAGTGAGTACTACGATGACC
TCCCGCACTACAACTCCTGGATCAAGGTGCTCTATGACTTTGTGACGGATGACACAATAA
GTCCCTACTCGCGGATGAAGAGGCCTCCGAAAGGGAACGAGATTCTGGAGTAAATATCAC
AGCCAAAGGAATTCCTGTCCACGGCTTCAAAATAGGTGATAGAGTGGAGTTTTTATCTCG
TTAGGCTTATGGTCAGTGATGCTCGGAAGCTGGGCTGGCATGATTGCCAACTCAGATCTC
GGTGTCATCAGAGGCTCCTCAGCCTTCAGACAGCCCGACGACGACGCTTGACGCTAGCGG
CTGCTGTGCTTGCTCACTCCCCTGCACTCACGAGATGTTATTACTGTTACTGAGGGCGTC
TTTCCTCGTGTCTGTCATGCTGTGAGCAAATCATAAAAAGCTTATATTATTTTTCACTAT
AAAGTTACTTTATTAAAGCACCTAATAAACTGAACTGTTAATCATATATATTAATAATAT
TCATTGCATTATTATATTTCTATTGTATTGGTATACTTACCAGAGTGCTAGGGAGAACTT
TACAATTTCATCCAGAAATTTAATTTTGTTAAAGGCTTGACTTGAGTTCATATAGTATTG
TGTGAGTTCCCTCTGGATTCAATCATTTGTTCTTAGTGGGGAATGGAAGGCTTATAAGTC
TCGGGAAACTGATGAAATTCTCCATCACAAAGTCCAAAGGGTCTTTGGACAAGGGTCCAA
ACATGAAGTGCTTTCTGGAGGAGCTTTTGTTTAGTCCAACAGGAGTCCAAGGATGCAGAT
TAGAGTTTTGTGAGTTTGCTGCCCTTGCTGGGCTAGGCATTTCATTGTTGTAACTGCCTC
TGAGTAACTGATGATCCTATAAGTAACCCCAATAAACTCTCTGGTTTACTAAGCTAGCCT
TAGTGGAATTTCTTTGGTCTGTCTCTGGTACCCCACGTGATATCAACAGAAGAACAGTTT
GTCTCTCCCTGGGAAGCAGCTGACAGACTGTGTTCTTGCACGGCTGTGGAAACCCTGTGG
CTTGGTGATGGGTAGTTTGTCTCAAGAAACTAACATCCTGTGCTATTAATAAAGCAGTCC
TGGTTACCTCAAAAGTGTCACTGGAGAAAATGCAGTATAAAATGGGGAGATGTTTTTAGC
ATGTGAGCTATATTGCCAAGCTCTGTGGGACTGGCAACCTTCATACTCCCAATGTCACCC
ATAAGTATTTGACCTTGGGTTGGGGGACTGTAACTCTTGGAAATGTTTATTCTTCAAGAA
AGCCACTAACTGGGCAGTAGGAACGCTGGGCTCTGGAGCCCTTAAAGGCCTGAGAGATGG
TGCAGCCAGCAGCTTCGCTGCAGTTCTTCATCTGTCTCAGCTCTGTTCCTCATCTAGGGC
TCAAGGCTTCTACCGACTGCGCTATCCCACTGCAGGTCAGGAACCACTTCCCACTGGCTT
TGATCAAGTTGTAGAAATAGCTTCCTGCAAGGTTACGGTAACTCCTTAAGATAAAGAGAG
CAATGACTGATTTCTGTGCTCCCCAACCTGAATGGGCCTAGTACCAGACTGGTGTCTTGG
TTAACGCAGTGAGACTAGCGTTGTGGGATTTTACTGAGCCTTATCTAAAAGCCAAAGCAT
GTGTGCTTACATCACCTTCAGATAAATTCAGCGTCTAAAGGTTAACTTTAATAGCTAGAT
TTCAAACAAGGGACATTTATTAAGGTTCTTTTTCACTGTTTGCTGTCCAGATATTATCTT
TTAATACCAGTTTGCAGCAGTGGGGATGGAACCCAAGGCTCCCTGCATACTAACCAAGCA
CCACTAAGATATTCCCCCCAACTCCAATCCTGTCTTAATATCATCTCAGCATCTCTATGT
ATCCCCGATATATAGATAGATAGATAGATAGATAGATAGATAGATAGATAGATAGATATG
TATACTTATATCTCTGTACATGGAACTGCTGCATTTTGTAAATTAAAAACTGAAGCTTAA
AGAAATGTATTATGGGTCCATGACGGACGCTGTAGGTTCCTGTGTTGACCTCCCCCGCCA
TGGACTGTAAACTGGAGTTGTAAGTCTTACTAGGGCCTCTTTTCTCCT
>RGIAF0046 Genomic segment corresponding to mRNA: NM_007921 Mus musculus E74-like factor 3 (Elf3), mRNA.
CTCTACTTCAGGAGTGCTGGGATTAAAGATGTGCGCTGCCCTCCTCCACCCCAATTTGTT
TTTGTTTTTTAAGGGCCCCGGTAAACAGTAAATTAACATGTGCATCCTGTTTGTCTTTGT
AATGACTCAAATGTTGGGCTTCTGACCACTAGAGGGCAGCAGGCAGATACTAATGGAGTG
GGCGGAGAGAAGGGTAATCAGGAGCAGACCAGACTCGCGGATAAACCAAACAGCACCGCC
AGCCGACCCTAGGCGAGGAGAGCGCCACAGGCACCAAGGGAAGACTTGAAGTAGTGTCTG
ATCTCTACCGCTTCAGCAACCATCGCGTTTGGGTGGGCTCCAGACAGGCAAAGTGCCAGC
AAATGGTCTCTGTAGCTGACTAGACAGACTATCAGACCCAAACCACCACTGGACCGTGAA
TGTTGCCCAGTGTGTTGCCTAGCCGCTTTCAGAATCCCAGCTTCTGGGTGTTGTGGAGGA
AACCCCTTAGCCTCGGTAACTTTCACCAGGCCCTTCTTGTCTCTAGACCTCTAGACAGTT
GGAAGCATCAGTCTTGACCCAGCCACCGGTTCAGATTCCTTGCCTTGCTTTCTCCTCCCC
AGTTCAGCCCTGGCCAGGCCCCCAGGAAGAATTTCCAGGGCCAGAGGGCAGCCTAAGGCA
CAGATGCCCACCCCTGCAATGTTCCCGCCACCTGCCCAGTTCAGTACCCAGGGCCCAACC
CCAGAGGGTGCGGAATGACAGATTCTGACAATCATTAAACCAGCCAGGCCTGATTTCCCA
GCACCGCCTGCTAGGATCTGGGCCAAGTGGCACGGAATATGCAAATCACCTGGGACAGGG
AGCCCAGTCTGAAGGCCAGGAAATCCCCAGCATCCAATGAGCCACCAGCTCAGGTTACAA
CCGGGGACGTACGCCGAAGACCTGGAGGGGAGGAGCTCCTGCTTTGCTCTATTTAGAGCG
GGTGGGGGCAGCGCCCTGGCCACACTCATCACTGCTACCTGCGGAGCCTTCGACCGCTTA
GATTTCTTCCCTTCCTGTGGCCTCAGAAGCCTGCTCACCCGCCTGCCACACCGAACCCTG
ACACACCTCGGTACGGTCACATTCCCTAACTCTGGCTTCAGGAACCGTCCAGTGGATTTA
CAGTTCTGAACTTAATCACTCAGGCTTGGAGGTTCCTAGCTGGAGTGTTGGGGCTACTGT
GGGTGTATTCTGGGACTGGTCAGAGACCAGATCGGTGTCTTGGAGGGACAGGGTGGCTTC
TTTGGTTCAGGAGCCCACGTGATTTGTGGAGAGAGCCCCAGAAGAATTTGTATCATGGTC
CCACCCGCTTTGAGATTATTTTTATTTTTCGGAGCCGAATTTCCCAGTTTGGCGCCAGCT
GGCCTGACCCTTCTAGGCTCAAGAGAGCATCCAACCTCAGCTTCCCCAAGTAGCTGGCTC
TTGGTGGTGATGGTGGTGGTGGTGGTGGTGGTGGTGGTGGTGGTGGTGGTGTGTGTGTGT
TTGTGTGTGTGTGGTGGAGGGGGGGGGTGTTGAAGAGAGAATGTCTACAGCAACACTGAA
CTTCCTGCCTCTCGGCTGTTGCTGCCCAGGCTTTGCCAGACAGAAATGGAAGTGTACCCT
GACCTGTACCCTCCCCACCTTGTCTCCTCTTCCCAGGGGCCCTCATGGCTGCCACCTGTG
AGATCAGCAACGTTTTTAGTAACTACTTCAACGCCATGTACAGCTCAGAAGACCCCACCC
TGGCTCCTGCTCCTCCGACTACCTTTGGCACTGAAGACTTGGTGTTGACCCTGAACAACC
AACAGATGACACTGGAAGGTCCAGGTGAGTGCTGTGTAAAATCTTTACAGACAGGACACC
AATGATCTGAGAGGCTCTTAGATGATAAATGGACAGGGAGGAAGGGTATCCTGGAGTTAG
TGGCTGGGGAGGATTTATTCATTCATATGTTTGTGTAGTACTGGGGAAAGAACCCAAACA
AGACCTTATTTATGCTAGACTGTGTTCCTAGTCCCGAGAAGACTGTAGTGGCTGAGGTGG
TGGGAATATAAGAACTGTGGTGACAGATTAAGGGAGGATGAACTTGAGAACTAGCCATGT
TGTGATTGTGGATATGTATCTGTCCCTCTCCGCCCCTCCTCGGGTTGTGTAGGACCTCAG
ACAAGATCCCAAAGGGACAGGACTGATCCTCTGGCTGTACTCCACCTTGCAGAGAAGGCA
AGCTGGACTAGCGAGCGGCCCCAGTTCTGGTCGAAGACCCAGGTTCTGGAGTGGATCAGC
TACCAAGTGGAGAAGAACAAGTATGACGCCAGCTCCATCGACTTCTCCCGCTGCGACATG
GACGGAGCCACCCTCTGCAGCTGTGCGCTGGAGGAGCTGCGGCTAGTCTTTGGACCTCTG
GGAGACCAGCTCCATGCCCAGCTTCGGGACCTCAGTAAGTCTAGGCTGGGAGCCACAGGG
CCTAGAGAGTGAGCGAGGTGGCTGGGACTTGGGCAGGAGGGTGCAGCCATCGAGCCCCTG
CCGGAACCATGGTCAGTGACGCTCTCCCTCCCTGCCTCCGCCAGCCTCCAACTCTTCTGA
TGAACTCAGCTGGATCATCGAGCTGCTGGAGAAGGATGGCATGTCCTTCCAAGAGAGCCT
AGGCGACTCGGGCCCCTTTGGTGAGAACCCATTTTCTCCCTTTTTCCTCCCTAGCTTGTC
TTGTCCCATCTGTAACTCCTCCAGAGTGCTAGAGATATTCTCTCCCAACTTGAAAATAAG
TCCATAGTCATTTCTGTGGTCCCTGGAGGGTCGTGCCTGTCCTTGCTGGTATCCTGGGCC
TCTCTAAGCTCTTAACTTCTTTTCTCAGATCAGGGAAGTCCTTTTGCCCAGGAACTCCTG
GATGATGGCCGCCAGGCCAGTCCCTACTACTGCAGTACCTATGGCCCTGGAGCGCCCTCC
CCCGGCAGCTCTGATGTCTCCACTGCAAGTAAGTCCTGCCCTTGCCACAGCCTGCCTTCT
CCAAGTGCCCTAGAGTGCATCGAGTTCTTAGAATACTCATTCAGTATCTGAAGTCTGGGT
AGGCAGTGACTGGGTAGGCTGGCCCTGGCATTGAAGTGGTATTTTTCACCCCTAGGGACC
GCTACTCCCCAGAGTTCCCATGCTTCTGACTCCGGTGGAAGTGATGTGGACCTGGACCTC
ACCGAGAGCAAGGTCTTCCCTAGAGGTGAGTTGAGGGCTGTTCTTGGGGGTCCTGTCCAT
GGGGTCTAGCCACTCCCCTCTGCCCTATGGCTGCAGTTTCTGTAGCAAGGCTCCCTGTTG
ACACCCTGCCCTTACCTTCTCTTGACCTTCCAACCCCCTTCCCATAGATGGCTTTCCTGA
CTATAAGAAGGGGGAACCCAAGCACGGGAAGAGGAAACGGGGGCGTCCCAGAAAGCTGAG
CAAGGAATACTGGGACTGTCTGGAGGGCAAGAAGAGCAAGCACGGTAAGCTCTAAGGGCT
GCCAGGCCTGTGGGCGGAGGGATACTATTCCTTCAGCTTCCACTGGCCTCTCACAGCCGC
TGGAACTCATTGCATTGACGGGGCTCCATGGCATTTGTTACTGCCTCTTTACAGAGGCCT
GCTTGGACTTAGAGAAGAAGGGAACTGAGGGTCCTAGGAGAGGCCATGGAGAGAGTCCAG
CCTTCCCACACTCTTCCTCTTTAACTATCCCTGTACTTGGCCCCTGTCTTGCCTGATGGA
ACTTTCCGATGGGGAGGAGGCAGCTGGTGGGTGCTCAGAGCCAGGCAGGCTGGGGTGGCT
GCGACTCCAGGCACAGCCTGCTGAAAGAGCCTCGGGCCTTGTGTGCTCCAGCTGCTCTGA
ACCACCTGGAGGTCACCCCAAAGGTCTTGCCTGCCGCCTCTTCCATACACACAGACCTGC
ACGTATGCACTCCTGGCCTGCTTTCCTTCTTGTCCCGAGGGGACTGTTAATTCCGGGAAG
CTGTTTCTTGGTCCCTCAGGCTATAGGCAGCTCTCTGACCCCATGTGTGCCAAGTTCTCA
CCACCATTGGTCCCCACTGAACCATGAGCCCCCTCACAAAGAAGCGTGTCTCTGTCGCTG
TCCATCTTAACCAGTTGTTTGATCCTTAACTGGTGAGAGAATCGAGCGCTCTGTGCAGTC
GGCCTAGCGCATTGCATTTTGGGGCAGGAAAGGAAGCAGCCACTATAGCAATCACTAAGA
GGACATTTCATATACTCCCATATGCCTTGGCTCTTAGCCTCGTTGGGATAGGAGAGGCCA
GGTCGCCTAGAGGAGAGGGGCACCCCAGACTGATAACTGAGGAAATCTTCCCTTGTAGCC
CCCAGAGGTACTCACCTGTGGGAGTTTATCCGAGACATCCTAATCCACCCCGAGCTCAAC
GAAGGCCTCATGAAGTGGGAGAACCGGCACGAGGGTGTGTTCAAGTTTCTTCGCTCAGAG
GCCGTGGCCCAACTCTGGGGCCAGAAGAAGAAGAACAGCAACATGACCTATGAGAAGCTG
AGCCGAGCCATGAGGTGAGTGTGAGCGTCAGGGACCTCTGCTTGGGCTCTACTGGCTTCC
GCTAGGTTTCACAAGACAGGCCTGAGGCCCGTATGGAGAGGACAAGGACAGTGTTGTGGC
CCTGTGTAGTTGGTTACGTGCAGCATGAAGAAAGCGCTGGGCAGAGATCGTGAGCACACT
TAGCTTTAGCTAACATTTCTGTGTTTCCTGCAGACTTGTTCTAAGAAAGACACTTGAGAG
AAAGAATAGAAATTGACAGCTCAGCTCCCTTGTCTCTGGGCCACAAAGGTGAACTAGCTC
AGCGTTGCTAAAGTCCCCTCTCCCTCAGTTCACGGGCCTTTATGAAAAGCCCCAGGACAT
AGCCAGAAGGCACAGAGAAGTAAATGTAGAAGCAGGTGCTCTGGCCATAATTACAGATCA
CCGCGGCCACAACAGGTGAGGAGAGGGAACACTCAGGCAGAGAGGGCCAGCTCAGCACAC
TGGGGCTGGGAACCAATGCGAACCTCAGACCATAGCATGCCTCTTGCCTACACCTCTGAC
CACCTCCTTCCCACGCAGGTATTACTACAAACGGGAGATCCTGGAACGGGTGGATGGCCG
ACGGCTCGTCTACAAGTTTGGCAAGAACTCTAGTGGCTGGAAGGAAGAAGAGGTTGGAGA
GAGTCGGAATTAAGGATCGGGGCTGGACCCAGGACCTGACTCAGGCATGAACTCCAGAAC
TGAAGCCTTCCTGGAAGGACAGGCAGGCCTGATGGCCCCCTTAACATGGATGTGTTCCCT
GTGTTGCTGTAGAGAGGAAGAACCTGTTGGGCGTGCCCTCTGCAGTCTCCTCAAGTGCAG
CCTTTGGCCTCTCTCCTCGCCCTCTTGGAATTACAAGCCCCAGGGTTTGAACCAACTTGT
TCGATAACTCTCCAGCTGTGACTCCAGTTCCCTCCCGTCCCAACATGGACTGCAAATGAG
ACCCACCTGCAGATGCCTGGCCTCAGCCAAGGAGGCTGGGGAGACTGTGGCAGGAGACTG
CAGGGACGGAGGGGACAGGGTTGTGTCCTCGGTACTTCCTGGACTGCCTTCCACCTCTCT
GCTCAGTACTCAGGCTCCACAGACGGGGGTCGGATCATCCCTAATTTATGTGCTATAAAT
ATTCCAGGTGTATATAGAGAGCTATTTTTTCTAAAGCATTTCCCCTCCCTGCTCTTCTCC
ACTGAGTGCTGGTGGCCAGACTGATTTTTTTTTAGGCCCCCTAACTGGACCAGCGAGAAG
TAGGGTGATTCCAGGACCCCCTCTTCCCCCAGAGGGGTCTCCTGGATCCCCTTTCCTGTG
AATGGAGGCTCCAATAAAGTGCCTTCTGGGCTTTTTCTAACCTTGGCCTGAGCTCTCTGT
GTACTGAAATTTGGGACTCTGCATTGGATAAGGCATGGAGACAGGTGGAAGAAGATGTTA
AGCATGAAGAAAGATGGGGTGGGGGGGGGGCTGGGTGTTGATGTATGCAGCTGGAGGGTC
GGCAGGAGGTCGAGAAAAGAGAAAAAAATAGGTGTAGGCAGCTGACAACTGAAGAAGGAC
CCATGACTTCATCCTAGTGAGGATGTGGGCTTAGGAACAGGACCAGGGCTATCCTGTTGC
CACTAACCATGTGCTTAGTGAGTGACCTTGGCCAAATCCATCTTCAGGGCTGCTTCTTCC
TCTTGTACAACAAAAGTTTGGGTCTGATGTCCTCCAAGAAGTCTAGAGTTGCAAGTCCCG
CCTTGCCAATAGATGCTTTTGCACTCTGGCCAATTTGGCTGCACGCTAAAGATCTGTAAC
CTGAATCCTAGCATCGTGACTGACATGAAAGCACAGATAGGATCTTGTAACTGGGAGTGG
GGGTAGGGAGGAAGCAAAACAAAAATGGAAGTGAGTGCTTGAAGAGTGCTTGAAGAGTGG
GAGCTGCCAATGTTTGACAGCCAAGTCCTCAGCCAGGCTCAGCTCCACTCTGCCTCATGC
TATCCCCTCCCAAGAAGGGAGATTATCCCAGCATAGACGCAGAGAGCCCATTGGTGTTCC
ACAGAGCTGAAGGGCCCTGCCCCTTACCCTGTGCTTGGGAATTTCTAAGCAGGTTTTTGG
TTGTTCTTACTTGGAAACAGGGAGACAGGATTTCACAGTATACACTAGACTGGCCTCGAG
TTTAGAGACCCCATGACCTGTCTGCAACCCCCCTCCCCAGTACTGGGATAAAAGGCACAA
CACCACCTGGATCCCTCTGTCTTTGTCTCTCCCTCTCCTATATATAATTTTCTTCTTTAA
CATTTCAAGAAAGAAAATGTTTTATTGGGTCTTTTCAAAAAAGAAAATATTTGATTGAAA
TGTTAAAGGAGAAAATTA
>RGIAF0047 Genomic segment corresponding to mRNA: NM_007931 Mus musculus endonuclease G (Endog), mRNA.
ATCAACACCTGCAGATGCCCTATTTCCCAATGTATCTTAAAAGAAAAAAAATTATTATTC
AGGCTAGAGAGATGGTTCAGATGTTAAGAGCACTGGCTATTCTTCCAGAGGTCCTGAGTT
CAATTCCCAGCAACCACATGGTGGCTCATAACCATCCATAATGAAGTCTGGTGCCCTTTT
CTGGACTGCAGGTATCGTGCAGGCAGAACATTGTATATGTAATATATAAATAAATCCTTT
TACAAAAAGAATTATTCTATGGATATGAATACACTGTCTTCAGACACACCAGAAGAGGGC
ATCTGATCCCATTACAGATGGTTGTGAACCATCACGTGGTTGCTAGGAACTGAACTCAGG
ACCTCTGGAAGAGCTCTTAACCCCTCAGCCATCCCCCCAGCCATCCCCCAATTATCTTTT
AATGTATAATTGGTTTTGTCCCATGCTAATGAGTGTGGCTCTGACTGTACACTCTCAGCC
CTATTTTCTTCAGTTTTTATGTATCGGTCTTCCTCCGTCTTAATAGGTTGTAAGGAAGTT
GATGTCTTAAAATATTCATAAGTTAAATACTATTCCATCTGAAATGTAGGAAATATCTTT
AGCCAGCCCCTGACCTACGGACAGGAAACATTGGCCAACACAACATACTTCCCAGGCCAA
ACCCTTTAAGTGGGTTGAAAAGTATGACCCTAGCATAGCTATTTTCTCTAACCTTATATA
GCAAGCTTAGGTTCCAGGCGGCTATCAATAGCTACACCTGCATTCTTCTGTTAATCAATC
TAGAGAAATCCTTCGCTCGTTTGGTGGCAGGAGGGTGGGTGCACCTGAGGGGTCTGACAG
ATCTGGGGTTCTGTCCTGTTTAAAAGCAGGGCCATGTGAGGTGTACATGGCGAGGCGGAG
CCCGACGTGGAACGACCAATGGCAAGCGAGTAGGGCGGCACCAGGACCCAGCTACGTCTT
AAAAGGGCAGCTGAAGGGCGTCGGGGGCCACGCCAGCACAGGCTCCTTCACTCTGTGCTA
ACATCAGTAGCGTCCTTGTCCTCCGGTAGGCATGCGCGCGCTGCGGGCCGGCCTGACCCT
AGCGCTGGGCGCGGGGCTGGGCGCCGCGGCAGAGCATTGGCGGCGGCGGGAGGGCAAAGC
GCCGGGGCTGCTGGGCCGAGTGCCATTGTTGCCGGTGGTCGCGGCCGATCTTCCCGCGCT
GCCGGGGGGACCGGCGGGCGGCACCGGGGAACTGGCCAAGTACGGGCTGCCCGGCGTGGC
GCAGCTCCGGAGCCGCGAGTCCTACGTGCTTAGCTACGACCCGCGCACGCGCGGTGCGCT
CTGGGTGTTGGAGCAGCTGAGGCCAGAGCGGCTCCGTGGCGACGGGGACCGTAGCGCCTG
CGACTTCCGCGAGGATGACTCTGTGCACGCGTACCACCGCGCCACCAATGCGGACTACCG
CGGCAGTGGCTTTGACCGCGGCCATTTGGCCGCCGCCGCCAACCACCGCTGGAGTCAGCG
GGCCATGGACGACACCTTCTACCTGAGCAACGTAGCGCCTCAGGTAGTCTCGGACCCTGG
TCGCCCGCCCGACTGCAGCGTCTAGATCTTACTTTACACGTGCACCGTGGCGGGAGGGAG
GAATCTTACAGTGGCACTGCAGAATCCGGGGTTTATCCTTCTTCAGCCTCCCGTGGGAAG
CAGTGCACCAAGTAGTGACGGGCTGCAGCAATGCCTGTCAGCAAGCCACCCAGTGTGCTT
CCTCAGGGAACCCGGGAGCTTGACTCCTCAGTCTACCCTGCTGGCCTAGGGCCAGTCAGG
CCTCCAGGGCACACTGTTAGCACTGCACCTGCTCCCAGCAGGGTCTTGATTGTGAAGTAG
GTTCCTGGGACATCCACCCAGTGGATGGAGATGGACAGGAGACCATATCCCACCCCACAC
CTTTTGTTGCTCGATTTTCCAGGCTGCCCAGGAACTCAAGAGATCTGCCTGCCTCTGCCT
CCTGAGTGCTGGGATTAAAGGTGCACACCAGCACTGTCCAGTCCCCGTGCCTTTAGAGCT
TGACCTAAGGTTTGGGAGTTCCAAGAGACCTTGGGGGTCTCTGAATGACTAATGTCCCCT
CCTTCCTCCTTCCCTTGAGATGGGGAAAGCTTAGAGCATTGGAGTGCCAGGAATGGAGTG
TGGCTAGCACTGGCTCAAAAACTGTAGTCACAGAGCCGTAAGGAGGGAGCCCTTCTTTGA
GCCCTTGTCCTTCAAATGTTTGGGCATTGACATTAAGAGCTGGGGCATGCCTAATGGAAG
GTCCGAGGTGTGCTCCTGAGCCTCGCTTCTCCCACCAGGTGCCACACCTCAACCAGAATG
CCTGGAACAACCTTGAGAGGTACAGCCGCAGCTTGACGCGAACTTACCAAAATGTCTATG
TCTGCACGGGGCCGCTTTTCCTGCCCAGGTAAGCCTGTAGCTGACGGGGCCTCCGACTCC
TGTTCTCCAACCTTGGGCTTTCTGTGTCACTGTAGCCAGAGACCTTTGGGTGGCCTAGAA
CTCTGCTGTGCCCTCAGGTGCCTGGCCCCACACCTGCCTTTGCTCCCCACGTCTGACCTG
CCTTACCACCTGTAACCCGTGGCTGCACGGGAGGCTGTCACCCTTGCCTCTGACGTGCTA
AGGATTCCTGGCAGACAAATGAGCTGAGCTCCTCGGGAGGGCACAGAAAGCAGCAGCAGC
AGCAGCAGCAGCAGCAGCAGCACGGGCTGCAGCACGGGCTGCAGGAGGCAGCGGCTGCTG
CGGAAACCAGAAGCTACAGGCATCCACTACAGGCCATCTGGCGTGGCGCGGTGTGACGCC
ACCCGAGCACCAGGCTGGGGCTGGGGTTCCCCAGCATGGCCTCCCACTCGTGCTTGTTAG
GTGTACTGCCTACGGGACAGGTTACAGTCACGTGAGCATAGGTGAGCATCAGGGTCTAGA
GAGCTCATTCCTCTAGCTGCGTTTATTGCCTCCCATTCTGTCTGAAGCAGTATTGGGCAG
AAAAGCAGAGGTTAAGCATTGGTCCCCACCTTACATAGTTCCCAGACCCAAGGAGGCACC
AGGCCCAGCACAAACTTCTTGCTTGTTGGAAGTTAGGAAGGCTTCCTGGAAGAGGTGACC
TTGTATGTAACCAGGCCTCTTGGCCATGCGCCCGGGTCTATCCACAGGACCGAGGCTGAT
GGGAAGTCCTATGTGAAGTACCAGGTTATTGGGAAGAACCACGTGGCAGTGCCCACACAC
TTCTTCAAGGTGCTGATCCTGGAGGCAGCCGGTGGGCAGATCGAGCTACGTTCCTACGTG
ATGCCCAATGCCCCCGTGGATGAGACCATCCCTCTGGAGCGGTTCCTGGTGCCCATCGAG
AGCATCGAGCGGGCCTCGGGATTGCTCTTCGTGCCCAATATTCTGGCTCGAGCTGGAAAC
CTCAAGGCTATCACTGCTGGCAGCAAGTGATGGTGGAGGACTCACTGGAGCCCCTGGGGA
GATGGGCTGACTCACATTAAAGGCAGTTATTTTTGGAGAGAAGACTTGACCATCTCTACT
CCCATGATCCTCCTGTCCTGCTGCTTCCTCTACATCCTGGGTCCAGAAAGCGGGGAGGCG
GGCCTCGATCCCACCTGGGTGAGACCAGGCTGCAGAGCAGCCAGCGAGATGAGTATGGCC
TCCTGGAAGAAAAGAAGTTGGTTGGGACCAGGAAGCCAGGCAGCCTTCCCAGCTGCTTGT
TTTCAGGCCCCATGTGAGACCTACCTCAGGGTCAGGAGGGATACTGGTGGAACAGTAATT
AGTGATATGGGCAAGACTTCAGAGACAGGGAGACTGGGGCTGCCCGTCTGCATAGTCACT
GCCCCTGAGGCTGACAGCAACAGAGCCTCCCCCATAATATCCACAGGCACTGAATCCCAT
GCTAGTCTCCAGGATGGGTGCATAGATCCTGTGGATGCTCAGAGCTTGTGGCACACTTTC
CCCCAACACCCAGAGGGACCTAGGATACAACCAAGGAAGCGGAAGCAAGAAGCCCTGCAG
AGGGACAGACAGACAGATCACCTGGGTCCCTCAACCTAAGAACACAGGGCTACCACAGGG
CACAGGGCCAGGACTGCAACTCTTAATTGCTCTTGTGTTCAGTCCCTGCTACTAGTTGGC
TGTGGTAAAGATCCCAGCTTCAGAAAAGCTCTTTAGGCTGGGGCTGGAGAGATGGGTTAG
GAGTACTGGCTGCTCTCCGGGAAGTCTTGAGTTCAATTCTCAGAATCCACATAACAGTTC
ATAACTATTGACACCTGTAGTCTCATGGGATCCGATGCCCTCTCCTCATGTGCACAAGCA
CACGCAGACAAAACATTCATAAGTAAATTTTAGAAAAGGCACGCAAGGTGGGCTGCAAGA
ACTCGGGCTGCGGCTCACCTCGGTGCGGATGGTACGGCTGCCCTGGCTAAGGCATGTGTT
GACATAGAAGTCGAAGAGGACACTGGGGTCAGCCACTTCAAGGTTCGGGTCAGCATCCAC
TGCAGCTTCTAGCCCTTGGAGGCCTCCAAACACCACAAGGGCATGC
>RGIAF0048 Genomic segment corresponding to mRNA: NM_007932 Mus musculus endoglin (Eng), mRNA.
CCCCAGTCCCTGACACCTCTCTGGGCAGCTCAGGTTTCTTCTTCAAGCTTCCCTGGGCTT
GACCCTAAATGCTACCCAGCAGCACAGTGGGGACACAGTATGTGTTCACTGTTTGCAGAA
TGAGCAGGGGTCTTTCTGGGATTGTTGCCTTGGCTGAGGAAGGGAGCTGGATTGAGAACC
GGCTCCTGCAGACCTGGCCCAGGGTTCAGTGTTGTAGCAGGCTAGCATCTGGCCCTCAGG
GATCTCCCAAGAGCCTGGCTGTGAAGAGGACCCAGCTGGGCCCTGCGTTACAAACAACAA
CAGAGATTAGGGAGTTACTTGGAAATAAATAAGGCAGGCCCAGACCCAGGGCTATCAGAC
TTCAGAAATGCCATGAAAGTTTGTGCCTGTCCCTCTTTGGATACATAGTGTCCCTATGTA
TCAGCCCAGGCTGATCTGCAAGTCAGCGAATCCCTTCTGCCATGGCCTGCAGGGGGCAAA
AATTATAGGTGGGTGCCACCAAAGTCAGCTGTGTTTCCCTTGCCTTTGGGACTGTGTGGG
CCCTGACCATCTCCATGGGAACAGTCTCAGCTGTTCTACTATGTTAACCTGGGAACGCAT
CTTCTTCATGTTGGGCTTCAGTTTCCCTGTCTATAATACAAAGGGTGCAACCAAGGGCGA
TGCTTCTGAAAGTCTGTGTTGATGCTGGCGGGGACCAGCTAGAATCCCAAGTTCCATCTT
CCCAGAAGGCTGTCCCAGTTTGTTTTCTCATCTGTAGAATGGAACCCGAGCTACAGGGAC
TTCAACCAGACCTTGTCCCCTATAAGGTTGCCAGATGTGTCCTCACCAGCCAGCCTTGGC
AAGGGTAGGTGGAGGGTGGGGTGCATGGGGGAGGTCTGTTGCCTGGGCCCTCCCATCACC
CTACCTCCCCATCCCAGGGCCCCCCACCCAGCGACAAAGCCTGTGGCACTTCCTCTACTC
GCCTGGCAGGCAGCCTGGCCCGGCCCCTTCTCTAAGGAAGCGCATTTCCTGCCTCTCTGG
GCCGGGCTGGATGAGCTGAGCTCCCTGCCCTGACAGTCAGACCCCTGCCTTCATCTGTGT
CCCGTCCCCAGGCCAGGACCGCCGACAGCTGCTGCCCGAAAGAGCCCAGTGACTCTTTCC
CACCACCCAGTCAGCTAGAGACTCCTGCCCTGCTGTGAGTCTCGAGCCCACTTCTCCTGA
CTTCTCCGCCGCCACCTCAGAAGGCTGGAGCAGGGACGTGGTCGCTCCGGCCGCCTGCTC
CCTTCGGATCCCCGCGCGAACCCACGCAGGCCCCGGCGCCCGCCCGCAGCCTTACCTCTG
GATACCGGATAAGGCCCAGCGCACAGACTCCCGGGTGGACAGCATGGACCGTGGCGTGCT
CCCTCTGCCCATTACCCTGCTGTTTGTCATCTATAGCTTTGTACCCACAAGTAAGTGTCC
AGCGCCCCTGGGTGGGAACAAGCCCAGGCTAGACCCTGGGTGTTACAGGTCTTATTCCCA
TGTCCCAAGCTACTAGCTGATGAAGCCACCCCCAATGTATTAGGAGGTAGAAATGGGATC
ACCAACTATTTTGGTTCAGTGGGAGTAAAATGTTTCATAGGATGCCAAACTTAAGCATTA
GACGTCTGGGGAGAAGTGGGATAAGCTATTTAAGTTAGCGTTGGCACCTTCCTGTTATCC
TTCCTGCTGTGTTCAGCTATCAAGAAGGCCAGGAGCTACACTGCTATGCATCACTGAGAG
TATTCCCTCCCATCTCTGAGCCTTGAGTTTCCCATTTGAGGAAGTTTAGGAAGGAGGATG
CAGAAGTAAATTTAGGCTCTGGGTCCAACTTTGACCTCCTTGTTTTCTTGTATGAGCCTT
GAGGCCTCCGTGCCAGAGGATGCTTAGAGCAAAGACTGGTGATGAGATCATTTGTCCGAA
GAGTTTCTGTTTCACTAGCTTCAAGTTCTCCCAGCATTCCCGGGCTTTGCCCGCTCCCGG
AACCCCCCAAGGGCACATGCTCTGGCCTTCTCCATTTGCCTTTCTGAGAAGGGTACAGGC
TCCATTAGGGACTCTGTGGATCTTCTCAGCCAGGGTGACTATTGAAAGTGATCTGAGGAG
GGTCGGTGAGGAGCCTGGACCCCAGTCCTACTCACGAAGGGTCACAGCAGGGCCTGGTCC
CCAGCCACCTCCCTGAGGATCCCCGCCTACCAACCTGCAGATTCAGGGGCATGTTCAAGG
GTTGGGGTGGGCAGCCTGGAAGAAAGAGTATGGGAAATGATGGGGCCATCCTGGCACTCA
AAGTCCACAATTGATGGGAAATCTGTCATCGCGGGTTAACCGGAAATTGAGTCTCAGAAA
CACTGAGTGACTTATCAGGGATTTGACTCAAGGCCTGTGGCCCCTCAGAACCCTTATTCT
GACCACACATGACCCTGCAAGATGGCTGCCCCAATTACCCCATTTCCCAGAAGAGAAAAT
GAAGGCTCTAACCTTCCAAATCCACCTACTCCAACAGAGTCTGACCCCAGGCTGGGACAG
GATTCCAGGCCCTCTTCCCCCCGGCTTGGGGAAACCTGCCTTGTAGGATGGGAAGTGGGG
TGTCAGTGTCTAGGTGACTGTTCAGAGGATAGACCAGTAGACTGTGGTGGTATGCATATT
TCCTCAGAGCTGATTTCAGGTCACAAACACTCAGTTCTTATTTGGAAATCAGAGTACAGT
GGCACACAGCAATTGCCTCTCTCCCCTACAGAGCTGAGAGGTACAGGTGCCCGCAAGGGT
ACCTGAGGGTAACGTGGCTAAAAGAATTAGGAAATATGAGTTCTCATTGTGACTAGCTGG
GTGTGTAGTGCCATGGTAGGGCTCTTACCCGCCATATGGAAGGTCCTGAATTTTAAAAAA
AATTATACACATTTATATTTACAGATGCATATGTATACATATATACATATATACATACAT
ACATACATACATACATACATACATAACTTATTTTCTTTCTTGAAACCAGGTTTCACTATG
TAGCCCTGACTGGCCAGGGCACAGAATTTAGCTTTTCAGTGCATAGGGTGAGGGACTGGG
CACAAAAAACAGGCCCAGTCTCCCAGAACACAACACAGCAGAATTTTCTAAATCTGTAAC
TTGTGTGTAGCGCCTTACCCTCACAACTCAAAGCCAGCCCTAAGCTGGGTGTGGTGGTAC
ACAGCTGTAATCTCAGCACTTGGAGGTTTGAGGCCATACTGTCCACTCAAGTCCTGGGCC
AGCTTAGATTATGTGGTGAGTTCGAGGCCAGCCTGGGCTACATAGTAAGACTCTATCTAG
AAAAGAAAAGAAAGCAAAGTCAGTCCTTGAGAGTTACCTGTCTACTCCACTGTAAGGATA
TGTGGCCCACAGGTACCAGATTCTACCCAAATGTCTGTCAGCAGGGGTATCATTGAAGAA
GTCTTGTCACAGAATGTCATCCAGCAGCTACCACAATGGATCCAATCACCATGACACATG
TGTATGGGACACATCACACCGTAAAAACCTTACACAGACATCCGTTTCTACTGATAAAAC
AGCACTGATGCCATTTGCACAGAGAAACTTCTGGAAGGTTGTGCACTCAGTGTGGCCGCG
CATTCGGTGTGGCTGTTTTCCAGTGTGCGATTTTCTCTAGACTCTGGAGAAATCGAAGAC
GTGGATTTGTTTTATTAGTTTATCTGTATGTTTGTTTTGCCTGTATGCATGTCTGTGTGT
CCAGGGAGGTACAGACAGTTGTGAGCCTCCAGGTTGGTGCCAGGAATCGAACCCTGGTCC
TCTGGAAGAGCAAGTGCTCTTAACCACTGAGTCAACTCTCTGGCCCTGGAATTCCTTTAA
AGAACATGCGTGTGGAGATTCTTAAAGAACAACTTAACCATGTGTCTGTTCCCCAAGGAA
AACAGATGAATGAGGGGCTCTGGGGTACAGCTATGTGGCAAAGCACTTAGTAGGCTAGGA
GGACAGAGGGAGGCATGGCGGCCACACCTGTCATACCAGTAGTCAGGGGGTAGAGGCGGG
ATCAGAAAGTGGATCACAAGCTCAAGGCCAGACTGGACTAGATGAAGACCTGTCTTGAGA
GAAGTGGGGGGCAGGGGAGCAAGGGAATGGAGTGGGGGAGATAAGAAGAGATGGGGGAAA
TGAATTTTAAAATCTTAGGTCCAGGCCGGGTGTGGTGACGCACGCCTTTAATCCCAGCAC
TCGGGAGGCAGAGGCAGGCAGATTTCTGAGTTCGAGGCCGGCCTGGTCTACAGAGTGAGT
TCCAGGACAGCCAAGGCTACACAGAGAAACCCTGTCTCGAAAAAAAAAAAAAGTCTTAGG
TCCATGGGCCAACAAAACAGCTTAGCGAATAAAGACCTGCCGCCAAGGCTAATAACTTGA
GTTTGATTCCCCAGAATTTATATAATGGGAAGAGAGAGCCTTATGTTGTCCTCTGACCTT
TGCATGCGGTGGTAGACACACACACACACACACACACACACACACACACACTCACACTCC
TTCTGATTAAGGCTAGCATATCAATGGCAGTGTTTTTTTTTTTCTAGAATATTCCATGTC
CAGTCTTCAGTACTGCAGACAAACACTCCGAGCTCTGTTGGCATCTATAGGCAGCCTCCA
GGGCTTCACCAAGTATTCTGGTCCTTCAGATGAGCATGCGAGAGTCCTGTGGACCCTTCT
GAACTGCCGTATTTTTTTCATGGCATTATTTGGACTCTATCACAGTTTGTCTGCAGTTCT
GGAATATTCTGTTGCATCTGCACGCCACCATTTGAACAGCAAGTCCCTGCTTGAATATCT
AAGTGGTCTCCCTTCTGTTCCAGTTTGGCGCACGCACCCATCCCCGTATTTTGGCTTATG
GCATTTGGAAGCTCCTGGCACTTGTGGCATGAGCCTGGTGACTGGGGTTAGGCACCTGTG
GCTGAGCAGTGTCTCAAACAGTAGGTGTCATTTGCCTGCGGCTGGGGCGGAGAATGACCT
GAAACTTCCTTACCGATGGCTGGGAATCTTGGATTCAGTGCAGAAGGAGCTGGTGGCAAA
GGGCAGAGATTGAATCTATGGTTTCGAGGTCACATTCCAGAAGGAAAGAGGGATGAACAA
AGAACTGCATTAGTCAGGACAGTAGCTCCCTGAGACCTATGAGGACATGACCACTCCTGC
GACCACTATTGGGACATTCTCTCTCCACACCCAGATTCAACTTATTCACATTAAAACCAC
CTGTAACTCCAGTTCTAGGGAATCCCATGTCCTCTGGCTGCCACAGTCACATGCACACAT
CCATGTAGTGCGCATAAGCTCATGCAGGCATGCACACATACACACGAATAATAAAATAAA
TCTTAAACAGTTAAAAAAAAAAAGATTTTCTCTCACCTCAGCCAGAGAGACAGAGGGACA
GAGGACTTGCTCTGTGTCACATGTGGACCAGTGCTGGGACCTTGGAGGACAGGCCTGCTC
CGTGTGCTCTGGGGTCTTCAGGCAGGTCTGGCAGTTCTCAGTGACAGGCCCTGATTTCCA
CCCCAGGCTGTCTGCTCTAACCCAGCCTCCTCTCTGGGCCGTTTGGTGGCTAGGCACAGG
AGATTTAGAACTCTGGGGGCCCAGTTCTGGGTTCTACCTTTTCCTCCAGACCAGGCGTTG
GGGCAGCAATTCTGCAAGTTGAGGTGGGGTGCCCATTCCAGAGTAAATTGGATTTAACAT
GGATGTGTAAGTAGGGTGCTGGGTATGCCAGTTGGCATTTATGTGGCGCTTACTGTATAC
CAGCACTGGCACTAGTCTAGGCTGTTACCCCTCTGTTGCAGATGAGGAGACTAGGAGATA
AGAGCAATTGCTAAGTAACACAAATTAGAGTGGATAGCCATGTCCCTGAACCTTGGACCA
GCCGTTTCCATGAGTTACCTAAGGGGATGGACAAGCATCTTCCTGTGGTTTGAGATTTGC
CCCCGTGCCCCCACCGTCTCAGCCCGGCAATGGCCGTCCCTCTTAGACAAAGCTAAACAG
CTGCAACCAAGTATGGGTGCACTTGGGAGACTGAGACAAGAGAATCAAGAATTCTAGATG
CGTTCCACATCCATAGTCAGTTTCAGGGCAGCCTGGGCTGTGGGGAATCCCGTCTCACAA
AGCAACCCAGCACTGGGGAGCATTTGGAGGACATGAGTTGGGTTCCCAGAATCCATATCA
CATAGTTCGCAATTGTCTTTAACTCCAGCACTAGGGGATCCAGTGCAGGCACCTGTACAC
ATACACACACACACACACACACACACACACACACACATACACACACACACATTAATTGAA
TCTTAAAAAGAGAAAACCAGAGGTTGGGAGATGGCTCAGTGGTTAAGAACACTTGTTCCT
TCAGAGGACCCAGATTTTGTTCCCATGGTTATGGCGCACATACATACAAATACATACACA
CATACATACATATGTACATAATACACATACATATAAAAATAGGTACATATATGCATACAT
ACACATGCATGCACACATATACATATATACACACATGCATGCATACACACAATACATGCA
TACATACATGCATGCGTATATACACACATGCATACCTATATACATACATACATACATATA
AAAGACTCATACAGAGAAAAATAAATGCATGTGAAACAACACAACAAGAACACAGGCCAG
GAGTGGTGGCACACACCTCTAAAGCCATCACTCAGGACAAGGAGATGGCAGGTGAGACTG
CCTGAGAGGTCAATGAGGTCAGCCAGAACTGCAGAGTGAGACCCTGTTGTTTGTTTGTTT
GTTTGAGACGGGGTTTCTCTGTGTAGCCCTGGCTATCCTAGAACTCACTCTGGAGACCAG
GCTGGCCTTGAACTCAGAGATCTGCCTGACTCTGTGTCCTGAGTGCTGGGATCAAAGGTG
TGCACCACCGCTCTCTGGCTAAGACCCTGTCATAAATGGGGAGAATGTTCATCTAGTAAG
CATTTGCTATGCAAACACTGAGGACCTGCATTCCGTGCCCAGAGCTCACTCAGTAATGTT
GATGATGATGATGACAATAATAATAATAAATAATAGTAATAAATTTAATAAAAACAACCG
GGCGTGGCGCTGGGCAGAGCAATCCACATGCTAGTGAGTAGGAGCTGGGAAGCTCCCTGG
GGGTCACTGGCTATTCAGCTCAGTCTGCCCAGTGAGCCCCAGGCTAGTGAAAGACTATCT
CCATCAGCAAGGAGGTGGTGCTGAGGATCCTGGGTGTAAATTGCACACATGCACAAGCAC
GCATACACCCTTACACACTTACCCACACACACATGAGAAACAAAACTGCCCAAACCATCA
AAACAGATAAAGGCAGTGAAGTACCACCTGACTCTAAGACATCGGGGAGAGGGGGGGCCC
ACAGACCTAAGGAAGTACCTCTCCCCTCTCCCCTTCCTCTTTCTCTCCCTTTTGTTTTGG
TGGTGGTCGTCGTGGTTTGGGTTTTGTTGTTTTTGTTGTTTGCTTGTTTGTTTTGGCTTT
TTTGAGATAAGGTTTCTCTGTGCAGCCCTGGTTGTCCTTGAACTCACCCTATAGACCAGG
CTGTCCTTGAATTTAGAGAGATCCATCTGCCTTTGCCTTCCGAGTGCTGAGATTGAAGCT
GAGTGCTGTCTCCCCGTTGCTACCACCAGCAGGAGGCTAGGAGGCACCTGCTTCAAGAAG
AGGCCACAGTGGGTTTTTTTGTTTGATTATTTTTGTTTTTGTGTTTCTTTTTGTTTTTTG
AGACAGAGTTTCTTTATGTAGCCCTGGCTGTCCTGGAACTCATTCTGTAGACCAGGCTGG
CCTGGAACTTAGAAATCTGCCTGCCTCTGCCTCCCGAGTGCTGGGACTAAAGGCGTGCGC
CACCACACCCGGCCAACAGTGGTTTTGACAGTTGAGACAAGTTGGTCAGGCTATCAATAA
AATGTGGTCACTAGGGTCTAGACAGGTGACTCTGCAGTAGCCAGCACTTGCCATTCTTGT
AGGGGACCCAGATTTGGTTCCCAGAGCCCACATGGCAGCTTACAACTGTCCATAGCTCCA
GTTCCAGTGGTCCTGATGCCCCTTTTTGCCCTCTGAGGGGCACTGCCAGCACATGGCACA
CAAACACACATGCAGGTACACACTTATGCACATGACACTAAAATAAATACATCTAAGAGG
ACAGCCGTTGGCCTGAGAAGGGGCAGAGGCAGGCAGGGTGTGTTTGGAGGAAATGTTCAC
CTCTGACTGGAAGGACACAGTCCCCACAGCAGTTCCTGAGCCATCTCCATTCATTAGCGG
ATGGCTTAGCGCTGTGCATGTGACCAGCTCTCTGAAGGTGACAGAGGGTTTTTACCACCT
CAGTGTAGGGATCATAATTGGGAGGCATAAAAAGGAGCCTGGCCGGCGGCTGCGGCACAG
TTAGGATAGGAATTTGTGGAATGTGTCAACCTCGCCATCCTTTGACCTCACTTTAGACCA
CAGCTTGTGAATTTGACTCAGTGGCTGTTGGGAAATTCTGGGAAAGGCATACAAGCGGGG
ATCTGTGTCTTGCTGGTGGCCTGGCTGGGAGATGGGACAGCTATGAGGTTGTGATTGGAC
TCTGAAGAGAGTAGAGGGTGCCTGAGTCGGGTGACTGAAGAAGACTTTGGTCTGAAAGTG
CCCTCCTCGGTGTCGCAGACACTCATAGCACCCATGGGAACCACGGAGATGAGCATCAGA
ACTGACTTACAGAAAGCACACGCTGGGGCTAGAACTAGACCCTCAGAGTTCACGACCAGG
GCCTGTTGCTGAAAGTCTGGGTCTCCTAGGGAAATTCTTTAGCCTCCCTAACTACCCATG
AGATGGGCATAAGAACCCCCCCCCCACTGCCCTCCAAAGGCTGCTGTAAGGATCCAAGGA
ATGTAGTCATACAAAGCTTCCAGACAGGGATCGTGATGGGACTTACTGTGTGGTTATTAT
GCCTACCAATAAGGAGAGCGAGGCCTTTATGACCAGGCCATCGGGCCCCAGAGCAACTTG
ATGACCTCCGGGAGCTATTTGGGGTGGAATGGGGACTGGCTGTGTAAGGCCTGTGATTGT
GGGGTGAAGGAGGAGGAGGAGTAGGAGGATGGTCCAGACGTTTCCTCGGGAGGTCAGGGT
CACCCAGTTCTCCAAAGGTGACTTGTAGGCCCCCAGCGGCCCTTCCTCCAACAGTTCCCT
GGAGGCCCCGGGCAGTTCCCTTGGTACCAGGGGATTGTTTTCAGCTGGCCTGGGCCCGCC
TTGGGCTGCTGGAGACAGGCTCAGGCGTCACACTCCCTCCTGTCTCCCCATTCTCGTCTG
TGGGGTGGGGGCAACCAGTATTCGAAAAGGCCCCAAAATAAATGGGCCTCTTATCTGATC
TCCCAGCCTGGCCTGTTATCTGATCATTACATAATGGCCAGGCCCGCGGCCTCTCCTGCT
GGCGCTGGCTGACGGCATGGAGGAGGCGGCCCCAAATGCCAGAGGAACTGGGGTTCCTGG
AAGTCTGGGGAGGGGGGGTCAGGAAAAGTCCGAAGATCTGTAGGCCAGATGGTGGGCCAT
GTGGAGGGAGTAGTCGGAGACCCAGAGGGCAGCCATACGCATGTATGACCTTGATGTGAG
TGTCCTGTCTCTTGAGGTTGCAGCCTCCCCTTCTAGGTAGGAGTGGGGACAGACCAGATG
GGAGACTGACAAGAGGAAATGGTGCCAACCCTTAGTCTGTTGGGGTGAGGGAAACCTCAA
AATTAGTCCTGTCCTCAGCTTCACCCCCACCCTTAAATGCAGACAAGAAAACTACAGAAA
TGAAACTACCACATGCCCTGTCTCACAAATGGCTCCCAACAACCTCCAGGGCCGGGTGCT
TTCTCTTCCTATTGCCATTGTAGAGATCAGGAAACTAAAGCCCAAAGTCCTGAAATCATT
CCCTCAAACCACACAGCTAGTCAGAACTAGTTGGGCCTGGGATACTGGGCCTGGCTCCCA
GGGACTTGCTTTGAACCAAACTCCCGTATTGCTCAAACACACAGATGTCTCTTGCAAGTT
GCTACTGCGACTAGAGTAATGGCTGCTAAGTTTGGGCTCTTACAGCAGCAGTAGATACCT
GCTCCTATTCTCCTCCCAAGATGGAGATATCTGAGGGAGGGTGTTGGTGGGGTGTAAGGT
AGCCATCTTACCTCCTTCTCTGACCTCAGTGGCTTTGGGCCCAACAAGCTAGCTACAAAG
GTGGGGGAGAAGGCTGGCCAGGCCACAGGCGCCTGGGGTTCAGGAAGAGCCGGCCTGCCC
CCCATCCTCAGCACTGGCGTCAGCTGGACGTGAAGCCTGGCCCTCCTCGCCCATCTTTGA
TCTCCAAGAAAACAGGAAGTGAACACGACAAGATGGAGACATAAACTTCCAAACAGCCTC
CCCTTCTCTGTCCCTCCTCCACAGCCCCCCTTCCCCTCAGCACATTCCTTAGGACGAGGT
GTAGGGGCCTCATTTCCTCTTCCTCCTCTGCTGGGTCAGGGTGAAATTCCATTCCTCTCC
CTTGGGACCCGTGTTTCCGGGCCGCCCTGCAGCCGACTGTGAGGCCTGCTCTACATCACC
GCCTTTAACCTGGGCTGCTCCCCCTGAGGCAGGAAATTCCCTCCTCAGAAACGGCCTCTC
AGGAATGGACACCTTGAGGTCTGAAGAGGGAAAACCGTTTTTCCTCCTCAACGCCACCCG
GTACACACACTCCTTCCTTTGGATTGAACTGGCCTTAAGACTTGGGGTCCACCATGGGCC
CTACCCCTTGGGTCACCCTGCCAGCAATAGATAGCTGGGCACGGTGGCACTTGCCTTTAA
TCCCAGCACTGGGGAGGCAGAGACAGGCCATCTCTGTGAGTTCAAGGCCAGCCTGGTCTA
CAGAATGAGTTCTAGGCCAACTGAGATTACACAGTGAGATCTTGTCTCAAAAATACAAAA
AGAACAAAAAACAAACAAATACTTCTGAAAATTAGCTAAAATTTCATTTCAGGCAAACTG
TTTTTGCAATATAAGTATATAATTATATATTTAAAATTATACCTTGAAAAAGGATTCCCG
TTTATCTGAAATTCAGACTTATTGGTACCCTGGCTCTTACCTTCCTTCCAACATTATACC
TACTAACACTATGATCCTAGGAGAGACTTTCTCCGGCTGTGTCTCAGTTTGCCCATCTGT
GGAGAGTATGAAATGATATCTACCATGTAAGGTAGCTATGAAGATGTCATACGCCTTGAG
CTCTGGGCTCATACGTGTACCTGGGAAATGTTCAGAAAGTGAACGTGGTTGTATCCAGGC
GTGGTGGGGAATCCTAGCATTAGGGAGGCAGAGGCTGGAAGACCTGAAGGTCAAAACCAT
CCCTGGCTACATTGAAGCCAGCCTGGGCTACCACAGCTCTGCCTCCAAATAACAACAACA
ACAACAACAACAATAACACAACAATAATTCTTTTTTTTTTTTTTTTTTTTTTTGGTTTTT
CGAGACAGGGTTTTTCTGTAGCCCTGGCTGTCCTGGAACTCACTCTGTAGACCAGGCTGG
CCTCGAACTCAGAAATCCGCCTGCCTCTGCCTCCCAAGTGCTGGGATTAAAGGCGTGCAC
CACCACGCCCGGCTAGCAACAATAATTTTTTTTAAGATTTATTTATTATTACATCTAAGC
ACACTGTAGCTGTCTTCAGACACAGGTGTTAGATCTCACTAAGGATGGTTGTGAGCCACC
ATGTGGTTGCTGGGATTTGAACTCATGACCTTTGAAAGAACAGTCAGTAATCTTACCCAC
TGAGCCATCTCTCCAGCCCCGCAACAATAATTCTTAAAGAGACTAGGAATACAATTAGTA
CTCTTCCCTCCCAGTGCCAGGGACTGCCTTGCCCACACTAGACAAACATTCCTGCCCCAT
CCTCCTCTGACCTAACCTGCTTTCCCACTATGCTTTCCCAGCAGGTCTCGCAGAAAGAGT
CGGCTGTGATCTACAGCCTGTGGACCCCACAAGGGGTGAGGTGACGTTTACCACCAGCCA
GGTCTCCGAGGGCTGTGTAGCTCAGGCTGCCAATGCTGTGCGTGAAGTCCACGTTCTCTT
CCTGGATTTTCCCGGAGTGAGTACCTCAGGCAGGTTTGGCGGGGTCCCTTAAGAATCGGA
GTAGACTGGGTGAAGGGTGACTTCTTACAGCTTTACTAGCACCTCAGCCATGGGGCTGAT
GGGGCAAGTCCTGGGAGGGCCCTTAAGAGGTAGAAGGTATGATTTTCTGGAACACATCAC
AAGAGCCAGCTGGAGGGCCGGTGACATGGCTCATGGGTAAGGGAGCTTGTGGCTCACCGG
GTGAGGGCACTTACCACCATACAGGATGACGTGAGTTCAAGTCTCTGAACCTACATAAGC
AAAGAACATCTTCCTCAAGTTGTTCTCTGACTCTCGTGAGCGCACACACACACACTTTTT
TTTTCAAGACAGAGTTTTTCTGTGTAGCCCTGGCTGTCTTGAAACTCACTCTGTAGACCA
GGCTGTCCTTGAACTCACAGAGATCCACCTGCCTCTGCCTCCAGAGTGCTGGGATTAAAG
GCATACGCCACCACACCTGGCAAAAAACAAAAAAGGAAAGGACCCAGATAGAAAAGAGCT
AGTTAAATGTGTTAGTGTGAACTAGGGAAGCTTGTGTCTAGATGCAGCTAGTGACAGGGC
TCTCAGAGCTTTTCAGAGGACATGACTCCACTCTAAGCTGGGCTTTGGAGAAAGGGTTGA
GTTCTAGTCTACCTCACCTCAAACATCTGCGAGTCCACTAGGCATCCTTTGAGATCCAAA
CCCCGCAAGCCAGCCTCAAGTCTGATCTCCAGCGGCTTGCCTCCAGTTTGTCTAGATGTA
GAGCAGCCATAGCCCATTTGTCAAATGCTTGCTGCATGCTAGGTGTTAGGCTGCAGCCTA
CCGTCACCTAGGAAGCCACCAGCTTTGTCTGGTTGATTAGTTCTTTTTTTGAACTAGGAT
TCATGTAGCCCAGGCTGGCCTCGGTTTTGCTATACAGCTAAGGATGACTCTAATCCTCCT
ATCTCCAAAGTTCTGGGATTATAGGTACGTGTACCACATCAGACTTACATGACCCTGGGC
TTCAGGGTCAGAGTCTCATGCCTGCCAGGCAAACATTCTACCAACTGAGCTACATCCCTA
GCCATGGATACAGACATGGCGGGGGCTCATTAGGGTCCCGTATTATTCTCATTTCTTGGA
GGAGGAAACTGAGTCCACCCTTGAGAAGTAAAACATGAACTGAAAGTCAGAGGACAGACA
CACCAGAATCCTAGGGACCTCAGAGCCAAGGTCAGGTTCACTGGCCTGCCTGGGCTGCAG
CCCACGCCTAGCTGATGTAGACTAAGGCCACAAGAATGAATTAGGAGCATGGGATGAATT
TGTAGCCAACCTGCCCCTAAAACTGTTGAGTTACTTTGCATTTTGTGTAGTGATAAGAAG
GTGCCCAGACCACCAATATCGGGGGGCCCTGCCTGCCACAAGGACTGTGGGCTTTGATAA
CCCCCAAGGTACAGATAGTACCAAATACATTTTATTTGGCTTTCATAAGCATAGCAATTG
TTTTTCAAGTCAGTAATGATATGGAAAAATAAGAAGCTTTCCTGTAAGTTCATTTTGTTC
TCAGGTTTAGGCCCTTGCACCTCTTCTGGGTGATCCTGGGGTCTCCTGACAGCAAAGCCA
GGCAGAGGAAGATCCCAGCCAGATGGCCAGGTCTCTGGGCCACAGGTGTGTAGACAGTTC
CAGCCAGGACACAGGAGACTGGTGTTGTGGCAGGGTACTTCAGCTGCTAAGCTTAGGCAG
GGCTTCCTGGAGGACGTGACAACACAGAGGAGCTGGACCCTCCCAAGTGTGGGCACAGCC
GGGGAGAGGATGTAAGCAGAGGGAGGGAGCTGCCCGCTCAGACTCTGACAGGACCTTGAG
GTTCACCTAGGAGCAGAACTGGAGAAATGGCAGTTATTGAGAACTTGGTTTTTAGTCTAT
GAGCAATGGTGACCACTGAAGGAGTTTTAGGGCTGTGTTGTGTGTGGGGTGCCACAGTAA
CTCATGGCATAGTCCAAGGATTCCAGCATCTGTGACAAGAGAATTTCCTTGTAGCCCTCT
GCCCCTTCCAGAGAACTTTATAGATCATGGGACATTTTTATTTTTACTTTTTTTGGTGTT
TTGGAGACATGGTTTCTCTGTGTAGCCCTGGCTGTCCGGGAACTCACAGAAATCCACCTG
CCTCTGCCTCCCAAGTGCTAGGATTAAAGGCTTAGGGAGCTGCTGCCACCTCTCTTCCCA
ACCGACCTTGTGACATCTAACCCATCAGGCCAGGCCTCCAGCCCTAGGACTATGAAGGAT
ATGCATTTTGAAGGGGTAGGAAAGAGAGCTGGGGTCCCAGGGTTCAGTCCTGGACCTGTC
ATTGGCCTGCACCTTGCATAGAGCTTGAGCTGCTGAAGGGGCACCTCTTATATTTTTCTT
GGGTTCAGAGGCTCGCTCAAGAATTATGAAACTATGGAACCTGGTTCAGGACCTGGTCTA
TTCCAAATAATTAATATATTCCATAAATGAATGCATATTTGTGTAATAAATGCATTCAAA
TGGGACCACGATACAGTGTTTAGGAGCACGGCTTTTAGTCAGGCATTGTAGTGTGAGACT
GAGCTCCCAGTTACTCAGGAGCCTGAGGCAGGAGGATGGCTTGTAACAGTACACGTTTTA
GGTCATCCTGGCCAACGTAGTGAGAGTTTGCTCAGAAAACAAACCAAGGAAAGAGGACGT
AGCGTCTGGAGCCAGTCAGTCCTCATCTGAACCTCAGCTAATCTCACGGCCACATCGCTT
TGTTGGCAAAGCTGTCTGAACCCTGGTCTTCCCACGGGAAACATGGAGACAATGATAATC
TTTCCTACCTCACAGGTTACTGTGAGACTCCAGGATAAAGAAAGCAGAACACAGAACACA
GAACCTGCCCACAGTGAAAGCTCTAGTTTGGCTGTTATAAATTTTGTCATTATTACTATG
TCTCCTGGACTCCATTTTTCATCTGTAAATACTTGGACATGACCCAGTTTCCAAACATCT
TCCATTTAGTTTATTACTCTTTAAACCTCACACTAGTTCGAACTCAATGGAGAAGAGGCA
GAGACTGAAGATCCATTTTCAGGCAGGCTAATGGAGGTGGAGGCTCGTGGAGTTCCTGGC
CTATCTGTCCGTGATCCTGGTCAGTCTTGGTGCTTTGACCACCAAGAGCCTGTGACCTGC
TGAGCACTGACTTCCCTTCCTGGGAGTCTCCAAGAACGAGATCCATGCCACTCCCTCACT
ACCAACTCTACAAGGGTGCTTGCTGTTGTCAAGGGTAGAGATAGGAAGTAAAGCTGAGCC
AATCACAGGCCAAGAATTGATATGAGTGAGTGAGTGAGCGAGTGAGTGATGGAGTTAGCC
ATCTTGGGAAGGATGAGAGGCTGTGGGTGACAGGGAGATACTCACCCGTTGTAGAGAGGA
AGGGATTTGGGGGCTGCACATGGAGCTCAGTTGTTAGGGTGCTTGTCCATCATGAGGCCA
TGGGTTTGATCACCAACATCTCATAAACAGCGAGTAGCTCAGCACCCAAGAGGCAGATGC
AGGAGCATTAGAAGTCCAGGTTAGGCGAGAGCGATCGCTCAGCAGCAAAGAACACTTGCT
GCCCTTTCAGAAACCCCATGTTCTTTTCCCAGCACCCACATCAGGCAGTTCACACCCGCC
TGTAACTCCAGCTCCAGAGGCCCCAACACCCTCTTCTGGCCTCTATGGGCACCCACATAC
AGACACATACACATAATTAAGAATAATTGTTTTTAAGTTCAAGGTAGCATGGCACGTGTA
AAGGCCTAAAGGCCAATTGCGTGGGTGAACAGGCCTAGTGGGGGAGGCACTGCCTCTCCT
GACCTTTGGCCTCCTTTGTCAGTCCCTGGCACAGAAAGATGGCTTTCTCGTCCATCCCCA
CATGGCTTTATAACCATCAGATTTCCTGTGTGTGTGTGTGTGTGTGTGTGTGTGTGTGTG
TGTGTGTGTGTGTGGCAGATGAGTGGTGGCAGCCAAGAACCCCAGGAAAGTGACATTTGA
AGTGTCTGTCTGTCTGTCTGTCTGTGTGAGTGTGTGTGTCTGTGTGTTGAGGAAGTCTGT
AGACAAACTAGGGGCTGCTGGGCAGGGGTTATCTCACTGGGTCCCCAAAGGACAGGCCGG
AGCCTGGATTCCGGGAGGGGCCTAGGGTCACATCCTGACCTTCAAGACAGGAACAGGCCT
GGTGCCTCAGCGATTCCCATCAGCTGACTACCCTGTTCTGCTGTCCCAGACCTAGGCAGC
CAAGCTTGTTTGGCTGCTGATTTGCTCCCCCCCCCACCTCCCCCTGCCCTCGGCCTGGGC
AAACTCAGGGAGCTCCTTCCTCAAGATAGGAGCCAGCCAGGCTCTGACTCACGCCTAGCC
AGAGGGGGCATGGAGACAGCGAGCCAGGGGAACCTCCACTGATTGTCCTCAGCTATCATG
GGAGACAGTGAGGGGCTGGGAAGGCAGGGTGGCTCTGAGAAGTGGTATCACACTGAACAG
CCTCTCTGTCACCCATTTCCGGCGACACCTCTGCTCCACAGTGGGAAACTTGCAGCACTG
AAGGGATGTACCTAGAATCCTTCTCTTACACCGCAGAGCCTGCTCAGGGTGCCCAGAACC
CCTGAGTGTCTTGCTCAGTTGTGTCTGAGCCTATTGTGCAGGCTGCAGGGGAGTGGCTTT
TATTATTGTCCCCAGAAAAGAACCCTGCCCGGCTGATGTGAGTTCTTCTCTACCTGAAGA
GTGGCAGAGCTGGCTCTGGGGGAGGCAGCCCAGAGGATTCTGGGCTGGGTTTCTCCCATC
TGGACGCATGAGCACACTCACTTTGCTCTCAGAAGCTGAAGAGACCAAGGGGCCCTGGAG
AGGGAGCTTCCTTTGTGTCTTTGTGCCTTGCAGGTGATGAGCAGGGAAGGGAACCGGTGT
AGCAGGGTCAGGTGGCTGCACAGGGGCTCTCATCATCTCCCCGGCTTCAGCACTGAGTCA
CCCTGAGAGGACATATTTATTGGATAGACAGACAGATAGGTAGTAGACGATCAAAAAAGG
GGGGGTCCATAAAGCCTGGAGAAAATCAAATGAAGTCTTTTAAGTCCTGAAAGTAAACAG
CTGTGAATCAAGAACACTGTACTCGCAAAACTATCTTCCAACACTGAAGAATAAAAAAAG
GCATTTTGATGCTGGGCAGTGGTGGCGCATGCCTTTAATCCCAGCACTTGGGAGGCAGAG
GCAGGAGGATTTCTGAGTTCGAGGCTAGCCTGGTCCTACAGAGTGAGTTCCAGGACAGCC
AGGACTACACAGAGAAACCCTGTCTCCGAAAAAAAAAAAAAAAGAAAGAAAGAAAGGTAG
GTATTTTGAGACAGACACAAATGAAGGTAAGACATGATTAGTAAGGACAGCAGGCAGTCC
TCGGTGGGATACTTTACAGGAAAGAACCTGGCAACTCAGCAAGCCCTAAACCTTGTATGA
AAGCAAGAAAAGAAATACCAATAACTTCACAAAGCAGAACAAACCTAGCACATTTAAAGG
AAGAAGCAAAACCCCCCCTTACAATTCTCTTACAAATAAATTGTTTTGGCTTATAGTTTA
GTGCATCACAGTTAAATAGGACACTCTGTGTGTGTGTGTGTGTGTGTGTGTGTGTGTGTG
TGTGTGTCTGTCTCTTTCTCTCTCTCTCTCTCATTTGTTGAGTCTTGACTTGTGTCCTAA
GGCTGGTCTTGGAGGAGAAGTTTCTGAGAAAATCTGCTGAGGAAGACATGTGCGTTCCCT
TCCCCTTTGGGTGGAATGTTCTGTCCGTATGTTAAGTCCAGTTCATCCACACTGTTCTTG
GCTCCCGAGTTTCTTTGCTAGCTTTTAGTTTGGAAGACTTGCTGAGTAGGAGAGTGAAGG
ATTGAAGTCTCCCGGTGTTACTGTATCAGGACCTGGTTGGTCTTTGTATCTTGGAGTGTT
TGTTTTATGCAATTGGAGGCTCCAATGTTTGGTGCATAGAAGTTAGAATTGTTGCATCGT
CTTGAATTGTTTCTTTTATTAATCTATGCCTGGCATAGTGGCCCGCATCTTTAATCCCAG
TACTCAGGAAGCAGACATAGGCCAATCTCTGAGTACAAGGCCAGCCTGGTCTACAATAGT
TCCAGGACAAACAGAGCTTCATAGTTAGACCCTGTCTCAAAAATAAACAGGCAAACAACA
CCAAAAGGTAGAGTCCTTTTTATCTTCTTTAACTAGTTTTGGTTTGAAGTTGACTTTGTT
TAGCATAAGAATAAATTTCCATTGGCTTGGCAGTTTGTTTTCCATGCTTGGAGATGAAGT
TTTGGGGTATCTTTGTTGACTAAGTATGCTTCTCGGAGAGCGCATATAGCTTGTTCTTGT
TATTTATCCAGCCCGTTAGTCTGTGTCATTGAACTTGCAGGAGTTCTTGTGCCTCCTGAG
GGCCAGACTCACAGGCATGTGCCACTGTATGTAGCTCAAACACATTGTGTTTAAATATAT
TTAAACATTTTAAAGGTTTCAGACTAGACATGGTGGTATATCTCTTCAGTCCCAGCAATT
GGGAAACAGAAACTTGAGGCCAGCTATGTCTACATAGTGAGTTCTAGGCCAGCCATAGTT
ACCCAGTAAGACCTGGTTTCAAAAAAGAAAAAAAAAAATCAGACTTGGGCTTGGAGAGAT
GGGGCAGCCCTCAAGAGCACATTCTGGTTTTGTAAGAATTCCAGTTTGATTCCTAGCACC
CATGTTAGGTGGCTGTGAGCCGGGGACCTGACTCCCTATTCTGGCACATTCGTGCACACA
TACACATACACACTATACACACACCGCATACAGACACACTATATACACCACACACATACA
CATACACACACTACACCCACCATAAACACACACATACACACACTACACACACCACACACA
CACACACACACACACACACACACCATACACACTCACATACACACATACTGAAAACATTTC
ATTCAGAAATCAGTCATGATGGCACATACCTGTGACCCCAATATCCAAAGACTGAAGATG
TTGAGTTTAAGGCCAAACTTGCACACAATGAGATTCTATCTCAAAATGGGGTGGTGGCAC
ATCCCTTTAGGGCTACATAGAGAAACCCTGTCTCAAAAACAATTATTATTATTTTATTAA
GTTAAAATATTGGGGTCAACAGCAGTGTCACATTCCTGCTTCCCAGTTCTATGGGAAGTT
GAAGCAGGAGAATCACTTGAGTGCAGGGCAAGGTGCCATCTCTTAAAATAAAAATAAAGA
ATTTTATCTGCATTAGTAGAATCTATCAGTGGACCCAGAGGGGCTGAGCTAGGCATCGTA
AAACCAGCTATGAGGCCGGATCCCTGCATCTTCACACGTACGTGAGCAGGTAGGTTGTCT
AGCTCCTGCTCCAGATCAGGCCCAGAGAGGAAGACAGAACGTCCAGACTCACAGAGCCAC
GTTTAATTCAGGTCTGTCTGGCTCTGAACTCTTTGCCTGCGACACTCTTCCTGTGTGCAC
CATCACAGTCTGCTGAGGCCGACTTGGGCCTCCTCTGGGCTGGCCCTGGGAGGGTGGGGG
CTGCAGGCAGACCCAAGGCTCCACTCCTAGAAGAATTGCTGGAAACGGCTTTCTATAAGT
GGCTACTAATACTCAGGGCCTCTTCACCGAAATCCCCCTTTCCCGACACCAACCACTGGG
CTAACAATGGCATCTAAGGGACAGCTGGTACCAAAATAGCAACTGGTCTCCCACCCACCC
ACTCAGGGAAGGAGTCACACAGGCCCGTGCTGGCAGGCCTGGGGTCAAGGAACTGGCACA
TACGTCATCCTTGCTGGGCCTCCAGATGCCCAGGAGCCCATGCTGAAGACGGGCAGCCCC
TCAGGGGACGAAAGAGGGAAATCAGCATGCATGCGTGCAAATGGCTGGCGTAGTGACTCA
GGGTGGAGGGGAAGGGAAGTGTTTACTGTGGAAACCCTGGCTGAGTGATTCTGGTAACTG
GTCGTCATCAGTTAGGCCTGGGAGCACAGAGCCCCCAGAAGCTCTGCTTTCCAGTCTCCC
CGTGTCTCACACTGCTCACTCTGGGGCCTCAGTTTCTCTCAGCCCCTTCCTCTGTACATA
AGACCCTGGTGACAATGGAGTGGGAATTTGCCTTATGAATTCGGGAAGAATTGCTGAAAC
TTGTCACAAGTGTCCTGAAGCCACAGCCTCTTGACCCGTGGTACAGCCCCCAACACCCCC
ACCCCCCACCCCACCCCCTGCGGCATGACCGTGCCCTGCCCTCCGATTTCTTTTCTTCAC
TTCCTCTATCCAGGGCCCCTCCTGGTCTTGGTTTCCAACCCTTTCCTGCCCCCATTTCAC
AGATGAGTAAAGGGAGGCACCAAGGGATCAGAGCTACGGTAAAGTAGCTGCAGGGTTCAT
GTCCAGGGCACTTTCCAAATCCTCCTCATAGTTCCAGCTGTGTCAACCTGTGGTGTCCTC
CCAGAGTGACATTGCCTCATCTCCCTGTCTGCGCGAGTCTCCTGGCATAGTCTGCCAGAT
AACTGACTCCATCTATTTGCTCTCTGGGTGGAGCTGGTAGCAGTCTGTTTGGGGGGACAG
AGAAAAGGATCTACTACTGGGCAGCCAAGTGCCGTACGCTCCACTCAAGTGCTGGTCCCG
GACTGTGGGCTCCACACTCTCTTTGGGTGACTTCCATTCTAGAGCCTGGGAGCTGAGAAA
TCCCTGTGCCTGCTTTAGTCAGCCTGCACTTGCTGTGCGCTCAGCACAGAGCATAGCATG
AATTCCATTGGACCATAACACATTACAGGCACACAATTGCTTTACTGAGGTAAAACCCAC
TGATTTGAAGTGTGCAGTCTAACTGAAATGAGAAGTTTTAGGTTCAGGGAGAGACTCTGT
CTAAGAAAATATAGACACATAGCTGTGTAACCAACCTGTGGTGTTCAAGCTACTGGTACA
CAGAAATCAATCAGGGTGATATGTTGCATGTGAATATATTTTCGGAGACAGAGTCTTTTT
TTTTTTGGATATATGTAGCTATCCCAGAACTCACTATGTAGATCAGGCTATCCTTGAACG
TACAGAGATTTACCTGCCTCTGCCTCCCAAGTGATTGGGTCAAAGTTATATACCACTTCA
GCCATCTTAAAATGTATAATTTTTAAGATTAATAAAACAAGATACTTATGAAATTAAAAT
GTAAACCCATTAGTAAACATTATGTGGGCTGGAGAGACAGCTGAATGGTAGGATGTTTGT
TAAGCATGCACAAGACTGGGTTTGCTCCATAACACTGTAAATTATTATTATTATTATTAT
TATTATTATTATTATTATTATTGGTGGTAGTATTTCCACATGTCTGAAATGCATTTTTTC
ATTATACTATAAGTTACTGTGAGGATACTTATTTAAGAATAATAACCTAGGGGGCTGGAG
AGATGGCTCAGCGGTTAAGAGCACTGACTGCTCTTCCAGAGGTCCTGAGTTCAATTCCCA
GCAATCACATGGTGGCTCACAGCCTTCTGTAATGGGATCCGATGCCCTCTTCTGGTGTGT
CTGAACAGAGAGACAGTAAGAAACCCTGCCTCAAAAACTAAAATGGAAAATGGCAGAGAA
AAATATCCAGACTGGATCTCTGGCCTCTACGTGTGCACACACAGGCAAGTGAGTCCGTGC
GTACGCACATGCACTACACACACTACTAAGATAAAGGGGCTGGAGTCTTCTGGCCTCCAT
GGGGTCCAGGCATGCACATAATACACATACATACACATACACACACACACACACACACAC
ACACACACACACACACACACACACACGTTTAAGTTTTTGTTTTTGTTTTTTCGAGACAGG
GTTTCTCTGTGTAGCCCTGGCTGTCCTGAACTCACTTTGTAGACCAGGCTGGCCTCGAAC
TCAGAAATCCGCCTGTCTCTGCCTCCCAAGTGCTGGAATTAAAGGCATGCGCCACCACGC
CTGGCTTACGTTTAATTTTTAAAAGAATTAAAATAAAGATCACCTAAAGGGATCGAGCAC
CATCAGGACAAAACCACTGGGCACACGTTGAAAACAAAGCGAGACCGTTTGCTCTTCTCC
TCTGTGGCTGTAAAGAGTAACCCCGAACACAAAGAGTGATTAAGAGGGTCGTTTACCGAG
TAGCGGAAATATTTCTGAGCAGATTTTTCCAGGGACTGAAACGCTTGTCTCTGGCTCTGT
GACATCAGTCAGGGAAACAACAGTGAGTCGATTAGAAGCCAGACCCTAAAACTTTCCACT
GATGTCTCTGTGCTAAGCCCATGCTCTGCTTTCTGACAGAGGACAGAGCTTGCTTGCAGT
CCGCTATCGGACTTCATGCTGCTGGCAGGAACTGCCAGAGACCGTGTCTGGGAGGATTTC
CACTTGTCTTTGTTCTCTGAGACACCACAAGGTTTCTGAGGCACCGATCTGGGCCAGGCG
CCTTTGTCTCCTGCTCATTCCCCCTCCCTCACCATCTCATGGGCCCAGAAAGCTCTCGGA
ATAGCTTTGATCTGGCCATCTTTTCTTTTCTTCTTAGTCTTCTTGACAGAGCTGGACATT
GCCAGCCTTCCGTGTGATCATGGGGCAAGCAACCTCACTTCTGTGACTCGGTTTCCTAAT
TTGTGAACGTTTTACCAGTACCCACTTCTTAGGTTGTTTCCATGGAGCTCATAGGTAAAT
GTGGGTGGAACCAGGTCATGCGCGTGTGATCTGCCACTGAGCCGCCATGCCAGCTCTAGG
AACAATTGTGAATGGTTGGAGTGAGCTGGCATCAGAGTGGCCTCCCAGAGACAACTAGAA
AAGGGGAGAGGACAGTGAGAGAAGGCTCGCTGCTTCCATGCATAGCTTAACCTTCAGACA
TTTACAGGCCCAGGTTACAGCAGACACTCAGTGGAAATCATCCTGACTGGATGTGCTGGC
ATGTGCCTGACATTCCAGCACTGAACTAGGTAGGAAGAGTCAAGAGTTCGAGGCCAGCCT
GGGCACAAAGCAAGAACCTATGAGGAGAAGGAAGTGGAAAAGGAAAGGAAAGGAAAGGAA
AAATGAATCTCGCAATCCTGAATGTTACGTGAAGCACAGATCTGACTTAGTTTGTCCTCT
TTTTTGCTTGGTTGGGACCAAGCTCATTCATTCATGCATGCATGCATGCCTTCTTTCCTT
TTTTAAAAAAAATTATTTATTTATTTTATGTATATGAGTACACTGTCCCTCTCTTCAGAC
ACACCTGAAGAGGGCACTGGATCCCATACAGATGGTTGTGAGCCATCACGTGGTTGCTGG
GAATTGAATTCAGGACCTTTGGAAGAGCAGTCAGTGCTCTTAACCACTGAGCCATCTCTC
CAGCCCCCAGCCTCCTTTCCTTATTAATTTACTTATCTTTTGTTTAATTTGTACTTATTT
ACTTAGCGTGTTTGTGCATGCATGGGTGCATGCGTGTGTGTGCCTGTGCATGTGCGTGTG
GGCACATGTCACAGTTCTGGTGCAGAGCTCAGTGGATAACCTGCAGGAGTTGGGACTCTC
CTTCCACCAGGTGGGTTCTGGGAATTGAACTCAGGACCTCAGGCTTGGCAGTCATGCTTG
CTGAACCAGTCCCTCTTATGTTTCCAAGGGGTGTGAGGGATAGGTGCTACTTTGCAGATG
GGTAACTGGTGAGAGGGTGGGTAGGTCAAGCCACAGAGGGACAGAGGAATAACCATCAAC
CATAAAGCATCGCTGCCCCACTGGCTGCAAACCTGACTGATATATCTACGTCCATGGTTC
TTCTCCAGATGCTGTCACATCTGGAGCTGACTCTTCAGGCATCCAAGCAAAATGGCACGG
AGACCCAGGAGGTGTTCCTGGTCCTCGTTTCGAACAAAAATGTCTTCGTGAAGTTCCAGG
CCCCGGAAATCCCATTGCACTTGGCCTACGTGAGTGTGTGACCCTTAACTCCAGGCAGGC
TGTGGGAAATCTCTGCCTGGTGTCCCTCTCTGTGAGCAACATGGCACACCAGAAAGGCAG
AGGCAGATAGGAACAGGACCAGAAGGTGCCAGAGGAGGCAGAGGTGGGCAGTAGAGGTGA
AGATGGCTCACAGATGGACACATAGACCAGCATGGTGGAGACACCATGGAAAATCCCCTC
CCAAGTTCAAGGGTCCGGCCTCCCTTCCCAGAGTGCTCTTCTCCTTCTCATTGAGAGGGG
AAGTCAGGTCCCAGAGATCTTCCCATGGTGCCTCTCCAACCAGTCCCTTCCCCACTTGCT
ACCCAGGGTTGAGGAGCTGCCAGGGTCCTGAATGACACTTGGAATGCAAGCTCTGGCTGT
AGGGTTGCAGCTGCAGCCTAGCCTGGTTGCATCTTTTTACTTGCTCTGAACACACACAGT
GACAGCCCTGAATCATCTGTGTGCAGATCACCACTCAGAGGCCAGAGGCCGTAAACCAGG
GGCCTGATAGTCACGGCTGTAACCCTGTTTTACAGGGGTTAATGCCTGCAGAGTAGGCAG
TGTGCGCTATTATATCTCTTCTGACTGTCATGCAGTCCTCCTTAATATCTAATCTGAAGC
CCTCCTGCTGCTGCTGCTGCTACCTCAGCTCAAAGTAGCTTGGAGTCAATAGTCCTAGCT
GCTTCCTCTAGATCACCTCCTCCAGGAAGTCCTCTTCATTTCCTTCCTTAGCCCAACAGA
CCCCAGAGGAGCCTAAGGGAGGTAGTAAGGTTTGGGATCTCTCCAGACTCCCCGTCCCCA
GAATAAATTTAATCTAATTTTATGTATAGGTGTTTTGTCTGCATGTGCGTCTGTACCATA
TGTGAGCCTTGGGCCTGAGGGGGCCAGAAAAATGTTGCATTCCCTAGGGCTTTAGTTACA
GATGGCTGTGAGCCACCATGTGGGTGCTGGGAATTGAACCTGGGTTCTCATGAGAGAAGA
GTCAGGGCTCCTAACCACTGAGCCATCTTTCCAGACCCTCTTTTTGCTTTTCATGATAGG
GTTTCTCTGTGTAGGCCTGGGTGTCCCAGAACTTGCTATGTAGTTCAGGCTGGCCTCGAA
CTCACAGAGTTCTGCCTGCGTCTGTCACTCAGGTGCTGGGATTAAAAGCACGAGCCACCA
CTACCTGGCTCCAGCCTTGGTTTTTGTTATTTATTAAATAATGTCCTCTATCTTCTATTA
CTTCAACTAATGATGTCTCTCTAGTTTCTTAATGGTGAGCTCCCAGAGTTGGCAGAACCC
CATCTGTCTTCATTCATTTACTCATTCATTTTTTTCTCACACCTTTCTTCCTTTCCCCTT
CCACTGTCCCCTTCCCCGTGCATTGAGAGTACCTAATATGTGGCAGGTCTCAAGGTGCAG
CTGGCGTATCAGATCCCCAATGAACAAAGGCTCAGAGCCTTCAATGAGTCAAGTGCTATG
GGCACCAAGATTTCCCTCCCATACCCTCAGAGTGCAGACAGTTACAGACAGTAGCTACAT
TGGTGCCATTATATATGGTTTGAATGAGTGCCTCATGGTGAGGGTAAAGCAAGGACAGAC
AGACGAACAAATGTGTGTCTCTGTACAGCCATCACATGCAGGAGGGAGATGGAGCAGATC
TGGCTATGCTAGAAGAGGTACCGGGGGCTCTGGGCTGACTGACGACTTCCGAGCCTTGTC
ATTTGAGGTCCCGGCCTCTTTGCTGCCAGATTGGTAGGAAGTGACCCAGCACTCTGTGTC
TCCACAGGACTCCAGCCTGGTCATCTTCCAAGGACAGCCAAGAGTCAACATCACAGTGCT
ACCATCCCTTACCTCCAGGAAACAGATCCTCGACTGGGCAGCCACCAAGGGCGCCATCAC
CTCGATAGCAGCACTGGATGACCCCCAAAGCATCGTCCTCCAGTTGGGCCAAGGTCAGCT
CCCTCAGTTGCTTCTGAGTTCAGGTTCACTTGCAGAGGAGACTGAGCAAACTCCTGATAT
GGGCACTACCAGCTTGTGGTGGCATGTGATTTGCCCACAGTCAAACGTGACTGGCTGGTG
CCCTTTGCAGTTAGCGACTGCTTCTGCATCATATAGCAGATGAGAAATGCCAGATTTTTT
ACTTGGGATGTGGCTTGGTTGGTAGAGCCTGTGCGTAGTGTTAAGCCCTAAAGCCCTAGA
ACCCTAGAGCATGGTGGCATGGACCTGTGGTGCCAGCACTCAGAGGGCAGAGGCAGGAGA
ATCGGGAGTTCAAGGTCATCCTCTGCCACATAGCAAGTTCAAGGCTTCCCTGGAGCTTGC
TGGTCAGCCAGTCTAGCCAAGTCTTCGAGCCAGGTTCAGTGAGACACTGTGTCTCAAAAA
AATAATATGGAAAAAAAACCAAAAAAACAAAAAAATAATATGGAAAGCAATTAAGGAAGA
TACTTGACCTGTGCTGGCGTGCTGGGTGGGGGTGGGGGAATGCACTCTTGACACATGCCA
TGGGCTCACTTGCTATGTTAACCCTGTGCTGACACAGGCGGAAACAAAGGCCGGCTACTC
AGTGGTGAGTCATCCTCAGCCCTGTTAAGCTTTGTCCTGAATGTCCTCATCAATGCCTTG
TCTGGAAGTGGGGTAGGACCCTCTGATATATCTGTCTCCACAGACCCAAAGGCACCATTC
TTGTGCTTGCCAGAAGCTCACAAGGACATGGGCGCCACACTTGAATGGCAACCACGAGCC
CAGACCCCAGTCCAAAGCTGTCGCTTGGAAGGTGTGTCTGGCCACAAGGAGGCCTACATC
CTGAGGATCCTGCCAGGTTCTGAGGCCGGGTAAGCTAGCCTTTGTGTGTATTACCCAATC
AGATCCTAGTCTCCAAATGCATTACCCAATCAGATCCCAGCCTCCAGGCGTATTAACTTT
CCTATTGCTGAGATAAAACACCATGACCAAGGCAATGTGTAGAAGAGTTTATTTTGGGCT
TGCAATTCCAGAGCATCAGTTCTGCATCAGCATGAGTTCACGACAGCAGAGTGAAGGTTG
CAGGCAGCAGGCAGCTGGAGCAGCAGCTAAGAGCTCACATCTTGAACCACACAGATAGGA
GGCAGAGAGCTCACCAAAGCCTACCCCTTGTGTTCTACACCCTCCAGGAAGGCCCACTTC
CCTAAGCCTTCCCAGACTGGGATCAAGTATTCAGATGCTCATACAGATGATGTCTCATCC
AAACCAGCACACCAGGTCTGTCCCCATACTAAAGCCACAACCCATCTGCCCGCCCGCTGC
AGGCCCCGGACGGTGACCGTAATGATGGAACTGAGTTGCACATCTGGGGACGCCATTCTC
ATCCTGCATGGTCCTCCATATGTCTCCTGGTTCATCGACATCAACCACAGCATGCAGATC
TTGGTGAGCCTTGTACTCCCACCCCAGCCGAGACCTTACACACACACCTTCCCCAGCTTT
CTACCTTCATCTAAGTTGTTAAAGTAAAGGCCACTTCCAGGAAGCTTGTCTTGATGGGCC
AGGGAATCCGTTAACCTAGCCTGGTAGGCCAAGGAAGACTCCTGGAGATACAAACTCTGA
GCTGGGTCAGAGGTCAAAGGGGAAATGGAGAAGGTGAGGGGAAGGGACGGCAAGGCACAG
GCGAAGGGCAGGGGTCTCCGTAGGTAAGATGCCAGCTCTCTTTTTCTGCCTTCAGACCAC
AGGTGAATACTCCGTCAAGATCTTTCCAGGAAGCAAGGTCAAAGGCGTGGAGCTCCCAGA
CACACCCCAAGGCCTGATAGCGGAGGCCCGCAAGCTCAATGCCAGCATTGTCACCTCCTT
TGTAGAGCTCCCTCTGGTCAGCAATGTCTCCCTGAGGGCCTCCAGCTGCGGTGAGCCACA
GCCCTGTGCCCCTGTCCCAGACCTGTTGCTCCTCCTCCCTTTCCATTACTTTGTGCCTCT
CTGTTCTTTGAGCTTGGCTGGTTTCTCTGAGCCTCACTGGCCTCATCTGCCACCCGTAGT
GCACACCCAGTGACGGTCTACTCCACCCACTCCATAGGTGGTGTGTTCCAGACCACCCCT
GCACCCGTTGTGACCACACCTCCCAAGGACACATGCAGCCCCGTGCTACTCATGTCCCTG
ATCCAGCCAAAGTGTGGCAATCAGGTCATGACTCTGGCACTCAATAAAAAACACGTGCAG
GTAAGTAAAGCCCCGCCCCTCCACCTTGAGATGGCATGGACAGCTGGTCCCTTGCCAAGA
ATGTCAGGGGCCCAGCCCAGGCAGTAAGAGCAAGTCACATCCCTGTGCAAGCCTCGGTTT
TCTCACTTGTGAAATGCAGTTTGAACAGAGCACAGAGCCGTGCACTGGTATTCTCAGAAC
CTGGGAGGCTGAGCGAGGAGGATGGTGAATTTCAGGTGGACTAGGCTACATAGAAGGTAT
AAAATAGAGTCATCCTCAACTACATAGGGAGTTTGAGGACAGCCTAGGCTACATGAGCCC
CAATCTCAAAACACAAGTAATAATCATACCAACATTAGGTAGTCATTATTAATCTTTGTT
TATTTGTTTTCTTTTTAAGACAGGGTTTCTCTGTGTAGCTCTGGCTGTCTTAGAACTCAC
TCTGTAGACCAGGCTGGCCTTGAAATCATAGAAATCTGCCTGTCTCTGCCTTCTGGGTGC
TGGGATCAAAGCTGTGTGCCACCACTGCCTGGCTTAGTCATTATTATTAATCTTAATGGT
GGTTGAGCCAGGTGGTCACAGAAATTTGTATTATGTGGCCTTTGCATGATTGATAAATCC
AAAAGACACTGTGCAGGGCTGGGGTGGTGCCCAGGGAATAACGTGTTCGCCGTGGAGTAA
TGTGTTTGTTTGCCGTGGAGTAACGTGCTCGCCGTGCAAGCAAGAGGGCCTGAGTTTGGA
TTCCCAGCACTAGGAGGCAGAGAAAAGGAAGCCCTGGGGTCTCTCTATCCAGGCCAGCCA
ATCCGTGAGGTCCAGGTTCAGTAGGAGACCCTCCCTGTCTTGCCAGGTGTGGTAGCTTGT
GGGTCCCCACCCCCCTTGGTTTTCTTTGGAGACAGGGTTTCTCTGTGTAGTCCTGGCTGT
CCTGGGACTCACTCTGTAGACCAGGCTGGCCTTGAACTCAGATATCTGCCCGCCTCTGCC
TCCTAAGTGTGGGATCAAAGGTGTGCACCACCACGCCCAGCTAGCTTGTGCTTTTAATCC
CAGCACTTGGTCGGCAGAGGCAGGCAGACCCCTGTAAATTCAAAGGCCAGCCTGGTCTAC
AGAGTGAGTTCCAGGCCAGCTAAGGCTATGTAGTGAGACCCTGGAGAGAAAGAGAGACAG
AGACAGAGAGACACAGAGAGAGACAGAGAGAGACACAGAGACAGAAATCAATGGAATGAC
CCAGTGGTGAAACATTTGCACACAGCCTGCTTACCTGAGTTCAAGCCCCAGAACCCACAG
GAAGGTGGAAAGAAGAACAGCTCCATTAAGCCGTGCTCTGACCTTCACCTGTGTACCCTG
CCCAGGGCACACACTAGATAACCATAATAGGTTAGTTTTAAAAGCAAGGTGCTTTGCACT
GCATGGTATCTGCACTCAGCAGTTCTTTCCTGTTGGGTGTTCAAAAGACAGTGTGATAGA
AACTCACTATCTGGCATCGTTGGTTTCTTGGCTTTGTGCGTGTTAAACCTGGTATTTCTA
ATGATACAGTTTAAAAAAAAAAAAAAAAAGCAAGGTGCAGTAGTAAAAGATGCCCGATGC
CTGATAGCAAACTCTGTGCTCCACACATGAGCACCTATGTGGGGGTGTACATATGGTAGA
TAGGCCACACACACACAGAGTATATAAACTGCACACACAACACACATAGAGAGTATATAA
GCTGCGCGCGCACACACACATACACACAGGGTATATAAACTTCACACACATACACACACA
CACACACACAAAGTATATAAACTGCACACACAACACACACAGGGAGTATATAAACTGCAC
ACACATACACACACACACACATGCACGCAGAGAGAGAGGCAGAGAGAGGTACTAATACCT
TCACTATGTATTCCTTATTGGACTAGAGCCTTAAACTCACAGAGATCCCCCTGCCTCTGC
CTCCCGGGTGCTGGGATTCAAGGCGTGCTCCACCCTGCCCTACACAGAATGGAGGAAGTC
TTCATCTTCCCTTCTGAACTTGTGACCCTCCTGACCTCCCCTCCTGGATGCTGGATTATA
TTATATTATATTATATTATATACAATGCTGGATTATATTATATATTATATTGTGCATGCG
GCACTGTGCCATTCTCAATTTGCTTTTGAGCAAACAGAACATATGTACGCGCCCACTCCG
ATTTGTTTCACTCATTCCTCCCCTCCCCCACCCACCTCCCAGTGCTGGGGGTGGAACCCA
CCTGGAGTCCCAAAAAAGTCTCGTCTGTTCTGTACCTACTCAGTAGAGCTGTGTCCCCAC
CCCCCTACAATAACTTGCTTTTATTTGGGGAGTCTGAATCTGGCTATGAACCATATAGTG
TGGAATTTGCTATATGGACCAGGCTGGTCTTAAACTCAGTAGAGATCTGGCTGCCTCTGT
CTCCTAGGGGATGGGAATTAAAGGTACACACCACCATTCCTAACTTTTAACTTATAAGAA
AAAACCCAAATAAAAAAAATTAAATATTTTTTAATGTATATGGGTGTTTTTCCTGCATCA
AAGTCTATTCACCACACTTGCCCACAGAGGCCAGAAGAGGCCATTGGATCCCTGGACCCA
GAGTTATAGACGGTTGTGAGATGCCATGTGTGAGTTGGGGACTGAGCCCAGGTTCTATAT
AAGAGCAGTCAGTGCTCTTAGGCACTGAACAGTCTCTCTAGATTCTTATTTTAACTTTTG
AGCTTTTTGTTGTTGTTGTTTAATTTTTTTTGAGACAGGGTTTTTTTTTGTTTGGTTTTT
GTTTTTTTGAGACAGGGTTTCTCTGTATAGCCCTGGCTGTCCTGAAACTCACTTTGTAGA
CCAGACTGGCCTTGAACTCACAGAGATCTGCCTGCCTCTGCTTCCCAAGTGCTTTGATTA
GAGGTGTGTGCTGCTACCACCCAACTTAAAAAAAAATTTTTTTTTAAATGTTAGATAGGA
GCTGGGCATGGTGGCGCACCCCTTTAATCCCAGCATTCGGGAGGCAGAGGCAGGTGGATT
TCTGAGTTCTAAGCCAGCCTGGTCTACAAAGTGAGTTCCAGGACAGCCAGGGCTATACAG
AGAAACCCTGTCTCGAAAACCCAAAAAAAAAAAAAAAAAAAGAAAAGAAAAGAAAGAAAG
AAAGAAAGAAAGAAAGAAAAAAAAATTTAGAAAAAGTTAGATAGGGTGGAGAAATGGCTG
AGCAGCTAAAAGCTGTTCAGAAGACCTAAGTTTGATTCCTAGCACCTATACGGTGGCTCA
CAACCATCTGTAACTCTAGTTCCACGGGGTCTAATGCCATCTGCTGGCCTCTGAAGGCAC
TACATGTATGTGGTGCATACACACACTTAGGCAAAACAACACACACACACACACACACAC
ACACACACACACTCACGTGCCCTGGGTTCAGTTCCCAGCAATGGAGAAAATAAGAAGACA
TTCTAGTTGCCCATCCACTACTGAATAATTTTTTCCTGGTTTTTCTGAAGTCTCTGTCAG
AGCTTTGATGTCCCCTTGGAAAGGTTTCAATAAGGATTCATTTTACTTATTTTTAAACTA
TGTGTAGGGTGGGGGGGGGGTATGTGCACGTGGCTACAAGTGTCTACAAGGCCAGTAGTC
ATACTCCCGAGCTGGAGTTACAATCGGTTGTGAGCATTCTGACATGGGTTGGGTGCCGGG
AACTGAACTCGAGTCCTCTGCAAGAATGGCCGGGGCTCTTAACCGCTGAGCTATCTCTCC
AGCCCCCATGAGCGGTACTTACAGTGTTTCAGTAGTGACAGCGAGGCCTGAGGGAATGCC
GGGCCTCCTGATGATTCAGCCCTTCTCCCCTGGGTCAGACTCTCCAGTGCACCATCACAG
GCCTGACTTTCTGGGACTCCAGCTGCCAGGCTGAAGACACTGACGACCATCTTGTCCTGA
GTAGCGCCTACTCCAGCTGCGGCATGAAAGTGACAGCCCATGTGGTCAGCAATGAGGTAA
GGCCTGGGAGTAGGAAGGTGTCATGTCCAGCAGAGTCGGTGTCCCCTCAGACACCTCACT
GATCCCGGGGCTGAGGGACATTTTGGGGAGCGGGAAGCAGCAGTGAGTAGGAGCCAAAAC
ATAGATGCTGCTAGCTTGGCCCTTCCCACCCATCAGTCAGGCCTGGGAGACAGGATATCC
TCTGGGGTCTTTCTGGCTCTGACCGGCTTCTTGGCTCTGTCTTTGCAGGTGATCATCAGT
TTCCCGTCAGGCTCACCACCACTTCGGGTGAGATGGACGGTCCTACAAGGCTCTCCAACT
GGTGCAGGGTGGCCTGCTGGGGTGGGGCCACTTTCTGGCCTACCAGGGAGCAGACCTCAG
GAAACTCAGGCCTGAACCCTGACAAGGCCCGTGTTTCCAGTGTGCCTCAGTCTCCCCTTC
CATACAATGGGAGCAGTGCTGCTGAGGGTTAAGCTTTCGGCCTCTTAAATCCAGGCAACC
AGCTCACAGTGGCTGTGTCACCTTGGGCAAATCATTTAACTCTCCCCGGGGCTCAATGGT
CATTGGCTATAAACTGTGGCATAAAAAAAGTCCCCACCCCATAGGGGTCTTTAAGGAGCA
GTACCGAGAGGTGTGAAGTTTCTCTCCACTAGCCCAATGCCAAGTGATTTCTTCATAAAT
GTGAGAACTATGAGTTTATTATTTAAAAGGTGAGGATGGTGGTCAGGCGATTCCTGCTGT
CACTCCGTTCAGACCGCCCGCCTCCTCGTGTCCTCCCACAGAAAAAGGTACAGTGCATCG
ACATGGACAGCCTCTCCTTCCAGCTGGGCCTCTACCTCAGCCCGCACTTCCTCCAGGCAT
CCAACACCATCGAACTAGGCCAGCAGGCCTTCGTACAGGTACTGTGCACCCCACCTAACT
ATCTCCTTGAGTCTTCTATGGGCCTTTCTTCCCAACGTTGCTAAAGAGAAGATCGGATGC
CACCTTCCAGAGGAAGGAGAAGGCCAGCCCGGGTGTGTGTGTGGAAGGCACAGAGAGAAA
ACGACTTGCACTTTGGAATGTCACTCTGTCCTGCCTGCTTGTTCCTGGAGCCTGTGGGGC
TCCTTCTTGTCTTTTATTCAGAGGGGTCCCTTTCTAACTGACGTCAAGAGGGCGAGGGCG
TCAGTGAAGAGCCAAGGATACCTGCGTGTATCTCCTCCGTCTGTCTGTCTGTGCAGGTGA
GCGTGTCTCCATTGACCTCTGAGGTCACAGTCCAGCTAGATAGCTGCCATCTGGACTTGG
GGCCCGAAGGGGACATGGTGGAACTCATCCAGAGCCGAACAGCCAAGGGCAGCTGTGTGA
CCTTGCTGTCTCCAAGCCCTGAAGGTGACCCACGCTTCAGCTTCCTCCTCCGGGTCTACA
TGGTGCCCACACCCACCGCTGGCACCCTCAGTTGCAACTTAGCTCTGCGCCCTAGCACCT
TGTCCCAGGTGAGTGGACATGGCTTGAGACTAGTTTCACTGAAGCTGTGATGTCAGTATA
TACACACACCTGCAACTATCCACCTACACGTTTATCCTCTACATATTTTAACATCCATCC
ATCACCCATCTGCCCACATATCAGGATCCCAACCATTTATCCACATACCCATCAATCTAC
CTACCTATTCATGGACTCCACCTACGCACCCACCAGAAGCCTAGCCATTCATTCATAGAC
CTACCCACATACCCAGCTATTTACTCACCCACCCAAACAACCCACATACCCAACCATCCA
CCTACCCACACACACAGCATTTACTGCCTGTCAATCCATGTACCTATCCACCCATCCATC
ATCTATCCACCAATCTACCTACCTATCCACACGCACACTCCTGCATCCACCTACCTCCCC
TCTCCCTACCAGCCGCTCACCCATCACCCACCACTTGCCCTTCTATCTACTCATCCACAA
GCATCCATTATTCTCAATACTTTCACTAGCTCACCTAGTTACTCACTTACTCTAGAATCC
CACCCACCCACTAACCACCCACCTACCCACCCACATGGCGATCACCAATGTGACTGATCT
CAGGAAACTTGACACTCTGCCCTGCTGGTATCACACGTTGCCCTCAGTCCTGACACACTC
ACAAGAACACTCCAGGTGTCTGCACACAGATTTCTTTCTTTTTTTTTTTCCATTTTTTAT
TAGGTATTTAGCTCATTTACATTTCCAATGCTATATCAAAAGTCCCCCATACTCACCCAC
CCCCATGCACACAGATTTCTAGGACTCAAAACCTCCTGAAGCTGGGCCCCCACACAGACA
GCTATACCTGTCTTCCAGGCCCTGAGCCTCCAAGCATCTGGGCTGACCTGGCTTGTGGCT
CACGGCTTGCACAGGCTAACAGATGCTGGGCTCCTACTGGAGACCATTTACAGTAGCCGC
AGGCTACCCTGCTGCTCTCGCACACCATGTGCCTCCCTAGGATTTGCCTGCAGCCTCCCA
GCCTGAAAATAGCGGACAAATGACTCAGCCAAGGGCTGGGATGGCAGCAAGGGAGAGCTG
CAGACAGGGAGAACCGCATGCTGCCAGCTGAAGGCTGGGTCACTTACCAGACTCCTCCCT
CCTCAGGAAGTCTACAAGACAGTCTCCATGCGCCTGAACATCGTCAGCCCTGACCTGTCT
GGTGAGCAGAGAACAGGGCTGGGAATGGAGCCCAGATATGGGGCCCTTGGGAGGAGAGGA
GGGTTTCTCAGGCCCAGCAGCCCGAGGAGCTCACAGTAAGATGCCAGGTGCCATAGACAG
CCCTCCACTCTCAGACCCCTCCTGGGCCTCATCTCTGTCCCGTTAGTCACTGGTTGCCAT
GATGGAGGACTTAACCTCCTGGACAGAACATAAGGCACCTTAGCTATGGTATAAGACCCC
ACATTCCTTGACATCTCAAGGGTAGAGGAAGCCCCTTGAGCCTAACACCCTCTGGTCTCT
ATTGTTCCCCTGGGCCCAGGCACTACCAGGCAAGAGAGTCCTGTTGCTAGGGGCAGATAC
AAGCGGTGTAGCCTAGGATGGGCCTAGCCTAGGGCTGAGAATGCAGGGCTCCTAAACTCC
CTGCACAGACAGTAAGTCTAAGGAGACTAAGGGCCCAGAACTATGTAGAAACAGGAGGGA
AGCCTGCAGTAACCCGAGCAGCACTGGTTTTAAAAAGATGCTCTGGCCCATTTGAATCTG
GTGTAAGGTGCAGAGGTGGGGCGGCTGGTTGGAGAGGTCACACAGCATGGCAGAGCAGGC
CCCTTCATTCTTTGCACCCACAACACCATCCATAAAGGAATTACCTGCTGGGCTTTGGAG
ACAGGAGGGTGGCCCAAAGAGCCTGGCCGGCTGGGCCCTCGGCTTAGTACCGAACTAGAT
GAAGAGACCTCTGTCCAGAGAAGTCGAGTCACTGACCCAGTTGAATCTAGCTAATACCCG
TGACCAAGGCCAGCATGAGAGGGTAGGGACAGGCCTGAGGCCACAACACACTGACTATCT
TGGCCCTCCTTTGTCACACAGGTAAAGGCCTTGTCCTGCCCTCTGTACTGGGTATCACCT
TTGGTGCCTTCCTGATTGGGGCCCTGCTCACAGCTGCACTCTGGTACATCTATTCTCACA
CACGTGAGTATCCCAAGCCTCCACCCCATTCCCACAGCAAGCGCTCAGGGCCCGTCCACA
CCACCCCGGGGCACACCCAGTGGAGCCTCTGAAGAAGCGGGGAGTCCTGGCTGGGGCCCT
GACCTTCACCCACGCCCCTCAGGTGGCCCCAGCAAGCGGGAGCCCGTGGTGGCAGTGGCT
GCCCCGGCCTCCTCTGAGAGCAGCAGTACCAACCACAGCATCGGGAGCACCCAGAGCACC
CCCTGCTCCACCAGCAGCATGGCGTAGTGCCCAGCCTGGAGCCTCGGGGAGCCCCCCAGC
CAGCCCTTGCCCTGCAGGAGAGACCGAGCAGCCACAAGCTGGAAACCACCGGCCATGAAC
TTGTCCCAGGAACCAAACACCTCCCCTGCACCTGTTCATTCCTCCCAGTGGAGACTTCAG
ATTGGAATACCTTGGGATCTCCTCACCCCACTTTACAGAACTGCCCAATCCAGGGGCTCT
GGGATATGGCTGCCCGGGATTACAGAAAGACACGGCACTGCCGTGCACACCCATGCTGCT
TAGAAGCCTAAGCCTCTGCCTTCAAGCTGGATCCTGTGCAGGGTGGGCAGGCAAGAACTC
AGACATGCCCAGCCTAGCCCAGGGCGGCCTGCATCTGGCCCCAGAAGCCTCCTCACCTGG
ACTGGCACAACTTCGGTTGGGGAAACAGAAGCTGAGGGAGCTTAGATGGGGTGGGGGATC
CAAGCCCCTCCCAGCCCACCCATTGGCCAGGCAGCAGGGGGGAGTGGCCAGGCGGCTGGT
TGTGGGCCAAGTCCTGCATATTCACTAATAAATCAGACATGAAACCAGTGCCCCTCTGGG
TTGTATGGGAGAAGAGGAAGATGGGCAATTATGTCACAGAACAAGGGTGCACACCCCTTT
GGTCGGCATGGTAGCAGACAGCCAGAGCCCATGTGTGGAGGAAGTCAGTTCTCTCTGCTG
CTTGCTCATTTGGTAGCCCAACCTTGGGTCAGAGGGGACAGAAACCAAACACTAAAAAGC
CCTGTCTACAGTCTCTGGGACACAGCTACCCCTATAAAGTTCTGGGTTCTAATCCTGTAC
ATGACTCTTGTGGGCAATGAGCCTGTGGACAGCTCCAAAGTCAGCCACCCTCCCTCATCT
GTAAGATGGGCGTCCAACTTGAATGCATTGTCACCAAGGAGGCTTGCGATGCAGTGCCTT
GGTGTGTGACACACAGTGTGCCAGTCTTTCATGACATGAGAGGACTAATCCTAGGCCATA
CTGTGTTAAACTCCAACCCCCAAATGTCTGATGAGGGAGCTAGGAGAATAGGAGTCAATC
AAAAGTTTTGTCATTTATTTACAAAAAATAAAAAATAAAAGGGTTTAAAAGCTTCAATTA
GTTCCAGCAACACAGTCCCCAAATGCCAGGCAAGGGCCCTCTCTTTTGCCAGAAAGCATT
GGGAGGGAGGAGGAGGTCTCTGGTCTAACCTCAGGCAGGATCCAGGCTGCTCAGGCAGCT
GCAACAGTAAGCTGGACCTGAGCCTGGAGGCAGCAGGGAGATGGGCCAGGCTGAAAGCCT
GCTACGATGGTGGGGACTCTGGGAAGCACCCTGCTGTCTCTGCCAGAGGAAGGAGAGGCC
GAGGTACAGAGAGCCTCTCCCATCCCTACACTCTACCAAGAGCCCAGGACCCTGGGCCAG
TCCGAAAAAATCTGAGAGCAGAAATCACAAGGCACTGAGTATAAGAGTCTGTGGAAAGGC
AGACCGATGTAGGATGGTCCTTGGCTACTGGGACATAGAGGGATCCAGCAGTTTCAGAAC
CCCGCCCACCAGGTGCAGGCT
>RGIAF0049 Genomic segment corresponding to mRNA: NM_007933 Mus musculus enolase 3, beta muscle (Eno3), mRNA.
GTCAGTCTTGCAGCCCCCTTCCTAGGCCCCCTCCTCAGCCTGCAGGGCTCAGGTTACCCC
TGGCCTTTCTAAAAGGGCACTGGTTCCTCTTTAACCTTTGCAAGAGTGGAATGTAAGTTT
GAGGGGAAAGACCCTCCCATCAGAAACCTCTCTCCAGCTTTCCCAAAGAGTGAACCTCAA
AGTAGAGACTTTTATTGGGGGACAGAAAGAGAATGCATAGGGACAGTCAGTAGCTTTTGA
GAAGGGGGTACACGCCCCAGGGCCCCAGGTCAGGAGCTTTTGCTTCGGGCTGCAGTGGGC
ACTTGGCTGCCTGCCTGTGGAGGGGAGGAGGATGGAATGAGAGAGGCGGGGCTGGCTGGG
GGACAGGGTGGCTTGGAGATAAATGCCCAGTCTGAGAGGGGGTGAACTGACACTGTCCCA
GCTGCTACCTAGAGGAGACACTCCACTCAAAGTTCCAAGGAAGGCTTTCCAGGTTTGGTA
AAAGGTTACATGGTGTGCAGGAGTGGGGTGGTGCTGGCTTGGAAAAAGTGAGGAGAATTT
GGGCTTTTTTTTCTTCCTAGGACTGAGGGTACTTGAGAGAGGTCTGGTTGGAGGAAGCAG
AATTAAAATACTGAGGGTTACTGACAGATACAGGAAAGAAGGCTCTGAAGAATGGGAAAG
TAGATAAAATACAGTTGAGCCAGGCAGAGAGCCTGGGGTCTAGGAGGACTTGGGAATGGG
ACAATGGGAACCAGATAGGTTTGAGGGGGAGGAAGATGTAGCAAGCAGAGTACTTAATCA
TAAAGTGCAAGAAGGTGTAAGCTCCGTGAGGTGTTCAGGGAGTGGTGTCATCTTGGGAGT
TATAAAGTTATGAACCCTCGATTCTCTTGATTGGAAGGGTGGAACAAGAGCTGTTCTGAG
TGGGGGGGAAGGGACCAGTCTGCCTTCCTCTTTGGTCTGTGACCTTTTTATGGGGTATTT
TTAGCTCCAGCACCTGCCTTCTTCGGGTGGAGAAGACTCTTAAAAGGGCAAGGGATTTCT
AGTTCCTTAAGGGATCAACTGTCCACTCTTGCTCACTCACATCTCCTGTGGTGCAGCCAT
GGCCATGCAAAAAATCTTCGCCCGGGAAATCCTGGACTCCAGGGGCAACCCCACGGTGGA
GGTGGACCTGCACACAGCCAAGGGTAACACAGGCTTGTTTTGCCTCAGAAAACCCTCAAC
CTCGTCCTGTCCTTCATCAGAGATTCCCTCCCCTCCCCCCTTCTCTTCCTGGCTCCAAGG
CTGGGGGAAGCAGGGGTTTCTCTGTATTTACTCCTATTCTTGGGTCCAGGGGAGGTGACC
CCAGGCCTTTGTGGGTGGACTCCTTCTGATCTGCAGTTCCTCCCCCCAGGTCGATTCCGA
GCAGCTGTGCCCAGTGGAGCTTCCACGGGTATCTATGAAGCACTGGAACTCCGAGATGGA
GACAAAGCACGATACCTGGGGAAAGGTGAGCCAAGACTAACCCAGCACGGAAGGAGCCCG
TGTGGGCTGACTCAGGACAGGGATAGGGGACTGGAACTCAAAGCCAAGGGCCTAACCCGC
TTAGAAATCTGAACCCCATTCTCTGGCCTCCAGGAGTGCTGAAGGCTGTGGAACACATCA
ACAAGACTCTAGGTCCTGCTCTGCTGGAAAAGGCAAGTGGAGGAGCCAGCTCCCCCTTCC
CTCCTCCCTGTGACCCCGTGCCTTCCCTCAGGTAGCCCCACTCTGAGCATTCTCACTTAT
CCTTCATCCTGCACATTACCTGACTGAGTCCTGAGAAATCCCACCTCTGCCTCTTCCAGA
AACTAAGTGTTGTGGATCAAGAAAAAGTTGACAAGTTCATGATTGAGCTGGACGGGACCG
AGAATAAGTGTGAGTGAGGTGCCAGAGGTGGGAAGGGTGTGGGGTACAGCGAGGGTGGAA
GAGAAACCACTGACAGCTGCCCGGGCTCTTTCTGTCCCACATCTTGGGGCACACCGTAAC
TGGGTAGCCTTTTATTCATCCCACAGGCATTTCCTGAGGCCTGGCAGAAGACACATGTGA
AACTCTTGGCCCAGGGATGAGGGGGTGAACTCCCAGAGAGCCACAGGCCAGGAAAGAGAG
ATGAGTTAACAAACTCTTAATGTTGAGTGGTCTAGGAATCTTCTTCCGGGGGTGACCAGA
GGAAATATCCAAGGACTTAAGCCCCAAACCTGTAAGAGTCCTCATGCTTTCTCCCCGCTT
GCCTCCCTCTAGCCAAGTTTGGGGCCAACGCCATCCTGGGTGTGTCCCTGGCTGTCTGCA
AGGCTGGAGCAGCTGAGAAAGGGGTCCCTCTCTACCGACACATCGCAGATCTTGCAGGCA
ATCCCGACCTCGTACTCCCTGTGCCTGTGAGTGTGGCTGTGCTGAAGCTCTAGGACAGCT
GCCCCTCCCTAGCTAGGAATGTTTCAGCAGCCCCCACCCCCACCCCCAGAAAATCTACCT
TTTCAGATCCTGCTTTCCAAAGAAGCATTTCCTGAAATGAAATCTTTCCTACTGTGCCCC
AGTCCCTCCTTCGTTCCCACCATCTAAAGCTAAGCCTCTGAGGCTTCCGTCCCTCGCCAG
GTCCCTTCCAGGCTCAGGCCATTCCTGTCCAGAGCTCATTCCGTCTCCTGTCTCACTTTC
GCAGTCAGTCAGATTTGAAAGCGTCTTCAGGGCAAAGCTCTCAGTACATCTTTGTATTCT
CTGAGACTACTTGAAACATTGCCCTCTTAATAGTAGCCCCTTGAATTTTGCAGAAAGAGC
CCCAAGTGTGCAAAGTCCTGGGTGAATGTGTGCTGTGCCATGAGCCAGCCTTGTCAAAGG
CCCCAGGGCCTCAGACCCTTGGAGGAATGGCAAAGCCTTCCCCCTAGGCTAAGGTTGAGA
GACTTGATGAAGCCTTCTTCCTTCCTCGGTGACCAAGTTGCACGTGTTGAGAGTGTGTCC
ACCATAGCTCCTTCCCCTTTGGGTGTTTACAGTCTGAAGACTGCTCCTCTACAAAGACTG
CTCTTACCAGGATCCCCTAAACCTGTTCTTGTGGTTCAGCTGTGTGCCATAAACCCTGCC
TCCTTGTTTATCTGTATGCAGTAACCCACTTCTCTGTTCAGCTCTATATAATAAACACGC
TGGGCTCTGTGTAGTAAACACGTTGAGCTGAAGTGCTGAGGTTTTCCCATCAGAGAGCCC
ACTCTGTCCAGTCCCCAGCTTTTCTGTCTGTGTGTCCATCCTCTGTCTTTTCTTCATTCC
CTTGCTGTCCCCGTCACTTCCATTCTTGCAGCTCTGCGTGGGCCGGAATATGTTACCATA
CTGGAGATACCTGGCTGGGTTCAGACCCTGGCCTTTCCCATTTTCTAGTTGTGTGATTTT
AGGCAAGTTATTTAACCTCTGTCCCTCACTTTTTTCATCTGTAAAGAAGAAATAAGAGTG
TACAGTTAAGCCGGGCAGTGCTGGCGCACGCCTTTAATCCCAGCACTCAGGAGGCAGAGG
CAGGCGGATTTCTGAGTTCGAGGCCAGCCAGGGATACACAGAGAAACCCTGTCTCGAAAA
AACAAAAACAAACAACAAACAAACAAACGCAACAAAAAAAGAGTGTACAGTTAATAGAAG
TATTTTGAGAGTGAAACAAGTCATGCATTTAGAATGCCATAGAATTATTCCTTGTCATAA
GTATATTTGATTTCCCTTAACTGTCAGAGCAGTAGGGAAGTAAGCACTGTTAGCATTTTG
TAGAAAGAGAGAAAGGCTCTTAGGAGTGCAGTGCTGCATCCTAGACCATTGAACTAGGGA
GCAGAGCGCAGCTGTCACCTCCAGTTCCCTCTCACCTTTGACCCCTATGCCACCCAGCTC
TGAGCACCAACTTCTGTGTCCCAGGCCTTTAATGTGATCAACGGCGGCTCTCATGCTGGA
AACAAGCTGGCCATGCAGGAGTTCATGATTCTGCCAGTGGGAGCCAGCTCTTTCAAGGAA
GCCATGCGCATCGGCGCTGAGGTCTACCACCACCTCAAGGGGGTCATCAAGGCCAAGTAT
GGGAAGGACGCCACCAACGTGGGGGATGAGGGTGGCTTTGCACCCAACATCCTGGAGAAC
AATGAGGGTCAGTGCTGAACATCCTGGGGCAGAGTGCCTGAGTGCCCCTGAGGTGGGGGG
AAAGAGAGGCTGCAGATACAGCCATACTGGAGTCTCAGGTCATCTCTTGCTCCTCTCCCA
GCCCTGGAGCTGCTAAAGACAGCCATCCAGGCAGCCGGTTACCCGGACAAGGTGGTGATC
GGCATGGATGTAGCTGCGTCTGAATTCTACCGCAACGGCAAGTATGATCTGGACTTCAAG
TCACCCGATGACCCTGCCAGGCACATCAGTGGGGAGAAGCTTGGGGAGCTGTACAAGAAC
TTCATCCAGAACTATCCCGGTGAGACGGCCGGGTGCTCCCCCCGCCCTTGTCTTCTGCGG
TTACCTAGCATGGCTCTCAGCATTTGGCTTTGTCACAATTCCTGTCCTTCCCATCTTTAG
CTCATCCGTAGCCTCCATTTAACCTCTGCTACCTGTCACCCCTCTATCAGGCCCCTGTCT
CTAACCCCATCTGTGCTCCCAACTCCCTACCAGTGGTCTCCATTGAGGACCCCTTTGACC
AGGATGACTGGGCCACATGGACCTCATTCCTCTCTGGGGTGGACATCCAGATTGTGGGAG
ATGACCTCACGGTAACCAACCCCAAGAGGATTGCTCAGGCTGTGGAGAAGAAGGCCTGCA
ATTGCCTGCTCCTGAAGGTCAACCAGATCGGCTCCGTGACGGAGTCCATCCAGGCGTGAG
TGCCTCCTGACTCAGGCCCCCCCCCCCCCCCCCCCCCGGCTCCAGCCACTGCTGCTGCTC
TTCCATGGGTGCCTTTCCCAGGGCCCCTGACCTACTCAAGCCTCAGAACCCCTAGGCTAT
GACTGACCCCCAACTTGGCTCTAAGACTTTTGCCATTGTGGCTCTGCCATGTCCCTTAAC
CTCCCTTCTGTTTTGTGTTCTTCTGCTTGCCATCTTCTGACCACTCTAATCCAAGATCAG
AAATCTCTCCTCCTTCCCAAAGAACTTAGTCACTGCCCAAACAAAGGGAAAGTTCTATCT
TGCCTGCCCCTGACTTTCTTATTGAGGTGGTCACATAAGGTCTCATCAAATGCCTTTCCC
ACACAGCTGTAAACTTGCACAATCTAATGGCTGGGGAGTGATGGTGAGCCACCGCTCTGG
GGAGACCGAAGACACTTTCATCGCTGACCTTGTGGTGGGACTCTGCACAGGACAGGTACT
CGGGGTTTCTCTCTACTGAGTATCTAACCAAGTTTCCTTGGTCACCTTGGTATCACTTGG
GCCATCTAAGTTGGATACCACTACAGCCTGCTCTTTTGGGGCCCAAACCAACCCCTCCAA
ACCCTTTTCCCACCTCAGATCAAGACTGGTGCTCCCTGCCGTTCAGAGCGTCTGGCAAAA
TACAACCAGCTTATGAGGTACAATTTGTGCAGAGGCCTAGACCGTGGGGAGAGGAAGGCG
CTCCTGGGTTAGAAAGTAGGAGCTCTGATTTTCTTTTTGTATTGTAGGATTGAGGAGGCT
CTTGGGGACAAAGCTGTCTTTGCTGGAAGAAAGTTCCGTAATCCAAAGGCCAAATGAGGA
GCTGGAGACTCCAGGCTTTCACAGGAAAGACACAGGCCTTCAAGCCCTTCTCCCAGAAAT
AAACACTGCCAAACCAGACCATGCTGTGTTCCTTAGGAGGGAATGAATGACAAGCTCGCC
AGGAAGGACAGGGCTGGGGTGGGGTGGGGGTGGGAGACAGGGAAGAAGGCAGAGAATATC
ATGTGACCTGCTGTGACAAGGAAGTAAGGGATTTGAAAGCTCAGTGGATGTAGAATAGAG
ACTTTCAAAGTTTGGAATGAAGCTAGAGAAAGCAAAACTGTATGTGAAAAGGAGCTGGAG
AGGAGGTGGAAGTGGCTCCCAAGTAGACAGCGGTGGATGGAGAGGGGCCGAGGAAGGGTC
CTGGTGCTCCCAGCATTGGAGGGATCTGGATCAGGCTGCAGCCAGACTGAGTGCTTCTCA
AGGATTAAAGGATAATGAGATCATTACCACTTCAGTGGAGCTTGTGAGGATCTGAAGTGT
TCAAAATACTTGACAGTATTAACCCACAGAAGCTTTCAAACAGTCCTGTCAGCCATTTAC
CAATCTATCCCCCTTTTACACACCAGGAAGCCAAGGCACGAGTTGAGTATCTTACTCAAC
ACAGCAGAGTTAGCAACTCGAAAAGCTAGGACACAAAATGCCTGGCTTCAGCCTTAACTG
GGTGTGGTGGCTTATATCCGTAATCTTAGGCCTTGGGAGATGGAGTAAGGGCCCGTCTCA
AGATTCCAAGCTTAGGGGCTTCAGTGGTTAGGGGCATTTGTTGCTCTTACCGGCACCAGG
CTTCAGTTCCCAGCACCAATGGCAGCTCACAACCATTGGTAACTACAGTTCTAGGGGCTC
CAATGCCCTCTCCAGAGCACCACGGGCACCAGGCACGCACACGGTGCAGATCCTTGCATG
CAGGTAAAACATTCATACACATAATCTAAAAAAAGAAACATCGTGCTGGCTTCCCGGTGA
GTGCCCAGTAGGCATGAGGCCCTGAGTTCAATCTAGTATCACAAGAATAAAATATGTGAA
AGTGTCACAGTAGCAGTGCTAATAATTGGCCATCTTTAGCTTAAACAAACAGCAACG
>RGIAF0050 Genomic segment corresponding to mRNA: NM_007942 Mus musculus erythropoietin (Epo), mRNA.
CTGGCTCATCTGTAGAGCCCCTGCCTAGAATCCCCCAGTGAGGGGCTGGGGGTGTGGCTC
AGAAGTAGAGCCCCTGCCTAGAATCCCCCAGCTCAGTGGGAGCTCAGTTACAGAGTATTT
GCACGGGGTTCCAGTCTCAGCACTGCATAAACAAAAGCAAGAACCCACTATCAACCTGCC
CACCCGTCCTCAGTAATGCCCCACAGGCCTGTTCTGAAAGTTACCTTTCTGGGTTTTTAG
GGATTATAGAAAAACGAGGAGAGGGAGGGGAGGAGGCCCCATTCATTATTCAACAGGGAA
AACCCTGACCCTTAGAACAAGTCGTAAGACTGTAAGAAGAAAAAGCATCCGAGCCCCTTC
TAGACTCCAGCCTTAGTTGTTTCTGATCTAAATCCCTGCCTCAAGACAAGGATGCTCCCA
CCCCCCACACACCCCCGCCCCCAGGTGTTCCGGCGCCCAACTTTTCATAGGTCAATTATC
CTTACCTCAGCCTTAGGCTTACCTTCCCGCAAATCTCTCAGATGCGCACCCCCCTGGTCT
ACCCTCCTGGAAATCAGAACCTCCCCCCCCCCAAAACCCCCCTGACGGCGTGTGTGCCTG
GAACAGCCTGCTCCACCCCAGCAAGCACCAGACCCAGGCGTCCTGCCCCTTGCTCTGACC
CCAGGTGGCCCCCACCTCTGGCGACCCCTCACGCACACACAGCTTCACCCCCACCCCCAC
CCGCGCACGCACACATGCTGATAACATCCCCGACCCCCGGCCGGAGCCACAGTGTCCCGG
GACCAACCCTGGCCGGTGGCTGTGTCTCACTGTGTTCCCGAACGGACCCTTGGCCAGGGC
CACCGCGTCCCCACTCTGCCCGCGCCCCCTGGACAGTGACCACTTTCTTCCAGGCTAGTG
GGGTGATCTGGCCCTACAGAACTTCCAAGGATGAAGACTTGCAGCGTGGACACTGGCCCA
GCCCCGGGTCGCTAAGGAGCTCCGGCAGCTAGGCGCGGAGATGGGGGTGCCCGGTGAGTA
CTCACAGGCTAAGGACCTGTGACCTCCAGGGCTCCTGTTTGAGTAAGGATTTACATCTAA
AGCTATTGGTCAGGAAACCGACCGTGTTCAAGGACCTGCGACTCTCCAAGGATCAAGGAA
GAGGGGGGGTGGGGCAGCCTCCACGTGCACTAAGGGGTTTGGGGAGCCCCCTGTGAATGA
CAAAAAAGGCGGGGGGATCCAGAACAGGGACAAAATTTAGGATTTTGGGGAGATGAGGCG
CTGCTCTGTGAGTGAAAGGCTGCTAAAGGAATTACCTGCGTCCAGGAGTCCCTGCTTCCC
AGGATCTGCCAGCCTCTGGCGCGCACCCACAGTGAAGTTTGGCCGAGAAGTGGATGCCGG
TCGCTTGGGGGGTGGGGTGTGCAGCGCGGAGGGATTGAATGAAGGCCACTCAGGCAGAGC
CTAAGCAATTGCAAGGTCGGGGTCAGCAGAGACTATAAGGGCAGAGGGGTCTCGCTGAGC
CAACCGGCCCCTGCAGTCCCACGGCCCCCTCCCCTCTCGGCCTCACACTCAGCCTGCCTT
TCTTCCAGAACGTCCCACCCTGCTGCTTTTACTCTCCTTGCTACTGATTCCTCTGGGCCT
CCCAGTCCTCTGTGCTCCCCCACGCCTCATCTGCGACAGTCGAGTTCTGGAGAGGTACAT
CTTAGAGGCCAAGGAGGCAGAAAATGTCACGGTAAGCTCCCTGGCCCCACAAAAGAAAGA
AACTGGTTCTCAGGGATCTGGGAATTTGGGTTCCTTCCTGGAACTACCTTTAGGGACAAG
ATAAGATGTTTACCCTTAAACCTCTTTCATCCCCCCGACAAGAATGATAAAACTGGGCAG
GGGATGTGGCCCAGTTGGTAAAGAGCTTGCAAAGTGTGCAAGACGCCCTAGGTTCGATTC
CAAGTACTGCACAAAACATTTTGGGTGGCATAAACCTACAATCCCAGTAGTTGGGAGGTG
GTGGTAGGAGAATCAGAAATTCAAGGTGATCCTTAGCTACATATCAAGTGTGAGGCCAAC
CTGGGTTACATGAAACTATGTCTAAAATAAAGAATGACAAAGCTGGTGGTTCCCAAAGCA
TGCCGGTAAAATTCAAAGACAGAGTGTCTGATGGCTTTTTGTGGACATTTTGACCTGGGG
CTGTGTCTTTTAGATGGGTTGTGCAGAAGGTCCCAGACTGAGTGAAAATATTACAGTCCC
AGATACCAAAGTCAACTTCTATGCTTGGAAAAGAATGGAGGTGAGTTGCATTGTGTCTGG
TCCCTGTCCTTGTCCCCATCTGTCTGTCTGTCTGACCGCCCATCCATGCCCCCACCCTCT
CCACCCTTGGTTCTTAGAGGTTGGTGGGTCTCATTTTCACATCTTTATAGTGTGGGAGAA
AATATCAGAGACAATGGTTCATGGGATAGAGTAGCTCATAATATATTCATTCATTCATTC
ATTCATTCATTCATTCAGTAAACCTTACTGCTTGCTTTTCTGTTCCTTCTTTCAGTCCTG
TATAATAGCCAGGGAGGATAGGGAATGACATTGGTTGGCTGTTTCTAAGTCTTTGACTCC
CCTAGGTGGAAGAACAGGCCATAGAAGTTTGGCAAGGCCTGTCCCTGCTCTCAGAAGCCA
TCCTGCAGGCCCAGGCCCTGCTAGCCAATTCCTCCCAGCCACCAGAGACCCTTCAGCTTC
ATATAGACAAAGCCATCAGTGGTCTACGTAGCCTCACTTCACTGCTTCGGGTACTGGGAG
CTCAGGTGAGTGTGAGTGCCTGTGGACCCTGCTACTTGCCCTTCTACAGGATGCACTAAG
AACTGTTAAAGAACCCTGAGGTCTGAGCCAGGGAGAGCTCAGCGGGGAAATGAGCTCGAT
GCTAAGCCTGATGCCCTGGGACCCACAAGCTGAAAGTCCTCTAAGCGAATTAATGTAATA
ACAAATTTAAAACAAAGACTACTGACAGCTCAGTCTGCGGAGATGAATCAAGGGATGGCA
TGCTGGCTGCACAAGTGTGAGGAGCCAAGTTCGATCTCCAGCACTTCCATTTAAAAAAAA
AGAAAATGAGATGAGGTGGAAGGTACACATGATCCCAGAGCTGGGGAGGCAGACTCGCAA
GGACTCCTGGGACTCACTGGCCAGCCAGTCTGGATCAGTGAGCTCCAGGCTTTACTAAGA
GAGATGCTGTCTCGAAACATTAGACGCAGGGCTGGAGGCATGGCTCAATGATTAGGAGCG
CTTGCTGCTCTTGCAGGGTTCAATACCCAGCATCCATATCGGGTGCCTCATAGCTGCCTT
TACACCCATCTCTAGGGAATCTAAGGGTGTATTCTGGATGCCCCGGGCACCTGCATACAT
TCACATCCACATATCCAAATAAAAATAATGTGGAGACTGCCTGAAGAAGACACACCTCTG
CACACACCCACCTCCCATTCTGGACCAGGTCACATCTTATCTGTAGCCCTCCACACTCCA
GTGACATCCTATTCTCTCTTGACAGAAGGAATTGATGTCGCCTCCAGATACCACCCCACC
TGCTCCACTCCGAACACTCACAGTGGATACTTTCTGCAAGCTCTTCCGGGTCTACGCCAA
CTTCCTCCGGGGGAAACTGAAGCTGTACACGGGAGAGGTCTGCAGGAGAGGGGACAGGTG
ACATGCTGCTGCCACCGTGGTGGACCGACGAACTTGCTCCCCGTCACTGTGTCATGCCAA
CCCTCCACCACTCCCAACCCTCATCAAACGGGTCATTACCTTCTTACCAGTCTGTCCCAT
GGACACTCCAGCACCAGCAGTGACATCCTCGGGGCCAGAAGAACTTCCCAGAGCTCCATT
CTGAAATCTAAAGATGTCGCTGGACAAGCCCGAGGCCCCAGAGAAGAAGAGCCTCAGAAT
CAGCTCGGATTTGTTTAGGTTTTTTTTTTTTTTTTTGAAACAGGAAGGTCTCACATAGCC
CAGGCTGGCCTGGAACTCGCTGTGTAGTTAAAGGACAGCATTGAATTCCTGATCTTTCCG
CTTCTGGTTCTCAAGTGCTGAGATTACAGGCACCCTGTCCCCGTTTATGGGGTGTTAGAG
ATGGAAGCTGGGGCTTCCTGCATGCTAGGCAAGCACTCTATTAACTGAACTATGTCCTCA
GCTCCCAGAGACCGACTTAGACCTCAGGGACAGAGATGTCCAAACTCAACTAGTGCCCTG
CCAGAACTGTAACCAGTCCCCTCTCCCCACCCCCCACAGGACAAGCTTTGGGGTCCAATC
TTTGTGGGATCTATGAAGAATACAGGACCTGGAGAATTTAGGGGGCAAGACGTGAATTCT
TTAGATCTCATGGGGGTTTCCCCAGACAGCACGAGCCCTGCACTGGACAACAGAGGGTCA
AGGAGCCATAGACAGAATGGCCGCTGACTCTCAGCGTTCATGGGAGGGAAAGGGTTTGAC
ATTTTGTGTCTTTTAAAAATACCACTGGCAACAGCTGAAATCACCAACCAGACTCCTGGC
TTGTCTCTCTTCATGACTGTACACACCACACAACTCTCCTAGCTGTACCTCACCCCATCT
GGTCGCAAGGCATCAGATCTGGGAAACCAGAGGTGGAGGGGGTTGGGCCCTACGTGCTGC
CTCGCATGGCCCGGCTGACCTCTTGACCCCTCTGGGCTTGA
>RGIAF0051 Genomic segment corresponding to mRNA: NM_007959 Mus musculus ets related protein 71 (Etsrp71), mRNA.
AAAGAAATGGGAGAAAACATGCCTCAATTTCCCCCTCCATAAATTCCCCCCTTATGAAGA
TTAAATGAAGGCCCGTTGTCACGACTTCTCGGACCCAGAAGACCCTCATTTAACGTCAGT
GGTTACTATTATTATCGTCCATAACGATGTTATTTTGATTATGGTTGCCATTATTCGGTA
GTAGCTCCAGGACACCCTCCCTGTGCCTGGTAAGGGATTCGGGGTTGGATTCTCCTCCAC
CCCACCCTGATCTGGCTGTCTGTCACCCTGCCGATTGTGACGTAGGCTGATGCTAGGGAA
AGGGGGCATCTGGCCGGAAATCCCTCTTCCTGTTGCAGATAAGCCCAGAGCTGCCCAGCT
GACCCCAGACCCTCCTCCCCCACCACTTTTCATGTCACACCACCAAATCCTCAAGATGGG
GAACCTGTCCAAGCCCCTCACCCCATCCCCACTACCCCGTAAGCACCCCTTAGACCTCAG
CACCCCCATTCCTGCCCTGCCCCTGCTCCCCAAGTTCTTTTCCAAGCCCAATTCGTCCCC
GAAAAGGGACCGTTCCAGGGACCCGTGCGCATCCCTAAAGCAGGGGGTGCAGCTTGACCA
CGCCCCCATCCCTGCAACTTGACCCAGGCTGCGACCCCCAGCTCTGACGTCTCGGAAAAT
TCCCCCTCCCCTATCAGGCCCCCCGGGAAGGGTGCATGGTATGAAATGGGGCTGAAACCC
CCCTGGCTAGGAGAGAAGGAACCTGCCAGAGGTGAGCCACGAACTGGGGACTGAATGCCT
GGGTGTCTGAACTAGGAAGGACAGGGGAACACCAAGATGCAGGGAACCTGGATTTAAGCG
TCTAAGAGAGGGTGAAGGAACTGGAAACCAATATTCCTTTTCCTGGGGAAGGAGGTTGCA
GACGTCTACTCTGGGTCTGAGGGAAACAAGGGTTGCAGATTCTTGGGTCCCTAAATGTCA
CCATCTTGTCCATTACCCTTAGAACTTTCCTTTCTCAACCAGAACCGTCAGAACAAGCAT
CCATGGACCTGTGGAACTGGGATGAGGCGTCACTGCAGGAAGTGCCTCCTGGGGACAAGC
TGACAGGACTGGGTAAGCTGCTGTGGCTTGGGACAAAGTGTATGCAAGGCTCCAAGGATG
CGGGCCCCTTGACACCTAGCCGGGACTTAACATCCTTGTTGCCTGCAGAAGGAGCGGAAT
TTGGTTTCTATTTCCCTGAAGTGGCTCTACAAGAGGACACACCGATCACACCAATGAACG
TAGAAGGCTGCTGGAAAGGTGGTTGCTGGGCTTGAACCCCTGTGTGCTGGGGGGGAGGGA
GGGGGAGGAATGGGAGATCCTGGGCTTTTTAGAAGGAGCGAGGGTGCTGAGCGGGAAGGA
AGTAACATGTTTGGAATCGAAATTGAAGGAGGTGTGAGTGGATGGCTGAGGTCCCTAAGT
CATTGCCCACATCTTTCCTAAACTCAGCTCTCTTGTCCAACATAGGGTTCCCAGAGCTGG
ACTGGAACCCCGCTTTACCTCACGAAGACGTACCTTTCCAGGCGGGTGAGTGGTAGAAAA
TGGAGATGGAAAGAGAGGAACTAGGGTCCTGACACACTAGAGCTGAGTTCAGACCCCCTA
GTATACAAGAGGACCAGAACTAAGACTGGGGACAGCTACATTTTCAAGGCCATATGAGGC
GCCAAAACTCCCCTAAAATTCCCAAGGGTGCGGGAGACCAGGACTCCTGGGCTTCCCTTG
[truncated: 31,399,966 more chars]
