# Supplementary material for: Automatic generation of gene finders for eukaryotic species
Source: BMC Bioinformatics. 2006 May 21;7:263. doi: 10.1186/1471-2105-7-263 (PMC1522026; doi:10.1186/1471-2105-7-263)
Supplement: Additional File 24 — The annotation part of the training set for M. musculus. The file is in GFF format and packed using bzip2. [file 1471-2105-7-263-S24.bz2 › 1471-2105-7-263-S24]

RGIAF0017	reformat.pl	CDS	1087	1119	.	+	.	status known
RGIAF0017	reformat.pl	CDS	12954	13015	.	+	.	status known
RGIAF0017	reformat.pl	CDS	15707	15829	.	+	.	status known
RGIAF0017	reformat.pl	CDS	18181	18324	.	+	.	status known
RGIAF0017	reformat.pl	CDS	18806	18921	.	+	.	status known
RGIAF0017	reformat.pl	CDS	19946	20073	.	+	.	status known
RGIAF0017	reformat.pl	CDS	20626	20697	.	+	.	status known
RGIAF0017	reformat.pl	CDS	20779	20880	.	+	.	status known
RGIAF0017	reformat.pl	CDS	21102	21166	.	+	.	status known
RGIAF0017	reformat.pl	CDS	22932	23061	.	+	.	status known
RGIAF0017	reformat.pl	CDS	23535	23618	.	+	.	status known
RGIAF0017	reformat.pl	intron	23635	24129	.	+	.	status known
RGIAF0018	reformat.pl	intron	1382	9169	.	+	.	status known
RGIAF0018	reformat.pl	CDS	9249	9299	.	+	.	status known
RGIAF0018	reformat.pl	CDS	10522	10627	.	+	.	status known
RGIAF0018	reformat.pl	CDS	21233	21340	.	+	.	status known
RGIAF0018	reformat.pl	CDS	23573	23593	.	+	.	status known
RGIAF0018	reformat.pl	CDS	24480	24521	.	+	.	status known
RGIAF0018	reformat.pl	CDS	27095	27204	.	+	.	status known
RGIAF0018	reformat.pl	CDS	27692	27789	.	+	.	status known
RGIAF0018	reformat.pl	CDS	28178	28310	.	+	.	status known
RGIAF0018	reformat.pl	CDS	28968	29121	.	+	.	status known
RGIAF0018	reformat.pl	CDS	29437	29497	.	+	.	status known
RGIAF0018	reformat.pl	CDS	30113	30182	.	+	.	status known
RGIAF0018	reformat.pl	CDS	33955	34046	.	+	.	status known
RGIAF0018	reformat.pl	CDS	40240	40323	.	+	.	status known
RGIAF0018	reformat.pl	CDS	43090	43219	.	+	.	status known
RGIAF0018	reformat.pl	CDS	44587	44628	.	+	.	status known
RGIAF0018	reformat.pl	CDS	45996	46184	.	+	.	status known
RGIAF0019	reformat.pl	CDS	1119	1453	.	+	.	status known
RGIAF0019	reformat.pl	CDS	17079	17742	.	+	.	status known
RGIAF0020	reformat.pl	CDS	1116	1298	.	+	.	status known
RGIAF0020	reformat.pl	CDS	12512	12614	.	+	.	status known
RGIAF0020	reformat.pl	CDS	13400	13468	.	+	.	status known
RGIAF0020	reformat.pl	CDS	14624	14674	.	+	.	status known
RGIAF0020	reformat.pl	CDS	20638	20704	.	+	.	status known
RGIAF0020	reformat.pl	CDS	20953	21060	.	+	.	status known
RGIAF0020	reformat.pl	CDS	21855	21936	.	+	.	status known
RGIAF0020	reformat.pl	CDS	23816	23942	.	+	.	status known
RGIAF0020	reformat.pl	CDS	25291	25445	.	+	.	status known
RGIAF0020	reformat.pl	CDS	26252	26376	.	+	.	status known
RGIAF0020	reformat.pl	CDS	27495	27592	.	+	.	status known
RGIAF0020	reformat.pl	CDS	29713	29862	.	+	.	status known
RGIAF0020	reformat.pl	CDS	33220	33272	.	+	.	status known
RGIAF0024	reformat.pl	intron	1066	15423	.	+	.	status known
RGIAF0024	reformat.pl	CDS	15429	15571	.	+	.	status known
RGIAF0024	reformat.pl	CDS	17194	17292	.	+	.	status known
RGIAF0024	reformat.pl	CDS	17709	17826	.	+	.	status known
RGIAF0024	reformat.pl	CDS	18262	18354	.	+	.	status known
RGIAF0027	reformat.pl	CDS	1001	1309	.	+	.	status known
RGIAF0027	reformat.pl	CDS	17811	17880	.	+	.	status known
RGIAF0027	reformat.pl	CDS	19238	19356	.	+	.	status known
RGIAF0027	reformat.pl	CDS	21619	21752	.	+	.	status known
RGIAF0027	reformat.pl	CDS	22309	22477	.	+	.	status known
RGIAF0027	reformat.pl	CDS	23461	23604	.	+	.	status known
RGIAF0027	reformat.pl	CDS	25202	25285	.	+	.	status known
RGIAF0027	reformat.pl	CDS	26796	26881	.	+	.	status known
RGIAF0027	reformat.pl	CDS	28082	28159	.	+	.	status known
RGIAF0027	reformat.pl	CDS	28922	29082	.	+	.	status known
RGIAF0027	reformat.pl	CDS	31900	32069	.	+	.	status known
RGIAF0027	reformat.pl	CDS	32364	32375	.	+	.	status known
RGIAF0027	reformat.pl	CDS	32993	33201	.	+	.	status known
RGIAF0027	reformat.pl	CDS	34106	34142	.	+	.	status known
RGIAF0027	reformat.pl	CDS	36096	36113	.	+	.	status known
RGIAF0027	reformat.pl	CDS	38339	38452	.	+	.	status known
RGIAF0027	reformat.pl	CDS	39231	39308	.	+	.	status known
RGIAF0027	reformat.pl	CDS	39515	39572	.	+	.	status known
RGIAF0027	reformat.pl	CDS	39657	39721	.	+	.	status known
RGIAF0027	reformat.pl	CDS	40104	40172	.	+	.	status known
RGIAF0027	reformat.pl	CDS	40261	40339	.	+	.	status known
RGIAF0027	reformat.pl	CDS	40477	40593	.	+	.	status known
RGIAF0027	reformat.pl	CDS	41224	41282	.	+	.	status known
RGIAF0027	reformat.pl	CDS	41601	41627	.	+	.	status known
RGIAF0028	reformat.pl	CDS	1035	1068	.	+	.	status known
RGIAF0028	reformat.pl	CDS	1713	1910	.	+	.	status known
RGIAF0028	reformat.pl	CDS	4266	4384	.	+	.	status known
RGIAF0028	reformat.pl	CDS	5812	5904	.	+	.	status known
RGIAF0028	reformat.pl	CDS	6698	6760	.	+	.	status known
RGIAF0028	reformat.pl	CDS	7505	7660	.	+	.	status known
RGIAF0028	reformat.pl	CDS	9005	9124	.	+	.	status known
RGIAF0029	reformat.pl	CDS	1040	1112	.	+	.	status known
RGIAF0029	reformat.pl	CDS	14610	14912	.	+	.	status known
RGIAF0029	reformat.pl	CDS	18330	18596	.	+	.	status known
RGIAF0029	reformat.pl	CDS	23744	23823	.	+	.	status known
RGIAF0032	reformat.pl	CDS	1157	1202	.	+	.	status known
RGIAF0032	reformat.pl	CDS	1917	1963	.	+	.	status known
RGIAF0032	reformat.pl	CDS	4494	4587	.	+	.	status known
RGIAF0032	reformat.pl	CDS	5317	5385	.	+	.	status known
RGIAF0032	reformat.pl	CDS	7373	7531	.	+	.	status known
RGIAF0032	reformat.pl	CDS	7695	8111	.	+	.	status known
RGIAF0032	reformat.pl	CDS	8626	9101	.	+	.	status known
RGIAF0032	reformat.pl	CDS	10638	10721	.	+	.	status known
RGIAF0033	reformat.pl	intron	1086	10792	.	+	.	status known
RGIAF0033	reformat.pl	CDS	10819	11907	.	+	.	status known
RGIAF0035	reformat.pl	CDS	1096	1215	.	+	.	status known
RGIAF0035	reformat.pl	CDS	2269	2478	.	+	.	status known
RGIAF0036	reformat.pl	CDS	1149	1218	.	+	.	status known
RGIAF0036	reformat.pl	CDS	4494	4672	.	+	.	status known
RGIAF0036	reformat.pl	CDS	4857	4973	.	+	.	status known
RGIAF0036	reformat.pl	CDS	5366	5416	.	+	.	status known
RGIAF0038	reformat.pl	intron	1032	2924	.	+	.	status known
RGIAF0038	reformat.pl	CDS	2930	2986	.	+	.	status known
RGIAF0038	reformat.pl	CDS	3623	3652	.	+	.	status known
RGIAF0038	reformat.pl	CDS	5077	5535	.	+	.	status known
RGIAF0038	reformat.pl	intron	5569	7711	.	+	.	status known
RGIAF0039	reformat.pl	CDS	1086	1151	.	+	.	status known
RGIAF0039	reformat.pl	CDS	2221	2322	.	+	.	status known
RGIAF0039	reformat.pl	CDS	2605	2733	.	+	.	status known
RGIAF0041	reformat.pl	intron	1038	7307	.	+	.	status known
RGIAF0041	reformat.pl	CDS	7321	7519	.	+	.	status known
RGIAF0041	reformat.pl	CDS	8495	8593	.	+	.	status known
RGIAF0041	reformat.pl	CDS	8863	8966	.	+	.	status known
RGIAF0041	reformat.pl	CDS	9239	9396	.	+	.	status known
RGIAF0041	reformat.pl	CDS	9581	9773	.	+	.	status known
RGIAF0043	reformat.pl	CDS	1230	1320	.	+	.	status known
RGIAF0043	reformat.pl	CDS	5578	5693	.	+	.	status known
RGIAF0043	reformat.pl	CDS	8604	8797	.	+	.	status known
RGIAF0043	reformat.pl	CDS	10056	10203	.	+	.	status known
RGIAF0043	reformat.pl	CDS	12831	12946	.	+	.	status known
RGIAF0043	reformat.pl	CDS	14336	14426	.	+	.	status known
RGIAF0043	reformat.pl	CDS	17194	17220	.	+	.	status known
RGIAF0044	reformat.pl	CDS	1142	1301	.	+	.	status known
RGIAF0044	reformat.pl	CDS	1418	1528	.	+	.	status known
RGIAF0044	reformat.pl	CDS	4506	4592	.	+	.	status known
RGIAF0044	reformat.pl	CDS	5613	5716	.	+	.	status known
RGIAF0044	reformat.pl	CDS	5853	5947	.	+	.	status known
RGIAF0044	reformat.pl	CDS	6447	6540	.	+	.	status known
RGIAF0044	reformat.pl	CDS	6866	7014	.	+	.	status known
RGIAF0044	reformat.pl	CDS	7104	7251	.	+	.	status known
RGIAF0044	reformat.pl	CDS	7673	7793	.	+	.	status known
RGIAF0044	reformat.pl	CDS	7903	8009	.	+	.	status known
RGIAF0044	reformat.pl	CDS	8097	8246	.	+	.	status known
RGIAF0045	reformat.pl	CDS	1057	1138	.	+	.	status known
RGIAF0045	reformat.pl	CDS	4042	4784	.	+	.	status known
RGIAF0045	reformat.pl	CDS	6867	7013	.	+	.	status known
RGIAF0046	reformat.pl	intron	1091	1656	.	+	.	status known
RGIAF0046	reformat.pl	CDS	1665	1824	.	+	.	status known
RGIAF0046	reformat.pl	CDS	2213	2434	.	+	.	status known
RGIAF0046	reformat.pl	CDS	2565	2660	.	+	.	status known
RGIAF0046	reformat.pl	CDS	2849	2968	.	+	.	status known
RGIAF0046	reformat.pl	CDS	3116	3205	.	+	.	status known
RGIAF0046	reformat.pl	CDS	3348	3464	.	+	.	status known
RGIAF0046	reformat.pl	CDS	4319	4514	.	+	.	status known
RGIAF0046	reformat.pl	CDS	5059	5173	.	+	.	status known
RGIAF0047	reformat.pl	CDS	1052	1543	.	+	.	status known
RGIAF0047	reformat.pl	CDS	2319	2428	.	+	.	status known
RGIAF0047	reformat.pl	CDS	3168	3450	.	+	.	status known
RGIAF0048	reformat.pl	CDS	1364	1430	.	+	.	status known
RGIAF0048	reformat.pl	CDS	11922	12076	.	+	.	status known
RGIAF0048	reformat.pl	CDS	23829	23969	.	+	.	status known
RGIAF0048	reformat.pl	CDS	25748	25913	.	+	.	status known
RGIAF0048	reformat.pl	CDS	26624	26789	.	+	.	status known
RGIAF0048	reformat.pl	CDS	27243	27363	.	+	.	status known
RGIAF0048	reformat.pl	CDS	27656	27830	.	+	.	status known
RGIAF0048	reformat.pl	CDS	27998	28140	.	+	.	status known
RGIAF0048	reformat.pl	CDS	31959	32096	.	+	.	status known
RGIAF0048	reformat.pl	CDS	32329	32367	.	+	.	status known
RGIAF0048	reformat.pl	CDS	32862	32978	.	+	.	status known
RGIAF0048	reformat.pl	CDS	33297	33548	.	+	.	status known
RGIAF0048	reformat.pl	CDS	34687	34741	.	+	.	status known
RGIAF0048	reformat.pl	CDS	35602	35703	.	+	.	status known
RGIAF0048	reformat.pl	CDS	35843	35967	.	+	.	status known
RGIAF0049	reformat.pl	CDS	1079	1163	.	+	.	status known
RGIAF0049	reformat.pl	CDS	1370	1465	.	+	.	status known
RGIAF0049	reformat.pl	CDS	1594	1652	.	+	.	status known
RGIAF0049	reformat.pl	CDS	1800	1869	.	+	.	status known
RGIAF0049	reformat.pl	CDS	2233	2366	.	+	.	status known
RGIAF0049	reformat.pl	CDS	3865	4087	.	+	.	status known
RGIAF0049	reformat.pl	CDS	4202	4399	.	+	.	status known
RGIAF0049	reformat.pl	CDS	4594	4795	.	+	.	status known
RGIAF0049	reformat.pl	CDS	5167	5275	.	+	.	status known
RGIAF0049	reformat.pl	CDS	5419	5477	.	+	.	status known
RGIAF0049	reformat.pl	CDS	5568	5637	.	+	.	status known
RGIAF0050	reformat.pl	CDS	1001	1013	.	+	.	status known
RGIAF0050	reformat.pl	CDS	1569	1711	.	+	.	status known
RGIAF0050	reformat.pl	CDS	2174	2260	.	+	.	status known
RGIAF0050	reformat.pl	CDS	2586	2765	.	+	.	status known
RGIAF0050	reformat.pl	CDS	3506	3661	.	+	.	status known
RGIAF0051	reformat.pl	CDS	1023	1092	.	+	.	status known
RGIAF0051	reformat.pl	CDS	1192	1278	.	+	.	status known
RGIAF0051	reformat.pl	CDS	1486	1545	.	+	.	status known
RGIAF0051	reformat.pl	CDS	1764	2240	.	+	.	status known
RGIAF0051	reformat.pl	CDS	2752	2864	.	+	.	status known
RGIAF0051	reformat.pl	CDS	3019	3219	.	+	.	status known
RGIAF0052	reformat.pl	CDS	1001	1019	.	+	.	status known
RGIAF0052	reformat.pl	CDS	4963	5179	.	+	.	status known
RGIAF0052	reformat.pl	CDS	11488	11635	.	+	.	status known
RGIAF0052	reformat.pl	CDS	13171	13324	.	+	.	status known
RGIAF0052	reformat.pl	CDS	17708	19064	.	+	.	status known
RGIAF0052	reformat.pl	CDS	21319	21406	.	+	.	status known
RGIAF0052	reformat.pl	CDS	31846	32012	.	+	.	status known
RGIAF0052	reformat.pl	CDS	33139	33216	.	+	.	status known
RGIAF0052	reformat.pl	CDS	35437	35606	.	+	.	status known
RGIAF0052	reformat.pl	CDS	37548	37692	.	+	.	status known
RGIAF0052	reformat.pl	CDS	41116	41352	.	+	.	status known
RGIAF0052	reformat.pl	CDS	42176	42359	.	+	.	status known
RGIAF0052	reformat.pl	CDS	45815	45949	.	+	.	status known
RGIAF0056	reformat.pl	CDS	1083	1161	.	+	.	status known
RGIAF0056	reformat.pl	CDS	1788	1891	.	+	.	status known
RGIAF0056	reformat.pl	CDS	5688	5783	.	+	.	status known
RGIAF0056	reformat.pl	CDS	5971	6093	.	+	.	status known
RGIAF0056	reformat.pl	CDS	6200	6313	.	+	.	status known
RGIAF0056	reformat.pl	CDS	6607	6708	.	+	.	status known
RGIAF0056	reformat.pl	CDS	7540	7647	.	+	.	status known
RGIAF0056	reformat.pl	CDS	7871	7955	.	+	.	status known
RGIAF0056	reformat.pl	CDS	8074	8273	.	+	.	status known
RGIAF0056	reformat.pl	CDS	8354	8525	.	+	.	status known
RGIAF0056	reformat.pl	CDS	9222	9392	.	+	.	status known
RGIAF0056	reformat.pl	CDS	9516	9646	.	+	.	status known
RGIAF0057	reformat.pl	intron	1257	3846	.	+	.	status known
RGIAF0057	reformat.pl	CDS	3866	5008	.	+	.	status known
RGIAF0058	reformat.pl	intron	1051	2794	.	+	.	status known
RGIAF0058	reformat.pl	CDS	2815	3570	.	+	.	status known
RGIAF0059	reformat.pl	CDS	2742	3017	.	+	.	status known
RGIAF0062	reformat.pl	CDS	1001	2032	.	+	.	status known
RGIAF0064	reformat.pl	intron	1038	1669	.	+	.	status known
RGIAF0064	reformat.pl	CDS	1695	1856	.	+	.	status known
RGIAF0064	reformat.pl	CDS	3142	3372	.	+	.	status known
RGIAF0068	reformat.pl	CDS	1001	1097	.	+	.	status known
RGIAF0068	reformat.pl	CDS	2323	2560	.	+	.	status known
RGIAF0068	reformat.pl	CDS	3339	3435	.	+	.	status known
RGIAF0068	reformat.pl	CDS	3633	3739	.	+	.	status known
RGIAF0068	reformat.pl	CDS	6967	7057	.	+	.	status known
RGIAF0068	reformat.pl	CDS	7139	7257	.	+	.	status known
RGIAF0068	reformat.pl	CDS	7616	7697	.	+	.	status known
RGIAF0068	reformat.pl	CDS	7962	8113	.	+	.	status known
RGIAF0068	reformat.pl	CDS	8245	8407	.	+	.	status known
RGIAF0068	reformat.pl	CDS	9877	9974	.	+	.	status known
RGIAF0068	reformat.pl	CDS	10350	10422	.	+	.	status known
RGIAF0069	reformat.pl	CDS	1110	1138	.	+	.	status known
RGIAF0069	reformat.pl	CDS	6529	6585	.	+	.	status known
RGIAF0069	reformat.pl	CDS	7468	7514	.	+	.	status known
RGIAF0069	reformat.pl	CDS	9396	9424	.	+	.	status known
RGIAF0069	reformat.pl	CDS	10402	10719	.	+	.	status known
RGIAF0072	reformat.pl	intron	1027	1126	.	+	.	status known
RGIAF0072	reformat.pl	CDS	1182	1299	.	+	.	status known
RGIAF0072	reformat.pl	CDS	3074	3116	.	+	.	status known
RGIAF0072	reformat.pl	CDS	3372	3513	.	+	.	status known
RGIAF0072	reformat.pl	CDS	4283	4440	.	+	.	status known
RGIAF0072	reformat.pl	CDS	5900	6028	.	+	.	status known
RGIAF0072	reformat.pl	CDS	6244	6373	.	+	.	status known
RGIAF0072	reformat.pl	CDS	7921	8074	.	+	.	status known
RGIAF0072	reformat.pl	CDS	8546	8736	.	+	.	status known
RGIAF0073	reformat.pl	CDS	1295	2299	.	+	.	status known
RGIAF0076	reformat.pl	CDS	1094	1351	.	+	.	status known
RGIAF0076	reformat.pl	CDS	3091	3225	.	+	.	status known
RGIAF0076	reformat.pl	CDS	6376	6552	.	+	.	status known
RGIAF0076	reformat.pl	CDS	9505	9605	.	+	.	status known
RGIAF0076	reformat.pl	CDS	14574	14695	.	+	.	status known
RGIAF0076	reformat.pl	CDS	14768	14942	.	+	.	status known
RGIAF0076	reformat.pl	CDS	15929	16073	.	+	.	status known
RGIAF0076	reformat.pl	CDS	16171	16254	.	+	.	status known
RGIAF0076	reformat.pl	CDS	21445	21586	.	+	.	status known
RGIAF0076	reformat.pl	CDS	21667	21794	.	+	.	status known
RGIAF0076	reformat.pl	CDS	22028	22192	.	+	.	status known
RGIAF0076	reformat.pl	CDS	22266	22384	.	+	.	status known
RGIAF0076	reformat.pl	CDS	22498	22610	.	+	.	status known
RGIAF0076	reformat.pl	CDS	22684	22832	.	+	.	status known
RGIAF0076	reformat.pl	CDS	22946	23103	.	+	.	status known
RGIAF0076	reformat.pl	CDS	23271	23432	.	+	.	status known
RGIAF0076	reformat.pl	CDS	23846	23955	.	+	.	status known
RGIAF0076	reformat.pl	CDS	24043	24188	.	+	.	status known
RGIAF0076	reformat.pl	CDS	25432	25542	.	+	.	status known
RGIAF0076	reformat.pl	CDS	27496	27612	.	+	.	status known
RGIAF0077	reformat.pl	intron	1014	6130	.	+	.	status known
RGIAF0077	reformat.pl	CDS	6137	6265	.	+	.	status known
RGIAF0077	reformat.pl	CDS	11674	11819	.	+	.	status known
RGIAF0077	reformat.pl	CDS	14920	14995	.	+	.	status known
RGIAF0077	reformat.pl	CDS	15279	15418	.	+	.	status known
RGIAF0077	reformat.pl	CDS	16069	16185	.	+	.	status known
RGIAF0077	reformat.pl	CDS	20532	20612	.	+	.	status known
RGIAF0077	reformat.pl	CDS	20706	20783	.	+	.	status known
RGIAF0077	reformat.pl	CDS	22122	22188	.	+	.	status known
RGIAF0077	reformat.pl	CDS	25820	26014	.	+	.	status known
RGIAF0077	reformat.pl	CDS	26823	26904	.	+	.	status known
RGIAF0077	reformat.pl	CDS	28758	28947	.	+	.	status known
RGIAF0077	reformat.pl	CDS	29988	30111	.	+	.	status known
RGIAF0079	reformat.pl	intron	1065	2088	.	+	.	status known
RGIAF0079	reformat.pl	CDS	2121	2378	.	+	.	status known
RGIAF0079	reformat.pl	CDS	4013	4090	.	+	.	status known
RGIAF0079	reformat.pl	CDS	10314	10790	.	+	.	status known
RGIAF0079	reformat.pl	CDS	14731	14861	.	+	.	status known
RGIAF0079	reformat.pl	CDS	17877	17946	.	+	.	status known
RGIAF0079	reformat.pl	CDS	20320	20435	.	+	.	status known
RGIAF0079	reformat.pl	CDS	21532	21642	.	+	.	status known
RGIAF0079	reformat.pl	CDS	22044	22167	.	+	.	status known
RGIAF0079	reformat.pl	CDS	22450	22602	.	+	.	status known
RGIAF0080	reformat.pl	CDS	1001	1073	.	+	.	status known
RGIAF0080	reformat.pl	CDS	1305	1574	.	+	.	status known
RGIAF0080	reformat.pl	CDS	1836	2111	.	+	.	status known
RGIAF0080	reformat.pl	CDS	2683	2958	.	+	.	status known
RGIAF0080	reformat.pl	CDS	3087	3220	.	+	.	status known
RGIAF0085	reformat.pl	CDS	1103	1664	.	+	.	status known
RGIAF0085	reformat.pl	CDS	2379	2626	.	+	.	status known
RGIAF0086	reformat.pl	CDS	1007	1421	.	+	.	status known
RGIAF0086	reformat.pl	CDS	2499	2758	.	+	.	status known
RGIAF0087	reformat.pl	CDS	1001	1775	.	+	.	status known
RGIAF0087	reformat.pl	CDS	2511	2746	.	+	.	status known
RGIAF0088	reformat.pl	CDS	1001	1769	.	+	.	status known
RGIAF0088	reformat.pl	CDS	2577	2827	.	+	.	status known
RGIAF0089	reformat.pl	CDS	1001	2077	.	+	.	status known
RGIAF0090	reformat.pl	intron	1069	1193	.	+	.	status known
RGIAF0090	reformat.pl	CDS	1256	1400	.	+	.	status known
RGIAF0090	reformat.pl	CDS	3062	3226	.	+	.	status known
RGIAF0090	reformat.pl	CDS	5857	6668	.	+	.	status known
RGIAF0092	reformat.pl	CDS	1016	1129	.	+	.	status known
RGIAF0092	reformat.pl	CDS	1218	1253	.	+	.	status known
RGIAF0092	reformat.pl	CDS	1337	1369	.	+	.	status known
RGIAF0092	reformat.pl	CDS	2556	2687	.	+	.	status known
RGIAF0092	reformat.pl	CDS	3765	3884	.	+	.	status known
RGIAF0093	reformat.pl	intron	1052	2433	.	+	.	status known
RGIAF0093	reformat.pl	CDS	2864	4537	.	+	.	status known
RGIAF0094	reformat.pl	CDS	1177	1743	.	+	.	status known
RGIAF0094	reformat.pl	CDS	83441	85447	.	+	.	status known
RGIAF0096	reformat.pl	intron	1077	25788	.	+	.	status known
RGIAF0096	reformat.pl	CDS	25853	27256	.	+	.	status known
RGIAF0096	reformat.pl	CDS	29847	29948	.	+	.	status known
RGIAF0096	reformat.pl	CDS	30151	30273	.	+	.	status known
RGIAF0096	reformat.pl	CDS	30356	30474	.	+	.	status known
RGIAF0096	reformat.pl	CDS	32384	32497	.	+	.	status known
RGIAF0096	reformat.pl	CDS	33109	33214	.	+	.	status known
RGIAF0096	reformat.pl	CDS	39144	39322	.	+	.	status known
RGIAF0096	reformat.pl	CDS	39631	39727	.	+	.	status known
RGIAF0097	reformat.pl	CDS	1007	1118	.	+	.	status known
RGIAF0097	reformat.pl	CDS	2502	2591	.	+	.	status known
RGIAF0097	reformat.pl	CDS	3442	3660	.	+	.	status known
RGIAF0097	reformat.pl	CDS	7041	7180	.	+	.	status known
RGIAF0097	reformat.pl	CDS	10170	10273	.	+	.	status known
RGIAF0097	reformat.pl	CDS	13584	13719	.	+	.	status known
RGIAF0098	reformat.pl	CDS	1023	1160	.	+	.	status known
RGIAF0098	reformat.pl	CDS	1576	1712	.	+	.	status known
RGIAF0098	reformat.pl	CDS	2699	2784	.	+	.	status known
RGIAF0098	reformat.pl	CDS	2915	3034	.	+	.	status known
RGIAF0098	reformat.pl	CDS	3220	3321	.	+	.	status known
RGIAF0098	reformat.pl	CDS	3856	3875	.	+	.	status known
RGIAF0100	reformat.pl	CDS	1037	1094	.	+	.	status known
RGIAF0100	reformat.pl	CDS	2032	2131	.	+	.	status known
RGIAF0100	reformat.pl	CDS	2208	2278	.	+	.	status known
RGIAF0100	reformat.pl	CDS	2374	2455	.	+	.	status known
RGIAF0100	reformat.pl	CDS	2760	2901	.	+	.	status known
RGIAF0101	reformat.pl	CDS	1113	1202	.	+	.	status known
RGIAF0101	reformat.pl	CDS	10114	10280	.	+	.	status known
RGIAF0101	reformat.pl	CDS	12118	13846	.	+	.	status known
RGIAF0102	reformat.pl	CDS	1874	2866	.	+	.	status known
RGIAF0103	reformat.pl	CDS	1011	1065	.	+	.	status known
RGIAF0103	reformat.pl	CDS	2248	2395	.	+	.	status known
RGIAF0103	reformat.pl	CDS	2711	2843	.	+	.	status known
RGIAF0103	reformat.pl	CDS	3064	3318	.	+	.	status known
RGIAF0103	reformat.pl	CDS	3798	3950	.	+	.	status known
RGIAF0104	reformat.pl	intron	1102	6917	.	+	.	status known
RGIAF0104	reformat.pl	intron	6996	7464	.	+	.	status known
RGIAF0104	reformat.pl	CDS	7495	7572	.	+	.	status known
RGIAF0104	reformat.pl	CDS	13638	13712	.	+	.	status known
RGIAF0104	reformat.pl	CDS	15151	15284	.	+	.	status known
RGIAF0104	reformat.pl	CDS	17157	17212	.	+	.	status known
RGIAF0104	reformat.pl	CDS	21628	21695	.	+	.	status known
RGIAF0104	reformat.pl	CDS	22459	22558	.	+	.	status known
RGIAF0104	reformat.pl	CDS	24906	25066	.	+	.	status known
RGIAF0104	reformat.pl	CDS	29640	29786	.	+	.	status known
RGIAF0104	reformat.pl	CDS	31766	31846	.	+	.	status known
RGIAF0104	reformat.pl	CDS	34124	34693	.	+	.	status known
RGIAF0105	reformat.pl	CDS	1183	1236	.	+	.	status known
RGIAF0105	reformat.pl	CDS	1403	1477	.	+	.	status known
RGIAF0105	reformat.pl	CDS	8435	8559	.	+	.	status known
RGIAF0105	reformat.pl	CDS	9811	10012	.	+	.	status known
RGIAF0105	reformat.pl	CDS	10832	11023	.	+	.	status known
RGIAF0105	reformat.pl	CDS	12918	13064	.	+	.	status known
RGIAF0106	reformat.pl	intron	1048	1308	.	+	.	status known
RGIAF0106	reformat.pl	intron	1374	41107	.	+	.	status known
RGIAF0106	reformat.pl	intron	41186	59393	.	+	.	status known
RGIAF0106	reformat.pl	CDS	59417	59678	.	+	.	status known
RGIAF0106	reformat.pl	CDS	78294	78407	.	+	.	status known
RGIAF0106	reformat.pl	CDS	80349	80426	.	+	.	status known
RGIAF0106	reformat.pl	CDS	91312	95052	.	+	.	status known
RGIAF0106	reformat.pl	CDS	95249	95455	.	+	.	status known
RGIAF0106	reformat.pl	CDS	95637	95771	.	+	.	status known
RGIAF0106	reformat.pl	CDS	99040	99101	.	+	.	status known
RGIAF0106	reformat.pl	CDS	100551	100695	.	+	.	status known
RGIAF0106	reformat.pl	CDS	104102	104433	.	+	.	status known
RGIAF0106	reformat.pl	CDS	112419	112500	.	+	.	status known
RGIAF0106	reformat.pl	CDS	117159	117271	.	+	.	status known
RGIAF0106	reformat.pl	CDS	117697	117912	.	+	.	status known
RGIAF0109	reformat.pl	CDS	1067	1156	.	+	.	status known
RGIAF0109	reformat.pl	CDS	1494	1627	.	+	.	status known
RGIAF0109	reformat.pl	CDS	2397	2470	.	+	.	status known
RGIAF0109	reformat.pl	CDS	3066	3176	.	+	.	status known
RGIAF0109	reformat.pl	CDS	3509	3610	.	+	.	status known
RGIAF0109	reformat.pl	CDS	3776	3801	.	+	.	status known
RGIAF0109	reformat.pl	intron	3822	4608	.	+	.	status known
RGIAF0110	reformat.pl	CDS	1195	1214	.	+	.	status known
RGIAF0110	reformat.pl	CDS	5867	5960	.	+	.	status known
RGIAF0110	reformat.pl	CDS	7890	7961	.	+	.	status known
RGIAF0110	reformat.pl	CDS	8823	8915	.	+	.	status known
RGIAF0110	reformat.pl	CDS	10646	10866	.	+	.	status known
RGIAF0110	reformat.pl	CDS	14522	14681	.	+	.	status known
RGIAF0110	reformat.pl	CDS	18990	19280	.	+	.	status known
RGIAF0110	reformat.pl	CDS	20748	21170	.	+	.	status known
RGIAF0110	reformat.pl	CDS	22002	22141	.	+	.	status known
RGIAF0110	reformat.pl	CDS	24153	24255	.	+	.	status known
RGIAF0110	reformat.pl	CDS	25960	26073	.	+	.	status known
RGIAF0110	reformat.pl	CDS	27084	27188	.	+	.	status known
RGIAF0110	reformat.pl	CDS	28916	29065	.	+	.	status known
RGIAF0110	reformat.pl	CDS	29532	29660	.	+	.	status known
RGIAF0111	reformat.pl	CDS	1223	1254	.	+	.	status known
RGIAF0111	reformat.pl	CDS	6549	6633	.	+	.	status known
RGIAF0111	reformat.pl	CDS	7029	7182	.	+	.	status known
RGIAF0111	reformat.pl	CDS	9464	9534	.	+	.	status known
RGIAF0111	reformat.pl	CDS	10954	11081	.	+	.	status known
RGIAF0111	reformat.pl	CDS	11619	11676	.	+	.	status known
RGIAF0111	reformat.pl	CDS	12098	12196	.	+	.	status known
RGIAF0111	reformat.pl	CDS	16089	16219	.	+	.	status known
RGIAF0111	reformat.pl	CDS	16437	16502	.	+	.	status known
RGIAF0111	reformat.pl	CDS	17661	17856	.	+	.	status known
RGIAF0112	reformat.pl	CDS	1004	1101	.	+	.	status known
RGIAF0112	reformat.pl	CDS	10366	10493	.	+	.	status known
RGIAF0112	reformat.pl	CDS	10724	10769	.	+	.	status known
RGIAF0112	reformat.pl	CDS	11020	11114	.	+	.	status known
RGIAF0112	reformat.pl	CDS	15878	15948	.	+	.	status known
RGIAF0112	reformat.pl	CDS	16095	16235	.	+	.	status known
RGIAF0112	reformat.pl	CDS	16531	16562	.	+	.	status known
RGIAF0112	reformat.pl	CDS	16890	16984	.	+	.	status known
RGIAF0112	reformat.pl	CDS	18401	18484	.	+	.	status known
RGIAF0112	reformat.pl	CDS	20118	20182	.	+	.	status known
RGIAF0113	reformat.pl	CDS	1001	1422	.	+	.	status known
RGIAF0113	reformat.pl	CDS	7389	7737	.	+	.	status known
RGIAF0113	reformat.pl	CDS	10867	11268	.	+	.	status known
RGIAF0115	reformat.pl	CDS	1082	1441	.	+	.	status known
RGIAF0115	reformat.pl	CDS	121551	121668	.	+	.	status known
RGIAF0115	reformat.pl	CDS	125494	125627	.	+	.	status known
RGIAF0115	reformat.pl	CDS	126071	126171	.	+	.	status known
RGIAF0115	reformat.pl	CDS	127660	127766	.	+	.	status known
RGIAF0115	reformat.pl	CDS	136955	137134	.	+	.	status known
RGIAF0115	reformat.pl	CDS	138476	138600	.	+	.	status known
RGIAF0115	reformat.pl	CDS	141395	141577	.	+	.	status known
RGIAF0117	reformat.pl	CDS	1001	1028	.	+	.	status known
RGIAF0117	reformat.pl	CDS	1190	1350	.	+	.	status known
RGIAF0117	reformat.pl	CDS	1474	1857	.	+	.	status known
RGIAF0118	reformat.pl	intron	1057	2043	.	+	.	status known
RGIAF0118	reformat.pl	CDS	2114	2287	.	+	.	status known
RGIAF0118	reformat.pl	CDS	4230	4323	.	+	.	status known
RGIAF0118	reformat.pl	CDS	8485	8643	.	+	.	status known
RGIAF0118	reformat.pl	CDS	11023	11225	.	+	.	status known
RGIAF0118	reformat.pl	CDS	13943	14038	.	+	.	status known
RGIAF0118	reformat.pl	CDS	15743	15913	.	+	.	status known
RGIAF0120	reformat.pl	CDS	1130	1327	.	+	.	status known
RGIAF0121	reformat.pl	CDS	1001	2338	.	+	.	status known
RGIAF0122	reformat.pl	intron	1036	1589	.	+	.	status known
RGIAF0122	reformat.pl	CDS	1590	1780	.	+	.	status known
RGIAF0122	reformat.pl	CDS	2018	2129	.	+	.	status known
RGIAF0122	reformat.pl	intron	2136	2234	.	+	.	status known
RGIAF0124	reformat.pl	CDS	1001	1154	.	+	.	status known
RGIAF0124	reformat.pl	CDS	1243	1559	.	+	.	status known
RGIAF0126	reformat.pl	CDS	1107	1583	.	+	.	status known
RGIAF0126	reformat.pl	CDS	12248	12949	.	+	.	status known
RGIAF0128	reformat.pl	CDS	1138	1153	.	+	.	status known
RGIAF0128	reformat.pl	CDS	1727	1874	.	+	.	status known
RGIAF0128	reformat.pl	CDS	7638	7783	.	+	.	status known
RGIAF0128	reformat.pl	CDS	13502	13675	.	+	.	status known
RGIAF0128	reformat.pl	CDS	13903	14018	.	+	.	status known
RGIAF0128	reformat.pl	CDS	14132	14292	.	+	.	status known
RGIAF0128	reformat.pl	CDS	14391	14517	.	+	.	status known
RGIAF0128	reformat.pl	CDS	15825	15902	.	+	.	status known
RGIAF0128	reformat.pl	CDS	17851	17927	.	+	.	status known
RGIAF0128	reformat.pl	CDS	18452	18509	.	+	.	status known
RGIAF0128	reformat.pl	CDS	18613	18723	.	+	.	status known
RGIAF0128	reformat.pl	CDS	26214	26279	.	+	.	status known
RGIAF0129	reformat.pl	intron	1040	1892	.	+	.	status known
RGIAF0129	reformat.pl	CDS	2089	2428	.	+	.	status known
RGIAF0129	reformat.pl	CDS	3170	3249	.	+	.	status known
RGIAF0129	reformat.pl	CDS	7449	7650	.	+	.	status known
RGIAF0129	reformat.pl	CDS	8439	8710	.	+	.	status known
RGIAF0130	reformat.pl	CDS	1074	1179	.	+	.	status known
RGIAF0130	reformat.pl	CDS	3975	4079	.	+	.	status known
RGIAF0130	reformat.pl	CDS	5163	5295	.	+	.	status known
RGIAF0130	reformat.pl	CDS	5482	5524	.	+	.	status known
RGIAF0130	reformat.pl	CDS	5646	5735	.	+	.	status known
RGIAF0130	reformat.pl	CDS	7392	7442	.	+	.	status known
RGIAF0131	reformat.pl	CDS	1078	1121	.	+	.	status known
RGIAF0131	reformat.pl	CDS	22327	22437	.	+	.	status known
RGIAF0131	reformat.pl	CDS	28255	28316	.	+	.	status known
RGIAF0131	reformat.pl	CDS	35916	36082	.	+	.	status known
RGIAF0131	reformat.pl	CDS	37679	37840	.	+	.	status known
RGIAF0134	reformat.pl	intron	1120	2379	.	+	.	status known
RGIAF0134	reformat.pl	CDS	2419	2484	.	+	.	status known
RGIAF0134	reformat.pl	CDS	7414	7474	.	+	.	status known
RGIAF0134	reformat.pl	CDS	10092	10136	.	+	.	status known
RGIAF0134	reformat.pl	CDS	11787	11980	.	+	.	status known
RGIAF0134	reformat.pl	CDS	14623	14682	.	+	.	status known
RGIAF0134	reformat.pl	CDS	18414	18490	.	+	.	status known
RGIAF0134	reformat.pl	CDS	20424	20559	.	+	.	status known
RGIAF0134	reformat.pl	CDS	21533	21617	.	+	.	status known
RGIAF0134	reformat.pl	CDS	25504	25576	.	+	.	status known
RGIAF0134	reformat.pl	CDS	28946	29083	.	+	.	status known
RGIAF0134	reformat.pl	CDS	31657	31734	.	+	.	status known
RGIAF0134	reformat.pl	CDS	34417	34440	.	+	.	status known
RGIAF0134	reformat.pl	CDS	37899	37954	.	+	.	status known
RGIAF0134	reformat.pl	CDS	41219	41228	.	+	.	status known
RGIAF0134	reformat.pl	CDS	42022	42130	.	+	.	status known
RGIAF0135	reformat.pl	CDS	1030	1101	.	+	.	status known
RGIAF0135	reformat.pl	CDS	1235	1344	.	+	.	status known
RGIAF0135	reformat.pl	CDS	4241	4363	.	+	.	status known
RGIAF0135	reformat.pl	CDS	4669	4825	.	+	.	status known
RGIAF0136	reformat.pl	intron	1165	24422	.	+	.	status known
RGIAF0136	reformat.pl	CDS	24457	24667	.	+	.	status known
RGIAF0136	reformat.pl	CDS	28337	28513	.	+	.	status known
RGIAF0136	reformat.pl	CDS	29270	29396	.	+	.	status known
RGIAF0136	reformat.pl	CDS	30156	30279	.	+	.	status known
RGIAF0136	reformat.pl	CDS	48051	48162	.	+	.	status known
RGIAF0136	reformat.pl	CDS	50625	51079	.	+	.	status known
RGIAF0136	reformat.pl	CDS	58273	58485	.	+	.	status known
RGIAF0136	reformat.pl	CDS	65644	65799	.	+	.	status known
RGIAF0136	reformat.pl	CDS	90842	91045	.	+	.	status known
RGIAF0136	reformat.pl	CDS	93278	93793	.	+	.	status known
RGIAF0137	reformat.pl	CDS	1001	2854	.	+	.	status known
RGIAF0138	reformat.pl	CDS	1275	1425	.	+	.	status known
RGIAF0138	reformat.pl	CDS	6271	6467	.	+	.	status known
RGIAF0138	reformat.pl	CDS	10106	10393	.	+	.	status known
RGIAF0141	reformat.pl	CDS	1054	1112	.	+	.	status known
RGIAF0141	reformat.pl	CDS	1228	1344	.	+	.	status known
RGIAF0141	reformat.pl	CDS	3460	3564	.	+	.	status known
RGIAF0141	reformat.pl	CDS	7238	7297	.	+	.	status known
RGIAF0141	reformat.pl	CDS	7670	7807	.	+	.	status known
RGIAF0141	reformat.pl	CDS	9425	9574	.	+	.	status known
RGIAF0141	reformat.pl	CDS	11329	11410	.	+	.	status known
RGIAF0141	reformat.pl	CDS	12383	12499	.	+	.	status known
RGIAF0142	reformat.pl	CDS	1001	2287	.	+	.	status known
RGIAF0143	reformat.pl	CDS	1001	1527	.	+	.	status known
RGIAF0143	reformat.pl	CDS	2081	2249	.	+	.	status known
RGIAF0145	reformat.pl	CDS	1013	1069	.	+	.	status known
RGIAF0145	reformat.pl	CDS	4293	4400	.	+	.	status known
RGIAF0145	reformat.pl	CDS	4939	5033	.	+	.	status known
RGIAF0145	reformat.pl	CDS	10403	10496	.	+	.	status known
RGIAF0145	reformat.pl	CDS	10978	11050	.	+	.	status known
RGIAF0145	reformat.pl	CDS	19835	19967	.	+	.	status known
RGIAF0145	reformat.pl	CDS	24448	24577	.	+	.	status known
RGIAF0145	reformat.pl	CDS	27038	27127	.	+	.	status known
RGIAF0145	reformat.pl	CDS	33820	33927	.	+	.	status known
RGIAF0145	reformat.pl	CDS	34854	34949	.	+	.	status known
RGIAF0145	reformat.pl	CDS	35504	35600	.	+	.	status known
RGIAF0145	reformat.pl	CDS	36502	36556	.	+	.	status known
RGIAF0145	reformat.pl	CDS	41003	41120	.	+	.	status known
RGIAF0145	reformat.pl	CDS	43314	43387	.	+	.	status known
RGIAF0145	reformat.pl	CDS	44751	44844	.	+	.	status known
RGIAF0146	reformat.pl	intron	1096	7759	.	+	.	status known
RGIAF0146	reformat.pl	CDS	7766	7957	.	+	.	status known
RGIAF0146	reformat.pl	CDS	10402	10477	.	+	.	status known
RGIAF0146	reformat.pl	CDS	10924	11008	.	+	.	status known
RGIAF0146	reformat.pl	CDS	13039	13326	.	+	.	status known
RGIAF0146	reformat.pl	CDS	14121	14406	.	+	.	status known
RGIAF0146	reformat.pl	CDS	15624	15697	.	+	.	status known
RGIAF0146	reformat.pl	CDS	17858	17969	.	+	.	status known
RGIAF0146	reformat.pl	CDS	18927	18995	.	+	.	status known
RGIAF0147	reformat.pl	CDS	1029	1123	.	+	.	status known
RGIAF0147	reformat.pl	CDS	2684	2819	.	+	.	status known
RGIAF0147	reformat.pl	CDS	4757	4868	.	+	.	status known
RGIAF0147	reformat.pl	CDS	5179	5312	.	+	.	status known
RGIAF0148	reformat.pl	CDS	1023	1098	.	+	.	status known
RGIAF0148	reformat.pl	CDS	1970	2235	.	+	.	status known
RGIAF0148	reformat.pl	intron	2275	3180	.	+	.	status known
RGIAF0150	reformat.pl	CDS	1028	1144	.	+	.	status known
RGIAF0150	reformat.pl	CDS	8155	8307	.	+	.	status known
RGIAF0150	reformat.pl	CDS	8579	8693	.	+	.	status known
RGIAF0150	reformat.pl	CDS	9061	9237	.	+	.	status known
RGIAF0150	reformat.pl	CDS	11192	11336	.	+	.	status known
RGIAF0150	reformat.pl	CDS	12309	12708	.	+	.	status known
RGIAF0151	reformat.pl	CDS	1008	1164	.	+	.	status known
RGIAF0151	reformat.pl	CDS	2498	2705	.	+	.	status known
RGIAF0151	reformat.pl	CDS	4714	5143	.	+	.	status known
RGIAF0154	reformat.pl	CDS	1022	1040	.	+	.	status known
RGIAF0154	reformat.pl	CDS	51915	52030	.	+	.	status known
RGIAF0154	reformat.pl	CDS	58089	58237	.	+	.	status known
RGIAF0154	reformat.pl	CDS	61006	61107	.	+	.	status known
RGIAF0154	reformat.pl	CDS	70741	70789	.	+	.	status known
RGIAF0154	reformat.pl	CDS	74607	74729	.	+	.	status known
RGIAF0156	reformat.pl	intron	1427	8229	.	+	.	status known
RGIAF0156	reformat.pl	CDS	8237	8362	.	+	.	status known
RGIAF0156	reformat.pl	CDS	11348	11531	.	+	.	status known
RGIAF0156	reformat.pl	CDS	13022	13122	.	+	.	status known
RGIAF0156	reformat.pl	CDS	16263	16330	.	+	.	status known
RGIAF0156	reformat.pl	CDS	16482	16678	.	+	.	status known
RGIAF0156	reformat.pl	CDS	19662	19797	.	+	.	status known
RGIAF0156	reformat.pl	CDS	20554	20680	.	+	.	status known
RGIAF0156	reformat.pl	CDS	22552	22647	.	+	.	status known
RGIAF0156	reformat.pl	CDS	23458	23591	.	+	.	status known
RGIAF0156	reformat.pl	CDS	25938	26112	.	+	.	status known
RGIAF0159	reformat.pl	intron	1183	2271	.	+	.	status known
RGIAF0159	reformat.pl	intron	2348	8530	.	+	.	status known
RGIAF0159	reformat.pl	CDS	8550	8596	.	+	.	status known
RGIAF0159	reformat.pl	CDS	12386	12503	.	+	.	status known
RGIAF0159	reformat.pl	CDS	14528	14686	.	+	.	status known
RGIAF0159	reformat.pl	CDS	16132	16246	.	+	.	status known
RGIAF0159	reformat.pl	CDS	17620	17829	.	+	.	status known
RGIAF0159	reformat.pl	CDS	18062	18208	.	+	.	status known
RGIAF0159	reformat.pl	CDS	18859	18998	.	+	.	status known
RGIAF0164	reformat.pl	CDS	1540	1557	.	+	.	status known
RGIAF0164	reformat.pl	CDS	2704	2848	.	+	.	status known
RGIAF0164	reformat.pl	CDS	6073	7175	.	+	.	status known
RGIAF0168	reformat.pl	intron	1089	2889	.	+	.	status known
RGIAF0168	reformat.pl	CDS	2951	3107	.	+	.	status known
RGIAF0168	reformat.pl	CDS	3440	3594	.	+	.	status known
RGIAF0168	reformat.pl	CDS	4103	4408	.	+	.	status known
RGIAF0169	reformat.pl	CDS	1002	1062	.	+	.	status known
RGIAF0169	reformat.pl	CDS	1184	1371	.	+	.	status known
RGIAF0169	reformat.pl	CDS	2157	2186	.	+	.	status known
RGIAF0172	reformat.pl	CDS	1016	1183	.	+	.	status known
RGIAF0172	reformat.pl	CDS	1514	1660	.	+	.	status known
RGIAF0172	reformat.pl	CDS	2737	2925	.	+	.	status known
RGIAF0172	reformat.pl	CDS	3658	3888	.	+	.	status known
RGIAF0172	reformat.pl	CDS	5554	5687	.	+	.	status known
RGIAF0172	reformat.pl	CDS	6365	6487	.	+	.	status known
RGIAF0172	reformat.pl	CDS	6580	6679	.	+	.	status known
RGIAF0172	reformat.pl	CDS	7842	7960	.	+	.	status known
RGIAF0172	reformat.pl	CDS	8069	8194	.	+	.	status known
RGIAF0172	reformat.pl	CDS	10234	10423	.	+	.	status known
RGIAF0173	reformat.pl	CDS	1111	1241	.	+	.	status known
RGIAF0173	reformat.pl	CDS	9938	10481	.	+	.	status known
RGIAF0173	reformat.pl	intron	10503	13923	.	+	.	status known
RGIAF0174	reformat.pl	CDS	1001	1132	.	+	.	status known
RGIAF0174	reformat.pl	CDS	2285	2486	.	+	.	status known
RGIAF0174	reformat.pl	CDS	2693	2865	.	+	.	status known
RGIAF0175	reformat.pl	CDS	1082	1138	.	+	.	status known
RGIAF0175	reformat.pl	CDS	7029	7317	.	+	.	status known
RGIAF0175	reformat.pl	CDS	9574	9929	.	+	.	status known
RGIAF0177	reformat.pl	CDS	1138	1410	.	+	.	status known
RGIAF0177	reformat.pl	CDS	2946	3089	.	+	.	status known
RGIAF0177	reformat.pl	CDS	3243	4650	.	+	.	status known
RGIAF0177	reformat.pl	CDS	7632	7736	.	+	.	status known
RGIAF0177	reformat.pl	CDS	7978	8124	.	+	.	status known
RGIAF0177	reformat.pl	CDS	9262	9507	.	+	.	status known
RGIAF0177	reformat.pl	CDS	10442	10509	.	+	.	status known
RGIAF0177	reformat.pl	CDS	14124	14265	.	+	.	status known
RGIAF0177	reformat.pl	CDS	14824	14954	.	+	.	status known
RGIAF0177	reformat.pl	CDS	15542	15717	.	+	.	status known
RGIAF0177	reformat.pl	CDS	16644	16789	.	+	.	status known
RGIAF0177	reformat.pl	CDS	16878	16963	.	+	.	status known
RGIAF0177	reformat.pl	CDS	17777	17998	.	+	.	status known
RGIAF0177	reformat.pl	CDS	19744	19951	.	+	.	status known
RGIAF0177	reformat.pl	CDS	20044	20186	.	+	.	status known
RGIAF0177	reformat.pl	CDS	20451	20579	.	+	.	status known
RGIAF0177	reformat.pl	CDS	22914	23108	.	+	.	status known
RGIAF0177	reformat.pl	CDS	23552	27346	.	+	.	status known
RGIAF0177	reformat.pl	CDS	28544	28710	.	+	.	status known
RGIAF0177	reformat.pl	CDS	31906	31993	.	+	.	status known
RGIAF0177	reformat.pl	CDS	33413	33622	.	+	.	status known
RGIAF0177	reformat.pl	CDS	34594	34743	.	+	.	status known
RGIAF0177	reformat.pl	CDS	35852	36043	.	+	.	status known
RGIAF0177	reformat.pl	CDS	36170	36362	.	+	.	status known
RGIAF0177	reformat.pl	CDS	36505	36659	.	+	.	status known
RGIAF0177	reformat.pl	CDS	37724	37900	.	+	.	status known
RGIAF0177	reformat.pl	CDS	38913	39082	.	+	.	status known
RGIAF0177	reformat.pl	CDS	39854	39956	.	+	.	status known
RGIAF0178	reformat.pl	CDS	1074	1103	.	+	.	status known
RGIAF0178	reformat.pl	CDS	10204	10266	.	+	.	status known
RGIAF0178	reformat.pl	CDS	28348	28419	.	+	.	status known
RGIAF0178	reformat.pl	CDS	54552	54611	.	+	.	status known
RGIAF0178	reformat.pl	CDS	60679	60717	.	+	.	status known
RGIAF0178	reformat.pl	CDS	62286	62339	.	+	.	status known
RGIAF0178	reformat.pl	CDS	62818	62931	.	+	.	status known
RGIAF0178	reformat.pl	CDS	64203	64292	.	+	.	status known
RGIAF0178	reformat.pl	CDS	67505	67573	.	+	.	status known
RGIAF0178	reformat.pl	CDS	68987	69085	.	+	.	status known
RGIAF0178	reformat.pl	CDS	70624	70704	.	+	.	status known
RGIAF0178	reformat.pl	CDS	71294	71332	.	+	.	status known
RGIAF0178	reformat.pl	CDS	71900	71986	.	+	.	status known
RGIAF0178	reformat.pl	CDS	72088	72177	.	+	.	status known
RGIAF0178	reformat.pl	CDS	73591	73692	.	+	.	status known
RGIAF0178	reformat.pl	CDS	76745	76828	.	+	.	status known
RGIAF0178	reformat.pl	CDS	77796	77843	.	+	.	status known
RGIAF0178	reformat.pl	CDS	80493	80582	.	+	.	status known
RGIAF0178	reformat.pl	CDS	81552	81647	.	+	.	status known
RGIAF0178	reformat.pl	CDS	83457	83558	.	+	.	status known
RGIAF0178	reformat.pl	CDS	84061	84144	.	+	.	status known
RGIAF0178	reformat.pl	CDS	87695	87745	.	+	.	status known
RGIAF0178	reformat.pl	CDS	87919	87990	.	+	.	status known
RGIAF0178	reformat.pl	CDS	95178	95276	.	+	.	status known
RGIAF0178	reformat.pl	CDS	104716	104820	.	+	.	status known
RGIAF0178	reformat.pl	CDS	106271	106363	.	+	.	status known
RGIAF0178	reformat.pl	CDS	107670	107705	.	+	.	status known
RGIAF0178	reformat.pl	CDS	108205	108297	.	+	.	status known
RGIAF0178	reformat.pl	CDS	109748	109816	.	+	.	status known
RGIAF0178	reformat.pl	CDS	112969	113022	.	+	.	status known
RGIAF0178	reformat.pl	intron	113031	114087	.	+	.	status known
RGIAF0179	reformat.pl	CDS	1054	1126	.	+	.	status known
RGIAF0179	reformat.pl	CDS	2069	2383	.	+	.	status known
RGIAF0179	reformat.pl	CDS	2603	2739	.	+	.	status known
RGIAF0179	reformat.pl	CDS	3269	3376	.	+	.	status known
RGIAF0180	reformat.pl	CDS	1080	1524	.	+	.	status known
RGIAF0180	reformat.pl	CDS	16681	16826	.	+	.	status known
RGIAF0180	reformat.pl	CDS	17259	17474	.	+	.	status known
RGIAF0182	reformat.pl	CDS	1001	1066	.	+	.	status known
RGIAF0182	reformat.pl	CDS	3086	3236	.	+	.	status known
RGIAF0182	reformat.pl	CDS	3331	3453	.	+	.	status known
RGIAF0182	reformat.pl	CDS	3692	3889	.	+	.	status known
RGIAF0182	reformat.pl	CDS	4407	4537	.	+	.	status known
RGIAF0182	reformat.pl	CDS	4682	4789	.	+	.	status known
RGIAF0182	reformat.pl	CDS	4927	5044	.	+	.	status known
RGIAF0182	reformat.pl	CDS	6246	6432	.	+	.	status known
RGIAF0182	reformat.pl	CDS	6545	6748	.	+	.	status known
RGIAF0182	reformat.pl	CDS	7492	7689	.	+	.	status known
RGIAF0182	reformat.pl	CDS	7990	8305	.	+	.	status known
RGIAF0183	reformat.pl	intron	1084	11214	.	+	.	status known
RGIAF0183	reformat.pl	CDS	11229	11328	.	+	.	status known
RGIAF0183	reformat.pl	CDS	12300	12484	.	+	.	status known
RGIAF0183	reformat.pl	CDS	14288	14365	.	+	.	status known
RGIAF0184	reformat.pl	CDS	1018	1176	.	+	.	status known
RGIAF0184	reformat.pl	CDS	2429	2569	.	+	.	status known
RGIAF0184	reformat.pl	CDS	3186	3333	.	+	.	status known
RGIAF0184	reformat.pl	CDS	3674	3782	.	+	.	status known
RGIAF0184	reformat.pl	CDS	6409	6586	.	+	.	status known
RGIAF0184	reformat.pl	CDS	6784	7011	.	+	.	status known
RGIAF0184	reformat.pl	CDS	9582	9806	.	+	.	status known
RGIAF0184	reformat.pl	CDS	11898	12075	.	+	.	status known
RGIAF0184	reformat.pl	CDS	13239	13339	.	+	.	status known
RGIAF0184	reformat.pl	CDS	14146	14370	.	+	.	status known
RGIAF0184	reformat.pl	CDS	14712	14976	.	+	.	status known
RGIAF0184	reformat.pl	CDS	23710	23877	.	+	.	status known
RGIAF0184	reformat.pl	CDS	24584	24823	.	+	.	status known
RGIAF0184	reformat.pl	CDS	30785	31128	.	+	.	status known
RGIAF0185	reformat.pl	CDS	1156	1236	.	+	.	status known
RGIAF0185	reformat.pl	CDS	4619	4687	.	+	.	status known
RGIAF0185	reformat.pl	CDS	5088	5135	.	+	.	status known
RGIAF0185	reformat.pl	CDS	5387	5499	.	+	.	status known
RGIAF0185	reformat.pl	CDS	5604	5747	.	+	.	status known
RGIAF0185	reformat.pl	CDS	5922	5949	.	+	.	status known
RGIAF0188	reformat.pl	intron	1012	2742	.	+	.	status known
RGIAF0188	reformat.pl	CDS	2755	2805	.	+	.	status known
RGIAF0188	reformat.pl	CDS	5934	5960	.	+	.	status known
RGIAF0188	reformat.pl	CDS	6684	6707	.	+	.	status known
RGIAF0188	reformat.pl	CDS	6787	6828	.	+	.	status known
RGIAF0188	reformat.pl	CDS	7940	7972	.	+	.	status known
RGIAF0188	reformat.pl	CDS	9487	9510	.	+	.	status known
RGIAF0188	reformat.pl	CDS	11789	11812	.	+	.	status known
RGIAF0188	reformat.pl	CDS	11912	11956	.	+	.	status known
RGIAF0188	reformat.pl	CDS	13797	13841	.	+	.	status known
RGIAF0188	reformat.pl	CDS	15058	15168	.	+	.	status known
RGIAF0188	reformat.pl	CDS	16985	16990	.	+	.	status known
RGIAF0189	reformat.pl	intron	1094	2049	.	+	.	status known
RGIAF0189	reformat.pl	CDS	2147	2377	.	+	.	status known
RGIAF0189	reformat.pl	CDS	6745	6858	.	+	.	status known
RGIAF0189	reformat.pl	CDS	7579	7662	.	+	.	status known
RGIAF0190	reformat.pl	CDS	1065	1286	.	+	.	status known
RGIAF0190	reformat.pl	CDS	2528	2641	.	+	.	status known
RGIAF0190	reformat.pl	CDS	4306	4383	.	+	.	status known
RGIAF0191	reformat.pl	CDS	1052	1159	.	+	.	status known
RGIAF0191	reformat.pl	CDS	1462	1637	.	+	.	status known
RGIAF0191	reformat.pl	CDS	2869	2941	.	+	.	status known
RGIAF0194	reformat.pl	CDS	1049	1076	.	+	.	status known
RGIAF0194	reformat.pl	CDS	4144	4322	.	+	.	status known
RGIAF0194	reformat.pl	CDS	5424	5462	.	+	.	status known
RGIAF0194	reformat.pl	CDS	6302	6409	.	+	.	status known
RGIAF0194	reformat.pl	CDS	8063	8242	.	+	.	status known
RGIAF0194	reformat.pl	CDS	9188	9376	.	+	.	status known
RGIAF0195	reformat.pl	CDS	1080	1479	.	+	.	status known
RGIAF0195	reformat.pl	CDS	1619	1740	.	+	.	status known
RGIAF0195	reformat.pl	CDS	2091	2310	.	+	.	status known
RGIAF0195	reformat.pl	CDS	2423	2637	.	+	.	status known
RGIAF0196	reformat.pl	CDS	1052	1301	.	+	.	status known
RGIAF0196	reformat.pl	CDS	2489	2735	.	+	.	status known
RGIAF0196	reformat.pl	CDS	2951	3196	.	+	.	status known
RGIAF0196	reformat.pl	CDS	3554	3917	.	+	.	status known
RGIAF0197	reformat.pl	CDS	1500	2660	.	+	.	status known
RGIAF0198	reformat.pl	CDS	1192	1487	.	+	.	status known
RGIAF0198	reformat.pl	CDS	14856	14985	.	+	.	status known
RGIAF0198	reformat.pl	CDS	35710	35904	.	+	.	status known
RGIAF0198	reformat.pl	CDS	37867	38000	.	+	.	status known
RGIAF0198	reformat.pl	CDS	40516	40750	.	+	.	status known
RGIAF0198	reformat.pl	CDS	41297	41459	.	+	.	status known
RGIAF0198	reformat.pl	CDS	42627	42767	.	+	.	status known
RGIAF0198	reformat.pl	CDS	43802	43924	.	+	.	status known
RGIAF0198	reformat.pl	CDS	44193	44413	.	+	.	status known
RGIAF0198	reformat.pl	CDS	46832	46944	.	+	.	status known
RGIAF0198	reformat.pl	CDS	48507	48629	.	+	.	status known
RGIAF0198	reformat.pl	CDS	49097	49246	.	+	.	status known
RGIAF0198	reformat.pl	CDS	51387	52173	.	+	.	status known
RGIAF0198	reformat.pl	CDS	55948	56115	.	+	.	status known
RGIAF0198	reformat.pl	CDS	59264	59365	.	+	.	status known
RGIAF0198	reformat.pl	CDS	60437	60499	.	+	.	status known
RGIAF0198	reformat.pl	CDS	71444	71644	.	+	.	status known
RGIAF0199	reformat.pl	CDS	1063	1093	.	+	.	status known
RGIAF0199	reformat.pl	CDS	1461	1504	.	+	.	status known
RGIAF0199	reformat.pl	CDS	1798	1933	.	+	.	status known
RGIAF0199	reformat.pl	CDS	2339	2545	.	+	.	status known
RGIAF0199	reformat.pl	CDS	2639	2721	.	+	.	status known
RGIAF0199	reformat.pl	CDS	2846	2937	.	+	.	status known
RGIAF0199	reformat.pl	CDS	3135	3249	.	+	.	status known
RGIAF0199	reformat.pl	CDS	3428	3504	.	+	.	status known
RGIAF0199	reformat.pl	CDS	3625	3727	.	+	.	status known
RGIAF0199	reformat.pl	CDS	4078	4205	.	+	.	status known
RGIAF0199	reformat.pl	CDS	4340	4517	.	+	.	status known
RGIAF0199	reformat.pl	CDS	5992	6172	.	+	.	status known
RGIAF0199	reformat.pl	CDS	6286	6485	.	+	.	status known
RGIAF0200	reformat.pl	intron	1164	2000	.	+	.	status known
RGIAF0200	reformat.pl	CDS	2039	2116	.	+	.	status known
RGIAF0200	reformat.pl	CDS	2368	2470	.	+	.	status known
RGIAF0200	reformat.pl	CDS	2947	3087	.	+	.	status known
RGIAF0200	reformat.pl	CDS	4170	4339	.	+	.	status known
RGIAF0201	reformat.pl	intron	1199	3764	.	+	.	status known
RGIAF0201	reformat.pl	CDS	3785	4456	.	+	.	status known
RGIAF0202	reformat.pl	CDS	1246	1440	.	+	.	status known
RGIAF0202	reformat.pl	CDS	10610	10723	.	+	.	status known
RGIAF0202	reformat.pl	CDS	13182	13316	.	+	.	status known
RGIAF0202	reformat.pl	CDS	13469	13602	.	+	.	status known
RGIAF0202	reformat.pl	CDS	13697	13903	.	+	.	status known
RGIAF0202	reformat.pl	CDS	14149	14189	.	+	.	status known
RGIAF0202	reformat.pl	CDS	14424	14548	.	+	.	status known
RGIAF0202	reformat.pl	CDS	15801	15926	.	+	.	status known
RGIAF0202	reformat.pl	CDS	16348	16445	.	+	.	status known
RGIAF0202	reformat.pl	CDS	17700	17799	.	+	.	status known
RGIAF0202	reformat.pl	CDS	18076	18116	.	+	.	status known
RGIAF0202	reformat.pl	CDS	18815	18854	.	+	.	status known
RGIAF0202	reformat.pl	CDS	19296	19404	.	+	.	status known
RGIAF0202	reformat.pl	CDS	19937	20082	.	+	.	status known
RGIAF0202	reformat.pl	CDS	20288	20416	.	+	.	status known
RGIAF0203	reformat.pl	CDS	1040	1088	.	+	.	status known
RGIAF0203	reformat.pl	CDS	1468	1488	.	+	.	status known
RGIAF0203	reformat.pl	CDS	2658	2915	.	+	.	status known
RGIAF0203	reformat.pl	CDS	5422	5676	.	+	.	status known
RGIAF0203	reformat.pl	CDS	6556	6725	.	+	.	status known
RGIAF0204	reformat.pl	CDS	1045	1093	.	+	.	status known
RGIAF0204	reformat.pl	CDS	4022	4113	.	+	.	status known
RGIAF0204	reformat.pl	CDS	4259	4294	.	+	.	status known
RGIAF0204	reformat.pl	CDS	5203	5223	.	+	.	status known
RGIAF0204	reformat.pl	CDS	5363	5425	.	+	.	status known
RGIAF0205	reformat.pl	CDS	1001	1193	.	+	.	status known
RGIAF0205	reformat.pl	CDS	2850	2960	.	+	.	status known
RGIAF0205	reformat.pl	CDS	3171	3274	.	+	.	status known
RGIAF0205	reformat.pl	CDS	3864	4062	.	+	.	status known
RGIAF0205	reformat.pl	CDS	4354	4424	.	+	.	status known
RGIAF0206	reformat.pl	CDS	1006	1128	.	+	.	status known
RGIAF0206	reformat.pl	CDS	7394	7528	.	+	.	status known
RGIAF0206	reformat.pl	CDS	9940	10050	.	+	.	status known
RGIAF0206	reformat.pl	CDS	11666	11842	.	+	.	status known
RGIAF0206	reformat.pl	CDS	14250	14432	.	+	.	status known
RGIAF0206	reformat.pl	CDS	16777	16942	.	+	.	status known
RGIAF0206	reformat.pl	CDS	18559	18762	.	+	.	status known
RGIAF0206	reformat.pl	CDS	20397	20524	.	+	.	status known
RGIAF0206	reformat.pl	CDS	22488	22641	.	+	.	status known
RGIAF0206	reformat.pl	CDS	25013	25155	.	+	.	status known
RGIAF0207	reformat.pl	CDS	1205	2557	.	+	.	status known
RGIAF0208	reformat.pl	CDS	1254	1358	.	+	.	status known
RGIAF0208	reformat.pl	CDS	3463	3654	.	+	.	status known
RGIAF0208	reformat.pl	CDS	7716	7823	.	+	.	status known
RGIAF0208	reformat.pl	CDS	8195	8611	.	+	.	status known
RGIAF0209	reformat.pl	CDS	1168	1281	.	+	.	status known
RGIAF0209	reformat.pl	CDS	2479	2625	.	+	.	status known
RGIAF0209	reformat.pl	CDS	2858	2983	.	+	.	status known
RGIAF0209	reformat.pl	CDS	3079	3240	.	+	.	status known
RGIAF0213	reformat.pl	intron	1147	1345	.	+	.	status known
RGIAF0213	reformat.pl	CDS	1346	1426	.	+	.	status known
RGIAF0213	reformat.pl	CDS	2109	2163	.	+	.	status known
RGIAF0213	reformat.pl	CDS	3811	3900	.	+	.	status known
RGIAF0213	reformat.pl	CDS	4252	4329	.	+	.	status known
RGIAF0213	reformat.pl	CDS	5293	5363	.	+	.	status known
RGIAF0216	reformat.pl	CDS	1486	1556	.	+	.	status known
RGIAF0216	reformat.pl	CDS	2697	3591	.	+	.	status known
RGIAF0217	reformat.pl	CDS	1048	1128	.	+	.	status known
RGIAF0217	reformat.pl	CDS	6471	6632	.	+	.	status known
RGIAF0217	reformat.pl	CDS	11782	11964	.	+	.	status known
RGIAF0217	reformat.pl	CDS	12262	12417	.	+	.	status known
RGIAF0218	reformat.pl	CDS	1136	1438	.	+	.	status known
RGIAF0218	reformat.pl	CDS	45813	46028	.	+	.	status known
RGIAF0218	reformat.pl	CDS	68785	68835	.	+	.	status known
RGIAF0218	reformat.pl	CDS	70307	70876	.	+	.	status known
RGIAF0219	reformat.pl	intron	1106	20060	.	+	.	status known
RGIAF0219	reformat.pl	intron	20165	22522	.	+	.	status known
RGIAF0219	reformat.pl	CDS	22534	22632	.	+	.	status known
RGIAF0219	reformat.pl	CDS	41820	41948	.	+	.	status known
RGIAF0220	reformat.pl	CDS	1078	1131	.	+	.	status known
RGIAF0220	reformat.pl	CDS	4371	4496	.	+	.	status known
RGIAF0221	reformat.pl	intron	1051	48443	.	+	.	status known
RGIAF0221	reformat.pl	CDS	48479	48559	.	+	.	status known
RGIAF0221	reformat.pl	CDS	49727	49852	.	+	.	status known
RGIAF0222	reformat.pl	intron	1078	1282	.	+	.	status known
RGIAF0222	reformat.pl	CDS	1289	3493	.	+	.	status known
RGIAF0223	reformat.pl	CDS	1824	1833	.	+	.	status known
RGIAF0223	reformat.pl	CDS	2072	2682	.	+	.	status known
RGIAF0224	reformat.pl	CDS	1122	1476	.	+	.	status known
RGIAF0224	reformat.pl	CDS	1985	2244	.	+	.	status known
RGIAF0224	reformat.pl	CDS	2591	2746	.	+	.	status known
RGIAF0225	reformat.pl	CDS	1277	1361	.	+	.	status known
RGIAF0225	reformat.pl	CDS	1575	1835	.	+	.	status known
RGIAF0225	reformat.pl	CDS	2018	2254	.	+	.	status known
RGIAF0225	reformat.pl	CDS	2950	3225	.	+	.	status known
RGIAF0225	reformat.pl	CDS	3374	3478	.	+	.	status known
RGIAF0225	reformat.pl	CDS	4329	4361	.	+	.	status known
RGIAF0225	reformat.pl	CDS	4480	4526	.	+	.	status known
RGIAF0225	reformat.pl	CDS	4649	4718	.	+	.	status known
RGIAF0225	reformat.pl	CDS	4927	4952	.	+	.	status known
RGIAF0228	reformat.pl	intron	1051	1603	.	+	.	status known
RGIAF0228	reformat.pl	CDS	1625	1696	.	+	.	status known
RGIAF0228	reformat.pl	CDS	18732	18846	.	+	.	status known
RGIAF0228	reformat.pl	CDS	23041	23178	.	+	.	status known
RGIAF0228	reformat.pl	CDS	35737	35956	.	+	.	status known
RGIAF0228	reformat.pl	CDS	38088	38188	.	+	.	status known
RGIAF0228	reformat.pl	CDS	39005	39161	.	+	.	status known
RGIAF0228	reformat.pl	CDS	41663	41773	.	+	.	status known
RGIAF0228	reformat.pl	CDS	43287	43458	.	+	.	status known
RGIAF0228	reformat.pl	CDS	45013	45186	.	+	.	status known
RGIAF0228	reformat.pl	CDS	48125	48313	.	+	.	status known
RGIAF0228	reformat.pl	CDS	49083	49234	.	+	.	status known
RGIAF0228	reformat.pl	CDS	50827	50984	.	+	.	status known
RGIAF0228	reformat.pl	CDS	51076	51189	.	+	.	status known
RGIAF0228	reformat.pl	CDS	54476	54727	.	+	.	status known
RGIAF0228	reformat.pl	CDS	57087	57280	.	+	.	status known
RGIAF0228	reformat.pl	CDS	59434	59634	.	+	.	status known
RGIAF0228	reformat.pl	CDS	63793	64021	.	+	.	status known
RGIAF0228	reformat.pl	CDS	64146	64270	.	+	.	status known
RGIAF0228	reformat.pl	CDS	65450	65628	.	+	.	status known
RGIAF0228	reformat.pl	CDS	72293	72477	.	+	.	status known
RGIAF0228	reformat.pl	CDS	73061	73216	.	+	.	status known
RGIAF0228	reformat.pl	CDS	74945	75130	.	+	.	status known
RGIAF0228	reformat.pl	CDS	81917	82087	.	+	.	status known
RGIAF0228	reformat.pl	CDS	82547	82650	.	+	.	status known
RGIAF0228	reformat.pl	CDS	83170	83320	.	+	.	status known
RGIAF0228	reformat.pl	CDS	85344	85558	.	+	.	status known
RGIAF0228	reformat.pl	CDS	85779	85911	.	+	.	status known
RGIAF0228	reformat.pl	CDS	86018	86145	.	+	.	status known
RGIAF0228	reformat.pl	CDS	86234	86429	.	+	.	status known
RGIAF0228	reformat.pl	CDS	87335	87468	.	+	.	status known
RGIAF0228	reformat.pl	CDS	87969	88142	.	+	.	status known
RGIAF0228	reformat.pl	CDS	88217	88353	.	+	.	status known
RGIAF0228	reformat.pl	CDS	88468	88619	.	+	.	status known
RGIAF0228	reformat.pl	CDS	89527	89718	.	+	.	status known
RGIAF0228	reformat.pl	CDS	96512	96699	.	+	.	status known
RGIAF0228	reformat.pl	CDS	97285	97477	.	+	.	status known
RGIAF0228	reformat.pl	CDS	99387	99569	.	+	.	status known
RGIAF0228	reformat.pl	CDS	103191	103372	.	+	.	status known
RGIAF0228	reformat.pl	CDS	103792	103939	.	+	.	status known
RGIAF0228	reformat.pl	CDS	104014	104210	.	+	.	status known
RGIAF0228	reformat.pl	CDS	104525	104755	.	+	.	status known
RGIAF0228	reformat.pl	CDS	105763	105901	.	+	.	status known
RGIAF0228	reformat.pl	CDS	107135	107278	.	+	.	status known
RGIAF0228	reformat.pl	CDS	107608	107750	.	+	.	status known
RGIAF0228	reformat.pl	CDS	108039	108306	.	+	.	status known
RGIAF0228	reformat.pl	CDS	108396	108532	.	+	.	status known
RGIAF0228	reformat.pl	CDS	110122	110220	.	+	.	status known
RGIAF0228	reformat.pl	CDS	114490	114658	.	+	.	status known
RGIAF0228	reformat.pl	CDS	114757	114882	.	+	.	status known
RGIAF0228	reformat.pl	CDS	115663	115771	.	+	.	status known
RGIAF0228	reformat.pl	CDS	115886	116025	.	+	.	status known
RGIAF0228	reformat.pl	CDS	119574	119764	.	+	.	status known
RGIAF0228	reformat.pl	CDS	121134	121239	.	+	.	status known
RGIAF0228	reformat.pl	CDS	121323	121414	.	+	.	status known
RGIAF0228	reformat.pl	CDS	128573	128748	.	+	.	status known
RGIAF0228	reformat.pl	CDS	131817	131928	.	+	.	status known
RGIAF0228	reformat.pl	CDS	133153	133234	.	+	.	status known
RGIAF0228	reformat.pl	CDS	133328	133471	.	+	.	status known
RGIAF0228	reformat.pl	CDS	134690	134780	.	+	.	status known
RGIAF0228	reformat.pl	CDS	135054	135231	.	+	.	status known
RGIAF0228	reformat.pl	CDS	135374	135455	.	+	.	status known
RGIAF0228	reformat.pl	CDS	135541	135712	.	+	.	status known
RGIAF0228	reformat.pl	CDS	136583	136727	.	+	.	status known
RGIAF0228	reformat.pl	CDS	139309	139534	.	+	.	status known
RGIAF0228	reformat.pl	CDS	140552	140723	.	+	.	status known
RGIAF0228	reformat.pl	CDS	141915	142101	.	+	.	status known
RGIAF0228	reformat.pl	CDS	142542	142682	.	+	.	status known
RGIAF0228	reformat.pl	CDS	144958	145149	.	+	.	status known
RGIAF0228	reformat.pl	CDS	147804	147957	.	+	.	status known
RGIAF0228	reformat.pl	CDS	152849	152956	.	+	.	status known
RGIAF0228	reformat.pl	CDS	154524	154655	.	+	.	status known
RGIAF0228	reformat.pl	CDS	155134	155292	.	+	.	status known
RGIAF0228	reformat.pl	CDS	155382	155500	.	+	.	status known
RGIAF0228	reformat.pl	CDS	156060	156185	.	+	.	status known
RGIAF0228	reformat.pl	CDS	156616	156771	.	+	.	status known
RGIAF0228	reformat.pl	CDS	157270	157385	.	+	.	status known
RGIAF0228	reformat.pl	CDS	157476	157674	.	+	.	status known
RGIAF0228	reformat.pl	CDS	158440	158654	.	+	.	status known
RGIAF0228	reformat.pl	CDS	163569	163746	.	+	.	status known
RGIAF0228	reformat.pl	CDS	164190	164351	.	+	.	status known
RGIAF0228	reformat.pl	CDS	166101	166192	.	+	.	status known
RGIAF0228	reformat.pl	CDS	166595	166734	.	+	.	status known
RGIAF0228	reformat.pl	CDS	170453	170640	.	+	.	status known
RGIAF0228	reformat.pl	CDS	171225	171422	.	+	.	status known
RGIAF0228	reformat.pl	CDS	173658	173741	.	+	.	status known
RGIAF0228	reformat.pl	CDS	177267	177408	.	+	.	status known
RGIAF0228	reformat.pl	CDS	177586	177780	.	+	.	status known
RGIAF0228	reformat.pl	CDS	178550	178662	.	+	.	status known
RGIAF0228	reformat.pl	CDS	179177	179367	.	+	.	status known
RGIAF0228	reformat.pl	CDS	180032	180137	.	+	.	status known
RGIAF0228	reformat.pl	CDS	180409	180621	.	+	.	status known
RGIAF0228	reformat.pl	CDS	181608	181880	.	+	.	status known
RGIAF0229	reformat.pl	CDS	1010	1245	.	+	.	status known
RGIAF0229	reformat.pl	CDS	4972	5117	.	+	.	status known
RGIAF0229	reformat.pl	CDS	7961	8026	.	+	.	status known
RGIAF0229	reformat.pl	CDS	9887	9933	.	+	.	status known
RGIAF0229	reformat.pl	CDS	10167	10277	.	+	.	status known
RGIAF0229	reformat.pl	CDS	13570	13671	.	+	.	status known
RGIAF0229	reformat.pl	CDS	15433	15562	.	+	.	status known
RGIAF0229	reformat.pl	CDS	17226	17406	.	+	.	status known
RGIAF0229	reformat.pl	CDS	18071	18157	.	+	.	status known
RGIAF0229	reformat.pl	CDS	19823	19895	.	+	.	status known
RGIAF0229	reformat.pl	CDS	21185	21359	.	+	.	status known
RGIAF0229	reformat.pl	CDS	22093	22183	.	+	.	status known
RGIAF0229	reformat.pl	CDS	22338	22442	.	+	.	status known
RGIAF0229	reformat.pl	CDS	22650	22710	.	+	.	status known
RGIAF0233	reformat.pl	CDS	1001	1604	.	+	.	status known
RGIAF0233	reformat.pl	CDS	2427	2665	.	+	.	status known
RGIAF0234	reformat.pl	CDS	1133	1628	.	+	.	status known
RGIAF0234	reformat.pl	CDS	3395	4152	.	+	.	status known
RGIAF0235	reformat.pl	CDS	1158	1212	.	+	.	status known
RGIAF0235	reformat.pl	CDS	2703	2975	.	+	.	status known
RGIAF0235	reformat.pl	CDS	4679	4996	.	+	.	status known
RGIAF0235	reformat.pl	CDS	5648	5835	.	+	.	status known
RGIAF0239	reformat.pl	CDS	1001	1561	.	+	.	status known
RGIAF0242	reformat.pl	CDS	1028	1192	.	+	.	status known
RGIAF0242	reformat.pl	CDS	1289	1330	.	+	.	status known
RGIAF0242	reformat.pl	CDS	2324	2419	.	+	.	status known
RGIAF0242	reformat.pl	CDS	2555	2596	.	+	.	status known
RGIAF0242	reformat.pl	CDS	2719	2874	.	+	.	status known
RGIAF0243	reformat.pl	CDS	1172	1442	.	+	.	status known
RGIAF0243	reformat.pl	CDS	3258	4087	.	+	.	status known
RGIAF0245	reformat.pl	CDS	1001	1276	.	+	.	status known
RGIAF0245	reformat.pl	CDS	4204	5239	.	+	.	status known
RGIAF0245	reformat.pl	CDS	5516	5588	.	+	.	status known
RGIAF0245	reformat.pl	CDS	5816	5873	.	+	.	status known
RGIAF0246	reformat.pl	CDS	1085	1336	.	+	.	status known
RGIAF0246	reformat.pl	CDS	2484	2889	.	+	.	status known
RGIAF0246	reformat.pl	CDS	3170	3883	.	+	.	status known
RGIAF0246	reformat.pl	CDS	4499	4551	.	+	.	status known
RGIAF0246	reformat.pl	intron	4575	5176	.	+	.	status known
RGIAF0247	reformat.pl	CDS	1099	1182	.	+	.	status known
RGIAF0247	reformat.pl	CDS	2361	2435	.	+	.	status known
RGIAF0247	reformat.pl	CDS	3857	3889	.	+	.	status known
RGIAF0247	reformat.pl	CDS	5344	5513	.	+	.	status known
RGIAF0247	reformat.pl	CDS	8150	8254	.	+	.	status known
RGIAF0247	reformat.pl	CDS	12035	12197	.	+	.	status known
RGIAF0247	reformat.pl	CDS	14218	14325	.	+	.	status known
RGIAF0247	reformat.pl	CDS	14932	15060	.	+	.	status known
RGIAF0247	reformat.pl	CDS	16319	16435	.	+	.	status known
RGIAF0247	reformat.pl	CDS	21101	21269	.	+	.	status known
RGIAF0247	reformat.pl	CDS	22058	22183	.	+	.	status known
RGIAF0247	reformat.pl	CDS	24830	25011	.	+	.	status known
RGIAF0247	reformat.pl	CDS	25859	26044	.	+	.	status known
RGIAF0247	reformat.pl	CDS	26383	26522	.	+	.	status known
RGIAF0247	reformat.pl	CDS	28710	28879	.	+	.	status known
RGIAF0247	reformat.pl	CDS	29452	29589	.	+	.	status known
RGIAF0247	reformat.pl	CDS	33097	33210	.	+	.	status known
RGIAF0247	reformat.pl	CDS	33564	33762	.	+	.	status known
RGIAF0247	reformat.pl	CDS	34415	34587	.	+	.	status known
RGIAF0247	reformat.pl	CDS	35102	35213	.	+	.	status known
RGIAF0247	reformat.pl	CDS	36763	36910	.	+	.	status known
RGIAF0248	reformat.pl	CDS	1001	1187	.	+	.	status known
RGIAF0248	reformat.pl	CDS	1514	1615	.	+	.	status known
RGIAF0248	reformat.pl	CDS	2589	2764	.	+	.	status known
RGIAF0248	reformat.pl	CDS	4511	4611	.	+	.	status known
RGIAF0248	reformat.pl	CDS	4935	5052	.	+	.	status known
RGIAF0249	reformat.pl	CDS	1188	1292	.	+	.	status known
RGIAF0249	reformat.pl	CDS	1666	1747	.	+	.	status known
RGIAF0249	reformat.pl	CDS	1918	2008	.	+	.	status known
RGIAF0249	reformat.pl	CDS	2241	2339	.	+	.	status known
RGIAF0249	reformat.pl	CDS	2626	2729	.	+	.	status known
RGIAF0249	reformat.pl	CDS	2936	3085	.	+	.	status known
RGIAF0249	reformat.pl	CDS	3368	3520	.	+	.	status known
RGIAF0249	reformat.pl	CDS	3655	3834	.	+	.	status known
RGIAF0249	reformat.pl	CDS	7349	7425	.	+	.	status known
RGIAF0249	reformat.pl	CDS	7503	7656	.	+	.	status known
RGIAF0249	reformat.pl	CDS	7737	7868	.	+	.	status known
RGIAF0249	reformat.pl	CDS	10373	10575	.	+	.	status known
RGIAF0250	reformat.pl	CDS	1005	1109	.	+	.	status known
RGIAF0250	reformat.pl	CDS	1472	1593	.	+	.	status known
RGIAF0250	reformat.pl	CDS	1769	1839	.	+	.	status known
RGIAF0250	reformat.pl	CDS	2066	2176	.	+	.	status known
RGIAF0250	reformat.pl	CDS	2941	3042	.	+	.	status known
RGIAF0250	reformat.pl	CDS	3218	3244	.	+	.	status known
RGIAF0250	reformat.pl	CDS	3390	3415	.	+	.	status known
RGIAF0251	reformat.pl	CDS	1016	1108	.	+	.	status known
RGIAF0251	reformat.pl	CDS	1551	1681	.	+	.	status known
RGIAF0251	reformat.pl	CDS	1917	1987	.	+	.	status known
RGIAF0251	reformat.pl	CDS	2827	2937	.	+	.	status known
RGIAF0251	reformat.pl	CDS	3617	3718	.	+	.	status known
RGIAF0251	reformat.pl	CDS	3920	3946	.	+	.	status known
RGIAF0251	reformat.pl	CDS	4386	4408	.	+	.	status known
RGIAF0252	reformat.pl	intron	1568	4256	.	+	.	status known
RGIAF0252	reformat.pl	CDS	4340	4359	.	+	.	status known
RGIAF0252	reformat.pl	CDS	4471	4515	.	+	.	status known
RGIAF0252	reformat.pl	CDS	4623	4698	.	+	.	status known
RGIAF0252	reformat.pl	CDS	4785	4887	.	+	.	status known
RGIAF0252	reformat.pl	CDS	5029	5201	.	+	.	status known
RGIAF0252	reformat.pl	CDS	5676	5798	.	+	.	status known
RGIAF0252	reformat.pl	CDS	5928	6011	.	+	.	status known
RGIAF0252	reformat.pl	CDS	6110	6233	.	+	.	status known
RGIAF0252	reformat.pl	CDS	6442	6590	.	+	.	status known
RGIAF0252	reformat.pl	CDS	7281	7511	.	+	.	status known
RGIAF0254	reformat.pl	intron	1182	31938	.	+	.	status known
RGIAF0254	reformat.pl	CDS	32294	34417	.	+	.	status known
RGIAF0255	reformat.pl	CDS	1008	1059	.	+	.	status known
RGIAF0255	reformat.pl	CDS	1781	1879	.	+	.	status known
RGIAF0255	reformat.pl	CDS	2042	2274	.	+	.	status known
RGIAF0256	reformat.pl	CDS	1043	1130	.	+	.	status known
RGIAF0256	reformat.pl	CDS	2078	2136	.	+	.	status known
RGIAF0256	reformat.pl	CDS	4253	4363	.	+	.	status known
RGIAF0256	reformat.pl	CDS	6102	6184	.	+	.	status known
RGIAF0256	reformat.pl	CDS	8362	8461	.	+	.	status known
RGIAF0257	reformat.pl	CDS	1091	1187	.	+	.	status known
RGIAF0257	reformat.pl	CDS	1813	1963	.	+	.	status known
RGIAF0257	reformat.pl	CDS	2964	3099	.	+	.	status known
RGIAF0257	reformat.pl	CDS	3282	3536	.	+	.	status known
RGIAF0257	reformat.pl	CDS	3865	4008	.	+	.	status known
RGIAF0258	reformat.pl	CDS	1022	1039	.	+	.	status known
RGIAF0258	reformat.pl	CDS	1927	2041	.	+	.	status known
RGIAF0258	reformat.pl	CDS	5672	6048	.	+	.	status known
RGIAF0258	reformat.pl	CDS	7058	7216	.	+	.	status known
RGIAF0260	reformat.pl	CDS	1219	1737	.	+	.	status known
RGIAF0260	reformat.pl	CDS	2642	2728	.	+	.	status known
RGIAF0261	reformat.pl	intron	1101	1362	.	+	.	status known
RGIAF0261	reformat.pl	CDS	1376	1608	.	+	.	status known
RGIAF0261	reformat.pl	CDS	3204	3442	.	+	.	status known
RGIAF0261	reformat.pl	CDS	4223	4333	.	+	.	status known
RGIAF0261	reformat.pl	CDS	7852	8045	.	+	.	status known
RGIAF0261	reformat.pl	CDS	11151	11401	.	+	.	status known
RGIAF0261	reformat.pl	CDS	11644	11778	.	+	.	status known
RGIAF0261	reformat.pl	CDS	11878	12058	.	+	.	status known
RGIAF0261	reformat.pl	CDS	12293	12475	.	+	.	status known
RGIAF0261	reformat.pl	CDS	13359	13460	.	+	.	status known
RGIAF0261	reformat.pl	CDS	14764	14883	.	+	.	status known
RGIAF0261	reformat.pl	CDS	15152	15367	.	+	.	status known
RGIAF0264	reformat.pl	CDS	1080	2126	.	+	.	status known
RGIAF0264	reformat.pl	CDS	3091	3215	.	+	.	status known
RGIAF0264	reformat.pl	CDS	3604	3923	.	+	.	status known
RGIAF0264	reformat.pl	CDS	4425	4564	.	+	.	status known
RGIAF0266	reformat.pl	CDS	1546	2473	.	+	.	status known
RGIAF0266	reformat.pl	CDS	2545	2733	.	+	.	status known
RGIAF0266	reformat.pl	CDS	2817	2966	.	+	.	status known
RGIAF0266	reformat.pl	CDS	3089	3139	.	+	.	status known
RGIAF0266	reformat.pl	CDS	3250	3324	.	+	.	status known
RGIAF0266	reformat.pl	CDS	3585	3934	.	+	.	status known
RGIAF0267	reformat.pl	CDS	1097	1157	.	+	.	status known
RGIAF0267	reformat.pl	CDS	3865	4239	.	+	.	status known
RGIAF0267	reformat.pl	CDS	4963	5070	.	+	.	status known
RGIAF0267	reformat.pl	CDS	6791	6913	.	+	.	status known
RGIAF0267	reformat.pl	CDS	11765	11887	.	+	.	status known
RGIAF0267	reformat.pl	CDS	13129	13289	.	+	.	status known
RGIAF0267	reformat.pl	CDS	14421	14836	.	+	.	status known
RGIAF0267	reformat.pl	CDS	17304	17403	.	+	.	status known
RGIAF0267	reformat.pl	CDS	18668	18841	.	+	.	status known
RGIAF0268	reformat.pl	CDS	1045	1184	.	+	.	status known
RGIAF0268	reformat.pl	CDS	1722	1872	.	+	.	status known
RGIAF0268	reformat.pl	CDS	3957	4028	.	+	.	status known
RGIAF0268	reformat.pl	CDS	6439	6514	.	+	.	status known
RGIAF0268	reformat.pl	CDS	6707	6800	.	+	.	status known
RGIAF0268	reformat.pl	CDS	6874	6954	.	+	.	status known
RGIAF0268	reformat.pl	CDS	7034	7175	.	+	.	status known
RGIAF0268	reformat.pl	CDS	7262	7371	.	+	.	status known
RGIAF0268	reformat.pl	CDS	9359	9452	.	+	.	status known
RGIAF0268	reformat.pl	CDS	9534	9599	.	+	.	status known
RGIAF0268	reformat.pl	CDS	9740	9817	.	+	.	status known
RGIAF0268	reformat.pl	CDS	9931	9966	.	+	.	status known
RGIAF0269	reformat.pl	intron	1105	14681	.	+	.	status known
RGIAF0269	reformat.pl	CDS	14709	14784	.	+	.	status known
RGIAF0269	reformat.pl	CDS	16924	17020	.	+	.	status known
RGIAF0269	reformat.pl	CDS	20312	20463	.	+	.	status known
RGIAF0269	reformat.pl	CDS	21285	21422	.	+	.	status known
RGIAF0269	reformat.pl	CDS	25809	26048	.	+	.	status known
RGIAF0269	reformat.pl	CDS	28032	28228	.	+	.	status known
RGIAF0269	reformat.pl	CDS	29711	29887	.	+	.	status known
RGIAF0269	reformat.pl	CDS	31968	32038	.	+	.	status known
RGIAF0269	reformat.pl	CDS	39489	39588	.	+	.	status known
RGIAF0269	reformat.pl	CDS	42917	42970	.	+	.	status known
RGIAF0269	reformat.pl	CDS	44917	44982	.	+	.	status known
RGIAF0269	reformat.pl	CDS	46869	46937	.	+	.	status known
RGIAF0269	reformat.pl	CDS	47215	47311	.	+	.	status known
RGIAF0269	reformat.pl	CDS	48632	48702	.	+	.	status known
RGIAF0270	reformat.pl	CDS	1358	1482	.	+	.	status known
RGIAF0270	reformat.pl	CDS	1886	2031	.	+	.	status known
RGIAF0270	reformat.pl	CDS	2799	2914	.	+	.	status known
RGIAF0270	reformat.pl	CDS	4117	4318	.	+	.	status known
RGIAF0270	reformat.pl	CDS	7653	7701	.	+	.	status known
RGIAF0270	reformat.pl	CDS	11594	11733	.	+	.	status known
RGIAF0270	reformat.pl	CDS	13599	13677	.	+	.	status known
RGIAF0270	reformat.pl	CDS	16348	16454	.	+	.	status known
RGIAF0270	reformat.pl	CDS	16685	16841	.	+	.	status known
RGIAF0270	reformat.pl	CDS	19372	19477	.	+	.	status known
RGIAF0270	reformat.pl	CDS	20390	20518	.	+	.	status known
RGIAF0270	reformat.pl	CDS	21051	21180	.	+	.	status known
RGIAF0270	reformat.pl	CDS	26603	26738	.	+	.	status known
RGIAF0270	reformat.pl	CDS	27257	27372	.	+	.	status known
RGIAF0270	reformat.pl	CDS	27524	27691	.	+	.	status known
RGIAF0270	reformat.pl	CDS	31821	32048	.	+	.	status known
RGIAF0270	reformat.pl	CDS	32658	33349	.	+	.	status known
RGIAF0270	reformat.pl	CDS	35092	35188	.	+	.	status known
RGIAF0270	reformat.pl	CDS	36157	36340	.	+	.	status known
RGIAF0270	reformat.pl	CDS	37212	37362	.	+	.	status known
RGIAF0270	reformat.pl	CDS	39631	39714	.	+	.	status known
RGIAF0271	reformat.pl	CDS	1028	1210	.	+	.	status known
RGIAF0275	reformat.pl	CDS	1080	1116	.	+	.	status known
RGIAF0275	reformat.pl	CDS	3907	4051	.	+	.	status known
RGIAF0275	reformat.pl	CDS	4615	4721	.	+	.	status known
RGIAF0275	reformat.pl	CDS	5514	5659	.	+	.	status known
RGIAF0277	reformat.pl	intron	1116	8612	.	+	.	status known
RGIAF0277	reformat.pl	intron	8688	10970	.	+	.	status known
RGIAF0277	reformat.pl	intron	11132	11693	.	+	.	status known
RGIAF0277	reformat.pl	CDS	11760	11786	.	+	.	status known
RGIAF0277	reformat.pl	CDS	11887	11961	.	+	.	status known
RGIAF0277	reformat.pl	CDS	12047	12189	.	+	.	status known
RGIAF0277	reformat.pl	CDS	12607	12790	.	+	.	status known
RGIAF0277	reformat.pl	CDS	14206	14320	.	+	.	status known
RGIAF0277	reformat.pl	CDS	14398	14525	.	+	.	status known
RGIAF0277	reformat.pl	CDS	16095	16295	.	+	.	status known
RGIAF0277	reformat.pl	CDS	17947	18086	.	+	.	status known
RGIAF0277	reformat.pl	CDS	19605	19770	.	+	.	status known
RGIAF0277	reformat.pl	CDS	20742	20841	.	+	.	status known
RGIAF0277	reformat.pl	CDS	20931	21118	.	+	.	status known
RGIAF0278	reformat.pl	CDS	1069	1099	.	+	.	status known
RGIAF0278	reformat.pl	CDS	3242	3414	.	+	.	status known
RGIAF0278	reformat.pl	CDS	4631	4669	.	+	.	status known
RGIAF0278	reformat.pl	CDS	5589	5696	.	+	.	status known
RGIAF0278	reformat.pl	CDS	7505	7684	.	+	.	status known
RGIAF0278	reformat.pl	CDS	8343	8546	.	+	.	status known
RGIAF0280	reformat.pl	CDS	1051	1084	.	+	.	status known
RGIAF0280	reformat.pl	CDS	3256	3431	.	+	.	status known
RGIAF0280	reformat.pl	CDS	4965	5069	.	+	.	status known
RGIAF0280	reformat.pl	CDS	6147	6326	.	+	.	status known
RGIAF0280	reformat.pl	CDS	8018	8206	.	+	.	status known
RGIAF0282	reformat.pl	CDS	1056	1122	.	+	.	status known
RGIAF0282	reformat.pl	CDS	3003	3260	.	+	.	status known
RGIAF0282	reformat.pl	CDS	3898	4185	.	+	.	status known
RGIAF0282	reformat.pl	CDS	4427	4542	.	+	.	status known
RGIAF0287	reformat.pl	CDS	1005	1072	.	+	.	status known
RGIAF0287	reformat.pl	CDS	5794	5849	.	+	.	status known
RGIAF0287	reformat.pl	CDS	14235	14296	.	+	.	status known
RGIAF0287	reformat.pl	CDS	18860	18932	.	+	.	status known
RGIAF0287	reformat.pl	CDS	20310	20428	.	+	.	status known
RGIAF0287	reformat.pl	CDS	20679	20745	.	+	.	status known
RGIAF0287	reformat.pl	CDS	24220	24395	.	+	.	status known
RGIAF0288	reformat.pl	intron	1083	3558	.	+	.	status known
RGIAF0288	reformat.pl	CDS	3571	3771	.	+	.	status known
RGIAF0288	reformat.pl	CDS	7660	7843	.	+	.	status known
RGIAF0288	reformat.pl	CDS	9189	9457	.	+	.	status known
RGIAF0289	reformat.pl	CDS	1129	1200	.	+	.	status known
RGIAF0289	reformat.pl	CDS	6133	6200	.	+	.	status known
RGIAF0289	reformat.pl	CDS	7461	7572	.	+	.	status known
RGIAF0289	reformat.pl	CDS	8722	8874	.	+	.	status known
RGIAF0289	reformat.pl	CDS	9368	9598	.	+	.	status known
RGIAF0289	reformat.pl	CDS	9958	10103	.	+	.	status known
RGIAF0289	reformat.pl	CDS	11741	11933	.	+	.	status known
RGIAF0289	reformat.pl	CDS	14668	14755	.	+	.	status known
RGIAF0289	reformat.pl	CDS	15986	16195	.	+	.	status known
RGIAF0289	reformat.pl	CDS	17969	18150	.	+	.	status known
RGIAF0289	reformat.pl	CDS	18233	18408	.	+	.	status known
RGIAF0289	reformat.pl	CDS	18555	18678	.	+	.	status known
RGIAF0289	reformat.pl	CDS	19215	19376	.	+	.	status known
RGIAF0289	reformat.pl	CDS	19594	19731	.	+	.	status known
RGIAF0289	reformat.pl	CDS	19813	19959	.	+	.	status known
RGIAF0289	reformat.pl	CDS	21265	21444	.	+	.	status known
RGIAF0289	reformat.pl	CDS	21540	21623	.	+	.	status known
RGIAF0289	reformat.pl	CDS	24777	24912	.	+	.	status known
RGIAF0289	reformat.pl	CDS	29394	29488	.	+	.	status known
RGIAF0289	reformat.pl	CDS	30307	34969	.	+	.	status known
RGIAF0289	reformat.pl	CDS	37261	37431	.	+	.	status known
RGIAF0289	reformat.pl	CDS	38129	38215	.	+	.	status known
RGIAF0289	reformat.pl	CDS	38674	38852	.	+	.	status known
RGIAF0289	reformat.pl	CDS	39912	40113	.	+	.	status known
RGIAF0289	reformat.pl	CDS	42886	42987	.	+	.	status known
RGIAF0289	reformat.pl	CDS	44923	45068	.	+	.	status known
RGIAF0289	reformat.pl	CDS	46724	46997	.	+	.	status known
RGIAF0289	reformat.pl	CDS	47115	47449	.	+	.	status known
RGIAF0289	reformat.pl	CDS	47976	48281	.	+	.	status known
RGIAF0290	reformat.pl	CDS	1042	1169	.	+	.	status known
RGIAF0290	reformat.pl	CDS	3378	3493	.	+	.	status known
RGIAF0290	reformat.pl	CDS	4416	4577	.	+	.	status known
RGIAF0290	reformat.pl	CDS	6938	7037	.	+	.	status known
RGIAF0290	reformat.pl	CDS	8625	8679	.	+	.	status known
RGIAF0290	reformat.pl	CDS	8986	9070	.	+	.	status known
RGIAF0290	reformat.pl	CDS	9524	9648	.	+	.	status known
RGIAF0290	reformat.pl	CDS	10346	10432	.	+	.	status known
RGIAF0291	reformat.pl	intron	1106	23198	.	+	.	status known
RGIAF0291	reformat.pl	CDS	23201	23287	.	+	.	status known
RGIAF0291	reformat.pl	CDS	24792	24952	.	+	.	status known
RGIAF0291	reformat.pl	CDS	25469	25684	.	+	.	status known
RGIAF0291	reformat.pl	CDS	28480	28752	.	+	.	status known
RGIAF0291	reformat.pl	CDS	30015	30186	.	+	.	status known
RGIAF0291	reformat.pl	CDS	30407	30508	.	+	.	status known
RGIAF0292	reformat.pl	intron	1282	1419	.	+	.	status known
RGIAF0292	reformat.pl	intron	1536	24005	.	+	.	status known
RGIAF0292	reformat.pl	CDS	24024	24082	.	+	.	status known
RGIAF0292	reformat.pl	CDS	30378	30389	.	+	.	status known
RGIAF0292	reformat.pl	CDS	37075	37221	.	+	.	status known
RGIAF0292	reformat.pl	CDS	46566	46695	.	+	.	status known
RGIAF0292	reformat.pl	CDS	48034	48120	.	+	.	status known
RGIAF0292	reformat.pl	CDS	49128	49293	.	+	.	status known
RGIAF0292	reformat.pl	CDS	50986	51024	.	+	.	status known
RGIAF0292	reformat.pl	CDS	51108	51260	.	+	.	status known
RGIAF0292	reformat.pl	CDS	54536	54622	.	+	.	status known
RGIAF0292	reformat.pl	CDS	55075	55134	.	+	.	status known
RGIAF0292	reformat.pl	CDS	55923	56114	.	+	.	status known
RGIAF0292	reformat.pl	CDS	58378	58457	.	+	.	status known
RGIAF0292	reformat.pl	CDS	60133	60207	.	+	.	status known
RGIAF0292	reformat.pl	CDS	61671	61780	.	+	.	status known
RGIAF0292	reformat.pl	CDS	62545	62671	.	+	.	status known
RGIAF0292	reformat.pl	CDS	63411	63467	.	+	.	status known
RGIAF0292	reformat.pl	CDS	64013	64167	.	+	.	status known
RGIAF0292	reformat.pl	CDS	65050	65131	.	+	.	status known
RGIAF0292	reformat.pl	CDS	67405	67501	.	+	.	status known
RGIAF0292	reformat.pl	CDS	68221	68351	.	+	.	status known
RGIAF0293	reformat.pl	CDS	1033	1044	.	+	.	status known
RGIAF0293	reformat.pl	CDS	3922	3976	.	+	.	status known
RGIAF0293	reformat.pl	CDS	5332	5387	.	+	.	status known
RGIAF0293	reformat.pl	CDS	5701	5842	.	+	.	status known
RGIAF0293	reformat.pl	CDS	6514	6643	.	+	.	status known
RGIAF0293	reformat.pl	CDS	6751	6817	.	+	.	status known
RGIAF0293	reformat.pl	CDS	10047	10153	.	+	.	status known
RGIAF0293	reformat.pl	CDS	10253	10346	.	+	.	status known
RGIAF0293	reformat.pl	CDS	10492	10615	.	+	.	status known
RGIAF0293	reformat.pl	CDS	10920	11014	.	+	.	status known
RGIAF0293	reformat.pl	CDS	11100	11218	.	+	.	status known
RGIAF0293	reformat.pl	CDS	12490	12609	.	+	.	status known
RGIAF0293	reformat.pl	CDS	12783	12912	.	+	.	status known
RGIAF0293	reformat.pl	CDS	13091	13205	.	+	.	status known
RGIAF0293	reformat.pl	CDS	13292	13317	.	+	.	status known
RGIAF0294	reformat.pl	intron	1100	8014	.	+	.	status known
RGIAF0294	reformat.pl	CDS	8023	8169	.	+	.	status known
RGIAF0294	reformat.pl	CDS	15597	15681	.	+	.	status known
RGIAF0294	reformat.pl	CDS	23768	23892	.	+	.	status known
RGIAF0294	reformat.pl	CDS	24888	24993	.	+	.	status known
RGIAF0294	reformat.pl	CDS	25301	26037	.	+	.	status known
RGIAF0294	reformat.pl	CDS	31494	31579	.	+	.	status known
RGIAF0294	reformat.pl	CDS	40811	40887	.	+	.	status known
RGIAF0294	reformat.pl	CDS	45075	45178	.	+	.	status known
RGIAF0294	reformat.pl	CDS	50291	50444	.	+	.	status known
RGIAF0294	reformat.pl	CDS	61849	61927	.	+	.	status known
RGIAF0294	reformat.pl	CDS	67408	67585	.	+	.	status known
RGIAF0294	reformat.pl	CDS	71458	71521	.	+	.	status known
RGIAF0294	reformat.pl	CDS	73016	73058	.	+	.	status known
RGIAF0294	reformat.pl	CDS	73756	73954	.	+	.	status known
RGIAF0295	reformat.pl	CDS	1112	1683	.	+	.	status known
RGIAF0295	reformat.pl	CDS	2683	2851	.	+	.	status known
RGIAF0297	reformat.pl	CDS	1183	1232	.	+	.	status known
RGIAF0297	reformat.pl	CDS	5136	6222	.	+	.	status known
RGIAF0299	reformat.pl	intron	1198	4068	.	+	.	status known
RGIAF0299	reformat.pl	intron	4155	13060	.	+	.	status known
RGIAF0299	reformat.pl	CDS	13063	13692	.	+	.	status known
RGIAF0300	reformat.pl	intron	1067	3167	.	+	.	status known
RGIAF0300	reformat.pl	CDS	3181	3234	.	+	.	status known
RGIAF0300	reformat.pl	CDS	6481	6870	.	+	.	status known
RGIAF0301	reformat.pl	CDS	1037	1044	.	+	.	status known
RGIAF0301	reformat.pl	CDS	1339	1381	.	+	.	status known
RGIAF0301	reformat.pl	CDS	3145	3253	.	+	.	status known
RGIAF0301	reformat.pl	CDS	6058	6147	.	+	.	status known
RGIAF0301	reformat.pl	CDS	8828	8932	.	+	.	status known
RGIAF0301	reformat.pl	CDS	12513	12637	.	+	.	status known
RGIAF0302	reformat.pl	intron	1043	1689	.	+	.	status known
RGIAF0302	reformat.pl	CDS	1710	1940	.	+	.	status known
RGIAF0303	reformat.pl	intron	1041	1928	.	+	.	status known
RGIAF0303	reformat.pl	CDS	1948	2274	.	+	.	status known
RGIAF0304	reformat.pl	CDS	1001	1717	.	+	.	status known
RGIAF0305	reformat.pl	CDS	1060	1185	.	+	.	status known
RGIAF0305	reformat.pl	CDS	20106	20300	.	+	.	status known
RGIAF0305	reformat.pl	CDS	32529	32683	.	+	.	status known
RGIAF0305	reformat.pl	CDS	33557	33705	.	+	.	status known
RGIAF0305	reformat.pl	CDS	38846	38970	.	+	.	status known
RGIAF0305	reformat.pl	CDS	42430	42523	.	+	.	status known
RGIAF0305	reformat.pl	CDS	46482	46587	.	+	.	status known
RGIAF0305	reformat.pl	CDS	47475	47694	.	+	.	status known
RGIAF0305	reformat.pl	CDS	53073	53199	.	+	.	status known
RGIAF0305	reformat.pl	CDS	75045	75180	.	+	.	status known
RGIAF0305	reformat.pl	CDS	76404	76533	.	+	.	status known
RGIAF0305	reformat.pl	CDS	79211	79330	.	+	.	status known
RGIAF0306	reformat.pl	CDS	1200	1350	.	+	.	status known
RGIAF0306	reformat.pl	CDS	3194	3336	.	+	.	status known
RGIAF0306	reformat.pl	CDS	5519	5730	.	+	.	status known
RGIAF0306	reformat.pl	CDS	10534	10918	.	+	.	status known
RGIAF0307	reformat.pl	CDS	1001	1354	.	+	.	status known
RGIAF0308	reformat.pl	CDS	1037	1146	.	+	.	status known
RGIAF0308	reformat.pl	CDS	1342	1735	.	+	.	status known
RGIAF0309	reformat.pl	intron	1244	5352	.	+	.	status known
RGIAF0309	reformat.pl	CDS	5371	6618	.	+	.	status known
RGIAF0311	reformat.pl	intron	1058	2769	.	+	.	status known
RGIAF0311	reformat.pl	CDS	2837	2933	.	+	.	status known
RGIAF0311	reformat.pl	CDS	3074	3227	.	+	.	status known
RGIAF0311	reformat.pl	CDS	3316	3430	.	+	.	status known
RGIAF0311	reformat.pl	CDS	3526	3588	.	+	.	status known
RGIAF0311	reformat.pl	CDS	4211	4312	.	+	.	status known
RGIAF0311	reformat.pl	CDS	4520	4675	.	+	.	status known
RGIAF0311	reformat.pl	CDS	5246	5379	.	+	.	status known
RGIAF0311	reformat.pl	CDS	5567	5654	.	+	.	status known
RGIAF0311	reformat.pl	CDS	6131	6307	.	+	.	status known
RGIAF0311	reformat.pl	CDS	7006	7223	.	+	.	status known
RGIAF0311	reformat.pl	CDS	7374	7477	.	+	.	status known
RGIAF0311	reformat.pl	CDS	7596	7765	.	+	.	status known
RGIAF0311	reformat.pl	CDS	9022	9147	.	+	.	status known
RGIAF0311	reformat.pl	CDS	9245	9396	.	+	.	status known
RGIAF0311	reformat.pl	CDS	10089	10186	.	+	.	status known
RGIAF0311	reformat.pl	CDS	10276	10393	.	+	.	status known
RGIAF0311	reformat.pl	CDS	10512	10713	.	+	.	status known
RGIAF0311	reformat.pl	CDS	11298	11443	.	+	.	status known
RGIAF0311	reformat.pl	CDS	12283	12368	.	+	.	status known
RGIAF0311	reformat.pl	CDS	12457	12577	.	+	.	status known
RGIAF0311	reformat.pl	CDS	12664	12746	.	+	.	status known
RGIAF0311	reformat.pl	CDS	12904	13046	.	+	.	status known
RGIAF0311	reformat.pl	CDS	13221	13398	.	+	.	status known
RGIAF0311	reformat.pl	CDS	13482	13550	.	+	.	status known
RGIAF0311	reformat.pl	CDS	13630	13748	.	+	.	status known
RGIAF0311	reformat.pl	CDS	14606	14819	.	+	.	status known
RGIAF0311	reformat.pl	CDS	14929	15024	.	+	.	status known
RGIAF0311	reformat.pl	CDS	15128	15192	.	+	.	status known
RGIAF0312	reformat.pl	CDS	1021	3441	.	+	.	status known
RGIAF0313	reformat.pl	intron	1094	42192	.	+	.	status known
RGIAF0313	reformat.pl	CDS	42195	43016	.	+	.	status known
RGIAF0313	reformat.pl	CDS	82023	82165	.	+	.	status known
RGIAF0313	reformat.pl	CDS	83429	83505	.	+	.	status known
RGIAF0313	reformat.pl	CDS	85850	86069	.	+	.	status known
RGIAF0313	reformat.pl	CDS	90075	90438	.	+	.	status known
RGIAF0314	reformat.pl	intron	1108	1290	.	+	.	status known
RGIAF0314	reformat.pl	CDS	1316	1349	.	+	.	status known
RGIAF0314	reformat.pl	CDS	2324	2392	.	+	.	status known
RGIAF0314	reformat.pl	CDS	3241	3290	.	+	.	status known
RGIAF0314	reformat.pl	CDS	7184	7336	.	+	.	status known
RGIAF0314	reformat.pl	CDS	7431	7483	.	+	.	status known
RGIAF0314	reformat.pl	CDS	7831	8058	.	+	.	status known
RGIAF0314	reformat.pl	CDS	9859	10009	.	+	.	status known
RGIAF0314	reformat.pl	CDS	13322	13379	.	+	.	status known
RGIAF0314	reformat.pl	CDS	14586	14677	.	+	.	status known
RGIAF0315	reformat.pl	CDS	1193	1252	.	+	.	status known
RGIAF0315	reformat.pl	CDS	1788	1830	.	+	.	status known
RGIAF0315	reformat.pl	CDS	2118	2314	.	+	.	status known
RGIAF0315	reformat.pl	CDS	2510	2583	.	+	.	status known
RGIAF0315	reformat.pl	CDS	2764	2799	.	+	.	status known
RGIAF0315	reformat.pl	CDS	3008	3221	.	+	.	status known
RGIAF0315	reformat.pl	intron	3244	5736	.	+	.	status known
RGIAF0316	reformat.pl	intron	1044	27224	.	+	.	status known
RGIAF0316	reformat.pl	CDS	27230	27389	.	+	.	status known
RGIAF0316	reformat.pl	CDS	33522	33577	.	+	.	status known
RGIAF0316	reformat.pl	CDS	41620	41689	.	+	.	status known
RGIAF0316	reformat.pl	CDS	42445	42532	.	+	.	status known
RGIAF0316	reformat.pl	CDS	46487	46595	.	+	.	status known
RGIAF0316	reformat.pl	CDS	46706	46798	.	+	.	status known
RGIAF0316	reformat.pl	CDS	48528	48660	.	+	.	status known
RGIAF0316	reformat.pl	CDS	49261	49381	.	+	.	status known
RGIAF0316	reformat.pl	CDS	50303	50361	.	+	.	status known
RGIAF0316	reformat.pl	CDS	53315	53493	.	+	.	status known
RGIAF0316	reformat.pl	CDS	61210	61300	.	+	.	status known
RGIAF0316	reformat.pl	CDS	62255	62326	.	+	.	status known
RGIAF0316	reformat.pl	CDS	64304	64363	.	+	.	status known
RGIAF0316	reformat.pl	CDS	65692	65723	.	+	.	status known
RGIAF0317	reformat.pl	intron	1039	5649	.	+	.	status known
RGIAF0317	reformat.pl	CDS	5712	5822	.	+	.	status known
RGIAF0317	reformat.pl	CDS	11290	11503	.	+	.	status known
RGIAF0317	reformat.pl	CDS	13047	13155	.	+	.	status known
RGIAF0317	reformat.pl	CDS	18413	18532	.	+	.	status known
RGIAF0317	reformat.pl	CDS	18902	19084	.	+	.	status known
RGIAF0317	reformat.pl	CDS	26421	26521	.	+	.	status known
RGIAF0317	reformat.pl	CDS	27899	28185	.	+	.	status known
RGIAF0317	reformat.pl	CDS	31255	31395	.	+	.	status known
RGIAF0317	reformat.pl	CDS	32772	32929	.	+	.	status known
RGIAF0317	reformat.pl	CDS	33865	33886	.	+	.	status known
RGIAF0318	reformat.pl	CDS	1092	1263	.	+	.	status known
RGIAF0318	reformat.pl	CDS	4155	4262	.	+	.	status known
RGIAF0318	reformat.pl	CDS	11616	11721	.	+	.	status known
RGIAF0318	reformat.pl	CDS	12859	13024	.	+	.	status known
RGIAF0318	reformat.pl	CDS	14077	14194	.	+	.	status known
RGIAF0318	reformat.pl	CDS	21897	22045	.	+	.	status known
RGIAF0321	reformat.pl	intron	1129	2649	.	+	.	status known
RGIAF0321	reformat.pl	CDS	2665	2698	.	+	.	status known
RGIAF0321	reformat.pl	CDS	3508	3612	.	+	.	status known
RGIAF0321	reformat.pl	CDS	108775	109041	.	+	.	status known
RGIAF0321	reformat.pl	CDS	116162	116329	.	+	.	status known
RGIAF0321	reformat.pl	CDS	138086	138223	.	+	.	status known
RGIAF0321	reformat.pl	CDS	144452	144595	.	+	.	status known
RGIAF0321	reformat.pl	CDS	147330	148054	.	+	.	status known
RGIAF0322	reformat.pl	CDS	1001	1141	.	+	.	status known
RGIAF0322	reformat.pl	CDS	1300	1390	.	+	.	status known
RGIAF0322	reformat.pl	CDS	1477	1657	.	+	.	status known
RGIAF0322	reformat.pl	CDS	3859	3967	.	+	.	status known
RGIAF0322	reformat.pl	CDS	4070	4183	.	+	.	status known
RGIAF0322	reformat.pl	CDS	4348	4425	.	+	.	status known
RGIAF0322	reformat.pl	CDS	4692	4790	.	+	.	status known
RGIAF0322	reformat.pl	CDS	5297	5669	.	+	.	status known
RGIAF0322	reformat.pl	CDS	6292	6387	.	+	.	status known
RGIAF0322	reformat.pl	CDS	6672	6811	.	+	.	status known
RGIAF0322	reformat.pl	CDS	7167	7244	.	+	.	status known
RGIAF0322	reformat.pl	CDS	7449	7565	.	+	.	status known
RGIAF0322	reformat.pl	CDS	8196	8410	.	+	.	status known
RGIAF0322	reformat.pl	CDS	10296	15288	.	+	.	status known
RGIAF0323	reformat.pl	intron	1106	6947	.	+	.	status known
RGIAF0323	reformat.pl	CDS	6955	7074	.	+	.	status known
RGIAF0323	reformat.pl	CDS	10065	10169	.	+	.	status known
RGIAF0323	reformat.pl	CDS	14157	14264	.	+	.	status known
RGIAF0323	reformat.pl	CDS	15517	15565	.	+	.	status known
RGIAF0323	reformat.pl	CDS	17586	17677	.	+	.	status known
RGIAF0323	reformat.pl	CDS	21024	21221	.	+	.	status known
RGIAF0323	reformat.pl	CDS	22799	22904	.	+	.	status known
RGIAF0323	reformat.pl	CDS	25320	25468	.	+	.	status known
RGIAF0325	reformat.pl	intron	1160	4935	.	+	.	status known
RGIAF0325	reformat.pl	CDS	4936	5007	.	+	.	status known
RGIAF0325	reformat.pl	CDS	7806	7917	.	+	.	status known
RGIAF0325	reformat.pl	CDS	9690	9809	.	+	.	status known
RGIAF0325	reformat.pl	CDS	10120	10320	.	+	.	status known
RGIAF0325	reformat.pl	CDS	12371	12454	.	+	.	status known
RGIAF0325	reformat.pl	CDS	13001	13219	.	+	.	status known
RGIAF0325	reformat.pl	CDS	14068	14331	.	+	.	status known
RGIAF0325	reformat.pl	CDS	15882	16000	.	+	.	status known
RGIAF0325	reformat.pl	CDS	16957	17172	.	+	.	status known
RGIAF0326	reformat.pl	CDS	1107	1159	.	+	.	status known
RGIAF0326	reformat.pl	CDS	1684	1949	.	+	.	status known
RGIAF0326	reformat.pl	CDS	2113	2300	.	+	.	status known
RGIAF0326	reformat.pl	CDS	3389	3440	.	+	.	status known
RGIAF0326	reformat.pl	CDS	3570	3676	.	+	.	status known
RGIAF0326	reformat.pl	CDS	3783	3873	.	+	.	status known
RGIAF0326	reformat.pl	CDS	3977	4062	.	+	.	status known
RGIAF0327	reformat.pl	CDS	1106	1203	.	+	.	status known
RGIAF0327	reformat.pl	CDS	4004	4052	.	+	.	status known
RGIAF0327	reformat.pl	CDS	6076	6177	.	+	.	status known
RGIAF0327	reformat.pl	CDS	6275	6349	.	+	.	status known
RGIAF0327	reformat.pl	CDS	6760	6966	.	+	.	status known
RGIAF0327	reformat.pl	CDS	7119	7206	.	+	.	status known
RGIAF0327	reformat.pl	CDS	8022	8221	.	+	.	status known
RGIAF0327	reformat.pl	CDS	8613	8703	.	+	.	status known
RGIAF0327	reformat.pl	CDS	8898	8993	.	+	.	status known
RGIAF0327	reformat.pl	CDS	9780	9923	.	+	.	status known
RGIAF0327	reformat.pl	CDS	10026	10170	.	+	.	status known
RGIAF0327	reformat.pl	CDS	10463	10606	.	+	.	status known
RGIAF0327	reformat.pl	CDS	10742	10825	.	+	.	status known
RGIAF0327	reformat.pl	CDS	12053	12074	.	+	.	status known
RGIAF0328	reformat.pl	CDS	1363	1447	.	+	.	status known
RGIAF0328	reformat.pl	CDS	4277	4828	.	+	.	status known
RGIAF0328	reformat.pl	CDS	6318	6621	.	+	.	status known
RGIAF0328	reformat.pl	CDS	6708	6850	.	+	.	status known
RGIAF0328	reformat.pl	CDS	7012	7156	.	+	.	status known
RGIAF0328	reformat.pl	CDS	7943	8157	.	+	.	status known
RGIAF0328	reformat.pl	CDS	8338	8464	.	+	.	status known
RGIAF0328	reformat.pl	CDS	12510	12748	.	+	.	status known
RGIAF0328	reformat.pl	CDS	13216	13383	.	+	.	status known
RGIAF0328	reformat.pl	CDS	13472	13667	.	+	.	status known
RGIAF0328	reformat.pl	CDS	13832	13873	.	+	.	status known
RGIAF0328	reformat.pl	CDS	13952	14172	.	+	.	status known
RGIAF0328	reformat.pl	CDS	14370	14506	.	+	.	status known
RGIAF0328	reformat.pl	CDS	14587	14749	.	+	.	status known
RGIAF0328	reformat.pl	CDS	14878	14983	.	+	.	status known
RGIAF0328	reformat.pl	CDS	15521	15573	.	+	.	status known
RGIAF0328	reformat.pl	CDS	16892	17121	.	+	.	status known
RGIAF0328	reformat.pl	CDS	17502	17612	.	+	.	status known
RGIAF0328	reformat.pl	CDS	17720	17879	.	+	.	status known
RGIAF0328	reformat.pl	CDS	18125	18254	.	+	.	status known
RGIAF0328	reformat.pl	CDS	18387	18521	.	+	.	status known
RGIAF0328	reformat.pl	CDS	19074	19314	.	+	.	status known
RGIAF0330	reformat.pl	intron	1288	1886	.	+	.	status known
RGIAF0330	reformat.pl	CDS	1942	2049	.	+	.	status known
RGIAF0330	reformat.pl	CDS	4301	4399	.	+	.	status known
RGIAF0330	reformat.pl	CDS	4748	4936	.	+	.	status known
RGIAF0330	reformat.pl	CDS	6765	6834	.	+	.	status known
RGIAF0330	reformat.pl	CDS	7549	7648	.	+	.	status known
RGIAF0330	reformat.pl	CDS	8930	9050	.	+	.	status known
RGIAF0330	reformat.pl	CDS	14766	14855	.	+	.	status known
RGIAF0330	reformat.pl	CDS	16324	16467	.	+	.	status known
RGIAF0330	reformat.pl	CDS	17051	17206	.	+	.	status known
RGIAF0333	reformat.pl	CDS	1015	1080	.	+	.	status known
RGIAF0333	reformat.pl	CDS	1413	1490	.	+	.	status known
RGIAF0333	reformat.pl	CDS	2518	2646	.	+	.	status known
RGIAF0333	reformat.pl	CDS	2740	2860	.	+	.	status known
RGIAF0333	reformat.pl	CDS	3675	3803	.	+	.	status known
RGIAF0333	reformat.pl	CDS	4152	4311	.	+	.	status known
RGIAF0333	reformat.pl	CDS	4598	4699	.	+	.	status known
RGIAF0333	reformat.pl	CDS	5349	5466	.	+	.	status known
RGIAF0333	reformat.pl	CDS	5722	5868	.	+	.	status known
RGIAF0334	reformat.pl	intron	1100	11513	.	+	.	status known
RGIAF0334	reformat.pl	CDS	11561	12463	.	+	.	status known
RGIAF0335	reformat.pl	CDS	1191	1359	.	+	.	status known
RGIAF0335	reformat.pl	CDS	24525	24635	.	+	.	status known
RGIAF0335	reformat.pl	CDS	48215	48289	.	+	.	status known
RGIAF0335	reformat.pl	CDS	67572	67727	.	+	.	status known
RGIAF0335	reformat.pl	CDS	71773	71890	.	+	.	status known
RGIAF0335	reformat.pl	CDS	77178	77356	.	+	.	status known
RGIAF0335	reformat.pl	CDS	79270	79375	.	+	.	status known
RGIAF0335	reformat.pl	CDS	87541	87665	.	+	.	status known
RGIAF0335	reformat.pl	CDS	90486	90601	.	+	.	status known
RGIAF0335	reformat.pl	CDS	94747	94849	.	+	.	status known
RGIAF0335	reformat.pl	CDS	102068	102184	.	+	.	status known
RGIAF0335	reformat.pl	CDS	102785	102930	.	+	.	status known
RGIAF0335	reformat.pl	CDS	103961	104156	.	+	.	status known
RGIAF0335	reformat.pl	CDS	109092	109217	.	+	.	status known
RGIAF0335	reformat.pl	CDS	109892	110052	.	+	.	status known
RGIAF0335	reformat.pl	CDS	111803	111983	.	+	.	status known
RGIAF0335	reformat.pl	CDS	114989	115114	.	+	.	status known
RGIAF0335	reformat.pl	CDS	116292	116419	.	+	.	status known
RGIAF0335	reformat.pl	CDS	118950	119163	.	+	.	status known
RGIAF0335	reformat.pl	CDS	121366	121616	.	+	.	status known
RGIAF0335	reformat.pl	CDS	123520	123654	.	+	.	status known
RGIAF0337	reformat.pl	intron	1015	3794	.	+	.	status known
RGIAF0337	reformat.pl	CDS	4172	4295	.	+	.	status known
RGIAF0337	reformat.pl	CDS	4391	4539	.	+	.	status known
RGIAF0337	reformat.pl	CDS	4777	4839	.	+	.	status known
RGIAF0337	reformat.pl	CDS	8126	8224	.	+	.	status known
RGIAF0337	reformat.pl	CDS	8337	8430	.	+	.	status known
RGIAF0337	reformat.pl	CDS	8577	8690	.	+	.	status known
RGIAF0337	reformat.pl	CDS	8949	9112	.	+	.	status known
RGIAF0337	reformat.pl	CDS	9186	9355	.	+	.	status known
RGIAF0337	reformat.pl	CDS	9621	9765	.	+	.	status known
RGIAF0337	reformat.pl	CDS	9889	10111	.	+	.	status known
RGIAF0337	reformat.pl	CDS	10328	10443	.	+	.	status known
RGIAF0337	reformat.pl	CDS	10535	10695	.	+	.	status known
RGIAF0337	reformat.pl	CDS	10836	10897	.	+	.	status known
RGIAF0337	reformat.pl	CDS	12825	13654	.	+	.	status known
RGIAF0338	reformat.pl	CDS	1175	1229	.	+	.	status known
RGIAF0338	reformat.pl	CDS	3473	3623	.	+	.	status known
RGIAF0338	reformat.pl	CDS	6371	6477	.	+	.	status known
RGIAF0338	reformat.pl	CDS	16000	16142	.	+	.	status known
RGIAF0341	reformat.pl	intron	1043	5393	.	+	.	status known
RGIAF0341	reformat.pl	CDS	5405	5599	.	+	.	status known
RGIAF0341	reformat.pl	CDS	8220	8409	.	+	.	status known
RGIAF0341	reformat.pl	CDS	8803	8861	.	+	.	status known
RGIAF0341	reformat.pl	CDS	9309	9342	.	+	.	status known
RGIAF0341	reformat.pl	CDS	9521	9778	.	+	.	status known
RGIAF0341	reformat.pl	CDS	9993	10385	.	+	.	status known
RGIAF0341	reformat.pl	CDS	10472	10590	.	+	.	status known
RGIAF0341	reformat.pl	CDS	10808	11053	.	+	.	status known
RGIAF0342	reformat.pl	CDS	1458	1569	.	+	.	status known
RGIAF0342	reformat.pl	CDS	3277	3405	.	+	.	status known
RGIAF0342	reformat.pl	CDS	3719	3823	.	+	.	status known
RGIAF0342	reformat.pl	CDS	3925	4130	.	+	.	status known
RGIAF0342	reformat.pl	CDS	4349	4405	.	+	.	status known
RGIAF0342	reformat.pl	CDS	5207	5305	.	+	.	status known
RGIAF0342	reformat.pl	CDS	5418	5582	.	+	.	status known
RGIAF0343	reformat.pl	CDS	1001	1077	.	+	.	status known
RGIAF0343	reformat.pl	CDS	1976	2182	.	+	.	status known
RGIAF0343	reformat.pl	CDS	2385	2668	.	+	.	status known
RGIAF0343	reformat.pl	CDS	5758	5903	.	+	.	status known
RGIAF0343	reformat.pl	CDS	6471	7067	.	+	.	status known
RGIAF0344	reformat.pl	CDS	1031	1174	.	+	.	status known
RGIAF0344	reformat.pl	CDS	6229	6343	.	+	.	status known
RGIAF0344	reformat.pl	CDS	6527	6646	.	+	.	status known
RGIAF0344	reformat.pl	CDS	7028	7114	.	+	.	status known
RGIAF0344	reformat.pl	CDS	7201	7288	.	+	.	status known
RGIAF0344	reformat.pl	CDS	7725	7803	.	+	.	status known
RGIAF0344	reformat.pl	CDS	7892	7973	.	+	.	status known
RGIAF0344	reformat.pl	CDS	9442	9527	.	+	.	status known
RGIAF0344	reformat.pl	CDS	10075	10167	.	+	.	status known
RGIAF0344	reformat.pl	CDS	10842	11072	.	+	.	status known
RGIAF0344	reformat.pl	CDS	11197	11344	.	+	.	status known
RGIAF0344	reformat.pl	CDS	13436	13586	.	+	.	status known
RGIAF0344	reformat.pl	CDS	14124	14232	.	+	.	status known
RGIAF0344	reformat.pl	CDS	14320	14460	.	+	.	status known
RGIAF0344	reformat.pl	CDS	14732	14914	.	+	.	status known
RGIAF0344	reformat.pl	CDS	15341	15475	.	+	.	status known
RGIAF0344	reformat.pl	CDS	15571	15750	.	+	.	status known
RGIAF0344	reformat.pl	CDS	16415	16561	.	+	.	status known
RGIAF0344	reformat.pl	CDS	16650	16715	.	+	.	status known
RGIAF0344	reformat.pl	CDS	17142	17300	.	+	.	status known
RGIAF0344	reformat.pl	CDS	17382	17540	.	+	.	status known
RGIAF0345	reformat.pl	CDS	1074	1286	.	+	.	status known
RGIAF0345	reformat.pl	CDS	3403	3513	.	+	.	status known
RGIAF0345	reformat.pl	CDS	3873	3957	.	+	.	status known
RGIAF0345	reformat.pl	CDS	4272	4435	.	+	.	status known
RGIAF0345	reformat.pl	CDS	5415	5516	.	+	.	status known
RGIAF0345	reformat.pl	CDS	7035	7118	.	+	.	status known
RGIAF0345	reformat.pl	CDS	7704	7982	.	+	.	status known
RGIAF0346	reformat.pl	CDS	1021	1084	.	+	.	status known
RGIAF0346	reformat.pl	CDS	1229	1261	.	+	.	status known
RGIAF0346	reformat.pl	CDS	1405	1462	.	+	.	status known
RGIAF0346	reformat.pl	CDS	1669	1801	.	+	.	status known
RGIAF0348	reformat.pl	CDS	1061	1115	.	+	.	status known
RGIAF0348	reformat.pl	CDS	1225	1533	.	+	.	status known
RGIAF0348	reformat.pl	CDS	5679	5909	.	+	.	status known
RGIAF0348	reformat.pl	CDS	9030	9152	.	+	.	status known
RGIAF0348	reformat.pl	CDS	12667	12983	.	+	.	status known
RGIAF0354	reformat.pl	intron	1098	15395	.	+	.	status known
RGIAF0354	reformat.pl	CDS	15435	15491	.	+	.	status known
RGIAF0354	reformat.pl	CDS	19372	19410	.	+	.	status known
RGIAF0354	reformat.pl	CDS	21153	21259	.	+	.	status known
RGIAF0354	reformat.pl	CDS	24315	24378	.	+	.	status known
RGIAF0354	reformat.pl	CDS	26263	26425	.	+	.	status known
RGIAF0354	reformat.pl	CDS	27473	27539	.	+	.	status known
RGIAF0354	reformat.pl	CDS	27626	27827	.	+	.	status known
RGIAF0354	reformat.pl	CDS	29759	29975	.	+	.	status known
RGIAF0354	reformat.pl	CDS	32310	32416	.	+	.	status known
RGIAF0355	reformat.pl	intron	1248	2795	.	+	.	status known
RGIAF0355	reformat.pl	CDS	3233	4099	.	+	.	status known
RGIAF0355	reformat.pl	CDS	4706	4895	.	+	.	status known
RGIAF0355	reformat.pl	CDS	5269	5426	.	+	.	status known
RGIAF0355	reformat.pl	CDS	5698	6249	.	+	.	status known
RGIAF0356	reformat.pl	CDS	1109	1160	.	+	.	status known
RGIAF0356	reformat.pl	CDS	1385	1561	.	+	.	status known
RGIAF0356	reformat.pl	CDS	2747	2898	.	+	.	status known
RGIAF0357	reformat.pl	intron	1091	1286	.	+	.	status known
RGIAF0357	reformat.pl	CDS	1366	2029	.	+	.	status known
RGIAF0357	reformat.pl	CDS	2329	2459	.	+	.	status known
RGIAF0360	reformat.pl	intron	1070	1543	.	+	.	status known
RGIAF0360	reformat.pl	CDS	1591	1707	.	+	.	status known
RGIAF0360	reformat.pl	CDS	1793	1902	.	+	.	status known
RGIAF0360	reformat.pl	CDS	2374	2627	.	+	.	status known
RGIAF0360	reformat.pl	CDS	4519	4649	.	+	.	status known
RGIAF0360	reformat.pl	CDS	6237	6373	.	+	.	status known
RGIAF0360	reformat.pl	CDS	9847	10120	.	+	.	status known
RGIAF0360	reformat.pl	intron	10151	10558	.	+	.	status known
RGIAF0362	reformat.pl	CDS	1023	1123	.	+	.	status known
RGIAF0362	reformat.pl	CDS	2071	3088	.	+	.	status known
RGIAF0363	reformat.pl	CDS	1013	1093	.	+	.	status known
RGIAF0363	reformat.pl	CDS	1960	2029	.	+	.	status known
RGIAF0363	reformat.pl	CDS	2144	2223	.	+	.	status known
RGIAF0363	reformat.pl	CDS	4230	4322	.	+	.	status known
RGIAF0363	reformat.pl	CDS	4458	4640	.	+	.	status known
RGIAF0363	reformat.pl	CDS	4723	4799	.	+	.	status known
RGIAF0363	reformat.pl	CDS	5247	5401	.	+	.	status known
RGIAF0363	reformat.pl	CDS	5485	5699	.	+	.	status known
RGIAF0364	reformat.pl	CDS	1102	1328	.	+	.	status known
RGIAF0364	reformat.pl	CDS	28019	28368	.	+	.	status known
RGIAF0364	reformat.pl	CDS	31419	31960	.	+	.	status known
RGIAF0366	reformat.pl	CDS	1001	1557	.	+	.	status known
RGIAF0366	reformat.pl	CDS	1898	1958	.	+	.	status known
RGIAF0366	reformat.pl	CDS	2135	2230	.	+	.	status known
RGIAF0366	reformat.pl	CDS	2563	2952	.	+	.	status known
RGIAF0366	reformat.pl	CDS	3052	3272	.	+	.	status known
RGIAF0366	reformat.pl	CDS	3362	3411	.	+	.	status known
RGIAF0366	reformat.pl	CDS	3610	3689	.	+	.	status known
RGIAF0366	reformat.pl	CDS	4396	4464	.	+	.	status known
RGIAF0367	reformat.pl	intron	1016	3199	.	+	.	status known
RGIAF0367	reformat.pl	CDS	3207	3267	.	+	.	status known
RGIAF0367	reformat.pl	CDS	4699	4831	.	+	.	status known
RGIAF0367	reformat.pl	CDS	6017	6126	.	+	.	status known
RGIAF0367	reformat.pl	CDS	15658	15686	.	+	.	status known
RGIAF0368	reformat.pl	intron	1133	1833	.	+	.	status known
RGIAF0368	reformat.pl	CDS	1863	2001	.	+	.	status known
RGIAF0368	reformat.pl	CDS	3549	3709	.	+	.	status known
RGIAF0368	reformat.pl	CDS	4598	4660	.	+	.	status known
RGIAF0368	reformat.pl	CDS	4894	4992	.	+	.	status known
RGIAF0368	reformat.pl	CDS	5230	5335	.	+	.	status known
RGIAF0368	reformat.pl	CDS	6053	6169	.	+	.	status known
RGIAF0368	reformat.pl	CDS	6568	6692	.	+	.	status known
RGIAF0368	reformat.pl	CDS	6828	7000	.	+	.	status known
RGIAF0368	reformat.pl	CDS	8539	8689	.	+	.	status known
RGIAF0368	reformat.pl	CDS	15802	15982	.	+	.	status known
RGIAF0368	reformat.pl	CDS	18119	18237	.	+	.	status known
RGIAF0368	reformat.pl	CDS	18340	18497	.	+	.	status known
RGIAF0368	reformat.pl	CDS	18780	18877	.	+	.	status known
RGIAF0368	reformat.pl	CDS	19428	20020	.	+	.	status known
RGIAF0369	reformat.pl	CDS	1216	1561	.	+	.	status known
RGIAF0369	reformat.pl	CDS	4378	4586	.	+	.	status known
RGIAF0369	reformat.pl	CDS	6862	6919	.	+	.	status known
RGIAF0369	reformat.pl	CDS	7240	7328	.	+	.	status known
RGIAF0369	reformat.pl	CDS	8829	9122	.	+	.	status known
RGIAF0370	reformat.pl	intron	1070	6691	.	+	.	status known
RGIAF0370	reformat.pl	intron	6788	10665	.	+	.	status known
RGIAF0370	reformat.pl	intron	10815	17472	.	+	.	status known
RGIAF0370	reformat.pl	intron	17619	18656	.	+	.	status known
RGIAF0370	reformat.pl	intron	18809	19336	.	+	.	status known
RGIAF0370	reformat.pl	CDS	19419	19448	.	+	.	status known
RGIAF0370	reformat.pl	CDS	20237	20389	.	+	.	status known
RGIAF0370	reformat.pl	CDS	21057	21195	.	+	.	status known
RGIAF0370	reformat.pl	CDS	22726	22851	.	+	.	status known
RGIAF0370	reformat.pl	CDS	22943	22980	.	+	.	status known
RGIAF0372	reformat.pl	CDS	1001	1078	.	+	.	status known
RGIAF0372	reformat.pl	CDS	1280	1434	.	+	.	status known
RGIAF0372	reformat.pl	CDS	2003	2106	.	+	.	status known
RGIAF0372	reformat.pl	CDS	3448	3630	.	+	.	status known
RGIAF0372	reformat.pl	CDS	3767	3933	.	+	.	status known
RGIAF0372	reformat.pl	CDS	4302	4388	.	+	.	status known
RGIAF0375	reformat.pl	CDS	1079	1129	.	+	.	status known
RGIAF0375	reformat.pl	CDS	2163	2336	.	+	.	status known
RGIAF0376	reformat.pl	CDS	1038	1100	.	+	.	status known
RGIAF0376	reformat.pl	CDS	2173	2241	.	+	.	status known
RGIAF0376	reformat.pl	CDS	3457	3568	.	+	.	status known
RGIAF0376	reformat.pl	CDS	4901	4997	.	+	.	status known
RGIAF0376	reformat.pl	CDS	5299	5361	.	+	.	status known
RGIAF0376	reformat.pl	CDS	8201	8268	.	+	.	status known
RGIAF0376	reformat.pl	CDS	8481	8623	.	+	.	status known
RGIAF0377	reformat.pl	CDS	1095	1140	.	+	.	status known
RGIAF0377	reformat.pl	CDS	2214	2386	.	+	.	status known
RGIAF0377	reformat.pl	CDS	11307	11486	.	+	.	status known
RGIAF0377	reformat.pl	CDS	13547	13597	.	+	.	status known
RGIAF0377	reformat.pl	CDS	15044	15113	.	+	.	status known
RGIAF0377	reformat.pl	CDS	15297	15373	.	+	.	status known
RGIAF0377	reformat.pl	CDS	17769	17805	.	+	.	status known
RGIAF0377	reformat.pl	CDS	18691	18736	.	+	.	status known
RGIAF0377	reformat.pl	CDS	19866	19994	.	+	.	status known
RGIAF0377	reformat.pl	CDS	20415	20526	.	+	.	status known
RGIAF0377	reformat.pl	CDS	23794	23918	.	+	.	status known
RGIAF0377	reformat.pl	CDS	25444	26389	.	+	.	status known
RGIAF0378	reformat.pl	CDS	1028	1154	.	+	.	status known
RGIAF0378	reformat.pl	CDS	4225	4346	.	+	.	status known
RGIAF0378	reformat.pl	CDS	5604	5788	.	+	.	status known
RGIAF0378	reformat.pl	CDS	7658	7809	.	+	.	status known
RGIAF0378	reformat.pl	CDS	8822	8948	.	+	.	status known
RGIAF0378	reformat.pl	CDS	9894	10046	.	+	.	status known
RGIAF0378	reformat.pl	CDS	10510	10972	.	+	.	status known
RGIAF0379	reformat.pl	CDS	1006	1147	.	+	.	status known
RGIAF0379	reformat.pl	CDS	11097	11209	.	+	.	status known
RGIAF0379	reformat.pl	CDS	17287	17474	.	+	.	status known
RGIAF0379	reformat.pl	CDS	20764	20911	.	+	.	status known
RGIAF0379	reformat.pl	CDS	26433	26548	.	+	.	status known
RGIAF0379	reformat.pl	CDS	26953	27052	.	+	.	status known
RGIAF0379	reformat.pl	CDS	27459	27485	.	+	.	status known
RGIAF0380	reformat.pl	CDS	1059	1202	.	+	.	status known
RGIAF0380	reformat.pl	CDS	3374	3544	.	+	.	status known
RGIAF0380	reformat.pl	CDS	4405	4458	.	+	.	status known
RGIAF0380	reformat.pl	intron	4480	4973	.	+	.	status known
RGIAF0384	reformat.pl	intron	1164	5296	.	+	.	status known
RGIAF0384	reformat.pl	intron	5371	5656	.	+	.	status known
RGIAF0384	reformat.pl	intron	5777	6812	.	+	.	status known
RGIAF0384	reformat.pl	CDS	6841	7061	.	+	.	status known
RGIAF0384	reformat.pl	CDS	7876	7997	.	+	.	status known
RGIAF0384	reformat.pl	CDS	8631	8729	.	+	.	status known
RGIAF0384	reformat.pl	CDS	11453	11559	.	+	.	status known
RGIAF0384	reformat.pl	CDS	15256	15380	.	+	.	status known
RGIAF0384	reformat.pl	CDS	16424	16554	.	+	.	status known
RGIAF0384	reformat.pl	CDS	17849	17965	.	+	.	status known
RGIAF0384	reformat.pl	CDS	20144	20184	.	+	.	status known
RGIAF0384	reformat.pl	CDS	23939	23998	.	+	.	status known
RGIAF0384	reformat.pl	CDS	26388	26480	.	+	.	status known
RGIAF0384	reformat.pl	CDS	27098	27153	.	+	.	status known
RGIAF0384	reformat.pl	CDS	65536	65614	.	+	.	status known
RGIAF0384	reformat.pl	CDS	66813	66995	.	+	.	status known
RGIAF0384	reformat.pl	CDS	72902	73041	.	+	.	status known
RGIAF0384	reformat.pl	CDS	75338	75437	.	+	.	status known
RGIAF0384	reformat.pl	CDS	75522	75614	.	+	.	status known
RGIAF0384	reformat.pl	CDS	76592	76683	.	+	.	status known
RGIAF0384	reformat.pl	CDS	79566	79674	.	+	.	status known
RGIAF0384	reformat.pl	CDS	84633	84741	.	+	.	status known
RGIAF0384	reformat.pl	CDS	98413	98515	.	+	.	status known
RGIAF0384	reformat.pl	CDS	106573	106675	.	+	.	status known
RGIAF0384	reformat.pl	CDS	107114	107200	.	+	.	status known
RGIAF0384	reformat.pl	CDS	110164	110219	.	+	.	status known
RGIAF0384	reformat.pl	CDS	110524	110599	.	+	.	status known
RGIAF0384	reformat.pl	CDS	112218	112291	.	+	.	status known
RGIAF0384	reformat.pl	CDS	115556	115598	.	+	.	status known
RGIAF0384	reformat.pl	CDS	117947	117999	.	+	.	status known
RGIAF0384	reformat.pl	CDS	142536	142659	.	+	.	status known
RGIAF0386	reformat.pl	intron	1091	4147	.	+	.	status known
RGIAF0386	reformat.pl	CDS	4211	4259	.	+	.	status known
RGIAF0386	reformat.pl	CDS	16984	17164	.	+	.	status known
RGIAF0386	reformat.pl	CDS	17687	18035	.	+	.	status known
RGIAF0386	reformat.pl	CDS	22088	22211	.	+	.	status known
RGIAF0386	reformat.pl	CDS	23356	23470	.	+	.	status known
RGIAF0386	reformat.pl	CDS	25839	25983	.	+	.	status known
RGIAF0386	reformat.pl	CDS	26078	26260	.	+	.	status known
RGIAF0386	reformat.pl	CDS	26975	27110	.	+	.	status known
RGIAF0386	reformat.pl	CDS	27587	27765	.	+	.	status known
RGIAF0386	reformat.pl	CDS	29020	29220	.	+	.	status known
RGIAF0386	reformat.pl	CDS	30002	30091	.	+	.	status known
RGIAF0388	reformat.pl	intron	1059	6952	.	+	.	status known
RGIAF0388	reformat.pl	CDS	6974	7553	.	+	.	status known
RGIAF0388	reformat.pl	CDS	11169	11389	.	+	.	status known
RGIAF0388	reformat.pl	CDS	12059	12205	.	+	.	status known
RGIAF0388	reformat.pl	CDS	12409	12546	.	+	.	status known
RGIAF0388	reformat.pl	CDS	16593	16709	.	+	.	status known
RGIAF0388	reformat.pl	CDS	17513	17626	.	+	.	status known
RGIAF0388	reformat.pl	CDS	17890	18036	.	+	.	status known
RGIAF0388	reformat.pl	CDS	20085	20237	.	+	.	status known
RGIAF0389	reformat.pl	intron	1110	29264	.	+	.	status known
RGIAF0389	reformat.pl	CDS	29366	30210	.	+	.	status known
RGIAF0389	reformat.pl	CDS	42143	42341	.	+	.	status known
RGIAF0389	reformat.pl	CDS	57183	57233	.	+	.	status known
RGIAF0389	reformat.pl	CDS	62134	62151	.	+	.	status known
RGIAF0389	reformat.pl	intron	62174	62882	.	+	.	status known
RGIAF0391	reformat.pl	CDS	1001	1066	.	+	.	status known
RGIAF0391	reformat.pl	CDS	1155	1248	.	+	.	status known
RGIAF0391	reformat.pl	CDS	1400	1541	.	+	.	status known
RGIAF0391	reformat.pl	CDS	1630	1742	.	+	.	status known
RGIAF0391	reformat.pl	CDS	1837	1910	.	+	.	status known
RGIAF0391	reformat.pl	CDS	2143	2223	.	+	.	status known
RGIAF0391	reformat.pl	CDS	2767	2977	.	+	.	status known
RGIAF0391	reformat.pl	CDS	3067	3206	.	+	.	status known
RGIAF0391	reformat.pl	CDS	4098	4214	.	+	.	status known
RGIAF0391	reformat.pl	CDS	4309	4476	.	+	.	status known
RGIAF0391	reformat.pl	CDS	4876	5105	.	+	.	status known
RGIAF0391	reformat.pl	CDS	5421	5597	.	+	.	status known
RGIAF0391	reformat.pl	CDS	5893	6115	.	+	.	status known
RGIAF0391	reformat.pl	CDS	6217	6438	.	+	.	status known
RGIAF0391	reformat.pl	CDS	6518	6719	.	+	.	status known
RGIAF0391	reformat.pl	CDS	7183	7293	.	+	.	status known
RGIAF0391	reformat.pl	CDS	7767	7938	.	+	.	status known
RGIAF0391	reformat.pl	CDS	8105	8236	.	+	.	status known
RGIAF0391	reformat.pl	CDS	8340	8479	.	+	.	status known
RGIAF0391	reformat.pl	CDS	9029	9166	.	+	.	status known
RGIAF0391	reformat.pl	CDS	9374	9561	.	+	.	status known
RGIAF0391	reformat.pl	CDS	9638	9695	.	+	.	status known
RGIAF0391	reformat.pl	CDS	9819	10096	.	+	.	status known
RGIAF0391	reformat.pl	CDS	10272	10308	.	+	.	status known
RGIAF0391	reformat.pl	CDS	10522	10614	.	+	.	status known
RGIAF0391	reformat.pl	CDS	10710	10837	.	+	.	status known
RGIAF0391	reformat.pl	CDS	11040	11164	.	+	.	status known
RGIAF0391	reformat.pl	CDS	11249	11347	.	+	.	status known
RGIAF0391	reformat.pl	CDS	11531	11818	.	+	.	status known
RGIAF0391	reformat.pl	CDS	11925	11957	.	+	.	status known
RGIAF0391	reformat.pl	CDS	12049	12226	.	+	.	status known
RGIAF0391	reformat.pl	CDS	12314	12483	.	+	.	status known
RGIAF0391	reformat.pl	CDS	13244	13421	.	+	.	status known
RGIAF0391	reformat.pl	CDS	13537	13652	.	+	.	status known
RGIAF0391	reformat.pl	CDS	14422	14566	.	+	.	status known
RGIAF0391	reformat.pl	CDS	14661	14784	.	+	.	status known
RGIAF0391	reformat.pl	CDS	15099	15228	.	+	.	status known
RGIAF0391	reformat.pl	CDS	15301	15421	.	+	.	status known
RGIAF0391	reformat.pl	CDS	15510	15572	.	+	.	status known
RGIAF0391	reformat.pl	CDS	16698	16804	.	+	.	status known
RGIAF0391	reformat.pl	CDS	17005	17146	.	+	.	status known
RGIAF0391	reformat.pl	CDS	17232	17366	.	+	.	status known
RGIAF0391	reformat.pl	CDS	17615	17718	.	+	.	status known
RGIAF0391	reformat.pl	CDS	17854	17946	.	+	.	status known
RGIAF0391	reformat.pl	CDS	18333	18573	.	+	.	status known
RGIAF0391	reformat.pl	CDS	18692	18844	.	+	.	status known
RGIAF0393	reformat.pl	CDS	1033	1105	.	+	.	status known
RGIAF0393	reformat.pl	CDS	5628	5674	.	+	.	status known
RGIAF0393	reformat.pl	CDS	6411	6497	.	+	.	status known
RGIAF0393	reformat.pl	CDS	6705	6834	.	+	.	status known
RGIAF0393	reformat.pl	CDS	6956	6993	.	+	.	status known
RGIAF0393	reformat.pl	CDS	7072	7182	.	+	.	status known
RGIAF0393	reformat.pl	CDS	7359	7430	.	+	.	status known
RGIAF0393	reformat.pl	CDS	7515	7625	.	+	.	status known
RGIAF0393	reformat.pl	CDS	8667	8765	.	+	.	status known
RGIAF0393	reformat.pl	CDS	8928	9050	.	+	.	status known
RGIAF0393	reformat.pl	CDS	9522	9708	.	+	.	status known
RGIAF0393	reformat.pl	CDS	9797	9936	.	+	.	status known
RGIAF0393	reformat.pl	CDS	10022	10170	.	+	.	status known
RGIAF0393	reformat.pl	CDS	10554	10637	.	+	.	status known
RGIAF0393	reformat.pl	CDS	10759	10883	.	+	.	status known
RGIAF0393	reformat.pl	CDS	11031	11315	.	+	.	status known
RGIAF0393	reformat.pl	CDS	11448	11522	.	+	.	status known
RGIAF0393	reformat.pl	CDS	11612	11682	.	+	.	status known
RGIAF0393	reformat.pl	CDS	12394	12426	.	+	.	status known
RGIAF0393	reformat.pl	CDS	12510	12678	.	+	.	status known
RGIAF0393	reformat.pl	CDS	12845	12909	.	+	.	status known
RGIAF0393	reformat.pl	CDS	13000	13072	.	+	.	status known
RGIAF0393	reformat.pl	CDS	13162	13328	.	+	.	status known
RGIAF0395	reformat.pl	CDS	1274	1396	.	+	.	status known
RGIAF0395	reformat.pl	CDS	20439	20608	.	+	.	status known
RGIAF0395	reformat.pl	CDS	23084	23255	.	+	.	status known
RGIAF0397	reformat.pl	CDS	1035	1281	.	+	.	status known
RGIAF0397	reformat.pl	CDS	2185	2384	.	+	.	status known
RGIAF0397	reformat.pl	CDS	2532	2894	.	+	.	status known
RGIAF0399	reformat.pl	CDS	1128	1191	.	+	.	status known
RGIAF0399	reformat.pl	CDS	5002	5194	.	+	.	status known
RGIAF0399	reformat.pl	CDS	6415	6584	.	+	.	status known
RGIAF0399	reformat.pl	CDS	7482	7643	.	+	.	status known
RGIAF0399	reformat.pl	CDS	8710	8882	.	+	.	status known
RGIAF0399	reformat.pl	CDS	9002	9188	.	+	.	status known
RGIAF0399	reformat.pl	CDS	10408	10573	.	+	.	status known
RGIAF0399	reformat.pl	CDS	13179	13294	.	+	.	status known
RGIAF0399	reformat.pl	CDS	14875	14936	.	+	.	status known
RGIAF0401	reformat.pl	CDS	1223	1289	.	+	.	status known
RGIAF0401	reformat.pl	CDS	2250	2379	.	+	.	status known
RGIAF0401	reformat.pl	CDS	2664	2842	.	+	.	status known
RGIAF0401	reformat.pl	CDS	4546	4700	.	+	.	status known
RGIAF0401	reformat.pl	CDS	4983	5138	.	+	.	status known
RGIAF0403	reformat.pl	CDS	1001	2032	.	+	.	status known
RGIAF0405	reformat.pl	intron	1097	1281	.	+	.	status known
RGIAF0405	reformat.pl	CDS	1299	1451	.	+	.	status known
RGIAF0405	reformat.pl	CDS	2381	2521	.	+	.	status known
RGIAF0405	reformat.pl	CDS	2650	2739	.	+	.	status known
RGIAF0405	reformat.pl	CDS	4954	5262	.	+	.	status known
RGIAF0406	reformat.pl	CDS	1038	1135	.	+	.	status known
RGIAF0406	reformat.pl	CDS	1477	1557	.	+	.	status known
RGIAF0406	reformat.pl	CDS	2069	2130	.	+	.	status known
RGIAF0406	reformat.pl	CDS	3683	3846	.	+	.	status known
RGIAF0406	reformat.pl	CDS	4549	4734	.	+	.	status known
RGIAF0407	reformat.pl	CDS	1001	2479	.	+	.	status known
RGIAF0407	reformat.pl	CDS	3051	3259	.	+	.	status known
RGIAF0407	reformat.pl	CDS	3361	3544	.	+	.	status known
RGIAF0407	reformat.pl	CDS	3612	3835	.	+	.	status known
RGIAF0407	reformat.pl	CDS	4427	4552	.	+	.	status known
RGIAF0407	reformat.pl	CDS	4634	4786	.	+	.	status known
RGIAF0407	reformat.pl	CDS	5695	5856	.	+	.	status known
RGIAF0407	reformat.pl	CDS	5943	6169	.	+	.	status known
RGIAF0407	reformat.pl	CDS	6275	6441	.	+	.	status known
RGIAF0407	reformat.pl	CDS	6521	6699	.	+	.	status known
RGIAF0407	reformat.pl	CDS	6773	6950	.	+	.	status known
RGIAF0408	reformat.pl	intron	1099	5282	.	+	.	status known
RGIAF0408	reformat.pl	CDS	5394	5492	.	+	.	status known
RGIAF0408	reformat.pl	CDS	8562	8741	.	+	.	status known
RGIAF0408	reformat.pl	CDS	10658	10846	.	+	.	status known
RGIAF0408	reformat.pl	CDS	11332	11508	.	+	.	status known
RGIAF0408	reformat.pl	CDS	11606	11747	.	+	.	status known
RGIAF0408	reformat.pl	CDS	12032	12237	.	+	.	status known
RGIAF0409	reformat.pl	CDS	1123	1307	.	+	.	status known
RGIAF0409	reformat.pl	CDS	2548	2680	.	+	.	status known
RGIAF0409	reformat.pl	CDS	70049	70205	.	+	.	status known
RGIAF0409	reformat.pl	CDS	85277	85398	.	+	.	status known
RGIAF0409	reformat.pl	CDS	87276	87350	.	+	.	status known
RGIAF0409	reformat.pl	CDS	90410	90547	.	+	.	status known
RGIAF0409	reformat.pl	CDS	93471	93581	.	+	.	status known
RGIAF0409	reformat.pl	CDS	93772	93867	.	+	.	status known
RGIAF0409	reformat.pl	CDS	100150	100230	.	+	.	status known
RGIAF0409	reformat.pl	CDS	106452	106568	.	+	.	status known
RGIAF0409	reformat.pl	CDS	106660	106732	.	+	.	status known
RGIAF0409	reformat.pl	CDS	106851	106938	.	+	.	status known
RGIAF0409	reformat.pl	CDS	108958	109051	.	+	.	status known
RGIAF0409	reformat.pl	CDS	110914	111060	.	+	.	status known
RGIAF0410	reformat.pl	CDS	1089	1192	.	+	.	status known
RGIAF0410	reformat.pl	CDS	1880	1983	.	+	.	status known
RGIAF0410	reformat.pl	CDS	2565	2695	.	+	.	status known
RGIAF0410	reformat.pl	CDS	3290	3320	.	+	.	status known
RGIAF0410	reformat.pl	CDS	3849	4006	.	+	.	status known
RGIAF0410	reformat.pl	CDS	5159	5285	.	+	.	status known
RGIAF0410	reformat.pl	CDS	6357	6463	.	+	.	status known
RGIAF0410	reformat.pl	CDS	6604	6757	.	+	.	status known
RGIAF0410	reformat.pl	CDS	7567	7619	.	+	.	status known
RGIAF0411	reformat.pl	CDS	1194	1322	.	+	.	status known
RGIAF0411	reformat.pl	CDS	2487	2549	.	+	.	status known
RGIAF0411	reformat.pl	CDS	3419	3596	.	+	.	status known
RGIAF0411	reformat.pl	CDS	3850	3986	.	+	.	status known
RGIAF0411	reformat.pl	CDS	6252	6314	.	+	.	status known
RGIAF0411	reformat.pl	CDS	6581	6679	.	+	.	status known
RGIAF0414	reformat.pl	intron	1124	1919	.	+	.	status known
RGIAF0414	reformat.pl	CDS	1928	2092	.	+	.	status known
RGIAF0414	reformat.pl	CDS	3107	3278	.	+	.	status known
RGIAF0414	reformat.pl	CDS	3369	3439	.	+	.	status known
RGIAF0414	reformat.pl	CDS	3587	3761	.	+	.	status known
RGIAF0414	reformat.pl	CDS	3860	4237	.	+	.	status known
RGIAF0414	reformat.pl	CDS	4888	5003	.	+	.	status known
RGIAF0414	reformat.pl	CDS	5379	5561	.	+	.	status known
RGIAF0416	reformat.pl	intron	1579	5483	.	+	.	status known
RGIAF0416	reformat.pl	CDS	5618	5646	.	+	.	status known
RGIAF0416	reformat.pl	CDS	8092	8230	.	+	.	status known
[truncated: 7,477 more rows]
