# Supplementary material for: Automatic generation of gene finders for eukaryotic species
Source: BMC Bioinformatics. 2006 May 21;7:263. doi: 10.1186/1471-2105-7-263 (PMC1522026; doi:10.1186/1471-2105-7-263)
Supplement: Additional File 25 — The sequence part of the training set for N. crassa. The file is in Fasta format and packed using bzip2. [file 1471-2105-7-263-S25.bz2 › 1471-2105-7-263-S25]

>RGTVM0002 Genomic segment corresponding to mRNA: XM_332150 Neurospora crassa strain OR74A.
TGGAGGCCAGAAAACCTGTCACTTTGATGGAATTATAGACTAACCCAGCCCTTCCATTTT
CATTGGAAACTGACCATGACGCACCAGTCCATAGGAACAACGTCGAGCAAAGAACTCCAC
AGAAGCATGTTGCTGCTTCTAATGAGATTTCCTCTGCATTATCATGACTCGTGCAAGTTC
ATCCGGGGTAACGACTCCACATTTGCTGTCGGGTCGGGTCGGGTCGGGTGCAAGTCGCAA
GTGGATCACTGACTCGGGACCGAACCCTCACTCAGTAGGTACTTGTAGGCATCAATGGCA
ACTCTCGCTCACGATAACCCCTTGCATATCGTGCTCAACCTCTAGTAACCGAAGCAATGG
CATCCAATGAACTAATAACCAAGCAAGAAGATTTCACCATCATCATGGCCAACAAGTGTC
AAGGACGAATCTGGATCATGGCAAGAACAGACGCTCGAATTACGAGATATCGTCGAGATA
TCCTTGCCCAAAACGCCCCGTCATGTCCATGGAAATTTCGATGCCGGCCATTTGTACATT
TAGGTTTCCATCATCCCGAGACTCAAGATCTAGTCTGACGTTATCTTCACAAACGCGGAA
AGAGCAACCGCAAAACTACCCCAAAATGGTTCACATTAGAGGTACCTCTACTAGTCGCTC
CCGAGATTGTTATGGGCCTTTCGGCCTGGTGAAATGCGGGTAGGTACTTGAGCGGTCAAC
AACTTAAGCAGGAGGAGGGGAAGAGGAGAACGAAGAGGAAGTTTCATCATCATCCACTCT
GTAGGTCTACACGGCAATCCTCGGCTCCAACTTCGTCGCCAACCATCATCACCTTGTTTT
GTTGTGTAGTGTGTTCTTTTGGCTTCTCTGCTTGCTCACTTGTTGCATTATATCTTGCCA
GCCCGTGCCCCGAGCAACATCGATACACTGCCTAATCGATTCTACTTTCAATTTTTCCTC
GCTACCGCACCACCGCTGGGCTGCGACGGCATACCATACAATGCGTTACGACGACTGGGA
TGTCATCCTGTTCCCAACAGGCAGGGACGGCAAAATCCCAATCAAGGAGTTCAAAGTCCA
GTGTCATGTAGTCCCAGACCAGGAGCTCGCTCACATGCACGGACAGGCTGGCTTGCCCGT
CATGACTTGCTTCATCCCGAGTCTTCCAGCCGGCAGTCCGTTTCAGATCTCAATGCACGC
CTGGAAAGCCCCCGACATCAGCCTGTTCACAAAAACATACAGCAGACACACCGAATTTGT
CAAGTTCGAGGCGCGCATCTTCATTGATGGCCGCTTGGTTGCTTCAACTGCCTTTGATCG
AAAGGTCAACGGACCCCATCTGATTGCAGACACCTTTGGTATGTCTCCCAATCCTCTGAT
ACATAAAGTACCATAACGTGCTGACAGGCATCAAGAGTATGCCAAGACTGGCGAACGCGA
ACGCCTAAAATTTCCCATCTTTCGCCGTGAGCTTCTTTACGAGAGCCACTGGAGTCCTGG
CGACGACCTTGGCCGCATCAAAGTTCTTATCAGCGAAGGCTTCCCACGCGACTCCCGAAC
GGTCCCTTTCGAGCGGGTCAAGAATGTTGTCGCCTTTTCCTTCCAACATGCTCCGCTAGG
TAAGACTTTGCCGCGCTTCTCTCACCCATCGCCAACAACTGACATGGCAATCTCCGTGTG
TAGAACTGCTTGAGAACAACTCCATTGCTTGGCCCAACCCATCCATGTGGCGCACTCCGA
CCTACATTGCAAACGTCCCCGTTCCAACATACCAGCCCGACGATGGCATCAACTCCCACG
CACACTCGCCCCATCGACCAAAGAAAAGCAGTCAAAGTCCAGGTTTTCCAACGCCTATTA
CGACTCATGGCGTATTTCAGCCTCACCTGCCTCCCACTAGCTACGGGGGTACACAAACTC
TCCAGATGCCATACGCACCCCGAGACGCCAACACTGGGTCTGGCTCGTCGTTTCCGTATT
CCGATCCATTCACCGAGCCCCCCTACATGGACTGGATGGGCTCAATGGGCCACAGTTCCT
GGCAATCTGGTATGCGACAGGGGATCCAGCAGCAGAGTAGCGATGAAACCATGCCCGACT
ACGGTGCGGGTCCCAACCGCGACCAGCCCGAGGCTATGCATGTTTCTGGAAATAGCATGG
ATGACGAGCATCCTACGAGCATGAAGGTGCCAACGAATACCCCGACAACAGTTCCTCCCC
CTGCTGAAGACATGACTACGGGAGTCCATTTCCCTTCCATGTCTACCCATATGCCGTCCA
TCCCGTCTGACATGGCCTCCTGCTTTACCAATACTCTCTTGAATCAGCCGATGCCGCTTC
CACTTCAGCCTCATCAGATGCCCCTACCGTCTTCGGATGTCAAGTCACGTAAGGAGAACC
GCTTCCTCACGATCTCTGGTTCCAACCTTTCATCAACTTACTCAACCCCCACTGCAGACC
ATAGCGACATTCGCAATTTCTCACAGCCGGTTTTCTCCCAGTGTCCCATCGCATCCAACT
TGTCCCAGATGGTCTCCTCCATGGATGGCGCCGGAAGCTCGAGCGACTCCCCAAGTTTAC
AGAGCATGTTCTCGGTCGCAGGCAGCCATCAGGATAGTCCGAAACAGGCCGAGTGTGTGT
CCAATTCCAACCTGTATGGTGGTCATGCTTCAGGTCCCAACCCTGCCGGCTTTCCTCCTA
GCCTTCCTTCCAATCTTGGTTCCAACTTTTCATCCAACCTGACTTCAAATTCGACGTCCA
ACCACTCCACGAATTCCAATTCTAACCCTCCTCCTGGTCCGATCCCCTTTGGGGTTCGGT
CCGAGAGCTCGCTCAACGCTGGCCTTGGAAGCGCGCAGGGTCATGGAAATGGTCATGGAT
ATGGTCATGGAAGTGATACTGCTGTAGGAAATGGAAACGGATATGTCAAGCGGACTCGAA
ACTTTACGCCGGCTTCTACCAAAGCTATTGATGAAGAGGACGAGCCACGCCGAGCGAGCC
CTCAAATGAGAGTTAGGGACTATGCTAAGGAATATGGGTTGGAGCAAAACATGCTTGAGC
TTTGAGACTTGAGAAGAGTCTGCAAAAATGTGGTCCATGAGAAGTAGTAGCCTTAGTTTG
ATCACTGCGGTGATTGTTGGAGTTATCATACTGGTCGTTGAGAAGTTTGTTAGTTTTCTC
TTCTTTATTTTCTTATCTTCTCTTTCACATATCAAACTCATCACTAGCATTATCAAGCCG
GGTTACGATTGGAGTCACGGTTGTGTTGTTTCTCAGAATGCTTGGAGAGTGCGCATGCTT
CCTTTGTTCGAATGGCGGGTGTAAGTTATACAAGTATTCTGGTCCTCTCGATGCCCAGCA
TTATATGGTGAGATTGATGGGCAAAATGGCCAAGAAAATACAAATATTGCAATGGTTGTT
TCTTTGCTGCCAGTCAGTTTCTGCTTGTGAGCAAGGCGTTTGACACAATGTCGCACGGCC
TCTGCCTCTGCATTTGCTAGTCCTTGTGCCATGTGATGTGGGCGTAGGGCTTTGCAGTAC
GTATCTGTCAGAGTGTCAGCCAACTTTACATCAGGCGTTGTTCTTGGGTGCTTGAGTATT
GGATGGACGATAAAGCCACCCAACTTGAAGTTAGGTCAGCTTGAAGGTCCAGAGAAACGA
GAAGGAGAGTGGTTGGATTAAAGCTTGCCAAGAAAGATGGGAACGAAACACTACCTAGTC
TAGCGAGTCTAGGTAAAGGCTTAGCGGGTGGAGATAATGGAGCTTACAACGGAACCCCCC
TGTTATCTCCGCGACAGTTTGTTAGGTAGTGTACTGTAGTTGCACTGGCACTGTTAGGTT
ATATAGGGCAAGACAGGCCTTGTACACTGATCCGCGTGACACTAACATTAACCTCCATAT
CATTGTGGTGGCCAGCGTGATGGATCGCGACGGAATTAGGTAGAGCAGGGAGGATTCAGA
GCCATGTCCATCCAATGCCTCTCGGGAAATGATTCTCACAACCTCAAGCCAGTTTACAGG
CAATCATCGATTGGCTTCGGGATTCGCGAAAGATACCTAATTGTA
>RGTVM0004 Genomic segment corresponding to mRNA: XM_332147 Neurospora crassa strain OR74A.
CTATTAGTATAGGGGATTATTGTAATGCCTTTATATAGAGTCGCTTCTTCTTCTACTTCT
CCTATCGAAGGTGCCGCTGTACAGTCTCGATCGAAATATATATATTATATTTATTGGTTA
GAAAAGTATAGATTTTATTGAGGTATAAATTGGGTTTTAATATAAAGAGGTTTATAACTT
CCTTTACAATGTTAGTTACAATTAATAAAGTATAGAGAGTAATATAGTATATATTGTACT
TTAAGCGCCTATATAGGAAGTTTTCTAATATTTTAGGAAGCTTACGACGGTAAAAATACT
TTGCTAATATCCAATAGAGTGCGTTTATATTTCTACGTACTCCTTATATTTATATTAATA
GTTTTAGTAACGTTATTAGGATGCTCGTTATTTACTAGTATTATTATTATTAATGCCTTC
TAGTAGGTATTAGGGTAGTATACTATATTAATAACGGTTTAAAAGATAATATAAATATTA
AAATAGATAATTGTACGATGTAGAGTATTAAAATATTGATTTTTTGTACTAGTTTTGGCT
AGATTTCGATATTAAACGATTGAGTTGAGTCGTGTAAAGCGATGTCAAATGGCTAGATTT
GTCAAATGCGGTGTGTGTGTATATGTACGCACATACACCTCTTGCCAAGACTGCACAGGC
GATTGAGTGTGGGAACGGTATCAACCGACGCTATCGGACCCCGGGTGAGGATTACTGCCG
GCCGCCGCTAAACAACAGGGCTAATCCCGGCTTACGGAGGCTACTAACTCGGCTAAGATC
CGATAGCAAAATTTCACTCAATTCGGTGATTTATTACCCCGAAATCTAGGCTAATATATC
CTGTGCTGTATCTGCATGCAGCGTGTTGGGATAAATCCGACGACAGTGAGAAATAGCCGT
AGACGGGTACGAGTGCCGACCACTTTGTCTTATCTCGTCTGTCCCAATGTCCCGGTCCAT
TTTTTCGTCTCAGTCTCACATACACACAACAGTCAACATCATGTCCAGGACAACACAACA
ACAGCAACAGACAAAAAGGCCCATCAAGAGGGTAGCCGTCATCGGCGCGGGCCCAGCCGG
CGCCATCACCATTGATGCCCTCGCCCAGGAAAGGACATTCGATCTCATCCGCGTGTTTGA
GAGACGAGAAGGACCAGGAGGATGCTGGTGAGTCTTGCTCACACCCGTCCCTCCTTCCAC
ACCTCCTCCAAGTACTATCCATCTCACTAAGCCCACTATCATCCAAAAAAAAGGATCGGC
GACAACAACAACAACAACAACAACCGCCCTCAACCGCTTACCGACTTCACCTCCCTCTCC
AACCGCACCGCCGACCCACCACTTCCCATCCCGCAGGGCGCCCTCCCCGCATTCACGCCC
AAACTAGACCAACAGCGCTTTACCGAATCCTCCGTCTATCCTTACCTAGAAACCAACGTC
GATGCCCTCCCTATGGAGTTTAGCCAGGAACCCTTTCCCTCGCAAAAGAGCGAGTTGTCC
ATTGCCTTGCACGGTCCCGACACGCCGTTCCGCCACTGGAAGAGCGTGCGGGGGTACATT
GCAGGGCTAGTGAACCGTAACGGGTATCAGGACTTGGTATCGTATTCCACGACGGTCGAG
AAAGTGGAAAAGGTCGGCGACGAGTGGAAGGTGACGCTGCGCAAGGAAGGCGAACAACAA
GAAGATTATTGGTGGGCGGAGTGGTTCGATGCCGTGGTGGTGGCTAGTGGTCATTACTGG
GTGCCGTGGATTCCTGCGGTGGAAGGTCTCGAGGCGTTTGAGAGGCAGAGGCCGGGAAGT
GTACTTCATAGTAAACAGTTCCGGGGGAGGGATCTTTACTTGGATAAGGTTCGTTGTACA
CATCCCCTTCGATATCTCGCTTTGATCGGTAAAACTGACTGACACCACGACACGCGCAGA
AAGTAGTAATAGTAGGCGCCTCCGTCTCCGCCGCCGACATCGCCTACGACCTCGCCCACT
CGCGCACCGCCCAGGTTCCCGTGCACGCCATTACTGTAGGACACACATTCAACGGATACT
TTGGCGACGAGGCATTCAAGCATCCGCGCATCGAGAACCACCCGTCTATTTCTAGGGTAT
GTCCCAAGACCCGCACCGTTTATCTCGTGGACGGCACATGCATCCCCAACGTGGACCACA
TCATTTTCGGCACGGGGTACACCTGGACTCTCCCCTTCTTGTCGCAGGTGCTACCCGTGC
GCAACAACCGCGTCCCGGACCTCTACCAACATGTCGTCTGGCAAAAGGATCCGTCCCTCT
TATTTGTCGGCGCCGTCGGCGCTGGGCTGACTTTCAAGGTGTTTGAGTGGCAAGCGGTGT
ATGCGGCGAGGATACTGGCTGGTCGCGCGCAGATGGTGCCGACGCTAAAGGAGATGCAGG
AGTGGGAGGAGGAGAGGATCAAGGAGAAGGGCGATGGGCCCAAGTTCAGTTTGATATATC
CCGAGTTTGAGGAGTACTTTGAGACGTTGAGGAGATTGGCAGGGGAGGGCGAGACGGCGA
GGGGCCTGGGGAGGAAGTTGCCTAGGTTTAGACCGGAGTGGTTTAGAGCGTTTATGGAGG
GGCATGATTTGCGGAAGAGGATGTGGAAGAGGGTGAGTAAGCAGGCGAGGGAGGAGGACA
AGTTCTCGAGGGCCAAGTTGTGAGGGGCGGGGATGTGGGCTTGGGATTACAATGCTGATG
TGTACATTTGGATATGGTGTGTGAAATGGGAAGTGAAATTTGGTAGGTACTTGTTATGAT
ATTGTGCTGATATGTGGGCGAAAGGTGGGGGCGGAGTGCCAACGCAGGGAGGGAGATTGC
CTACCCAGGTAGGTGATCACGCGTGCTCATCGTATGGGGGTGAGGGTGGAATGGAAATCT
GGGGTGTCAGTAGATGGGACTGTGGCTTGAAGCTTGAAGGCATTTGCAAGTGCTTTTCAC
TTGATTTGGTTGCTTCAGTTCCATGATGGTTTCTTCATGCTTACAGCGGGGTTGCTTTTC
GGCGTACGTTGGGAATATGTGTTAAGATGAAGGCGTTGAACAGCTGGTGACGCTGTGACT
GTCGTCAACTTCGTCGACCGCCTTGGGATGTTTTTTTTTCTCTTTTTTTTCCTTTTATTT
TTTATTTCTTCACGGCTCGGGGTTAATGCCAACTAGTCCTGTTTCTATTAGGGTATGTAA
ACAAAGTAACTCCTTGAATGAAGGGACGAACGGGGCATCGTACCCTTCTGTGCTCGGCAA
GAACTTTCGACAAAGGGAACTACAATTGGGAATGGGAACTAGTGTCGGTCTCATATGCGC
AACAAATGAAAATAATTTCCGTCCCAGGATTTCATTCCGATGGTTCACTGAACCGTGGTT
GGTGGTTTGGTGGTTGCCGGGTAATAAGGAAGATGGATGTTCAGGTGCGGGCAAGTGCGG
GGCGGAGGGCTCAGAGAGGGGAACAAGAGCCAGAAGGATGGCCGGACACTCGACAATGAT
CCAACCTGCGTGGAGCAAATACATCCAAAACTTTGACTTCAAAGTACAATAGATGTCAGG
AGATTCATTGAAGATACTTTGGAGTTTCTTTGACCGTGATGGCCGAATTGATGAGCAAGT
GTCCTGACACAGTGCGGAAATGGAAGGGAGAGATCAATGGCGGATCTCGACTGGAACGGC
CAT
>RGTVM0005 Genomic segment corresponding to mRNA: XM_332146 Neurospora crassa strain OR74A.
AAAGCGCCCGCAAAGTACTCTACCAGAGCTGGTACATCAAGGCCATTACCAAGACTGGAC
CTGGAAGATGTATCCGTGATCGTCAAACTCGAGCACAAAAATCAGGATGGATCAACATCA
GGCTACCCAGTGTCACTAGTATCAACATGCCAAGGCGTCTGTCAAATGCCCTGAGAATGA
TCCGGCTTACTGTCAATGTCCTGATTCTCGACGTTATTGGAAGACAATTTCAACTAACTA
CCCACTCCTCTCAGCTATTTACCATAAGAATTACTGCGCAGAGGGCAGGATACTCTATTA
TTCCACGAGCGGCTGTGCATACAAACTGATCCATCTCTCTGTCTCTCTCTCTCTCTCTCT
CTCCTCTTCTTTTTATTATTTTCATTTTCTTATTTTTATTTTCTTCTTAGCACGAACCAC
ACACAGCGGCAGGTTAACCAAAAGACAAAATCTAATTGTCAATTCGATAGTCAAAGACAA
GTCGTTCCACTCGGGCTCGGCCGCGGACATCAAATCATTATGACAGTCACCCTGATATCG
ACCCATTACGCTTCTTCGCAATTCGTAACATAGGTGAAGTAATCAGCATCATCATTCCGA
TATGGTCAAAGCTCCCGCCTTGCATGAAACGAGTTGAGGGATGGAGGGACGCGCTCTCTC
TATCTCCACCCGAGATGTTCTCCTCACAGATGCCATGTCCATTTGGAGTCGAAAGGCGGG
AGCAAATGTACCCGTGTGTGATTACGGGATGAACGTTGCATTCAATTACTGCGGTGTCAG
CAGCACATCGATTCAGGCTCAATTGAATATTGAATGATGGTTCAATTGGACCATGGATGG
ACTAGAGCCGAAGCAAGTAGTTATACCACTCTGTCATCGTCTACTACAGCTTTTAAAGCG
ACAACTCCCACGTCCCGATCGCGCTTCAAGTCCTTCTTGGAGATCCAGCGCGCAAATACC
AATCATAGCAACACCCGACTCCAACACCCAGTAGCCCAACATGATGGAGCACGAACTCGC
AGAACTCAAAAAGCAGGTACTCACCTTGCAAAAAGAAATTTCGCGCGTCTCCGGTAAGCA
CCCAACTATCATTTACCCGCATCGCATTTCCACTTCCTAATAAACAAACATCCAGACGAA
GCCGAAATCCGCAAAACCCACCACAAATACGGCTACTACCTCGACAAATGCCTCTACAAC
GAAGTAGTCGACCTCTTCTCCAACCGCCCCGACACCTTCGTCGAGTTCCTTGGCTCGCGC
TACCTCGGCAAAGCCGGCGTCGAGCGTCTCTACAAGAAACGCTTCGCCGAGACCTTCGTC
GCCGGCCGCAACGGTCCCATCCACGGCTTTCTGCTCGACCACATAATGATGCAAGACATC
GTCGACGTCTCCCCCTCAGGCGACCACGCCTGGTGCCGCATGCGTGCCCTGATGCAGGCC
GGCACTCATCACTCTATCGAGAAAGACCTGCCGCTGGGCCACAGACAGTGGTGGGAAGGT
GGTCTGTACGAGAATGAGTATGTGAAGGAAGACGGGGTGTGGAAGCTTTGGAGGTATAGG
TACTTTCCGTTTTGGCATGCGGATTTCGAAGCCGGGTGGAGCAAAACCAGGCCGAATTAT
GTGCCGTGGCCGACGAAGACGTTTCCGGAGGATCCCACGGGTCCGGACGAGATTCTCGAG
AGAAAGATGTTGTGGCCGGATACGAGGGTGGTGCCGTTTCATTATCCGCATCCCGTCACC
GGGAAGAGGATCAATATTGATGATTTGAGAGCGCCCAGGTACGGAAAAGGGGTGCAGGAG
GGATGTGAAGAGCCTTTAGTATTGGAGTTGCCAGGTGGGAGCAAGTGGGAGGGGGCAGAG
GAGCGGGAGAGTCGGAAGTGGGAAAGGGTGTTGCCTGAGTTGGTGCAGGACAAGGCGGAA
AAGTGAGTGGTGCGGTAAAGGGGTGGGTTCCGTCGGTCTAAGGTCAGTTTTCGTTCCGTC
ATTCGGGTATTGCCGCAAGTCCACTCATGGGAGGCGTCGAGTGAAGGAAACACTTTTCAA
AATTTCTCACGGGATTAGGTCCAGACCCCCGCAAGCATGCAACTGTCGGCGTGTATCAAT
GCAGTGCAGTGCAATGTTTGTCATGATGGCTTTGGTGGGGAACCCCCGGCCTACATGTAT
CTTCTATGCCCCAGGTATTCCTGCATACTACAATACCTGCTGCATGCCTGGTATTGACAC
ATGGCTGGTATTGACACATGTCAGCGCCGTTGCTGTACTTGGGGTCTTGTCAAACTTGGT
GATGCTGGCCCGCACGCAATGTAGATTTCAGGCAGTGACTTGGAAAACCGCAACAAAAGT
TTCCCGATCAATCTTGGAGCTGGAATTACCAGCCTAGTCAAGGCCTGGGTTTGGTTTGAC
CTGTCGTCGTTCCTGTGAAGATTCGTCGCGGGTTGATAGCCTTGTAACAAATCGCGAGAA
GTCATACCACAAGACAAGATGTGAGCTGTGAGATTTCATGGGAGTTTCCGTCACGACATC
GTTGGTTGGTAGGTAGTACTATGGCCGTTCCAGTCGAGATCCGCCATTGATCTCTCCCTT
CCATTTCCGCACTGTGTCAGGACACTTGCTCATCAATTCGGCCATCACGGTCAAAGAAAC
TCCAAAGTATCTTCAATGAATCTCCTGACATCTATTGTACTTTGAAGTCAAAGTTTTGGA
TGTATTTGCTCCACGCAGGTTGGATCATTGTCGAGTGTCCGGCCATCCTTCTGGCTCTTG
TTCCCCTCTCTGAGCCCTCCGCCCCGCACTTGCCCGCACCTGAACATCCATCTTCCTTAT
TACCCGGCAACCACCAAACCACCAACCACGGTTCAGTGAACCATCGGAATGAAATCCTGG
GACGGAAATTATTTTCATTTGTTGCGCATATGAGACCGACACTAGT
>RGTVM0007 Genomic segment corresponding to mRNA: XM_332143 Neurospora crassa strain OR74A.
TCGAAAGCAAACTGAAACGAACAGAGAGGACAGTTAACCTATGTCAACCTGAAGCGACGA
CTAACTGTTCCAGGATGTACCTATATAAAAGGCCTTCGAGTCCCCTTCATCCAGCTCAGG
TTTTCTTCTTTTATCTTCATCCTCCATGGAACACAACATCTTGTGAATCTTACTTCAGAC
AACACTACACCAAGACAACCTTGGGACTTCGCAGATCTTCCTTCCTTCCCAGAAGTCGAG
GTATCCTCTTCTTTTTCTATTTCTGTAAAGGACTCTCCTTGGTCACGCTGCCCGTCACAA
AAATTCAACCTGGTGACATTCTGATCGAAATCTCTCGCTCTGTCCACCCTGACCAGAGGT
AGAAAGAAGTAAGCAAGTTCCCATCCTCTGATCCTTCGTTGGCTGGCCTTAACACTTCTT
CTCATTCTCTTCAGACAACGGACCGGATTACGATCGGCCTGTCCGTACGAACTACATACA
AATCTAGGTACCTTGGAGCTTCGCCAATCCCTCCTTCCCTCAGGGCTCCTTGAAGTCAAT
CCAGGCTTCCTTCTCTTCAACTAGGTACCGTACGAGAGACCACAATATACACTGGCCTTC
TACCCTTTGACTTCTTGGGCGAACAACATCTCTCACATTATTACTGTCGCTTTACTTGAC
ACCTTCTTCCCCCGACACAGTGTGAGAGACCTTCCACTCAGGTCGGTCTTCAGTCGTTCA
ACTCTCTTGCACCTGGCACAAGCTGGTGCTAAATTACCCGGGCATCTATCTACCTACCTC
AGCTGGTCGGTGTAGGTCACTTTCACCCTCATCAATCCCCATCAGGTCTGGTAGGTCACA
CTCTGGCCGTCTCTTTCACCCTGCCTGGTGTTGAACTACTTACTAACCTCTGTGCTCTAC
AGTTCTCACCGGTCATCGTCAAGACCTCCACGCCATTAACGCATGAACATTCGCCAACCT
CTTGACCCGCCAACAGTTCCGCTAAGTCAAGAACAACAAGATGGACAGCCATCTCCACGA
GCAGAGCGAGGAGGACATGGAAGAGTACCGCGTCATCCTATACGCCGGTCCTAGCAACGA
CCAATTTGGACTGACTGCAGATGACGACCTCGAAGAGGATTTCAGAGGCGACCTCTCCGT
TGAAGACGTTGAGGAGAGTGTGAGGCAGAGTCTTGAGCGTCACTCGGCGCGAGAGGAGGA
GGAAACAAGGGAGGAAGCGATGGAGAGGGCGACAGAGGAGATAGAGAGAGGCGGAGATGC
TCCCGCACTCCACATCGAGTTTGAGCCCACTGAGGTGAGCGTGTATGTGGGAGAACTCCT
CCTTCGCTCTTTTCTCGCCGCAACCTTCGCCTGCCTCCCCGCCCTCCTCTTTACCCTACG
CTTCTTTATTATCCTCCTCGTCATTCTCATTCAATTCTCCGCCGGACCTTTCGTCCACTA
CTTCCTCCTTACTCTCCGCTTCCTTTTCTCCTCTTCTGCTCAGACACTAGAGGTACCCGA
ACCGCTCCCCATTGCGTTCGTCGCGGACGAAGCCGAAGATTCCCATGAACCGGAGATGTT
CTTCGAGCCCGCTCTCTCCGTGGAGTTAGAGCCTGTACTTGCCCCTACCGAGGCGGCACC
GCTCGGGCCCGATATCCTTGTCGAGGAAGAGGTCGATATGGAGTGGATTCCATATCCCAA
TCTCCCTCCAACTTCTTCGGGGGCTTTTACCGCCACTTCAAGTTCTTCCTCGTCTGCCAG
CACTACTCCGGGCTTGTCCACTTCTTCCTCCTCCACGGCCTTGTCGTCGTTGATGTCCGA
TGAATAGTACAGTCAGGATGAAAACTGATAGCGGGAAGATTTTGTTTACGTTCTGACGGC
AGACCTTGAGGTCTAGACATCGGGCGATTCTATCTTACAATTTTTTTCGTTTTTCCTCAC
TCTTTCGGCATAATTGAGACGAAAAGCCTAGCGGAACATGAGGAATAGCGGGTGCATGTT
CAACGGAATGGTTGAAAAGCATACAATAAGAAGACCAGACTTATAGGGCCGACGTGTCCA
TCGATGGCGAAGATGACTTGACTTCATCCAGCAATCCACCACCATCCGAAACAAATTGCA
GAATTGTCCCACCACCAACTGCGACTAAATCTACGTCGTCCCTGAGCCCACAGCGACCAT
CCCAAACCAACAACAGAAAACATCACCTGTCCCCATTGGCTCGTCGACATTTGTCCAAGC
TGCCACGAAGAGGCCACGCAGCCAGAGGCATGACCTGCCTCGAGTATCAAGATCACCTAG
CGCATGGGGCACACCCACCTTTTTGTAAAGTTGCCTCACCGATTCGTAACTTCCAGGACG
GCGGACAAGCACACCGAGCTCGGCCTCTAGACGTTGGTGAGCGATGTTGCGACGAATAAT
GTTCCCGCCCTCGATGCACGTCGGCGGCGCGAGTTCCTTTCAGGCGTTCAGCGTCGATTT
CTTCGGCAAAGACGAGGTCTTTTTCAAGGGCCTGCGATGGCTTCTTGTAGAGAAGGCCGT
AACTGAATTAAAGCTTTGTTTCGCTTTGGCTTGGATGAGAGCTTGGATTCAATGCGGCCC
AGTCATTGTCGAGGATTTAGGCGCGATTGCCAACCAAGCGAATCAAGGCGCCAAAGGTGG
GCACGAGCAGGGAGCGCAAGTCGCGCCCTTGTGCTGGTATGTCTTCACTGTTGCATTTGT
TCGTGAGCTGGAAGGCCACGACACCGAAACCCTGTTTGCACGCGTCCGTCTTGAAGAAGA
GAGGTGGTGAGCGGTTGTAGATGTACTGAGTGGTGGTTTTTTTATGC
>RGTVM0008 Genomic segment corresponding to mRNA: XM_332141 Neurospora crassa strain OR74A.
ATGTCTGAAAACAGGTTGAAGCCAGGGCGAGTAGTCCAGGAACAGACAGAGATATTCAGA
CTTGTGGATTCCACTGGCACATGTTCAAGTAGTGTATCTAGGTAGTGTAGAATACTATGT
AGGTATGTAGGTACCTTTGTACCTTGAGTCCATCCAAGTCAATGACATAGATGACAGTGT
GTATTCCTGGAAATGAATCAAGTAGATTGCTACCTATGTAAGGTAGTTTCCTCCTACATT
TGTGCTGGGAGCGCTACATAGCGGTACCCGACTTACCATAGCCAGGAGATCTTTATCTTT
TTGGAGTCATGTTGAAATTATCATCCAGGAGTCCTGACTGGAACTGTCTTGAGAGTTTGG
ACGGACAGTCTTTGAGTTGGGACTGGAGAGAAGCAATGAAGCTTCAGCCTGTGTGAGCCG
CCTGCCTCACCTGCCTCGTTGAGCTGCCTGTCATGGCTCGTGCGCCCGCTCTTGAAGCTG
TTGGGTCCAAACGAATGAATGGAAAATCTCGCCTTCCGTTCAATCTTTCATTGGTCAACA
GTCAAGGTATCTGGGTACATCCAGCCCAGCAATGGACCCACTCAAGGCAGGAGCTCCCTG
ACGTGGATGCTCCCCTCGGCCGTCAGTTCGTCACTGCAAACATGCCGTCGGCAGGCCCCA
ACCAGCCAACCAGCCAACCAGAACCTCTCATTCCAGCGCCCGCCAGCTCCATCGCTGCCC
AGGGCACTGCTGTCCACTGAAGCCATCACTGCACCGACCTTGACGGCAACAAACAACTGA
ACGTATCTCGATTCCACTCGCTCTCCTCACCAAACAAACAACCCGAATCGCCTCGTCCAT
ATCCCATCCCATTACACAACCACCACGCGGCGCACGAGGACGCTGGCTGTTTTGTACAAT
ACCCGGGCATTAATAAACACCCAAATCTAAACAACAACCAGAAACCGCCACCGCGAAGCT
CGCCGCCATCCCACTTCTTTTTCTAATCAACATCACCAAGATGCCCGGCCTCGTCACCGC
GACCGGCGTGTTGGCCTTCCTCGCCGATGAGGAGCCCGAGCTCAAGGTCTTCGCCCTCAA
GACCCTCAACGATGATATCGACACCGTTTGGACCGAGGTCGCTGGCGCCTTGACCCAGAT
GTGAGTAGCTCCCTGATACCCGACACCAAGCTACGCTGTTTAGTGTTAGTAAGCTCACTC
AGCTGGGCACGCGAGCTGATCTGTCTATCTCTCTCCCCCCCCAGTGAGGCCCTCTATGAA
GACGAGACCTTCCCCGAGCGTCAACTCGCTGCCCTTGTGCTCGCCAAGGTCTACTTCCAC
CTCCAAGCCTACAACGAGAGCATGACCTTTGCCCTGGCTGCCGGCCCCCTCTTCAAGCTC
GACGCCCCCAGTGAGTTCGAGGAGACCATCATCTCCAAGTGCATCGACCAGTACATCGCC
GTCTCGTCTCTCCACCACACGCCTTCCAAGAAGGACCTGCCTGCACTTGAGACCGATCTC
GGCAGCGGTGCCATCGATAGCTCGGCTCTGATCTCCCCCACCACGCCCTTCTCGCAGTCT
TCGGTTCCCTCCAAGTCCCTGCTTGCGCGCGCATCGTCCGACGACAACACCATCCTGGAT
CCCACCTTCCAGCCCACCAAGGAGACTCGCTCCGCCTCGATAGCCCAGGTTCACGACACC
GCCACCCAGGTTGCGCTCCAGAACGTCATTGAGCGCCTGTTCGAGAGCTGCCTGAAGGAG
GGCAAATATAGACAGGTGGTGGGCATTGCTGTCGAGGCCAAGAACCTGGATGTTTTGCGT
CGCGTCATCAAGCGCGCCAACCAAGATGTCAAGTCCGGCAAGGCCAAGGTACAGGAAGGC
AGCCAGGGGCCGGCGGAGGAGCTCATGGACTATGCCCTGAGCATCTGCATGGATATTGTC
CAGGAACGCGGCTTCCGCACCGAGATTCTGCGCCTGATCCTCGATCTCCTAAACGACATC
CCCAACCCGGATTACTTTGCCATCGCTAAGTGCGTGGTCTATCTTGATTCGGACGAGGAG
GCGTCCCGGATGCTCCGCCAGCTGGTTGCCAAGGGCGAACAGGACTCCATCGCCATTGCC
TACCAGATCGCCTTTGATCTATACGACAACAGCACCCAGGAGTTTTTGGGCAAGGTCATC
AAGGCTCTGCCTTCTGGCGAGCCAGCCAAGCCCAAGCCTGCCGAGGGAAGCAACGACGCG
GCTGCGGAGCGTGAGCCTCTTCTGGAAGGCCAGGAGAGCTCCGAGGAGGAGCTGCCCGAG
GAAGTGGCCAAGGTCTACAAGAACATCCGCACCATTCTTGACGGTAGCAAGGTCATCAAG
CTCAACCTCGAATTCCTCTACCGCAACAACCACGCCGACATGAGCATCCTCAACAAGGTG
CGCGACAGCTTGGACGGTCGCAACTCCATTTTCCACAGCGCCGTCACCTTCTGCAATGCC
TTTATGAATGCTGGCACAACAAACGACAGGTTCTTCAGGGATAACCTTGAGTGGCTAGGA
AGGGCCGTCAACTGGTCCAAGTTCACGGCCACTGCCGCGCTCGGTGTTCTGCACCGTGGC
AACGTCACTCAGTCCCGCAAGCTCCTCGAGCCCTACCTTCCCCGCCCCTCTGGCGTCAGC
ACGGGTTCCGTCTACAGTCAGGCCGGTGCGCTTTACGCTTACGGTCTGATTCACGCCAAC
CACGGCGCTGATGCTCTGGACTACCTCCACCAACAGTTCAAGGACGCCGATCAGGAGGTT
ATTCAGCACGGTGGCGCTTTGGGTCTGGGTATTGCCGGCATGGGCACTGGCGACCAAAAG
ATTATTGAGGATCTCAAGGAGGCTCTCTACTCGGACTCGGCCCTCAACGGTGAGGCCGTT
GGTGCGGCTATGGGCTTGATCATGCTGGGAACTGGACATGCCGCCACTATCGATGCCATG
TTCACGTACGCTCACGAGACTCAGCACGAGAAGATTGTGCGCGGTATCGCCTTGGGCATT
GCTCTCATCATGTTTGGACAGCAGGAGGGTGCCGACAGGACGATCCAGCTTCTCCTTGCG
AACCCCGACCCCATCCTCCGCTATGGTGGTGTTCTCACGCTCGCCATGGCCTACTGCGGT
ACCGGTAGCAACAAGGCCATCCGCAAGCTGCTTCACCTTGCCGTCAGCGATGTGAACGAC
GACGTCCGCCGTGTTGCCGTTATGAGCTTGGGCTTCATTCTCTTCCGCAAGCCCGGCAGC
GTACCTCGCATGGTCGAGTTGCTCGCCGAGTCTTACAACCCGCATGTGCGCTACGGTTCG
GCCATGGCCCTCGGTATCGCGTGCGCCGGAACTGGATTGGACGAAGCGATTGACCTGCTC
GAGCCCATGATGAAGGACCCTACCGACTTTGTCCGCCAGGGTGCGCTCATTGCCCTGTCC
ATGATTTTGGTTCAGCAGAACGAGGTTATGAACCCCAAGGTTGCAGCCATCAGGAAGACG
CTCAAGAAGGTGGTTAGCGACCGTCACGAGGAGCAGATGACCAAGTTCGGTGCCGCGCTT
GCCCTCGGTATCATTGATGCCGGTGGCCGCAACTGCACCATTGGTCTTCAGACCCAGACG
GGCAACCTCAACATGGCGGGCATTGTTGGCATGGCAGTGTTTACCCAGTACTGGTACTGG
TTCCCCTTTACCCACTTTTTGTCTCTTAGCTTTGTGCCCACGTCCATCATTGGTCTCGAC
AGTGATCTGGCCATCCCCAACGTCAAGTTCCACTGCGCTACCCGTCCCAGCTTGTTCGAC
TACCCACCGGAGCAGGAGGTCAAGGTGGAGGAGGGACCCGCCTTGGTCACGACTGCGGTT
CTGTCTACCACGGCGCAGGCCAAGCGCCGCGCCCAAAAGAAGGAGAAGGCGCAGCGTCGT
GAGAGCATGGACATTGACACGCCGGCTGTTTCCAAGACAGCTTCCCAGCCTGCTGCCGAG
GACAAGATGGATATCGACGACGATAAGAAGGCCGCCGCCAAGCCTGAAGAGTCCAAGGAG
AAGAAGGAGGGTGAGTCTGGCGAGAAGGAGGCAACTGGCGCCACCGACGCCAAGAAGAAG
GCGGAGAAGGAGAAGGTTGGCTACGAGATTGAGAACATGTCTCGTATTCTGCCTGGCCAG
CTCAAGTACATAAGCTTCCCGGCTGGGCGTTATAAGCCAGTCAAGAAGGTGAGCTGCCCT
GCATCACTTAATCTACCTAACTCATATCTTGTGTACTAACTAACTTTGCCTCCAGCCTAC
CGGTGGTCCCCTCCTCCTTTTCGATACCCAACCTTCGGAGGCCAAGTCCCTTGTAGAGGA
AAAGCTCAACAAGGTAACCACGGAGCGCGCCCCCGTTGCCGGCGCCGGTGCTTCGGGTGC
CAGCGATGGAACCCCCCGTCTCTCTGGCGGGGCGGCGCAATCGCTCCTTAGCCAGCTCCA
AGGAACGGGCGCTTTCAACCGGTCCAGCATGCGGGAACTCAGCGAGCTGCTGCAGCTTGG
CCAGCGTATGGAGCAGGATGCTTCTGCAGGACTCGGGGAGAGCAGAGCTCGCGGTGCTGG
GGGTGCTGCGGCGGGAAGTGGAACTGGAGCTAGTGCTACGGCTGGCAGCGGTGCTGGTGC
GGCTGCTGCTGCTGCGGTGTTGAATGCTGTCGATGAAGATGCCGAGGGTGATGAGGAGGC
GCCGACGCCGGCGGAGTTTGAGTACTTTACTGATGCGGAGGCGGATGACGAAGAATAGAG
GTCTAAGCGGAAGCCAAAGAAGTAGGAAATAGATGGTGGTGAAATGAAGGGTGAAGAGAA
TGAATAGACGGGCATTGAAATCTTGTCAGGGTGTTATGTGTCTGTGGCTGGTGCCATGGT
GGTGAATGAAAGCGATGGAAAATGAGATGAACGGTCATGGTTTGATTGAAGGCCCAGGTG
GTCTTTACACTAAGTTAAGCATATACAGTAGGAAGTATCTTGCATCAAGACCCATTATCA
GCGATACTAGAAATCAGCGATCACACTACTCGGATTGTACATATTACTTGAGAACTGATC
CATCCAGCAACATGTCGCGGTGTGAGATCCGTGTTTGGAAACAGTTGTCCAAACAGGAAT
CACACAAGTTACTATACTAACATATTTCGGAGCTATGCTGTGGTCCGTCGTTAAGAGTCT
AATACCCGCCCTTGAATCACATGCAAGAGCCCTACAGCGGATTCCCCGGGGAGGGCGCGA
CGTCATCGACCAGTCCAGGTCCCTGTGGAACAACTTGGATTTCTTGGCAGCAATGACGAC
GTCGTTCAATCGTTTGTTTCCATGTGTTTTGTCTCTGGTCTTTTCTTTGAAGTTGATAGT
CTGGTCTGGTCTGGTACCTCCTTCGTTACACATCTGAAACTGATAGAAGTTAGTATCTGG
AATTCACTCCACTTTACATAGCAGTCTAGTCCTCCCCCCGATTTTTTCTTCATCCTTTCC
TTTCATCCAGGCATTGCTTTCATCCTACACCACACTAGAATATTCAGTCCTGGTCTTTGT
ATCTACCCTCCAGTTAGTCGACAGTCATTCAGTCATCAGTCAGACTCATACACCAGAAGA
GCAACTACAACTACAACTACAACGACAGAACACCACGGACTTGATACCCAACACCACCTT
ACTGAACACCTTCACCTCCACCAGCCCAATAACCAACACCTAACACCCAAACAACCCCAA
CCTCAGCTCACAAAATGCCACCACCCCCCCGAACCCCC
>RGTVM0009 Genomic segment corresponding to mRNA: XM_332139 Neurospora crassa strain OR74A.
GCTTGATCTCTTATTAGTGTATACTAAGTAAGTATACCACTTTTTACCGTTGACCGTTGT
TGAAAATGGCCTATAGATACTTATGCGACCTACCGTGGGATTTGATTGAACAAAACCTGG
ATTGCTACGAAGAATTTCCTTTTCTCACATGTCAACCAGAAAGCTATTGATGCGAACATC
AATTGGCAACCCGCTAAGCAGGAACAAATTGATATCCATTTGAGGTAGGAACCAAAGTAC
CAGATATTCAACAGACCTGGTTCTAGACCTTTCACTTATATGATTCTTGTTACATCTACC
TGCCTTTCTGGACTTACTCACTGTCATCGATCATACGGGAAAGTAACTTGACCTGGCGAT
GTCAAGTTCAGGGTTCTAGAAACATAGGTACCTAAACACGGAACAGTGACCTGCCTTCCA
CGTCGGAAACCCGGCACCTCTACTCGGCAGGAAGTGTGAGGTAGCTCAAGTGGGATGTTA
CCTACCCTCTACCTACGTGCCCTCGCTTCCAATACCCTCGATATTGATATTGCGGCTAAA
CACTGAATGGTAGTTTAGTGACGCCATGACGATGAACGGTGGTATTACCACAAAATTAGC
GGTATGGTATACTTACCTACCTACTTACTTCCAGTCATCGCTCACCCGTGGTGCAAATGA
TGGTCTGCTTCCTGTTCTGTTCTGTTTTGTCCCTTTGTCCGATAAAAACCATCGATATAA
AGAACATATAATGGCCATTCCGTCCAACACATAGGACTCCAGTCTTTAATCCCACCCATT
GCAGATGAAAAAGCCCTCTTCCATGTCGCCATTTACATATCATCCACTCCAGCTTTACCA
GACCATTACGACCAGTCATAGTTGTATTCCCTTCTGTCCTACCACTGCACCCAGGCCACC
GTCCGCGCGCAACTGCTAAACACCAACGAAGCCAAACCAAACCACCACAACAACACTACC
ATTGATCAGACAAGACAAACCCCCCCCCCCCCCCCCCAAAATGAAACTCACCATCTGCCT
CCTCCCTCTCACCCTCCTCGTAACTGCACCTGGCGCCGTCGTGGCCCAAGTCTGCGAATG
GTACCTCAACCCCGACGATTGCATCTGCATGCTCTCCACCGACGGATCTCTTTTGCGCAG
CCAAACCGCCTTTTGCTGCAAGAAATTGGGGTACAAGACGATGAATAGTGTATGTTTTTT
TTTTTTTTTGTCCTTCCTTTCTTCCTTCCCTATCTTCCCCCCTCCCCCTTCCCCTACCTA
CCTACCTACCTTATCCAGGGCAGTTCCCCGATTCATCATCCCCATCTCAAGTCCTTAACA
TAGAAAGGATATCTTGAACACTTCTGTACATGCCCGGGGAATGAATACCGTCTGACCAGA
GGACAGATCTGTGGCGTCGACCGCAAAAACAGACAGCTGTTCAAGGATTGTTGCAAGGGG
TTGAATCAGGAGAGTGTGATTGGGCATTGTCGCTAGCTACCTACCTACCGTACCTGTACC
TACATCTCTACAAAAGAGGAAAAGAGGAAAAAAAAAAAAAAAGAAAAAAAAAAAAAAAAA
AGGGAGAAAGGGAAAGTGTGGGTTTTACGAAAAGGAAGGAAACAGCCCAACGGAATCGAG
TCGGACCGGCGCGAACTGGATTGATCGATAGTTGGCTGGTCATTGCTGCTGCCACAGCAT
GTGGGGGGGAGGAGGGTGTCACAGGAGGTACTGCTGCTGCTGCTGCTGCTGCTGCTGCCA
GGACATGGAAACGGATGGCTCAAGGGACGGGATTGATGCCGCTGGCCTGGCCTGGCCTGG
CCTGGCCCAAGGGATGGGATGGGCACGATGCTAAGTACCTAAGCAAGATGTTGAGCGGGA
TGTTAGGTACCTAGGTAATCACGATGTCGCTCACGACATGGACGGACGGATCCCGCTCTC
TCTCTCACGACTATCCCGGAGAAGAAGAGCCTCGCTGTTGGTAGGTAACAACATCATTTT
TTTTTTTTTGAAAATGTTAAAGAAGGAGTTGTTGCACCACCACCACCATGTCGAAATCGA
AATTCCATCGATATATCAAGAGAGGGGAGAGGGAGAACCATCGATACCTACCTACATATA
CCATCAATCGGATCCTACTACCTTAACCTAAAATGAGGAGAAATTACTAGGTACCTCTAG
CTTTTTGAAAAGAAAAGAAAAGAAAAGAAAAAACGCTGAAGCGAGAAGATATGCGCAATT
ATCTTTGAACACTAGTCCGAGCGTGTGAAAGGAACCGAAGTTGGACTTTTAGGAGAAGAA
GAAAACTGAACCGGATCCAATGGACACTTTGTCAGCGAGCGCG
>RGTVM0010 Genomic segment corresponding to mRNA: XM_332138 Neurospora crassa strain OR74A.
ACGGACTAGCCATGAAACAGTTTCAGGATTAGTTTCAGAAGTGCGATGGGGATGGGGACA
GGGAAAACCGGTGAGAGAATGGTAGGTGATCTTATCTAGCCCAAAGTGTCTCATCACTCA
TGCATAAGCGGTGTACTTTAAGAAGGACTGGGACCTTGAGGAGGATCAGGCTTTAGTCAA
GGCACAATATGCCTTCAGATATCCAATCCAGCCTGTAGATAAGATCTGTTTTGTTTTGTT
TTGTTCATTCATCAATAATACCAACTCTAGGTATGTAAGACCAAGGCAGAGCCCATCGAG
TCTCAAACTTGAGAATACAGTAAGTACCTAAGGTAGGGAATAAACCTGGTTAGCTGAGCT
TATCAAGGCTGAGATCGGCTCAGTCAGATTGGGGAAACCCCGTTAAGCTTATTTGGACAC
AATGGGTTAGGGGTATTTGTTAGTGGATGGGCCCTGAAACAGTGCTGTGATTGGTGCGTC
CCCCTTAGGTTGATGTCAATTTGCGGGTCTCACATGCGCGCGGGAGGCGGGACCTCTTGT
TGACTTGGAACGCCGGAGATTACAGGCATAGGTGGTGAGGGCCTCATTTTGTTTCCTTAA
TAAAGAGGTGCTCGGGGCCGACTTCTTTTTTTTTCTTTGAGTTTGTGACGCCAGTGTTGG
ACCTTCCCGTGTTTTGTGCGACATTGGAACATTGGAAGACAAGGGAGCGAAAACAGGAAG
CTATTGTACACCCCCGTTTCGACATTTTCCCTCTTGCATCTTCCGACCTTCCTCCCTCCA
TTCCCCGGCCTCCCTCTTCGCGACCACCACGTGCGACCTCACCGTCTCGCGTTCTTAGGT
CACCACCTCTACTCTACCTCTCAGCTCGCCAGCTACGCTTAGTACCAGGCATACAAACCA
TTCTTTCAATCCAGACCAATATAACCCTCCAAGTCGCCTTTGTGCCATCAGCTCCCCAAG
GGAACCTCACATTCGGCGCGCCATACAACCCACCTCCAAAATGGCGTCCACCGAACCTCA
GTCAACCTTGGATGCCGTCCCCGAACCGCAATCCACTACTGCCCCGGCTCCCACCGCCTC
CACACCCACCACACCTCTCTCAACCTCCATCGTCATTCTCGGCGGCAACCTCGCCGGCCT
GGGCGTGCTACACACCCTCGCCCGACACACTATCCCCGCCCTCCAGCGCCTTCCGTCTCA
GCCGCAATACAAAATCACCCTCATAACCCCCAACAGCCACTTCTTCTTCAAGCCCGCCTC
GCCTCGCGCGCTGATCCATCCTGACCTCTTGCCGGGAGGAGAGAAGCAGATCTTCAGGGA
CTTGTCCGACGCTGTGAAGCAATATGGCGAACTGGTGACGGTAGTGAAAGCCTACGCCAC
CGCCGTGGACACGTCCACGAAGGAGGTTACGATCAAGCACGTGCACACGAATTCACCATC
CGACTCTGAAGGAACCTCCGCGGTCCGGTACGATGTCCTGGTCATCGCCACGGGAACCAA
AGCGCGCTCGGCGGCGTGGACCATGCCCGGCCAGGGAACGGACGGGTTACACGCGGCCGA
AGATGCGACCAAGCGTGAGTGGGCAGGGATTAGAACCAAGTTGAAGACCTTGCAGGCCGG
CACGCACCCGCATCACTCCATCCTCATCGCAGGCGGCGGACCAGTGGGCGTAGAAACCAC
TGGAGAAATTGCCACTTTACTGAAAGCCATGGGGAAAACGGAGGGCGTCACCATCACCTT
GCTTTCCGGCTCCGATCGCCTGCTCAACCGCAACTGCAACGAGAGCTTGGGCCGCAAGGC
AGAGGCCTACCTTAAGAAGAACTTTGGCTCCTTGGTGGAAGTGAAGCACGGCGGCATCAA
GGTCGTTTCTGTCTCTGACTCTGTTATCGAAGGGGGAGAGCAGACCGCCGAAACCACGGT
GGAACTCAGCGACGGCACCACCCGTACTGTAGGCTTGTACATTGACGCCACGGGCGGTTC
AGGAAACGCCGACGGCTTCTTGCCCCCTACCTGGCTCGACGCTTCTTCGCGCGTTATCAC
CAAAGATGACTTCTTTCGCGTACGCGGCAGCGGCAGTTCGGAGGAAACCGATCATCAGGC
AGACGGCATCTACGCTGTAGGCGATGTCGTCTCGGGAAGCGATAACACGCTCATCTCCAC
CAACTTTCAGGTCCCTGTCGTCTGCTCCAGCATCGGGGTTGACCTTGCAACCAAAATCCT
CCATCCTGAAGGTGGCGCTGGGGGTCAGACTAGCGGCGTCAAGTTACCTGCCGCCCTCAA
GCAAAAGTCGTTCAAGAACAAAATGGCTGGCACGCTGTTGGTGCCCATTGGTCCCGGTGG
AGGCGTCGGACAGATTTTGGGGTGGGGGGTGCCGAGCTTGATGGTGAAGACTGCAAAGGC
CAAGAACTTCTTGGTTGATATGGTTGAGCCGGCTGTTACAGGGAGCCAGTGGAAGTAGGA
TTTTGGGACGTGAGAGTCATAGACGGGAGTAATGGGTGCTGGATGGTAGATGGTTCACGG
TGGATGATAGTTATTGTACAGAACAAGCAGAGGTAATGATGGAGAGTCGTTAATAACGGG
GTAATGGACAATGGGGGTAATGGATTCGAAAAAGTCAGGTTATGACGGACGATACGAATA
TTTAGGTTACGACCAGAGGGCAGGCCAGAGCAAACCCTCTAAAGACAATCAGCACGCGAG
AAACACAGATACACCACCACTCAGTAACTACCTACCTACTTACCTAAGCTACTTGATTAT
ACCTACCTATACAAGGCAATACCGCTTCTTCGTTCCTTGAAAACCATTTGGACAGACCGT
TCTTTACCGTCACCTGATAGGCAAAGTAGGTAGGTAGTTTTCCCTCGCACATGTTTCCAC
AAAGAGTGAGTGAGTCGATGAGATCCCACGAACTGGCTTCCAGAACAAGAACAAGGACAC
CACCAGCAAAAAGTAACCCCACGTACCGGGATATTGGGTTACTTTCCGCGGAGGCGGGAA
TTAGCCTGTATGTACGTAATAAACAGATACCGTGTAAGTCGTTCGCTTGATCTCTTATTA
GTGTATACTAAGTAAGTATACCACTTTTTACCGTTGACCGTTGTTGAAAATGGCCTATAG
ATACTTATGCGACCTACCGTGGGATTTGATTGAACAAAACCTGGATTGCTACGAAGAATT
TCCTTTTCTCACATGTCAACCAGAAAGCTATTGATGCGAACATCAATTGGCAACCCGCTA
AGCAGGAACAAATTGATATCCATTTGAGGTAGGAACCAAAGTACCAGATATTCAACAGAC
CTGGTTCTAGACCTTTCACTTATATGATTCTTGTTACATCTACCTGCCTTTCTGGACTTA
CTCACTGTCATCGATCATACGGGAAAGTAACTTGACCTGGCGATGTCAAGTTCAGGGTTC
TAGAAACATAGGTACCTAAACACGGAACAGTGACCTGC
>RGTVM0011 Genomic segment corresponding to mRNA: XM_332137 Neurospora crassa strain OR74A.
TAATTTGCGTCACTGGCACAGTAGCGTTGCCTATAGCCCTGGATCTACCTATCGAGTCTC
AGAGAAATCACCTAGCTCCATGGCCATGGAACCTTCCCCGCAGCTTCTTCACCTATAGCA
AGAGGCTTGGTACCCTAGCCATGAGCGTTCCCTCTCAAGCGAGTGCTTGCTGAGGGGGCC
GCCAGAGATTGCCATGAAAAGATTCCTCTTGGCACTATGGATGAGAGTTGTGCGTGGAGC
CGATTCACACGATCGCCAGACGTGTGATCTGACTGTCAAAGTAGGCTAAAATGGCTATTT
AGAGCAGTACTTCCGGATGCAGGCACGGCTTCACCAGTCCGGGGAAATGGATGGTAGTGT
TTATTACGAAACATTATCAGGGAAGAGGGACCAAGGCACAAGCGAGTTCTTCATCCCCAG
CTTCATCCTTACCACGAACTTGGCATCACTTTAACACATCTCAGCCAACAAGATTTCGAG
GAATCAACACATTAGTACAAAAGACCCAGGGAGCTATTTGCCTGCCTGAAACTCAAACCT
AGTATACCTCTCGTCAACGCAGCCTCTACTCCAGTAGAGCTCTCTCCCCCTGCCCCATCG
CTTCCTGCCGGAGGATTGCACTCTGTCACAAGTACCGACCGAAGAGGCTGGCCAGACCCC
ACTCGGAGGTCTTTCAATTGCCACATGGCAAATCTGGGGTATGTCGACAACGCCCCATTG
ACGGGTAACTGTCTTCTATATGCACCACATGCCTGCCAGCTAAATATGTTCATATATATA
GCTAAATTGCATGTGGCCTAGGTAGAAAGCCGGGATACCACCTAAGGGTGTATTGAGCTA
CATAATATCTTGACTTCCAATCTCGAAGAGATGGTCTGTCATGGTTGGGGACACACATTG
GTGGATAATCTGGGCCTCAGGACCCACCAGTAATCACCTGTCACGTCTCTTGCTCTTTTT
GGGATGCGGGTACAGAATCGTCTGATCCAGAACCACATACATGTTGGGAAACTTTGTCGG
CTGTGGAGGTAAGTCCATGGTAGATTCCCATCTAATAATACCTACCCATTTCTATCATTA
CTTAGACGGGCAAACAAAAGCCAAATCAACCCCCGTACCATCCCACATGACCTCCAGAAA
CGTGTTATTCGAACCATCGTCAATCCCGACATGATCCTGCTCCTGCTGACAACTCTCTTA
GTATCGCCATTCTCCGACTCCGACTCCGGCTTCGGGACCGGGCCGGCCCTCGTCTTAGCC
CATGACGGACTAGCCATGAAACAGTTTCAGGATTAGTTTCAGAAGTGCGATGGGGATGGG
GACAGGGAAAACCGGTGAGAGAATGGTAGGTGATCTTATCTAGCCCAAAGTGTCTCATCA
CTCATGCATAAGCGGTGTACTTTAAGAAGGACTGGGACCTTGAGGAGGATCAGGCTTTAG
TCAAGGCACAATATGCCTTCAGATATCCAATCCAGCCTGTAGATAAGATCTGTTTTGTTT
TGTTTTGTTCATTCATCAATAATACCAACTCTAGGTATGTAAGACCAAGGCAGAGCCCAT
CGAGTCTCAAACTTGAGAATACAGTAAGTACCTAAGGTAGGGAATAAACCTGGTTAGCTG
AGCTTATCAAGGCTGAGATCGGCTCAGTCAGATTGGGGAAACCCCGTTAAGCTTATTTGG
ACACAATGGGTTAGGGGTATTTGTTAGTGGATGGGCCCTGAAACAGTGCTGTGATTGGTG
CGTCCCCCTTAGGTTGATGTCAATTTGCGGGTCTCACATGCGCGCGGGAGGCGGGACCTC
TTGTTGACTTGGAACGCCGGAGATTACAGGCATAGGTGGTGAGGGCCTCATTTTGTTTCC
TTAATAAAGAGGTGCTCGGGGCCGACTTCTTTTTTTTTCTTTGAGTTTGTGACGCCAGTG
TTGGACCTTCCCGTGTTTTGTGCGACATTGGAACATTGGAAGACAAGGGAGCGAAAACAG
GAAGCTATTGTACACCCCCGTTTCGACATTTTCCCTCTTGCATCTTCCGACCTTCCTCCC
TCCATTCCCCGGCCTCCCTCTTCGCGACCACCACGTGCGACCTCACCGTCTCGCGTTCTT
AGGTCACCACCTCTACTCTACCTCTCAGCTCGCCAGCTACGCTTAGTACCAGGCATACAA
ACCATTCTTTCAATCCAGACCAATATAACCCTCCAAGTCGCCTTTGTGCCATCAGCTCCC
CAAGGGAACCTCACATTCGGCGCGCCATACAACCCACCTCCAAAATGGCGTCCACCGAAC
CTCAGTCAACCTTGGATGCCGTCCCCGAACCGCAATCCACTACTGCCCCGGCTCCCACCG
CCTCCACACCCACCACACCTCTCTCAACCTCCATCGTCATTCTCGGCGGCAACCTCGCCG
GCCTGGGCGTGCTACACACCCTCGCCCGACACACTATCCCCGCCCTCCAGCGCCTTCCGT
CTCAGCCGCAATACAAAATCACCCTCATAACCCCCAACAGCCACTTCTTCTTCAAGCCCG
CCTCGCCTCGCGCGCTGATCCATCCTGACCTCTTGCCGGGAGGAGAGAAGCAGATCTTCA
GGGACTTGTCCGACGCTGTGAAGCAATATGGCGAACTGGTGACGGTAGTGAAAGCCTACG
CCACCGCCGTGGACACGTCCACGAAGGAGGTTACGATCAAGCACGTGCACACGAATTCAC
CATCCGACTCTGAAGGAACCT
>RGTVM0012 Genomic segment corresponding to mRNA: XM_332136 Neurospora crassa strain OR74A.
ATCCCGGCTTTCTACCTAGGCCACATGCAATTTAGCTATATATATGAACATATTTAGCTG
GCAGGCATGTGGTGCATATAGAAGACAGTTACCCGTCAATGGGGCGTTGTCGACATACCC
CAGATTTGCCATGTGGCAATTGAAAGACCTCCGAGTGGGGTCTGGCCAGCCTCTTCGGTC
GGTACTTGTGACAGAGTGCAATCCTCCGGCAGGAAGCGATGGGGCAGGGGGAGAGAGCTC
TACTGGAGTAGAGGCTGCGTTGACGAGAGGTATACTAGGTTTGAGTTTCAGGCAGGCAAA
TAGCTCCCTGGGTCTTTTGTACTAATGTGTTGATTCCTCGAAATCTTGTTGGCTGAGATG
TGTTAAAGTGATGCCAAGTTCGTGGTAAGGATGAAGCTGGGGATGAAGAACTCGCTTGTG
CCTTGGTCCCTCTTCCCTGATAATGTTTCGTAATAAACACTACCATCCATTTCCCCGGAC
TGGTGAAGCCGTGCCTGCATCCGGAAGTACTGCTCTAAATAGCCATTTTAGCCTACTTTG
ACAGTCAGATCACACGTCTGGCGATCGTGTGAATCGGCTCCACGCACAACTCTCATCCAT
AGTGCCAAGAGGAATCTTTTCATGGCAATCTCTGGCGGCCCCCTCAGCAAGCACTCGCTT
GAGAGGGAACGCTCATGGCTAGGGTACCAAGCCTCTTGCTATAGGTGAAGAAGCTGCGGG
GAAGGTTCCATGGCCATGGAGCTAGGTGATTTCTCTGAGACTCGATAGGTAGATCCAGGG
CTATAGGCAACGCTACTGTGCCAGTGACGCAAATTACCTTCTTTGGTCAAATGGATATGG
TTCGGGCAAGAAAAGTGAACCCGAAGCATCTCGCCCAGGACTACGGTAACTTTACCGTCT
CCTAACTCGATGGCCTCAGCAGATGAGAGAAAACCATATAAGACGGGAGTGAGGTCGGAA
ACACTCGTCTCCCACCTCAACACCTCATCAAGCAGTCACCATGGTCCACCTTACCCCGGC
CCTCTTGCTCGCCAGCGCGGCCTTTGCCGCTGCCGCCCCTGCTTCTCAAATCTTTGAGCG
CCAATGTTCCGTGGCCGGCAACTATCCCACCGCGGCCGTCTCCAAACTTCCCGACCCCTT
CACCACCGCGGCCGGACAAAAAATCACGACCAAAGCCGACTTTGACTGCCGCAAGGCCGA
GATCAGCAAGATCCTCCAGCAGTACGAACTCGGCACCTACCCCGGCAAGCCCGACAAGGT
CGAGGGCTCCCTCTCCGGCAACACCCTAACGGTGCGCATCACCGTAGGCAGCCAAACCGT
GTCCTTTTCAGCCTCCATCAAGAAGCCCTCCTCAGGCAGCGGTCCGTTCCCAGCCATCAT
CGGCATCGGCGGCATCTCGATTCCGATCCCCAGCACCGTGGCGACCATCACCTTCCCCAA
CGACGACTTTGCCCAGCAATCCGGCACCTCCTCGCGCGGCAGGGGCAAGTTCTACACGCT
GTTCGGCAGCTCGCACTCGGCCGGCGCCCTGATAGCCTGGGCATGGGGCGTAGACCGCCT
CGTCGACGCACTTGAACAGGTGCAATCCACCTCTGGCATCGACCCGAAGCGCCTCGGCGT
CACGGGCTGCAGCCGCAACGGCAAGGGTGCCTTCGTGGCAGGAGCCCTCGTCGACCGCAT
CGCTCTCACCATCCCGCAGGAATCCGGGGCAGGCGGCGCAGCCTGCTGGCGCATCAGCGA
CTCTGAGAAATCCGCGGGCAAGAATATCCAGACGGCGTCGCAGATCGTCACGGAAAACGT
GTGGTTCTCGCCCGCTTTCAACGCGTACACGCGGCAGACGACGAATATCCCCGCGGACCA
CCACATGCTGGCGGCGCTGACGGTGCCGAGGGGGCTGATTGCGTTTGAGAACGATATCGA
CTGGTTAGGTCCCGTGTCGACGACGGCGTGCATGCAGGCGGGACGGCTGATTTACAAGGC
GTATGGGGTGTCGAATCACATGGGATTTTCGTTGGTGGGCGGACATGGTCATTGTCAGTT
TCCGAGTAGTCAGCAGAGCGAGCTGACGAGCTATATTAATTATTTCTTGCTGAAGGCGGG
GACGGCGCCGGGAGCGGTGGAGAGGAGCTCGGCGAAGGTGGATTTGAAGAGTTGGGCGCC
GTGGGATGTGCCGGCTTTGTCGTAAGTAGGGTGTCTCCCGTCAGGATGTAATGTACACAG
ACTTCGGTTTGGATCGGCATTGAAAAGGTCTCGAAGGGTTGTCTGATGTCGTGCTCGCTC
GCTCGTATATGCTACTGCGTAGGGCGGGCGTCGATGTGTCGCCTTGTACACTATGTCGCG
TATCGAGAGCACCATCCTATCAAGGCCGAGTCGCACACAAGACCAGCTTGAACTTTGAAG
GCCTCGTGATACATGATATGCCAAGTCGGAAACGGGATACTATCGTGACGCGGGTTGCAA
GAAGGTCGGAATATTCCGCTGACATGGAAACGTTTGCCGGTGTTTCGAGCCGTGATCGGC
CCGCTGAGGAGAATTGCTTACAGTGGACCTGGGAATAATCGGGGTTAACTGATGGGTGGA
GAAAGTGTGCGGTTACATTGGGTTGGTCTGTTAGTGAGTGTCCACGTCAGGGCGCTGCGC
TTGCGTTACCCAGAGGTACCTATCGGGATATTCCCTTTTTCACCACACCTGGGGCTACCT
ATCCGGAAAACATTGTGAATCAAGATCTTAGAGGCAGAGTATCTCTCTTGACCCCATTCT
GCCATTTCCCATGCGAATCATGTTCCAGATTCAACCCTCCAAAAACAGTGTCACAAGGCC
AAAACAGCACTACACTACACTAGCCCCGGGTATTGGCCATCAGCATCAAATGTCTGTCAG
CAATTCCCATCTGGCAACGCAACGGGAACTGCATACGGCACGCAGACAATGGAAGACATG
ACCGGAATCCCATGCCCGGTAACCCAATCATGGCAGCCAAACGTCGGGTGTGTGCCAAGT
CAAAGTGGCTTCGGGAATAACCTCACCGCGTTCCTCTGGCGATCCGTGACACAGTCGACG
TGGTGAAGCCTGAGAATCTCTCTTCGAGGTGGTATCGTCATCTAACTCCGTCTATCAAAA
CGTCAACATTATTAGTAAGTCAAAAGAACATTAGTAAGTAGAGTCAACGAACGAACGGCA
TCTCGGCCTCGGCCCTCAACAACAATAACAGAAGGTGGATCTAACTAAACCAGGTCGGAC
GGGTAACCATGTGGACAGCCAAGCCCAAGCAGCCCAGTCCCAGCCTTACATATTCCACTC
CATACTGTGTATTTTATCTGTTAGTGTCCACTAGTGATGATAGTGTCCAGTCAACCATGC
AGCGTCGAGTTACATGGCGCCAAGCAGCCAAGTCCTTTGCCATATCAAAGTCTTGGCCTT
GGGGAATGCCTGCAAAAGAGGCGTCGGTTCCTTCGTTCAGTGAAGACGAGGAGAGGAAAG
GATTTTCCCTTTGTTTCCGCTTTTATTGCCGGAATTCGGAGGGATGGAGAAGGAGGGGGG
GGAACAAGACTGACTCCT
>RGTVM0014 Genomic segment corresponding to mRNA: XM_332134 Neurospora crassa strain OR74A.
CTGACCAAGATGGACGACGACATCTTCGAGCACCTCAAGAGGGACTTCCCCGAGTTCGAC
CCCGCCGAGCCCATCAACGAGGACGAGATGAAGAGCAAGACGGGCAAGGAGAGGTGGCGC
ACCTTCATGATGGCCTACGACAAGAAGATTGACGACTACAACTTTGGCACTCTGCTGAGG
GCCTCCCCCAAGACCGAGTACGGCGAGAAGGAGACCATCTTTGTGCCGCGCATGCAGTTT
TATGCCGTCGAGATTGCGAGGTACGATCACCTACCGTCCCAGTGTTACAGGCAAAGAATA
CTGACATGTTTCAGAAACCGCGCCGGCCTCAACGACTGGATCTACGAGGAGGCGGAAAAG
GAGAGGCAAAAGGCCAAGGGCAACACCCAGGGCAGCAGCAGCAGCAGCAGCGCATAGGAT
ACCAACCATCGAGCGAATACAAAGTGAATTTCTCTGCAATCCATCCAGTCGAGTTCTTGA
AGCATGTCCTCGCGGGTGTATATGTTATGCCTCTTCATAGGTTGGGATATAGAGAGAGAG
AGAGAGCGAGGTAAGCATCTTTACCAAAGAATTACAAGTGCCGCGGTTTTCCATCCCATC
AAGATTTTGATCCCAAAGTACTTATTGTTCCAGAGCCGGCTACCTAGATCGGGCTATTCC
ATCTCAGCCACGACTGCTTCCTATTGTTCTCGGCTACCCCTGAGCCCACCCAGCACTTTA
CTGTGTATGGCTCGACACAAACAATAGCAAGCACCGCCAAACAAAGACCCTCACAAAGCT
ACACCACAGACGCTTCTCCCTTCGCATCCTATTACCACAGAAACCCGAATCGCAAAAATG
GCCCTCCTATTATACTATCACCACTTGCCACCAGCCTTTCGAATTGCTACTACCACTTCC
TCCTCCAAAAGGCCGACCGTCTTTTTCCTCTTGGACCCATTTCACCATGATCTGGTCAAA
CTGATTTGACAGTCAACAACTGCTGTCATCAACAGTCACGATGAGCAGCCCAAAGCACGA
AACGGAAAAGGGTGAGTCCATCGCTGTCGACATTGCGGCTCCCGCTCAACCAGCCCCCAA
GCCCGTGAGATCGTCCTTCAAAAACCTCTTTGCCTTCACCCGCCCAGCCCATGTCTCACT
CATGGTCACCGCTCTCTGCGGCTCAGCCGTCATTGCCGCCGGCCGGACCGCCTACGCTGT
TCTTCTCGGCAAGATTTTTGAGGTCTGCACCTCTTACGGCGCAGGAGTCATCGCCGCATC
CGAATTGCTTCACCAGGTTTCCCACTGGTGCCTGTATATGTTCCTCCTCGGAATCGGCAT
GTGGGTGGTTTGCAGCTTTGACGTTGCACTTTGGGTCATGGCCGGCGAGTTGCGCGCAAA
GACGACCAGAGAGACTCTATTCTCGACCCTTCTCAAGAAAAGTGCGGCTTGGTTCGATCT
CCGAGAGCATGGCATGTCCAGCTTGATGACTGCCATCCAGACGTGAGTCCTCCGTTCCCC
CTTTGGAGAGAAACACTACTTAACACACACACCCCCGGAAGACAAGCCCGCGAACTCCAA
ATGGGCACCTCCCAAGTGTTCGGCTTTCTAGTTTGCGACCTGCTCGTCTTCTTCTCCTGT
ATCATCGTGGCTCTCTACTACTCTTACAAGCTGACACTGGTCATGCTCTCCACCGCTTTG
CCGTCTGCCCTCATTCTCTGGCTCATCGCCCGCTTTCTTGACCCTGCCATCGCCGGCCAA
AAGCGCGAACTTGCCGAGGCTGCTAAGCATGCAACGGCTGCTACGACCGCCATCGACCTC
GTCAAGGCTTACAATGCGGCAGATCACGAGTCTTTCCAGTTCATTTCGGCTGTGCGACGC
TCGTCCAAGTACTACACCCGTCAGGTGTTGTCCAATAATGGGCAGATGAGCTACATCAAG
CTGTGGATGATGTCACTCTTCGTTGTTGGTTTTTACTTTGCCGTCGTGCTCGTCAACCGG
GAGGAGCTGACCCCCGGAAACGCCTTGACAACCTTCTACTGCGCCCTCATCTCCTTTCAG
TCCCTTCAAAACCTCGGCCCTCAATGGATTATCCTAGCAAAAGGGATGGCAGCAGGCCAA
TCTCTCCACGATCTCGTCCGCCAAGCTGATCCCGGTCAGACCAAGACTTGTAAAGAGCCT
GGCGGCCTTCGACCCCCTACCTGTCAAGGCGACATCTCTCTCTCCAACATCTCCTTCGCC
TACCCGTCTGCACCCTCCAACTTGGTCCTTCAGCCTTCGTCGTTTCACTTTACACCCGGC
TCTCTGACCTTTATCGTCGGTCGTTCCGGCTCCGGCAAGTCCACCCTCGGCAATCTGCTC
GTCCGTTTCTATGAGCCCTTGACAGGCCAAATCACTGTCGATGGACAACCCATTACGCGT
CTCGACCTAGGATGGGTCAGACAGAACATTACCCTGATCCAGCAATCCAGCGTTTTCTTC
AACGATAGTTTATTCCAGAACGTCGCATATGGAGGCTATCAGCCCGACCGCGTCACAGTG
GAAGACGTCAAAGTAGCCTGCTCCATGGCATTGCTACAAACCACCGTTGCCGGAATGCCT
CAGGGTCTAGACACGCAAATCGGACCTGGCGGTTATTCGCTCTCTGGCGGACAGCGTCAG
CGCCTGGCTTTGGCGAGAGCCAAGATCCGCGATCCACCCGTGTTGATCCTCGATGAAATT
ACCTCCGGTCTGGACCCCGTGTCGAGGGGATTGATCATGGACGCTATTCGCATCTGGAGG
AGGGGTAAAACAACAATCATCATCACGCACGAGGTGGGTTGCATAGGAGAGGGCGAGATG
GTTTACGTCATGGAGGACGGACGAGTCGTGCAACAAGGACATGGAAAGCAGTTGAGAGAG
GAGAGAGAGGGGTTGTTTGCTGGGCTTGTTGCCTCGGCTGATCATGACGGTGGTGATCAT
GGAGAGGGTGCAGAGGACAGCGAGAAGGAGGAGAAGGAGGTAGAGAGCGAGTTGGAGGAT
ATTCAAGAGCTTGAAGAAGAAGAGTCAGAGGAGGAGGTGATTGAAGAGGCTACCTACGTC
CAGCTAGTTCGCGGACTGAGCCTGCGTGGCCAGAGGGGCAGTATCGTCTTTCCCAGGTTA
ACGTTTGGTTATGATACCTACTCTTCCGCGGACAACCGACAGTCACGACCACTTTCACGA
TTGTTGGGCGCGGGCAGAGTACCAGTCCACCACCCCCACCCCCACGCGAACCCCGATGGC
ACTCGTGATGTCTCTCCCTTCTCAAAGCCAGACGACCGCAGACACAGCACCTCTTCCATC
GAACTCATCACCCAAACTGGCCTTTCAGTCAAGAAAACCCGCGTGGCTAATGCCCGGCGG
GCTCAGCACCCTGATCAGAAGGTCACTGAAGCTCAATCAAACGGAAGCCTGGATTCTCTT
GAGCTCTTCTTCCTCGACAAGCTTGCCAATAAGAAACAAAGAGCTGGATTCCGCAAGAAG
CGTAGGAATAGCATGGCGTCTGTTGTCTCGGCTGCTTCTCACTCTTCCAATCCCCAGCTA
AGCAAAAAACAGCGACACTCGGTCAACAACCGCCTCCCTTCTTTGTCGGCAATCCTCCGC
ACCGTCTGGCCCACTCTGGACCTGCGCTCCAAACTCGAACTTTTTCTGGGTATCTGTCTG
GGTCTGGTAGTAGCAGCCGCCAACCCCCTTTTTTCATATGTCTTTGCGCAACTGCTCTCC
TCCTTCTGGTCGTCTCCTTCCGCCCGACTCGCCGCCGGTTCCAAATACGCAGGGATCCTC
GCCGCCATTGCCTGTGCTGACGCTCTCGCTACGTTTGGCAGTTATTACTTCCTTGAGAAA
GTAGCAACGAAATGGGTTACCACCCTCCGCTCCGAAGCCATGACGCGCATTTTGGCGCAA
CCAAAATCGTGGTTTGACAAGAACTCCCACAGCCCGGCCAAGATCGTGGCCTGCTTGGAC
CGTAACGCCGAAGAAATGCGCAAGCTAGTCGGCATGTTCCTCCCCATTCTGATTATCGTC
TGCACAATGATCACCGTCGCCATCGTCTGGGCCTTGACCATCCAATGGGACCTGACCCTC
GTCACCCTCGCCGGTATTCCTGCTGCCGTCATCACCGGCCGTCTTAATGCTTTGTTCAGC
GACAAATGGGAATCCCGCTGCGACCAAGCCGCCTTGCGGACTGGACAAGTCCTCACCGAG
ACCTTTGGCAACATCAAAGTCGTTCGCGCCCTGACACTCGAGGGGTGGTTCACGCGGAAA
TACGAAGCCAAGACAACCGAAGCGTACCAGCTCGGTTTAAGGAGGGCCACCTACGTTGGT
CTCTTCTTTGGTCTCAACCAATCCATCGCTTACTACCTGACCGCCATGATCTTTTACTAC
GGCGCCAAGATCTTATCCCAGGATCGCGCCTCGGTGACCGATTTGCTGCGCGTCATCAAC
CTCATCTTATTCAGCTTGGGAACCTGCGTCAACATGCTAGCCAACGTCCCGCAGATCGCC
GCAGCAAAGGCAACAGCGACCCAAATGCTTTACTTCGCCAACCTCTCCCACTCGTCAAGC
CATGAATCCCAAGGTTCTCAGCGCATCTCCAACCCCTTGCCCATCCGCATGCAAAACCTG
CGCTTTGCCTACCCCTCTGCGCCCGATACTCTCGTCTTGCGGAACTTGAATCTGACAATC
AACCCCGGCACATGCACAGCAATCGTCGGTTCCAGCGGCTGCGGCAAATCAACCATTGCT
TCTCTCCTCCTCAACCTTTACCCCCCTTCTGTTTCTACCCCCACCAATAATTCCTTAACT
TTCAACTCCATCCCCTCTGACCAAGTACACACCCCCTCCCTCCGCTCGTGTGTGGGATAC
ATCCCACAACACCCCTTCCTTTTACCCACCACTCTCCGCGAAAATATCTTGTATGGTCTC
CCTGACTCTTCACCCCTGCGCCTCCCCTCCCACTTCCACTGTCTAGTTCACGCATGCCAG
TTAGCTTCCATCCACGACTTTATCATCTCCCTTCCTGCAAGTTACGACACCGTCGTAGGC
GAGGGTAGCGGCCTACAACTCTCAGGCGGCCAAGCCCAGCGTGTCAGTATCGCGCGCGCA
CTAGTGAGGAGTCCGAAAGTGGTGGTGGCTGATGAACCGACTGCTAGTTTGGATGCGGAG
GGTGCGGAAGCTGTAAGGGAGGTTTTTGCTCGACTTGTTCATGGTAATCGGACCGGAGTT
CATATCGATACTTCTAAGGAAGGGAAAGGACATCAAGGAAAGGAAGGGAAAAACGAAGAA
ATGGCAATCATCGTAGTAACCCACTCCAAGGAAATGATGCGGATTGCCGATCGCGTGGTG
ATGATCGAGGGAGGGATGGTGGTGGAGGAAGGCGGGTATGACGAGTTGAGGAGAACAAAA
GGGGGAAGGTTCGCGGGGATGGTTAGTGGAGGGGCTTGGGATGGTGGTCATGGTGCTGCT
TCTTTGTCTTCTCGTGATCGCCAACAGGGGGGACAAGATCGAAGTCATCGTCATCGAAGG
AACGTAACTCTCACAACTATCAGTTCCGACTTTGATGGACAGAGTATACCTCTAGAGGTA
GGGGAGTCTTCGAGCTCTGCTCAGTACCACCAGTACGGGCGTCACGGGGCGAGATATCAA
AATGGGCAAGATGGAGTCAGCGACGTGAGTGATGAGGATTTGGACCTGGAAGATGAAGAG
AAGGGCGGGCCTTGGACTGGTGATGGTGCTGGTGGTAGTACTGATGCGGGTGCGGGTGCG
GGTGCCGGTGTAAGGGTCAATGAAGAGGCGTTGCAGAGACTAGAGGGGACGTCTCCGGAT
TCTACGTCTAGCGCTTCGTTGTCTTCTGCGAACGCGCCACCAGAGAGAGGTAGGGGAACA
GAGAGGGGTGGGGATGGAGGAAGGAGTACTTGGGGTTGGAGGTTTGACTAGGTAATCTTC
TAAGTTCCTTTCTGGTGTGTAAAAGTATATATGCAGTGGTTGCAGGTTCCTTTGCTCCTT
TGCTCTTCCTTCGCTTCTGGGTCTCATCTTCTCTTGGTAAATATCTTCTTTTAAGAAACC
GAATACCTCTAGCTAAAGACTTTACAGTTTGCCTGGCCTATCACATCTCTTTATAGTTGA
CGACAAGGTATCAATGAACATTGACTTTATACCCCAAGCAATCTTTGAACTTTGTTAGTA
ACCACCTATGTAATCCAAAAACAAAGGAGGTAACATAAGAAAGCGAGCTAACGTATATAC
AATAATAAACAAAGAGAAGCACAAACCATCATCCATCACCAGAAAAGTGCAAAAAATGGA
AAAAAGAAGGAGAACTCAACGTTCACTGAACACCGATCCACCCAGGGGTCGAACCTGGAA
CCTCCTGATTCGTAGTCAGACGCTCTGCCATTGAGCCAGCGGACCTTTTCTTTCTTTTCT
TTTTGTTTTCTCCATCCGTAATCCTCATGCTGGGGCCTCATGGGTGGCGAGGATGTTGTT
ATCTTCTGAACCAAAAAAAAAAAAAAAAAAAACTTTTCTTTCCGATTTTCGTTCCCAAAA
CTTTTTTTTCAGCAGGGGTGTTCGTTCAGCAGGGGGTATGAATGGTGGAGTACGTCCACT
GATCTTCGCTAGAATTTTCACCCATTAGACTAGTGCCCCTGTAGACTACCTAGAATTCCG
CAGTGGAGATAAGCGCTATGTAGAGGTACTTACGGGCACCGGACGGGTCTTCCGGATATT
GGAGGAGGGCACGGTGATGATATTAGAGAAACCCACTTCGGTGCCGTGCCGGAGCCGGAG
GTGGAGGTGGATGGGGTACGGAAGAGGTCCGGTGTAACATGCGGGTGAGTGGTCGTAATC
ATGAACATACCTAATTAGTAGGTAATCGAATACCATTTGCATCAGGAACGGTTGGTTTAA
GACTTTGATGAGGTGTTAGTAAAGTGGAAAC
>RGTVM0015 Genomic segment corresponding to mRNA: XM_332133 Neurospora crassa strain OR74A.
AGTGTGGCACTCCTTCATACCTAGACGTATTTCCCCCAACACTGAGCAGATGCCGATGAG
GGTGCTATCTCAAATAAACTTGATGGCTACTGCTCTCAAGTCTTGTTTCTGGAGGGAATT
GCCTGGCGTTCCTTTCCAAGTCTGCGATTCCTTTCTCCATGAATGAGAAGCAGGTACGGC
AGTCTCTGGCCATCCGCTTGGTCCAGACAGTCATTGTCCTGGGGTGGCAGAGCGGCAGGT
ATACAGAGGAAACAACGACAGAACAAGTTTGAGATGAAGATGAGGAGAAGATTGTGACAC
AAAACAATGGGAATGAACTGGAAGGAGTGAGGGCATGTATTGCCTGATGTCGATGGTGGC
GGTGATGATGTTGATGATGTTGATGATGGTGTTGAGACAAGATTTCATCTGATTTGACCG
ATTAAATCCAAACAGGGAATATGCAGTGTAAGTGATAAGACAAAGATTACATAAGCCGAT
AAATACCTATTTCTCTTATCGGGGTGTTCATCCCATCTTCCAGGTTTCTCTTATCGATAA
AGCTACCCCGGTACCAAAATTCTGCGCTTTGGCCCCTCCACATCCTCCGCCAGGCCCCGT
CAGACGCATGTCATTGCCCCGCCTCTCCCAATACAGCGCAGTCCAATGGCAGCACGTGCG
GGCGTCGTACCAAAGAAGTCAGCTGTTAGCGCAGACGTACCTGCTGAGTTCCTTCAGCGG
AAGCTCATAGCGAGATGTCCACTATAACTACCTTCATGGAAAGCTTGTCGCATCGCACAG
CCAGGATTTGATGCGTGCGTCTGGGCGGTTCTCGTCGCTTCCCTTCAGTTGGACTGGTCG
TGAGTGACGGAGGTACTTGGAGGCCATCTTCAGAACCCTGGCTTCCCTTGTCTCCATTCA
ATCTTTTTCCTGGTCATCTTTCTCATCCACCATCACCAACATCACCACCACCACCACTAC
CACACATACAGTAATTTGAATACGGACAACACCGCCCACCATGTCTGTCACTACCCAGGT
GCCCAAGGACTTTGACGCTGAGAATGCGGACAACTTTGAGGATGTACGTCGCCTTCCTCC
CCCCGCCCCTCAGCCTCGCTCGTTATTCTTTGCGCCGAACATTGCGACACACAATGCGCC
ACCCTACACCCTGACAGCATGCTGACCACTAGCACCCAACCAGATTGAGAAGCAATTCGC
CGTCAAAGCCGTCCAGCAGATGGCTACGTACTGGGCCATCCTCGAAAAGGTGCCCGGCTC
CAAGCTGCGCCTGACCAAGATGGACGACGACATCTTCGAGCACCTCAAGAGGGACTTCCC
CGAGTTCGACCCCGCCGAGCCCATCAACGAGGACGAGATGAAGAGCAAGACGGGCAAGGA
GAGGTGGCGCACCTTCATGATGGCCTACGACAAGAAGATTGACGACTACAACTTTGGCAC
TCTGCTGAGGGCCTCCCCCAAGACCGAGTACGGCGAGAAGGAGACCATCTTTGTGCCGCG
CATGCAGTTTTATGCCGTCGAGATTGCGAGGTACGATCACCTACCGTCCCAGTGTTACAG
GCAAAGAATACTGACATGTTTCAGAAACCGCGCCGGCCTCAACGACTGGATCTACGAGGA
GGCGGAAAAGGAGAGGCAAAAGGCCAAGGGCAACACCCAGGGCAGCAGCAGCAGCAGCAG
CGCATAGGATACCAACCATCGAGCGAATACAAAGTGAATTTCTCTGCAATCCATCCAGTC
GAGTTCTTGAAGCATGTCCTCGCGGGTGTATATGTTATGCCTCTTCATAGGTTGGGATAT
AGAGAGAGAGAGAGAGCGAGGTAAGCATCTTTACCAAAGAATTACAAGTGCCGCGGTTTT
CCATCCCATCAAGATTTTGATCCCAAAGTACTTATTGTTCCAGAGCCGGCTACCTAGATC
GGGCTATTCCATCTCAGCCACGACTGCTTCCTATTGTTCTCGGCTACCCCTGAGCCCACC
CAGCACTTTACTGTGTATGGCTCGACACAAACAATAGCAAGCACCGCCAAACAAAGACCC
TCACAAAGCTACACCACAGACGCTTCTCCCTTCGCATCCTATTACCACAGAAACCCGAAT
CGCAAAAATGGCCCTCCTATTATACTATCACCACTTGCCACCAGCCTTTCGAATTGCTAC
TACCACTTCCTCCTCCAAAAGGCCGACCGTCTTTTTCCTCTTGGACCCATTTCACCATGA
TCTGGTCAAACTGATTTGACAGTCAACAACTGCTGTCATCAACAGTCACGATGAGCAGCC
CAAAGCACGAAACGGAAAAGGGTGAGTCCATCGCTGTCGACATTGCGGCTCCCGCTCAAC
CAGCCCCCAAGCCCGTGAGATCGTCCTTCAAAAACCTCTTTGCCTTCACCCGCCCAGCCC
ATGTCTCACTCATGGTCACCGCTCTCTGCGGCTCAGCCGTCATTGCCGCCGGCCGGACCG
CCTACGCTGTTCTTCTCGGCAAGATTTTTGAGGTCTGCACCTCTTACGGCGCAGGAGTCA
TCGCCGCATCCGAATTGCTTCACCAGGTTTCCCACTGGTGCCTGTATATGTTCCTCCTCG
GAATCGGCATGTGGGTGGTTTGCAGCTTTGACGTTGCACTTTGGGTCATGGCCGGCGAGT
TGCGCGCAAAGACGACCAGAGAGACTCTATTCTCGACCCTTCTCAAG
>RGTVM0016 Genomic segment corresponding to mRNA: XM_332132 Neurospora crassa strain OR74A.
GTCTGCGCTAACAGCTGACTTCTTTGGTACGACGCCCGCACGTGCTGCCATTGGACTGCG
CTGTATTGGGAGAGGCGGGGCAATGACATGCGTCTGACGGGGCCTGGCGGAGGATGTGGA
GGGGCCAAAGCGCAGAATTTTGGTACCGGGGTAGCTTTATCGATAAGAGAAACCTGGAAG
ATGGGATGAACACCCCGATAAGAGAAATAGGTATTTATCGGCTTATGTAATCTTTGTCTT
ATCACTTACACTGCATATTCCCTGTTTGGATTTAATCGGTCAAATCAGATGAAATCTTGT
CTCAACACCATCATCAACATCATCAACATCATCACCGCCACCATCGACATCAGGCAATAC
ATGCCCTCACTCCTTCCAGTTCATTCCCATTGTTTTGTGTCACAATCTTCTCCTCATCTT
CATCTCAAACTTGTTCTGTCGTTGTTTCCTCTGTATACCTGCCGCTCTGCCACCCCAGGA
CAATGACTGTCTGGACCAAGCGGATGGCCAGAGACTGCCGTACCTGCTTCTCATTCATGG
AGAAAGGAATCGCAGACTTGGAAAGGAACGCCAGGCAATTCCCTCCAGAAACAAGACTTG
AGAGCAGTAGCCATCAAGTTTATTTGAGATAGCACCCTCATCGGCATCTGCTCAGTGTTG
GGGGAAATACGTCTAGGTATGAAGGAGTGCCACACTAGGAGACCAGAACTTCACTTACCT
CTCCTTACCGGCAGCAACTGGGCACACCTACCTTGGTTATGTCACTTGGCGATAGTTGGT
GCTTCTTCCTGCCCTCAACTGCATCCTTGACTCAGCCGGAAGGAGCTGGGGAAGGCCGAG
GGCATGACCCTGATCAGTGCCATCAACTTGAGTTAAAAGGAACCCAGAGGTCCGACCTCT
TCCCCTTGCTCCCACCACTTCAACCCAACCCAACACTCTCTAGACAAGACACCATCATTT
ACCCCAGTATCCGTATCCGAGAAGCAAGCATTCTTTCGCCATGGACAACTTGAACTCCTT
CGAAGATCTCGACTATGAATACACTCACAACATCAAGTTGGATTCCGCCATCCCGCCCCC
TTATGACCGGACTTTGAATGTCTGTTGGTCCCGCCTCCCCCACGGCTTCAAGGAGGGAGA
GGGCGACGTTGTTGCGGCCTTGCCCAAAGACACCTGCACCACGACTCAACTACCTCTACC
TCCAAGGACTAGTTCTACTTGCCATCAGGATCCCTCCGAATCTTCACGAAAAGCTGGCCA
CTGGGGCTACTCTAGCCTGCCCGCCGATGTTTCCCTTGAGATCTGCCGCTACATCGTCCA
ACAGCACTCCACTGACAAGCCGATCCGCCTCAGCAGGTGGTCTGTCTACACTGGCCTATA
TCCCGTCAAAAAGGACTCCTCACTCGTCCAGGGCTCGGAACGGGAAATCTGGGAAAGTGA
CTTCTTCGAGGACCATGACCAAGCATTGCGTCCTCTTATTCCTTACCTCCAAGTCAATCG
TCGCTTTAGGGCCGAACTCGTAGCTGTCGCTCTCCTCAATAGTCGGTACCATCTTGTCGT
TACTCCCTTTGGGCTTACCACAGACATGCCATGGCTTGCCAAGTGTGGCCGATTTTTAAA
TGACATCACCATGGAATTTGATTGCACCAGATTCTATGGTGGCAAGCCCAGAACAAGAGA
AAAAATCGAAGCTGCTATACACTCTGGCGTGTTCAATGAGCAACAACTGAAAACAGCATT
GGCGCCTGGCAAAGATGCCCTAGAGTCCGTGAAGCACTACAAATGCGAATTAATCGACGT
GTTGAAGTTGCTTACATGCGGTCGGAAATACCCTATCGACCGCTTGACTATCATGGTCAG
AAAGTATTGGGGATCGCGGGAGAGCATGCCGCGTAAGTCTTTTGACAACCTCCACCCTGT
TCTCTGTGGCCATTCGAACTGACAGTTATTCGCAGAAGGGTACCCCTACTTTGATCCGAC
ATGGCTCAACTTTCTCCTGGCCATTCCCAGCGTGCTGCAGTCCAATGTCCTGAACCTGGA
GACAATCGGCGTGCCTCCAAGGCTTTTAGGCTTGATAATCACCAAATTCTGGGGAGAGGC
AAAACCTCCAACCGAGGATGCTCAGAAGCCACATTTTACATGGAGTCCCTCTCCGTCCAC
CCTCTGGCCCGAGATTCCGGGGCAGTCCGCAGCCATTTCTATACGCGGCTCCGTCGACCT
GACCGCCGATTACCTCCTCAGGCTTGATAGCCCAGGCGAAGTTGCGATCCACACCTTTTC
AAGCCGGGAAGCAGAGAAAGAGCAGCAGTCTGCCAAGAAAAGACAGAAGTCAAGACGCAA
GAAAGTCAAAAAGTCTTCCACTCTTCCCAGTTTGAAACCAGAAATAGAACCAGAACCCGT
CGCAGGACACGAGGAACAACAACCAGGAGAACAGGCGCACTTCCAATCGCCTTCTCGGCT
CTCGGACAGCTCACCCGCAGATGTGAAACCGGGTTCATCACTTCAAATGGAATCCAGAGC
AGCAAAAGCCTTGGGTACGTTTGACTCATCGGGTATGGCAAGGTTCTGGAACGAGCGAAA
GAAGACAGAGCCGGATGAGGTATCGATGTCCTCGCCCGAAAAGAAAGCTCTCCACATGCG
GCGGGCACAGGAAAAGTTTGCGGAGCTGTCGAAGTTGCTGGAGGCGGCGTCTCCAAAGGC
ACCTCCGGGTTCCTCTGAACGTTCAACCGTTGTTGCCGGTGCAGGTGTTCCAAGGACAGG
AACTGGGCCAGAGGTACCCCGGGCCACTCTAGCTGGTGGTTTTGTTCCCCTTTTGTCACC
TGTCTCTCAACCTGCGACACGGCAGCAGCCGCCCTCCCAAGTACATGTACCACCTGATCC
TTCTGCTGTGCCTATCCCAATGACTGATGGAAAGTGGATGAGGCTTACGGATGAGGACAG
CAGGCCCAGCAGGGCCGGTTCTACTGCTCAAAGCGGGAATGGCGCTGGAGACCTGACGGA
CTCTAGGGACTGTGCCGACACAAAACCAGGGGATAAAGATGTCTTGGGTATCGAGGAGTG
CACCCGGGCTAAAAACAAGAGGAAGAAGAGGGGGAATGGGAAACACGCCCATTCACAGGC
TCAGCACGAGACATCACATGCCGACAAGGTCGAAGCGTCGTTGAAAAGTCTCAAGGATGA
ATGGTCCGCCACATTGGGGGAATCCTCAAAGATGAAGCAAGATAAGAAGAAAGAGGAAAG
CGCTTCTGGTCTAGAACTAGGCTGTTCGAGCAAAAAGGCTGAGAACAAGAAGGCCGGCGA
CAATGAGTGTGAGAAGTCTGAGGGTACTCTTACCTCTGCCTCTGGCTCGGAGGAGGCTAA
GAGTAAGGCTGGACTACCACAATCATCACAAACGGCACAGGTTTCTCCTCCACCACCTTC
AGATCTACACATTGCTGGCTCATGTTTGGGCAACTCGGGGAATATGGAGAGTGGGGAGAG
ACCCGGATCGCAATCACCTCCCGAGCTACAGTTACCTCTATCTTCAGAAGCTTCAATACC
TCTGCCAACACCATGGCTGTCAATGGAGGTGCCAAAGGAAGGAATACCGAACGCATCCGA
TGAAGATGTAAAGGCTGGAGAGGAAGCTAAAGAGAATAAATCCAGCTTTCCCAGCCAAGA
CACTCAGGTTGGAGGTATCGCCAGTTCAAAAGCAGGAAACTCCAAGGAAAAAGGTAAAGG
ACGGTGGAGTGGAAGCCTGAAGCCGGTCGGTGAGGACAAGAAAGTCGAGAGAAAGTCCGC
ATCACGACCGCAACCACCTTTGCCCCGGTCCGAAACGCAGACTGTCCAGGTGCGAGAACC
GATCAATCAGTGTCAGAGGCCAAATTATCCACATGTGAGCACAAAAGGGTTCAAACAACG
ACCGCAAGGACAGCCACAACGCCAACAACCGCATTTCCACCCGAAAGGACTTTCAACATC
TGCTTCAAACCTGCCGCCTTCTCAGCAACCTTTCTTGAATGGGCCGGAAGCATCAGCGTT
ATATCACCGCGATCAAAATCATAGAATGGACACGCTTGATATGCTACGCACGATGGCTCA
AGTCCAACCAATGTCTCAGGCACCATCAATACCTCCATTCCAGGCACCATCGATATTCCA
GGGCCAAGTGCCTGTGATACATCCTATGTATCCGGCATCTCAGGTGCCAATAACGCCTCA
GGTGCCGCCAGTACCCCGGATACCGCCATCATCCCTTTACTCCCAGGCGCCCATGACACA
CCAGGTATGAACCGTATTCCAAATGCTACCAAACTCCCAGGTACTAACTGTATCCAAGGT
TCCACCCATGTCCCAGGTTCAGTTTCGATCGATGCCGCAGATGCAACCGTTCATTCACAA
CCCCTACTATTCCCAGGTACCAACAACAACAATGTCTCAGGTACCACCGATTCCGCTGGC
GCTTTCTTCACAACAAACGTATCCCTTCCTGCAAGAAACATATCAGCCAGTTCGCTTCCC
ATGCCCAGGGCATGAGCAATGTAATGCGCAAACGTGCTATCAAGAGACGCCAGAGCACTT
TCACTTTCCAAGCGTGCATCAGTTGCCACCACCACTACATCCAATGAACGCCGAGCTATC
TGGAATGGCAAGAATACCTCGATATGAGGACCGAAATATGTATTCCAGTGAAGTTCTACC
AAGTCAAAATGCACATTTGACGCACATGGCGAAAGCTTCGCTTCTAGATACCATGAACGT
ACCCGGCATGTATCCGGTGGTAAGTACGAGTGGAAGTGCAAATGGAAGTACTTCTATACC
TCACAGAAACGGTATCAGTAATGGCCTCATACAATGCCGAGTCCCCATACCAGCACAAGC
ACCAAACTCAAACGCCGAACGACCACACCGGCAACGGTCCACTACGGCTGGTGATTGTAC
ACGTTCCGCAACGGGGGTATATGATGATGATGATGATGACGGCCAAGGAAAGGGATATCC
GACGTCTTTCGGAAAGGGGGATACTAGTGTCTATGCTCCTGCCTCTGGGCGTCTGAACGG
CTTGGATGGTCCGGGTGAGGAGACGGCCAAGGAAGAGGGAAAGGGAAAGGAGGTTGAGAA
CAAGCCCGAGTTTCAGTAGGACGGCGACTTGGGGAGGCGGAAGATGAAGGATGGCATTTG
GTCGTCCGGGGATACTTTGATCTTCCAGTCACAGTATCACCAAGTGCAAATGGTTTTGAA
AGATGCGTCGCGGCCTTTACCAGTGCCGGAAGACCCATCTTCACTGCATG
>RGTVM0017 Genomic segment corresponding to mRNA: XM_332131 Neurospora crassa strain OR74A.
TCAGTTTCGATCGATGCCGCAGATGCAACCGTTCATTCACAACCCCTACTATTCCCAGGT
ACCAACAACAACAATGTCTCAGGTACCACCGATTCCGCTGGCGCTTTCTTCACAACAAAC
GTATCCCTTCCTGCAAGAAACATATCAGCCAGTTCGCTTCCCATGCCCAGGGCATGAGCA
ATGTAATGCGCAAACGTGCTATCAAGAGACGCCAGAGCACTTTCACTTTCCAAGCGTGCA
TCAGTTGCCACCACCACTACATCCAATGAACGCCGAGCTATCTGGAATGGCAAGAATACC
TCGATATGAGGACCGAAATATGTATTCCAGTGAAGTTCTACCAAGTCAAAATGCACATTT
GACGCACATGGCGAAAGCTTCGCTTCTAGATACCATGAACGTACCCGGCATGTATCCGGT
GGTAAGTACGAGTGGAAGTGCAAATGGAAGTACTTCTATACCTCACAGAAACGGTATCAG
TAATGGCCTCATACAATGCCGAGTCCCCATACCAGCACAAGCACCAAACTCAAACGCCGA
ACGACCACACCGGCAACGGTCCACTACGGCTGGTGATTGTACACGTTCCGCAACGGGGGT
ATATGATGATGATGATGATGACGGCCAAGGAAAGGGATATCCGACGTCTTTCGGAAAGGG
GGATACTAGTGTCTATGCTCCTGCCTCTGGGCGTCTGAACGGCTTGGATGGTCCGGGTGA
GGAGACGGCCAAGGAAGAGGGAAAGGGAAAGGAGGTTGAGAACAAGCCCGAGTTTCAGTA
GGACGGCGACTTGGGGAGGCGGAAGATGAAGGATGGCATTTGGTCGTCCGGGGATACTTT
GATCTTCCAGTCACAGTATCACCAAGTGCAAATGGTTTTGAAAGATGCGTCGCGGCCTTT
ACCAGTGCCGGAAGACCCATCTTCACTGCATGAAGCATCTTCACGGTCTTCACTCCGAGA
GCAGACACCGACGCGGCCAGAGGCGGAGTCAGAGATACACATGTCCAAGCCTGAGGGACC
CAAGGAGACTGAGACGTTGAATGAGGAGCCAAATGGCGTGTCAAGAGACCCCAAGAAGCC
CAGGTACATTCCAGGCCACGTCCCAACGCATGTCCCAGATTTCGCACCAGCGTACTACGT
ACTAGCGGACGCACCACTGTGTGAGTCGCAGGATATGCCAGATAACACGCCGTGGTTTGA
GCCAAAGTATACCTCAGTGGATATGTCGACGGATGGGCCAGCGGATGTGCCAGATTGTCC
AGATTGTATCTCACGAAATATGTCAACGAATGGGCTAAAGGATGGGTTAGCGGACCTTCC
ACAGACCGTTCCGGAAGATTCCTCGCAGACTATACCAGAGTATTGTCCTCCAGCCATGTC
ATAGTGTGAGCGAAAAGTCTTGTCGGACCTGTCAAATGAAGAGAAAAACGGGAAAGTCAA
TGGGTCATGGGCCTACATTGCTGGGGCCACGGAGCCTGACTTTAAGCAGCAAAAGAAGAG
GAAGCCAAAGTCCAGGGAACACGAGGCCAAGGAACGCGAAGCCAAGGAGCCCGAAGTCAA
GGAGCCCGAAGTCAAGGAACCCGAAGTCGAGGAGACCTCAACCGTGAAGCCCACACTTTC
CAAGCCTGCGTCTCTAGATTTTGAAGCAACAAAACTCGAGGAGATCAAAATCAGTGACTG
GTGGGATTACCACATTGGTGCCGCAAACGAGTCTGACTTTGAGACGAAGAAGAAGAGGGA
CCCTAAGTCTAAGGCGGCTGACACAAAGGGGCCGGTACCTTCAGAGCTTGCGTCTTCGGA
TTCTGGAGCTACAAAACTCGAGGAGATGAAAGTCAGTGATTGGTGGGATTACCATAGATG
GCGCCCATGAGTCTATCTTTGGCCCGAAAAAGACAAGGGGATTGAGACTAAGCCGGGAAA
TGAAGAGCTCGCAAGCTCGTCTGATGGGATTCTTTTGAAAGCCAATGAAAGTGAAAATTC
CGGGCTGGCTGAGCTTGTGGCATGTTGAAGATGTTGAGGATATTGGGTATTGGTACGGTA
GGTATCACATTGGAACGTTGGAACTTTGGGGGATGGGATCCGGATATGGATCAGCTCAGT
AGCTGAGTTGTACGAGACCCGACTTGTAGGTTGGGCAAAGGAAGTTGGGCCAGCCAGTTA
GGAAAGCGTAAGTAAGCGTGTATGTTTGTGTGCTACTAATGGATGATCAGAAAAAAAGCG
AAGCTAGGTATGTATGTTTAACTTGGAGTCATAAGCGACAGGTTTGTTTAAGTATATCTA
ATACCTCTAGAAGTAGAGAGAAAGATATCATGGGAAATATTCCTTGATTATTAGATGTAG
GAAGCTAGACTAGAGCTAGAGTTAGGGGTATAGCTAGATTGGATGATGCAGAAATGCATT
AGAGAATGAGGAGCGATTTCCAATGCGACTGTGTTCGTTCGTGCTCCCTTTTATTTTATC
ATGGTTGCTATATGGTGTTTAATCTTGGTCATTGTGCATGTGCATCTGAGATCAAGTTCT
TATCATATGTCACTTGAATCCCCAATCTCCAGATGTGCGAAGGTGCGAAGGCTGCGATAG
TCGACAAGTGCCCAACGTCTGGGTGAAGGACAACCAACAAAGGGGGCGTCAAGTAAGATG
CGAGATGGATGGACGTACCGCGCACTGCGTCAACGGTTCACGGAGAACAAGATCCTCACG
ATAAAGAAAATATCCAGCGCTTCATTTCGACTGTTGGAACTCTGTGCCCTGGGCTGCCTT
CACTGGCCTTGCCCATTCACTGGCACACCCATCCGGGTTATACATCGGCTGCCTGCCCGG
CTTCCGTTTTCCCTTTTGCACTACCTGAACAACTCCAACCAACCCTTTTT
>RGTVM0019 Genomic segment corresponding to mRNA: XM_332129 Neurospora crassa strain OR74A.
GCGTATTTCGAGTGGAGATGCGATTAGAGTTTGAGGGTCTCCGTAATAATCTTATAATTA
TCTTCCTCTATAAATATATTATTTCGCTCTAGCTCGGCTTCTTCGAATTTTTTAAATTCC
TCGTCTATATTTTACTCTAGCTATTATACTTAATATAGATATTCTAATTTATTTACGAAT
ATTTCTTATATGTAATCCGGAAGGTCGGTATTATTACTAGCGAAAGGATTAGAAGTTAAG
CGAGAAGTTATAATTGAAGATGGACGATGATGTCCTTGTCCTTATCCTTATTCTTATTAT
TATACTTCGGAGCAATTCCGTTAATACTGAAGAAATGGATGCGTAGGTAGATTACGGATA
GATTACGTATCCGATATATCGTTTTACGAATTGTCTTTTATATTAGCAATAATAAAATTG
ATATTATTAGTTAGTACTTGTTTATACGACTATAAATTTACTAGAATTATTGTGATGCGA
CGTATTATAGTGGATTTATGGTATTAACGTTGATATTTTGGTAGGATGGTCACCATCTAC
GCGACTGGAATCGAATTGTACACTCAGACCTCCTTAAGCGGAGGGCCAGAATATTACCCA
GTTTGGAAAAAAATATCAATTTATCGATAAAATGCCAAAAATGTGGTATTCGTTATAGGT
CCGTGCACGCCCGGGAGCTCAAGGTGGGTCTGAGCGCTGAGATAACCCGGCCCCACGTCT
ATGATGCACAGAGTCCCACTGCACTGCACATTGTGCCTGCTTCAGTTGATTTCAATGTTC
ACTTGTTAGTTCACCCGCTGTCGCCAAACACAAAGCTTAACACTCCAACATCACCACTTA
CCCACACTCGACATCGCAACATTGAATTGTATTGTTTACCTCTTCATCTATCTCTTCTTC
TTCGTGTCATTTTCTACCTATTTGCCATTTCCCTTCCAATTTTGCTGCCATCTGTCTGTA
ACAAACATACAGTAGGTAGTAACCTACTCAACAGGGCACCATGTCCACCAAACAGCTCGT
CAAGGCGGCTGCCGAGGCCATCAAGAAGCAGCAGTGGGACGACGCCATCGAGGGCGCAAA
GAACATCATCGACAAGGACAGCAAGAGCTACCAGGGACACATCCTCCTGGCCTTTGCTCT
CGACAAGAAGGGGCGGCTCGAAGAAGCAGAGAACACATACCTCGCCGCCACCAGACTCAA
GCCAGAAGAAAAGGAAGCGTGGCAGGGCCTCGTCAAGCTCTACCCAAACCTCGACACCTC
CAAAAAGTTCAAGCAGCACCAGCATGCCGTCCTCAAGCTCGCCGAGATCTTCCGAGACGC
GAACGACCTCCAGAAATGCTACGAAACCGTCGACAGTTTCATCACCTACGCCCGCAACAA
GGCCGAGTCATACCAATACGTCGACGCCCTCGACCTAATATTGCCCGGATCTCCCATCTA
CGACGCCATCGAGGGCCGCTTCGGTCATGTATGGAGGACATACGAGACACAGGCCAAGCT
GGTCGAGCAAAACGAGAAGAAGCGCATCAACACCCTGATCGGCGAGAGGAGGACGCGCAT
CGGCGCAAGAATCAACGAGGTCACCCTGGAGGTCAAGCGAGAGGTCTACAGACAGAGCAG
GCTGAGCTACACCTACGCCCAGCTCATCAACTGGACCAACGACGACGAAGTGCGCCGCAT
GTATGAGGAGAAGCTGATCCAATACTGCCACGACCGTCTGATGGCCTGGCCTCCAGGAGA
GGAAAAGGAGCAAGAACTGGCTAATGTCCTGAAGCTCGCCAACGACATGGTCATCATCAA
GCACCCCTACAAGCTGGCCTGGGATATCGCCATCAACTGGCAGGACCACAAGGAGATCAA
GGAGTGGGATGTCACGGTGCTCAGACAGTACTGCACTTTCTTCCCTGATAGTGATCTCAA
CAGGGTGGTCATGGGCTTCTTGACCAGCAGCGTCTCTCCCTTCCCACAGGAGAAGCAGGA
ACAGACGACAGAGGATGCGGCGGCCAAGAGTGAGGGCAGCACGGAAGAGAGCGAGGACGA
CGAGGATGGAGGCGCGGCCACCATCTATGCTCCCATCACCGAGGAAGACCGTCTTCTTAT
GATGACAGAGGGTATCAGCGGTGCCGAGTCACTGTTGGCGTTCAGACTGATGGGCGAATA
CTACCAGCATCTGGAAGAATGGGAGAGCAATGTCGAGCTGATGCGCAAGGCGTTGACGTT
CCTAAAAGAGGAGCGGGCCAAGACGGGACTGGATTTCCGCTTTACCGAGGACGCCTTTTC
CTTGTATCTCGGCACGGCTTTGGTCTTTTACCAGACTCCCCGTAACCACCAGGAAGCCAA
GGCTCTTTTCGATGCGGTACTCACTCACGACCCTACCTCCACCCCTGCCATGATTGGTGT
CGGTCTAATCTACGAGGAGGAGGAGGAGTACGATGAAGCCATTGACTTCCTTGAGCGGGC
TTTGAAGCGTGATCCCAATAATATCCGGGTTAGGACCGAGGCTGCTTGGGTCAAAGCACT
CAAAGGAGACTTTGACATGGCCAGAGCCGAGCTGGAGGCCTGCATTCCCATTCTTTCCAA
AAAGGGTCAGTCGAAGGAACTCCTATCACAAACTCAGTACCGCCTTGGTTACTGCATCTG
GAACATCGACACCTCCAAGGCTGCCCGAAAGGACAGGTCTGGAGCTTATGCCTTGTTCCT
GGAGTCACTCAAGAACAACCTCAACTATGCCCCGGCTTACACCATCCTCGGTATCTACTA
CGCCGACTACGCCAAGGACAAGAAGAGAGCGCGCAGATGCTTCCAAAAGGCAGTGGAGCT
TTCGCCATCTGAGGTCGAGTCTGCTGAGCGGCTAGCTAGATCCTTTGCCGATGACGGAGA
CTGGGACCGCGTCGAGCTCGTTGCCCAAAGAGTCGTCGACTCTGGCAAAGTCAAACCCCC
ACCTGGATCCAAGCGCAAGGGTATAAGCTGGCCTTTCGCCGCTCTCGGTGTGGCCGAGCT
CAACAAGCAAGAGTTCCACAAGGCCATTGTGTCCTTCCAGTCGGCTTTGCGTATTTCTCC
CAATGATTACCATTCCTGGGTGGGTTTGGGTGAGGCATACCACAGCTCTGGTCGCTACAT
TGCCGCCACCAAGGCCATCCTGAACGCCCAGAAGCTAGAGGAATCTTCTGAAGCGAACCT
CACCGGAGAGACGTGGTTCACAAAGTTCATCCTAGCCGACATTAAGCGCGAGCTGGGTGA
CTTTGATGAGTCCATCGAGTTGTATCAACGTGTCATCCAGGAGCGGCCGGACGAAGAAGG
CGTCGCCACTGCCCTGATGCAGACACTCGTCGACAACGCGTTTGACAGTCTGAACAAGGG
ATTCTTTGGCAAGGCTGCCGGTCTGGCCACCGAGACACTCACCTTTGCCACCAAGGCTCC
TGATGCCATCAAGGACACCTTCAACTACTGGAAGGCCATCGGTGACGCTTGCTCCTTGTT
CTCCAACATCCAAGGCCGCATCTCCGAGTTTCCGGCTGAAACCGTTTCCTCGCTCCTGGG
AACCGACGAGGACTTCCCCGCCTACCAGATCCTCAAGGACATTGACAACGTCGGTACTGG
CATCGTCTCCACCGACGGCGTTTTCCCCGAGAACGAGACTGTGGGCGTAGACTTGACCAA
AGCCCTCCAGGCCACCCTTCTTGCCCACAAGCGCTCCATCCATATCGCTAGCAACGATAT
CCACGCGCAGTCCGTGGCTTACTACAACCTCGGCTGGGCCGAATACCGCGCTCACGCCTG
TCTGCCTCCGGACATCCGTAAGAACAGCCACAAGAAGCCCACCAACTATATCAAGGCCGC
CATGGCCTGCTTCAAGCGCGCCATCGAGCTGGAGGCTGGCAACTCCGAGTTCTGGAACGC
TTTGGGTGTCGTAACCTCTGAAGTCAACCCAGCCGTAGCTCAGCATGCCTTCTGCCGCTC
GCTCTTCCTGAATGAACGTGGCGCCCACGTCTGGGCCAACCTGGCTACTTTGGCGTTGGC
ACAGGGCGATCTTGCGCTCGCCAATGAAGCATTCACACGGTCCCAGTCGACGGACCCGGA
TTACTCGCTTGCTTGGCTGGGGCAGGGTGTTGTGGCACTGTTGACAGGGAACGAAAAGGA
TGCGAGGGGTTTGTTTACGCACGCCATGGAGATCTCGGGCGATACCTCACGGGTCATCAG
CCAGAGATACGCAGTCTCCATGTTCGATCACATCCTTTCCTTCTCATCCTCCGAGTCTCT
CCCCACCACGTCCCTAATCCAACCCATCTTCGCCCTCACCCAATTGCAATCCCTTCACTC
CTCTGCTTCGTCCTCTACCGACCTGGCCTATAACCACCTCCTCGCTCTCTTCCTCGAGCG
CACTGGCGAGACTCCGAGAGCTATCTCCATCCTCGACTCCCTCTCCACCACTCTCGAGCA
AGAGTACGAAACCACCGAGTCGCCTCTAGCCCTCAAACACTTCGCCATCGTCAAATCCGA
TCTCGCCCGCCTTCAGCTGTCCGCTCGTCTCTTCAACGAAGCAATCGATTCCGCCGACCT
GGCACTCCAACTATCCTCCGACGAGTCCGCCGACGAACTAACAGCCGAAGAACGCCGCAA
GCTGCGTCTCTCTGCGCACGTCACACTAGGTCTAGCGCACTACTACTCCCACGACATTAC
CGCCGCAGTCACCGCCTTCGACCAGGCCCTCTCCGAGTCCAACACCAACCCTGACGTCGC
CTGCCTGCTGGCGCAAATCCTCTGGGCCACGGGTCAAGAAGACGCTCGCGAACGCGGTCG
GGATCTCTTGTTTGGCGTGATTGCGGACTCGGAGGAAAGAAAGGAACAGCATGTCCAGTC
CGTTTTGCTGCTAGGCGTTATTGCCCTGCTGGACAATGACGCAGAGTCAATGGATGCCGT
GGTGTCTGAACTCCAATCTCTCCGCTCTAGTGACGAGGGGATTAGCCCGGAGCAGCAGGC
GCAGTTGGGTGAAGTTTTGAGGGCGATCCTCACTGCGATGGGGTCAGGAGAGGCCCAGCC
CATGACGGATGTCATGTTGCATCCGTTCTTGCCACATGGTTGGTCGAGGGTTGCGCAGTT
GGCTGCCCAGCACGGAGGAGAGGAGGAGGCAGAGGGAGCGAGTGAGATGGCGCTGAGAGT
AGCGAGGAAGGGAGTGCCGCCTAGGGGAGAACTGAGTCCGGAGGATCTGGCGAGGGCGTA
TGCGGGCACGGGAAGGCCGGCGGATGCGCAGGTGGGCTGCGTGGTTGCGCCTTGGGAGCG
GAGGGGGTGGGAGAGTTTGGGGGATGCGGTCACGGCTGTTGCGGCGAAGCAGTAGAAGTG
TGGTGGGAATGCCTATTCCCCTTGCTTCCACCCCTTCCGCCGCCGCCGCCGCCGCCGTTG
ACACCGGCCCTCCTCAACAGGATGTTTCCTTGATAGCGTAGTGTAGCAGTTCTGGTATCT
ATGTTAAATACCTTCAGGTATAGCTATAGGGTCAAGGTATCGTCAGAGGTAGAGACATGC
AGCGTAGGTGTTTTGGACCCGAGGCCATTGGGGTCTTTGGGGTACCCGATTTTAGCAACT
GTTAAATTTGTTATATATCTATAACCCATCTGCCTTCCTCGTCCACTACTTGGCCTGTGT
TCTTTCTCTTTCTTCAAATTGTTATGCTTCCATGACATGACATGACCTTTGTCTTCTACC
TATCCCTATGCGCGTCCATGCTCTTCCCTTGTCTCTTCTCTTCCCAGAGTCAAGAGGGCT
TAGCAGAGCTGCCCTTTTGTGATTTACATCGTGTCCAGTCCAGTGGAACCCCGTAGCCAA
GGGAAACCCGCAATGCGCACGGAAGGGAAGATAGAGGCAAGCATCGCAAAAAGAAAGCAA
AAATAGAAAGCGAGAGAAAAAAAAAAAAAAAAAAAAAATAAGGCGTTGGATGTCGGAGAA
GAGAAAAGCAGAGATCCATACTAGGTAGGTGCCGAGGGAATCGGAAAACGAAAATGCAAG
AAAAAAAGAAATTGTGATGATCCGACCCAGGCTCGATCTGGGGACCTTCAGTGTGTTAGA
CTGACGTGATAACCAACTACACCATCGGACCGTTGTGATTGTTATTGGTAGGCACAAAAT
CTGGGCTCTATATCAATGGTTCGAGGTCGATAAATCTCTTCACTTTGGTACGGTTACCGC
GTTTACATGCAATAGGCGCTCGGCAAAACCAAACGAGAATACTGTGAGGTCTATGGAGAA
TGCAAAAAGTAATGTAGTATATTTTTCTGATTTCTTCAGCTGTCTTGTCCATCTTGTGGT
TAGCGCCCGTCGAGAACAGCGGGGACGAGCTAGGG
>RGTVM0021 Genomic segment corresponding to mRNA: XM_332127 Neurospora crassa strain OR74A.
TGGAAGTTCAATGGACGACGCTGAGTGGTCGGATTCTTTCAAATTATGGGTTCTTCTGCT
GCCTCTTTTTTCAAAGCTTCAGAGGATCCACTCCCGGGCCGTCCAACAGCAAACCATCCA
CATGAGGCTGAAAGTGGCTGGCAGCTTGGAATCATGTGGCTTCTTCGCTCCGTCGGGTTC
TGGCCCGATGCCTGCCACACCAAGACGTTGGATTGCCGGCGGCAAGACTACTGTACTACT
ACGCCCTACAAGCGGGAAACGCGTTCCTGTTCGTCCACTTCTTTCAATTTACGCGACTCA
CACCACTGCACATGTCCCGCCTGTAGAGGTACTTATCAGGCACCAGCACAATGGACACAG
AAGGAGCAGAACTGAAGACGGAAAGATACACCGTGAAACGAATTTCAAAGCCATCGGAAC
CGCTTCTGTGTTATAGTTTCGGTTGGTAAATATACCAAATGTATCAATACGTCTCAAGTG
TAATGAAATAGGAACAGCTCTGCCCGCGTGTGCAATGTAATGTCCATGATAGGCGCCGTC
CTGTCCCTCTTCCATTCAGTTTCGTTGCAGTCCAGTTCTTGTCCCACTCCAACTGGCCAT
TTCCCCTCGCAGTCCGCAATGCACAGTCCTGTCCCGTAGGTCTTGTCTTGTCCCCCTCCT
TGCATAATTAAGCTGGCTGGACTTGACTTTGACAGACCACGCTCCACTTTCTTCTCCAAT
CTCCTCCTCCACCAAAACAAACACCACATCCACGCAAGACAAGCCAGCAACCAGCAAGTC
TTGGCCCAAAGCATCTTCTTCCCTCCTTCTTCTTCTCTCCCTTGTCCAGGGAGTTGTCTA
TTCGTACTGCTGTATCATCACTTGGTACATTCCTTCTACCAACTATAAATACTTGCGCGA
CTAGATACCACCACCATCACCATCACCATCACCACTCCTTGAGTGCGACATCTTCACATC
TTTGTCAGTTTGCCCACGCGGCAACATCACCACCGCCAAGATGTCTGTCGTCTCGCTTCT
CGGGGTCAATGTCATGAACAACCCCGCCAAGTTCACCGACAAGTATCTCTTCGAAATCAC
CTTTGAATGCCTTGAGCATCTCGAGAAGGGTATGCTTCTCCTCCTCCTCCCTCTTCTCGC
CCCTCATTCGCATTTCTTCGCGTCGTGATCTTGGCGCTAACCGTCGCGTATGCGTATCAG
ACCTCGAATGGAAGCTCACCTATGTCGGCTCGGCCACCTCGGATAACTACGACCAGGAAC
TCGACTCCCTCCTCGTCGGCCCCATTCCCGTTGGCGTCAACAAGTTTATTTTCGAGGCCG
AGCCTCCTGACACAAAGCGCATCCCTATCGACGAGCTTCTGGGCGTCACGGTGATACTGT
TGACGTGCGCCTACGACGGTCGCGAGTTTGTGCGCGTTGGGTACTATGTTAACAACGAGT
ACGAGAGCGAGGAGCTCATTAATGATCCGCCCCCAAAGCCCGTCATTGAGAAGATTCGCC
GCAACGTCCTGGCCGAGAAGCCAAGAGTCACGCGATTTGCCATCAAGTGGTATGTGTCAC
CCTGATACGATGTTAAAGTTTTTGCATTGCCTCTGCCTGCGATGGCGCGACCCGACGGCG
CGGAAGGACGCGGCAAGCCCCACTGGCCCTCCCTTCTGTCTTAGTTGCCCAGCAACACAC
TCTCCCTACTTACAACTGTCTCTCTCCCTTTACCCCATATTCATGCTAACACCATCAACC
ACAGGGACTCTGAAGCCTCCGCTCCTCCTGAATTCCCTCCCGAACAGCCTGAAGCCGACG
AGGTCGCCGACGAAGAAGAGTATGGTGCCGATGAACTCGCCGAACAATCGAGCATCGCCG
ACCCCGCCGTCAACGGTGGCATGGAAGTTGAGGGCCAGCCAAATGGCGCCATCGTGATTG
AGGAAGACGAGATGTCCGAAGACGGCAGCGTCGATCTTGAGAACGAATCCGAGGACGAGC
TGGACGGTGAAGGCGACGCCGAGGGCGAGCTCGAGCAAGGACAGGATGAGGACATCGAGA
TGGGCGATGAGATGGAGATCGATGACCACCCAAAGCAGCAGGGCATGGCCATGGCTCAAT
AGAGTGAGACCATGGAAGAGGACGAGGAGACGTTGAATGTTAGCCCTCTGTGGGATTCGG
AAATGGGGACTGCAGGAAATTACCACAAAAGGCGAGGTTCTTCGAGAAAGGATCATTGGT
CTGTGATCATGGGGCCGTGAAGAGCGATGGATGGGATACCAAGAGCTTCAATATCCTGCG
GTCGAGGCCAAGCTGTGCAGCTGATACAAGCAAGCGGATGGGAAACGGCTGGGTTCTCCC
ACTCTCACTGGATACTGTTTGTCTACATTCCAACCAAGGGGGCGGTGTGATTGAGAGGGT
CATCAGCCGGATGAGATGGAGTCCCGGCGATTGTTGTCTTGTGCTTACCGCTCAGCTTCC
CTCGTTTGGATGCGGGCAGTGAGTGGGTGGAGGCTGACGAGTTATGTCTCTTTGATTGCT
TTCTGTGTGTTGCCGTGTCGATCCGTGTTATCTGTTGCTTTTGCGAAACATACATCGTTG
CTGGCTGCATGGTGCTGGTGGCGTGTTATCATACCCTACTTTTAGAAAGCAAAGAACATG
GAAGAAAGAGAGAATTGATTGGGATCAGTCCGTACCCTATATTGCTGTTCTCGCTGTAAA
ACTCATGTCTTGATTTCTCAATGTTCCAATGTCTTCAGGTTCGCCCCTTTCAGGCTCCGG
TGCCTCCTCCATGGTGTCGCTAGCATAAGTTCTTCCAGGAAAAAATTATTACAAAAATAA
TAAGAAATAAAAAAAAAAGAAAAAAAAAATTTATAAAAAAAAAGTTTAATCAAAAAACTT
ATCTAAGTCGTTGTGTCTGTGGGTTGGTTTATGATTGGTTTTGACCAATTTCACTGGTCG
TCAATTCGGGGGTATCGGGACGTTCGGTGATGTCTAGGTAGGTAGTTGAATGGGTTCAAG
ATGAATAAATGTTCGATAGAAATGTTGACCCGACTTGTTGATGGCCTGTGATACCGAGAG
GTCAATCGCTAGATATACAGCCAGCCGGTCCCTGGACAAAAG
>RGTVM0022 Genomic segment corresponding to mRNA: XM_332125 Neurospora crassa strain OR74A.
AAGCTTGAAGAGTAATTCTCCCCTAGTTTTCGAGGTCCAAACTTGAGTAATCCCCATCTT
GTTGCTGTCACATCTTTGTGACCATGGGATCGCCATCCACCGAGTGTTTGACATGAACTC
ATCCACAACGTAGTAAACAGTTCCATGTCGCGTGAAGGTGATTCAGTCTTGACGCTATAT
CAGAGAGCGTTGGACTCATCATTCTCGGAGTTCAATCTTTCATGGTGACGAAACTTTCAT
GTAAACGGCCACCACAGGAAAGGACCGCAACTGGCAAGAGCTGCCGCCGAGTGTCGGACC
ATACTTGCGCTCCGTGCCTTCCAGTCGACCCTTTCTCGCAAATCATAGGCAGCACTCTCG
TCGTCTGTTAAGTTGCTGCCCCTCTCATCTCCTTCTCACTTTTCTTTCCCTCTTCCCACT
CTTTTTCTCCCCCACCACACTTTCTCCTTGCGAGTCATCCCACCTTCTAGGCGAGGCAAA
CACTCGCCGTGCTCACCGTTTCTCCTTCTCATCGCAACCCTCAAACCTTCCATATCACAG
TCTTCAGACGAGTCAGAGAAAGGACTCATCCAGACTTACTCTTCTCGTCTGGTCTGGTTG
ATTGCTCCCCTTCACGCACTTGCATCCAGGTACGTACCCTCCTCTCACCCCGTGGATTAT
CCTCCAGAAATCTATAAGAACCACTCCCCCCTCCTCCTAATCCTCTTCCAAACTTCCTCC
TCATCACACTCAACCAACAATCATTCGCTTACGCCTTTCTCTCAATCTCTTTCTCTTGAC
AGCAACTGCATCAACCCCAGCAACCGACCAAGACTTTCGTTTTTCGACAGCGACTTGACC
TAGACCTCAGTCTACAGTCTTGTGAGTTTTGACACCCTCCGCTCCCCTCACTGCCCACGC
AACAGACACAACTACCCACCTCGCTTCCTCATCCATCACACTGTCACTCACCCACAAAAC
TGAGCCACCACTGACTCTTGCCTCAACCAGTACCTGCAAAATGTCTGCTCCTGGCTCTCC
CGCTGGCTCGAGCCCCAAGATGTCCGGTCGTCAGATGACCTTGCCGGCGCGTCCTGCCGG
CTCGCCTCAGCCTTCCACGCACGCTCGTACTCCCTCGGGCGCCTCTGCTGCCTCGGGTGC
TGCTCCCGGTCAGGCTCGCTCCAACTTTCCGCCCCCTCTTGGTTACGACCCCGGCAAGAT
GGATACTCGTCCCCCGTTGAGCCACGAGGAGCGTGTCGGCAAGCGCGTCGACCTGCCTGC
TGACGCCTACCTCAAGACCGACATCAGCAGCACGTTTGCCACTCGCAGCGGCTTCAACAC
CGAGGGCACCCCTACCAGGCTCTCCGTCAACCAGTATCCTGTCACCAGGATCGCCAACAT
GGATGTTTTCCAGTACGACGTTGCTCTGAGCCCTGAACCCACCGGCGGCGTCGTTTACGA
CAAGGTCTGGAAGTCCAAGGCTGTTCAGCAGAAGCTTGCTTCGGTCACCAAGAAGCCCTG
GATCTACGACGGGCGCAAGCTGGCCTGGTTGGCCCAATCGGTTGACGAGATGCGTCTCCT
GGTTGACCTGGACGAGGAGCGCGGTCGCAAGCCTGGCGGCGAGAGGAAGAATGCCTTCCA
CATCACCATCAGGCCCACTGGTAAAGTCCGTCTCCAGTCTCTGAGGGCCTACCTCATGAA
GACCGCTCCTTGGGACAACCATGTGCTCGAGTGCATGAGTTTCCTCGATCACTTGCTCCG
CCAGGGACCGTCAGAGCGCATGAAAACCATCAAGCGCAGCTTCTTTCACCCCTCGATGCC
CGGCCGAGACCTCGATATGCTCCTCATGGCGTGCAAAGGCGTGTACGCTTCGTTCCGCTT
AAGCGAGAACGTCAAGCAGATTGGTCTGGGTGTCAATGTTGATGTGAGCAACCAGACCTT
CTGGAAGGCCAACCCAGCCGACAAGATGATCAAGTACGTGATCAACAATTACGGCGGTTT
GAGCAGGAACCAGCTCCAGAACCTGGATGACCAGATGATCACCAGCGTGTTGAAGCCCCT
GGTCAGCCAGGGAAGGTACGAGCAGTCTGAGGCCATGAGGGCCCTGCGCCGCCTGAAGGG
CTGTCGCTTCACGCTCCTCCATCGTCCCAATGAGACCAAGGAGTACAAGATCAAGGGCTT
CGCCTTCGACAAGAAGCACGGCCCTAACGGCGCCAACTCCTACAACGTCAAGTTCAACTG
GAAGCAGCAGAATGGCACTGAGAAGGAGATCTGCATTAAGGATTACATGAAGGAGAGATA
CGGCTATCTGGTCCGTCAAGCTGGCTGGCCCGTCATTGAGACGACACGTGCTGGATCTTT
CCCTGCCGAGGTATGCAACATCGTTGGCTTCAACCAGTACCAGTACAAGCTGGACCCTCA
ACAGACTGCCTCCATGATCAAGTTTGCCGTTCAGCGCCCGGACCAGCGCAAGAAGGACAT
CAGTGCGTCGGTTCAGCGTCTCGACTGGGCCAACGACAAGTACCTCAAGGCCTTCGGTGT
TAGCATCTCCCCCGAAATGGCCAAAACTGAGGCCAAGGTGCTCAGGCACCCTGAGGTTTT
CTTTGAGAAGAAGACCGCCAGACCCCTGAACACCGGTCGCTGGGACCTTCGCGGCGCCCG
GTTCATCGAAGCCAACAAGGAGCCCTTGACCCATTGGGGCTTCATTGGACTGAACATGTG
TGTCGATGTGAGGGCGGTGAACAACTTTGTCCAGCAATTCACGAACATTTACAAGGGACA
TGGCGGCAGAATCGCGAAGAACCCCTACACGACCAACATCAATGCAAACCCAGCTACCCT
AGCCGACGAACTTCACAAGCACGTCCCCCAGATTGTCGGAGGTAGAACAGACCTGTGCCC
GCAGATCGTGTTCGTTGCCGTTCCGGACAAGTCTGCTCATGTGTATGAGCGTCTCAAGAA
GATTTTTGAGTGCCGCTACGGCATTGTCACTCAAGTTTTGCAGGCTGACCATGTCAAGAA
GGCACAGGGGCAGTACATTTCCAATGTCTGCATGAAGGTCAACGCAAAGCTGGGCGGACA
GACCTCCAGCCTCACTGCCACCAAGGCCAAGTCGCACAACTTCTTTATCAGGCCCACCAT
GATGATTGGCGTTGATGTGACTCACGCATCGCCGGGCTCAGACATGCCGTCTATTGCTGC
CATGTGCGCCTCAGTCGACGTGGAGGGTTATCAGTACCGCGCTGCCGTCCAGACCAACGG
CTGGCACAACGAGATCCTGACCGACGAGAACATCAGTACCTGGATTCCGACTTTCCTCAA
GGCCTACAAGGAGAAGACGGGCAGAGAGGTTGAGGATATCTACTACTTCCGTGACGGTGT
CTCCGAGGGCCAGTTTGCCCATGTCATGGAGCAGGAGGTGAAAGCCATCAAGAAGGCCTT
CAGGGAGAGGAACAAGAAGGATGCCAAGATGACGGTGATTGTGGCCACCAAGCGCCATCA
CATTCGCTTCTTCCCCGACAGGGGAGACAAGAACGGCAACCCCGAGCCTGGCACGCTGGT
GGAGAGGGAGGTCACGCATCCCTTCCACTATGACTTCTTCCTGAGCTCGCATTTTGCGCT
CCAGGGCACGGCGCGTCCTGTTCATTACCATGTCCTCATGGACGAGATTAAGCCCAAGGT
GAACAACTTGCAGAGGATGATTTACCAACAGTGCTACACCTTCTGCCGTGCCACCACGCC
CATCTCGTTGCATCCGGCTGTCTACTATGCCCATCTGGCGGGTGCGCGTGCTCGCTGCCA
CGAGAACCGGGACTATGGCAACAATACACGGGTTCCTGAGAAGGTCAGGGACCAGGTGAA
CAACCCGAACAACTTGGTTGCCAAGCATCAAGATCCCACTACTTACAGCAGCGACTGGAA
GAAGAACAACCCGCCTCCCAGGCTGATTCCCATGCAACCCCGCATCCACAACACCATGTG
GTGGGTCTAATCTTGGTCGCTTTGGCTGGCCTTTCTTGACGGGACTTGAGTCGGTCATTT
CAGGACATTGTTGCCTAGGTGGAACATGTCGACGATGGAGAGGGGTGTGATTGGTAAGCG
GCACGCAAAGGGTTTGGGACTTGGGCAGGTTATCGTGACCCATCGGGGCCAAATATATTT
GGACGACATGAGCGATGGTGGTAGTATAGGATGATCAATGGATCATATAGCGAGATGCTG
GTGGCCGTGGAGGGAGTCAATACTTGGGAGGATCTTGGGACCGATATATGGACAGGATTC
ATGGATGGCACTTGCACAAACAGTTTCCGATCCGAGTCTGGGTTTCTTTCCAGTATTACC
AGTTCTACATAAGTCCATAGCATAAGAAAGGTGCCGTTTACTTGAAGCTTGTTTCGTGAA
TGTGAATGAGTGATTGACTGTGAATCCGTGCAATGACGTTGGTGCTGTGAATGGGTGAAG
CAACCGAGAATGCCAATGTTTGGGAGACTCTGAGATGGTTAATGTGGTGACCGGTACGCT
TGTCGCTTTGTTGCCCGCTCGGTAGAAACAACGCATTGGATTGCATGGCGCAGTGATTGA
CCGATTGATGATTGATGGGCTTGACGATGTTTTGGATAAAGTTACAACTTGGTGGTGGTG
AAATTGCCCATTGCGTTTGGGCGAGTGTGTCAGCAGCCTATTTGGTGAAATCGAATACAA
AAGGCCAAACCTTTGCTTTCTTTGGCTCGCGCTCCTTGGTGTATCAACCACAAAATCTTT
TGTTTAGTAAAAGTAAGTCTTTTTTGGTGCAATTTTACAACTTTTCAATGTTAATAGAGA
AGATATTGACGTGATCGTGGAAAGTTTAGTTACGAAACTTGAACTTGAGGGCGAAGCTGG
AAGCCGAGAGGTACGACGGATACCAAACTTGGATGCACAGCGGCAGTTCAATCTTTCTTG
GCAGACCATCACTGTCACTTAACTGGTTTGTGGTAAGTTTTCGGGTTGGG
>RGTVM0023 Genomic segment corresponding to mRNA: XM_332124 Neurospora crassa strain OR74A.
CTGGGTTTCTTTCCAGTATTACCAGTTCTACATAAGTCCATAGCATAAGAAAGGTGCCGT
TTACTTGAAGCTTGTTTCGTGAATGTGAATGAGTGATTGACTGTGAATCCGTGCAATGAC
GTTGGTGCTGTGAATGGGTGAAGCAACCGAGAATGCCAATGTTTGGGAGACTCTGAGATG
GTTAATGTGGTGACCGGTACGCTTGTCGCTTTGTTGCCCGCTCGGTAGAAACAACGCATT
GGATTGCATGGCGCAGTGATTGACCGATTGATGATTGATGGGCTTGACGATGTTTTGGAT
AAAGTTACAACTTGGTGGTGGTGAAATTGCCCATTGCGTTTGGGCGAGTGTGTCAGCAGC
CTATTTGGTGAAATCGAATACAAAAGGCCAAACCTTTGCTTTCTTTGGCTCGCGCTCCTT
GGTGTATCAACCACAAAATCTTTTGTTTAGTAAAAGTAAGTCTTTTTTGGTGCAATTTTA
CAACTTTTCAATGTTAATAGAGAAGATATTGACGTGATCGTGGAAAGTTTAGTTACGAAA
CTTGAACTTGAGGGCGAAGCTGGAAGCCGAGAGGTACGACGGATACCAAACTTGGATGCA
CAGCGGCAGTTCAATCTTTCTTGGCAGACCATCACTGTCACTTAACTGGTTTGTGGTAAG
TTTTCGGGTTGGGGGACTGATGGACACTGATGATTGTGCGATGGAAAGGTTGTAGGTTAG
GTGTTTACCCTGGATTACTGACTGAAAAAAATCCAGGAAGACAAAACACGAGGCTAAAAG
AGAAAGAATATCCGGGCTAGAAGAGGAGAAGAGTTGAGGAAGGGAAAAGACAGAAAGTGA
GAAAGTTGGGCAGCTGGGAGATAAGCGAGTCAAAAAGTAAGAAAAAAAAACAAAAAAAAA
AAAAACATCAAGCCGGAAAACTACCTAGGAACGCGAAGAAAATACGGAATATCCAGGAAG
CCAGAACAGTGGGCAAAGAGGACGACGATCGACAAAACCCATGTATCGACACCGAAGAAA
ACAACTACCTGCACCACCTCCGCCTGCTCACGGAGGGGATGGAACTATAGCGCGTGAAGG
ACTGGCAAATCCATTGAGCGAGGGTACTTACTCCCATCCTCGAGCTGCGCCGTTACCACC
ACCACCATCACCAGCACTACCACCACCAGCACAAGCACAAGTATCCGATCCGGTTACCAC
ACCAAGGTTTCCACTTGGTGCTCTCCCAGGACGTCTTCCACGTGGTAGCACCAGCTATGA
CACACAACCACCACCACAATCAGAACCGCGACGACGACGTCCGTTGCGTCCAGCACCATG
GAGGACGCCTAGTTCCCCACAACGACCTCCGCCTGCTGGGCGGTGGTTGGATCGGGCACT
TGTAGTATCTTCGACTCCAGGTTCTCAATGGCCTGCCCGTCGGAAGACTTCCCGGTCTGG
GTCTCTTCCTCCTATCCACTACGGGCAACGAACATCGCGGGGATCACGGCCAGAGACAGC
TCATACTAGGGATGCAGTTCGCTCGCCGGCGAGGGAGGGTGCGAGAGTGGTGGTCCCGCC
TGTGCTGATAATTTCTTCAGGGCCAGGGTCAGGGGGGATGTCGCCCGCTGTCGCTGTGGA
CGGGGTGCAGGGTCGGCATCGACGAGGTCCTTCTGCTTTTGGTGGGATTCCCAAGCCAAA
GATACCTCTACCAAGCAAATTGCCAACAAGAAAGTTGGTTGCGGGCAATGACCACGGTAC
AGCGGAAGAGAAGGGGGGTGGGGTGTCTACAGCTACCTCTACCTCTAGGCAGGGGGGTAA
TTTCGAGGGACAAGTTTTAGGGTTGAGGGTACCTCTAAGAAAGGGAAGAAAGAATCCCGG
AGGAGTGGGAAGGAGACAAAGCGTGGATTCCGTATACTCTCAAGACATGGAAGGCTCGGA
GGGAAAAGAGTCGATCTTCGCGGAGACGTATCATGCGTTTATGTTTAGGGAGCTTGCTGG
GAATGGAGAAGAGAGGAGTCAGGGGTGTGTGGATGGCTCGGAGAAAAAAGGAGAGGACCG
GAGATGGGGACCACCACGGCTTTTCTCCCCTACTACTCCCGGTGCGCCACTTGGAGGCCA
CTACCGACGCAAGAGTTCGATGGTACCTCCCATTGAACCTGGAGACAGGTTAGAAGGACA
ACATGGAGGTGAAAGAGAGCCAAGTAGTCCAGGGCCTATTCGCATCGGGAATACCACTCG
TATCTTAAGAAAACCGGCAAGACTGAACCTGAGACCACCAAGCACCCAGCAGGTGTTGAG
GACTCCTTCTCCGCTGTCAGCGACGTTAAAGAGACCGGGACCGCATGTGCCGCATGGGGG
CCGTTTGGGGTTGACTTCCGCGCCTACTTCTACGAACGATGTTTTCGCTGGTGATGCCAG
CCATGGGGCTCCAATGTTTGCTCGGGAATTGACTGCCAGTCCGGAGGTGTTGAGTTCTGT
TGCGGCAGTGGAGGATGATAGGAGGGGGATGGTGAGTCGGTGGTCGACGGACTCATCGGA
CATAACGGACTCGTCAGACTCGTCGGATGAGGAGGTGATGAATTGGGAGGGGTTGTCTGT
TTCTGGGGGTCCTACTCGGGAAGCATGTGAGAAGATAGGACAAGAGTCAATGGAAGGACC
GGCGAAAGAGCTGCTACAAGGAATCTTGGGTAAAGACCATGAAAGACAGAAACCATCGGA
AGGGCCGATACGAGGAAAAATATGGGCAAAAGACCAGGCAGCAGGACAAGAGCCTAACGC
GATCACTACCACTGAGCCTTGCCGTGTTTCTCAAGAAAACGATCTTTCATTCCAGAACTT
CACCACCCAGCTTGCGAATCTTCAAGCATCCCTTAATCAGCTCATTTCTCAAGCTACCAG
CATCGAGACAGCATTCGGGCAAGTGCGTGAAGCGATGATTGATTTGCGTCAGAAAGCAAC
AGAGACACTTGTTGATGTCGAGCAGTTTGTTGAAAAGATCAGAAGGACAGAGGAAGAACT
GGCGGAGGTGAGAAGACCGGTGAAAGGTAAAGCGAAAGACCTTGTTGGCAATGGTGAGGA
TCACCAAGAGCAAGCAAGGAAAGAAGAGGAAAACAGTAGACACCAAGAAGGGAATGATGA
CCACAAAGGTAGGTAATAAGTGGAAAGAGGACACTCTGCTAGTAGTTGATATGCAGTTTG
TTGAGGATGATGTTGACAAAGAGGAACCATATAGGACATGAAAAGGAGCAGTATATGGAG
AGGGAATCAAAGAAAGAGGGACAACAACGTCCGGAGGAGCCACGAGAAGGACCGCCGAGC
GGGCCGGCGCCGGGAGGGGCGGTGTGGGTTTGATGCCGGTTGGGACACCGAGTGTTTATT
TCGGGTAATGCTAGAGATGGGAGAGGTGTTGATGACGACAAGTGACGAGAAGGAAAAGGG
GGAATAAACAAAACCAAGCCAGGCGTAGAATTGACCACTTTGACATGAATGTCGCTTGAC
AGATGAGGCCCAACTAGTCGTGAACATCACCATCGATGTGGTCCAGGTGAAAGTGTCTCA
TCTTGTTGACGAGATGCTGTATTATGAACAAAGCATCAACCTCAACCTAGGGTAGATGTT
GAGATGTTGACGTAGAGGTAGAGAGTGGGTGGCCAGTGGATGACGATGACATGTGAAGTT
CAAACAGCCCGACTTCCGTGCCGTTACGGGCCGCGCATAGCCGTGTGGGGCTTGGCATTC
GACCGGCACTGCGGCACAGCGCTAAGCCCTGGGCGCTGTCTCGGCAGTTTCTAGGCGTTT
ACTGGACAGGCTTGGCAAATTTACAGGGGACTTTTTAGCGGAGGCAGGTGGGGAGAACAA
CGAAGTGGAAGGAAGCCCCCCGCCGCTTGTCCCGCGGTCACTGCCGCTGCGTCACCGTGC
GTCGGGGTCCCGTCGTTCGTCTCGTTCTCAGCTCCGGGCGTCCATCTCTTCAACCCAACA
TACCTCTAGGTAGGTAGTCATCCCGTCATCTTCCATCTCAGCCCGTTACAGCAAGCAACC
CAAGGCCAGAGAAGGACGGGAGATGCTCCCTCCGACTTGATACCACCACTACCACCACCA
TCACCACCACCACCACTACAACAACAATCACAGCCGCCATACTGACCGTCAGACAGTATG
GCCTCCTTCATCCGCGCAAAGCAGGCCGGCGTCCAGACGGACCTGTCGCAGAACATCCAG
CCCATGCACTTCATGCCCGACGAACAAGCCCGCTACGGCATCAACTCCCAGATCAGCTGT
CTCGCCTACGACCCCGTCCAGTCTCTACTGGCAGTCGGCACCAACGAGTCCAAGTTTGGC
CCGGGAAAAATCT
>RGTVM0024 Genomic segment corresponding to mRNA: XM_332123 Neurospora crassa strain OR74A.
AAGTGGAAAGAGGACACTCTGCTAGTAGTTGATATGCAGTTTGTTGAGGATGATGTTGAC
AAAGAGGAACCATATAGGACATGAAAAGGAGCAGTATATGGAGAGGGAATCAAAGAAAGA
GGGACAACAACGTCCGGAGGAGCCACGAGAAGGACCGCCGAGCGGGCCGGCGCCGGGAGG
GGCGGTGTGGGTTTGATGCCGGTTGGGACACCGAGTGTTTATTTCGGGTAATGCTAGAGA
TGGGAGAGGTGTTGATGACGACAAGTGACGAGAAGGAAAAGGGGGAATAAACAAAACCAA
GCCAGGCGTAGAATTGACCACTTTGACATGAATGTCGCTTGACAGATGAGGCCCAACTAG
TCGTGAACATCACCATCGATGTGGTCCAGGTGAAAGTGTCTCATCTTGTTGACGAGATGC
TGTATTATGAACAAAGCATCAACCTCAACCTAGGGTAGATGTTGAGATGTTGACGTAGAG
GTAGAGAGTGGGTGGCCAGTGGATGACGATGACATGTGAAGTTCAAACAGCCCGACTTCC
GTGCCGTTACGGGCCGCGCATAGCCGTGTGGGGCTTGGCATTCGACCGGCACTGCGGCAC
AGCGCTAAGCCCTGGGCGCTGTCTCGGCAGTTTCTAGGCGTTTACTGGACAGGCTTGGCA
AATTTACAGGGGACTTTTTAGCGGAGGCAGGTGGGGAGAACAACGAAGTGGAAGGAAGCC
CCCCGCCGCTTGTCCCGCGGTCACTGCCGCTGCGTCACCGTGCGTCGGGGTCCCGTCGTT
CGTCTCGTTCTCAGCTCCGGGCGTCCATCTCTTCAACCCAACATACCTCTAGGTAGGTAG
TCATCCCGTCATCTTCCATCTCAGCCCGTTACAGCAAGCAACCCAAGGCCAGAGAAGGAC
GGGAGATGCTCCCTCCGACTTGATACCACCACTACCACCACCATCACCACCACCACCACT
ACAACAACAATCACAGCCGCCATACTGACCGTCAGACAGTATGGCCTCCTTCATCCGCGC
AAAGCAGGCCGGCGTCCAGACGGACCTGTCGCAGAACATCCAGCCCATGCACTTCATGCC
CGACGAACAAGCCCGCTACGGCATCAACTCCCAGATCAGCTGTCTCGCCTACGACCCCGT
CCAGTCTCTACTGGCAGTCGGCACCAACGAGTCCAAGTTTGGCCCGGGAAAAATCTACGT
CTTTGGCCAACGCCGCGTCCACAAGTTCTTCTGCCCTCCGCGTCCCTCGTCCATCCGAGA
GCTTCGCTTCGTCGCCAACCGCCTCATCAGCCTCGACAGCAAGAACGAACTGGCGATATG
GGACCTCGACACGGGCAACCAGGTCGCCAAATACGTATACTCGGGCGTCGTGTGCCTGGT
GACAGACCCCATGCTGGATTGGGCCTTTGTCGGGTTACAGAGTGGTGACATCGCAGCCTA
CGACCTCGACCGCGAACGGCCCTCGACCTTTCGCATTCCCAACTTTTGGCGCGAGCGAGA
TCCCAACCCGACCGCAGGCAGACTCGTGTCCATGCAGCTACACCCCAGAGATATCGGCAA
GATCCTGATTGCCTACACGAATGGAGCCGTCATCTACTCGTTCAAGCAAAACATCGTCCA
GAAGTACTTTGAATACGAGCTGCCACCTGATGCTCCCGGCGGAGACGGCCACGGAATCCA
CATGGCCCGGAAACCCAAAATTACCCATGCCGTTTGGCATCCCACGGGCACCTTCATTCT
GACTGCGCACGAAGACGGCAGCCTCGCTATCTGGGACACCAAAGAAGGCCGTCTCGTCAC
GGCCAGGTCACTATACCGCACCCGAGTCAACGAGCCCACCTCCAACCCACCCAGGCCCAT
GCGCCTCGCTCCCTTCGTCCGTATCTCGTGGTGCTGCCAAACCGATCCCGACAACACCGG
TCTTCTGATTGCTGGCGGCCACAACATCGACGATCCCACCGCAAGCAACCTCACCTTTCT
CGAACTCGGTCCCACCCCGATCTATGCCACATCCTCGTGGGAAGTTCTCGCTGCCCACTT
CGACGGCAAGCGCTCTCTCCCCATCTCCACCCCTCCGGGAGCAAGCGTGGTCAACTACGT
TCTCATCCCACGGTCATCTCCCTACTTTAACGGCGCTCAAGACCCCATCGCTGTTCTGGT
CCAGCTTTCCTCGGGGGAACTGATCACCTTGACCTTCCCCTCCGGTTTCCCCATCTCTCC
GACCAATATGCTGCACCCCAGTCTCTCGTTTGTCCATCCGTTTGTTCAAACAGTAGCTGT
ATCGACAGTTCCAAGAGCACGCTGGCTGGGCATGGCGGAGAAGAGGAGCTTGGGAGAGCA
GATACTCAGAGGAGGAGTGGAGTACAGTCACAGAACGAGAAAGGAGCAGAGGAATATCGT
CCAAGTGTTGCACGCGGACAACATCATTCGCTTGTGGGATGTCGGCCGCGGAGACGAGAT
TGAGAATGCCATGCAGTGTCAAGTGGACGTTGCCAGGTCGCTCAACCGATTCGAGGGCGG
TGTGGAAACGACGGCTATGCACATGGCGCAAGAGACGGGAGAGTTCGCGGCCGGCACAAA
GACGGGAGAGGTGATTGTTTGGCGGTGGGGAATCAACAAGAACTTTGGCAAGGAGGCGCC
CAGAGCCGAGGAATGTGAAAGGGGAGGCTTGATGGATATCTCCTCCAGGGCGGAACCGAG
TTTGAAGGAAGGACTGCAGCCATTTGTCATGCACAACATGGCTCAGGGGAGGGTGACGGT
GGTGGCGGTGTCGGATGTGGGCTTTGTGGCTGCTGGCTCCGAGGGTGGACAGCTCTCCAT
CATTGACCTGCGAGGGCCAAAGGTAATCTACCATGGCTCTGTCACGGAATGGTCCAAGGG
CGAGAAGAGGGGGCTGTTTAAGCATTCGTCTAGCTCCAGTCACGGGGGCAAGCCCGAGTG
GCCGACAGTCATTGAATTTGGAGTCATGACGCTGGAAGGCGAGAACTATTCGAGTATCTG
CTGCTTCGTGGGAACGAACATGGGGAGGGTGGCTACTTTCAAGCTGCTACTTTCTGGCCA
GGGGTATTCGGTCCAGCTGGCTGGTGTTGCGAATATGGACGATAAGGTAGTGGCTATTTG
TCCTATTGAGGTACAGACAGGGCGGGAAGCCGGTGCTACGGGGCCTATTGTTGCTGGGTT
GAGGGAGGGGAAACAAGTTGATGGTGTTTTGGTGGCTGGTATCTCCTCTCTCCCTTGTTC
TCCATTTCCTTTCGTTTCGGTTCAATTCTAACCCATGCCGCAACAGTTACCCAAACAGAA
TCCAAAATCTTCCGCCCACCCCACGCCCGCGGCGCCTCCAAGTCTTTTGACTCTGGCATC
CTCTGCGACGCCGCTGCCGTAACCCCTGCTGACACCTCCATGTCATCTCACGGCTACGCC
CTCGTTGCTGTCTTCAACGACCGAACCCTCCGTTCTTACACCCTCCCGGGACTGCGCGAG
ATCGCCAAGCATCCGTTGCCCATGCTCGACCCCCTACGCACCATATCAACCGTCATCTCC
AAAACCGGTGACGTCCTCGGTTTCACCGGCCCCTCCGAAATCACTGTCCTCCCAGTCTGG
GGTGGCAGCGGACGTGCTCTCGAAAACACCCTCGACACCATGATCAACATGGCCCAGGAA
CTCCCACCCAGACCTACAATCTCCAACGTCCAATGGCTCTCCGGCACACAATACATCTCC
CCCACGGATCTTGACCTCCTAATCGGTGGCCCTGACCGTCCCCCCTCAAAGAGAATGATG
GCAGCCACAGACGCAGAACGCAACGGTGCCGGAGTCTACAACCCTGCCGCCGCCGGTGCC
GCGGGGTCAAGTACCGCAAGGTTGCAGGGACAGGTGAAAGAGACAGAAGGATGGGGTGAT
TACCTGACACGCCAGCTGAACGAGCGCACCGAGAAGTTGAATATCATGGGTGATAGCATG
GACAACTTGGCCAACACGACAAGCAAGTGGGCCGAGGATGTGGATGGGTTCGTCAAGAAG
CAAAAGAGGGATTTGTTTTTGGGAGGCATCAAGAAGAGTTTCTTTTGAGCGTGTCATGTG
GATTGGGATTTTGGGGCTTTATTTGTGGAGTTGGGAGTCAGCGCTTGGGACAGATAGACC
TTGCTGGTCTGTCACTTACATAGGTGTTGTTTTTAAATGAATGCTATCTTTGTTGTTTCT
CTTCAGCCCTGCTTGCACGCAGTTGAGTTTGTGACAGTGTAGGGTACTAGTACCATGCTA
TTAGCATTTCGTGATGGGAGCCCATATCATGCATGGATTTCGAACTTGGGTGCGCATCAT
GATTTCTCTCCCGGTCTCTGTCCCTCTCTTGGAACAGTAAATCAACTGTTGACAAAGATT
TTGAGCTGCATAGTGACTGTTCAAATTGCGGTTACAGTTTAACGTAGTTGAACATTGATC
TTTCCTAACGTGAACCTGGTTCAACTGTATCTGTATTGTATTTCGACCGTTCATTATTCG
ATGATGAAAACTGCTAAACGTTTGCAACTATCAAGCGTTCGTTGGATTTTCTGAACTGTC
ATTCTTCTATAAGATTATTATAGAATATTAGTTGGGGCAAGAACAAACATCTAACAAATC
GAACTGTATAATGGCTGTTCGCTAAACCCCCCCCCCCCCCCCCCCCCCTTCCTGGTATGG
AAAGATGACAGACCGTTTTTTCCGTCTTGCCTTCTGCATACGCCCTCGAGTTCCGTGGAA
TTGAGCGCGTTCCTCTCGCAGGCCCCTCTCGCAGGCAGGCTTTCGATGATAAAACCTGGA
TTTGACAATGCATACCGTATAAAATTCCGGGCATTTCATTTTCAACTTTCAGGGAAATCA
AGCATACCTCTACATACATAATCTGTAAGTACCTGTACTCCAACATTCATGCCCACCAGA
GAAATTTTTTTTAAATTGGCTCGGGCATAACACTCCAGAACATCAAGTGCGAATAACCTG
AAATCGATATCTTGCTGCGTACAGCCTGCCTTTCTACTAGTATATACCTGTTTCCTGCAC
ATCTATAGGTACTGTACCATGGACGGAT
>RGTVM0025 Genomic segment corresponding to mRNA: XM_332122 Neurospora crassa strain OR74A.
GTTCATTATTCGATGATGAAAACTGCTAAACGTTTGCAACTATCAAGCGTTCGTTGGATT
TTCTGAACTGTCATTCTTCTATAAGATTATTATAGAATATTAGTTGGGGCAAGAACAAAC
ATCTAACAAATCGAACTGTATAATGGCTGTTCGCTAAACCCCCCCCCCCCCCCCCCCCCC
TTCCTGGTATGGAAAGATGACAGACCGTTTTTTCCGTCTTGCCTTCTGCATACGCCCTCG
AGTTCCGTGGAATTGAGCGCGTTCCTCTCGCAGGCCCCTCTCGCAGGCAGGCTTTCGATG
ATAAAACCTGGATTTGACAATGCATACCGTATAAAATTCCGGGCATTTCATTTTCAACTT
TCAGGGAAATCAAGCATACCTCTACATACATAATCTGTAAGTACCTGTACTCCAACATTC
ATGCCCACCAGAGAAATTTTTTTTAAATTGGCTCGGGCATAACACTCCAGAACATCAAGT
GCGAATAACCTGAAATCGATATCTTGCTGCGTACAGCCTGCCTTTCTACTAGTATATACC
TGTTTCCTGCACATCTATAGGTACTGTACCATGGACGGATGTCTGAAAATAACTGATAGG
TATTCACTGCCTAATGCACTCTTGATAGACCAAGTTTATTGTCCGTCCAGTTGAGACCTT
CGCCACCGTCACTAACGCCTTCCTCATTGCCCACTTGTGCTTGTGTCGGAGATCAAATGT
CATTTCATAGTCCCGCTTCCGCATACAAATATCCCGGAACACCTCATGTCCGTAATTTTA
TTCTGGGACAGACGCACAGTCATCAATTCTTGCCGTGATCAAGTACTCAAAGAGGATTCA
GTGCTGCGAGGACTCGAAACTCTTTCCAAACCTATAAAGCCTCCCACATCCCACACATTT
CCCTGCTCTCCTTTCTTTCCATCATCATCATCATCATCATCTCATACAACGCACAAAACA
CAACAATTCTCACAAACACATTGAAGCGAAGTCCATCACCATGGCACCCTTCACCATGTC
CCGCATCCTTTGTGGGCTGCTCCTCTTCTTTTTGGGCACATTTGCCCTCCTCGCTGACAC
CACCAAGACTGGAAGTGGTCAGCTGTCCAAGGCCGAGAGTAAGACTTACAATACCTACCT
ACCATGTCTCCGTCTCTAACCAAAACAGACACCACATTCTCAATAGCACGGAGACTCGCG
GCTTCAGCAACGGCCACAGTCCCCGTGGCAACCCCGGCTCCTCTTGTGGTGATAGGCACA
CGAACCACCACCGTCTCTACCATCGCCATCACCACCACAACGGCCCTCGCCCGCGCAGAA
CCCACCCCGTCCAACGTCGTCATCGTCGCCCCAGCACCGACCACCGTCACGGCAAAACCC
GAACCCGCCGCCCCCTCCCTCCTCCACGCTGCCCCTCTCCCCGACGACCCCTTTCGCCTC
TTCCACAACGATGACAACAGTTTGCTCTCGTGCTACTCATCGGGAAGACAGGGTGAGCGC
TGGAAGTTCATCGAGTCCATCGACAACTTTTGCCACGCCTTGGACCGCGAATCGTTGTCC
CGCCGCATCCCACTGACGGGCTTCCGCCAGCATTCGTACAATTGGGAGGAACTCTGGGTC
AGGAGGTATACGCACTACGACATATCGCTCGACGTCAAGCCGGGGTGCGAGTGGGAGTTT
GACTCGTACGAGTGTGGGCAGTACTTGCGGATTCCCGTGGACATGTGTGACATGGAAATG
GAAAACGACAAGAAGGGCGGGGAGGTGCAAGCGCGGACGGGCTATGGGGATCGGGATGTG
CAGAATCATGTGTGGAAGGGGGATGAGGTGTTGAAGCAGTATGGGGAAGCGAGGTTGGGG
GACTTGGAGAAGAAGGGGATGAGTAGGACGTGTTTGGTTTGGAGAATTGATTTGGTATTG
GGCCATATTGATGGTGCGGATAATGTGGAGGGGTTCCCAGATGGGGTTGGCATCGACCTA
GGTCCAGATCATGACCATGACGATGGTAAGGTGAATCATGGGGGTTAAAGGGGATGAGTA
AAGGGAAGAGGAAGTAAAAGGATGGATCATACTTGTAGGTAGACTGATTGGAGGCGTTTG
GACTTGGTTGAAAGTACTTACTTGGACGATGCAACTCACTTGAATGAAGGAAAGACTGGA
AGATGGAGGGATGAGTTGACTTCGGCTCGTCCCTTTCACACTTGACTTGGTCACTTCCCT
ACTGTACTAGTACCTCTAATTACTCACTGCCAGTACATATCATGATGTCTACTTTCCTCT
TGGCAACAAACCACTCAACCAAAACCAAACTCGGCTCTCAGAGTCATCCCAGGTCGTGGA
GAAAGAACGAAAGAGTGAAGGAACGAAGTAAGCAGCGGGGGCATTGCCGACACACACAAC
TGCCTACCTGTACATACACCCCTACACGCCCCACGAACTTTCCCCTGCCAATACTGTCGT
TCTTTCTCATCTGTCAGGGAAAGAAAAGACGGGATGGGGGCAGGTTCAGTTGCCAGATTG
CCGGGAAGGGACCACGCACTTGTGACTTGACGTCAACGGGATTGATTGTTGGTGCAGTCA
ATTCATATCTACGATGGAACCAGTTGAGCCTCAAGACTGAGCACCGTATTTGCATGAGAC
TCAGTAAGCAGCTGCTGGAGATACTCTCACCTTAATGTCAAGTGGACAGCCGAGATTTCT
TGATCATGGACTGACTGGCTTTTCTCATTGTCGGTGTCTCGCGGAGATCTGTCATAAGTA
TCGGCAATGAATGCCACTGCACAACAAAGACATACAGCGAAAGGGTCACGGTACGTACGC
CAAGCCCTTCTTTCCAGGAAGCTTTCAGTTCCTTTCCTTGTTCAAAATCTTCAGTTCCCG
TCTCTTGTTCGACGGAGCTCAGATCGAGCTCCGTCGCTCCTCCTTTGTTCCCGGCCAGGG
GGCAGATATTGCGGAGCAAGCCGGATTGGCATTGCGTGGCAGGAGCAGTCCCGTCACGGG
GGTCATGGTCAATGCTCTCCATCCCGCG
>RGTVM0026 Genomic segment corresponding to mRNA: XM_332120 Neurospora crassa strain OR74A.
GCCTTCTTCTTAAACAAGTATCTACTACCTAAATTCATATAGTAGTAATATATATACGTA
CTACCTAATACTATTTAGGGCGGAATAATATATTATTTAATCGGTTATAAAATAATAATA
TAAATACACCTAATATACTCCTCTCCCTCTATATCTTTTCCCAATTTAAAAAGATAGGCG
GCAATAGTAATTGTATTACCTAGTATCTCGATTTTCGGAATAATAATTTCCTAAGCCTTA
TTCTTTATAACCTTATAGGCTTTCTATAAGTAAATAACTTCCTATTAATATTAATTAAAA
TTAACTACCTCCAATTATATTCAAATAATTTTAACGTACCGTATTCTTATAAACTATTTT
CAATACAATACCGATATTACAATCTTTAAATTTATTTAATAGGTATATAATCTACTATTC
TAATATTATTACATCGTCCTAGGTTAGAGAAGGGTTAGGGAAATATCGGCCTTAGAATAT
CTATTAGATTAGTATTTTAGTATACTTTATATAGCTAGTATAAATACTTAGTATTTGTAA
TAAGAATTTTAGAGGGACGTAAAGAGGACGGTAGTAGAGTAGCGATAGGGAGCGATATAG
AACAATTAAAGATGGTTGCGCGTTGTAAAGGTGTAAGGGTGTAGATATATAGTAATTGAT
TTAGCGGGGAAGAGTATGCGTTCGTTTGTGCGTAGAGTGTTTCTAATTTGCCCTATACTT
GGTTGTAGGTGGAAGCTCGGACCAATTTATAAACGGCCTAACGCACACTTGGGCCACCGT
ACGGGGGAGATGGGGTCGGGTATGGGGGGTAGGTATGGGGAACAAGACCAACAAGACCCG
GGGCGGGGAGAGAAAGCCGTATAAGTAGTACCGGCTGGACCTAGAAACAAGGTACTTGAA
GGGATATAATTTCAAGCTCATCGGCGACACACCGTCGGGCACCATTGATCAAGTCATATA
CATACATAACTCGCACGAATCAAGATAACCTCATCGCAAAATGGGGGGCTCTAGCACCAT
CGTCGACGCCATCAACTTCGTCAACACTGCCTCCAGCCAGCGCATCGAGCCTGGCTCCGT
CAACCTCCCACCCGCTCCCTGGCCAGCGCACTTCAAGACCGAGCCCACGTCCGACCAGGT
AACCAAGATCGCCGCCAATGTTGTCGACACGGTGAACAACCACTTCGACAAGGTCCCCGA
CCTGTTCCTCGACTCCCAGGACGGCTTCTGGCGAGACCACCTAGCCCTAACCTGGGACCT
GCGCACCCTCAAAGGCAAAGACAAGATCCGCAACTTCTTGCAGGCCGAAGCCCAAGTCAA
GAAAGTGCCCCTGCAAATCCAGATTGACGAGTCCCAGGCTTTCCGCAAGCCGCAAGTCGG
TGGGTTCGCTCCCGTCAACGGGCTCAGGGGCATCCAGTTCTTCATCACGTTTACATCGCA
AAATGGCAAGGGGCGCGGTGTGGTGAGGTTGGTACAGGAGCACAAGACGGAGGAGTGGAA
GATCTGGACCTTCTTTCTCACTCTTGACGAGTACCGCGGTCACCCAGAACCCAAGGGACC
CAATAGGCCCAAGGGCGTCGAGCATGGTGGACAGCCAGGACGGATGAACTGGGCGCAGAA
GAGGCAGGAGGAGATCAATTTTACCAAAAACGAGCCCGATGTGTTGATTCTTGGTATGTA
CCCCCCCTTTTTTTTTCTTTCTCTGCTTCTCGGAAACAACCACTGACCACCATCGTCACA
GGCTGCGGTCAAGGCGGCCTCACCGCTGCCGCCCGTCTCAAGATGCTCGGCGTCTCCTCG
CTCATCATCGACCGCAACCCGCGCATCGGCGACAACTGGCGCAACCGGTACCACCAACTC
GTCCTGCACGACCCAGTCTGGTACGACCACCTGCCGTACCTCCCCTTCCCCGACCATTGG
CCCATCTTCACGCCCAAGGACAAGCTAGCCGACTGGTTCGACTCGTACGCCAAAGCGCTC
GACCTCAACGTCTGGCTGCGCTCCACCATTGTCTCCTCCGAGTACGACAACGCCCGCAAG
TCCTGGAAGGTGGTCATTCGCCGCTCCTTTGTCAAGTCCTCGCGCCCTTCTGCCACTTCC
TCCTCCAACCCTCCTACGGCCGGCGCACCAGCAGCAACACAAGTGGAAGAAGAGATCGAA
CACATGGAACTCACCGTCTACCCCAAACACATTATCCAATGCACCGGCGGCTCAGGAAAG
CCCAACATGCCGACCTCCATCCCCGGCATCACCGGCGGCGTCTTCAAGGGCGACCGGCTC
TGCCACTCTTCGCAGTTCACCACCGCCACCCCGCTCGCCAAGCGCGGCTCCAAAAAGGCC
ATCGTCGTGGGCGCATGCAACTCGTCCCATGACATTTGCCAGGACTTTTACGAGCGCGGG
TACGACGTGACCATGGTCCAGCGCTCCTCGACCTTTGTCGTGTCGTCGTCTGCGGCGCTC
AAGTACTTGATTGGCCCGCTCTACAGCGAGGGCGGGCCGGCGGTGGAAGACGCCGATTTG
TTCCTCTGGTCGCACCCGAGCGAGGTGCTCAAGACGTTGCAGCAGGACTTGACCAAGCTG
ACGATTGAGCACGACGCCGAGTTGTTGGCGGGGCTGGATCGAGCTGGGTTCAAGCTGGAC
AAGGGCGTCGATGGCGCGGGGCTGTTTGCCAAGTATCTGCAGCGGCAGGGCGGGTATTAT
ATCGACGTCGGCACTTCCAAGTTGATTGTTGAGGGCAAAATTGCCGTCAAGTCGGGGGTG
GGCATCGCGGCGGTGGTAGAAAATGGTTTGAAGATGGAGGATGGGGAGGTGTTGGAGGCC
GATGAGATTGTGTTCGCTACGGGGTATAGTAATATGCGGTCAACGGCCAGGGAGGTGTTT
GGGAACGAACAAGTAGGGGACAAGGTCGGCGATGTGTGGGGATGGAATGAGGAAGGAGAG
ATGAGAGGGATATGGACGAGGAGTGGACATGAGGCGTTTTGGTTCCACGGAGGAAATCTG
GCATTGGCAAGGTATTATTCGAGAGTCGTGGCGTTGCAGATTAAGGCGAGTTTGGATGGG
CTACTGTAGGGGGGTAATGGAGCTCAAGGAAGTGCGAGGGTTAGGTTTGTTTGATAGGGA
CGTGATGTTTAAGAAAGTCTACAGATACACCTTTCCCATGGGGGTGTGGTTTGTCCGCCC
TTTCATCAACGGCCCGATCCCTACTCGTGATCATTTCGTTGTTGTGTCTCAGAGTTCAAG
CCATCGCAAATACTCGGACTTCCCTTCTCACCTCCTTGCTGAGTTGCTGGAAATGTTTGC
CGCACTGTACTAAACGCGGCCCCATCCAGAAATCACCGTTACAGTCCTCTGCATGGCACC
ACTTATCCTGAGCCTTTCCTTTTTTACTTGAGTTTCTTCCCCTCTTTCCTTACAGCGACC
TTAAAGTTCTTGCCACGCCTTCCTCCAACAACTCTCATCTTCCATGAGATTGGCTCCATG
GTTTGGTCGACAGTCGGGAACATTGGATGGGTGCATGAGCTGAGCGGCTGGCTACTTTGT
TGGTTGCCTTGGGGCAACTCTTCGCATGATACACAGTGGACATCCGCGATAGTCACGGCC
ATGGCAGCGAGGTTTTCAGGTTTGAAGAGGAGGAAGAGGAAGAAGAAGATAAGGAGGGAC
CCCGCTTTGCGCTGCTCTATATATGTAACATGGATCACAATCCTACCTAGATGGGCCTGC
CAGCACGTCTACTGTGGGATCTTCGTTGATGCCGCAGGTTAGTGTACACGTAGGAAAGCC
GCAAGAACACGGAGCTGATTGGGTGGTGAGAGACTGTTTGCTTTTGCGGATGTGAGTGGT
TTTTTTCCTGTAAAAGCCCCCTATCTAGTGGCACCGATCCAGTTATAAAAAGCCTTGGGC
CTTTGCGAGGTACTCGTCCGTTTCAAAATTCAGTTCATCTGTGGTTCTTCCTTCTGGTGC
CTGAGCGTGCTTTGTAGTCCATCTCGGATGCACCCTCACTGGCTTTGCTTCGTCGGCAAC
TCATATCTTCTGTCGCCTCGCCATATCCGATTCGACATTGCACCTACTA
>RGTVM0027 Genomic segment corresponding to mRNA: XM_332117 Neurospora crassa strain OR74A.
TCCTATGCTATTCTTTGAGGTTCTTTGCTGTTAGCGTCGGCGAACAAGGTCTAATTTGAT
GATACCCTGCATGAGCTCGTTTGATATATTTTGTGAAAGAAGTCATTGGAATACACAAAC
AAGCGCCGATAATACCTCTAGGAATGTTCTGGATCGGTTTCTAAAACTTGATCGTGTAAC
CGACCCTGCGCATCTTGAGTGATAGAGTTTCTCATGTGATATTGGGGCGCATTGGGTACC
TGCGGATCACGCTTCATACCCTGCTCGTGGGTATGGTGAGCGGCTGCTGTCGAGATGATC
GTTTGTACTGGATGATGAGACGTCCATCTGGAGTCCATGCATGTTTCTGGTCAAAGACTG
ATCCAGACCAGAGAGTAGCATCACCTTGGGTCTCCCTGGGTGCTAACTTGCACAAAAATG
AATACCTGCCTGAGAGTTCCCATGCCATTCAGGTGGAGAACTCACTTTGTTTGTTCGGTA
CGTAGACGAGTAGGAGACCGAATAAAGTCGCAGTTGGGCAGATGTTTGTCTCGCATCGGT
CCCGTCCGGGGGTCATTGCGTCCGGTTACGGGTCCCGGATGACACATCAACCCAAGGATC
ACCACGATGAGACTGTGTGGCGCATCCACCATTTATGAAACAGTTCCATCAACCAGTTCC
ATTGACCGGGCGGGCGGGAGACTGACACTCGGCGGCAGGATGGCGGACCTTGTCGGCTGT
CGTGTTAATTGGTGGGAGAGGTCGCACACGACGTTCGTGGCGTTCACGGACCCAAGGCAA
GTGAGGTTGGGCAATCACGGCAGTTGACGATGGCTTCAGCTGGCGCCTGGCGGGTTCGGT
GTGTTTCTGATTCGGATATTCTCTTTGCTCATTCAAGCCATTGGCGTTCGCTGGAAAATG
AGGGGATGTTGACGTTAGTCTTCAGAAGCAGAACCATCAGCCCGAAAGGAGGCTGAAGAA
TTGTACGTACAGATAAAAGATCCGTGCCGGGAGCGCGGGCATGGCGGACAGTGGCAGACG
TCGGGAACGACGTTCATTGCATTCCCGTTACCCCGGCCGTTGCAGATGGAGCAAGGAAGA
TGGCAAGCAACACATTCTGCCGGGGACCCACCCGGAGTTGACTCCCGAAGTGACGGGGAA
CAAGACCCACCCGGCCCGAGATCCGACGCCAGGTGGGACCGTATGCGGAGATGAGAGGGA
TCGACGCCTTGTGGACCGGTCTAACCCCGATCAACTCCAGAGCTCCATTGACAGGGACAA
CGTCAACACAACTTGTTCTATAATCTTCCAAAAATCAACTGTATTTAGAGGCCGGAATTC
CGTAAGACGGGTGACAAGTCGAAATCGTGAACAGGCTGTTTTGATGTCAGGATGTTGATC
GAACCAATGGTTAGGCATATAACCCAGACGTCTTGGAATAGCCCATGGGCATAAACAAGA
CATCCTGAATGTGACAGAACCGAGCCAGTCAGATTGTTGAAGGCCTGGTGATGGACGTTT
GGAAGCCCGAAAGTGGTCTGAATAGGTTGATGGGTGTCCGATGCCGCTGATTTCGGGCTT
CCCGCAATGGAAAATGACTGCGACTGATGGAAGCTTACATGGATGTCCACGGGCTCTCGA
ACTGCCACAGCCCCGCAAATGCAGGCCTGGATCGCAGTGTACATTCATTTGCAACCTTTT
TGATGAGTAGTCAGGATTATCGTTCCGTGATGTCACTGTCGACACAAGAAGTAGACGATG
AATCTCGAGATCGTGAGACGACCTTTGAAGGGTGATTTGAGACGGTGATGGTCGAGATAA
CGGATCAGCTTTTCGAAGATAGATCTTTGAGAGGTACCTAGAGATAATGATTTTCAAACG
ACGATCGAGAGTAGTAGATTCAGATGCTGCTGAGAACAGAGCAAAACCCGTTGACCTGTT
GTGTTTCCCTCCAGAATGTCTCACAGATTTGGCTGACACAGAATGTTCGGCCAAGCTTCC
ATCGCGCCTGCCACGATTGGGCTGAAGCACAGCTGTACCTCCCAAGGAAACGTTGGCTGG
CCAAGCCTGCAGGGGCAGTTCCTTCAAATCATATGATGTATAAAAACGGCAACGACGGGA
ATGGCGTTAGGAAGTTATGGACGGGTGCATCTCTTTCTCAGTCGCTCTGCAACGCCCAAA
GGTTCGTAAGTATGTAGAAAGGGAATTCGTTTTGTGTCGAATCGCCAATAAGTCTTCTCT
TTATTCATACCTCCATAAAGCCTCGGATAACCTCAACACATAGGAGCATTGCGGTTCTCC
ATTTACAAACTTGCCCGTGTTGCGGGTGCTCTTCCCCTCACAAAATCGAAGTTGCCAAAC
GCGGGGGGAGGTTGGGCCTTGTGGAAGTGGAGTAAGACAGGGGCCAAGATCTGAACTGGG
GAAGGACCCACCCACCCACACTCGGGCCATGAACCGCTGCACTGCGGGGGAGGGGGGCAC
ACCTGCCCTTGTGAACCAAAACAAACTGCAACGCAAAATTCGACAGCAACGTTTTCCTTC
GAACATCACGAACTGCGTCTAGTCTCAGGC
>RGTVM0028 Genomic segment corresponding to mRNA: XM_332116 Neurospora crassa strain OR74A.
CGACCGGCTTACAGACGGTGCGGGGCTAAACCGGTAGTACCGAAGTAATTAGTTTGGTTA
GGGAGGCTACTTTACTATTATTATTACCCAATAAATAAAATAAAATATTAAGAGCCCGTT
TCTTAGGGGTAAGGCGGACAGAGAATTATTATTCGACCTTATTATCGTCGCTAGAATCCT
CTTCGCTATTAGAAATTTCAATAGGTATTGCAGGCTTAGGGGAGGACAACGGTAATTTTA
AGACTAGGACTAGCTCTAGCTCTAACGCAATAGCCTTCCTCTTCTTAATAGCAGTTTTAA
TAGCGGTCTTTTTAACAATAATCTTAATAGGAGTAGCCTTCTTCTTAGGTAGAGCAGTCT
TAGGGATGATTTTAATAAATTGTTCGGCTTTACGGCTCTTCTTTTTAAGGTAGGAGGAGG
CGCGTTATAGAGTTATTAGGCTAGAATTTTCCTAATTTTAATCTTCGTTGAAGTAGACTA
CTAGCGCGCCGTTTTAAATATAGGATCGCTTTATACTAGCAGGTTTTAAATTAAGGATTG
TCTTAAGAGGTATTATTGCAATAGATTTAATTGATTACTAGTGTTGTAATTATTTTGTAC
GATGAAATAGCTTTAGATTAATATAGAAATTGTTATTAAATAATGAATTTTGACGAAGTT
GTATAATACAGAAGTGCGGTGTGTGTGTGTGTGTGTGCACGCACACACACCTCTTGCCAA
GACTGCACAGGCGATTGAGTGTGGGAATGTTGACTGACCGTGCTAATAGTACTTTGGCCT
GGGGTTGCATGCTAGCTAGATGACAAGAGGTTCTGCTGTTGAACCTTTGAACCTTTGACG
ACACGCTATCCTCCCTTGGCTTCGAAAGTCACAAAAGCCGCCAAAGCCACCTCAAGATTT
GGAACCTGTAACCCCTCTTATTGCTATTCTCTTCTGTCCATCGTTGATTCCTCGGGAACG
TCCCCTTCCTCTCCCTTTCTCAACTTCACACACAACCAAGATGACCAGGAAAATGCCGAC
TCTGGTCCGCCCGACCCATAACGGCGAGCGCTACGAAATCACCAACCCCACAGCCATGCC
CAAGGCCGCTGGCTTCCTGTGGAACCAAAAGATGATGATTCAGATCACCTGCCGTGGTTT
TGCGACTGCCCAGTTCATGCAGCCCGAGCCTGCAAAGTACGCCTATGCGCCCAATATCGA
GGCCAAGACCTTCATGCAACCGGAGCCGAACTACTACGCCCACCATCCCGGCCGCTTTGT
GTACATCAAGGATGAGGAGACCGGCCGGCTTTTCTCTGCTCCCTACGAACCCGTCCGCGC
CCCACACGATCGCTTCGTCTTCTCCGCCGGCAAGACTGACGTCTTCTGGGTCATCGAGTC
GATGGGAATTCGCGTGGAGATGACCATGGGCCTCCCCACCCACCATGTTGCCGAACTCTG
GACCATCAAAGTCAAAAACCTTTCAAGCCGTCCTCGGAAACTCAGTGTGACCCCCTACTT
CCCCATTGGATACATGTCGTGGATGAACCAGTCGGCCGAGTGGAATCATAACCTCAACGG
AATCGTTGCCAGCTGTGTCACCCCTTACCAGAAGGCCGCCGATTACTTCAAGAACAAGTA
TCTCAAGGACAAGACCTACTTCCTTTGTGATGTCCCTCCTGACTCCTGGGAAGCCAGTCA
GCAAGCCTTTGAAGGTGAGGGTGGTCTTCACAACCCCAGTGCCCTACAAGAGAGGAATCT
CAGCGGCAGTGATGCGCGGTACGAAACTCCCACGGCAGCTGTGCAATACAAGATTGCTCT
TGGCACGGGCGAGCAACAAGAGTACCGGTTCCTCTTTGGCCCCGCCCATGATGAAGCTGA
GATCGGAGCCATGCGGTCCAAGTACCTAAGCAAGGAAGGTTTCGAACAGACTGCAGCTGA
TTACGCCGCTTACATGGCCCGTGGGCGCGGATGTCTCCACGTGGAAACCCCAGATAAGGA
TCTCGACAACTTCATCAACAACTGGCTGCCCCGACAGGTCTACTACCACGGCGATGTCAA
CCGCTTGACCACTGATCCACAAACACGCAACTACCTACAGGACAACATGGGCATGAACTA
CATCAAACCCGAAGTATCCCGCAGGGCTTTCCTCACAGCCATTGCCCAGCAAGAAGCTAC
CGGCGCCATGCCCGACGGCATCCTTTTGGTTGAGGGTGCCGAACTCAAATACATCAACCA
GGTACCTCACACTGATCACTGTGTGTGGTTGCCAGTTACACTGGAGGCATACCTCAACGA
GACCGGTGATTACAGCTTGCTAAAGGAGAAAGTGCCGAGTGCCAACGGCGACAAGCTCAC
CGTCTTCGAGCGCTTCTGCCGTGCTATGGACTGGCTGCTCAAGTCTCGTGACCATCGTGG
TCTGAGTTATATTGCCCAGGGTGACTGGTGTGATCCCATGAACATGGTGGGCTACAAGGG
CAAGGGTGTTTCTGGCTGGCTCACTCTGGCCACGGCCTTTTCCCTCAACATTTGGGCCAA
GGTTTGCGATCATGAAGGCGAGACCGATCTCGCCAAGCGCTTCCGTGAGGGTGCCGACGC
ATGCAACGCTGCTGCAAACGAGCATCTTTGGGACGGTGAATGGTTTGCTCGCGGCATCAC
TGACGACAATGTTGTCTTTGGCATCAAGGAGGACAAGGAAGGCCGCATCTGGTTGAACCC
CCAGTCCTGGTCCATCCTCAGCGGTGCTGCCAGCCCTGAACAGATTGACAAGATGTTGCC
CCAGATTGACTCGCATCTCAACACACCATATGGTATCCAGATGTTCGGTCCCCCTTACAC
CAAGATGCGCGAGGATGTCGGTCGCGTAACGCAAAAAGCCATTGGCTCGGCCGAGAACGC
CGCTGTGTACAACCACGCTGGAATCTTCTTCATCCATAGCCTGTACGAGCTTGGAGCACA
GCAAGACCGAGCATTTACCCTATTACGGCAAATGCTCCCTGGTCCTACTGACACCGACTA
TATCCAACGAGGCCAGCTGCCCATCTATATTCCCAACTACTACCGAGGCGCCTGGAAGGA
GTGTCCTCGCACAGCTGGCCGGTCCAGTCAGTTGTTTAACACGGGTACCGTTTCTTGGGT
TTACCGCTGCATCATTGAAGGGCTCTGTGGCTTGCGCGGCGATGGCGAAGGTCTACTCAT
CCGGCCACAGCTACCGAGCTCCTGGAACAGCATGAAGGTCACTCGCGAGTTTCGGGGCGC
CACCTTCAATGTCGACATTCGTCGTGGCAATGTCAAGGAGGTCACTGTCAGGAATGGCGA
CAAGGTCCTGCCTGCGCCTCACGTCAAGGACATCGAGCCAGGCCAGACGTACAACCTTAC
AGTGACTATTCCGTAACTAGATACTAGTTTGTGATCTATAGTCGCCCGATATCTTGCGCT
GCTGCGACGCTGGAACAGAAGATAGAAAAAACACAAGTTGAGCTCTCGGTTGAGGATCAG
TTGGCGTAGCATTTTGGGTGGCTGTTTGTTTCCATGTTCGCATACGGTGCCATGGGATTC
CCAATGTAGAAATGATCCGTGAGAATACTCAATCGGGGCAGCAAGATCGGTCCAGGCACC
AGCTTTGTTGGGGTGATGGTGTTATTGCTTACTGTTTGTAGCCAGCCCCATAGCAATGGT
GATGGTGATTGATTCTACCCCTTACCTTACCTGGTTGTCAACACGAGCTTGCGTAACATC
GCTGTCGATAGTGTTCAATGTTGGCGTTGAGATTACTCAGCCCAATATTGACCCCAAGAT
CTCACTGGGGTGCCGGCTTCACTGCGATTTCTTAAGCTTACTCATCAGACCTCAACGGCC
ATGTATAAGAGGCTAACCTCATGGTAACAATTTGAGAGCCGTTTGACATCAAGGTCTGAA
TGCAGTTTGCAGCCTAGCATCACTTGATTCAGAAGATGAAGATTCTTTTCCGTGCCTTGG
CACTGCCACTGTCCTTTCACTTCCTGTCTCTCGCCCACGCCATACCCAGTCCCGAAGCAG
CCCATGGCGGCTCTTCCCAAGCCACCAACACCACCGATGATGCCATGACCATCACCCCAC
GTCAATCCTCCTGCCTTTCAACCGGCACCCAGTCGACCATCAACGCCCTGTTCTCCTCCG
GCGGTGCCAACACCATCGTCTCACTCTGCCCGGGAGTAACCATTCCCATCACCGCCCCCA
TCGTCTTCACTGCTCCGGGACAGGAACTATCCACCCAGGGTTACCCAACCGATTCCACCC
GGGCCACCATCCTCATTCAGCCAGGCAGCACCGTCACCTCAGCCATCCGCGGTAACTGGC
AAAACAACGTCAAGGTGCTCAACATCCAGGTAGACGGCAACCGGCCCAATGCCGGT
>RGTVM0029 Genomic segment corresponding to mRNA: XM_332115 Neurospora crassa strain OR74A.
GCACAGCAAGACCGAGCATTTACCCTATTACGGCAAATGCTCCCTGGTCCTACTGACACC
GACTATATCCAACGAGGCCAGCTGCCCATCTATATTCCCAACTACTACCGAGGCGCCTGG
AAGGAGTGTCCTCGCACAGCTGGCCGGTCCAGTCAGTTGTTTAACACGGGTACCGTTTCT
TGGGTTTACCGCTGCATCATTGAAGGGCTCTGTGGCTTGCGCGGCGATGGCGAAGGTCTA
CTCATCCGGCCACAGCTACCGAGCTCCTGGAACAGCATGAAGGTCACTCGCGAGTTTCGG
GGCGCCACCTTCAATGTCGACATTCGTCGTGGCAATGTCAAGGAGGTCACTGTCAGGAAT
GGCGACAAGGTCCTGCCTGCGCCTCACGTCAAGGACATCGAGCCAGGCCAGACGTACAAC
CTTACAGTGACTATTCCGTAACTAGATACTAGTTTGTGATCTATAGTCGCCCGATATCTT
GCGCTGCTGCGACGCTGGAACAGAAGATAGAAAAAACACAAGTTGAGCTCTCGGTTGAGG
ATCAGTTGGCGTAGCATTTTGGGTGGCTGTTTGTTTCCATGTTCGCATACGGTGCCATGG
GATTCCCAATGTAGAAATGATCCGTGAGAATACTCAATCGGGGCAGCAAGATCGGTCCAG
GCACCAGCTTTGTTGGGGTGATGGTGTTATTGCTTACTGTTTGTAGCCAGCCCCATAGCA
ATGGTGATGGTGATTGATTCTACCCCTTACCTTACCTGGTTGTCAACACGAGCTTGCGTA
ACATCGCTGTCGATAGTGTTCAATGTTGGCGTTGAGATTACTCAGCCCAATATTGACCCC
AAGATCTCACTGGGGTGCCGGCTTCACTGCGATTTCTTAAGCTTACTCATCAGACCTCAA
CGGCCATGTATAAGAGGCTAACCTCATGGTAACAATTTGAGAGCCGTTTGACATCAAGGT
CTGAATGCAGTTTGCAGCCTAGCATCACTTGATTCAGAAGATGAAGATTCTTTTCCGTGC
CTTGGCACTGCCACTGTCCTTTCACTTCCTGTCTCTCGCCCACGCCATACCCAGTCCCGA
AGCAGCCCATGGCGGCTCTTCCCAAGCCACCAACACCACCGATGATGCCATGACCATCAC
CCCACGTCAATCCTCCTGCCTTTCAACCGGCACCCAGTCGACCATCAACGCCCTGTTCTC
CTCCGGCGGTGCCAACACCATCGTCTCACTCTGCCCGGGAGTAACCATTCCCATCACCGC
CCCCATCGTCTTCACTGCTCCGGGACAGGAACTATCCACCCAGGGTTACCCAACCGATTC
CACCCGGGCCACCATCCTCATTCAGCCAGGCAGCACCGTCACCTCAGCCATCCGCGGTAA
CTGGCAAAACAACGTCAAGGTGCTCAACATCCAGGTAGACGGCAACCGGCCCAATGCCGG
TTACTTGGGGGGTGATGCCCTCCTGGAAATGGGTGGCGGTACCGAGGGCCAGACGGTCAG
TCACACGGTGGTCAAGAACACGCGCAGCTGGAGCTGCGTGCACTTCATCGGGAGTGGGCA
GGAGGACAATCCTTGCCGGCAGGCGACGGTCACTTTCAACGAGGTTGGGCCGTGCGGACA
CGAAGGGACGGATCCGGCGACGGGAAATGGCCTGTGGGCGGATGGGTTGAGTATTGAGTG
TATGGATACGACGGTGACTGATAATATTGTGAGTTCCTTTTCTACCTACCTACCTATTTT
ACCACCACCTACCTAAGAATCTGTACCCCTGACCTAGACTGGGTACCTAGGTACCTTATA
CAAGGAAGTTGTCATACACTAACAAAGCCAAAATAAAACAATGAATAGATCACAGGTGCC
ACAGACGGCGGCATCGTAATCTTCGGCTCCCCCGGCTCCCACATCCTCCGCAACACCATC
ACTTCATCCTCCTCCTCCGGCCTGCAATTCGGCGGTATCAACATGGTCGACCCCACGTGG
TCGGGCAACTACTCGGGCGTCGTCGTCTCCTCCAACACCATCACCGGCGGGCCCGGTAGC
TTCATCAACTTGGGAATCGGCATGGGCTCCCAAGTGTGGAGCAACCCGCACCCGGAAACC
AATTTCGGACAAGTCACCGTCACCAACAACGTGTTTACCGGCAACGTCGGCTTCTCCATC
GTCATGAACGGCTGGCTAGGTGGTCTCACGGTGACGGGTAACTCTGTAAGCGGGGTGACC
ACCCCTTCGTCCTCGTTCGCCTCGGCGTCGGGGTGTGGAGCGGTGCAGCAAGCTGCTTTT
GCGGATTCGGAGCAGTTGGTGTACTACCCGGCTGGCGTGACGGGGTCGTCGGGCCCGAAT
GTCATACAGTCGCAGTTTACTGCGCTGTCGACGAACGCCTCGAACTGGCTTTGCCTGACG
AATCCTGCGCCGCCGCTGCCGGACACGGAATCCTTCTTGCCGAACACGTTGTCTGTTGAT
GCGTCGACGTCAAGGGTGGTCTCGCTGAGGGACTTTCATGTGCAGGTGCAGGGTGACGGA
AACGTGGTTGGGATTGACACGACGGGAGGCGTGTGGACGGTCAAGTGGGCGAGCAGTCGG
TTCTCGTCGGCTTGTGGGCAGGATGGATCGCAGTGTTTGCTTGCTTTTGGGATTGACGGA
AACTTTGTCATGTATGATGGGAACGGACCGCTTTGGGCGTCGGGAACGGATGGCAGTGGG
CAGCTGTTGACGTTCTCGAGGGAGGCGCCGTGGGTGACCGTTACGGGAAGCAATGGGCAG
ACATTGTGGACTATTGGTAATATGTAGTGGGGAGGGGAGTTCATACCTACTGTGAAAGGG
TGAGTTGAAATCTTTTACTATCTGTTGCCGGGGTTACACAGCACTAACAATTTGGTGTAT
GGAGGCCATACCACGGGGCTTCCTCCCTCTCCTTATGGTCAGCTTTCCAATAGATCATTT
TTCACTTGTTGGTTGGTTTGCGTTGCTGTCCTTTGTACCTATATGTTGTAGTGGAAGAAT
GGAACGAAGAAATTGATGGCAAAGATCCTTGATTGAGTGTAAAGAAGAGAAGGAAGAAAG
GAGTGAACGTAAGGTTCACGAGTTTGTATACATGACTGGAGGGAACGGATACCCTTAATA
AGCCTTCGATAACGCTGATGGAAGCGATATGCTTTAACACTATACATGGAAACATGATCT
TCCACCGTGATATCTATTGAAAGCCAAAAGATCACCCAAGTATGCGAGTCCATCTGCGCT
TTACAAAGCCCCAAAGTACCTTGTCTTGATCCATGATAACCTCTAAAAAGCGGCCCAGTA
TTTCTGAAGGTCAATGCCTTGCGCCATGGCTTCCTCAACACACTTGTTGTAACGCGCTAG
GGCACGATCGTAGTACTCTTTGGTCTTCTCTTCAGAAAGATATGGATTGAGAGCGTCCCT
CGCTTCATCGGCGTCCATCCCATCAAACACGTCCGACGATTCAGAAGCGACCATCGTGTC
CATCATCTTGTGAGACGGCTCACTCTCACGGTATTGCTCATGGCCTTTATAGAAGGTTCG
GACTCCCCAATGATAAACATGTGCCATGAAGTGGCAGGCATTGAAGATGTTGTGCCCTAT
GCACTGGAATTTCATGCTAGAACACGTTATATGTTAGCCTCGCTTGATGCCATTAGAAGA
GCTGATTGCGGTCGATCAAAACGTACTCTTTGAGGAAATTCTCGTCAATCTTCCATCTAG
CACGCGGGGTAAAATGGAATTGGACCTGGTAGTTCCGGTATCCAAAGTCGTGACGCTGGC
ACGCCGG
>RGTVM0030 Genomic segment corresponding to mRNA: XM_332114 Neurospora crassa strain OR74A.
AAGACAAGAGAAGCAGCAATGGGAAATGAGAGACGGGTTCTGATGTATGAGTTGGTTAAT
CTGTGAATGACAAGGCAAGACAATTAGCTTGACTGTATCGTCACTCTCATGGCGTGCCTT
TTGTGAACGCTGACGTGATCCTCTCCTTGAACGTGTCCTGAACGTGTTCGCTCGGTATTC
GTGATCATGAACTTCTCAACAGGTCAGGATTCTCGCCATATGCTTCAAGCCTAGAGATAG
CGAGGTCAAGTGCGTGGCCGGCGTATTTCCCTGCAGACTTGGATAAAGTTAGGCCAGGCC
GGTCACATCAGCAAGGTAATCTCGCAGACACTCAGGCGCTGAACATGCCAACCAAGGGAA
CAAAATGTAAAGACATGTTCGTTGTCTTGCTGGAATCGCCAAGATGTCTTTGACCAGGCT
GGTTGCCAGCACAACAACATTTTGCGTGCGTTATCGGTCAGTGGCGACAAGGAGCTGTTG
CAGATATCAAGATTTTGGGGCAAGAGCCATCTTGGAACGCTTCGTAAATGCACTCGCTGC
ATGATGGCTTACCTTTTCAGTTGGCAAGAGCATATGCCATGTCAAGTGGTATGCATCAGC
GACCGGGACAAGATGGCAGTGACACTTGTCCACCAAAATGACTCCTTCCATGTCATGTTG
GAGAAATAATCCTGATCGGGAACAGCGCAAGAGCGAGGTCAGTACTTGTGCCTACTACTG
ACAACAGCAAGGCAATTGACTTTCCAGTTTCAAGACTTTCCATACATTGCATGCAGCTGC
CTGTATACATTTGGAGACGAAACTTCCCCATCAGTTGTCCGCAATGCATTTGCTTGCTGC
GAGATTGACAACCAAGGTCGGCTACCGGCCGTCCGACACAACTATAAATTCCCCCAGATT
CCCTCACTTCCAGAGCTTCTCCTAGTCCTCTCCATCTCTCAACCTCTTCCGCTCCTACTG
ATCCGTCGCCTACAGCCAGGTAGACTCCCTACCAGACACCATGAAACCATTCTTCCTCAT
TTCGCTGCTGGTCACGGTCTTCATGAGCCTCATGTTGGCCACCACCGCTCAACCCAGCCT
TCCACTCAACAACCGGCGGGAACTTGCTGAGCATCCCCCAGTCAAGGGTAACCCCCCAAA
CACCGGCTATGCACTAGACTGGTGCAAATACACAGCCGGAATGCTATTTCAGTGGGATCT
CCCGACGTTTATCAAGCATCGCGAGGCAAACTTCAGCCTCGGACGGCTGACGTGGGACTG
GTCGTCGGATGGGTGTACCCACGTCCCGGACAATCCGGTTGGCTTCCCATTCAAGCCGGC
GTGCCAGCGTCACGACTTTGGATACCGGAACTACCAGGTCCAATTCCATTTTACCCCGCG
TGCTAGATGGAAGATTGACGAGAATTTCCTCAAAGAGTACGTTTTGATCGACCGCAATCA
GCTCTTCTAATGGCATCAAGCGAGGCTAACATATAACGTGTTCTAGCATGAAATTCCAGT
GCATAGGGCACAACATCTTCAATGCCTGCCACTTCATGGCACATGTTTATCATTGGGGAG
TCCGAACCTTCTATAAAGGCCATGAGCAATACCGTGAGAGTGAGCCGTCTCACAAGATGA
TGGACACGATGGTCGCTTCTGAATCGTCGGACGTGTTTGATGGGATGGACGCCGATGAAG
CGAGGGACGCTCTCAATCCATATCTTTCTGAAGAGAAGACCAAAGAGTACTACGATCGTG
CCCTAGCGCGTTACAACAAGTGTGTTGAGGAAGCCATGGCGCAAGGCATTGACCTTCAGA
AATACTGGGCCGCTTTTTAGAGGTTATCATGGATCAAGACAAGGTACTTTGGGGCTTTGT
AAAGCGCAGATGGACTCGCATACTTGGGTGATCTTTTGGCTTTCAATAGATATCACGGTG
GAAGATCATGTTTCCATGTATAGTGTTAAAGCATATCGCTTCCATCAGCGTTATCGAAGG
CTTATTAAGGGTATCCGTTCCCTCCAGTCATGTATACAAACTCGTGAACCTTACGTTCAC
TCCTTTCTTCCTTCTCTTCTTTACACTCAATCAAGGATCTTTGCCATCAATTTCTTCGTT
CCATTCTTCCACTACAACATATAGGTACAAAGGACAGCAACGCAAACCAACCAACAAGTG
AAAAATGATCTATTGGAAAGCTGACCATAAGGAGAGGGAGGAAGCCCCGTGGTATGGCCT
CCATACACCAAATTGTTAGTGCTGTGTAACCCCGGCAACAGATAGTAAAAGATTTCAACT
CACCCTTTCACAGTAGGTATGAACTCCCCTCCCCACTACATATTACCAATAGTCCACAAT
GTCTGCCCATTGCTTCCCGTAACGGTCACCCACGGCGCCTCCCTCGAGAACGTCAACAGC
TGCCCACTGCCATCCGTTCCCGACGCCCAAAGCGGTCCGTTCCCATCATACATGACAAAG
TTTCCGTCAATCCCAAAAGCAAGCAAACACTGCGATCCATCCTGCCCACAAGCCGACGAG
AACCGACTGCTCGCCCACTTGACCGTCCACACGCCTCCCGTCGTGTCAATCCCAACCACG
TTTCCGTCACCCTGCACCTGCACATGAAAGTCCCTCAGCGAGACCACCCTTGACGTCGAC
GCATCAACAGACAACGTGTTCGGCAAGAAGGATTCCGTGTCCGGCAGCGGCGGCGCAGGA
TTCGTCAGGCAAAGCCAGTTCGAGGCGTTCGTCGACAGCGCAGTAAACTGCGACTGTATG
ACATTCGGGCCCGACGACCCCGTCACGCCAGCCGGGTAGTACACCAACTGCTCCGAATCC
>RGTVM0031 Genomic segment corresponding to mRNA: XM_332113 Neurospora crassa strain OR74A.
GCAACACCATCGATATCTAAAAACACATTTTTCCAGGTACACGACACTACACATGCGGAA
GATCATTTTCCTCGCAAAAAGCCTTATTTCCATGCGCTAATCTTCATCGCGTACTTTGTA
TAGCACACATTGGCGTCTTTCCCGCTCGCTCCCGAATCAGAGCACGGCACATGGTGTTGT
TGTGGCTCTGCCTCGTCGTCGTCGTCGTCGTGAAGGGGGAAGAAAAAAACAAAAAAGAAG
ATGGCTGGAGGAGGAGCCAGCCAGGTTCATATAGAGTGGGTCAACCAACCGCCTGAAATG
ATTCGATCCCTGCTTGTAACGGCCCGCTATCCAAAGGGCGCCAAAACTTGGCACCGGGGC
TTTTCACGCCGTCCGATTCGACGATAGCCGTCCACTACCCTCAATGATGTCATCCCCAAC
CACCGTTTCACGAAGAAGGCCGGATGGGGGTGAGAGCGCGCGAGGGAAGCTGAAAGGTCC
AGCCTCCAGAGTGACAGAGCCAGTCAGTCGAATGCAACCAATGCCACCCAAAATACGAGC
AACTTCTGCGTGCCTGGGCCCTGGCATGGCTGGCATGGCTGGCGGGTGTCTACCTGACGT
ACCGACGGGGCTTGGTGGGAGGAGAAAGAGATAGAAAGGCTCTTCATGCATCTGCAGGGC
GTCTTTTTTTGTTTTTGGTTTTGTTTTTGTTTTTTTTTCTTTCAAAATTTCCTCTTGTAT
GACTCCTCTTCTTCAAACACCAAAAATTGCAACCCGCGATCTTTGTGAGCGCAGCTGTTA
GCGGAGCTTTGAAGATCTCCTGGGCGTGTGCATCCCCGGCAGCCAAGAAAAGCAACCCCA
TCAGCCAATCGCTACACCTCCAAAACCACGTTCGTTGTCGAACCCTCCCGAACCAAAACT
TCAACAACGGGTACCCGCGCAATCTGCGCCGAAGAAAAGGGACAAAAACAAAGGATTTCC
AAAAGACGAGCAACAAAGCCAAAGAAAGACATTATACACAATGGCCCCCTTTCCATTGAA
TCTCGGGGTTCCCCACATAGACACCGCCGAACTCCTCTCCCACCTCAAGCAGCTCGCAGC
GCCATCGCCAGTGGCCCCGGCACCTACAGCTGCCCCAACCGCCGCCGCCGTTCTCGAAGA
CCGTCAATACTATGGCTCCGTTCCGGCTGCGCCCAACTATGGCTCCGTGCCGCCCAGCTA
TATCTCGGCCCAGCACCCCACGGTAATCTACACCCAAGGACCTGCCGTGACCGATACCGT
TACCACCACCGTCTTCCCTCCTGCCTCGGGCGTGTCCTCTGCAACCTCGTCCGCCACCGT
CATCCCAGTAGTCGGCGAGACACACAATCACGACGGCGGCATATCGGGTGGCGCCATCGC
CGGCATCGTCATCGGTGTCATTGCCTTCCTCATCCTCTTGGCCCTCCTCTTCTGGTGGCT
GGGCGCCTGCGGCAGGAGGAGGCGTCGTGATGATCATTATTACCATGAGGACGTTATCTC
ATCATCCGCCTCGTCCAGCTCTGGTGGTGGTGGCGGCGGCGGCGGCGGTGCTGCTTACAT
CTCGCGCCAGACGAGGAGGACGGAACGTGTCTATGGGAGCAGCGCGGCGGCGGCGGGAAT
GAGAGGCGGCGGCATGAGCGAGACGGATAGTAGTGTGAGCAGTGTCAGCATGTGCTCGTG
TGGATGCGGAGCGGTGGCGGGCGCGTGTAAGAGGGAGCAGAGGCGCCATTCTAGGCACAG
GTCCGGGTCCAAGCATGTGCATCAATATCGGAGGGTGTCAAGACATGAATCGAGGCACAG
GAGCGCGTCGAGGCACGAGGGACGGGAGAGGAGTGTAGGGGCGGGCGAGAGTGAGATGAG
GGAGACGCCGAGGGTTTATAGGTACACAAGCGAGAGGGAGAGCAGGTAGAAGCATGGGTG
GGTGGGTGTGTGGTGATGTGGTTACGAATAGGTGACCTTGAGGCTTTGAGCTACCGTGCA
AGACGTTAGTACGGGGAAAGCAACTTGGATGGATCATGATTGATAACCCTTGCAGAAATG
ACTGGGACGATGGGGATATGGATGGGACTTGGATATATCTGGATATGTATGGGTTTAGCA
CGATTTGATGATTCTCGATGAAGACAAGAGAAGCAGCAATGGGAAATGAGAGACGGGTTC
TGATGTATGAGTTGGTTAATCTGTGAATGACAAGGCAAGACAATTAGCTTGACTGTATCG
TCACTCTCATGGCGTGCCTTTTGTGAACGCTGACGTGATCCTCTCCTTGAACGTGTCCTG
AACGTGTTCGCTCGGTATTCGTGATCATGAACTTCTCAACAGGTCAGGATTCTCGCCATA
TGCTTCAAGCCTAGAGATAGCGAGGTCAAGTGCGTGGCCGGCGTATTTCCCTGCAGACTT
GGATAAAGTTAGGCCAGGCCGGTCACATCAGCAAGGTAATCTCGCAGACACTCAGGCGCT
GAACATGCCAACCAAGGGAACAAAATGTAAAGACATGTTCGTTGTCTTGCTGGAATCGCC
AAGATGTCTTTGACCAGGCTGGTTGCCAGCACAACAACATTTTGCGTGCGTTATCGGTCA
GTGGCGACAAGGAGCTGTTGCAGATATCAAGATTTTGGGGCAAGAGCCATCTTGGAACGC
TTCGTAAATGCACTCGCTGCATGATGGCTTACCTTTTCAGTTGGCAAGAGCATATGCCAT
GTCAAGTGGTATGCATCAGCGACCGGGACAAGATGGCAGTGACACTTGTCCACCAAAATG
ACTCCTTCCATGTCATGTTGGAGAAATAATCCTGATCGGGAACAGCGCAAGAGCGAGGTC
AGTACTTGTGCCTACTACTGACAACAGCAAGGCAATTGACTTTCCAGTTTCAAGACTTTC
CATACATTGCATGCAGCTGCCTGTATACA
>RGTVM0032 Genomic segment corresponding to mRNA: XM_332112 Neurospora crassa strain OR74A.
TCAGCTTTGACCTTTGTCGCTGCTCAGGTGATGTGTGACGCACTTCCGCTGTAGTTACCA
ACGAATATCGATGTCACAGAAACGTCATGTCGGCAATCAGATACTGGAGTCTCGTATAAG
GACACGGGCACTGCACCGACAATGATGACGCCCTTACTACGTATGGCACTGGATACGACA
CCGTAAAAACTCGGGAAATTCGGATTTCAGGTCCGCAGGAGACCATGCCGGAGATTTTTC
TCTGGTGAATCATCAGTCGCAGGAACTTTCCCTAACTCGGCTACGTACCTGATGCTTAAG
GGTCCAGAGACTGGACGATTCACTCAACCAAATCACCGGCAGGGAATTTCCAGCGAATCT
GCAATTCGGATCTCGTGAAACTCGTTTCCATGCCACCCCCCGACTATAACGCTAGCAGCG
AAGGGCTTTTAGGCAGTTTCTTTTGAAATCGATGATCTGGACCATACGACTGAACTCCCA
GTGACATCGAGAGACCATGCCCCATCGGTTCATCTCTAGTATTTGGACGGTGTTCAAGCG
TAAACCATCTGCGAACGCCTCAGCATACGGCAATTGAATACGAAGCTGGTAAACAGGGTC
GACCATACAAAGACTGCTATAACTCCATGATGGGCACACGTCATGAAGCCAGTCATGGTG
GTTGTCAGGGTGACATCTTGACCATTGTTCGAATTGTTTCGAGTCTGACTTGAACGTAAA
TACTTCGGCCAGCATCCTGTTGGACTTTGTCTCGGTTTCTTCTCAACTTTCGAATGCCAT
TCTTTTTGTGTCAATTTCAGGAGATTATAACCAACTTTGCAACTCTCACTGACAGTCCTT
TCATTTCGACACTCACGGCACTCACTACGTCTCGACAGACAGACAGACAAACAACGAGCA
ACCTCAGCATCGGAACACTATCGTTACCGTCACCAATCACTACCTATAAAGGATCCCACA
TTCACTTTACCAGCGCGTCGCTGGAAGACACAACGCCAAAATGACGTTTACTCTCACTAA
TACCATTCTCTCGCTCGTCTCTCTCTTCATCAGCCTCACCTCAGCCGCCCCAATTGCCGG
TGGTTTTGGCGGTTTCGGTCGCAACGCTGTCGCCGGTGGTTTTGGTGGTTTTGGTCGTAG
CGCTGTCGCCGGTGGCTTTGGTGGTTTTGGGCGCAACGCTGTAGGCGGTGGCTTCGGCGT
CGGTTTCAACGCCGCTCCCTACGGTTTCGGTTTCAACCGCGCCTTCAACAACTTCGCCGC
CTACCCCTACGGCTACGGCCTCGGCTTCAACCGAATCAACGCGTTCCCCTACGGCATGGG
CTTCGGCCGCGTGAACAGTGTCGACCCCCCTCCCATGATCAAGGCCGAGGGCGGCTGCTC
TGAGTGCATCAAGGAAGCCCCCGTCTACGTCAACAACGTGCCGCCTCCGCCGGAGCCCAA
CCCAGCGCCCATCATTTACAACGAGATCCCCGCCGCCAAGCCGAGCCCGCCTCCAATGGT
GATTAACGATATCCAGTCTCCTCCTCCTCAGGCTCCTCCTACCATTATGAACAATGTCAT
TCCCAACATGGAACCTAACGTCCCGCCTACTGTGATCAATAACCGACCTCCTGCCCCGGA
GAAGCCTATGCCGCCCATGGTCGTCAACAATAACGTCGCGGAAGATTGCGAATGCGATGA
TTGCGGCTGTAATCCCGCCGCTGCCGAGTTGGTTCAGCAGGATGTCGAGTACGTTGAGCA
ACCGGCGGTTGCGTATATGCCGGTCGGCTCTTCAAGCGTGGTAGAGAACGTCGTTAATGA
TGGTGTGGCGTATGGAGGGCAGAGTATTGTTTATCCTTAGGTAAGGACACCATTGCCCCC
AGAAATCTGATCAAGTTTCTGGTTGCTGACGATTGCGACTCAAGAGTAACGAAAGATGGA
CATTCTTTTTAGAGAGGAAGGCGCCTCGTAGCTGGGACTGCTAGGTGGTCGTTGGGCCTT
GAAGGTTCCACGGAGAGGAGGGAAGGAGAGAGGATTACCCGATTCATGAATGGTCTCGCT
TCGTTTGAGGACCATTGCCCCACTATCATTCAAACAACACAAAGATACTTTTACCATATC
ACCTGATTATGCCAAAGCCTCTTTCACGACAGCACTGCTGCGATGAATAGCGCATCTTTT
ATGGGTTTTGTTGTGTGATTTTGTGAGTCGTGTCCCTAGGGTCGTCGTCGACTTTGAGCA
ACCGTCCCGCCCGCTGTGTGACTCCATCAGATACCTATCTCACAACTCTTGTGTGTTTCG
GGAATCCTTGGAACATGCATTGCCTAGCTGCATATGATCTTCGAGTCTCGACCGTCTCTC
AAAATCGAATGCGAAATGCCGAACTTGCTAAGTTAGCATGCTCGAGACATGCCGTCCACG
TGTTGCTATGTACCCCTAAGGGGGGGCACCCTGTTGTTGTCTTGCGCTGTCGGCTTGGCA
GGGTCTATCTACACCATGAACCGGCAACACCATCGATATCTAAAAACACATTTTTCCAGG
TACACGACACTACACATGCGGAAGATCATTTTCCTCGCAAAAAGCCTTATTTCCATGCGC
TAATCTTCATCGCGTACTTTGTATAGCACACATTGGCGTCTTTCCCGCTCGCTCCCGAAT
CAGAGCACGGCACATGGTGTTGTTGTGGCTCTGCCTCGTCGTCGTCGTCGTCGTGAAGGG
GGAAGAAAAAAACAAAAAAGAAGATGGCTGGAGGAGGAGCCAGCCAGGTTCATATAGAGT
GGGTCAACCAACCGCCTGAAATGATTCGATCCCTGCTTGTAACGGCCCGCTATCCAAAGG
GCGCCAAAACTTGGCACCGG
>RGTVM0033 Genomic segment corresponding to mRNA: XM_332111 Neurospora crassa strain OR74A.
TAATCTCCTGAAATTGACACAAAAAGAATGGCATTCGAAAGTTGAGAAGAAACCGAGACA
AAGTCCAACAGGATGCTGGCCGAAGTATTTACGTTCAAGTCAGACTCGAAACAATTCGAA
CAATGGTCAAGATGTCACCCTGACAACCACCATGACTGGCTTCATGACGTGTGCCCATCA
TGGAGTTATAGCAGTCTTTGTATGGTCGACCCTGTTTACCAGCTTCGTATTCAATTGCCG
TATGCTGAGGCGTTCGCAGATGGTTTACGCTTGAACACCGTCCAAATACTAGAGATGAAC
CGATGGGGCATGGTCTCTCGATGTCACTGGGAGTTCAGTCGTATGGTCCAGATCATCGAT
TTCAAAAGAAACTGCCTAAAAGCCCTTCGCTGCTAGCGTTATAGTCGGGGGGTGGCATGG
AAACGAGTTTCACGAGATCCGAATTGCAGATTCGCTGGAAATTCCCTGCCGGTGATTTGG
TTGAGTGAATCGTCCAGTCTCTGGACCCTTAAGCATCAGGTACGTAGCCGAGTTAGGGAA
AGTTCCTGCGACTGATGATTCACCAGAGAAAAATCTCCGGCATGGTCTCCTGCGGACCTG
AAATCCGAATTTCCCGAGTTTTTACGGTGTCGTATCCAGTGCCATACGTAGTAAGGGCGT
CATCATTGTCGGTGCAGTGCCCGTGTCCTTATACGAGACTCCAGTATCTGATTGCCGACA
TGACGTTTCTGTGACATCGATATTCGTTGGTAACTACAGCGGAAGTGCGTCACACATCAC
CTGAGCAGCGACAAAGGTCAAAGCTGAGAGCCGGTTTAAGAGGGGCAAAGGGCAGCTCCA
AGTCCCCGGTCGTGTTCTTACGGTCTCGATTCAAACAACACCAACTTGGAGAATCACAGC
CATCAACAGCCGAATAATTCTCCCACAATTCATCGTTGTTCCATCCCAGCTGATTATCAG
CTTGACTTGAACATCCAGCAAAAGCCCAGCAAACGCCAAGATGGTTTTCACCTTTCCCTC
CGACTTCGCCACGAGCGACCCAAACTTCACCACCCTCTTCCGGCTCCTCGATGACTTCGA
CACCTATAGCCGCGAAGTCTCGGGCGGTCAAGAGCCGCCCCGTCCTCCTCGCATCCAACA
TGGCGGCGGTGGCGGCCGTTGGGGTCGCAAGAGTCGGGGTTTCAGCCCGCGCTTCGACAT
TCGCGAGACCAAGGATGCCTACGAGCTGTACGGCGAGGTTCCCGGTGCTGACAGGGACGA
TATCCATATCGAACTGACGGAGCCGAATACCCTCTTGATCTATGGGCGAATTGAGCGGGA
ATACGACCCTACTCCTGAGGAAGAAGGTGGCGCGAAGGAGAGCAAGGGAAAGGAGGATAA
AGGAAAGGAGAAGCAGAAGGCCGAGGGCGAAGGCAGTGCCGAGACGGAAGCGGAGAAAAA
GGCTGGAGGAAAGAAGGGTGCGAAGAAAGATGACACATTTGTTCGCTTCTTCTTGCGGGA
ACGCCATGTTGGCGAGTTCGGGCGCGAGTTTGCTTTCCCAGGGCCATTGGAGGAGTTGGA
TATTGATGCGACGCTCGAGAAGGGCATACTCAAGGTCGTGGCACCAAAGCACCAGCCGCA
AAAGGGAAGGAAGATTGAGGTCAAGTGATGATAGTGGCATATGGATATTAGTTTGTGTCC
CCAGGGACACTACAGGTACTTAGGGTCCTGGCGCCGAAGCAGACGTCGGCCAAGAAGAGA
AAGATTGAGATCAAGGAATGGAAGCGGGAGATGGATATTAGTCCTTCGATACAAAAGAAA
TCAGCCCTTTTGGTGCCCGTCAAGACTCCGTAATATCAAGTGCATCCCATTGTTGGGCTT
GATTGTGATTACACCGTCAGGCATGACGTCTTTTTCGTCCATCCCAAGCTTCCACTCAAA
TGCCAAAACAAACGTGGCAAGCAAGCATCGAAGCTCAGCCTTGGCGAATCCTTGACCAAT
GCAGCTTCTTGGACCATGGAGGAACGTCATCTGGGCGTAGTTGCTCGTTACTCCGCCGGT
GTTGTTAGGCTTCTGTGTCGGCTGTTCGGTCCCGTCCTCTGCAATGTGCTTGCCCTCTTG
GTCGATCCATCTCTCCGGTACGAACTCTGTTGATGCGCTAGGCCAGTTGTCGGAATATCG
ATTGATAAGCCAAGGGGAGATCATGATCTCTGTGCCCTTCTTTATCGGGTGGCCCAATAC
AGTTGTGTCGCAGGTGGCGGTGCGGACAGTCATAGGGACCGTAGGATAGAGACGGAGGGT
CTCGTTCATGACACCATTAAGATATGGGAGATGTTCGAGGATAATGGCAATGTCCTGACC
AGGCGCAAACCTGGGAAAGTCGGGTAAGGCGCGTTTAAGTTCGGACCGAAGAGTGGATTG
CATTTCGCCGTCCTGGGCGAGTTTATAGACAGCCCAGGTAAAGGCGGAAGAAGTCGTTTC
GTGGCTGTGATTGTCAGTGGAAAGCCCATGCGCGAGACTGTTGAACCGGCTCACCCAGCG
GTCAGAAAGGTCAGAAGCTGATCAGCCAACTCGGCCTCGGAAAAGTTATTGCTTCTGATA
AGCAGGGACAGGATATCGAACTGGTCGTCTCCAAGCTTTTCAATTGCTGCCTTTCTTTCG
CGAACAAG
>RGTVM0034 Genomic segment corresponding to mRNA: XM_332110 Neurospora crassa strain OR74A.
AACGTTCAGGTAGATATCAATGTACCCATACATTTCTGGCCCATGTGACGTGCTTAGAGA
CGAGAGCGCGAGGACATGGATGTAGAAGCCGACGTTGGTCGGGTCTTTGAAGTCGGGTTT
TTTTTTTCTTTTCTTTTTTTTTTTTCTTTTTTTCTTTCTTTTTTTTTCTTTTATTTTTTT
TTTTGGACGAAGGAGGCGGCGACGGTGAGGGTGGGGATATCCTGATTAGCCTAGATGGAG
AAGGATGTGTGACAAAGAGGGGATGTGAGGGCCAACGACCGTCCGTGGTGGCCACAACGG
AGAGACATAAGAGATTCCCTTGGTGTTCAAGAACAATCCATCTTCTTCCCACGGTATCAT
ACGATTACTTCAAGCAGAAACAATGGGAAGCCACCGACGACGACATCATCAAAGTGGTGA
TGGGTGGTCGTTAATGCCAAGAATCGTTTGGGAGAACCTCTGTGGCCTATACCTACCTAC
CATTGGTGGGTTTCGACACGCCTGGCCCGTGCATGATGCGGGGGATGATGAGCATTTTCC
TTTCCAATTCAAACACGGAAACGAACGTCTTCTCGCCCTTTGCGATCGCCTCAGCTCCCA
CTTGACAGCAGCGAAAATATTATCGGTACCAGAGGGATCCCCCCGTCTGTCAGCGTTGAC
AATGCCTCCACCGTCTCGTTCCTCAATGTATCTCCAGTCGTCTGACGCGGCCCGTCGCAT
GTGAGCCACGATACTCTGACAACCGACAACTTTGTTGGTCAATCGGCTCCGGCGTCCGTG
GGATCTGACCAACCATTATCGCGAGCGAACCAATGAGGTCACCAGTTTCCTGGTTTGTCG
ATACTTCGTTGACAATCAGATGCCAAGGATGCCTCGGCTAGCCCAAGTCTGGGCGCTCAT
TCGCATCCAAAACCTCGACACCACATCCCTCCTCCGATTTTGGCTCTAGCGATAGCTTCC
TGGCCCTGAGATCACACAAGAGCCAGTACTTGCCGTCATCATGCCGCCGACCGGCAACCC
GTTCAATTTCGCACGAATAACTCTGCTAGCCCTGGTCGAGGTGCTTATCGTCAAGAAAAC
CAGTTATCGCCATGTTCTTGCCATCTCTACCACATCGCTGGTCCTGGCGATCCTGGCAAT
AAACTACGTCTTCTTTCTCGCCTGGAAGCTGTATCTATACCCCGTCTACTTCCACCCTCT
CTCAAAGTTCCCAGCACCAAAGGTCGTCGACCTCTGGCGAGTGCTGGCTCGTTTTCGGGG
AAAGGTTCCGCCTGGCCAGCTACTCCTCGAACTAGCTGAGCGTACCCCCAACGATGGCAT
CATCATTCTCCAAGGAGGATTCGGTACTTCCATGCTGATTACCAAGCCCGCACCCCTTGC
CGACATACTCGTCCATCATCCGTACGACTTCGTCAAGCACGACGCGATACGAAATTTCCT
GCGTCCGATTCTAGGCGATGGCCTGGTTATTGTCGAGGGCGAGCAGCACAGGTTCCTGCG
CAAGAATACCCAGCCGGCATTCAAATTCGGTCATATCAAGGAGCTCTACTCAACAATGTG
GACCAAGGCAATTGAGATGAACCATGTTTTGAAGGAAGAGCTCAGGGAGAAGGGCAACGA
CACGAGCGTCGAGATCAATGCCTGGGCGGGCAAAGTCACCCTGGACATCATTGGCATCGC
TGCCTTTGGCCGTGACTTTCACGTACTCGAAAGGCCCGATCATCCTCTGGTCAAGAATTA
TGCCGACCTCCTAGAGCCAGGGCCAGCAAAGTTCGCCTACTTCTTCCTGGCCCTGACACT
CTCTCGAAAGTTTGTCGACCTGTTCCCATGGGAAATTTCTAGGAGATTCAACCGAACGAC
CTCCAATATTAGAAGGATATGTGCCGAACTTGTTCGCGAAAGAAAGGCAGCAATTGAAAA
GCTTGGAGACGACCAGTTCGATATCCTGTCCCTGCTTATCAGAAGCAATAACTTTTCCGA
GGCCGAGTTGGCTGATCAGCTTCTGACCTTTCTGACCGCTGGGTGAGCCGGTTCAACAGT
CTCGCGCATGGGCTTTCCACTGACAATCACAGCCACGAAACGACTTCTTCCGCCTTTACC
TGGGCTGTCTATAAACTCGCCCAGGACGGCGAAATGCAATCCACTCTTCGGTCCGAACTT
AAACGCGCCTTACCCGACTTTCCCAGGTTTGCGCCTGGTCAGGACATTGCCATTATCCTC
GAACATCTCCCATATCTTAATGGTGTCATGAACGAGACCCTCCGTCTCTATCCTACGGTC
CCTATGACTGTCCGCACCGCCACCTGCGACACAACTGTATTGGGCCACCCGATAAAGAAG
GGCACAGAGATCATGATCTCCCCTTGGCTTATCAATCGATATTCCGACAACTGGCCTAGC
GCATCAACAGAGTTCGTACCGGAGAGATGGATCGACCAAGAGGGCAAGCACATTGCAGAG
GACGGGACCGAACAGCCGACACAGAAGCCTAACAACACCGGCGGAGTAACGAGCAACTAC
GCCCAGATGACGTTCCTCCATGGTCCAAGAAGCTGCATTGGTCAAGGATTCGCCAAGGCT
GAGCTTCGATGCTTGCTTGCCACGTTTGTTTTGGCATTTGAGTGGAAGCTTGGGATGGAC
GAAAAAGACGTCATGCCTGACGGTGTAATCACAATCAAGCCCAACAATGGGATGCACTTG
ATATTACGGAGTCTTGACGGGCACCAAAAGGGCTGATTTCTTTTGTATCGAAGGACTAAT
ATCCATCTCCCGCTTCCATTCCTTGATCTCAATCTTTCTCTTCTTGGCCGACGTCTGCTT
CGGCGCCAGGACCCTAAGTACCTGTAGTGTCCCTGGGGACACAAACTAATATCCATATGC
CACTATCATCACTTGACCTCAATCTTCCTTCCCTTTTGCGGCTGGTGCTTTGGTGCCACG
ACCTTGAGTATGCCCTTCTCGAGCGTCGCATCAATATCCAACTCCTCCAATGGCCCTGGG
AAAGCAAACTCGCGCCCGAACTCGCCAACATGGCGTTCCCGCAAGAAGAAGCGAACAAAT
GTGTCATCTTTCTTCGCACCCTTCTTTCCTCCAGCCTTTTTCTCCGCTTCCGTCTCGGCA
CTGCCTTCGCCCTCGGCCTTCTGCTTCTCCTTTCCTTTATCCTCCTTTCCCTTGCTCTCC
TTCGCGCCACCTTCTTCCTCAGGAGTAGGGTCGTATTCCCGCTCAATTCGCCCATAGATC
AAGAGGGTATTCGGCTCCGTCAGTTCGATATGGATATCGTCCCTGTCAGCACCGGGAACC
TCGCCGTACAGCTCGTAGGCATCCTTGGTCTCGCGAATGTCGAAGCGCGGGCTGAAACCC
CGACTCTTGCGACCCCAACGGCCGCCACCGCCGCCATGTTGGATGCGAGGAGGACGGGGC
GGCTCTTGACCGCCCGAGACTTCGCGGCTATAGGTGTCGAAGTCATCGAGGAGCCGGAAG
AGGGTGGTGAAGTTTGGGTCGCTCGTGGCGAAGTCGGAGGGAAAGGTGAAAACCATCTTG
GCGTTTGCTGGGCTTTTGCTGGATGTTCAAGTCAAGCTGATAATCAGCTGGGATGGAACA
ACGATGAATTGTGGGAGAATTATTCGGCTGTTGATGGCTGTGATTCTCCAAGTTGGTGTT
GTTTGAATCGAGACCGTAAGAACACGACCGGGGACTTGGAGCTGCCCTTTGCCCCTCTTA
AACCGGCTCTCAGCTT
>RGTVM0035 Genomic segment corresponding to mRNA: XM_332109 Neurospora crassa strain OR74A.
GTCAAGTAGTGGGATGATGACGAATCTGCTATTGGGGTACATCCGAATACGTTCGCTGCA
AGAAGTGGCCTTTGGGGGTGAACCGTTTGGCTGTCATGCTTATCCGGAAAATAGCTCAGG
GGTATATGGCTGGCAAAGTGATGATTGTGCCAAGGGACAGGTTATGCATACGAGCGCGGA
GTGCAAGGCCATTGTCGATGCAGCGTAGCCCGGCTACTGCGGTGGAGTTCCAGACACTCC
TTGGAATGGTGGATGAGACGGTGCATTATGGCCAAGTCCTGGGAGGAGGTGCATCAGGGA
GCTGATGTATTGTGATTGAGCAAGCCACCAACCCAGGCTACATCCAACACGCTTGCTAAT
GGGTAGACAGAGCAAGTACCGGTTGGGGAGGCAGCAGAGTTGGGGAGGAACAGACAGGAA
ACATGAACCCCTTCCCCAACAAGTATAGGGCTTGGATGCTGTATACCTGTATTTCCTTCT
TCTCATTCAAGCAAAAAGCTCTCTACACCATGGATAGTCTGCAGCTGGCCTCCTGCAACA
GGAATGCAAGAGCCTAGCAGGAAAGTGTGCTCGTTCGTTCTTCCTGAAAATCCTGCTTCT
GCTGACTGTCATCCCATGGATATAAAGGCCGCCAGCACATCCATTCGCTTGACGCTGAAT
CGCCACACGACATCTTTTTTGCCAAACAGCATCTAACTACTTTCACATCCTTATCGTGCT
CTTTCATTGCTTGCCTCATCTCGCTCTATCCCTACGAAATCATCATCATCATCATCATCA
TCATCATCATCAGTAGCCTTGACGAGCACCTACTACCACACAGCTTTGTCCTCTAGTATA
TCATTACAGACTCCGCCAAAACAGACTCCCGTGGAAATTCACTGCCATGGCGCTCCAACA
GCCGTCCAAAATTTCACGGACTCTAGAAAGCCTTCCTGCGGAAATGCTACTTCAGATCGC
CGAATCTACCCACTCCTCTGCTGACTTGGCACGCCTGGCCATGACCAACAAGCGGCTTTA
CTGCATGCTCAACCCCTTGCTCTACGAGCTGGATGTACGCAGTGGAAATTCGTGTGCCTT
GCCCTGGGCCTGCCAGTTCGGTAGGTTGGAAACGCTCAAGTTGGTTCATGAAGCCGGGGC
GCCACTCAACCAGATCTGGGCATCCAAAAAGCCGCTCCGAGAGCTTCCATCCAACCCTTA
CCACCACAGCCCGGAATTCTACCAAAAGATTGCACTCAGATTGAAAGACGACAAAGACAA
CAGTGTTGGAAGCCAGGACGATGGCTGGCTTTGGATTTCTGACGTGCACCCAGAGGGCTT
CACCCACGATTGGGAACAGGATCTGCTTGACCAAGCGACCGAAGAAGCGGTCGAAGAGGA
GCAAAGTGATGAAGAAAGCGACACAGAACAGTGGGTAGACGAGGGTCCATTTGAAGAGCC
TTACGAAGCGGAAGAAGAGGACCCTGACTCTAAAGATCATTTTTGGCCCGAGGATAAGGA
CGAAGCCGGGCAGCCACTCCTCAAGATGGCTTCCCAAGACTCTCGATACACGTGGCGCAA
CGACTTCTTCAGCCTGAAGCGCCGCCCGCTCGAAACAGAGGACGACTCCCTTAGCGGAAA
ACCGCCACGCCACCCTCTGTTCTGGTGGCATCCCATTGACCTCGCTGTTTATTTTGGGCA
CAAGGACATTATCCGGTACCTGGTAGCGAACGGCATTAGAGTTCAACATGGAATGTCGCG
TGGCCTCTGCCGCCAAAGAGACTTTTCTTATGCATGTCCCGACGGAGGGTGCGACCACCA
TACGCGCCCCCCCGCCACACCAGGGCGACTAGGCCATGCAGATTTTAAATACTTTGTCCA
CACTCTCCTGGGGCTGGTCGCGTGTAAGGAAACTGGTCAGGGCCGGGACATGTACCACTT
TTTGCGGGAAATTCACGGCTGGAGTAGGTTGCAGATGCGTTTTGCTGGGGTGATGGCGTG
GAGGGGGTAATTAAGTTTGAGGACTCGGAGGGGCGACGGCTTTTGTGTGACTTTTCTCTG
GATAGGTAGTATGGCCGGCAGGGTGAAGGAGACGGGAGTTCATGATTACAATTTCAGACT
AGAAAGAATCTTCCTCAGTTGATTCAGCAAAGACCGTTAAGTTGCTACTCAAGTTGTCCG
TGAAGTGCCTGCCGCATTGAATCTGCAAGAGCTTCTGGCTTGATCCCAGGGCAGTTTGCC
AGTCTTCAGCTCCTTCCCGTCCTTTGTTGCTCGGCCGCCAATGGAGACAAAAGTTGGGAC
AGGGGACAAGGAGGGGGGGGGGGCATCGTTTTACCAAAACGGCAATTGCGATGTGTAAGA
GTTAGCGAGTTACGTACTTGAGTCCTCTTACAATGCCAAGGCTGTTAAGGCTGCGCTTCG
TTGGCTGCTATTCTACATAGTAGCGCACATGGGTACACGGTGAGGCTCACTAACAGCAGA
AGCAATCAATGGTATGAGCACTTAACAGTTCCAGAATGCGAAGAGTGACACCGTACGCCT
TTGCTATCTACGCAGTAGTGGCGGCCAGCATTAACCTTAGTGCTATGCGACTTTCAGTTC
TGCAAGCCTCCATTTTTTTCTTTTCTCCTCTTTTTCCATCACCATGTTCACAAAGCGACA
AGACACACCAAAACAACAGGTTATATCACGTCAAGACCCTTGAATGAATGCTTCAACCGG
ACGCCGGCAATTGCAGCGCATCTACTAACAGACTGGTGACAGCTCAAACACGGCTATTGC
CATTTCTCGTCCCGACACGCCGACAGCGATAGACACGGCACCATTGCCCCCTGCACAATC
TCCTGGCCATGCGGCAGATGGATCCAGCAGTTGGCTTCGATAAACGGATACACCTTGCCC
GGGCCTTGGTCCTTGGTCATGCGAACCACCTTGCGTCGCCCATCTTCGCTCGCCGTCACC
CGTCCGTGTCGGAAGCAGTCCATACAGAGCGGTCCACAGTCGTTACCCATGGATGCCTCG
ACCGGGGCTCCCGCGTCCATGTTCGGTTCCGATTCCTGCCTTGTCGAACATCGCAGTTCC
AGCGTCGCCATAAGCGGCTCGTCCGCCTTCTCGCCTCGGACGAACTGAAGGTACGGGACG
AT
>RGTVM0036 Genomic segment corresponding to mRNA: XM_332108 Neurospora crassa strain OR74A.
TATTCATTTTCACCGTTATGCATACAATTTTTGGCGGGCATGAATGTTATAGTATACTTC
CACATTATGTCTGATTTCCAGGGAACCTAAAAATCATCCGCCCAAGTCTTTACGGTAGCT
GAGCAGTGTGGTGCAGCAGTCTGCATGAGCCTCAAGCTTGGCTTAACACGGCTGTGGCCT
GGCGAGGTGAAAAGGAGGGAGTGGATGGCGCGTCGAGAGCTGTCTTCTTGGAAAGAGTCT
TTAGAGATGTGATGCCCTTCTCGTTGTGGAATACACGGTGGTTGTTGAACGGGATAGTGG
ACATGAGCACTCCTGGCAGCTCGATGATGCATGAGGTGACTAAGTGATAAGGCACGTTCT
TGGTATCATGAAAACGAGGAGGTTGCAATAATCATGCATGATAGACTGGATGCCGCGCTG
CTTTCGTGCTTTTTAAACTTTGGTTTTTTTTCCATTTCTTTCTCTTGTCTTCCTTGGTAG
AGGTATGCTCACAACTCTGCAGGTGGATAGGAAGGAGCCCTCAAGGTAGTGATGCATGCT
ACAGGATTTGAGTTGCTTCTTCTTTCAAACCTGCTGCAAAAGACTGCATCGCCGGACGTC
CTAGAGAGAAGTGAGTCAGCTTTTGCTTGTGCATGAAGACGCAATATGAGGGCTTTATAT
TCTGCGTTCTGTTCTTCCTTCCTTCCAGTTGCTGCTCGCTCCTTTGCACTTTCCTTTCAT
TCAACGTTCCTCGACATCAGCCTTCGAAGCATCACGCAACCATTGATAACTGCAACGAAA
CTCCAACCCATCAGAGTCAGGTACAAACAACAGGATCCATCATAGGTTTCCATGGCACAT
TCACACAATAGCATTCGCTTTCAAATCATCCGAAACCGTGCTAACCTGGGACTCTCTTCA
TCAGATCCGAACTCCTAATCCATCTTCATCACACGAGACAAGAATAACAACACCCATCTA
ATAAACCACCAAGACGATAGCCGCGTTCATATCTGTCATCATGCCACCTTTGACAGCCTC
CCCATCAATCGAGGGATCGGCCTCCACCCCTACAGACAGCCAAATCGATAGCGCCACGAT
CATCTTTTGGGTCTCCGGGGCAATCTGGATACTTGTAGCTGGAAGCTATATGACGTTTTT
AATGGCGATCATGGATGAAAGGGTGGACAGTACCGAGGAGACGGGGGTGGTGGTGGCGCC
GCGCACGAGGTTCACCGCCCGCATTCTCTGGGCCGTGCTCAAAGGGCTACTTTGGCCTCT
TGTTCTGCTGTGGATACTGGTGGAATCGGCTGTGATGGATTGTTGCATCCCCGTGTGCAA
GTGGTGCGCCGGCGGGTGTATGTATGACGGGAGTAAGTGTCGGGAGGCGTGCGAACTATT
TTCTCGGGAGCCGGGGAATCATCGCGGCGTCGCCGACGTGGAAAGCCAGATGGCCTGGCC
GGCAGGCGTTGTGAGGAATCCGCCTTCAAGTGTAGGGCCTATGGAAATGCCGCCTACGTA
TAAAGCCGCTACTATGCCGATGGAGCTGTCCAAGCTGCGCAAAGGCAACTGAATCGACAG
GAAAATGAGGTGAAAGGTTGTGGGTGGAGGAGGGCAGAGAACAAACGGATATTGATGGTA
TTATGTCAGGTCTATGGACACACAAAGATGGTTGATCTTATACGTCAATTGAGGCATGTG
AAGGCTATGTTTGGAAAGGAGATGGTCCTGGAGGCAGCGGATGAGCGTTTCGTTTTGTTG
GTAAATCGCCGTTTGTAACACACACTTCACAGCTCCAAAGACAAAATATCGGTCCAAGAA
AATACTGAAACCTACGGCAAAAGACCGCAACCCTGTGACCAATGCTCGTATCAGACTGAA
TGAAAGCCAAACGCGGAGATGCAGGCTCTCGTTGGAGAATCGTGCAGGTGGCCCCGACTG
CTGCAAACAGCTGGAAAAAGCACAACTCGAGAGGCTCCTCACCGACGTCATCCTGACAAT
CTCCAACTATTTATCCATCCTCCCCGGTCGCATTTCCTCAGCTGTCCGTAATGAGCATGC
CAGATACTCGATAAGAAGCAAGCCCAAAATGCATACAACGCCCCTCACGACAATGGCGAT
GCAGTATCAAGCTGCATTGCAGATATTGCAAAAGACGGCCAACGATATGTCCAAACGCAG
AACAAGAACGGAGGAGCTCGTTCCACTCGAAGACTCGGTCGGGCGAACAGCGGCCAAGGA
CATTCTGAGCCCCGACTCAACACCGCCCTTCGATACGGCCGCCGCCGACGGATTTGCATT
GGTGTCCTCAGCCACCATCAACGCCTCGCCCATGAATCCGGTCTACTTTCGCGTAGCAGG
AACCATCACGGCAGGCGAGAAACCACCACTAATGCCGCCCTGTAGGGGACCCGACGGTGT
TCTCCAATGCTACGAAATCATGGTCGGCGCCAGATTTCCCGACACGGCCACCGAACACTT
GATACATATGGACGCATGCGTCTGGGCAACAGACGTCCAGGAAGTGTCGGTGTCAGAAGT
ACCAAAGGCCGATCCGCAGTTGGGCAACAGGTTCATCAAGATTACCAAGCCGGTTACGTA
CAATGCCAACCGCCGGAGGGCTGGAGAAGATATCAGCAAGGGAGACAGACTGATAAGAGC
GGGGATGAAGATACGGTCCAGCCATGTGTTGCCGCTCGCGTCGGTCGGGATCAAGGAGGT
CGCTGTTGAGCCGCTGGTTCGGGTTGGGGTGTGGTCAACTGGCAGAGAAATCGTGCGGAG
CGATGTCGACGGACCGACTGCAACCAAGAGGAGCAGCACCCGGTATACATATGATGCTGA
CGGGCCTTATCTGATGGCAGCTTTGAAGGAATTCGGAGCAGAGCCGCACTTTCTGGGCTT
GCTGCCCGGCGACGATCCGGCGGTGCTGGAAAAGGCACTAGGCGAGACGATGGCGACAGA
CAAGTTCGACGTTCTGGTCACGACAGGGGCAGCCACGCCAGGCAGGTCGGGCTTTGTCAG
ATCCGTGATCGAGAAGCTGGGGGGACAAGTGCACTTCCACGGGGTGGCGATGCGACCGGG
AGGCACAGCCATGTTTGCGTCGCTCGAGTCGACGGCACCCAACAATGGACTTGTATCCTT
CTTTGGGCTTCCGGGAGACCCTTGTGCGATGGCGGCGTCTTTCAGGTTCTTGATCGTCCC
GTACCTTCAGTTCGTCCGAGGCGAGAAGGCGGACGAGCCGCTTATGGCGACGCTGGAACT
GCGATGTTCGACAAGGCAGGAATCGGAACCGAACATGGACGCGGGAGCCCCGGTCGAGGC
ATCCATGGGTAACGACTGTGGACCGCTCTGTATGGACTGCTTCCGACACGGACGGGTGAC
GGCGAGCGAAGATGGGCGACGCAAGGTGGTTCGCATGACCAAGGACCAAGGCCCGGGCAA
GGTGTATCCGTTTATCGAAGCCAACTGCTGGATCCATCTGCCGCATGGCCAGGAGATTGT
GCAGGGGGCAATGGTGCCGTGTCTATCGCTGTCGGCGTGTCGGGACGAGAAATGGCAATA
GCCGTGTTTGAGCTGTCACCAGTCTGTTAGTAGATGCGCTGCAATTGCCGGCGTCCGGTT
GAAGCATTCATTCAAGGGTCTTGACGTGATATAACCTGTTGTTTTGGTGTGTCTTGTCGC
TTTGTGAACATGGTGATGGAAAAAGAGGAGAAAAGAAAAAAATGGAGGCTTGCAGAACTG
AAAGTCGCATAGCACTAAGGTTAATGCTGGCCGCCACTACTGCGTAGATAGCAAAGGCGT
ACGGTGTCACTCTTCGCATTCTGGAACTGTTAAGTGCTCATACCATTGATTGCTTCTGCT
GTTAGTGAGCCTCACCGTGTACCCATGTGCGCTACTATGTAGAATAGCAGCCAACGAAGC
GCAGCCTTAACAGCCTTGGCATTGTAAGAGGACTCAAGTACGTAACTCGCTAACTCTTAC
ACATCGCAATTGCCGTTTTGGTAAAACGATGCCCCCCCCCCCTCCTTGTCCCCTGTCCCA
ACTTTTGTCTCCATTGGCGGCCGAGCAACAAAGGACGGGAAGGAGCTGAAGACTGGCAAA
CTGCCCTGGGATCAAGCCAGAAGCTCTTGCAGATTCAATGCGGCAGGCACTTCACGGACA
ACTTGAGTAGCAACTTAACGGTCTTTGCTGAATCAACTGAGGAAGATTCTTTCTAGTCTG
AAATTGTAATCATGAACTCCCGTCTCCTTCACCCTGCCGGCCATACTACCTATCCAGAGA
AAAGTCACACAAAAGCCGTCGCCCCTCCGAGTCCTCAAACTTAATTACCCCCTCCACGCC
ATCACCCCAGCAAAACGCATCTGCAACCTACTCCAGCCGTGAATTTCCCGCAAAAAGTGG
TACATGTCCCGGCCCTGACCAGTTTCCTTACACGCGACCAGCCCCAGGAGAGTGTGGACA
AAGTATTTAAAATCTGCATGGCCTAGTCGCCCTGGTGTGGCGGGGGGGCGCGTATGGTGG
TCGCACCCTCCGTCGGGACATGCATAAGAAAAGTCTCTTTG
>RGTVM0037 Genomic segment corresponding to mRNA: XM_332107 Neurospora crassa strain OR74A.
TGGGTTCTGGATGGCGGGGATGAGTTTGGTGCTATGCGGGCTGAGGGGCAGTTGTTTTTT
TCTGTTGCTGTTCTCAAGGAGGCAGAGGTTGCCGTGGGAGAGGTTGAATGATGGGGAAAA
GGTAGAAGGGGTACATATGAGTGGTGGGCAGGATGAAAATAAAGAAGAGATGGAGACAAA
GAGATGGTCTGTGAGACAAAGGGTAGGCAGGGTGATGTTGTTCGATAAGAGATTGAAGGT
GCAGGAACGCAGTCTGCGGAGATTACAGAGGAAGATTGTGATGCAGAGTATGGTGGGTGG
AGCGATCTTTTCGGCCTTGTCAGTTGTGGTCTTCCTATTGCTTCCGATATGGAAGGAGAC
GGTTTGTGATGACTGATGATGGATGGAAGGTGTCGAGGTTCGGTGTTCTATTCCCATCAG
AAGGGTTCTTTTTTTTTTCCTGTCGTTTTTATACCCCTAATAGAGTGTCTCATCCGGCCC
TTGTCTCCCTCAGCCCAGTTTGCGTCCTCATCCAGGCCATCTCGACTTCACAACACCATG
GTTGAGAATCACCGCAGCATCACATCATGCTTCGATCAGACTCCACGCCTTGGCATCGGA
ACACAGCATGAGACGATGAGCTAGCTGGACACAAACAGGGAAGGAGGCGAGAGTCTATTC
CCAGTGTCAGATGAGTCTCCACAAACTTTTGACGGCTATTCGGCTAGGGATTCCTGGCTG
GCCAGTCGGCGGTCGAACGCAACCTTTCCCTCCGCGTTCCTGCATTCTCGAATGTCGAAC
GATCCATCCAGGCCCCTGTCTTCCGATTACTCCGCCAATCATCTTACACCATCTCGACGT
AGCGAAAAGAAGAGCACCATGGCCAGCTTTCCGGTCCAGGCCTGTGATGGACGTGCAATA
ATGTATATCTTGACCCTGATATCTCATGTCTCTGACGTTTTTTGACTTGTCAATCATTCT
GCGTGCTTTTATCTCTTCGGGACCAACTCCACGATCCATCATGGCAGCTCTCAAACTCGG
CTTCATGGCTCTAGCCCCAGCGCTAGCTGCCGCTGCTGATATTCCCCTGTGGGGACAGTG
TGGTGGTATCGGATGGCAGTCTGCCGGCTCGGCTTGCACTTCAGTAGCTACTTGCACGTC
GTTTAACGACTACTACTGTTGGTCGACCTCGTTGACTCCTCAGTTACTCTTGAAGCCATT
GACATGACTGACCAGCAACTTCCAGACCAATGCGTTCCCAAGCCCACCTCGGCTGCGGTC
GTCACCACCAGCTCCAAGCCCGTAACCGTCTCCGCTGCGCCCACGACAACCAATAAAGGC
GGCAGCTCGACCTTCTCAACCTCCATCAAGCCATCCAGCAGTAGCACTGAACCTACCAGC
TCCAGCACACAGCCTAGCTTTGTGCCCGTCCCCACCTCTACCTCTGCCAAATACCTCATC
TCCTTCGGCGACTCCTACTCCCAAACCGGCTTCGACATCAACGGCTCCAAGCCCTCGTCC
TCCAACCCGCTCGGCAACCCCCCTTTACCCGGCTGGACCGCCTCAGGCGGGCTCAACTGG
GTCGGCTTCCTGGCCTCTCAGCTCAACACCTCGCTCACGCTCTCCTACAACTTTGCTTCG
GGCGGAGCCACCACGAACGCCTCGCTCGTCGCGCCGTTCGCGCCCACTGTGCTCAGCTTT
GTGGACCAGGTGGCCCAGTTCAGCGGAAGCATTGCCAGCCGTCCTGCGTACGCGCCATGG
AACAGCGAGAACAGCCTGGTAGCGGTCTGGATTGGAGTGAATGATGTGGGCAACACCTGG
TGGATGGGCGAGTCGGAGATGGATGCGTTGTATGGACAGATCATGGATAGTTATTTTGGA
CGGTTGCAGGTGTTGTATGATGCGGGGGCGAGGAGCTTTGCGCTTTTGGGTGCTGCTCGT
GAGTTTTCTTTTCTTTTTTTTTTTTTTCTTCTCCCGACGTACTGAGATGCAAAGAAAGAG
CTGCTAACAATTTGATCATGCCCAAAAACAGCCATCTACTACACCCCTTCCACGATCGGC
CAGGGTGCCACCACCGTCGCTGCCCAAAAGGTCGCCATCGCCAAGTACAACTCTCTCCTG
GCTTCTCGGTTTGATGCCTTTCTTGAGGCCAACACCGATGCCACAGGAAAGATCGTCGAT
ACCGTGGCGCCCTTTGAGACGGCCATCAAGAACCCGACGGCGTATGGAGCGCCCGATGCT
ACTTGCTTCAACGAGGACGGCGTGAGCTGCCTGTGGTTTAATGACTACCATCCTGGTGTG
CAAATCCAGAAGTTAGTCGCGCAAGCGGTTAAGAGTGCCTTTACTGGGACTTTCTTCTGA
TGTTGTGGATGGGATGCGGTAGTTAATCGGAAAAAGAATGAGATAGTTGGTGGTGATGCG
GAAGGGCCGCGGCAGCGACAGGCCTCCCATTGAGGCATCATGGTCACTCACTGTATATAA
GGTTGGGAGCGAGTCAGCAGTGCATACCATTACTATTCTGGCCTATTTTTGAGTTAGCTA
CCATCACGAACTGTCGTGGGGGCGAGTGCAAAACACGAATGCCGGACGGATGTGGGAAAT
AATGACGGAAACTAAGCGCAGCATTCCAAGAAATCTTGGACGGGAGGGCCAGTGAGTGGG
TTCCAAGGCAGAGTCAGCCAGCAAACTGACCTTGGAAGGGCGTTGATAGAGGGCCCTAGG
TTAGTCAGTGTTTAACATACAACTGGCAGCGTACCGTAAAGACTCGGGCGGATGATTTTT
AGGTTCCACGGAAGCCAGGCTTAATCTAGAAGCATACTGCCCAAATGTGTGCATTTTATG
CCCACCAAAATAAGAGACGTGTTGTTATCCTGAAGTGTTGTAAATTCGATATCCCTAATG
CCCTGCCTTTTGCCACCTAACCTTTTGAGGGCGCTGGAGGGTAGATTATTCATTTTCACC
GTTATGCATACAATTTTTGGCGGGCATGAATGTTATAGTATACTTCCACATTATGTCTGA
TTTCCAGGGAACCTAAAAATCATCCGCCCAAGTCTTTACGGTAGCTGAGCAGTGTGGTGC
AGCAGTCTGCATGAGCCTCAAGCTTGGCTTAACACGGCTGTGGCCTGGCGAGGTGAAAAG
GAGGGAGTGGATGGCGCGTCGAGAGCTGTCTTCTTGGAAAGAGTCTTTAGAGATGTGATG
CCCTTCTCGTTGTGGAATACACGGTGGTTGTTGAACGGGATAGTGGACATGAGCACTCCT
GGCAGCTCGATGATGCATGAGGTGACTAAGTGATAAGGCACGTTCTTGGTATCATGAAAA
CGAGGAGGTTGCAATAATCATGCATGATAGACTGGATGCC
>RGTVM0038 Genomic segment corresponding to mRNA: XM_332106 Neurospora crassa strain OR74A.
CAAGCAAGGGCTGGCACACGTGCAACGGGTAAAAGGCATGGCGAGCCACATGTTCTTATT
GAAAGCGGCCCAAACATACGCCGCGTGGCGTCCTCCACCCCTGTCTAGACGATCAAGTTT
TCGATATCGAATTTCTGATGTGGAGCATTCAGCTGAAAGGATGTTGATACACCTCTTATG
GTCAGGTTGGCTCAAGGGTGGCCCTGCCTGCCCTTGCTTGTTCTTGGCAAATGCCTTCGA
GAGATCAACAACACCATCAACCAACGGGAGTACCTGGTGGCGTCCACCCTTTGTCTGGAA
GCCCAGATTATACCCAGCCTGGTCTACGTGTTGGCTTGTTTTATGTTTCCAATATACCGG
TGGTGTGGTCAAAGTCATTGAACCTAAGCAAAGTCAAAAACACGGTGCTATCCGCGCTTT
GCCTAGCTGGCTGAACTAACCAACCAAGCAAGCCTGCTGACCTACTAGTGTATTGTCTGT
GCAAGAAGCACATTTGGCCGAGGGACATGTCTTGACAAGAGAAGAGGGTCTGTGCACTTT
CTTAAAAGGGTCAGTTTTTGGGACCTGGATAGACTGGCCGGATACAAAGCTTGTTCGTCC
CCCAAAACCCCAGGACTTTTTTTTTTCCACACTTACAAACCCTTGATCTCCTTCATTCGT
TTTATTCCTTCGCGATCCAAGTATCAAAACCAGGGGACAATCTACCGTATGTTCAAGACA
TAGCGATTATTCGGCGTGATCATGCACTTGCCGGGATGGCTAGTTTGGTATAAAAAGCCC
GAGTATAGGGATTTCAAGGAATACGCCAACAATGCCAGCTCTGGAAAGAGGCCACCAAGT
CCAGATGCGGGAAAGGAGGGAGTGATACCCAGTCGACTGCGGCTTGAGCGTATACTGCAG
AACAAGACATGTATGTGGACGTCCAAGAATTGCATCAGTTACACCATGTACTGACGAGGT
GACATCGATAGGTAGTCCTATGTCACTATACGACTTTCATATGTATCTCAAATACATCGA
GTTTTCATCTGAAAATCTCGAGTTTTATATCTGGTTCAAGAACTATGAAGAGTCCTACCA
CAAAGGGTTTGCTGCCCGCTACGACAAGGACTCTCATGATCTGGTAAAGACAGCATCGGA
AAGCGGAAGCGTATCATCGTCTGTGTACAAGAAGAGCCATTATCAACCCAGCGATGGCGA
GGGAGACGGGGACTTGGAGCCGGGTAAGTTAAGCGCCATAACAACAAACATGATTCTCCA
CTCAGTGCACTTGACAGAAGTCCGGGCCGTTACTCGTTAGTTTCAGAATCCCGACATCGC
TAACAAACACCAGCCACAACAGCGAAAGAAACCCTCCATCGTATCTCGATGCTAATCACA
GCTTCTGCCCCATGCGCCAGCAGCGTTGCCCACCCATCCTGCCACCCACGTGGTCCCTGT
GCCCCATCATCCAACGCCATATTCCCGACAGCAACCTTCTTCAACAACTTTAACAACAGC
CAAACCGCCGTCCTCGCGAGCGACCCGACCCCCGACCCCGCCGACCCGGCCAACAAGTCC
ACCACCCTCGGCCTTCTCGCCCCTCAACCCGGTCCCATCCCGCCTTCCGAAATCCAAACC
ATCATCACTCTCTTTCTCCTGCCATCGTCGTCAAAAGAACTCAACATACCCATGTCCCTC
CGTCGCTCCGCGCTCGACGGATTGGCTGCTACTCCCCAGGGCACGCTACCGGACCCGAAC
ATCCTCAGACCGATCGCCGATCACGTCTACTATTTGCTACGCTCGTGTTCGCACCGCAAT
TTTGTCAGGTTGGGGGTGAGCAACGGGACGTTTGAGACGATATGCTTTGCTACCATTCTG
GGTTTCGCGTCGCTGGCCTTGGGATACCTGGTAGTTCTGCTGAGGGCCTTCACGGAAGGC
AGAGGTGCAAGGAGCAGGTGGGAGAGTTTCGACGGGTTTGGGTTCTGGATGGCGGGGATG
AGTTTGGTGCTATGCGGGCTGAGGGGCAGTTGTTTTTTTCTGTTGCTGTTCTCAAGGAGG
CAGAGGTTGCCGTGGGAGAGGTTGAATGATGGGGAAAAGGTAGAAGGGGTACATATGAGT
GGTGGGCAGGATGAAAATAAAGAAGAGATGGAGACAAAGAGATGGTCTGTGAGACAAAGG
GTAGGCAGGGTGATGTTGTTCGATAAGAGATTGAAGGTGCAGGAACGCAGTCTGCGGAGA
TTACAGAGGAAGATTGTGATGCAGAGTATGGTGGGTGGAGCGATCTTTTCGGCCTTGTCA
GTTGTGGTCTTCCTATTGCTTCCGATATGGAAGGAGACGGTTTGTGATGACTGATGATGG
ATGGAAGGTGTCGAGGTTCGGTGTTCTATTCCCATCAGAAGGGTTCTTTTTTTTTTCCTG
TCGTTTTTATACCCCTAATAGAGTGTCTCATCCGGCCCTTGTCTCCCTCAGCCCAGTTTG
CGTCCTCATCCAGGCCATCTCGACTTCACAACACCATGGTTGAGAATCACCGCAGCATCA
CATCATGCTTCGATCAGACTCCACGCCTTGGCATCGGAACACAGCATGAGACGATGAGCT
AGCTGGACACAAACAGGGAAGGAGGCGAGAGTCTATTCCCAGTGTCAGATGAGTCTCCAC
AAACTTTTGACGGCTATTCGGCTAGGGATTCCTGGCTGGCCAGTCGGCGGTCGAACGCAA
CCTTTCCCTCCGCGTTCCTGCATTCTCGAATGTCGAACGATCCATCCAGGCCCCTGTCTT
CCGATTACTCCGCCAATCATCTTACACCATCTCGACGTAGCGAAAAGAAGAGCACCATGG
CCAGCTTTCCGGTCCAGGCCTGTGATGGACGTGCAATAATGTATATCTTGACCCTGATAT
CTCATGTCTCTGACGTTTTTTGACTTGTCAATCATTCTGCGTGCTTTTATCTCTTCGGGA
CCAACTCCACGATCCATCATGGCAGCTCTCAAACTCGGCTTCATGGCTCTAGCCCCAGCG
CTAGCTGCCGCTGCTGATATTCCCCTGTGGGGACAGTGTGGTGGTATCGGATGGCAGTCT
GCCGGCTCG
>RGTVM0039 Genomic segment corresponding to mRNA: XM_332104 Neurospora crassa strain OR74A.
TTGGCAACCAATGCCTGCCGGCTACTTAGTGGCCGATGCCCACCCCACGCAGCCTCTGGG
CTTCGCGGCTTCCATGTTTTCACACCACCACTCATGTTGGGGAAATTTCAGATACATCAT
GATCCTTCTTCTCGGCACCACCATTGCCCAAGGGGAAAATAAATTGAAGAGAAGGGTGAA
GAAGAAACAAAATGATGCGTACGGTCACACCTGCCAACTGGTTGACCTTGAACGTTGAGT
AACCATTGGAACAAACTGAACATGGATATTGAACTGTCCAGTAGTGTAACGCTCGCTTTG
GCTCAGACACCCCGCTGCGAGACTGTGATTGTTCAGTTGCAAGAGCACGTAGGCTCGAGT
TTGTTAGGGATCGGCTAATCGACCATGTCATAGAGGAGTTTAAACAGATCATTGGCTGAA
CTTGTGGTTCCTTTTTTTTTTTTTCTTTTTTTTTTTCTTGGTTTTTGTTTGAAGCGCCGG
ATTCACTATTTGGGTCCTGGAAAGATATAACTACAACATATATGAAACGGACGTACCGTC
GATTCTGCAACACATCGTGCCGGGGTTTATACAAGATGGCGTTGAAGGCTTGTAGCAAAC
ATGTGCGCAGCCCGTGGACGAAAAGGCTTATTGGACAGCGTGCGGTACAATGAGCCACAA
TCTGGCTCGCCAGACGGCCGGCAGCTTTGAGCTTCTTATAAGTTTCCTTTATTGCGTTTA
TCATCCTTATTTCAATCGTCGCAAAGAAATGTCAGACCCTGACCTGGTTATATTATCTAC
CTTAGATTATGTGTACGTCCGGTGGCCTCGGCCGGTTAAAAGGATGGTGTATTGCGTCCT
GTCGTCACCTCCCAAAGTTCCAGATCTTTGCTGGTCAGAAAGAGCAACCAACGGTACCTC
GGAGATTAAGTGTTGACCCAGGTTTTGCCTGTGCTAAGGTGCCTAGAAGTAAAGAAAAGA
AAGACCTTTTAAGATGGAGCACAAGAAGGGCAAAACCATCATGCCCATCATGTGGAGTAC
CATGATCCTTTTCCCGGTGTTGGCACTTGTTTTTATCATCCTCAGGCTTCATTGCAGGCG
ATGGCTGAAGAAGGCAACGACCGGTTATCTTGATGATTATATGTTGATCTTGTCATGGGT
ACGTAGCGTTTCAGTTCTTCTTCTCACCTACCCATCACCTCGGCTCCCAGATCTGTATTT
GGACCGTGGAAGACGAGAGAGCTAACGTCAAAATCGTCGGAGATCAGATCCTAATGGTCA
TAACCTCCATCATAGGTTTGATGCTCGCCAAGCACGGCGTTGGCACAGCCATCGTCGAGG
GGCAAGAAATTATAGTCGAACCAGAGGTGATGCACGCTCTCCTTTTCTGGACCTCAAATC
TGTTGCTCTTCGGCATCAACGCCATTGCATTTTCCAAAGTGTCTTGGTTCATAACCCTCA
TTCGTCTGGTCACAAAACGTTGGCAGAAGGTTGGGCTCTGGGTCCTCATGGTCTTCAGCA
CCGCCGCCCTGTTTGTCGCTTCTACCTTTGGGTACTACCAATGTCATTTCTTGCCTGACG
GGAGCTGGAACACTCCAGCAACATCGGACCACAGGTGCCTCGATAACTGGGTGGCCATTA
AGATCAGCCTAGTTACCTCAATCTACTCTACTGTCCTGGTAAGAAGTCGTACGTTCCTTG
ACCATCCATGCTGCAGGCGCCTTTTAATGCTAACAGAGAAATCCAAAGGAGTTCGCATTG
GCCGCTATTCCCGCCTATGTCGTCTGGAACTTGCCACTCAAACGGAGCACCAAGATGGGC
ATAATCTGTGCCACGAGCGTGGGCTTTGTGTGAGTAGCGCAGATTTCCCTGATGGAACGA
CTGAGTGCTGATGTTGCCCGTAGGTCGGCCATGATGGGAGCCTTGAGAACGAAGGCATAT
TACGATCACCTGTTTCCCCTGGGAAAGTTACCCGAAATGTATTCCCTAGGATGTGTGATT
ATGTTTGCAGTCCTCGAAGTGTGTACCACAATCATAGCCGCTAGCATCCCCTTCCTGCGT
CCGCTGGTTAAGAAGATGGCTAAAACCTATGACGAGGACGAGTTATCATGGCCATAGGCG
TCTTGCCTGGGGAATCAAGAAACGGCAAATGGGTTACTCAGTTCAGAACATCGGCTTCAA
GAAGAGGACCCTCCTACCATCCGGCAAGGACGAAAGTCGAGAAAATAAGACAGGAATTGA
AGAATGAACAGAAAACGAACACATGACTATGAATGTAATTTTATACTGTACTGCTCAATA
CAGCTCCATTGGTGATTGCGCTATAACCTGAACAGGTTGCTCATTGCTTATCCGACCGAG
GTGGAGGACGGAAGAAGGACGGTCCGGATTGGACACAAAAGTCCACTTGGTCAATGGTTC
CAAATTGAGTTCATGGTTGGAAGCCACGACCCGTGCACTAGGTGGATAAAAGGCAGCACT
TTCGCTGGGATTCCTGTACTTCTTCTTCCGAACCACAACAGCCATACTTCCTACAAATCA
TCACTTTCTTTTTGGAATGCCCTGGTGCCGGGAGGGGGGGGGGGGGGGGGGGGGGCAGTG
GGCGGAAACGGAAAGAGACGCAAAAGATCCCAGCCACAGGGACCTCGGCCCTACAGCTTC
CCCGCGATTAACCACCATTTCTTGTTTTTCCCTCCTTACCATTTCATCCGGGCAAAGTTG
AAACGTACCACACTCAGCATCATCGCATTGCCGGGCAGAAATGTCTCATTCTGGTGCCTG
CTTAAACGAGCGTGATGGACCTTCGTTTGTAGTTTCAAACGCTTTACGGGACGTGCATTG
CCGGGCATGATCCCAGAACGCTACTTCTAGGTAGAGGTATTTGTCAGTACCTAAAACAAA
CACGAGATAAGTCCTGCTTGCCCTGTTATCCAACAGCGAGGTCAAGAGCATGTTACCTAC
ATGCAGATGTGTTCCCCTCACAAACAGGCTTCGAATGCTTTTGATAGATCCCATCACATG
CCATCAACCAACCAACCCCTCTTCCTTAAGTGTGAAGGACAGCCATGTGTTCTCTGGCGC
TCTGTTCTCAGGGTAACAGTTCTGTCACCTTTCATCTGAAAGCGGAGGCTCGAGACACTC
GGCATCATCTACAACATGGCCGACTACCAGCCAACACAAGCACTGTCAGTCGAGGGGAAC
AGCAGCAACATGGAGAGCTTCGATTTCTCCTCCGCTAGTCTCCCAGCGGATAGCACCCAA
GATGGTCAGATCGACGATGGGTCTGATCAAGGCAGCGTAACAAGTGACCTGAGCACGCAG
GACTATACCGT
>RGTVM0040 Genomic segment corresponding to mRNA: XM_332103 Neurospora crassa strain OR74A.
ACTCAGTTCAGAACATCGGCTTCAAGAAGAGGACCCTCCTACCATCCGGCAAGGACGAAA
GTCGAGAAAATAAGACAGGAATTGAAGAATGAACAGAAAACGAACACATGACTATGAATG
TAATTTTATACTGTACTGCTCAATACAGCTCCATTGGTGATTGCGCTATAACCTGAACAG
GTTGCTCATTGCTTATCCGACCGAGGTGGAGGACGGAAGAAGGACGGTCCGGATTGGACA
CAAAAGTCCACTTGGTCAATGGTTCCAAATTGAGTTCATGGTTGGAAGCCACGACCCGTG
CACTAGGTGGATAAAAGGCAGCACTTTCGCTGGGATTCCTGTACTTCTTCTTCCGAACCA
CAACAGCCATACTTCCTACAAATCATCACTTTCTTTTTGGAATGCCCTGGTGCCGGGAGG
GGGGGGGGGGGGGGGGGGGGCAGTGGGCGGAAACGGAAAGAGACGCAAAAGATCCCAGCC
ACAGGGACCTCGGCCCTACAGCTTCCCCGCGATTAACCACCATTTCTTGTTTTTCCCTCC
TTACCATTTCATCCGGGCAAAGTTGAAACGTACCACACTCAGCATCATCGCATTGCCGGG
CAGAAATGTCTCATTCTGGTGCCTGCTTAAACGAGCGTGATGGACCTTCGTTTGTAGTTT
CAAACGCTTTACGGGACGTGCATTGCCGGGCATGATCCCAGAACGCTACTTCTAGGTAGA
GGTATTTGTCAGTACCTAAAACAAACACGAGATAAGTCCTGCTTGCCCTGTTATCCAACA
GCGAGGTCAAGAGCATGTTACCTACATGCAGATGTGTTCCCCTCACAAACAGGCTTCGAA
TGCTTTTGATAGATCCCATCACATGCCATCAACCAACCAACCCCTCTTCCTTAAGTGTGA
AGGACAGCCATGTGTTCTCTGGCGCTCTGTTCTCAGGGTAACAGTTCTGTCACCTTTCAT
CTGAAAGCGGAGGCTCGAGACACTCGGCATCATCTACAACATGGCCGACTACCAGCCAAC
ACAAGCACTGTCAGTCGAGGGGAACAGCAGCAACATGGAGAGCTTCGATTTCTCCTCCGC
TAGTCTCCCAGCGGATAGCACCCAAGATGGTCAGATCGACGATGGGTCTGATCAAGGCAG
CGTAACAAGTGACCTGAGCACGCAGGACTATACCGTCAGCCTCAAGGATGATCTACGCAA
GGCTCTCGATAACGTCAAAGTCGCCGGTTCATTCGCTTCTTTCCGCAAGCTATCACGTAC
ACCTCCTGACGGTCTTTACGTCGACGGAGTTGGCGACGTCGCCATGCCTCTTAGCGAGAC
TCAAGCCCGCCAGTTGATTGCAAAAGCCCGTCAGGCTCCCTATGGCAGGGGAAGCGAGAC
CATCGTTGACACGAGCGTCCGAAATACCTGGGAAATCGATGCAGCCCAGTTCAGCTTCAA
CAACCAAAGGTGGCCAGGCTACGTCCGGCATCTGTGTTCCCATGTTGCCGCCGACCTAGG
CATCAAGTCACCAATTCGGGCAGAGATATACAAGATGCTCATCTATGAGCGTGGCGCCAT
GTTCAAAAGCCATACCGATACCGAGAAAATCCCCGGCCAGTTCGGCACCCTCGTCATCGC
CCTACCCTCTGCCCACACAGGCGGAGACGTGGTGGTCAAGCATTGTGGCGAGCAAAAAAC
ATTCAAGACCTCGAAACATGAGCAATCCTTCATCTGCTGGTACTCTGATGTACACCACAA
GGTGTGTCCTGTCGAGTCCGGGTATAGATGGGTATTGACCTACAACCTCGCTCTTGATCC
CAATGCCGTTCGCCCTTCAGCCGGTCTTGTACGCTCCGAGACCAAGGCTCTCCGACACAT
CCTGCTCAAATGGCTCCAGGAACCCGCAGAGTCGCGCCAGAAGGGTCTCTACTACGTCCT
GGACCACCACTACACTGAAGCAAGCATCAAGTTGAATAGCCTACAGACGCGTGACCTGGC
AGTCGGTCAAGTCTTGAACAATTTGTCCAAGGATCTCGAGTTCGAAGTCTTCTTTGCTCT
TCTGGAAAAGGAAGAGGTTGGAGACCCTGAGCCGGAGGCAGAACATCTTGAATTTTGTGG
TGTGTGTCGTAAGAACGGTAAAAAGGACGGTGAGGCGCGATGCACCCATTCTATACAAGA
CACCATAGATCTCGATTACAGGGTCATAACGGTTCGAGATATGTTCGGTAAGCCGGTTGT
CAACGGTCTACCACTTGATGCTGAAGAGGACATACTCCAATACGACATGGGATTGTTTTC
TGATAATGAGCCTGAGGAGGAGGAGTACCAGGGCGTCATGGGCAACTCAGTAAGTACTTC
TACAACTTGCTCTTACGATTCTCAGAAGAGCCAGGCGAGGCTGAGACTATGATATCTACT
CAACAGGGTCCGACAGTGACACATTGGTACCGTTTAACCGTAAGCATCCTGTTTTCTTCG
TATCTGCCTGCCGCCTCGTCAAATGCTCTCATCACTAACCTCCCTCTTAACAAGGCTGTC
CTCCTTGTCCCATCCGCCTCGATTCTCGAATTCTTCGAGAAAAATATGCGAACGCTTTCA
AGAAAGACTCGCCAATCATTCATCAGTTATTGTGCCAGATCAAGCCTGAGTTGCTTGGGG
TCAAATAGGCACCGTGCAACGCTCTTGTTTCAGGCTGCGATGGATCTCGCCAAACGCTCT
ACGACCACAGGCGATGCTCGCTCGGATAGTTGGCCCAAAAATCCACTGATTGATGGGAAC
GACCTCATGAGTGTTCTCAAGGTTGCAATTGAGCTGGGAGATTATGATTCCTTTGCTGAG
GCCTGCTTGGATCAAAACGCCGTAATCCCGACCTCTTTTTTCACATGGACCAAGCAGTGG
CTCAAGCGGTCAAACACGGATTCGTGCTTCCAGAACATTGAACTAGGGTACGTTTAATTC
CGCCCTTGTTATGTAACTAACAACGGACACAGACTAACAATGATACCCCCCAGGCTGAGT
TGCGTTGTCGATTCATACCCTGATATGTCTGACAGGTTAGCAGCCCTTACGAACTTGATC
CCGAAGCCCGAAGACGCGGGCTGGTCCGCCAGTCTACGTGACGAAATATCAACATGGGTA
CACGACAAGCTCGAGGAATGCCTCGGCGACTTGTTAATGAAGAAGAAAGTAGGTGATGGC
GACGGGAAAACCATAATCGAAATGGTACGCTTCCTCTCCACCAGGTATGTCTCTCTCGTC
CTAGTCATGATAGACTTATGAACAGAGTCTAACATCCCCCAAGCTTAGTTCCATTGTTGG
ATCCAGAGCGTCAATCAATTGTTTCTTTCATCACCTTGTTGGCGCGGTTGTGGAAGGAAG
TCTCAGCCGACGTCGTTCCTCGTGACGATGGTCTCGCCATTTACAGGACTATAGCCAAGC
AATTCCTTGCCTCAGCAGACTTTTCCATACTTCGACCGAAAGGTGAGACTAAGTCTGAGC
ATGGAAACAAGCGGCAACGGACCAGCTACGACGGTAGCAAAAACCGTCCCCCGAATGAAC
AAGTCCTAAGGACAGTCGCATTCAATACACTAGTCAAGTTCTTCGAAACACTCGTCAAGA
TCAGCACCCCAGATGACGACTTGGCCACACAATTCATAACCAAGCTAAACGACGCTGTCC
CCCGTCTACCCGTCGATAACATGCACGACCTCTGGCTTCCCTTTCTCTGGTGTCTCATCC
CCATCTTCACCGCCAACGCGATCCCTCTCACCACTCCCGTGTACCAATCCCTCTACCGCA
ACACACTCACTCGCTACATCAAAGAGTACGTTGGAGTTCAACCCGCGCCTTCAAACTCGC
TTGTCCGCCCGCAAGTCAACTGCCCCCGCTTCCACTGTCCCGACTGCAATGCCCTCAACT
TCTTTCTACAAGATCCCACTGAGCAGGTCGAACGCTTCGATATCGGCAAAAAAGCCCGAC
GCCACCTGCACGAGATGCTCGATGAACACGGGATTGACTGTACGCACGTGTCTGAGCGCG
GCACGACCCCGAACACGCTGGTGGTGACCAAGACATTTACGCAGGAGGAGCAGCCGATGA
AGGAGTGGAAGGAGAGAAAGGCCTATGCGCAGAGTAGGCTAGGCATCTTTGGGACGTACT
CGCAGGCGATGCCGGAGTTGAGGGTCTTGCTGGGAGAGCAGTTTGATAGGATCATGAACA
TGGAGGATGCCTATCCAAACTATGCGGCAGCCAGACGCACGGCAGCGGTACCGAGACCTT
TGGCGTCTGCATCGGGACTTGTCATAGGCAGATCTAGAGTGGATGCTTCTGGGTCGAGTC
GCTTCACGACCGCTCCTGTGGCAGGAGTGAAGAGGTCTCGGAGCGTTAGCCTCGAGGACG
GAGTGGAGACTGCTGACTTGACAGAAGATTGATCGAATATGTAGGTGATTTGGTATAGCT
GGCGAGTGTTTGGTATATGATATGCTGGCATGCTGTTTTGTTTTGGATAAGGATGGGATC
AGGGCATATGATGTATACTTTTTTCGTAGGAGGCTGAGTGGGTACAGGTGAATGAACACA
CGGACACTGCTGAGGACTTGTATGGTACGTTCCACTTGGATTAGGCTATCATAACGAAGA
AACTTAGCTGCTCGTTAGCCAATACTGCAAGTTCTCGTTCATAAACGATGTACCACAATA
ACGCAATAAAGGGACCCATGAAGCTAGGAAGAAGAGACCGCTTGAAGACAAAGACTACGT
GTTCGCGACTGCACAATGATTGGAAACTTGGTCAACGTTTATGGTGAATTTCTAATTCTA
ATCTTTTTGGTTATTTCTCTTCTATGTTTTTCTCTTACCTGAATGTACATCAACCGTCTA
CTATCACCTACTTAATCGTACATTTCAAGCTCCCTAACTTGCTCAGATCAGTAGCACGTG
TCTCTAGCTAAGAAACAGATGGGGCTCAACTCACCTCGAACCACACCGCTATCTTCCTTC
CTGGTCCGGTCTGGCACATTGTTGCTAGAACAGATAGAGTGACGGATCGGTCAAATGTAT
CTTCAACATGCCCTCCCACCTCCATGTCGCAAACATGTTTGAAGACTGGATGGTCATCCA
AGTATCCGCGGTGCCTACCGAAAGGTCCGAAGATACAGAAAACGACCGAGTTCGTCCACG
AGGAATGCCTTCCCAAATGTCAATGTCGTTGTGTTCATAATGGTATACATCATGGGTTGA
GCAAATGCCGTGGGCATGGTCGTTGTGTAGATGATGCCCATGATGATGCGCCTCGTGGGC
TGAGTAAAAGTCGTGGCCATGACCGTCGTGTGGATAATGAAACTCGTCGAGTTCGTACAA
AGGCAAAAGGTGGTCGTCAACGTCGTGAGGAACAAGCGAACGGGGATCGCGACTGGGCGC
CTTGTCCCATCT
>RGTVM0041 Genomic segment corresponding to mRNA: XM_332102 Neurospora crassa strain OR74A.
CGATAACTGTTATGATAAGATCTTGTTCTGCATGGACGGGAGGGCGGGGGTTATGGAGAC
GGGGGTGTCAAGCTCAGCCCTAACCCTGTGGTTCACCCAACGTTTTTCTTCTGGATTCGG
GTGCCCCTGATTGTTTGTTGACATCTTGTGTCACCTAGGCCCATGATATTTTCAGCATGG
ATGCTGGACTTCATTTTGTCTTTCCACCATCTGGTCAACCTGGACGGGAATGAGGCCTGT
CTTCGACTACAGCACATATGGGACCGCAGTGGTATCATCGCCTTTGGAGAGGCGGGGTAG
CCGAGATTCCTCAGTCAAGGTTGGACTCGGAAAAGGAAGGAGCGACGACTTGTCGCAACT
CGTGACCTTCCTGACCCAACTGTTTCTCTCCTCGAAAATTCCTCAAGCCCCGAATCAGTG
ACTTCCACTTGATTCACCGTTTTTCACCGCCATCCAGCATGGTCATCGACCATGCTCCTC
AAGACTCCAGCCAACATTACCAACTGTTTCCATCGACGTCACTGCCCTGTTCTCAACGAG
CAGAACAACAGAGACGCGTGTGCCAATCATGGAACACAAAGCCTGAGCGATCAATCATTA
TAACCACAGGACACCCATGCAGTTACCTACATACTAGAAGACTTCCTCAGCAATCTAGCC
CGGAATCTCCGGCCCGGACCCGGACGCTTTGTTGAGGACAAAGGTCCTCATTGTCATTGA
GTTTCAGAACGTGTGTAGAGCTGACAATGACATTGTACAGTACGGTCAGGTACCCGAATG
GCAGCAAGCCATTGTGTCGACAACGCCATGTCTGGAACCGTTGTTCAAGATCAAGGCCTC
AGTTTCCAAAACACACCATCGTGCTGTTCTATGACTGTTGGAAAGCCGACCACATAAAAT
CGCAACGTCCCGAGCTGTCCGACATGGATGTTGCTGAAGGATCAGATCACCATCACACAC
GAAACAAGCACCAAAGCTGGCAACAATTACAATCATAATCATGAACTCAACCATAGTTTC
CCCCTATCCGCAAACGCCAAGCAGGACGTACCTTCGTCGCTCAACCTCCACCATCGGTTC
ATTCGCTACCGCCCTGTCCTACCTCACACCTACTGACGATGACATTTCTCTTCGCCGGTC
ATCTTCATCAGACATTCCAACGGTACCCGCCCCTGATCATTCGCTGACTGCCCCACCGTC
TTCTCCGCCGTCTGAGACAGATACCGATACACAAGGTGTAGATTCTTTCATCCTGATGGC
ATTCAATGCAGATGACATTGAATACGGCCCAAAAACCCTGGATGACTTTCTCAGGGGTGA
TAACCCTGTCCAGAGGGCTATCAACTTCTACCGATATGTCCAAATGAAGAAATTCCCACT
CTGCTTGTCAGTCGTCAAGGCTACCCTATCCATGGCACTCTATGGTTATGCAATGATCTG
GTTCGTGGAGCTGCGAGACGTATGGCGCAAACTCGACCTTGACGACCACGAGAGCCGCGA
AGGTTGGTTTGTCTGGTTATATCTCATCAACGCATTTTTCTTCATTGTGACACTGTACCG
GTTCATCCGCGCCATCAGCCGCTTACATGGTGCTCCGTACGAGAAGCACACGTTCTTGGA
CGTAGGTGAGGCCTTTGATCCATTCATTCCCGGCAGAACAAACGTGTACATTTACTTCAT
CTTTAGCAGCGCTGCTGTCATCGCCCATGTCTCCAGTTCGATCGGTATTGCACTGTGGGT
TAAGGACTGGATGGCAGGTGGCCCAGCAACCACTAACCCCCATCGGGATATCATCGTTGG
GTGCATTTATTTTTCTCTCCTGATGGGACACCTTGTCAAGACACTGACCTGTTGTACAGT
TCACATCCGTTATGGCGCCAGATGGGACAAGGCGCCCAGTCGCGATCCCCGTTCGCTTGT
TCCTCACGACGTTGACGACCACCTTTTGCCTTTGTACGAACTCGACGAGTTTCATTATCC
ACACGACGGTCATGGCCACGACTTTTACTCAGCCCACGAGGCGCATCATCATGGGCATCA
TCTACACAACGACCATGCCCACGGCATTTGCTCAACCCATGATGTATACCATTATGAACA
CAACGACATTGACATTTGGGAAGGCATTCCTCGTGGACGAACTCGGTCGTTTTCTGTATC
TTCGGACCTTTCGGTAGGCACCGCGGATACTTGGATGACCATCCAGTCTTCAAACATGTT
TGCGACATGGAGGTGGGAGGGCATGTTGAAGATACATTTGACCGATCCGTCACTCTATCT
GTTCTAGCAACAATGTGCCAGACCGGACCAGGAAGGAAGATAGCGGTGTGGTTCGAGGTG
AGTTGAGCCCCATCTGTTTCTTAGCTAGAGACACGTGCTACTGATCTGAGCAAGTTAGGG
AGCTTGAAATGTACGATTAAGTAGGTGATAGTAGACGGTTGATGTACATTCAGGTAAGAG
AAAAACATAGAAGAGAAATAACCAAAAAGATTAGAATTAGAAATTCACCATAAACGTTGA
CCAAGTTTCCAATCATTGTGCAGTCGCGAACACGTAGTCTTTGTCTTCAAGCGGTCTCTT
CTTCCTAGCTTCATGGGTCCCTTTATTGCGTTATTGTGGTACATCGTTTATGAACGAGAA
CTTGCAGTATTGGCTAACGAGCAGCTAAGTTTCTTCGTTATGATAGCCTAATCCAAGTGG
AACGTACCATACAAGTCCTCAGCAGTGTCCGTGTGTTCATTCACCTGTACCCACTCAGCC
TCCTACGAAAAAAGTATACATCATATGCCCTGATCCCATCCTTATCCAAAACAAAACAGC
ATGCCAGCATATCATATACCAAACACTCGCCAGCTATACCAAATCACCTACATATTCGAT
CAATCTTCTGTCAAGTCAGCAGTCTCCACTCCGTCCTCGAGGCTAACGCTCCGAGACCTC
TTCACTCCTGCCACAGGAGCGGTCGTGAAGCGACTCGACCCAGAAGCATCCACTCTAGAT
CTGCCTATGACAAGTCCCGATGCAGACGCCAAAGGTCTCGGTACCGCTGCCGTGCGTCTG
GCTGCCGCATAGTTTGGATAGGCATCCTCCATGTTCATGATCCTATCAAACTGCTCTCCC
AGCAAGACCCTCAACTCCGGCATCGCCTGCGAGTACGTCCCAAAGATGCCTAGCCTACTC
TGCGCATAGGCCTTTCTCTCCTTCCACTCCTTCATCGGCTGCTCCTCCTGCGTAAATGTC
TTGGTCACCACCAGCGTGTTCGGGGTCGTGCCGCGCTCAGACACGTGCGTACAGTCAATC
CCGTGTTCATCGAGCATCTCGTGCAGGTGGCGTCGGGCTTTTTTGCCGATATCGAAGCGT
TCGACCTGCTCAGTGGGATCTTGTAGAAAGAAGTTGAGGGCATTGCAGTCGGGACAGTGG
>RGTVM0042 Genomic segment corresponding to mRNA: XM_332101 Neurospora crassa strain OR74A.
CGCTCAGGCTTTGTGTTCCATGATTGGCACACGCGTCTCTGTTGTTCTGCTCGTTGAGAA
CAGGGCAGTGACGTCGATGGAAACAGTTGGTAATGTTGGCTGGAGTCTTGAGGAGCATGG
TCGATGACCATGCTGGATGGCGGTGAAAAACGGTGAATCAAGTGGAAGTCACTGATTCGG
GGCTTGAGGAATTTTCGAGGAGAGAAACAGTTGGGTCAGGAAGGTCACGAGTTGCGACAA
GTCGTCGCTCCTTCCTTTTCCGAGTCCAACCTTGACTGAGGAATCTCGGCTACCCCGCCT
CTCCAAAGGCGATGATACCACTGCGGTCCCATATGTGCTGTAGTCGAAGACAGGCCTCAT
TCCCGTCCAGGTTGACCAGATGGTGGAAAGACAAAATGAAGTCCAGCATCCATGCTGAAA
ATATCATGGGCCTAGGTGACACAAGATGTCAACAAACAATCAGGGGCACCCGAATCCAGA
AGAAAAACGTTGGGTGAACCACAGGGTTAGGGCTGAGCTTGACACCCCCGTCTCCATAAC
CCCCGCCCTCCCGTCCATGCAGAACAAGATCTTATCATAACAGTTATCGCAAGATCCACA
TCGTCTGATCTGATCACGAGTGGAGGCAAAAACAAAACAAACTCCCCGCAACGGCATCCG
CTCCGGCGGCCCGGATACGTCGGCCGAGCCCAGCAGGGAAAGGTTGACGAGCATGTGCTG
ATCGATCGGCGGTCCAAATTCTCTTATCGCGGCCTCTTGTGTTTTGTCTTTTCCTCTTTT
TCATCTTCTTCAGTCTGCTCATTCTCATTCCTTGCGCGGTTTGAGAACAGGGAGACGGGA
CTGAAGCCGACTCATGATGCTCGCCCGATAAGAAGAAAAGAATCTTGCTCCTCATCACTA
ACACCATCACCACCACCCAGGAGAACCGAAAACCCTCATCGTTGCCTTTAGGACAAGACG
ACCGGCCTCGGCCGCGCTCCTACCGTCTCCAACCACCACAATGCCGCGCTCCGTCGCTCG
CCTGAGCACCCACGACGAGCGAGAAGAAGACGCAAGTGAAGACCACCAGAGCCTCCTCTT
CATGCCGCCCACTCCGCTCGAGGGCCCTTCAGCTGCTTCCTCAACGTACTGGCCATCAAC
CTCTTCCTCCTCCTCATCCTCTTCACCCTCCTCCGACGACGACAACGGCAATTACCCGTC
ATCTCTCCGAAATAATGACCGCCAGAAGCGGACTCATTGGACTCCCATCATCCTAATCCA
GCTCATGATCTTCCTCTCCGCCATGAGCGTCGTCATCTCCTTCGCTCCGCGCACGCGCTT
GTTCGAGGACATCATTTGTAAAAAGTACTATGCAATTCATAACGGGACGATTGATCATAG
CATCATCACTACTTCCGCCGGTACCCTCTTATCGATGACTACCAACCTCGACCTCAGCCA
GGCACAGACACCCTCGGAATCGCAATGCAAAATCGCGCCCGTGCAGGACGCCCTCGCCGA
GCTATTCGGATGGCAGATTTTCTTCGACGGCATCCCCGGCCTCTTGCTCGCCATGTACTA
CGGCGTCCTGGCCGACAAGAAGGGTCGTAGTCCTGTCTTGTTCCGCTCCTTGCTGGGACA
AGTTCTGGCAGCGGGTTGGGTTCTTTACGTCGCTTGGAGGTGTTCTTCTGCTTCGGCGCT
TTCTTCCCCCGGCTCTGACGCAGGCAGCAACAGCGACAACAGCGACACCGGGATGATTGG
CGGCTGGGCACATCTACTTTCGCTCAAAGCCACTTGGTTGAGTTCCTACTTTTTGATCAT
CGGCGGCGGAAGCACGGTCACGAGCGCAGTGGGCATGATGATTGTCACGGACGCGACGAC
GGAGGAGAACCGCAGTCGCGTGTTTTTCGCGGCGCTGTCGACGTTGATCACGGCCGAGTT
GCTGGGTCCGGCTGCTAGTACGCTGATGATGCAGCGATGGGGACTTTGGGTTCCTTTGGG
TGTTGGGTTTGGGTGTCTGGTTATGAGCGCTATTTTGACGGCGAATATGCCCGAGACTAT
GCATCTCAAGCGCGCTCGTTCTGGAGCGGGTACTGATTCGGAGGCATTCGTCCGCGGGGA
GGATGAGTACGACGACGACACGGAGGCGTCCGTCATCAACGGAGTCAACTCGAGGAAGAA
TGGCGACGTCAACAATTCGGCCATCCAAGTCTACCGCCACGCCGCCCACACGCTCGCCTA
CATCTTCCATCACCCCAGCATCCTGTTCGTCGTTCTCGCCTTCTTGGTTGCCGATTACTC
GCGCGAGTCGCTTGTCATGCTGATGCAGTTCGTTTCCACGCGATACCACATTCCCATTGC
TCAGGTACGTTCGTCCTCGCTCCGTGGTCTCCTCCTTCCATTGTTCTTTACTAATCGACA
AACCCTAGGCAAACCTCCTCAACTCCTTCCGCGCCTTCACCCAACTCTTTATCGTGACGA
TCCTCCTCCCCTCCGTCGACTACCTAATTACCCACCGTCTGCGCGTGCCTGCCCTGCGCA
AAGACCTGATCCTATCTCGCATCTCCTTCTGCTTCGTCACCGCCTGCTTCGGCGTCCTAG
TCTGGGCCCCTTCCCTCCGCTACGTCTTTGTCTCCTTGACCCTCTACACCCTTGGCTCGG
GGTTCTATCCCTTTGGACGAAGTTTACTGGCGAGCCTGGTGGAACCCGACATGATTGGGA
TTCTGTTTACCACGCTCGCCATGATGGATACTGCAGGTAGCTTGATGGCGGGACCGGCGG
TCGCTTGGACCTTTGGTTGGAGTTTGGGACTGGAGGGGCTGTGGAGGGGGCTGCCTTATC
TGGTTTCTTGTGTGCTTTGTGCGGTGGCGACCATCTTTCTGGTTTTCGGTGTTAAGGCTG
AGAGGCCTGTTTCGAGTGACGAAACAACGGTGGGGAGGAAGGGCCCAAAGGGTAAGGGCA
AAACAAAGGGGAAGAGGAGGGGAAAGCGGAAAGGGAAGGGTGTTGCGAGGGTCGCTGTGA
GGGCTTTGAGAGATGTAGAGGAGGAGGAAGATCAGGAGGAGGGGGAGACAAAGCCATTGT
TGGCTGGACGATAACTAGATCTTGCGCTGATGGCCAAGGACGACGACAGACGCGGACGGA
AAGCATTGGGAGGAGTTCTAGGGCTTGATTACTGGAGTCATACATGTACAATGAGTAATC
AGGATCGGAAACGGGAGAATATTTGGATTGATTATGTTCGCTTGAGACGTTGATCTATTT
GGCAGCGTCGATATCAAGTAGCTGACCATGGCGCAGGACAGGGTCTATCGTCAGCCCTAG
CCCAGAAGAAGCATCGACAGGTCTCCTGTAAACAGCTGCTGACAGTCGCGGGAATCAACT
ACCACAGCCGTTCGGTAACTGCGTATTATAAATCGTCGATGGTGGCGCCTAGCGTAGATG
AACAAACGTCGGTGACGTGACGATCCAACTGGGGTCGTCCTAATGATAAAAGCTGACAAA
TGGAATGGTCAGGCCATGACGCTAATAGCCGGTTTGAGATACCGCGGTGGGAAGCGACGG
TGAAAACTCCGCCCATAACTCCCATCAATGCGATCCGGATAGCCAATGCCGGGGCGAGCG
CGGTACCCCACCACGTGCCCACCCCACAGACTGCCATCGCTTCGGCATCGACACGTACAC
TGACCATCGCCGAGTTCGGCAGGGGTGATCGACAAGTTCGGGAGGTAGAAGAAGCTTCGA
CATCGCTACATCGCTGCAATCCCGCACCTCGAGTTCCCCGCGATCTTTTGGAACACCAGC
GCTCCCCCTTCAGCAACATCAAACAAAATGGCCGACAACAAGTTCGATCCTGAATACTTC
CAGGCCGTCCAGCCTCTGTTGGCGGCCAAAGCATCCCTCCCGCCTCCCGCTCCCCTCACC
GACGTCGACTCCCTCCGCACCAACTATAACGACTTCGCGCTCGTCCTCGCCAACATTCCC
GACTCCCCCGACATCACCGAGACCACCTACCAAATCCCTTCGAAGGACGGCACTCTGATC
ACCCTCTACCGTTTCACCCCGGCGGCGGCGGCGGCAACCCCTGGCCCTCGTGCT
>RGTVM0043 Genomic segment corresponding to mRNA: XM_332100 Neurospora crassa strain OR74A.
GGGCTGCCTTATCTGGTTTCTTGTGTGCTTTGTGCGGTGGCGACCATCTTTCTGGTTTTC
GGTGTTAAGGCTGAGAGGCCTGTTTCGAGTGACGAAACAACGGTGGGGAGGAAGGGCCCA
AAGGGTAAGGGCAAAACAAAGGGGAAGAGGAGGGGAAAGCGGAAAGGGAAGGGTGTTGCG
AGGGTCGCTGTGAGGGCTTTGAGAGATGTAGAGGAGGAGGAAGATCAGGAGGAGGGGGAG
ACAAAGCCATTGTTGGCTGGACGATAACTAGATCTTGCGCTGATGGCCAAGGACGACGAC
AGACGCGGACGGAAAGCATTGGGAGGAGTTCTAGGGCTTGATTACTGGAGTCATACATGT
ACAATGAGTAATCAGGATCGGAAACGGGAGAATATTTGGATTGATTATGTTCGCTTGAGA
CGTTGATCTATTTGGCAGCGTCGATATCAAGTAGCTGACCATGGCGCAGGACAGGGTCTA
TCGTCAGCCCTAGCCCAGAAGAAGCATCGACAGGTCTCCTGTAAACAGCTGCTGACAGTC
GCGGGAATCAACTACCACAGCCGTTCGGTAACTGCGTATTATAAATCGTCGATGGTGGCG
CCTAGCGTAGATGAACAAACGTCGGTGACGTGACGATCCAACTGGGGTCGTCCTAATGAT
AAAAGCTGACAAATGGAATGGTCAGGCCATGACGCTAATAGCCGGTTTGAGATACCGCGG
TGGGAAGCGACGGTGAAAACTCCGCCCATAACTCCCATCAATGCGATCCGGATAGCCAAT
GCCGGGGCGAGCGCGGTACCCCACCACGTGCCCACCCCACAGACTGCCATCGCTTCGGCA
TCGACACGTACACTGACCATCGCCGAGTTCGGCAGGGGTGATCGACAAGTTCGGGAGGTA
GAAGAAGCTTCGACATCGCTACATCGCTGCAATCCCGCACCTCGAGTTCCCCGCGATCTT
TTGGAACACCAGCGCTCCCCCTTCAGCAACATCAAACAAAATGGCCGACAACAAGTTCGA
TCCTGAATACTTCCAGGCCGTCCAGCCTCTGTTGGCGGCCAAAGCATCCCTCCCGCCTCC
CGCTCCCCTCACCGACGTCGACTCCCTCCGCACCAACTATAACGACTTCGCGCTCGTCCT
CGCCAACATTCCCGACTCCCCCGACATCACCGAGACCACCTACCAAATCCCTTCGAAGGA
CGGCACTCTGATCACCCTCTACCGTTTCACCCCGGCGGCGGCGGCGGCAACCCCTGGCCC
TCGTGCTGCAGTGCTCCACCACCACGGCGGCGGCTTCGTCAATAACAATGTCGACCAGTT
CCGCAAAGACATCAAGCGCTATGCGCACGCCAGCGGCCTCACCTTCTACGCCGCCGATTA
CCGTCTCGCCCCTGAGCACCCTTTCCCCACCCCCTTTGATGACTGCTACGCTGCCCTGGA
ATGGCTCCATGCCAATGCCGCTTCGGAGCAGATTGATCCGACGCGCATTGCCCTTTTCGG
CGTGAGCGCCGGCGCCGGGCTGGCTACGGGCGTTGCCCTCAAGGCGCGTGACGACAAGAT
CACACCACCCGTCAAGAAACTGGTGCTGGCGTACCCCATGTTGGATGATAGGACGTATTG
GCCCGAGGACCATCCGTTGAGCCCGTACCTGATGTGGAACGGCGCCGCTAACAGGATCGC
GTGGGGGGCCTATGCGGGTGCGGATGGCGTGAAGGAGATCTCGCCATATGCTGCGCCGGC
AAGGGCGAAGGACTTGTCAGGACTGCCACCAACCTTTATCGACTGCGGCGAGCTGGACTT
GTTCAGGGACGAAGACGTGGAGTTTAGTGCAAGACTGCTCAAGGCTGGTGTCAGTGTAGA
GCTGCACGTGTACCCTGGAGTTCCGCACGGATTTGAGATGGTGGCAGTGAATGTCAGGGT
GTCGAAAATTGCGGTTGAGAACAGAGTCCGGGCGTTGGAAAACCTATGAGTTGATGTACT
TATTGTTGAATAGATACCTACTGAACTCAACTTGCGTCTACGGCCAAGATTGATTCGGCA
AACGTTTTGATAGCATCCTTCAGTGTATATGCTGATCTGCCTTGGGCCCAGAAGTGACTC
GCTCCAGAAACCTCGTGGGCTCGGAAGGAAGAGTGAGGAATGCTCTCCAGGCGGGAAGCC
CACGGCCGTAGCTTTCGTACAGGCACGAAGCCGTCATTGTCGCCGTAAATGGCGAGCGTA
GGGTTTCGTACCAACTTGGCTTCGGCTTCTTCGAGCAAATGAGCAGTCTCGGAATCCGTG
CCAAGCTCACTCGTTGGCGAAGCCGTGGCAGCTGGAGAAGACAGAGATCTGGTCAAACCT
TTCCACGACGGCCTTCGAGGAAGCAAGGACAACGTCGCGAGGTTGTTGATGAGGCCCTGC
AAAGGCGAAACCAGCAAGTAGGCCGGACGGAAGACCACTCGATTTGGTACAGAAGGTAAA
CAATCCCGGGCCGGTTGCTGCTTGGTTTCGGGTGTGTCGTGTGCTGCATCTCCACCCACA
AAGCTGTGGTCCTTTCCGGAAAGACGTCTCTTATGACTCTTTGCCTTGACCATCAAGTCC
GAAACGCCCTTGCGGATTTTCTCTTCGGTATCTTGGGAGAAGGATAGTCGCGAATGATGG
TGTTTTCTGCTGCTTTCTTCTCCCCCGAAACGCATGCCGCTCGGTGAGTGAGACGGTGTG
TTGGCTTGACGCTCGAGGGCTGCTGCTCTTGCACTGCCCAAAGTTGTATTTTGCGCCTCT
GCAAGATGCTGAGCTCGAAGTCGTATTTCAGCAGCATGGGAGGTGCATGCTGGAGTGTCG
AATTGGCCGAGTATGGTTTGGAGCGAGGGAAGTTGCATGGTAATCATGCACCCATACGAA
TAACCCCCCATTAGGAACAATGGTGATCTGGTGGTATCGCGTGACGCAGAATGTGTCATG
GGGCTAGAGCCGCCACGGGCCCCAAGGTG
>RGTVM0044 Genomic segment corresponding to mRNA: XM_332099 Neurospora crassa strain OR74A.
GAGGGCCCTTGTCATACACTAGTGCTGCCGATGATCAACAAGACATGACCAATGATGTTG
ACACTGCGATAATTTACTGCGTACATACGAGGGTGTTAATTGTGGAGAAGAGAGTCGGCG
AAGGCTTCAATTTAAAGAGGCGCCGAAAAGTGAACGCAGGGAGACCTGGGATGGTGCAGT
GCAAAGGATCTCGTGGCAACCCGCTGCCGTTGGTCCCATAAGCCACCAGAAGGAAGATTG
AATGGAGAACAGAGACGAATCAGTGTAAAGGGGGGGTCAGAGGACCTCCATTAAAGCTTT
CACATGTAAGAGGTAGCTTTAACTTCCATCTTGTCCTTTAAGCTCGCCCAGTCTGGATGA
CGTGCATGCATTTTCGGGGCAATCCCAGTGCTCCACGCACGGCTCCATCACCCATTTCAT
TTCAAGTCAAGACAGTGCATAAACCGTCTCTTATTACTGTCGTCGCTCACCAACATCAGC
ATGAAATGAAGGGTGGATGTTGTCAAGATGAATATCGAGGATGCTTACCACAACACTCCG
ATAAGGGTGGGACTCAGCCGTATTTTCAACATACATATGGATAGCTCACGCTTCTTGATG
ATCGGTCCAGTCACTTCAAGAGTGTGAAGGAAGCTGAGGCAGTGCCGTAAAGAACGCCAT
TGCACTGCGGTTTCACGTTGTACATGGGCTAAGTAGTGTCCAGCTTGCTGCTTCAGGATG
ACAAGTCCACTGAATCCACGCGTGACCACCTCACTCCCAGGTCCGTCAACAACTCCCCAA
CTTCAGGGCAAACATCGATTCTATAGTTGACTAGAATACGGTCCACCTTTCATTCTCAAC
GGCGTTTGATCGTTTGTGATTGACCACAAGGAGACAGCAAAGTCGACAAAAAGCTTAAAC
AAAGAGGTACAATAAAGACGTAGGCTTTGAGCGATGAAGCGTCCGATTGATTACTGTCGT
GCCATCACACTGCCGAATAACCGGAAGTTCTCACATTACAATGTGGGATTATCCGTCAGA
ATCTAGTGTGGTCTCAGATCGCCAAATCGGACGGAAGAGCCCGGCCCGGGATCTGGGGAC
GCTGAACTTCGGCACTCTAGAGGTATCCTGGAAGCTGCCGTCTAAGTCTTAGGTGCCGGG
TGGAGTGCACTGCAGCGGGAGGTGGAGTGGATCCCGCCTGGGACGGGAACGGCGCGCTCT
CCACTTCAATTCTTCAATTCAGCGCAGCCCAGGGCAGTGGGCAATCGCTTGGGGAAAAAA
AAAAAGAGGAAAACAGAGAACATTGACTTCACCAGCCGTGTACCCACCTTCAGTTACACT
ACCTACAAGGAGAAGGCGACTTTGGACGTCGTGCAGGTGCCCGTCGCTCTGAGCTCTCCC
CTCTTTTTGTCTGTTTGCTCGTCATCGCTCCACCGGGCCAGTTTCCGGGCTACGGCAAGG
TTCGGCGCACCAGCAATGACAGACGCCGACAACCAGCCCTCCCGGTTGGCAAGATCATTG
CTTCCAGAGCCGACGCTTTCCTTCACCCTTCCGAGTCTGCACGACGGCCTTGCCATCGAT
TGTCGCGTCTACCATCCTCAATCTCTCGACCCGTCGCCCTCCTCGCCACCTTGGCGGAAA
CACGCTGCCGTCTTCGCCCATCCGTATGCTCCTCTTGGGGGCTGTTATGACGATCCAGTG
GTAGACATCGCAGCCGGAACACTGCTTAAGCTTGGTTTTTTGGTCGGCACCTTCAACTTT
AGGTTAGTTGGCCTACCTCCCTGCTCCCAGTGGCTATTCCCGAGTATGCTGACAATAATA
CCTCGTCAACCTAGAGGCGCACAAGGCTCCGCCGGTCGGACCTCTTGGACAGCAAAGGCG
GAGCATGCAGACTATCAAACATTCATCGGCTTCCTATCATATTACGTTCATTTTCTCGAT
CCCTTCCGAACACAGGTTTCCTATGCCGTTCCGACGACGACCCCAATTGCCGAAGCACCA
TATCACCTTGGGGCCCGTGGCGGCTCTAGCCCCATGACACATTCTGCGTCACGCGATACC
ACCAGATCACCATTGTTCCTAATGGGGGGTTATTCGTATGGGTGCATGATTACCATGCAA
CTTCCCTCGCTCCAAACCATACTCGGCCAATTCGACACTCCAGCATGCACCTCCCATGCT
GCTGAAATACGACTTCGAGCTCAGCATCTTGCAGAGGCGCAAAATACAACTTTGGGCAGT
GCAAGAGCAGCAGCCCTCGAGCGTCAAGCCAACACACCGTCTCACTCACCGAGCGGCATG
CGTTTCGGGGGAGAAGAAAGCAGCAGAAAACACCATCATTCGCGACTATCCTTCTCCCAA
GATACCGAAGAGAAAATCCGCAAGGGCGTTTCGGACTTGATGGTCAAGGCAAAGAGTCAT
AAGAGACGTCTTTCCGGAAAGGACCACAGCTTTGTGGGTGGAGATGCAGCACACGACACA
CCCGAAACCAAGCAGCAACCGGCCCGGGATTGTTTACCTTCTGTACCAAATCGAGTGGTC
TTCCGTCCGGCCTACTTGCTGGTTTCGCCTTTGCAGGGCCTCATCAACAACCTCGCGACG
TTGTCCTTGCTTCCTCGAAGGCCGTCGTGGAAAGGTTTGACCAGATCTCTGTCTTCTCCA
GCTGCCACGGCTTCGCCAACGAGTGAGCTTGGCACGGATTCCGAGACTGCTCATTTGCTC
GAAGAAGCCGAAGCCAAGTTGGTACGAAACCCTACGCTCGCCATTTACGGCGACAATGAC
GGCTTCGTGCCTGTACGAAAGCTACGGCCGTGGGCTTCCCGCCTGGAGAGCATTCCTCAC
TCTTCCTTCCGAGCCCACGAGGTTTCTGGAGCGAGTCACTTCTGGGCCCAAGGCAGATCA
GCATATACACTGAAGGATGCTATCAAAACGTTTGCCGAATCAATCTTGGCCGTAGACGCA
AGTTGAGTTCAGTAGGTATCTATTCAACAATAAGTACATCAACTCATAGGTTTTCCAACG
CCCGGACTCTGTTCTCAACCGCAATTTTCGACACCCTGACATTCACTGCCACCATCTCAA
ATCCGTGCGGAACTCCAGGGTACACGTGCAGCTCTACACTGACACCAGCCTTGAGCAGTC
TTGCACTAAACTCCACGTCTTCGTCCCTGAACAAGTCCAGCTCGCCGCAGTCGATAAAGG
TTGGTGGCAGTCCTGACAAGTCCTTCGCCCTTGCCGGCGCAGCATATGGCGAGATCTCCT
TCACGCCATCCGCACCCGCATAGGCCCCCCACGCGATCCTGTTAGCGGCGCCGTTCCACA
TCAGGTACGGGCTCAACGGATGGTCCTCGGGCCAATACGTCCTATCATCCAACATGGGGT
ACGCCAGCACCAGTTTCTTGACGGGTGGTGTGATCTTGTCGTCACGCGCCTTGAGGGCAA
CGCCCGTAGCCAGCCCGGCGCCGGCGCTCACGCCGAAAAGGGCAATGCGCGTCGGATCAA
TCTGCTCCGAAGCGGCATTGGCATGGAGCCATTCCAGGGCAGCGTAGCAGTCATCAAAGG
GGGTGGGGAAAGGGTGCTCAGGGGCGAGACGGTAATCGGCGGCGTAGAAGGTGAGGCCGC
TGGCGTGCGCATAGCGCTTGATGTCTTTGCGGAACTGGTCGACATTGTTATTGACGAAGC
CGCCGCCGTGGTGGTGGAGCACTGCAGCACGAGGGCCAGGGGTTGCCGCCGCCGCCGCCG
GGGTGAAACGGTAGAGGGTGATCAGAGTGCCGTCCTTCGAAGGGATTTGGTAGGTGGTCT
CGGTGATGTCGGGGGAGTCGGGAATGTTGGCGAGGACGAGCGCGAAGTCGTTATAGTTGG
TGCGGAGGGAGTCGACGTCGGTGAGGGGAGCGGGAGGCGGGAGGGATGCTTTG
>RGTVM0045 Genomic segment corresponding to mRNA: XM_332098 Neurospora crassa strain OR74A.
CCCTCACCAAGCTTTCCCTCTGAGGTCATTGATTTTGGCAGGTGCTGAGCAATGTAAGCA
AGGATTCATAGCTCAACGGCGACCCAAGAGGCAGAGAGAGAGAGGTCTACCCCTCTACTA
TTTCAAGAAGGGTGGACTGTGTGAACCCGTGAGAGATGCGGTCTGTGTGGTGTTTCCCCA
GATTCCTTTCCGATGATGGTTGGGTGGTCCCGAACATGGAATGTCCCGATCGGGCTGTTT
GGGAAATTGCACATTGAGGACCGATGGAACACACCCAACACACCCCAAAGGCCCCAAAGG
GCCGTGAAAGTGGGCGCGTGTCCGTCCTGACTAATGACGGGGCCCCACCAATGCAAGGGT
TGCTCCACGATTTGCATTCCCCTCTGTGTGGTCCAGTGGCCCCCGTGGCCCCCCTTCAGC
GACAGCCCCAGACCCTTCCAGCCTCTTTCGTCGGGGACAGCGCCCGAAAGGCGTCAGCTG
GCCCTTCTCCTTGCGCGCCAAACCCGGGCGCCTGAATTTCTGATGACGGCAGGACGGGCC
CGAACAGGAAGGATCCTGGAAGCCTTGCTGCAATGAAACCACGCAGTCATCATTTTCTTG
ACCGCCAACTTCTTTTTCCATGTCGCCGTCTTTCATATTTCCATCCATGTCGAATCGGCC
ACGCGCCATTCCCAATTGCCCTGGCTTCCAGTCGGGTCCCATCACTAGTATAGGTCCTGT
CGCCAATACCTCCATCTACTCCACAACTCGATAACCTAAAAACAACAACCACTGCACGCT
ACTGCGCCTATTATTCTTCTGCTTACACTACAGTACCTACCTACCTACCTTACCCGAGAG
CCTGAATCTCCCCCACTGGCGCTTACAAGCCGACTCCCTTCCGCCACGGCCGGCTTCCGT
ATAGATAGGTACTCGGCTCGAACCCTCGCACCGCAGGCACCTACGTATACAATCCGACGC
GCCGTGCTCCGACCCCCCAGTTCCCTGTTGCCGTACTCCAATGACCGACCTCCTCGTCCA
CGGGCCGCCAGGCATCCGTGTCAGCCCCGGCGGCCCCGATGGCACTGATTGTGGCACTCA
AAAGGCATCTCCCCAAACCTTGACTTCGGCACTCAAGAAGAGGAATAGCAAGGTCGAGAA
GCGCGTCACGTTCCAGCCCTTCTCGAAACTCATGCGCAGCGCCGGCAACTATGTTCTGTC
ATGGCGCGACGGCCTCACCGAGTCGGAGAGGGAAAACAAGCGGAGGATCGAGGAGAGGAT
GCGCTTCCTAGAGGACGTCATGCACAATGTTTGTACACCTGTTCTGGAGCCATGCTGTTC
CACGTCCCATCTCCGACAGTGCTGACCATTCTTCTGTGACATGCAGGCTACGAGTGCAGA
TGAATGGGAAACGGCTGCCAAGGAACTCGACCACCTCGAGGGCAATGACGCCTGGAAACT
CGATCCCTCGACTGGCGACTACCACCCCGATATTATCGAGGCCAAACTACGAGACCTGGA
TCATGCTCGCGAAAATGGCGACACAAGGGAAATGATGTATCTCGTCCGCACCGCCCTCTC
GCGTGACCTTGGGGGAATGGGCAACATTGACTTGTATCGCCATTCGTATGTTGGAACCAA
GAAACTGATCGAGGACTACGTTGACTCGGCCGTCAAGACGATCGGCGCCCTGATGGACCA
AAGCACCCAAACATTGCCTGCCGACATGGAGACCAAGGACCTGTTGGAGGGCATGTTGTT
CGCAAGACAGAGCTTTGGTAGGAGTGCCCTGCTTCTGAGTGGAGGAGCTACTTTTGGCAT
GTCCCATATTGGAGTCATCAAGTCCCTATTCGAAGCAAATCTTTTGCCTCGCATCATCTC
GGGCGCCTCTGCTGGTTCCATTGTGTGCTCGGTCTTGTGCACTAGGAAGGACGAGGAGGT
TCCCGATTTGATCCGAACCTTTCCTTATGGCGATCTCGACGTCTTCAAGGGGCCCAACGA
CGGCATTTCCGACAGTCTGCGCAGACTCCTTACCCAAGGGAGTTGGGCCGACATAACGAA
CCTTACCCGCGTCATGCGATCCATGCTTGGCGACCTAACGTTCCAGGAAGCCTACAACCG
GACACGAAGGATATGCAACATTTGCGTCTCGACCGCCTCTATTTACGAGCTCCCCCGGTT
GCTCAACTACATCACGGCTCCGAATGTCATGATCTGGTCTGCAGTGGCCGCTTCGTGCTC
CGTCCCGCTCGTTTTCCAGGCAGCCCCGTTGCTGGTCAAGGATCCTGCGACCGGCGCCCA
CGTTCCGTGGAACCCAACACCACAACGCTGGATCGATGGCTCTGTAGACAACGACCTACC
CATGACCCGTCTCGCCGAGATGTTCAATGTCAACCACTTTATTGTTTCCCAAGTCAACCC
CCACATCGTTCCCTTTCTCTCCAAAGATGACAGGTTATATCCTCGGAACCATCCCGGCCG
CCTTCGCCAACAAAAGGCTGCCGCCCAAGAAAACAACAGCGAGTGGCTCTATTACCTTAC
CACTCTTGCTAAAGACGAGGCTGTTCATCGTCTGCACTTTTTGACCGAGTTTGGCATCTT
TCCCGGTCTTCTGACGAAGCTTCGGTCTATCCTCAGCCAGCGATATTCTGGGGACATTAC
CATTCTGCCAGAACTTGAATTACAAGACCTTCCTCGCATCCTCAAGAACCCAACATCAGA
GTTCATGATGCGAAACTGTCTCATAGGAGAACGAGCAACCTGGCCAAAACTGAGCCGGAT
TCGAGACAGGCTAGCCATCGAGCTAGCCTTGGACCAGGCCGTCCATGCCCTGCGGGCCCG
CGTCGTCTTTGGTAAGAGCCAAGTCGACCTTAGTCGCTCTAGTGGTGCCACTTTCGACCC
AGCCATCCAGCCCACCCCTTGTTTTATGCGGCCTCCAACCTCTTCTGGGGAAGCCACGCC
TGGCGAGCATCAGCACCATCGTAGCCGGCATCATCACCGCAGAAGCTCTGCGAGCAGCGT
CCAAATCCTTGCCTCTCGGCACAGAAAGATGTACCAAAGCCATGACGACGACTATCTAAC
TGATGACCAATCCGAGGAGGACGAGCGTCTGGAGATGAGCTACCGCAGAGGTGCCCACAC
ACGCCCTGGGAGCATAACCCCGCACGCCCGAGCGCCCGTTACTCACACACTTACCAAGCC
GCGGTTGCAGAGGTCTGCTAAGAGCGCAAGCCACATGAGGGAAGGGAGACCTTGGTCCCA
GGGTCACGCGCATCCTCAACATGCTCATGGTCATAGCCATAGCCTCCATCAGGCATCGCA
TGCCTTGCAGCAACTCGTTCAGCACGGCTCGGGAGGAGACGAAGCACCCTTTGACTTTTC
CAGACCTCTGTCGCCGCCCACGAGTCATGCGGGGAATTGTTCGACTGTGGGGATTGACGA
GATGGCCGGGGAACAGAATGTGGCGCACTCGGATGCAGATGATGAGATTCAGAGTGATTC
TGCGTAGGCTGAAGGCTCGACATGGAAGCTTCAGTGGATGGCTGTTGTTGAGTTAATGAG
AAGCATGTTATGCAGTAACGATTCGTTCGGAAGACGACGTATCGGTATGGAAGGTGGGAG
TAATTGCGGAAGTCCACGAAAGAGCCATGACACGGAGATTGCATGAGGCTGAGTAACATT
GTAGAACTTTTACATTGGTAATAGTATCATTACTATTTTAGGATACCCGAGCACATCAAT
ATTGACAGCGAGGAAAAGAGCTATTGAAAATTACACTATTGCCACGCGCCCTGTGCTTAT
CATCCGCATCATTGTTCCCTATCACTATTTCCACAATTGAGAGCCTGGGGACCAGCACTC
ATAAAATCATGGGGATCTCAAGCGCTGATACCAACAGACTTAGCCTCATCCAAGCACCTC
TTCGCACTCTGAAGGAGACATACTTTTCGACTATCCTAAATTTCAAAATGAAACAATCGA
ATACCCAGGTACCAATCGGAAATACCTTCACATGAGTTGGAAATCCTTTACTTTACATCG
GGATCAGCATATTCTAGATGAGGCCAGTCTTTCACATGGCGCGAAAGATAAGACAGAGAT
ATCAAACATGCCTATGGGAGTTAATCCCGAGGTCTCGAGTTCAAGAAAGCAAGCCAATAC
TAGCCCGGCGTCCCTTTTAAAAAAAGAATAAAAAAAAGAGGAAAAGAAAAAAAAAGGAAA
AGAAAAAAGAAAGGAAAAAGAGAAGAAAAAAAGACTTCGACTTTTGAACTTTCGACTCTC
AGCGACTATTAACTTGGCGATCAGCGCCAGCGGTCCATTTGCAGCGTTTTTCTGTTAATC
ACGATGTAAATATTACCAGATTTGAGTTACGAGAAGGCACGGAATCACATCCGGCTTTCG
GACTTCCCCATACGGTCTTACTACCATCTGGGATACCATCCGAATATCCGTTGTTTGCAA
ACACACCATCAGCCGAAAATCCTCATTGCCTTCGTCGGCATTGTCGT
>RGTVM0046 Genomic segment corresponding to mRNA: XM_332097 Neurospora crassa strain OR74A.
TTATTGTTCTTGTTGTTGTTCGTGGAGACTGCCGTCGATGACGAGGCCTAGGGAGCTCAC
TCAGCGCTCAAACACAGAAAGAGGGAGAGACCGAGCCATGGGGGCCTGGGCTTGGCACAT
CGACCCCGCACTATCACGGGCTATGTAGTACACTAGAGCGGCTGAGCGGCAGGCACACGC
AATGCAGCTCGGCGAACTACCCGACACAACAAGCCGTTGCGACTCTACAATCAGTGGACG
ATAAGCTACCCCGGCCGGCATCTTCTTCGAGAATTGGGAATTTGACACTGGACAAACATC
TCGCCCTGTAAATCTGATACTCATTACCGCTTCTCTAAAAGCGTCGCAGAATCAAAGTCG
GATTCCCATTATTTTCGTCTCGCAAAGTTCATGGCAACGGTCTTGGAGTCGCTAGTCCCT
CTCAATCAAATACAGCTGACCTCAAACACTCGAAAGCCCGCGATAACGGGGTTGAGCTGA
CCTCGACCATGGCTCCTCCAACAACCCCGGATCTTCATAACCTAAATCGGAATAGAAGTA
CGGCAACCGGGAGAACGGCAATGCTACCTTGGGGTCCCAAGAAGTACCTAAAGACCGAGA
GTGGCTAACAAGACAGACCCTGTCCGATACAACACCACCTCGACCTGCAGATCCATCATC
TACACCCCAGACACTGGTTTTCGTGGCACAGCAGTTAATTCTTTCGGTACTACGATAAGA
CGTCCGCGGCTTATGCACATCTGATCTTACTCTCAGTTTGCTCAAAAGATTACTGGACGA
ATCGGTCAGTGTTGGAAAGACTATGACATACAGCAATCTCCAATGAGCATTTCACGTATC
TCTCTCTTCCCAGGCCAGGGACGGCGACATGAGAAGGTACCTAGTGATCATGTCTGGAGA
TAATATAAGCTGGCGATGCCTCCCACAGGACTCGACATGAGGACATCAGCAACTGCTCCA
TCACCAGTCTCTGCCCCCGAGTTGTGCTCACCAGGCAACAATGGGTTTCCTCACCGCTCT
TAGCCCCCGAGCCATTGTGGCCTCGGTCTTGTTACTGAGCTCCCTCGCCTACGATGTTGC
CGCTCGACCCAGCCCCGAACCCAAAGCCGACTGGGTACGAAAAGGCCCTGCTCGCAAGAA
GATGTCAAATCACATCAAACGTGCCATTGAGGGCCAGAGCCACACTCGACGGACCGAAGA
AGTCCCTTGCGCCGATGTCCTCGCAAAGCCCATCACTGCTCCCAAGCCCAACATCTGGGG
ACAGCTAACAGGCGAAGAGATTTCATCCGTGGTAGACTGGCTCTTTGCGCAAGAACAGTT
CAACCTGACTGTCACCGAGGAGGCTGGGCCTTGGGATAACACGATGTGAGTCCAAGGTGT
TCGACAGGAGCTCTTTGCAAATGCTTACTACCCATAGCCAACTTGTCGAGGCCATGTGGC
CAAACAAGACCGATGCCCTTGCCTTTATTGACGGCGATGCGCCGGCTCCTGCCAAGTACG
CCCACGTCCTGTTGAACAACCGCGCAACGGAGAACCCCTTCTATGCCGACATCCTCGTCG
GTCCTCTCCCTCTAGACAACACAACTGTATCGTGGGAACCCCTTGCTTTTCCCTACAACA
AGCCCAGCGGTGATGGAAAGGTCCGTAACCTCGATGCGGACGAAGACATTGTATACGAAG
AATGGATCTGGAAGATTAGCGCCTCTATTGCCGATATCACTCTCGACCTATGGAACGGCA
CGGCCTTGGGTCTGGAGAATGACACCCTCGACATCTGGGGCATCGACCCCTTGTGGCAGG
ATAATGGTAGGGTCATTCGTTGGGATGGCTTTTGGGCTCTTTCTGGCGATGTCTTTGATG
CCGAGACCCTGCTGCCCCTGGGTCTTTACTTTGTGTCCGACATTACCGGCCGTGACCCTA
GCAAGTGGTCGCTCGAAGGATGGCTCTATAACGGCACCTTTTATGCCACCACCGAAGAGT
TCCGTGAAGCGTACTGGAGCTCTTGCTTCACGAAGAACGGCCCTAATGTCCCCGGCGCCT
GGTCAGCCACTGATCATAACGGAGATGTTCCTCCTCTGGATTATAACCACCCCCCAACGA
TCGTTGCCCCGGCTGGCGCGAGATATGGCGTCGACCACGAGCAAAAGTACGTTGAGTGGA
TGGACTTCAGCTTCTACATCGGCTTCACCAGAGATACTGGCATGGCCTTGTACGATATTC
GCTACAAGGGTCAAAGGATTCTGTACGAGCTTGGTTTGCAGGAGGCATTGGCTCACTATG
CCGGTAATGACCCGTTGAACTCTGGCATTGCCTATCTTGACACCTTTTACGGCTTTGGTC
CCTACGCCTTCGAGCTCGTCCAGGGCTACGACTGCCCCACGCACGCCACCTACCTGAACT
CCTCCTTCTATGTCTCGGAGACCACCCACACGCACATCAACAGTATCTGCTTGTTTGAGT
TTATCTCTGACTTCCCGATCCAGCGCCACACCACCAATCGTTACACATCGGTCACCAAAA
ACACTTACTTCGTGGTTCGTTTTGTCTCTACCGTTGGCAACTACGATTACTCTTTCAGCT
ACTCGTTCTTCCTTGACGGCACCATCTCTGTCGAGGTCCGCGCCTCGGGTTACATTCAGT
CCGCCTACTTCGCCGGAAACGAAGAGTATGGCTTCAGGATCCATGACAACCTTTCCGGCA
GCATGCACGACCACGTGCTTAACTTCAAGGCTGATTTTGACATCCTCGGTACAAACAACT
CTGTGGAGCTGGTAACTATGGCGCCCACTACCGTTACATACCCCTGGTCCAAGGGTAAGG
CCAGGAATACCATGCACTTGGAGAGGTCGTTTGTCGAAAGCGAGGACGAAGGCCGGTTCA
ACTGGGCTGCCAACCAAGCCACACAAGTCATCGTTGTCAATGAGGACGTTAGGAACAAGC
ACGGCGAGTTCCGGGGTTACCGTGTTCTCCCATCTACTGGGACTGTCCACTTGACCGTGC
TCAACTCTACCAACCTCGCCAACGCTGGCCGCTGGGCTGAGTACGACATCCAGATTACCA
AGTACAAAGACACAGAGCCGAAGGCGGCGCATCCTTATAACAGCCAGGACGTGCACGACC
CACCCATTGACTTTTCCAAGTTCTTTGATGGCGACAGCCTCCGGAAAGAGGATCTCGTCC
TGTGGCTCAACCTGGGTATGCACCACCTCCCCCACACGGGCGATCTACCCAACACGGTCA
TGACGACGGCGCACGCTGGCGTGCACTTCATGCCTAGCAACTACTTTGAGGGAGACGAGA
GTCGCAAGACGGTCAACCAGGTCCGCATCAATTACTCGGATGGCAAGACCAGCGAGGTCC
AGACATTTGGACAAAAGACCAAGGCCGAGGATTACAATGGAACCTGCAAGCTGGTGTTCG
AGCCTGTGAAGGCGGATCTGTGGGGTTACACCGGTGATATTGTGGTGAGGAAGTTCCCCT
ATGATCCTAACAACCCATGGTTTCAAACCGGCTCCATCGTTTGAATCAGCAGGGCTAGTG
TAGCATATGCTGCTTTTGTGACGAGATAATGAGATATGTCATGAAGGTTTTGGATAATGA
TAGTCAAAGATAGTAAAGCTTGCAATTGCTCGTTATGTTGCGCATTGTGAACCTGTTTCT
TGTCCTGCTTTCGAAGGAGCTATCCTGCTTTGGTGAGTTCGAAACTCTTGCAGATGCTCG
ACCTATATCAAGACACATGGTTGATCCAAGCTGCCTGGTGTCTCGATGAAGACTTGGGTG
TTCGAACCAAGTGCCTTAACATTCGGTCGATCACACTTCGTCTGGTCCGTTTCACCTCGA
GTTTCATCTTGGGTATCTCGGGCCAACATTTGATCATCAAACCGGTCCCGCAATTAGGCT
TCATGTGCCTAATTACGACGATGATCAACACAGTTGGTTGTGAGCGCAACGTTCGGTACC
TCTAAGGGGTGGGTAGTTCAGAGGTAACCCCTACTATACGTTGTTGTATAGACTGCAGAC
CTACTCCCAACACAGGCCCTGTAGGTCTTTTGACCGGGTGGAATCTCGAATCTTGCTTTG
ACATAACTCACTAGACGCAGCCATTTCCTAACCTAACCAGCGCAACAACGAAAGTTTTCA
TGCCTGTGCAGACGGTGATTCAGACTAGAGGGGCTGCAACACTCACCACGACTTTGCGTA
GATACCTATCTTCGCGCGGATGGATGAGTTGAGCTCACAACAAGGAAGCTGGAGGAGGAA
TAAAGTGAAAGTCGTATCCCATCGTTGGAACAGCCTAAACCTGAAGCGCATCGTTGCATA
GTAGAGAGCAGCCAGTTCATACACGATATAATCCTACATCTGGAGAGAATGGTTCAATTT
CAATGTCCAGGCAAAAACCGAAGCTATCTCTGGATGAGATTCAGGGTGGGGGTACCAGGA
TACCATGTCCAAGTGCACGCTCCAACTGCCCCTTTCGTCAATACGGTCAATTTTAATTGG
ATACAATACTTATCAGCATGACAG
>RGTVM0047 Genomic segment corresponding to mRNA: XM_332096 Neurospora crassa strain OR74A.
TAGCAGACACAGAAAGCCATGAAAACAGAGAAGAATGAGATAGCATTGGATGGAAGATGA
CAGTGAGGTGAATTGGTTTTTTTGGTATTCAAGAGTCGCCCAGAAAATCAAGCCCGCGAG
CCATCAAGTTCAGCCTAAAAACCTTGTCAAATGATGCCAAAAAAGCATCTCTTCCTGAAT
TCCTCCGGGTTGGCTGTTGAGAAGATTGGAGGCCGGCAAACAGGGTCCTAGAGATGCAGG
AGCGGAAATAAATGGGCGAAAGGTCTGGTATTCCTCATCAGCATCATGGAAGGTTAACAG
CGGTCGTGTAGGACAGAACCTGATGGTCCAGGGAACTCGAGAGCCCCAATGACCTGTTCA
TAACCTGCATGTACTGCATATTTCTGAGCAAAATGAAAGAAATCCTGTCATGCCTGCCAG
ACTACTGGATACGACTGCACATGTTGACCTAGGCGGGCACCAAACCTGGGGCTTGTGTTA
TTGACTGGCAGAACACACACCCATTGGATCTTTCTGATGTCTTAATTCCTCCTTGGGCAG
GAAACCAGCCCCAGAAGCTGCTGGTCATCATTCGCCAATGTCCATCAAAGCAAGAAGAAG
AATTCGCTGACACCAATCAGCAGCCGGTGTAACGTTGACGAAGACCCTTGCCATGGCCGT
GTCCAAACATGTCCTCTCAAGGCCAGCGCCGTCCCAGAGGCCTCCGCTGTCTGGCCGTCA
GCAAGCCCGGGAGACACTTGACCTCACCCACTTGTCCGTTTTAACTGGATTTTGGCTTAT
CGTGCTCTTTGTAATTCTTGCACGCCATATTTGGGTCACATCCTTCGAGATACCACCAAC
ATCCCCTCCGACGCCGACCATGACGCTGCTGAAAAACTGGGAAACCATTAGCAGCGACGA
CAAGGGCCAAAGTTCTGAATACTCAAAGACCGATATATATATGGGCAGTAGTGACGTAGG
CCTCAGCCAAGCCTACCAAGGAGCAGAACATCACGACAACATGTTCCCCCATCTCCCCAA
CCAGCCGCCTCGGCTGATTATTATCGGTGCTACCTGGGGTGGCGTCAGTGTCACAGACGA
CATTCGGGCCATGGTGGCATCCGACGACAGAGTCACCTTGGACATGTACAATCTCTACAA
CGTGTTGACGCCCGATCCAGCTTACGGTGCCGTCAAAACATTGACAGTGCTCTACCAACG
CGAGGGTTTGAACAACAACGGAGAAATGCATCTACTCAACATTCCCGAGCACACCGCCGT
CGTCAGTATCTGGGCCGACAAGCACGCCCTAGCCGAGCAAGAAGCCGTAGACAGAACATC
GGATTTTGTGCAGACCATCCACCGGCCGTGGCGGACGGGACTTCCCTACAACGGCTCAGT
GGAGATCTTGGCGGCGTTGTACGGGCCGGAACGCATCGAGACGCCGTGGGTGTTGCAGGA
ACTTGCCAAGTTCTTCGAAGGAAGAAGGGGACAGATCCGCATGACGAACGCGTTTTGGAA
GAAGGACACTTGGCCGGGTGTTAGGAAGTCGTGGACGGTGTACTTTCGGTTTACCGACTC
GAAGCGGATTCAAGTCGTTACAGGCATGGAGGACGGCGCGCTGGAGGTGCCGTGGGGTAG
GTTCTAATGGGCGAAGAATCGTCACTCAAATAGAATCATGACCAGACAATATTTACTTCC
TATTCCTAGACTCACGACGGTCAGCATGGCTTGAATACAGAGGAGAGAGTTGTGTCTTGG
TGGTTGGGCTCCGAGCTGGAAACATAAGGGTTAGGGTTTTGGCATGTCACTTACACAATA
CGCCAAGATAGGTACATCGTCTGGGGTCTGAGCCGGGGCTGGCCACTGGCCGCAGGAAAC
GGGCAGGACGATAGAACGAACTCGATGGGAGCAAGGTAGTTGGAAAATGAATTTCTCTGG
ATTACATCACAGCACTTGATAAACGCTTGATATCCGTATGTATTGAACACAACAATCAGG
CAAAGCTTGACCTGATTGGGAGAAGTGATCCACTAACCTCCATGCCGGTGTTGGTGGCTG
ATGAAGAGATAGGCAGCAGGTGAAGGGATCCCCATCCCAACAAACCTGTTGGTCGCCGAG
GTACATGAAATAGTTTCTACCTGTTCAGGTAGGTAGTGTAGAGTTGGGTGGAATGTGGGC
TGTGAAAGGAAAGGAAAGATCTGTCGCCCACCGAACCGTTATCGGCAAAGAAAAGCGTGG
TGAGCAGAGCAGCAGTCAGGGCAGAGATAAGGATCACTGAAGTTGGCGTTTTGGGACGGG
ATTGGAGGCAGACCTTGGCAATGCCGCAGCATCCTCCTCTGGGCATATGGGAATGACCTT
GATCTGGAGGTTAAACATGGAATCGTTAGGACGTTCATATTGTGCTCGGGCATCGTGAGT
GACTGGAGGATCGAGTAGATGATTGTTTTTGTTTTTGTCGTTATTGTTCTTGTTGTTGTT
CGTGGAGACTGCCGTCGATGACGAGGCCTAGGGAGCTCACTCAGCGCTCAAACACAGAAA
GAGGGAGAGACCGAGCCATGGGGGCCTGGGCTTGGCACATCGACCCCGCACTATCACGGG
CTATGTAGTACACTAGAGCGGCTGAGCGGCAGGCACACGCAATGCAGCTCGGCGAACTAC
CCGACACAACAAGCCGTTGCGACTCTACAATCAGTGGACGATAAGCTACCCCGGCCGGCA
TCTTCTTCGAGAATTGGGAATTTGACACTGGACAAACATCTCGCCCTGTAAATCTGATAC
TCATTACCGCTTCTCTAAAAGCGTCGCAGAATCAAAGTCGGATTCCCATTATTTTCGTCT
CGCAAAGTTCATGGCAACGGTCTTGGAGTCGCTAGTCCCTCTCAATCAAATACAGCTGAC
CTCAAACACTCGAAAGCCCGCGATAACGGGGTTGAGCTGACCTCGACCATGGCTCCTCCA
ACAACCCCGGATCTTCATAACCTAAATCGGAATAGAAGTACGGCAACCGGGAGAACGGCA
ATGCTACCTTGGGGTCCCAAGAAGTACCTAAAGACCGAGAGTGGCTAACAAGACAGACCC
TGT
>RGTVM0048 Genomic segment corresponding to mRNA: XM_332095 Neurospora crassa strain OR74A.
GATCCTAGATCTTGTCGCCGTCGAGCTAAGTCTGGACCACGAACATGACTACGAACATGA
CTACGAGCATGAACTCGAAGACAGCTTCGCCAATCGCCTCGAACGCAATACAAATCTCAC
GATTCACTTGAAGGCGATCGGCAAAGGGATATGTCGTTGATTCTTTGACACCTCAAAGAC
AAAGCAAAAGAGGGCAGGAACAATGGTCCTGTTCCTCTTTGACTTCACCTCGGCCACTCA
GCCACTTATGTCCCCATAATGTGAACTAGTTTTCGAACAAAGAATACTGGCAGAACATAC
TAGAAGAATCACAAGAACAGCGACATTGTGTTTTGAACAGATTGAACCACCCGCCGTTTT
TGCCTCGAGCCAGTACTCAGGTATAAAGCCCCCGTTGTGAACCGTCATGTAATGTCTTCC
CGTCTCAACATCCAAGTCACACTCATCATAATCAAAGCATCAGAAACGTAGGGTTTGGGG
GTGAGTAACGAGAAGTGCGTGCCAAACACTCATTTCCAAATATCAAGATCCAGCTCCTGT
CAGGTACAGGCAAAGCAGGCAAGTAAGCAGCCGTTCACTCTCTCAGGCACGCTTTCATCG
TTACTACCCGAACGACCTTAAAGCCCAAAATTCCTTGATCCTACTCAAATCAGTCACCAT
GATGTTCCGTTCGCTATTTTCTTTACGTTCTCCTTCCCGCTCTCCTTCCCCTGTTTCTAC
CTCCTCTACAACCTCAACCTCAGACTTCAGCTCCAGGCCCTCATCACCCTTCTCTGTTTC
TAACTCTCCCTCGAAACCTTTACTCCCTCCCCCCGACGCCGACCTTGATTTCTCTGCTCC
CGATTCCTTCGCGGTCTCTCTTCCCGGCGGTCATCTGCCCGTTCCTACCTCTAGCCATGC
TGTCTCCACAGCCGAAACCATGCTTCTACCCAAAAACAAAATCAGCTCCCACCGTCTCCA
CCAACTCACTATCCTCATCACAGTTCTCAACCTAACCAAAATGTCCCTCCAGGGAGAACA
GGATACGATGCTCAGTATTCTCCAGGCAGCGACCACATCCACGGCCGCAAAATTGCGTAC
CCCCTCACCAGACTCGAAGGACATCGATCTCCTAGCTTTGGCTGCCAACGCCTGTAGAGT
GAGGAGGTATCAAGGTGAGGAGTCGACGAGTTCAGTTGCGGTGGGTCCTTGGCAGGGGGT
GGTGGACGAGGTGGGAATAGCGATAAGGAGGTTGGAAGCGGAGGTGGAGGGACTGGAGAG
AGAGAGGAGGATTTTAGAGGAGTGTTGGTAGGTACTTCATCGAGTGAAGTAGGTAATAAG
TGAGTTCAGGGAAGGCGGTGGTAATGTTGATAGTAACGGGGAGTTAGAGATGGAGAAGAG
GTAGACAAGTGGTCAGCATTACCATAGCGTGGTAATTCTGCATAAGATACGGTATAGACA
TTGAAGAATAGACTGGATTTCTTTTCCATTTTTTTCTTCTCTTTTTGTGACAGTAAAGGC
AAACAATGAATTCAGTAAATGCAAAGAAAATGACCTGCCAGAAGGTGTGCCCGGTTCACA
TTTACGAAGGGCACATTGCTGTAGCCGGGCAATTCGTCCCCGAGACCGCGGGGTTTCGCG
ATCTAGGGGTCTCCCCATCGCAACCGCTTTGGGCGAAGCGGCAGAAACCGGCGGCGAGAT
GGATCTGAGGGCTGATGATTTGCATAAAAGTCGGGGGTATACTAACCTCTAATGCGACCG
CCGCATGTGCTCTGGGCTGGACAGACCGAGGTATTCCTCCACACCAGACTTTTCAGGCCG
CTTATAACCGGTCCCAGGCTAGGCTAGTAAGACTAGAACTACACGACCGTTGTCGCTGTC
GTCGCGGTTCATCCGGTGTTCTAGCACCACTTCCAACCAAACCACCAAGTCCATCTGTCA
CGTCAACATCGCCAGTTAACATGGGCTCCCCTCTTGCCCTCTGGACTCACCTTGTCCAAA
GCTACTCTCCGTACCATATCAAATTCTGGGGCACTCTCCTAACCCGACTCCTCTTCTTCT
GGATCCCCGCGGTATTATACACCTTCCTCGACAGGACGAAGAGCACGGGAGGGGGGAGGG
GGTGCGGGGAGAGTTGTGGAGAAGAAGCTGGAAAGAAGGGATTCGGGGGTGATGTTGAAG
TAGAGTTGAGATGAGGCTCCGACCGTCATTTTGAAGGACCGAATTCTTATTTCACAGTGC
CTGGTTCAAGTGCATGCCCGTGAAGTACACTACAGTACTGCGTGTGCAAGCTGCAGTGCA
TGTCAAAAGATGATGATGACACTGCCTGAAAAGTGGGTTTTAGAGAGGACGGTTGCTCCA
CTATCTGCGCTTTGTTCGAACGGAGGGCTAACGACGATGTGCACGACGTTTGGGTGTCAC
AGTCTTGGTTGAATGCTCTGCCGCAGATCCAAGCAAAAAAATAGATGGTGTCAACAAAGA
TTAATGTGGTTGTACTATGGTGATGGTGGTATAAGGGAAGGGGGAAAAAAAAGGGCAAAA
AGAAAAGATAACTCGATCCACCCAGGGGTCGAACCTGGAACCTCCTGATTCGTAGTCAGA
CGCTCTGCCATTGAGCCAGCGGACCTTGTTGAAGAAATTTCTAAAACTCACATCCTATAG
CTCCATTCTGAACTCTTCCCCGTCGCAATGTCCCAACCATCACTCCCG
>RGTVM0049 Genomic segment corresponding to mRNA: XM_332094 Neurospora crassa strain OR74A.
AACGGGGGCTTTATACCTGAGTACTGGCTCGAGGCAAAAACGGCGGGTGGTTCAATCTGT
TCAAAACACAATGTCGCTGTTCTTGTGATTCTTCTAGTATGTTCTGCCAGTATTCTTTGT
TCGAAAACTAGTTCACATTATGGGGACATAAGTGGCTGAGTGGCCGAGGTGAAGTCAAAG
AGGAACAGGACCATTGTTCCTGCCCTCTTTTGCTTTGTCTTTGAGGTGTCAAAGAATCAA
CGACATATCCCTTTGCCGATCGCCTTCAAGTGAATCGTGAGATTTGTATTGCGTTCGAGG
CGATTGGCGAAGCTGTCTTCGAGTTCATGCTCGTAGTCATGTTCGTAGTCATGTTCGTGG
TCCAGACTTAGCTCGACGGCGACAAGATCTAGGATCTTGGTGGAGAGATGGACGATGTTG
AGCATCGCTGCCGATGCAATATGAATCTGTTCCATCAAATTCCAAAGAGACGCCGAATTA
ATCCGGCCCAAGTCTAGCTGCAAGATCCGAAGCCATTTGACTCATCAACTGATGTTAATT
GATTATCCAGACGCGGTGTTGACCCTCGCTTCCTTGCACATCAACGGCACTCTTACCTAC
CAAGAACATCGAGACCCCGCATGCTCAGGGATCAATAAGCCAAACAGATACTAACCGAAA
AGGGTATCAAGCTTTCTCCCTCGGACCGTAAGAGCTCACCATCCATTCATCTGGAGAATA
TTGCGATCGAACGGAAAGACGTGAAGCATGACAACGCAGTCATAGAAACGGAAAGTGCTC
TATGTTGGATGTCAGTGGTTGCTTGCTTCCAATTCACGGCAGCTATGGTAGGTCCGTCGT
TCTGCCGCTCTTCTCCCTTACAGGAAGTCGGAGCTCCCCATCCCCGTCCCGTGCTTCTCC
ATGTCGTCATCGTTTTTTGTGACTCGCATCAAACAAACCGAAACACCATCATACTAACCA
AAGTCAACCAATTTCAACCATTTTCAACCCGATTGTCACAATGGCTCTCAGAACCATCCT
CGTCACCGGCGCGACCGGCCAACAGGGCGGCGCCGTAGTCCGCGCCCTCCTCAACCACCG
CAGCTTCGACTCCTCCTCCCTCAAGGTCCTCGCCCTTACCCGCAACGCCTCAAGTCCCTC
GGCCCAGCGCCTGGTCGACTCCAGCAAGGGCATCGTCCAGCTGATCCAGGGCGATTCGAC
CAACCCCAAGCCCATCTTCGACGCCCAGCCCAAGGGCTCCATCGACTCCCTCTTCGTTGT
CACGACGATGGGCAAGCATCCCGAGGAGCAGCAGGCGATCCCGCTCATCGACACGGCCGT
CGAGCATGGCGTCAAACAGGTCATATTCTCATCAGTTGACCGCGGCGGCGACATAAAGAG
CTGGGACAACCCGTGCCCGGAGATCCCTCACTTCGTGGCCAAGCACAATATCGAGCTGCA
CATTCGCAACAAGGCCGAGAAGGACCCGTCCCAATTCTCTTGGACCATCCTACGCCCCGT
CGCCTTCATGGACAACTTCAACCCCGGCATCTTCTGCAAGCTTTTTTCGGCCATGTGGCG
CTCCGCTCTTAAGCCCACCACCAAGCTACAACTCACGGGCGTCCGCGATATTGGCCGGTT
CGCCGCCGAAGCCTTTTACAACTCGACCGAGTACGATGGAAAGGCCGTGGGCATCGCGGG
CGACGAGCTGACTCTGGACGAGGCGCGCGAGAAGTTCAAAAAGGTTACTGGCAAGGAGTT
GCCCGAGACGTTCACCTTCCTCGGTACCCTAATGCTCTGGATGGTCAAGGAAATGGGCGC
CATGTTTGCCTTTTTTGAGAACCAGGGGTATGGAGTGGATATAGAGGCCACCAAGAAGAT
TGTCCCGACAGAGGACTTTGAGACGTGGCTGAAGGAGAGCAGCAAGTGGAGGTAGGACAC
CGATATCGAGCGGAGGCATACGATACCCTTTTTCTATCCGGTTTGTTTCCTATTGTCCGG
ATTTGCTTGTTGAATAAGTCTGCGCATCCAAATAATTATCACTGATTGAGTGCATGATGG
ACAAAGGTTGGGTCAAACTGTTGTGGAATTGTGCCGAGTGTCTGCTAGTGATGTCAGCCC
TACCGCTTGGTTTCAAGGCCTTACTAGGCTTCGCTAGTCCGGATCGTAGCGCAGGTTGAG
TAAAACCACTTTCAGTGACAATGAAGCGGTACGCTATGTACCTAAGTTTGAGCAAACGGG
ACACGAAGGTTCTCAAGGGTATCATCAAAGTGGTAGTGTCGCCGAACACTAGCAGGTGCA
CCCCATATCTCAGGAACAGCCTCTCGCATAGCCTGTTCAGATTACACGATGATTCATTCT
GATGGGATATGGTGTTAAATTGTCGGAATGTCAGCATAGGAGCGGGCGTGGTGCGGGGAA
TCAAATGATCGCCCGTCGTACACGGAGACCGAGAAGGATCATCATAGTATATATTGTTGC
CTGCTGGCCCTTGTCCCTGCCAAACAGAGTACACGTGTACTTACGTACCCAACGAATGCT
ATATAAACCACTTGAAGCCCATTCAAGTTTACCAAAAGGGAGTCAGCACATGTTGAACTC
AAGCTCCGGACTAGACTAACTGAAAAATATATTAATCGAGAGGACAAAAAGACGACGAAA
AAACCGTTGCGAATCCGCGCCTACCTACCTGGCAAGTAAATCTCAACCATGGCCTCCGCC
AAATCCATCCTCGACCAAATCCTCCACCGCTACACCTTGCACCGGGACTCGCCTACTTCC
TCCACAAAGGACAAACTCCACGGCGCCGCCTTCCTCGTCGTTGACAAATCCGGCCCCATC
TACGCCGGCGCAGCCGGCCACACCTCCCTCCCCATCAATGCCTCGACCCCGGCCTTCTCA
ACCGACTCCTTCCTCTGGGTCGCCTCCCTCACCAA
>RGTVM0050 Genomic segment corresponding to mRNA: XM_332092 Neurospora crassa strain OR74A.
CTTCCTCGATTTCAGTTCTTTTATAAAGCCCAGCTCATCATGGGCTTTGGACCTTGAAGC
GGACACCCATGACAGCAACAGGTTGTGCTCATATACCAACGGACAAGTCAGTGTGACTCT
CGACGTTTGTCTGCAAGTTACTGTTATGTAGGTGTTGTTTTGTCTGCCTTGGTAGGTACC
ACTGGTCTTGATGTACCATTCAAGTCGACGAGGGGATGCTAAAGTACATAGTAACCCCGC
CAAGAGCACAGGCCACTTGCAGGGCGCAGGGGGAGCTCCCCGCTTTTTCTTTTTTTTGGC
ACGTTTGGATAATCCGTCTGTGTTCGATTCCATTCAATCCGACTGTGTGGAATCAAGGTA
CATGTCACCTCCGCAACCTAGCGTGAATTGATTGCTTCATTGAAGGTGGTTATGAGCTCT
CGTTGTCGTTCTCATAACGATGACTTGTACGGATATGGTTCCAGCGCGCGAAGTGATTGT
TTGATGCCAAGCCTAGCCTGAGTCTGACTGTCCCGCAGTTGTAAGGCCCCACACAATCAT
GATCGAATTGGCATCGAACACAGTCGAATAATTCGGGTCGCGTCTTCCCGTCACGTCGTT
CGACAAACCGAACATGACAGTTCAACACGGCTCGCTTCGTTTAGCTAGAAAAGGCCGTTG
TTAAACGGTGATAGGGACCACAAAGATCCAAAAACAAACGGCCAGAAATTCCTAAAGATT
CTTCCCCAGAAGAATTGCTTGGACATCAAGTTTGAAGAGATAACCGACAGTTGGATACGT
CATAATAGTAGGTATAGCCAGCACGAAGGTGTAATGTCAGGTATTGGCCATAGCGTGTCT
GTTTTACTTTTACACTGTACGAGCATTCGATTGGTGCCGAAGCTACCTACTTCTTGCACC
GACTTGAGTGACACCAGACAACCCATCCCAACAGAAACGAATTCATCTGAAGTCGACACA
CGCAAACACGCCCACCACCAGAGTAGCTCTTCACTGAGCCATGGAATCGACCGAGAATCG
CGTGGGCCGCGGTACATGGGCTCGTTACAAGCTTGCCCAGGCCCAATTCACCAGCTGGGT
CAAGCAAACCGCCGACAAGGTCGTGTCCCGAAAACCGAATGGCGCCGCTCCAGAAGTTCA
GACCGAAGTCGTCGAGACAGCTCCGGCGCCTGGAAAGGAGTCGCGACGGCAGAAAAAAGC
TCGAGCCAAAGCCACAGTCACTCCTCTCGCCGACCCCCGCCTCGAGACCAACATCGAAAG
CGCCAAATCCGTCCATTGGACTGAACTCGAGGTTCTCGCTCTCAAGATCGCCCAAAACGC
TGAGCCCGAGCAGATCCCCGATGCCGCCGTCAACATCCTCCGCGATGTCGTCAACCTGCG
CAAGAAAAGCTTCAAGTTCTTTAGTGGCGCCGCCGCCAAGCGACCCGCCGACCGAAAGCT
CCAGGAAAGCAACCAGACCCACGCCCACATCATCAACGTCCTCGAACGAATCCTCGCCAA
GTTCGAAGCCCTGACCTCGGCTCGCCGCAAGGTCACCAAAAACGAGAAGCCTGACGAGAA
AAACCCAATGGGCCTGTCCGATCTTATCAACATGTTTACTCATCTCGAAGTCCAGACGTC
CCCCGACGCAGCCGAAGATGACAACGAAGGCGATTCACCGTCCGAAGACGACCGAAAATC
CACAAGGTCCAAAAAATCACACAAGAGCAAAAAGAAGAAGCCCCGTAAAGAACGCCACAA
CGAGACAAAGGTATCCCCGCGCCCCTCCACGACAGACAATAATGACGATACTTCGTGGCT
GGACACGTTCGATTGGGGCCTGCCCTCGGCAGATGAGGACGACGAGGACGACGAGTTCGA
CTTCTACATGATGGTTTACTGCTTCTTCGAAGACTTCAACACCATCCGAAACTACGTCCA
GGAACGATGGTGTGACTACTGGTATGACCGGTCCGTCCATCTCAACACCTTGGCCGTCAT
TACCAACGCCGCCTTCGAGCTATTCCACATGCTGGAGTGGGACCTGATGAAGGCGCTCAA
GTTCCATCCCGAGCTTACCCAGTACACCTTCATGATGGATATGCTCTTCATCCAAATTGG
CATTGAGCACATTGATTACGACTCGTACGATGGTCTGAGCCAGGAGGAACACGACGAGCG
TCTCTGGAGAGACGAGGCAGATTGGTTAGGGTTCTTGTCCTACTGTACCATATACCGAAC
CCTGAAGAACGTGCCTCCTGGCAAGGTTCCCATGCTGCCACCTTCAGCCCGGAAAAGGGT
TGTTTATGGCGCACATAACATGAAGACCTGGCAGGATTTCGAAAACACAATCAGCTTCCA
AATGATCACAGAGGGTTCTTTGTTAAAGGCCCTCAAGAAAAATGGGCAGGTCCCCCCCAA
ACTCCCAGCCGAACCACTACTGCTGCTAGACTGGCAGGAAGCGCTCAAGAGGCATGCTAT
AACGTCTTCCCTCATCTTCTCCTTTCACCTGTGGGTTGATATCCGCCATATCATGGAGGA
GGAAGTCATCAATCCCTTTAACGAAATGCAAAAGACGGGCCAGAGAGTGGTGGATGCGCT
TCGCCTCCACGATCCCAACAGTGTAAGCAAAGATAAGGCATTCAAGTGGGAGTACAGGGA
GCGTATCCAGGACACCACCGAGTTCCTGCTCGAGGACTTTACCTACGAAGACAAGCTGCT
CCGTTTCCGACAAATAGGGATTGCGGAAGACCCAGAGGAGTTCTTCCTCCTCAAGAATGA
ACCAGTCTGGGCCGGCCTCCTGGACTTCCGCGCAAGGCTTGTGCATAGCGAAATGGGCCA
TCAGTTTGCCGCCTTCACCTACGTTCTCGAGGCTGCGGCCTACTTATACCATGCGGCGCG
TGCTGCCGATCCAACCTTGGCTGTGTGGGACAACATGTTCAAGCTTAACGAAACCTACCT
CGATGACAGCATATTCAAGAGCGGCTTCCTTGGAGTGAAGGACCCTGTCGCTATTATCCA
CAACTACCAACTGGCGATCAAGCCCCCGGTAGGCTGGGACGGCCCTCCCGATCTTGCAAG
CAGGTCTGGTTTTGCCCAGTCTGTCAAGATTCGAAGAACTCTGTATTATCGCTATGGTTT
TGCCGAAGAAGACTCTTACAACGAGATTGCCTACATGGAGCATCTGGCCATGCATCGACT
CCAGCTCGAACGATACCGAGGAACTCCACGTACCCTCGTTGGTTCTACTCGGGAGTCGAA
TGGGTTATTGGACGGAGAAGACGTTAACGGCACGACGACAGGCGCCTATTCAGTTGCGCC
ACCCAAATTGGACGAGAAGAGCGAGGAGTATCTGCGTCGCAAAGCGGTTCTGTCGAAGCT
GTCGCCTATCGAGATGCTGCAGCTGGTCGATGACTCTGTCCAGACGCTTTTGGAAGGTCT
CCTCCAGCTTGACTATTTGCAACTGTTTGACGAGGCGACATTGTTCTTGGAAGAAGTCAT
GGATGCCTTTGGGCCCGAAATGCAACAACGGGTTAACTACAAGGGAGGTGAAGGTCATCC
GCCCGCGAGGCTGGATAAACTGCCCACTTATTTGGGCGAAGATTTGAAGGCTGTTGCAGA
GGCTGGCAACGGCAAAGAGTCTGAGATAATCAGCAAGCTTGTCGACGGTTGCAGGGAGTT
TCTGACGCAAATGGAATCGGCTACTAGTAGCGATACTAGTGCAGCTACTGAAGAAGTTTG
TAGGCAATAGACTAACAGTGGATTTCCTGAAGGACTGCTTAAGGGGTTGAATCAGAGATC
TACTACTTCTTGTCATCCATAGACGGAATACCAGGTTCCAGCCAGCCTGAGGGAACTAGA
GGCAGTTTTTTATGCGGTTATAAAAGGTTTTTATTCTGGATAAAACATTTTTTAATGTTG
GCATACCTTCATCATCATCAACAATACTTTGTAATACATCTTCTTGCTAATACAACTGAT
CTCCTTTGAAGATTATAACTAAGCCTATCGTCTAGGTATTTCAGCATCATGCGAGTGTTT
GGGGCCAAAGTTCTTTTGCCCTTGAAAAAAGGGTGTCACATTTTTCCTTGAACCCTATTT
GGAGACATTTCCAACTATTGACTCTCAAGCGCCTGATTTTATCCCCAGGAACCCAGGGTT
CCCTGTGGATGTAACTTATAGCCAGAAGACGGCCAATTTCTGGATAGCATGACAACTAGA
CAACAGCAGCCGTCGCCTTCTTCCACTCGGGGACCAGCTCCCCATAAACGGCCCGCTCGA
GGTCATTGTACAGCTGGATGACCACCGGGTCGGCAAAGGGAAACTGTTCAACTAGGAGGC
ATGCACCAATGCCCGTTTCGCGATCAATCCACTGCATATCAAAACGTTAGCCGTCAGTCC
ATGATAGTATCAGAGTGGGACAAACTTACCCAATGCGAATTGCAGTATCCATGCCACATC
ATACTTCCCTTCCTCCTCTTGCCCTCCACATCCTCCATATTCAGCAGTCCGCCCAAGCCA
TGATCGACCGCGTCGAACCCTTCCGGAAACTCAGGCATGATGCCCGCATGGAACGCCCTC
CCCATCTCCTTGATCATTTCCAGGCCCTTCTCGTTCAACTGCGGACTAAACATCTGATCA
ACCGTCTCCTTCGTGAGCCCCAGCTCCCCCTCCCTCTCCCCCTTCTCCTCCTCCTCTGAG
CCCGAAGCAGCCCTCAACACCGCCGCCAAAACCTTCCCATACTCCTCCGC
>RGTVM0051 Genomic segment corresponding to mRNA: XM_332091 Neurospora crassa strain OR74A.
ATGGCCAATACCTGACATTACACCTTCGTGCTGGCTATACCTACTATTATGACGTATCCA
ACTGTCGGTTATCTCTTCAAACTTGATGTCCAAGCAATTCTTCTGGGGAAGAATCTTTAG
GAATTTCTGGCCGTTTGTTTTTGGATCTTTGTGGTCCCTATCACCGTTTAACAACGGCCT
TTTCTAGCTAAACGAAGCGAGCCGTGTTGAACTGTCATGTTCGGTTTGTCGAACGACGTG
ACGGGAAGACGCGACCCGAATTATTCGACTGTGTTCGATGCCAATTCGATCATGATTGTG
TGGGGCCTTACAACTGCGGGACAGTCAGACTCAGGCTAGGCTTGGCATCAAACAATCACT
TCGCGCGCTGGAACCATATCCGTACAAGTCATCGTTATGAGAACGACAACGAGAGCTCAT
AACCACCTTCAATGAAGCAATCAATTCACGCTAGGTTGCGGAGGTGACATGTACCTTGAT
TCCACACAGTCGGATTGAATGGAATCGAACACAGACGGATTATCCAAACGTGCCAAAAAA
AAGAAAAAGCGGGGAGCTCCCCCTGCGCCCTGCAAGTGGCCTGTGCTCTTGGCGGGGTTA
CTATGTACTTTAGCATCCCCTCGTCGACTTGAATGGTACATCAAGACCAGTGGTACCTAC
CAAGGCAGACAAAACAACACCTACATAACAGTAACTTGCAGACAAACGTCGAGAGTCACA
CTGACTTGTCCGTTGGTATATGAGCACAACCTGTTGCTGTCATGGGTGTCCGCTTCAAGG
TCCAAAGCCCATGATGAGCTGGGCTTTATAAAAGAACTGAAATCGAGGAAGGCATGTACC
ACTAATGCACGAGTCTCGCCATGGGCATCAGGGGCGGCGTCAGCCCGGTTCTTCACCTGT
TGCACAACCTCAGCTTTCTCTCACACACTCTCTCTCTCTCACCATCTATTGTCTACACAG
ATACATCCATCAACATCCTTCACTTTGATCGCCAACCCAAATGGGCTCCAACGATGTGCC
GCCCGCCCATTGCCCTTCATGGGTAGTCCCCACGAGTACCGCTCTGCTCGGCATTGGCGT
GCTGTTCTGGGACGCGACCTATATCCTCATGACGCGGCGCGCTTTAGCCACCAAAACCTA
CGGCATGCCGCTCCTGGCTCTCGCCCTCAACGTTTCGTGGGAGCTCGTATATGCCTTTTA
CGTTAGCGAGATGATACTGGAGAAACTGGGCTTTGCCTTCTGGCTCTTGCTGGACATTGG
CCTCATCTACACCACCGTCCGCTTCGGTCCCGAGGCCTGGCGTCACACAAACCCATGGGT
AGGCCGGAATATCGGCTGGCTTTTTGCCCTTATGACCGCCGTTGGATGCGTGGGCCACTA
CGCCTTTGCTGCCTGGTGGATGTCCGAGCCTCACCGCGGTTCCGGCGATAAGACGGGCAA
GTTCTGGGCGGGCCAGGATGCGTATGATGCCACCGAAGTGGCCTTTTGGTCTGCCGCCGT
CTGTCAACTTGCCGGCAGCGCGGGAAGTCTCGCCATGCTCATAACCCGGGGTCATTCTGG
GGGAACAAGCTATCTAATTTGGTAGGTTCCAACACTTCCATTGCTTTCTCCTTCTCCGTG
GGTATCCATCCGTACATGGCAAAGGCAGACAAGTCCGCGATTCGGAATCGGGTTCGACCA
AGGCGGTATCGTCCCCGCTGAGACAGGAACCGTTTCGCAAACATTTGCGAGTTTGACAAG
CGGCCATCGTTTCACATACAATGCCACAAACGCGCTTTGTGCTCAGAAAGACCCATCGCA
ATCACGGACATCTTCAAGCAAATATCACTAACAAGTACGCCAGGCTATGTCGAGCACTCG
GCACACTGACCGGTTTGGTGTTTGCCAACGTCTTCCTCTGGTGGTTCTGGCCAGAAGCTC
ATGGCTTCGTCTTCAGCCCCTTTGCCATATTCTTATGGGGAACTTCTCTCGTGTGCGATA
TCTTGTATCCTTTCGTACTGTGGCAGGTCCGCCGGTCTGAGGTTTTGCTTTCAGACGGTA
CGCTCGCCATGTCAAGTGCTGGTCAGGCCACCTTAGCAGCCCCCGGGAACCACGAGAAGA
AGAAGCAATAAGGTCTTCGCGTCTGCAAGCACTTTTCCCCCTAGATCCTAGAATGTTTCT
CTGCTTGAGACTTTCTCGCCTCCAAGCTGCATATATCTTTCATCATATGCTTCCTCTATG
GTTGTCGTCGGTCTTAGGACTCTCGTTGCGTGCATGGTGGTACCTAGATGGCCCATACAA
ATTCAGCTTTGCATGCAACAAGAGGACAGCCGATAGTGGCATACATGGTTACTAATGTAT
ATAGCCCTATACACAGTGTGTTTCATATGCCATCTTGGCAGGAACTGTTGTTGCATTCTA
TCAATCAGGAATCAGCTCCCGTAGGGCAGGGACAAGTTGACGGTCAACCAGCATCGAATG
GTACATGAACGCGTCAAAGTGAAACAACCGCCTGCATGAACGACCGAGACAAGCATCATG
TTTGCACTTTGGGTCAGCTCCCACCATTCCACTCCTGTCCTCGAGCAGGCAAAACGGAGC
TGAAGCAGGGAATATCGTCCAGTCAGTTCTTTGAGCAACCATTTTGGGCACCCTGTATCG
GTGAGAAGGGTCCGAGGTACTAGTACACGAGCCTGGACCCCAGCATTGGGATTTCCTCGA
CGACTTGACAGGTCGCAATGGGTGGTCGTGATCGCTCACATGATCGTTAACACCATGCTA
GAGATTCACACAGGCTCAGCTGCACGCCACGGGATACCAGAAAGCAAGCATCTGGGGAAC
CCCTGGGACAACAGACGGGGACTCGGACAGATTGTCCATGGTCACTACGCTTGTATCTCT
CGGAAGGCCCATCCGAGACATCAAGGGTCCTTTCCCCCTTCAATTCCTCAATTTTACCGA
CGAGTGTCCTTCTGGTTCAAACCGTCGGCGATTTCTTCGCTTGTTCCTTCCATTCGCCAG
GTAGCCTGATTGGTGACCGACCGAATGACCTATCAACCGCCTTAACCGTACAGCTCATAC
AGTCCGACACTAGTAACCCACACTCACCTTGCTCGTGGCCATGCAATGGAA
>RGTVM0052 Genomic segment corresponding to mRNA: XM_332090 Neurospora crassa strain OR74A.
CCCAGACTTGGAATGGATTGCCCGCGCTTGCGCGTCTAACTATAGATTTAGACTTCCGAA
GCCATTCCATATCACATTTAGTGCAGCCCAGTGTGACTAGAGGTAGGTTACATATCACAT
TTCCCATCTACACCTTTGCCCCGCAACTCATTATTGGACGCCGTACCTGGCCGCACTTGT
CTCGGACGTAGCTGGTGCCGGGCGATCTCGATCATGGATATGGAATCAATGGACGCTAGG
GGAGTTTTATCCGTTTCCTTCTAAGCTTCTGTTCCCCCCAGAGACAGTGCAGTCGATCAA
GGTATCAATCAGTCTTGGAAGTAGCTATACTTTTGCATTTCACAATAAAGCTGTCAAACG
AAGCAGCAAGCAACAATCACAAGCAACATGCAATTCCTCTAACAGCTTCTCTATATACCT
ACATTGAGCTGGCCCTAAGAAAGTCCTGTTAGCGCGTTAGTGATCTTCGCGGGCGGTTCC
CATGCGAAGCCCCACTCGCACTAACGATGGTTACTGCACGAACCGTATGCTCCGCACAAC
GCGCGCCAAGGAAATTGCTAGGCCTAATAGTTTGTATATGTAGAGGTATATAAGAAGTTA
AGGGCTGCCCGACCTCAAACTCTGGTACGCTGTAAGTGAAGGGGGGGGGGTCTCTCGGAT
GGCGCAGGGCAGCCCCCTGGCAGAAAAAGAAAGGAAATGGGAATAGTAACGATTGAGAAC
TAATTTACAAATATAGCCTTTTCAACCTTTCGATCGCCTACAGGTTTGGAAGGGTACCTA
GGTAGGTAAAGCACCTCAATGTGGCTCTACATGGGCCACAACCCCAGACTCCATCCAGCC
TTACAGCCCCTCACGAACGCGCAGCGGCGAAGCCGCCCCGAACACTAGTGGAACAACATC
AACCTCTAGACTTCAATAGTAACAGTTAACTCTGTGATGAACATCTCACCATCGATTACA
AGCGAGCGGAAGTATTGAGAGTACTCGGAAAATTCATGTCATGACTCTCGAAGTTTGTCT
GTCTGCCTGGTGCTTGAGTGTGTGTGTGTGCAAGGTGAGTACCTATCCCTCTTGAAGTCT
GGGTCACGGCGGCTGATCACATGAGAGTTTGCACATGCGGTCAGTCCGCTTGGTGGCTCG
GGTGCCTCATTCCTAAACCCCAGTCCGACAGTGCCTTGTACGACAAGGGACAGAAGCGAT
GCATTTCAGGTACTACTAGTCTTGTGTAGAGAACAGTAGCAAGGCTCCAAGGGGTACGTG
GGGAATGCTTGCTTTTGTTTCTTCGGACGTCTCCTCCGGGTCTCCGATCGCAGTATCTAA
TTTCCTATTCGTCCACTCACCGACACTAAGATCTGTACATCTGAGACCTCGCCGTCGCCG
TCGCCGAATTCCTTGCCCTGCAGGGACTATCGCTAAATTGGACCCTTTACCTAGGGGACT
AGCGTACACAGTAAGCTTCGAAAAAGAAAGAAACAACGGAACAAGAAAAAAAAAGAAAAG
AAAAGAAAAGAAAAGAAAACGTAAGTAGAAGAAGTAGAGGTACTCGACGATCTGTTCAAG
ACCCCTAGAGACGGCGAGAACTGAAAAGCACCGGATCACCTATGCAGGTGACTGCTCATA
AACCAGTGAACCCTAGATCGACAGAGATCTCCCCATTTCTTTCGGACCTCTCAACCGATA
TGGTTCTGATTTACCTAGCTGAAAGTCTAGAACTTGAACTAGTCAGGTGGTAGGTACAGT
TTCTTTCTGTCAGTCGCCGGGAAAGTATCAGAAACCTACATCCACCGTAGTAGCTAAGTT
CGACGGTGAGGCTAGCTAGATGCTTGTAATACACTGTCAATGCTAGTAGGTATCATAGTC
ACTACTACTGAATACATACACAGGACAAGTTTTGACTCGCCGGGTATTGACTAACTGACA
AACACTTTCAGCTCGTAGTTATAAGGCTCACTACAGCTATGGATTCATCATGTTACCCAA
AGGCAAGATGGCCGAGCGGTCTAAGGCGCCACGTTAAGGTTAACCTTTAATCCTCATCTG
AGAAATCCGTGGTCCGAAAGGGCGTGGGTTCGAATCCCACTCTTGTCAATCACATATACT
TGTTCGTATCCATCTTCGCTCAGGTGGATCTTTCACTTTTTTTGATTTTTCTGCGGTGGT
CTGGATGATAGCCGGGATACCGCTGTTGGGGCTGGTAGCGGGAAAAACTAAGAGATGTCG
AAAGTCGCCCAGATGGCGTTCTCCCTTTTTGGCTGGCTCTGTCTTGCATTACATAGTGAT
TATGTACAAAGATGAAATGATACTATATCCGCATTGGACTTGTAGCCCCCCTACTGGAGA
GTGTATGCTTAGCGATTTATAGCTTGCTACTGCTGAACATTAATGTACCAAACAATGCTG
GGTTTCGTCCAGCCACTAGACAAACGGGCAGCGAGGCCTGAAGACACATGTTGAATGAAG
CCTGGGTGTGAAACAACTACGTTGTCTTCTCTGGCATGGATACTTGATTCGGTCATTATG
TGTCGGTATACACGGAAGGCAGATTGTTCAAGCGTTGTAGCGCACGCAAACGGTTGTCCA
TAGCACTGATGCACCGCAGCCTTCTTTGGCGTTTATGACGACCTGCATCGACCCTCGAAC
TCAACAACAAGTAAACAAGCTGCATGGCGCAGCGGAAGCGCGCCGGGCTCATAACCCGGA
GGTCACTCGATCGAAACGAGTTGCAGCTACTCAACATTTTCTTTTTTTGTGATCTTTCTC
GCTTTTCACTTTCCTGCGTTGATTTTTTTTTCTTTTAGTGTTTCTTTGTAATACATACCT
AGGTTTGTGGGGTTTCTGATATGTAAGCCGAAGTGGACCAAATAATGCTCCGGGCTTGGT
TCCTCCGCCCAAGGTCTCCACTACCGCCCGGTCC
>RGTVM0053 Genomic segment corresponding to mRNA: XM_332089 Neurospora crassa strain OR74A.
CTGGGCATCTGCCTAGGTACTTCAGCTGCCACAAGTGGAACGGAAGTGCCCCTCTACAAT
TGCCCACATCGTACCCACTGCACCTTTCAACGACCAACACCTCACTCAAGAAACCGCCTT
GTGCTTCGCGACATCAAGCTGCAGTTATCGTATTGCAGAATCTGGAACAATTCCGAAGCT
CTCCGTTTCTTTCTGGATATTTCAGTAAGACCGGCTTCCCAGCTTTTTCTTGTATCGGGT
CGGATGCCAGCAGAGCCACCGAGGGCCATCACCCGCTTCGCTCGCCCAACATGTGTTGAA
GTTGGAAATCAAGTACCAGTACATGGCCAGCTTTGTACTCCGGGCCGTGGATGGCATTGA
ATCCTGGTCAATGGCACAATACTACCCCCACCCCGTCCGAGTGTTGAACACCGTAAAGGC
CTTAGCTCTTTTCACCGGTCTGAGTCTGCCGTATGTGTGTGTGTCCATGGTCAGTAAGCT
AGGGTATCGGCAATGAGGAAATGTCAGAAATGAAAAAAAGATGCTGATGAATCAGTGTGA
TAAGGGTGCCCGGACGGGAGTTAGGGATCTAAAATAACACCCAAGGCTGATTGAATAGCG
GCCTCACCACAGCCACTAGAGGTACCTTACGCCAAGACTAACTGTTCCATGGGATTTCTG
CGACTTGACCTTCTCTCCAACCTGGGTCTCTGAGGGCTGCATATGGATGGCATAGGTACG
TTTATGGTCCGGTTCTTCCCTGCAGGGCCCAGCAAGTTCAGGCCAAGTTTAGGGGAGCCG
TTGGAGAGACATGTCGGGACACGGGCAGGCTCGGCACACCCATGTTGCACCACCGCCGTT
GACATCGGGGCACCCGATCCTTTGACGGTCCGTCCACCCGAAGTCCTAATTTCCGGCTTC
ATGGCTCTACATAAATACAGCATGTATCAACGCTTCAACGGTCCTGTCAGCCTTGATCGA
TGGTTTCCGAAAACCCGAGTCTAGCAGTCGGGCATTACACATGGCTTGGCGGTGGTTTCC
AACTCCAAGGCCATTTGGTGCTGAATGGCTTCTGTACATGTTCAACCGCCTACACGCCAC
AAACTCTCCCCTAACCCACAAGAGTCGCCTACCCAGAAGATTGCAGGCTCCACGCATAGC
TACGGCAGCTTACGTACGTGTGTGTACCCTGCCATGTGGCTGTATCGCTGTATGTATCAG
CTATAGCATGGCGCGCAGATCGCTCGGCACAGCATGCCAGCCGCCCAAAAGGGACAACTT
CTACCAAGGTTCGTTGGTGGAGAGTGTTGTTCTCCGGGAGAACTAATGACCAGAAAGGAG
GCAGCGCCGGCACTTGAAGTGACGGGTTGACGGTAGCCTACGCTGCATCTCGACCAGAAA
TCCAAACGAGCTTCGGCTCGAGGATCCGGTGCATTGACCCAAAACAGCCGGGCTTGAAAG
TTGGTATGCACAAATTCGACCCTCATGGGACATTCGAATCAGCCCCCAGATTTCCCCATA
ACGATGACATCTTTCACATGATGTCGGTTGATCCGCACCGTTTCATATTTTCGCGACTAT
GGGTTCAGTCGTATTTTCGTCATATGTCTATCCAGACAACTATTCAACTCGGTAAGTACA
TCTGGAATATCTATTTCAACCGAGTGAGCATGTGAAGATCCCTCATCAGATACTATAATC
CGAAGCCAGACATTCGATCGTTATTCCGCACGTGTCTCAGTCATCGAACTAGCTACCTCT
CACCACGTGGCAGCGTGTACCTTCATGTCATGGAACTTTCTGGGGTTTCATTTGGCAAAG
TCCCGACCTCCTTCCTGGTCGTTAATGCGGCCCTATAAGACCCCACAGTTTCATCGAGCA
TACAGTCTTCCATGGGTCTTACCATCTGGCCGGCTCACCGAGTTATAACAGATCTGTCCT
AAGACTCGGTTGGGGTTACACAGAATTTCTTTTGGGTACGACGTGTACCTCCCAGCCAGG
ACAGACCATGGCCCCGTCCGTGCGGCGATGATATATGATAAGCTATGGAGGTGCTCTTAT
CTGGCTCCCGACGTTTTCAGGCTCATTTGTCAAAAACGGAGCATAAGGAAACGGGGCAAC
TCACTGTTTCTATCACAAACTTGTCGATGTACAGGGCAAGGCACGAGTGCCCCTTCTGCC
GCCTTCAGCGCATCCTAGTCGAGCTTTCTTCCAGAACAGTTGTGTTATAGTTGCTTCTGT
GCTCCTTCCTTTCTTGACCGTGGTTCCTGAACAAAGCCCTACCATACTAATCTTATCTCA
GACTGCTTCAGTGCTCACTGATAAACCAGCAAGACAATCACTTTGCAAACCACCCGCCAT
ATGTCATAACTGACTCTGACTTTTTGATCTGCTTATACTGCCAGCCACCATGTAACAAGC
TTCTCTCAATGTCCTTCCCCCGCGCGTCCCGTCTGATGTCAGCTTGATATTGTACAAGTC
TTAGCAGACCCTTGACCAGAGACGCCGGTTACAAACAACTTTGTAAGCTTCAGAGAAGGT
TTTCTTTTCGGAAAATCCCGTCTGACATATGACATCAGCGACCCTGCTGCAATATTATAC
ACGATGGTCGGCATTGCCATTTCCGGGGGGCTTCGGATGGTCATAGAAAGGACCGCACTC
ATGATCAAACATGAAGAAGGGTGTAAGCAGAATGATCAGCATCAATGACGGGAGTGGGAT
GTGTTTTGTTTGGGTTGTGCGTGGGGGGTAAGATGCATGTGAAGAATTGAACGTTTGCAG
CTCTACATCCCCCACCAACAGATGACATCCGCTTACAAACAGATAATCCTGATCCTAAGC
CCCATCCTGAATTTGCTGATGATAGCCTGCCTCTAAAAGCATCAATGGGGATACCACCAT
CGTTATCCCACATTAAATGAAAAAAAAA
>RGTVM0054 Genomic segment corresponding to mRNA: XM_332088 Neurospora crassa strain OR74A.
GATGGCGTTTGTTTGCGTGTCAGAAGAGAGAACGCAGAGATAGGAAGAGTTAACTTGCTG
GTGAAGAAATAACAAGGCAGCCAACCCGGAGAAGATAAACAATGCCGGTCGAAAGCAAGC
TTAATTGTGTCAATGGAGAAGGGGGCCGACTTGTCAACTGTTTGTTTTGGTGAAGCTTGC
CGTTGTGTTGCTATGGTGATCGCGAGAAGGGCGAGGAATCATCACTCTGTTAATCACCAC
AGGGCTTATTGAACGCGTGACACCAACACTACGTGGGCGAAGAAACCGCCAGTGGTAGCT
GTGTTTGCGAGGCCAGAGTCAAAGGAGATGCCAGTATCAAGTCAAGGCGTGATCTGAACT
GCTTGCCCGACGCCATGCTTGCTGGCGCAAGATAATACGCAGAAATGTAGATGCAGTAAC
AAGTTGCAGGCGTTGCGCTGCCGTTCGCTGTCCCTCTCAGACCATTTAGGAGAATAAATC
CGAGGGCGAGTGGGTGTTGTAAGCTTGTGTTTGACGGGTAGATGGTTTGGGCTGGCGTGT
GGCATTTGGGTTTGACGCCAGTGCCAGGTTCCTGCCGTAGATGATGGTGGTGGGACAAAA
ACAATGTGATGATGGTCAATCACTCTCGGCCACACCATTCCTTAGGTTGGATGTTCAAGC
GTGTGAAGAAGCGGGCAGCCCGTGATCCCGGCCGATGTGTCGGTTCGATGTATGGCGTTC
CCTTGCCCCACAGCCGAAGTCGAGGCAGCAAGGTGAGGTGTGTCTGTGATGTTTCCGGGA
TGGGATATGACAGTTCGAATTCGATGCCTTCAGCCTGCGCAGTTCTTGGGTGGTTTGAAG
ATCAAACTGGCTTACACAGAAGGGGGATGCAATGCAGTTTGCCCATCATCAACGTGTGTC
AATTGGAACGCGATGCCGAGATCCGATAGTTGATCAGATGGGTCGGATATCATTATGATC
CAGATCAACGCAGATAGCCGCAGGCGGGAAGGCACAGGCCATGGCCATGGCCGCCGTCAT
GGACGTGGACGTGGACGTGGATGTGGTTGTCGTCAAGGTCCGAACGAATTTGACACTGCC
ATGGATGAGGAGAATGGAAGTTCATGTCCTTGAGGACGATGCAGTGCAGCGTCAAGCTAA
GGTAAGCCCGGTTCCATATGTACCTCTAGGCGGGCCGCATAGGTACCTAGCGATAGCGGG
CGGGGTAATTTGCTGGGCATCTGCCTAGGTACTTCAGCTGCCACAAGTGGAACGGAAGTG
CCCCTCTACAATTGCCCACATCGTACCCACTGCACCTTTCAACGACCAACACCTCACTCA
AGAAACCGCCTTGTGCTTCGCGACATCAAGCTGCAGTTATCGTATTGCAGAATCTGGAAC
AATTCCGAAGCTCTCCGTTTCTTTCTGGATATTTCAGTAAGACCGGCTTCCCAGCTTTTT
CTTGTATCGGGTCGGATGCCAGCAGAGCCACCGAGGGCCATCACCCGCTTCGCTCGCCCA
ACATGTGTTGAAGTTGGAAATCAAGTACCAGTACATGGCCAGCTTTGTACTCCGGGCCGT
GGATGGCATTGAATCCTGGTCAATGGCACAATACTACCCCCACCCCGTCCGAGTGTTGAA
CACCGTAAAGGCCTTAGCTCTTTTCACCGGTCTGAGTCTGCCGTATGTGTGTGTGTCCAT
GGTCAGTAAGCTAGGGTATCGGCAATGAGGAAATGTCAGAAATGAAAAAAAGATGCTGAT
GAATCAGTGTGATAAGGGTGCCCGGACGGGAGTTAGGGATCTAAAATAACACCCAAGGCT
GATTGAATAGCGGCCTCACCACAGCCACTAGAGGTACCTTACGCCAAGACTAACTGTTCC
ATGGGATTTCTGCGACTTGACCTTCTCTCCAACCTGGGTCTCTGAGGGCTGCATATGGAT
GGCATAGGTACGTTTATGGTCCGGTTCTTCCCTGCAGGGCCCAGCAAGTTCAGGCCAAGT
TTAGGGGAGCCGTTGGAGAGACATGTCGGGACACGGGCAGGCTCGGCACACCCATGTTGC
ACCACCGCCGTTGACATCGGGGCACCCGATCCTTTGACGGTCCGTCCACCCGAAGTCCTA
ATTTCCGGCTTCATGGCTCTACATAAATACAGCATGTATCAACGCTTCAACGGTCCTGTC
AGCCTTGATCGATGGTTTCCGAAAACCCGAGTCTAGCAGTCGGGCATTACACATGGCTTG
GCGGTGGTTTCCAACTCCAAGGCCATTTGGTGCTGAATGGCTTCTGTACATGTTCAACCG
CCTACACGCCACAAACTCTCCCCTAACCCACAAGAGTCGCCTACCCAGAAGATTGCAGGC
TCCACGCATAGCTACGGCAGCTTACGTACGTGTGTGTACCCTGCCATGTGGCTGTATCGC
TGTATGTATCAGCTATAGCA
>RGTVM0055 Genomic segment corresponding to mRNA: XM_332087 Neurospora crassa strain OR74A.
CTCCTAAATGGTCTGAGAGGGACAGCGAACGGCAGCGCAACGCCTGCAACTTGTTACTGC
ATCTACATTTCTGCGTATTATCTTGCGCCAGCAAGCATGGCGTCGGGCAAGCAGTTCAGA
TCACGCCTTGACTTGATACTGGCATCTCCTTTGACTCTGGCCTCGCAAACACAGCTACCA
CTGGCGGTTTCTTCGCCCACGTAGTGTTGGTGTCACGCGTTCAATAAGCCCTGTGGTGAT
TAACAGAGTGATGATTCCTCGCCCTTCTCGCGATCACCATAGCAACACAACGGCAAGCTT
CACCAAAACAAACAGTTGACAAGTCGGCCCCCTTCTCCATTGACACAATTAAGCTTGCTT
TCGACCGGCATTGTTTATCTTCTCCGGGTTGGCTGCCTTGTTATTTCTTCACCAGCAAGT
TAACTCTTCCTATCTCTGCGTTCTCTCTTCTGACACGCAAACAAACGCCATCTCCTCAAC
ACTCCTGACTTTCGATACCCTCTGGTGCACGCCACAACGACAGCCAGGCGTCCGTAATGC
TGTGACAGGTATTAGGCCTTGCTGCCCAGTAACATCCACTGGCGCTTGCGAGATGCGCGT
ATCCTGTCGATCGATGGGCTTCAGCGATGGACATTAAAGCACTGTCCGGGATGTGCAACA
CTATTGCCCACGCACTTCCCAAAACCTCCAATGGCGTACGCATGGTGCCTGACAGTCACT
ACCACATGCGCACACAAGGACGAAAAGCCATCGGCCAAATATACCTAAGCCATCGATGTT
CAGCGGATGCTTGTTTACTCGTCCCCTTTCTTCATGCCCAGTCATGAACCGGTGTTGCCT
TTGGCGTGTTTCCACCATGGCTGGAACCCAAACAGGTTGAGCGTAGAAGAAGCCTATTGT
TAGCAAAGATTGACAGCAAATTTGCGGCAAACCTGAATTTCTAGCCAGTCAGGTTGACCT
CACTTTCTGTCACAAGACACAACACACACATGGCTTGAACATGAGCGTGGACAGCCCGGA
AGCGGACACGGCCAAATTCCCACACATAGATGTGTTTGATAGGTAAGAGATACTACACAG
TACTGCTTGAAAACCCATGGAAAAAGCAATGACGGATGAGGAGCCAACCACGGCATTTCG
AGGTACAGGCATATCCTCTTCGACCCAATATACCCCCACACATCACCTACTCAAAATTTG
CAAAATCACTGTGTTTGAGACCAAACTATTCAGCAGATGTCTGGTAGGCCGATGCAACTA
CACCCGTGTAGCACAGCGCACAGGGTAAAGCTGTAGCCAACGACCGTCTACATCCCGATA
TCGTGCTTGCGGCTACGGGAGGCTTTGCCAGCTTTCTTCCGGACCGGGCAAGCCTCCTTA
AACCGCCTAGCTATCCCAGCTACGCCTACATTGTGCCAACAAAACAGGCCTCACACAGAG
ATGGGATTGCGTGGATAATACTACGGCTACCCGACAGACGTGTTACTTCATCTGTTCATA
CCCCTAGTCGTCACCGGCTTCCCAGCATCGTTCCACGACAGTCATAAGGCTGCGCATGTC
CGTCCACACACCCAAGGTAAGACTTACATGGTCGTCGTCGGCGGGCTAATGCTTACCCAG
TATGAGGCATTGTGATGATGACAAGTTACCTTAAACTGTTACACGCCCCAAAGGGCTGCA
TGACCGGTCGGCCGAGTTGATGAACCATCGGAGCACATGCTAATTGTTGACCTCCTTCCG
ACAGCCATCGGTTTTTCGTTTCCTACCAGATCATACCGGTATGCTGCCCTATGGGTTGAT
CCATATTCAATGGCAGGTTCTGGTGTCTGTAGTGTCACCCTGCAGTAACATGACCGGTTA
CAGGTAGCAGTCTCAACCTTGTATTTGCTGAAATTAAACAGCGATAGTCGGGAATCTCAA
CAAGACTGTTAATAAAAACTCATGGCATCGAAAGCATGTCAGGTACTTCGACACACAATC
GAAAGATTCCCCCTTAAGCACTTACGGGGAAAAGAAAATAATGAACCCTTGCTAGACCGA
GACAAAGCTTGAAGAGGTTCTACCGAACCGAACCGAACCGAACCGAGCCGTGACCGAACC
GAGTAAGGCTTCATGTCTAGGTAGCCTCTGACAATTCCTAGGTGTATCTCAACAACATGA
CCACCAAAGATCCGTACCACCGAAGGAATCGAGATATTTTTCCATGTAATGTGTCTTACA
ACAACAAACAACATACCACTACTCTACGTACGCCTGAGAAATCAGCGCTAGGGGAAGAAC
TATGATAAGGATCGTACCACAGCGCCGCCAGACGGAATCATGATATTGACCCATGCTCGA
CTATTGCTAATACCTCCAATCTTATACGAGAAATGACCCAGGGATCACGATCATAATCCT
ACCTTGACTCTAGCGTATAAGCCTCACCACTACCACCACCACCACCACCACCACAGTGGC
ATACATACATACATAATCCCATTTGTTTACACTGTACGCTGTGCGTAATGTAATCCCCCA
TATCGCACGCATCCGACTCCCACTCCA
>RGTVM0056 Genomic segment corresponding to mRNA: XM_332086 Neurospora crassa strain OR74A.
ACCCCGTCCTTGCTCCGTTCAAACTTCAGATGGATTCCTTACCTCTACCGTGCTGCCGCT
AACAAGACTTGCAGAATGCCAAGCATAAAGCTCCACATACGGCGAAGTAACCTGAACCCC
TGTCGGTTGACCTTGGCTCCACACGCTCCTTGTGCACACAAGTCGAGGACTCGAGGAGGA
ACGGAATGCCCCTTGCCCAGACCTCCATACCGTGTCTCTCAACGAAGTCAAGGGTGTGGG
GTGTTGGCACCTAGCAGCGAATCAATGTCGCGCCATTGTCCAGACAAGAGGAACAAAGTT
CGGGGCGGCGGTCCATGGACTATTATTTCACCATACCTATGTTTCCATCGTCCCCTGGTT
CTCACAGCCTCATGCTTTCGGTAGGTAGTCTCTGTACAGTGAACTGTGTCGCGCGCTGTA
CATTCACAGACAAGGTACGTACCTGTCGAGCGGACCCATGTCCGGCAAGTAGCAGGTACC
CCAGCAAGGTAGAGGTACCTGACGAGAGCTCATCAACTGACACCAGAAAGCGGGCAAGGG
GATCCTGGAAGGAACGGTGCTTCGCATCTTTTGACAACACTCCACCTTCCAAAGGGCTCA
CGTTGAAGGACAGGGCAAGGTCGGGATTGACTCGGATGCGCCATCCTTTTTCATTTTCTT
TTTTTTTTTCGTTTTCTCACTGTGCTTACCTCTAAGCATCCGTCCTCCTCACGATCCTTC
ATACTACTCCATAGGACGCACCACCTGGCAAACAAGGTTAAATACAACGTCGTGCCCACC
GTCCCATCTTGGCCATCTCCTCTTTCTCCAGTCTGTAGAGCTTGCCTCCCCCACAGCTTC
CTCAACCAGCCCAACTCAGGCACTTGGCTACTCGGCTCGTCATCGACATCGATATCATAC
CTTGGGTTCGACTTTCACTACTAGACTGCCGACTGTCTGATCCTCGCAATCAGCACACCA
ACACCGCCAACTGTTCAACAAAACACCAATATCAGTCAAGATGTGCGACTACACTCAACG
GGAATACTCGTGCGGCCACTTCCGCTGGATCGCGTCCAAGTGGTGCAGAGACTACACCAT
CACCCACAAGCGCTGCCAACCCAACGTCACCCACTTTGAGTACAGGCAGGAGGAGCTATG
CGGTATGTGATCGACATGACCTTCATCTGGACATGAACAACCGTTCCTGTCCCCCCCACA
CCCTTTCCTGTTTAAACATCCTGACATCGTTCCCCCACATCGACTGGACGCTGACTTCTG
AATAGGCGAATGCAAGCCCAAGACATACCCTCCCTGGGAGAGCATGATCAAGCGCACCAG
CAAGCAGCAAACTTACCTTTGAGCGCATCATGCTTCTGGCGATAACAGACAAAAACACCA
CTTCCCCACCGAAGCCCGCAATCGCATCGACGATGAGTGGCATTCAAGGCAGTACGGCAA
TGTGAGGTTACTACATAGGTATACCCGGGGAATCTGGGGATACCGCAATCGGGCGATGAC
AAGCCAAGCGCCAACCACCTCGATTTGAACATCTTCGACAAACGAGAGAACGAGACTGGA
GCGGAAACATCGACAACGGCGGCGACAGAAATGCGAAAATGGGTCAACCACTGCCGAAAG
CACATGGCCCCGGGCCCGTACATCAAAATCACCGAAAGCGGCAGTTCGGCCGTTTCCATG
CGACAACAACAACGGCCATACGCAACGCGAGCCCCATGCAGAATCAAGACAACGATAGGT
ACTTGGGTTGGCAAATTGGATCCTCGGCATCCCATACTTGCCAAGAACCATGGATGGGCC
ACACCTCACGGCGGACCCCCTTGTCACAGCAGCCAGCATGGATACCACACCCATTTTCTC
CGGCCATCACACAGTCGGCAAGCAACCGGGCGGTCAAGCACTTCCGATCTTCCCAAAAGT
TGTGACTCGACGCGCGCGACGAAGGCGTCGGTTATTTATTCACCTGCCTGCCGAATGGGT
TTCCATTTCCAGCCAACTGTGATATGAGGCACCATCTGCGCCAGCTTGTGATGAGTCCTT
GTTATCGCAGGTACCATTGCACTGGCGCCCGCCCTCATACGGTCCGGTCCAACCCCAGTG
CAACCCTATCCAGGGTGGTGCTGCAGCATGGTTGGGGGACAGCTCCAGGGCATGGAACAA
CAGCAGCCTGGGCAGCCAGCTGTCGCCTTGTCATATCAACATCGTCATCATTATTATCGG
TACACGTGGGCGCCAACAACCTGGCCAGACCTTTCTCCTTTCTCCTCCCCCACTTTGACA
CCCGACTCTCCAACCACAAAACCGGTCGTGTCTCATCCTAAGTCACTAGCCTGCGCCTCC
CC
>RGTVM0057 Genomic segment corresponding to mRNA: XM_332085 Neurospora crassa strain OR74A.
CATAACGTGCATGGCTGGGATGTCGCCGAAAAAGAGGAGGCGCTGGCTTCGGCCAAAGTG
TGGGACGGTGGGCCGAGGTGCGAGGAGCATCCTCGTGGGCCCGCCCACCAAGCCGCGAAC
TGGATGGAGGCTCCATACGCAGTCGACGCAACCATTGGCGATTGCCTCGATCCACACCTT
GAGCTTCGCTTCTAGAAGACCAGTGGGTCAGCCTTGGCATTACTAACGTGTTCCTTTCTT
GAAGGGTTCGAAAAGTGCCAACCTTGGACGTTGTAGCGATCATCCATGTTTGTGCCATGG
CAGAGCAGAGGCCTCAATTGTGTCTCGGGTCATCCTTCGGCATTGATGGCTAGCCTGGGA
ATGATAGAATGAAGGATGGGTTGGTGATGTCCAAGGATGTTGCCCTGAAATCATAATTTC
GATATTCGATGTGCGTTGGTAGGAATGGCAGGTGTAGAGGACGGGAAGAAATCGAACTGA
ATACCCGACATACTGCGTAGTATGTAGTATGTAGTGTAGGTGGAAGGAACGGCAGATTCC
GGCATGGACGACGTCGCTGCCTGGCGCGTGGGAAGCACCTGCCTTCTAGAACGACGTTGA
ATTGGCTTTAATTGCAGCCAGGCAAGTACCGATTCGCTCATGGTTCCCGGCAGACATGAA
CCAGAGCTGTCCAATCCAATATGAAACTCAGTTGGGTAACAGGTTAAAACCGCCGTCAGC
TGCATTCCACGTTTAGTTTTGTGCCTAGTAGTTCTACGTAGTGCATACTATATTCGGCAG
AGACGGCCAGGCGCAAACTTGTCCAGACTGAGGACGGAGCTCGTGGAACGCGGTGGAGGA
GGTCAAGCATAAGGACATGGCATTGAGCCGCATCAATCCCTCAGATTCCGTCCTATCAAT
GTAGCAGCATATCGGTAGTGCGTCGGCCGGTCTCCATAGTCTGGAGTTTAAGTCGACGGG
CGTTTCGGCGCTAGACCGTCAGACGGGAGTCGGGCTCGTAATGTGGATGGACCGTTGGGT
TCAGGCCAACAAGCACATGCAAATTTTGCAAGGAGAGGAGAAGAACTCTTCTGGCCACAT
GCAATGTCACGGTTTTCACAAACTCCAGTCCCTTTCCAAATCCCCTCCTTCTGTTTTCGG
AAGTGAGTCCACTTCAACAAGAAAAGACCTTCCGTCACATTTCATCCCCAGCGATCCAAC
TGCACACGGGTCCCAGTGGCTCCATACTGCTCTCTGGCCTTCCGCATTTAGGTATATCGC
CTATGGACCCCCTTGAGAGAGTGCACCACACGTAGGGCGTATAGAGCCTGCCTGATAAAT
GGTCGTGTAGCATCCGCTGGTAGGATGGTACAATCGTCCATTGATCCGGCCCGTTGACAA
TCAGAGGTGGCAGGAGTCCAGACCGGAATGTGGGGGTTCAAGACCGGAACCCTTTGAAAT
TATGATGAGTGTGTGCCTTTTGCGTGTTCTTGATGGTCACATTGAAAACATCACAGCCGC
AGCCAGCACGCACATCTCGCACATCGAAAACAAGTGGAGGGTTTTGCGGATCCACGTCGA
TCTGGTGGCCGTGCATGTTCTTTAACTTCAACTTCGGTTTCGGGCCTGCTAATGGCGGAG
CACACAGGGCAATGGGTACGACGGACGGGGTGATGGAGGCTGGTGTTGAAGCCACCCTCG
ATTTCGTGACGCTGGTTGACGCCCGGCCGAGTCAGGCATGGGCGAGCATGGGACAGGCCT
CGGTGATGACACGCTTTGCCAGTACTGGATCTTCGCCGGGAGAGATGAAAGCTTCCAAAA
GCCTTCCAGAACGTTGCTGAGAATCCCAGGGTTCGTTGGCCACTTTGGAACAGCGCTTAC
CCCAGTCCTCGTTACAAGACGATCACCATTCGCCATACTACACAACACGTAGTGTACCAC
AGTACATACCCAGCAAGCAAGCAAACATCGCCGCCATGAGCCTCGGGCCGGCGAGGATAA
ACATATTTCCGCAAGATTGCAGTTGCAAAAGATTTACCAAAGGCGCTAGCTAGCTACGAA
AAAAGACAGAATTCCACTGGACTGATTCCTCATCTGCCACTAAAGCCGTCGTGCATATGC
GCTATTCTCACCAAAAGTGCCACGTTTACACTATAAAATTTCCAAGTGACTGAGAAAAAG
CGGTATCCAGGGACTCAGAACACTGTGATTGACCGTGTGTATGTAGTGTAGTCCATCCTG
TCTTCGCAAGTGTCGAGCTGTTTCAAAAATATCCTAGGATGTTCACAAGGCAAAAAAGGT
AAAGCACAGAACCCTGCCACCAGAACATTAGCAGGGTAACCAAGTTTTAGAGGAAACACG
GGAACCCTTTCATGTCTATACGCGCATTTGATCTTGTCGTACAGACAATTGGTTGTCATA
CTATAGCATCACCGTGTTTATGCGCGCGCGTTTCGAGTTCAGATGAATCCGAGGCCAAGA
TGAAGCTGGGTCGGGGATTCCGTTGTGTGATAATACCGCCGCGCCGAGCCTCAATTCCCG
AACTCCACAGGATATTTTGCGTCTCGGGCGAGAATCTCCCCACACTGAACTACTAACACG
CCGAT
>RGTVM0058 Genomic segment corresponding to mRNA: XM_332084 Neurospora crassa strain OR74A.
TTGGATTGGACAGCTCTGGTTCATGTCTGCCGGGAACCATGAGCGAATCGGTACTTGCCT
GGCTGCAATTAAAGCCAATTCAACGTCGTTCTAGAAGGCAGGTGCTTCCCACGCGCCAGG
CAGCGACGTCGTCCATGCCGGAATCTGCCGTTCCTTCCACCTACACTACATACTACATAC
TACGCAGTATGTCGGGTATTCAGTTCGATTTCTTCCCGTCCTCTACACCTGCCATTCCTA
CCAACGCACATCGAATATCGAAATTATGATTTCAGGGCAACATCCTTGGACATCACCAAC
CCATCCTTCATTCTATCATTCCCAGGCTAGCCATCAATGCCGAAGGATGACCCGAGACAC
AATTGAGGCCTCTGCTCTGCCATGGCACAAACATGGATGATCGCTACAACGTCCAAGGTT
GGCACTTTTCGAACCCTTCAAGAAAGGAACACGTTAGTAATGCCAAGGCTGACCCACTGG
TCTTCTAGAAGCGAAGCTCAAGGTGTGGATCGAGGCAATCGCCAATGGTTGCGTCGACTG
CGTATGGAGCCTCCATCCAGTTCGCGGCTTGGTGGGCGGGCCCACGAGGATGCTCCTCGC
ACCTCGGCCCACCGTCCCACACTTTGGCCGAAGCCAGCGCCTCCTCTTTTTCGGCGACAT
CCCAGCCATGCACGTTATGGGCTCCAGAAGCGCTCGCAGTGGTTCGGTTGTCGTCACTTT
TACACTCCTGAGGACTACTCCGTGTTAATTGACACACAGTACATTCTGACATGACTTCTG
GTCACCATGGTTAGCTGCTACGGGATTGGGCCTTCCCACATGCTAAAACTCCGTCGCGCG
AGTCAGGCTGTGGACAACAACGGGAGTTCACGATGGCACAACAACAACAACAACACATTA
CGAACGACAAAACGGCAACTGCCAATGAACACATCCGTCGGTTGATCTTCAATTCAGTGT
CTATTCATCTATCTCATTGCGTATACGTTGCTGAGACGCCATGGCAACACTGATGCGAAT
CTACACCCCAAAGGTTCGTCGGCATCTATCTTGATCCCGCCACAAGCAAAGTCAGGCCGG
CGTCCTGGCCAACCCGAAATTCGGGCTTCGGCTGTTTTACCACGTGTACGCAGTACACTA
ACTTTGGTCTTTGGATTACAAACTACCCAGGAAGCGAGCGAATTGGCGGAAAGAAGCAGG
CATCCAGGCACAAATTTCCTCAAACACTTGCCATCCACCTTCACTTCGGTACTGGTACCT
GCGAGAACTTCCTGACTGTCGAACAACCAGTTGCACGCGCTAAACCTTTTAGGTGCAGTA
TCAGTGACAGACACTCCCTCTTCGGCCGAGCTGAACAGGGATACCTGTGCGAACTCGCCA
TCTTGCCTTTTACTCTTTCCTGGACGTGGACAACCAAGATGCACATATATCAGCATTACC
AGAGCGAGGTTGGCGTACACTACATTGCGTCTTTGAACTCTAAGCAAACGCCCCTGGGGG
TTACCAGCTCATCATGCTGCCATTCGCGGTCACAGTTGACCTCCTTGGCTTTCGGATGAA
TGCGTTATTGAGTTGCCAACCTCTGGGAACCATGTCCCTGCAACGCTATCTCCGTTCGTG
TTGAAGATGGGAATGGTTCTCTTGGCAAAACATCCAACAAGACTTCCCAGCGTTTTGGTT
TGGGGCCACGGGAACAGCACCCTTCGGCTTGGCTGGGAGCCCCGAGTGGGTATGAGGTGA
GAATTAGGAGCAGATTCGCAGACGAGTAGCCATCGTACGTAAACCCCGATGGTTCCTTTC
ACACATCCCTCTCCATCACTTTTGGTTCGATATTGGCTCTTTCTACCTACTGAAACAGAA
GTACTTGGGGGTTGTCGGGCGGCTTGGTCAGAGTCTTTTGTCAACCCCCTCTTACAAGTC
CCACCACCAAACCGCACCACAACCCCCAAGTATATCATAAGGAATCTCGACAAGAGCAAA
CCTACTCTCATTGTACGCACACCATCCGTACGCACAAATCCCCTTTTCAACGCCGCCAAT
TCGCGTTGGTATCATCAGCTTGCAACGCAAACCCTCGCACCACTCATGATTTTCAGCCGA
GACAGCTTGTCTATGATGTCGTTGTTGTTGCCAAGGCTGGAACACATGGCTCTACGTAAG
CTGCCAAAGATCGGACTGTACCCACGCACCATCATAATTGCATCGGTTTGGCGTTGTGGA
GAGTCCCGACAGACAGGTTTGCCGTTCAAACCCCAATTCCGGCAGCCACTTAACAAGGCC
CACCTACAACTAGCGTTGACGCCATGTTCAAGATCTTCCTCGGCATAGTTTACAACGTGT
GGTGGCTTGCTTTCAATGCTGATTCAACATCCACTTTGCTGAAAGGAGATACCATATGCA
TCAATAACCCAAAAGAGTGCCTAGTCAGGGCATTCGAATCTATCACAGTTTGTAAATTTC
GTGGAGATTCTGCAGACTCTGGGGATCGGCGGAAAGCTATGAGCCGCTGTCGAAATCATG
GGGCACCAACAACCGAGTCTCAAAAGGGTAATAAAGTCC
>RGTVM0059 Genomic segment corresponding to mRNA: XM_332082 Neurospora crassa strain OR74A.
CATCCCCGGCGGCGACAAGCTCGACAACCAGGGTGTGGACGAGTATGCCGCTGGGTGGTC
GCCTCTTCACCGCGTGGGTCTCCCCATCGACATTGCTCGTGTTGCCTGCTTCCTAGCTTC
CCAGGATGGCGAGTGGATCAATGGTAAGGTTATCGGCGTTGATGGCGGCGCCTGCATGTA
AGGGAGTGAGTCAGACACTGTAGTACAACCACGTCTGGATGTATCAGTAACTAGGAGATA
TGAGGATAGATGGGAGGTGGAAGCACGGTAGATGATCAAGGGTGCCAAGAGAGTGTAGCA
TACATGGTTAGCAAATTCATACTCGAATCAACATATAAATAGACTGAGCTTCGTGCTGCT
GTTACCAAGGCGCTGCTCATCATGTCTTGACGTTCCACACAATCTGTGATCGTTTCATGT
TGAGTTGTGATCACCACGAGCGGGTATCTACATTCCAGCTTCACCATCCGGATTTGATTG
TTAGTCCAGTACATGAAAAGCCAAAATTAAAGTGTTAGCTTTTCATCAAGTGTTTTGCCT
AGTCTCAACGACCTATCTTCTAGTCTTAAGGCCTTTAAAGGAGATAGAGAGAGGTATCAC
AGGACACCCATTAGAGGTTTATGTGGCGTCACAAACCCTTGCCATTGCCTTATATTTCTT
CAATGGGGGACAGTTTCTCTCCTCAAAGGCCAATAAGAGCTCCAAAACCTCCGTTCAACC
CATGATGAAAGTACCAAACTAACAGACAAACCAGCATCGTATTGTATTGTGTTACCAGTA
CGGTCTTCGGTGATTGCCTGACAAGAACAAACAGCCCGCACTTAGCGGGTCAACTGTCCC
TTTACCTTTGATTCACACTCTCGGTTTCTTTTTCACTTCCCGCGAACAGGAAGCCATCAC
CGGCGTACGTTACCTCTGAACAAGGGCGTGTTCTTTCCCAATTGCAACTGATACGCGACT
GAACACCCAGCCTGGCAATCAGCGGACCAATATTTTCAGCATGTCCGGTGCGCCTAATTC
TCATGCGCAAGCTGTTTACGCCTCTTGGGCACGTCTCAGACACCTGAAGGAGTCAAAACA
ACCCATCGAGATATCAGGCTCCAACTTGACCATCGCCGATGTTGTAGCAGTCTCGCTGTA
TGATCCATCCCGAAAAGTCCTTTCCGTCTGAGGACGGCCAAGCCCAGTCACTAACAGTTC
ACGAACAACAGGCATGGCGCAAAGGCCCATCTCTCAGACGACACCCAACAAGTCGATCGC
AGCATCGCATTACTCGAAGAGCGCATACAGGCAGGCGACGTTATCTATGGCGTAAACACT
GGCTTTGGCGGTAGCGCCGACACTCGAACCGATGCAGGAAGCGAGCCCCTGATGCGCCTA
CAAGGTGCATTAGTTCAGCACCTTAACGTTGGAATTCTTACACATGCCGACAAGGACCGC
GATGGGAGCAACTCCTGGGCGGGAAAGCCTTACGACAACGAGCTTCTTCGCAGCCATGCT
CTCCCGAGTCCTGTGGTCCGAGCCACCATGCTTATACGCTGTAACTCCCTGATGAGAGGC
CATTCTGGTGTCCGACCGCTGATCATGGAAAACATCCTGAAGCTTCTGAACAGAGACATG
GTCCCTATCGTTCCGCTTCGGGGAAGCATTTCGGCCTCGGGTGACCTATCGACTCTCTCG
TACATTGCTGGCGCTCTCGAGGGAAATCCAGATATATACCTCAAAGCCAGGAAGCCACAC
AATAGGACGGAGATCTTGCCAGCCGACAAAGCTCTGTCCCTTGCTGGCCTGGAACCCGTG
CGTTTTCAAGTCAAGGAAGGACTCGGCATCACCAACGGCACAGCACCCTCCTGCGCCACT
GCCTCTATTGCTATCCAGGAAGCCAACCAGCTGGCCGTTCTTGTTCAGCTTCTAACGGCT
ATGGGTACCGAAGCCCTGGCCGGCACAGCGGCAAACTATCATCCTTTCATCTCCTCCGTC
CGGCCGCACCCCGGTCAAGCAGAAGCAGCATCCAACATCCTAGCCTTTCTCGCTGGGTCC
AAAATCGCCGCACCCTGCGAAGCCCATCCCGAATCTGAAGACGAACCGGCTAAAGTCCGG
GGTCTTGCTCAGGACCGCTACGCTCTCCGGACCGCACCGCAATGGATCGGACCACAGCTC
GAGGACCTGGAGCTGGCCACGAAGCAGGTACAGACAGAACTCAACTCGACCACAGACAAC
CCCCTGATCGACCCCACGTCCGGGCTCATCCACCACGGCGGTAACTTCCAGGCTATGGCG
CTTACCTCGGCCATGGAGAAGACCTTGCTGGCACTGCAGAACCTGGGCCGCTTGCTCTAC
GCGCAAAGCTCGGAGCTGCTCAACAACATGACGAACAAGGGACTGCCGCCTAATCTGTCG
GCGGATGAGCCAAGCCAGAGCTACACGTGCAAGGGCTTCGACGTCAACATGGCCGCGTAC
ATGGCCGAGCTGGCGTACCTGGCTAAGCCGATCAGCCCCCATGTACAGGTAGCGGAAATG
AACAATCAGAGTGTCAATTCGATGGCGTTAGTTGCGGCTCGGTATGCACTGGAAGCGGTC
GAAGTGGTTAATTTGATGGCTGCGACTTACATATATGTGCTCTGCCAGGCACTAGACCTG
AGAGTGCTGCAGTTAGAGTTCCGAGAGGCCCTATCGGTGCGTTTGCGAGATCTAGTTCTC
TCCCATGTTGCCAGGCAAAGGAGTCTCAAGTCCAAAGAGGAAGAGCACAAGGGCTTGTCC
GAGGTTGACATCACGGAGAGCCAAAGGCGTGCCGGCAAGCTTGCAGAGTGTATCCTTGAC
CAATGGGACAAGCTAGCCTCCCTGGACGTAGCAGAGCGCGCGTCCGTGGCAACTAAGCAG
TCAGCCTTGGACGCCCTTGAGCTTCTTCACTGTGGGACGGAGTACGGTCGTAGAACCTGG
GGATTCAGTGATTTGCAAGCCTACCACTTGAAGACCGCTCGGGTGGTGGCAGATTGTTAT
GGTGATCACCGAAACGCCTTGCTCGAAGGAAAGCAGGACACTCGACGGTGGCTCAGCGGT
GGCTCAACAGTCGTCTACGATTTTGTCAGGAAGGAGTTGAAGACTCCTCTGAACAGGGGC
GTAGTTGACCATCCGCCGCTTTTAAAGGAGCAGTTGACGAGACTGAAGGAGGCAATCCGC
AGCGAGGCAGGAACAAGAGCCAAGGAGATAGAGGAGGGTAATGACTTACGGTCAAGGAAC
AGGATTCTTGGAAGCATGGCGTCGGAGATTTATGAGGCGATTCGCAGTGGGGAGTTGTAT
TCACGGATTATGGCGTTTGGAAGGGATAGCAAGATGTGGGGAGAGGCCGCCTCGTCTTCG
TAGTTCATATTATTATTCGTGCCTAAGAGAGGCTCTTGCGATGGCAGAGAAAGAAGGAAT
GGGCTACATTTCTTAACTTCATGCTTGCTTCCGTAGCTATATCAGCGTATCTTCCTACAA
AATTCACACCAAAAAACTTTATGCTCGCAGATGTCTGATTAGAGGATTAAGGGACTTGAT
GCGTTCCCCGTGCTTATTCTTCTTCTTCATTCGTTTCAGAGCCATCCAAAAGTCCAAAGT
GACATGCGGCATAGAGGCCTTATGCCTGTCGACAAGTGCACCGTTTCGCACTTTTGCACT
TTCAACAGCCAAGCCTAGTAGTGTACTGTGAATCGGTGTTCAAGCCGATTTCTCGTAAAA
AGTAGTGCGGCCTGTCAAAGACTACATCGGTATCTCCCTCGGTAAGCTGGAACGAGAACC
GCTCGGACAGGTCCTGAAGGGTCATGAGATCGGGCTCACCGCTTCCCTAGGTAGTTTCAG
CTGAGCAGAGCCTCTCGTCGAGGGGATCAAGCTGTCCTTGTATGTACCACTACCGTTCGC
AACATTTCGAGACACTGGTGTGGTATGGTGGTTTGGTCCTAGCATTGGTGTAAGGACCGC
ATGTGTCATTTGTGAGCACCTGGCACTTCAGGGGGTGCACATCCATCCCCGTGCGGAGAA
ACTCTCCGCATCAGGTATACGGCGTATTTTCATGTTTTGCCTTCCACCCCTTTGCGGTTA
TCAGATTGTAATCGGGCTATTAACGGTAGGTAGGTAGGTAGGTAGGTAGGTAAGTAGGTA
GGCATGGGGCTGGATTCAGGACATCATGACCCCTATGAAAGTGAAGTCCACTACACGTCT
ACATCCCAAACCCAAGGAGGGAGGGACCCCACTCCGAATATACATACCTACCCCAATATC
ATTTGTTGATCCCTGTTGTTGGTGTGTTCGATTTGTTGAGAGACTGAAACACCCTCGCCC
CCAAAAAGACATCGATTTCTTTGCTACCTACCTCCACTGGCGA
>RGTVM0060 Genomic segment corresponding to mRNA: XM_332081 Neurospora crassa strain OR74A.
TGCATCCGAACTTGACAGGAAGCACATCGACGGCGGTGTGGTGTTCAGTTGGACGTGACG
ATCTCGTGAAAGTCACCGAGGTATTTTACCTGTAGGTAGTAGGAAGCGCCGGCGTGGGAA
TTCAGGGCAAGAGCCCCTGGAATGAAGGATCCTTTAGACGCTGTTCCAGGGCTGCGAAAT
GTTAGTGATTTAGTCGTGACTGCCCGCTTTGCTCTAACACTAACACCACAAGGGCATGAA
CTTGCCGTGGAACCTGAGGAATGGAACAAACGCTGGGCACCTGCATCTACTGGTACCAAT
GAGTGCTTGTGTCAGCTCGCTCCTGTCTCTCAGATACTCGCATGCTGCAGCCAGAAAGTG
GAATTCTTGCCCATCGATCGATGTCTCCCCCAAGTTCGGCAACTCCTCCCTGGCTCTCCA
CCAATACCAAGGGCAACCGAGACTTTACCATCTCACGATGCGTCTGTGTTTCAATGGACC
AAAAGCACAATATGGTCGGTCTCGCCTGACGCCCCAATGCGGTGTTCTGCGCTCCTTCTT
CGCGCGTAGTGACTGCACCATCCGGCATTCCTCCAACGCAGTCCGGGAACCGCCAAGGTC
ATCCTATCGAACCCGATCACCACTTCCCTCTGCCCTGAGACTTGACCTGGGACACATACA
AGACGGCAGGTACCGTACTTGGTCCTACCTTATTGACTAGGGATAACCGACAGATATGGC
ACATATAAGAATGTCCTGTGCCCCGGGAACCGTACTCAAGGAATCTTCTGCCAGTCAATC
TCCCCATTCCGCCCCAAAGACGACATCAACCGACTATCAGTAGGCAACCTGTCCCACCCA
GTTTGCTGCTTCAATGGCCCTCCCTGCTTTTCTCGCCCGTCTCCTGTCCCACTTCTCGTC
TAACAAAGCCAGCACCACAGAGAAGAAAGTACGAGTCGCCTCTAACAGCTCAAGCACGAC
TACTTCCAGCATCCAAGCCACTCCAAATCCAGCCGCCAACATGCCCGGTGTCACAGCCCC
GTCCGGTACTAGCAAGTATGACCAGATCCCCGGTCCCCTCGGTATCCAGTCTGCCCATCT
TGGTGGCAAGGTGGCGCTTGTAACCGGTGCCGGTACGTGTTCCTTTTTGTTATTGTCATC
GTTGTGTGTTGTAAAGTCGTGCCAAGCAATGCTGCAAGGGGCAAAGAGTGAGCGACAAGA
GATGGGTGGAAAGGGAGCTCGCGTACCCGGACGGGACGGCAGCTTTACCCCAACCCCAAG
TCCGCTTTCCCCATGTTCAGCTCCGGCGACGCCCTTCTCCCCCAATCCATTTCATTACCA
CATCTCAATCCCTTCCAGTTCGGAACACAAAGACATTCTACCCCTCAGACATCAAAGACA
ACTCCCACTGCAGGGTGCGCTGCGCAACGAGTCATCATTGGTTTAGTCAGGGTTGTGCAG
TCGCACCACACAACATGCCTGTCATGCAGCGCCACCACCGTATAGAGCCAAAGAGACTGA
CAAAATCATCCCGTGGGGATTCCAGGCCGCGGTATCGGGAGGGAAATGGCGCTCGAGCTT
GGACGTCGTGGAGCCAAGGTGGTAGTCAACTACGCCAACAGCGACATCTCGGCCAACGAG
GTCGTGCAGGCCATCAAGAAGATCGGCTCCGACGCGGTCGCCATCAAGGCCAACGTCAGC
GATGTCAGTCAGATTGAGAGGCTCTTCCGCGAGGCCAAGCAGAGGTTCGGCAAGCTCGAC
ATTGTGTGCTCCAATTCGGGTGTCGTCTCGTTCGGTCACATCAAGGACGTCACCCCGGAG
GAGTACGACCGCGTCTTCAACATCAACACCCGTGGCCAGTTCTTTGTTGCGCGCGAGGCC
TACAAAAACCTTGAGGTTGGCGGCCGCTTGATCCTCATGGGATCCATCACGGGCCAGGCC
AAGGCCGTTCCCAAGCACACAGTTTACTCTGCTAGCAAGGGAGCCATTGAGACTTTTGTC
CGCTGCATGGCTATCGGTAGGTGGCTGTCATGGATACTTCTCGGGGATAAATGCTAACCA
CAAGACACACTGAAAGACTTTGGAGACAAGAAGATTACCGTCAACGCCGTCGCTCCGGGC
GGTATCAAGACGGACATGTACCACGCCGTGTGCAGGGAGTACATCCCCGGCGGCGACAAG
CTCGACAACCAGGGTGTGGACGAGTATGCCGCTGGGTGGTCGCCTCTTCACCGCGTGGGT
CTCCCCATCGACATTGCTCGTGTTGCCTGCTTCCTAGCTTCCCAGGATGGCGAGTGGATC
AATGGTAAGGTTATCGGCGTTGATGGCGGCGCCTGCATGTAAGGGAGTGAGTCAGACACT
GTAGTACAACCACGTCTGGATGTATCAGTAACTAGGAGATATGAGGATAGATGGGAGGTG
GAAGCACGGTAGATGATCAAGGGTGCCAAGAGAGTGTAGCATACATGGTTAGCAAATTCA
TACTCGAATCAACATATAAATAGACTGAGCTTCGTGCTGCTGTTACCAAGGCGCTGCTCA
TCATGTCTTGACGTTCCACACAATCTGTGATCGTTTCATGTTGAGTTGTGATCACCACGA
GCGGGTATCTACATTCCAGCTTCACCATCCGGATTTGATTGTTAGTCCAGTACATGAAAA
GCCAAAATTAAAGTGTTAGCTTTTCATCAAGTGTTTTGCCTAGTCTCAACGACCTATCTT
CTAGTCTTAAGGCCTTTAAAGGAGATAGAGAGAGGTATCACAGGACACCCATTAGAGGTT
TATGTGGCGTCACAAACCCTTGCCATTGCCTTATATTTCTTCAATGGGGGACAGTTTCTC
TCCTCAAAGGCCAATAAGAGCTCCAAAACCTCCGTTCAACCCATGATGAAAGTACCAAAC
TAACAGACAAACCAGCATCGTATTGTATTGTGTTACCAGTACGGTCTTCGGTGATTGCCT
GACAAGAACAAACAGCCCGCACTTAGCGGGTCAACTGTCCCTTTACCTTTGATTCACACT
CTCGGTTTCTTTTTCACTTCCCGCGAACAGGAAGCCATCACCGGCGTACGTTACCTCTGA
ACAAGGGCGTGTTCTTTCCCAATTGCAACTGATACGCGACTGAACACCCAGCCTGGCAAT
CAGCGGACCAATATTTTCAGCATGTCCGGTGCGCCTAATTCTCATGCGCAAGCTGTTTAC
GCCTCTTGGGCACGTCTCAGACACCTGAAGGAGTCAAAACAACCCATCGAGATATCAGGC
TCCAACTTGACCATCGCCGATGTTGTAGCAGTCTCGCTGTATGATCCATCCCGAAAAGTC
CTTTCCGTCTGAGGACGGCCAA
>RGTVM0062 Genomic segment corresponding to mRNA: XM_332079 Neurospora crassa strain OR74A.
GTACTAGCACTAATAAGTTAATTAGCGATTCGATTAATTTATAGATATATAGAAGTTTTA
CTAATTTATAGCTTTACGAAGTAATACGACGAAAAATAGCAATTGAGTACACTATTGTTG
GCGTTGTTGTTGTACGAAATTTATGATGTAAATGAGCGATTTTGTAGGGCGTTAATAGGT
AAATCTGCATAGGTCATTTCGGGCACTGTCCTAGATTAAAATGCTGTCCCAAATTTTCCG
CGCCCCCTCTTTAGAGGGTAAAAAGAGGGGGGAAAGGAAGCCTTGGCGCCCAGAACCCCC
CAAGTACCCCACCCGCCGAAAGTGAAACACGAACGTATTAGTGGCATCCCTGTGAGATCT
TTGATGACATAAGCAGATGGAAGCGGCCCGCTGCGCCTAACTCCACCTGTCCGTGCCTGC
CGCGGAGCTTATGACCCACTTGTCAAATGCCGGTCTTTAGGATACTGAGGTACCATGCAG
TACCTACCTACGCTACACTAATTAGGTAAGTACGTGCTGCGATACGTACCACTACCTAGC
GGCGCGTCTCTGGAACCTTTTTGACGTACACTACGTACTGCACGTCAAGCGCGCCCCTAC
CTAGTTCCCGGTCCCGCGTAGCAGCAGGCCCAGTACTACCCAGAGCAGCACTTCCAATTC
ACATTCCACTTACGCAGCAAGGTAGACGCGCCGCGACGGAAATCGGGGATAGGACTTCGT
CAACCGTAGCTCAGAGACACCCATCACCAAGTCCACCGCCACAAGAGTTCCCGGCTGTTT
TTTCGTCCAGGCGACCGATTCGTCATCATTCAAGTCAACCAAACATTCACATTCTGATTG
CTCGGGCTTCAGATTCCTTTCTAGCGGCGGCTCTTCCGGCTCTGTTACTCGAGTCGGCCT
TTGCTTGGTCATCGAGACCACATCTCGCTTTCGTCTCCTCGACCACGAAACCAAGAGAAT
TGCCGTATCCATTAACTCATAGTTGAGACCTATCGTCACGATGCCGACATCGCGCAAGCG
GGCCCTCCAAGAGGGCGACACCAGCAACAATGCGCAACCTCCCAAGGAGCCATCCGTACT
CCATCGCATAAGGAATATGTGGCAGTTTGCCAACCTTTTCCAGTTCATCCTCTTGTTCGG
AAAGGCGCTTAAGTTGGACGACAGTCTTGACATCGAGGTATGTCGGGAGATCCAACAGAC
TCACGCTTGTTCCGAGCTAACATGTCCATTGCGCCAGGACCTCGAGGCCGAATGTCTAAA
GCCAGGCTCAATGGTCCTTCAGGACATTGGCCTCGGTATCCTCAAGTTTCTATCGTCCCA
TCGAGGCCTTACGTACGTCGACGGGATCCCCATGCCCCCTCACATCTGTCCCACCTCGTT
TGCTTACAAACATTAGCCACGACGTATTCGAAGAGTATACCCGAAGACAGTTCCTTGCCA
AAGCCCCCGAGAAGAATCCATTCGGAACCGAGGATCTGCCTTCCAAGTTTGCCGACTTTG
ACGTCTTCACAAAGGTGCGACCCGGTCCAACAACAGCCTCACGACAAACGCCATTCGTCT
TGCCGTCCAGTTCAAGGTGACACTAACATCCGGTTCTTGTTAGATCCGTGTACTCCAGCA
AATGAGTCAGCTTGTCATGTGTACCCCCGAGCGCCTTCGCGAGAGGACAGAAGAGCAGAA
GGACATGGACCAGACAAATTGGGTGCGCAAGTATATTTCCATGTTTAACGGGCGCTTTGG
TGCTAATGAGAGATATATAGCGAATTGAGCCTTACGGATGGGACAGCAAAGATCGTACGT
ACTTCGTATTAGATGATAACCGCATCTATCGATTGACCGAGGCCCCGGCCCCCGCTCCCA
AACCCAAGAAGAATACCAAGAAGGCCAAGGCGGTTTCTCGAAGCAGCAAAAGACGTCGCG
TCTCGGAAGCGATCAGTGAGGGTGGCGACGCTGGCGACGAGGACTCTGTGACAGGGCAAC
CGGACGAGCGTGAAGACGACAGTCTTGGCGGAATGAAATGGGAATGCCTCGCCGTATCCC
TAGATGAGGTTCGCCAATTTCTAGCCACGATCCAGAAATCGAAGGATCCGAATGAGAAGA
TTCTGCGCGAACAAATCCAGGATCATCTCGTCCCTATCCTTGAAAAACAGGAGGAGTCCA
AAAAGCGCAAACAGCTGCAACGAGAGAAAGAACTGCAGGCACTGGAGAAGATGGCGCACG
CAAAACGATCCAGCCGTATTGCTGGAAAGCTAGAGCAACAGAAGGCGGAAGAACAGGCTC
GGGAAGAGGAACGCAAGCGGCAAGAAGAGGAGGCTGCCAGGCGAAAAAATGAGCAACGGC
AAGCCAAGATGGAGAGGGAGAGAGAGCATCGGCTCATGTCAAGAGAACAACGACTGAAGG
AGCGAGAGATTCGCCGTCTTCAGGCTGAAGAAGAGCTGGCGCAACTGTCCGAGGACAGCA
AATCCGTCGGCTCAGGACCCGGTCGCATGTCGGAGCGGCACCGACAAGCAGCGATTGAAA
AGAACAGGAGAGCTCTACAGGAGCTGCAAGACGAGGAAGACGACTGGATATTTGACTGCA
TCTGCGGCGTCTATGGGCAGGTCGATGATGGGACACATAGCGTTGCCTGCGAGAGGTGCA
ACGTCTGGCAGCACAGCAAATGCCTTGATATTGCCGAAAAGGATGCTGAGCAAGAAGATT
TCCATTTCATCTGCAGTTCTTGTCGCCGAAGCGAGGCAGAGAAATCTCAACAACCCCGGG
TTATCAAGCTGAAGGTCAACCGCCATGCTTCATCGTCCCCTCCTCCTCAGCAGGTTGTGA
GTGGCACCTCCCAGTCTCAAGCTGGCCGGTCACAGCTTGTTGTCGAGCTCGGGGCTCAGG
CAAAGTCTAGATCGTCTACCGATCGTATTAGCGAGGAGAACCCACGCTCTGGGTCTCAGG
ATGGCCCATCGGGGCAACAAGAGGCAAAGACCGAACCTACCGATCTTCCAGGTGAGAAGG
AGGGTACGGCAAGACCAGTCAGTGCGACGGGGTCTATTGGGTATTCGCCAGGGCGCCGGG
AGTTGAACCCATTTTCATCGCCGCATCCCACTCTGTCTCCTCCTAATCAATCACCCGGCA
AGTTGAGAGCATATGACAGCATATTTCATCCTTCTGCCCCATCTTCTGCTGTTGGCCGCG
AAGAGTCGCACCCTAAAGAGGAGGGCTTATTGCCTGTGTTGCCGCCCCCTGCCGGAAACG
GTCGTTGGGCCTCGCCCTCAAAGCAGCCGCAACGGCCGTCGTCGCCTCTAGGAACAAAGA
GCTCTCCTGCCGCAGGCGCCAGAATAGTGAGCACGCCATTGCCACAACTGACCCCTGTGC
AATCCGATCCCCACGCCCGGAATGGAGTCATCGACCGGTCATCACCCTTACCTCCCTCCC
GCGCAGGGCTATCGCCAACCAAGCATTCGCCGCCTGTACCGCCGCGCCATCAGGTGAACG
GCTCTGCCAGCGCTGGCGCTTCCCCATCAGGAACTGGTCGCGCCGCTCCAGTTTTTCCCC
CTTCGGCAGCCCTTGCCCCTTCCCCTCCTCAGCAAAATTTGGCGGCGCCATCGAAGCCGC
TAAAGCCTGCCAACCCGGCGAAATCGCATCCGCAGACATAGGATGTACTGATGCGCTAGT
CATATTTTCCGCCAGCTCATGTGTGAACCAACCCCCTGGCTGCCACAAGTTTCCAACAGA
AAAATTTAATGAAATATAAAGTAGGGGAGAAAAAAAAAAGAAGAAGAGGGGGAGGAGGGG
GAAGATGAAGAAGAAGAAGAAGATCAGGTGAACACAGGTTTAGTGGCAGGTTTGTACTTC
CATTCGTGCCCAAGCCGTGGAAGCTTTCGAACGGGTGTCAACATTCGGCGCTTTTTCCCT
TTTGGGTGGACGCCGATAACTGCTCAAAGAAGTGATCGAGGGGCTAGAGAAGCCTCCCGC
AGTCCGCGATGGCCTGTCGGGCACTTGAGCCGGGACCGATTGAAGTCAATCTTCATTTTG
ACACGAATTCTCAAAGTCTGAATCGAGGGGTTGGCCCACCAAGGTCGAACTTTTTGCATT
GTATAAGCATTCTTGTATTCACACAGGCAAGTATATTCTGTGAATCACGGATTAGCAGCT
TTAGTGTAGATGAATAGATGCAAAATGACATGGGCGTCACGAGAAGAGAGTGGTGACAGT
CTTTGGCATCACCAGAGATACCTGTCATTTTGGGTCCCAGACACCGGAATTACCGGGAAG
TGGGACACATCAGCACGGCGGTCTTACTGAGCATGTTGAGTTTGTTATGACACCGCGAAT
TAAGACACCGACGCTGTGGTGAAGAGGGTGATGAGAAGTGATAGATTGTCCTCATAGCTG
ATAGCTCGCAGGAGCAGATGGCTTGGGCTGGGTGTGGTTTCAGGGGTCCTGGCAGTCTAG
GATGATGAGATATCCATCAAGTTTATCGATATATCTCAACGCTTCGCGGTAGAGGTACCT
ATCAATGCCGTCCCTAGCCCAACACCACTCAACCTGTAGCTGAGAGGTATGTGATAGGCA
CTTGCCGTGTGTCCTGTTTGCTGAGTACCTTCGCTCCCGTCATGATCCTCCTTACTTTTC
TGGAATGCATCTGGGGTTAGA
>RGTVM0063 Genomic segment corresponding to mRNA: XM_332078 Neurospora crassa strain OR74A.
CCAGCTAACAACCTGAATGTCTAATAAAGAAGTCTTGAATAAATACATGCTCGTGGTCTC
CCCACCTGTCTTCTTTCTCTCGTGTGTGCCCCCATCAAAAGAGTGCTACTCTGCCCAAGC
CAACAAAGGCAGTCTCTCCTCGCACCCCCTTTTCCTTCATATCGTTCAGCGAGCGCGGGA
GACACGGATCACAGCCGGTCAACAAGCATCTAGCCACTTTTCTCCCATACGCAGCGACCT
GTATCTGTCCTGTGCCGAGCTCTCACAAACAAAGGAGGATAGGTACCGCAATCTCCTCTA
GCACATAACGCGAACCAGCCCAGACACCCCATCCCAGACAACTGCATCTGCATCACCCTG
CTGCAAGACCGGCTAGAGTTCCGGGAGTGGTTGGAAAACAGCGGTAAAGGTGTTCGAACA
GACGAACGCACCACCTCGACATCTCCTTCTTCATCGGCATCCAAGAAGCCCGACATTTCT
TCCAACCCGAGGGGGAATTCCGATTGGGAAGATAAAAGGACTTGTTTGTAAAAAGACAGA
GAAAAGACAGATAGGAAAGGTATCACATCCTTGCTAGGAAGCGAACAGTTGCAACAGCTC
TTCACTTTGCCCATGTCCAAAGCCCGAAACAGCTCGATATATATCACTCCTGTTCCGGTA
CCAGTAACCGGATCACCTCCTCTTTGGTCATCCACACCACGAGTTATCCACTAGGACAAC
AGGGAAAACAACAACGACAAAAACAACAAGCCTTGATATCAATAAGAGCAGCTGGTCTCA
GAAGTCGACTGCTTTAGAAAAGAAATACGACGAAGACACACACGACCCCAGACGGCCAGG
AACCAGGAGTTCCAACCGACGATTTCGACTCGAAATTGCATATCCTCTTGAAATGGATAG
ACGCACCCCACCTTCACCTGCTCCTTCTGGGATAAGTCTTCATCATGACTATGTTCAACA
ACATCACCCAATGACCTTTCCCTCACAGTTGTTGGAGAACATGGCGTCAGTACCCTTCCA
GACACATTCGCAACCAGGGACAAGATATGGGACACCGGTCCCCCATCCTTTATCCCACTC
TCAAAGTTTTGATACCGGACTTCAACAACAGTATCAGCGCGCCATCAGTGTCCAACCTGT
AAGAGAAACCTCACAGCTCCCCCCTCGTGGCGGTCTTGTATCCATGATTTGCTGACAGGA
AACCGAAAAATCCAGCAATATCACGGTCAGTTATACGGACAAGACAGCAGTTCCTATGGC
CCTATCCCCGAGGTAAACTCTTTCCCAATCTGGCTTGAACTGGGGGTGTGAGTGGACGCT
GATGATGTACCGAACTCTTTTCAGCCCTATAGCACTCCCGCGACGTCCCCACCGACACCG
GCACGACATGCCGAGTTGATGAACAGCAACCACCGAAACTCTCCCCTCAGGAACCTGACT
CGGAGCTCGAAGATCGAGAAAAAGCCGCCAAGGAAAAAGAAGTCGTCAACGGATTCGAAG
AAGCTCGAGGGCAAAGTAGCAGCCCTACTGCTCGACAAGCCACTAAGCCAGCAAAAAGTT
CCCGAAGACCTGGTGCTAACCAACATGGAGGACTACGTGAACCGAGGGAAAGAGGTGCGC
CAACGGGAAGTCGAGAGCGGCAAGAACCCGGGCAAAGTCAAGCGGCCGATGAACGCCTTC
ATGCTGTACCGCAAAACGTATCAGGGCGTGGCCAAGGGCTGGGCGGACGAGCACAACCAC
CAGGTGGTATCGCGGGTGTGCGGCATGAGCTGGCCGATGGAGCCGGAGCAGGTGCGGGAG
CAGTTCAAGGCGTGGGCCGAAAAGGAGCGCGAGAACCACCAGTTGGCGTTCCCGGACTAC
AAGTTCACACCCACAAAGCCGTCCAAGGCGCCCAAGTACAAGGATGGCAACGAGAGCGAC
TGCTCGGATCCCGAATGGGACCCCACCGGCAGTATCAGGTCGCGAACCCTACCGCGCGCT
CGCTCGCTGACAAGGGCATCCAGCGATGACTTTGACGATCATCCGCCGTATGTCATGGGC
CGCTTGACCTATCCGCCTTATGGGTACTCAGCGGGTATGCATAACACAATGGCAGCCTTT
GCCGGGCACCGGTCGCCCTTTGAGTATTCCAACCCGAGCAAGACCATGCCGGCGCCGTAT
GAGCATCACCCTGGGGCGCTACGGGATGGATCGTACTATGGGGCGCAGATGCACACGCCG
CCAAGACATCTCCATCACGGCATGTCGGTTGAGGACATTGTCATGCGCAGGACGCCATCG
CCGACCATGGCCTACTCTGGAGGGCGTCCCCACGGGTTGTCGATGTCCAACGCTGGTGCC
CCTGACTTGAATCAGTACAGTCAGCCCATGTTCACCGATCATTTCACGGCCAGTCCGGCG
GAGTATGACCTTCCAACGCAGCAGTCACTGCTGTTGAAGCAGGAGCACTACGACCACCAA
TATGAGCAAAAGTATGACTCGCACCTTGAGCCAAAGTACCACCACCACAGTCATGACTCG
CAGCATGATCAGAAGTACGACCCCCACCACGACGAGCGCAAGTACCATGTGCTTGACGAA
CCGCGCATCGACCCATCGCTAGAGAATGTGTACACGACCTCGGCCGGAGCGGGCATTCAC
AGCATGATTGGCAACGACGGCGGCGGTGGTGGTAGTGAGAACAAAACCAGCATGACGCAG
GCGACCACCTCATCGACACAGAGCGCATGGCAGCCCAACACGTCGGGATCCTCCGGGGGA
GCAGGGCCCATGGCGTCGGGGGCTGACAGCGACAACGGCAGTGGTAGCCAGTTTGTCGAC
AGCTTCATGTTTGAGGACGAGCACATGCGGGCGCTGAGCGGGGGTAACTGGCATGTAGAA
AGTGTGGACCCTCCGCTTCCGGACGGCAGCCACTTTGACACGAGCTGGATGATGGACCAG
CCCGCCGTAGCTGATGCGGTCGTCAAGACGGAGCTGGTCAGCCACACGCCTTGAATCATC
GTTGTCACGGGTACAATAACCACCTGGATGGGCCCATGTCAGTTAATGTTTTCCAAGATG
AGGATGCTATCTTGGGAAACCGAGGCATCGCCACAACGGTGTGGTTAAGGGAGGCCGAAC
AAGTCCTTTTATTATTATTATTTTTTTTCCTTCTCTCTCTTTCTTTTATCTCTCTTTCTC
TCTTTTGTTGAGATTCGGAGTTTGGAACGAGGATAGGACAGGATCAAGGTAGGGAATACA
ATCATGGATGCAGGAAACGGAACGGGCACAAGGACGGGGTTCGGGATTTGGGATTAGAAT
TTTGGAATTGGGTATTGGAGTCAGGAAACGGGCATTGGATGAATCATGGATGGAGAAAGA
TACCTTGGATACCACAACCATACCCTCCTGGATTGACACCTTGTATGTTTAGTTTACTCC
ATGGCGCAAACACACCATTATATTTTGAGGCTTTGAGGCCTGTAAGCTCAGGACCGGAAT
GGTCAGGCATCTCTCGATCAGGGTTTCTTGCCGTACTAGTGGGTCGTATCTGAACGTAGA
CAAAACCCACCGAGATTCAGGCGAAGGTATGTACCTGCTGTATGTCGTGCGCGTATCTTA
GACATGCTTGCCTGTAAATATTCCCGTTGAGTTGCCGTATAAGCCGTCCGGCCGTCGTCG
TGCCTTGCATCCAAATCAATCACGAGTCATGATCCGTCAATTCATCATAGAGTAAACAGA
TGACCATGACGCAGTAGAAATGGCTGCGGTGCTACGCGCGAGATATGGTGCGAGGCGGGA
GATTCCGTGTTGAAGGTGGGTGACGACGACGAGCACGGCGGCCGCGACGTTTCCGGCATG
TGGTTGTGCACTTAAAGATCAAGCAAGGGTGGTGGTGACTTGGAGTCGAAGCCCTGCGAG
TCCATGGAGCCGCAATTGGCACCCCTAGCCTAGGGTAGCACCACCGGCTGACGTGCGATG
CTACCCTTCAGCCCCGCTTCCTCGGCCAAGCTTC
>RGTVM0064 Genomic segment corresponding to mRNA: XM_332077 Neurospora crassa strain OR74A.
TTGGGATTAGAATTTTGGAATTGGGTATTGGAGTCAGGAAACGGGCATTGGATGAATCAT
GGATGGAGAAAGATACCTTGGATACCACAACCATACCCTCCTGGATTGACACCTTGTATG
TTTAGTTTACTCCATGGCGCAAACACACCATTATATTTTGAGGCTTTGAGGCCTGTAAGC
TCAGGACCGGAATGGTCAGGCATCTCTCGATCAGGGTTTCTTGCCGTACTAGTGGGTCGT
ATCTGAACGTAGACAAAACCCACCGAGATTCAGGCGAAGGTATGTACCTGCTGTATGTCG
TGCGCGTATCTTAGACATGCTTGCCTGTAAATATTCCCGTTGAGTTGCCGTATAAGCCGT
CCGGCCGTCGTCGTGCCTTGCATCCAAATCAATCACGAGTCATGATCCGTCAATTCATCA
TAGAGTAAACAGATGACCATGACGCAGTAGAAATGGCTGCGGTGCTACGCGCGAGATATG
GTGCGAGGCGGGAGATTCCGTGTTGAAGGTGGGTGACGACGACGAGCACGGCGGCCGCGA
CGTTTCCGGCATGTGGTTGTGCACTTAAAGATCAAGCAAGGGTGGTGGTGACTTGGAGTC
GAAGCCCTGCGAGTCCATGGAGCCGCAATTGGCACCCCTAGCCTAGGGTAGCACCACCGG
CTGACGTGCGATGCTACCCTTCAGCCCCGCTTCCTCGGCCAAGCTTCGTAAAGGCATAAC
TTCGCGATATTACCGTTTAGTTGCAGGTTAATCCCTGTTTTGGAACAGCAGTTATGCATA
AAAAAAACATACGCACCCTCATTCCCATGTTGCCAGTTACACGGGCACGTACCTTGTAGC
TTTGGACGTCAAACATCCAAGCACTTAACGTCGACATCAATCATCTACATTCCATTTTAG
ACACCCTTCCGCCGAAGAACCTGCAACGAAACCCGCCTCTCGTTACGTGCCAATTGCCGG
CGTCTCCTACGTTGCGAATATATAGTGAACAACGTCAATCATGACGTGGATATCCAATAC
CATCACCGTCTTTGGCGGCCTTCTTCTCGCCCATGCGTAAGCATTCCCCCCCCCCCCACA
CCAAAACATCGCGTCGAGCCCTCGCCTGCTGCATACTCTACTCTACTCTACTTTGACCGG
TCGGGATTTGACGACTGTGCGTACAATACAGATGCTATTCGGCCCAGGAGCACGCAGCAC
TGCAATCCTTCAGGGCGGCGGCCACAAGCACACTCACCTCGTCTACTCCGGTCGCATCGT
CGCTTCCCGTGGATATTGCCATCGAGACCATTGTCGCAACCCTAGTTATTGTGCTTGGTC
TGGTCCTGGGAACGCGCCCGCTGCGGCCGATTCAATGGCGCGTCTGGGCCGGCAAAATTG
AGCGGGAAGGGGAGGAGGGCTTCTTGGGCAACAACGGAGAGGTGGAAAAGGACTACATGG
GCAACCCCTTCACCTATCTGGAATCCCGGCCCAGCTTTGTCGACATCCGCAGGCAGCGAA
AAGAGTTTGCTGAATGGATCAAGAACGGTGGCGGCGATGCCGGAAAGAAGTGAAGAATCC
ACGAGACGGGGTTGAATCGGAGCCACGCGACCTATGTTGAGTTGATGCTATTAATCTAGG
CCATGGGGTATATGCACGGATAAGTTGTGATTGATTCAAACTGAAGAGCATATTGTTCAC
AAGGGCTTTAGCGAGCCATCTACCTGATTTGGGCCTCCTTGTGACGGTGGCGCAGATGCA
TCATTTGTTGCTCCACAGCTACTCTCAGTGCTCCTTCCCAAGCTACTCTTGTGGCCAGGA
TGGGAGGATAGGTAGTTCCTGCCTTGAGCGGCCTTGCTGGGACATGACACATTGGACTTT
ACACGCCCATGGAGGCGTTGGTCGACTCCCCGCCGTCCCGTCTCGACTGAAGTTTCTCTT
CATCGGAAGAAGGTGGAATCGATGACACCGACACACACATACACACAGCTCCATGCCCTT
CGTAACTTAGTTTCACAGGTGCTGACGGCGCTCATCCTTACCTATCCAACAGTTATTACC
AGCATTGGAATCCTGTCCATTGTTTATTTCCTTCTGTCGTTCCCAGCTCCTTTTCTCTAG
AGTCGGTCACACTGATTATCATGGATTTCTCCCTTCAGATCAGTAGCGACTCTTCTGGCT
GCTCTACCTCGCCCGCGCTCACTCCATCAAGCCTGGCAGCATCCTCAACAGCCTCACCTC
GTTCACATTTGAGTGCGTCTCGAGCCTCTCTGGAACGACGAAGTGTCACTTCTTCATCCT
CTCGTAGAAGTGTAAGCGGCTCCTCTTTAGCCCTTGGAAGACGTTCAAGTGCTGCTCTAC
CACCTTCCACACCCTCGGGAACTTCACGGCCTCGGGTGTCATCGCAATCTCTTCCCCGAC
CTGCATCGTCATCGTCATCCCGTCAAAGACAACATCAAACACAAGGCCCTCGTACCCAAG
TCTTCAGATGTACTGGCTCCACAGCCTCAAAGAGACGATCGACATCGTCATCGTCATCAT
TTCGGTCTACGCCGCCCGGTCTGAATTTCAGAT
>RGTVM0065 Genomic segment corresponding to mRNA: XM_332076 Neurospora crassa strain OR74A.
CCTTGAGCTCGCCTAATCTTTCACTGGTACCTGGTAGGATTTCTGTTCGGCCCGTATCTT
GTGACAGTTTAAAGTCGATCGTGTTCACGATCATCTCACCGGCCTGTAGAATGCCCTGAG
TGTCGATATCCTCTTGGAGCTGGTAAGACATCGCGTATGTCAGCAGACTATCCAACCATC
CTCGTTATGTGGCATCTGAAATCACCTTTGCATAGATGTTTAAATCTTGGCCTCCCACAA
GTGAGCGTATGTCCTCCCGTATTTGAGTGGTAAGCATTGTGAACCGTAAAAGCGCCCTCC
AGTCGTTGATCCGAAGGGATAATTGTCCTCTTATTCGGTCAACACCACCTCTGACGTGGT
GTAACACGGCCTTGATGTTCTTGACTTTTTTCAACTGCCTCCGTATGCTCTGTACAATAT
CACTGTTCTCAGGGCGGAGAAAGACGGCAATACTCCGCTGCCTTTCTTCGATCACGTCGA
TAGCAATGCTTGGTTGGAAGAGCATTTGACGAAGTTTTGATTTTCCTTGGACCGTACCTG
CTAGAGCTTGGAGGAGCCCCGCAATCGAGAGGCTTTCTTTGACTTTGTTCTCGGAGCCGC
CAAGGCACTGGAGTTGCGGGTTTGGGTGAAGCTCTGTTCGCAATATCTGTAGTGACAACA
AGGCATCTGCGCTTATGAGCATTACATCTGAAGGCGAACCCATGGTAATTGACTTGACTC
TAAAAGATACTGGTGCCTCGGCACCAGGAGCGAGATTTTCGGCGCTGCGACGACGCTCAA
GGTCACTTAATACAGCACCAGCGCAACCAACTGATAGATGGCTATTGAGATTGACTGCCT
TCTCTAAGCGCATTAATCGCCTGTGCTTCGACGAGCCAATGCAATGCACAGCGTCTTCGT
CTCCTTCCCCTGGCGGTATTCCATATCCGGGCGATGAGTCATTGTAAAGCCCCAATAGCG
CTTCTTTGCCTGCGTCATAGTCAAAGTCTGCACTGGCAAGATGACGAAGGATATAGAGCC
CTCGAATATCGGTGGCATCATCATCGTCAAGCCTTTGAGCATCCCGTTCGAGGAACTCGG
TAAGTGTCTGGGGAGCTCTGTTCGGCACCATGATAGTTGTTGGCTGTGCTTGAAGTACAT
TAGTGGCCACTGTTTCGATTCCGCCCATGGAGACATCTTCTTCGATAATTAGAGTCTCGT
CGATGACCACGTAGTATGCGCATCCAATCTTTCCCTCTCTGTTCATGTCGACAGCCATAA
TGACTTCGTTCAGAGCGTCGGAAGTCTGCTCTCTGTACCTCTCCTCTTCTGCCTCATCGT
ATCGAGAGAACGTAACAGTCTGGGTAGGACGCTGAGTAGTCGAGGATTTCGCGGTCAGCG
GCGTGGCTGAAGAGAATCGACGAGAATCTCTATCTGATGCTCTTGGTAGAGTCGGCAGTT
TTGGGGAGCTTTGCGGTTCACATTGCGAGGGAGAGGAGGTAGATGGAAAAAGGGGTTCCA
CGGGCCTAGGAGATCTGAAATTCAGACCGGGCGGCGTAGACCGAAATGATGACGATGACG
ATGTCGATCGTCTCTTTGAGGCTGTGGAGCCAGTACATCTGAAGACTTGGGTACGAGGGC
CTTGTGTTTGATGTTGTCTTTGACGGGATGACGATGACGATGCAGGTCGGGGAAGAGATT
GCGATGACACCCGAGGCCGTGAAGTTCCCGAGGGTGTGGAAGGTGGTAGAGCAGCACTTG
AACGTCTTCCAAGGGCTAAAGAGGAGCCGCTTACACTTCTACGAGAGGATGAAGAAGTGA
CACTTCGTCGTTCCAGAGAGGCTCGAGACGCACTCAAATGTGAACGAGGTGAGGCTGTTG
AGGATGCTGCCAGGCTTGATGGAGTGAGCGCGGGCGAGGTAGAGCAGCCAGAAGAGTCGC
TACTGATCTGAAGGGAGAAATCCATGATAATCAGTGTGACCGACTCTAGAGAAAAGGAGC
TGGGAACGACAGAAGGAAATAAACAATGGACAGGATTCCAATGCTGGTAATAACTGTTGG
ATAGGTAAGGATGAGCGCCGTCAGCACCTGTGAAACTAAGTTACGAAGGGCATGGAGCTG
TGTGTATGTGTGTGTCGGTGTCATCGATTCCACCTTCTTCCGATGAAGAGAAACTTCAGT
CGAGACGGGACGGCGGGGAGTCGACCAACGCCTCCATGGGCGTGTAAAGTCCAATGTGTC
ATGTCCCAGCAAGGCCGCTCAAGGCAGGAACTACCTATCCTCCCATCCTGGCCACAAGAG
TAGCTTGGGAAGGAGCACTGAGAGTAGCTGTGGAGCAACAAATGATGCATCTGCGCCACC
GTCACAAGGAGGCCCAAATCAGGTAGATGGCTCGCTAAAGCCCTTGTGAACAATATGCTC
TTCAGTTTGAATCAATCACAACTTATCCGTGCATATACCCCATGGCCTAGATTAATAGCA
TCAACTCAACATAGGTCGCGTGGCTCCGATTCAACCCCGTCTCGTGGATTCTTCACTTCT
TTCCGGCATCGCCGCCACCGTTCTTGATCCATTCAGCAAACTCTTTTCGCTGCCTGCGGA
TGTCGACAAAGCTGGGCCGGGATTCCAGATAGGTGAAGGGGTTGCCCATGTAGTCCTTTT
CCACCTCTCCGTTGTTGCCCAAGAAGCCCTCCTCCCCTTCCCGCTCAATTTTGCCGGCCC
AGACGCGCCATTGAATCGGCCGCAGCGGGCGCGTTCCCAGGACCAGACCAAGCACAATAA
CTAGGGTTGCGACAATGGTCTCGATGGCAATATCCACGGG
>RGTVM0066 Genomic segment corresponding to mRNA: XM_332075 Neurospora crassa strain OR74A.
AGTGGCCACTAATGTACTTCAAGCACAGCCAACAACTATCATGGTGCCGAACAGAGCTCC
CCAGACACTTACCGAGTTCCTCGAACGGGATGCTCAAAGGCTTGACGATGATGATGCCAC
CGATATTCGAGGGCTCTATATCCTTCGTCATCTTGCCAGTGCAGACTTTGACTATGACGC
AGGCAAAGAAGCGCTATTGGGGCTTTACAATGACTCATCGCCCGGATATGGAATACCGCC
AGGGGAAGGAGACGAAGACGCTGTGCATTGCATTGGCTCGTCGAAGCACAGGCGATTAAT
GCGCTTAGAGAAGGCAGTCAATCTCAATAGCCATCTATCAGTTGGTTGCGCTGGTGCTGT
ATTAAGTGACCTTGAGCGTCGTCGCAGCGCCGAAAATCTCGCTCCTGGTGCCGAGGCACC
AGTATCTTTTAGAGTCAAGTCAATTACCATGGGTTCGCCTTCAGATGTAATGCTCATAAG
CGCAGATGCCTTGTTGTCACTACAGATATTGCGAACAGAGCTTCACCCAAACCCGCAACT
CCAGTGCCTTGGCGGCTCCGAGAACAAAGTCAAAGAAAGCCTCTCGATTGCGGGGCTCCT
CCAAGCTCTAGCAGGTACGGTCCAAGGAAAATCAAAACTTCGTCAAATGCTCTTCCAACC
AAGCATTGCTATCGACGTGATCGAAGAAAGGCAGCGGAGTATTGCCGTCTTTCTCCGCCC
TGAGAACAGTGATATTGTACAGAGCATACGGAGGCAGTTGAAAAAAGTCAAGAACATCAA
GGCCGTGTTACACCACGTCAGAGGTGGTGTTGACCGAATAAGAGGACAATTATCCCTTCG
GATCAACGACTGGAGGGCGCTTTTACGGTTCACAATGCTTACCACTCAAATACGGGAGGA
CATACGCTCACTTGTGGGAGGCCAAGATTTAAACATCTATGCAAAGGTGATTTCAGATGC
CACATAACGAGGATGGTTGGATAGTCTGCTGACATACGCGATGTCTTACCAGCTCCAAGA
GGATATCGACACTCAGGGCATTCTACAGGCCGGTGAGATGATCGTGAACACGATCGACTT
TAAACTGTCACAAGATACGGGCCGAACAGAAATCCTACCAGGTACCAGTGAAAGATTAGG
CGAGCTCAAGGATGACTTTACTCAGGTGTACCAAATTCTCGCCGATGTCAAACAAGAGAT
TCTGACGCAAATCCCCAAATGGGCTGTCCAATATGTCCAGGAATGTACAACAGTGCCCCG
ACTTGGATTTCTCATTGTAGTGGCCCTAAACCCTGAAAGTGGAGAAGGTGCTTTCAACGG
AACGGGGCTTGCCGATGACGAGTGGCATCAGGTGGTGAAGGATGAACAACGGGCTTACTA
CAAGAACAGGACGATGGTTGAACTGGACGACATGTACGGTGATTTAACTGAGGAGATTGC
CGGTACGTTTCCATGACACATATAAGCATCAATCAACTCTCAAGGTTCAAATCTGATAGT
AATCCAGATGAGGAAATCGAGGTGATAGTGGAGCTGGCAGGGGCTGTTTCAGAGCATGAA
GATGCACTGATTCGCGCCTTGGAAGTACTGGGGGAGCTCGACAGTCTGCTTGCGTTGGCT
TTCGCTGCAGAGAAGTACAATTGGGCTGCACCAAAAATGACATCCGAGAATATCATTGAC
ATTGAGGGCGGACGTCACCCACTTCAGGAACTTCTCGTACCGTCCTTCATCCCCAATGAC
TGCATACTCAGAGGTGGTTGCGCATCGGAGAATGGCAATGAAATTGACTTTGTAGGTGTC
AAAGACGAACCCAAAGAGCCATCGGCCTTGGTCTTGACGGGTCCAAACAACTCCGGAAAG
AGCATCTACATGAAACAGGTTGCCCTAATCATCTATTTGGCACACATTGGAAGCTACGTG
CCCGTCACGCGTGCAACAATTGGAGTGACTGATCGAATTTTCACCCGGGTTGCCACCCGA
GAAACCGCCATGGACGATGAAAGCGCTTTCATGACCGATCTCAAACAAGCAGCCTTCTCC
ATCAACTTCGCGACCCGGCGAAGCCTCATACTCGCCGACGAGTTTGGAAAAGGTACCACA
ATGGAAGCCGGTGCGGCGGTCTTCACGGCCTATCTGCACCATTTCTTGGAGCTGGATGCG
GATCGACCCCGGATGCTCGTGAGCACACACTTTCACGATGTGTTCAATAGAGGATTTCTA
AAACCTGAAGAGGGTGTTGCGTATGCTCATATGGAAGTTCGACTGAACCCAGAGGCGGAA
GAGAGGGAAGAGCATATCACGTATTTGTACCGTCTCGTTCACGGACGGGCTGAACACAGC
CTGGGACTAATGTGTGCGGCGATTAATCATATTGAGGATGATGTGTTGAAGAGAGCAGGA
GATATTTTGGGCATGCTGGAAAGAGACGAAGATATTGAGGCGGTGTTTGCGAGTCCCAGT
CATGAGGATATTGAGGCATTCAAAGCTGCGGAGCTTGTTGCCAGGCGGTTTCTTGCTACG
GATATACCACAAGGAGGGAGAGATACCTCGAGCGGAGTTTGTTCAATTCGTGATATTCTT
AGGGGCTTTTTGTCACACAAAGAGGACGGGGGAGATGTAGGTGACGTCGATTCTGAAGGG
TGAATCTCGAGGCGAAATCCAATTCGTAATCGTACGGTGATTGCTTACTACTTGGAGGAT
ATCGTAGACTTGACTGGATGTTTCTATATCTCTCATAGCAACAAAAATACGTTGCACGAG
TGCACACCACTTTCGTAGTTTAGCTCACGTATATCTGCTACATGAACGAGATGGGATGTT
GCGACCTTATGCTGATCAAAAAGCTCGGACCGAGTTGTTGAACTTCATGACTCTCTAAAT
TAGACCTTCCCTGCTTGAAGACAGATGAAGAAGTCACTTATGATCTGATTTCTTGGAGTT
CTAGAATTACACTCGTTTGAATGTATCCAAATTCTGTCACCGTCCACTGTTTGATGTACA
ACTTTTAGGACGATTGCCATTCCCAGATTCTTTCTTTTACCAGGGTATCACAAATGCCAC
GCCAATGCCCTTCCCGCTCTCCTCTCTCCACCATATTCATGGTGTTTCCCCGTAATAAAC
ACAAGAAAGCCTGCTTTCTGGTTTTGCTCTTTTCTCATAACTGATCAACTCATGAACCCC
ACCCTCTTCATTTCTCCTTTCTCCTTATCTCTACATTCTCTCCCAGATCGACTCGGCCCA
CTTAGGACAACTCCAGCTATGCAAACAAACACCCAGCAACAGCCAAATACACAAGTGTCA
ATTCCCAATGCAAGAAGGGCAGTGAAACCATGACGGCCATGACGGCAGAACTAGGGATCG
GCCCGACAAACGGCCCATACGGACTCGAATCTGGGCGTGGTTTTGGTGCGCGAGCAGACG
TAGCTGCTTCGTTGGCTGGTTTGGTTGAGGAAGTCTGGGGTTGAAGCGTGGTGGCGGTGT
TGATGCTGCTGGTGCTTTCTGGCGCGGAGGCGGTGGCGGCTGATGGAGAAGTGCTTATTG
ATGAAGGCGATTTTAGTGTAGTTTGTACAACCGTTGGCTTTGTCGTAGTTGCTGGTGAAG
GTACATGCGTCGTAGTCGCCGTTGTAGGCAAAGGGTGATGCAC
>RGTVM0067 Genomic segment corresponding to mRNA: XM_332074 Neurospora crassa strain OR74A.
GCCCAGCTCGACGTAGATATGGCCCAAGAGGGAAAGAGCGGCGCCAGCGAGTTTTCCGTC
TTCTCCAATTGCCTTGTAGGCAGATTTTGCCGTCTTTGCCGCACTCTCAATGTCGCCAAC
CTCGAGCATCGCACTCGCATTGTTGAGCAGTTCTCTAGCGTTCACATTGGACGGTTGAGC
GGCGCCTCTAGCGCGAGCCTTCGCCTTGTCCTTCTGGGATTTGTTTTTCGGCTTCGTGGG
CGCCATGTTATCTGAAGGATCTGGTCGGTTTGAGGTAAAGAAGGAGTGGATGGAGGGTGA
AATGGCGGTTTGTTGTTTACTACCAGCTTGCGGTCCTAGAGAAGTGACGGGATCATTGGC
GTTAGGTTGTTTGGAACTGGAAATTTTGGGCTTATCGCAGTCCTCGATAAGAGAAATACC
TACCCCACGATACTTACCGACTTCAGTTACTTGTCGTCACTGCAGGAACAGGATTTCTTA
CACTGTGTACTGGGCCGGAAAGCGACAGAGTCTCCACAATCCATGGGCGATCTGGGGCAT
GGATGTCGTCCGCGTACACTGGTACCTACCCCATCCAATAAAACTTATCCACCACACCAA
GAACAGACTTCAATTCGCTCTGCGGGGGACGCTATTGAAGTCCCAAAATTTGCTTCACAG
TCTCCTTTTGCGAAAGTACTATTTACACAGATCGCTTTTTTCCCAAAACAAGTCCCTCCG
CCAAACGTACTCTACGCAATACAACTCAAGATATAGCATTTCACCCACAAAGCCCCCTTT
TAGGCCAGCTGGCTTATGAAAAGGAGTTTCTCAACGGTATTTGAATATTCAAAAGACATA
AAGGAATTTTTTCTCGATCTTTCAGTTGAAGTGTACAGAAAGTTGGATGTATTGCTAATT
ATTCAGGTTTAGGGAGACTTGCCGAACTAAATATGAGATGAGAACTTTGGAACATGGATT
GCCTCCCCCGCTCTGCGCAACACACCATGTACATAGTACTATGGTGATATGGGTAAGTTA
AACCCGTGGATCAGGTCGTTGGACACACAGTGCCCACGAAGCTTTGGCTTTGGTGGTCAG
TGCAAGATACCTGACAGGGAGGTAAAACTTTTGCTCGTAACCGCAGTACATGCGATACAC
TACTGGGAAAACTGAGCTCCATGCTTAATTCCCCTGATAGTTTCCATTCAAGACCTCTGA
ATACCCTCATTTTGAGGCAGGTATGCTGAACCATTGATCTACTGTATCTTGGCAACGTGC
TTAGGACGCCCTCGCACACCACAACATGACAACGAAGTTCTTACCCGACCTTGACGACGT
TGCATTGGAAAGCTCGATTGATTGGCTGCCCTTTCTCGGAATGAAAACATCATCTCTTTC
GTGTTTCAGGATGGCAGCGCCATCACCAGCACCATCGGCTTAGGCAACGCGCCCCCGCAC
GCGATTGCGGATAGAAACCTCGGAGGCTCCATCAAGTGAGACCAGCTTCTGTCTTCCATG
CCAGCGGGCGGCCTAGTTCCCCTCCCGTCCAAGCCATCGTGAAGAGGTACCGGCGGCATT
GGAACGTCACTGGGAATTCCAACCGATTCCAACCACCTGGTGGTGTTTGTCCTAACCTCC
TCTTGTTATCCGTCTGTTGCGTTTGCGTCTGTCTCTCCGTCGTCATCACCAACCTCGTCG
CCGCTCGTCTCTGCGCCTTCCAGGCACTATGAATGTTCTTTTAAGAGTTGCGACTTGACC
TCAACCCTTTTCATCTGCTCTTGAGAGGAGCTCACGGCCACATCAAGCACAATCCTTCGT
TAGTGAAGCCAAACCGAATAGCACTATGATATCAAACCGAATCGTTCGTTTTGCGCTCTT
ATGCGCCAGCTCATCGATCCTTTATACGACGCCCGGGCGAGCATCTCCCACATCGTCATC
ATCCTCAACATCGCCGGCAGCATTTGCCTTCCCCTCCTGCGTCGAGAGCTGCGTCAACGT
GTCCGGCTGTGGCACCGACAACCCGCAATGCATGTGCAAGTTCGCAGGCAAAGGCATCTT
CCTCGAGCTGGCTCTGACCTGCATGTCCTACTACTGCGAAGCCGAACTCCGCCGTGCCGA
CGACACTTTGATCGATATCATGAAAGCTGGTTGCCAAGCCATCCGCCAACCGATCCCTGA
GGAGAAGCTGGAAATGGCTGAGGTATGGGCTACCAGGCTGGTGAAGGACCTTCCCCCATC
GCCAACAATTGCGACCACGACAGTGCATCACCCTTTGCCTACAACGGCGACTACGACGCA
TGTACCTTCACCAGCAACTACGACAAAGCCAACGGTTGTACAAACTACACTAAAATCGCC
TTCATCAATAAGCACTTCTCCATCAGCCGCCACCGCCTCCGCGCCAGAAAGCACCAGCAG
CATCAACACCGCCACCACGCTTCAACCCCAGACTTCCTCAACCAAACCAGCCAACGAAGC
AGCTACGTCTGCTCGCGCACCAAAACCACGCCCAGATTCGAGTCCGTATGGGCCGTTTGT
CGGGCCGATCCCTAGTTCTGCCGTCATGGCCGTCATGGTTTCACTGCCCTTCTTGCATTG
GGAATTGACACTTGTGTATTTGGCTGTTGCTGGGTGTTTGTTTGCATAGCTGGAGTTGTC
CTAAGTGGGCCGAGTCGATCTGGGAGAGAATGTAGAGATAAGGAGAAAGGAGAAATGAAG
AGGGTGGGGTTCATGAGTTGATCAGTTATGAGAAAAGAGCAAAACCAGAAAGCAGGCTTT
CTTGTGTTTATTACGGGGAAACACCATGAATATGGTGGAGAGAGGAGAGCGGGAAGGGCA
TTGGCGTGGCATTTGTGATACCCTGGTAAAAGAAAGAATCTGGGAATGGCAATCGTCCTA
AAAGTTGTACATCAAACAGTGGACGGTGACAGAATTTGGATACATTCAAACGAGTGTAAT
TCTAGAACTCCAAGAAATCAGATCATAAGTGACTTCTTCATCTGTCTTCAAGCAGGGAAG
GTCTAATTTAGAGAGTCATGAAGTTCAACAACTCGGTCCGAGCTTTTTGATCAGCATAAG
GTCGCAACATCCCATCTCGTTCATGTAGCAGATATACGTGAGCTAAACTACGAAAGTGGT
GTGCACTCGTGCAACGTATTTTTGTTGCTATGAGAGATATAGAAACATCCAGTCAAGTCT
ACGATATCCTCCAAGTAGTAAGCAATCACCGTACGATTACGAATTGGATTTCGCCTCGAG
ATTCACCCTTCAGAATCGACGTCACCTACATCTCCCCCGTCCTCTTTGTGTGACAAAAAG
CCCCTAAGAATATCACGAATTGAACAAACTCCGCTCGAGGTATCTCTCCCTCCTTGTGGT
ATATCCGTAGCAAGAAACCGCCTGGCAACAAGCTCCGCAGCTTTGAATGCCTCAATATCC
TCATGACTGGGACTCGCAAACACCGCCTCAATATCTTCGTCTCTTTCCAGCATGCCCAAA
ATATCTCCTGCTCTCTTCAACACATCATCCTCAATATGATTAATCGCCGCACACATTAGT
CCCAGGCTGTGTTCAGCCCGTCCGTGAACGAGACGGTACAAATACGTGATATGCTCTTCC
CTCTCTTCCGCCTCTGGGTTCAGTCGAAC
>RGTVM0068 Genomic segment corresponding to mRNA: XM_332073 Neurospora crassa strain OR74A.
TACAGTAGATCAATGGTTCAGCATACCTGCCTCAAAATGAGGGTATTCAGAGGTCTTGAA
TGGAAACTATCAGGGGAATTAAGCATGGAGCTCAGTTTTCCCAGTAGTGTATCGCATGTA
CTGCGGTTACGAGCAAAAGTTTTACCTCCCTGTCAGGTATCTTGCACTGACCACCAAAGC
CAAAGCTTCGTGGGCACTGTGTGTCCAACGACCTGATCCACGGGTTTAACTTACCCATAT
CACCATAGTACTATGTACATGGTGTGTTGCGCAGAGCGGGGGAGGCAATCCATGTTCCAA
AGTTCTCATCTCATATTTAGTTCGGCAAGTCTCCCTAAACCTGAATAATTAGCAATACAT
CCAACTTTCTGTACACTTCAACTGAAAGATCGAGAAAAAATTCCTTTATGTCTTTTGAAT
ATTCAAATACCGTTGAGAAACTCCTTTTCATAAGCCAGCTGGCCTAAAAGGGGGCTTTGT
GGGTGAAATGCTATATCTTGAGTTGTATTGCGTAGAGTACGTTTGGCGGAGGGACTTGTT
TTGGGAAAAAAGCGATCTGTGTAAATAGTACTTTCGCAAAAGGAGACTGTGAAGCAAATT
TTGGGACTTCAATAGCGTCCCCCGCAGAGCGAATTGAAGTCTGTTCTTGGTGTGGTGGAT
AAGTTTTATTGGATGGGGTAGGTACCAGTGTACGCGGACGACATCCATGCCCCAGATCGC
CCATGGATTGTGGAGACTCTGTCGCTTTCCGGCCCAGTACACAGTGTAAGAAATCCTGTT
CCTGCAGTGACGACAAGTAACTGAAGTCGGTAAGTATCGTGGGGTAGGTATTTCTCTTAT
CGAGGACTGCGATAAGCCCAAAATTTCCAGTTCCAAACAACCTAACGCCAATGATCCCGT
CACTTCTCTAGGACCGCAAGCTGGTAGTAAACAACAAACCGCCATTTCACCCTCCATCCA
CTCCTTCTTTACCTCAAACCGACCAGATCCTTCAGATAACATGGCGCCCACGAAGCCGAA
AAACAAATCCCAGAAGGACAAGGCGAAGGCTCGCGCTAGAGGCGCCGCTCAACCGTCCAA
TGTGAACGCTAGAGAACTGCTCAACAATGCGAGTGCGATGCTCGAGGTTGGCGACATTGA
GAGTGCGGCAAAGACGGCAAAATCTGCCTACAAGGCAATTGGAGAAGACGGAAAACTCGC
TGGCGCCGCTCTTTCCCTCTTGGGCCATATCTACGTCGAGCTGGGCGAGATCGAAGCCGC
CCGCGAGTTCTTCTTTGCTGCAGTCAAAACAGATGAGGATGGCACACTCCCCGAGGATGT
TGCTGGGGGTCCCGAAAAGTTTTTGTGGCTTGCGCAGCTCAGCGAAGAAGGTGGACAAGA
CAGCGTTTCCTGGTACGATCGCGGTGCCTCTGCTTTGCGCCTCCAGATCCAGACTCTGAG
CGACGAGCTTGAGAAGAGGCCCCACGGGAAGGAACAGCAAGAGGCTCTCATTACCGAAAA
GAAGAGACGACTTGCGGCAATTCTCTGCGCCGTGGCAGAGGTTTACATGACCGATCTGAG
CTGGGAAGAGGACGCCGAGCAGCGATGCGAAGCTCTCATCACCGAGGCCATAATGCTAGC
ACCCGAGCTGGCCGACACCTGGCAAACCGTTGCCAATGTTCGCATTTCCCAAACAAGGGT
GGACGAGGCCAAGGAGGCTTTGAGGCGGAGCATGGCACTGTGGGAACTCCTTGAGCCCGA
GGATCCCAGCGTGCCACAGTTTCCTACTCGGGTGAGCTTGGTCCGACTGCTGATTGAGGT
TGGAATGGAGGAGAAGGCGATAGACGTCGCAGAGCGCTTGATCATTGAAGATGACCAAGC
TGTGGAGGTCTGGTATCTAAGTGGCTATGGCAGGTATCTTCTGGGCGAGAAAATCAAGAG
CGGAGAACTGCAAGCTCCCGAAGGTGAGACATGGCAAGATATCTGGCGCTTGTCGCGCAA
GTACCTTGCACAATGCCTCCGGACATACGCGGCCATCGAGTACGAAGATGAAAGGCTTGG
AGCACACGCACAAGAATTGCTGGACTCCATTAGGGGTGAACTTGGTGTTGTTGGCGCTGA
GGAAGATGAGGTTTGGGAAGATACAGACGTTGAGGAAGATGAAGATGAGGAGATGAGTTA
AATGGCCCCAACTGGCTTCGTCTCGTTTGTCTTCTAACCATACCACCTTAAGCTGAGGCG
TCTTTTTCAGGCAAACTTGTTATGGCATACCCTGGAGTCCGGTTAAGAGGGGTAAAAAGT
AATGTTCAGGATTGGTTTTCACATGGGTTAGGTATACTTAGAGCGGATTAAAGCCTACAG
CAAAGAATTAGATAATTTTGGCGAACGTGATAGAGGGCTTACGATTTGTCTAACGGTCCT
AAACCGTGAGTTTCTGGACCTCTTCCACGGGGACGTCATCATCGCCTTCCAGGTCCTCAT
CACCCTTCCCAGCCAAGCCCCTCTCCCAGAGTTGTTTGCCCGTGAGCTTGACAGGCTCCT
TTATCCTTGCCTTCTTCATCTCGGCCGCCTTTTCCTCTTCCTCCTTGATTCTCTGATCTT
CCAGTTCCTGCAAGAAACTCTCCCTCCACTTCAAAAAGGTTTCGCGATTGACGGGAGTGC
CCTGGAACTTCTTGTTCTCTTCGCGCTCCGCGGCAAGGGCGGCCTCCTCTTGCGCCTTGA
TGGCAGCGTCCCTCCGCTCTACTGCCAGTTGCTCCGCAGCATCCTTCAACGCCGACACAA
CAGTAAAGATCATGGCCATCCCCAAATTCTCTTCAATTGTCTCTTGGATACCTTCGAGCA
GCTGGAACCGATCGTCGGCAATGTTTATGTACTGATGGGGCGGCGCATTTGGGGCGGACG
CAAGCTCAAGGAAAGGTGGCTTGTCGGGATAGTCTTCGGGGTACCGTACGGTAAGTACCA
TGCTTGGTGTTTCTTCGGCATCATCATCAGGAATGTCCAGCGTGATAGTAATCCGGTATT
CGGTATCGGAGATATCTAGACGAGTCGAGCTTGGGTTAGGACAGGCCCATGCCTGAACGG
CAACCGATGTGGGCGAACAATCGAACCTTGGATCTCATCTGGGAAGATGGAGTCGAGGAC
TTCCCTCTCTTCAATTTGTTCTTCGCGGCCCATGATGTCCA
>RGTVM0069 Genomic segment corresponding to mRNA: XM_332072 Neurospora crassa strain OR74A.
GCGACTTGCGACGGAGCTTCTCCCACAGCTTCTTGGTACGGTGCACCTCATCGGCCAGTG
GCTTCGCGTTCTTGCGTTCTTGGGCGAGTTGTTTTTGCTTGGCGTGCGCCTCCCTGGAGC
TTGTGCCTGCGTTGTGTTAGTCAAATAACAGAGCGAGGTTCGGTCATCATGGGGCAGATA
TGGTAAAGAGAGACAACGTACCAGACTTGGTCTCGTTGGAGCCATTGCCGGACTCATTGG
GCGTGGATGTTGTGGTCTCTCCTGTGTGGAACTCGGCGTCTGAGCTTTCATCGGAGGATT
CATTGTCTTCGGCTTCGGCCTTGATGTGTTTCTTGCCAGAAGTGGTCTTTACTGCTTTTG
TACGGCCATCCTCGTTATGCTTGCCGAACGCCTTTCTCTTTCCGCCGGCAGCGGCTGCTG
AAGACGACTTGGTCGCCATTGATGCTATGCGATGTCTGTGTTGCTCCGGGATATGAAGGA
TTGATCTAGGTATGGGGGGCTCGTGTTGACGTCGTACTGGGTGGGCGCTGGTTCAAAGGT
GATGGTCGAGCAGGAATATGTGAAAGTGCAGGTATTCAGACGGGAATCCGAAACTTTGGA
GTGCCCTGTATCTGAAGCCTCTGAATTGGAAATTCTGTAGCACGTTTTCCGCTGAAAATT
TCTGGATCCGCATCCTGGCATCTGCCGGGCGGTGAGAAGCTTTCCGGGGTTCTGTGGTGG
GGCGACTTGATCGACACTGTCTAGAACTGTCCATTGATATAACAAGGAACCCAGGCAGGA
CCCCCACCATAGATTGAGCCGCGCTCGCGTTTTGGAGTTTGGCCTGCACCTGACGCTACA
GTCACTGCAATGCCGTCTGGTTGCCCCTCCCGTCCTCTTCTCTAGGTTAGTAAACGCCTG
AAAGTCAACATTGCCAGCACCCACTTTTGGAAGGAGTCTTTCACGTTTTATGTCGTCCAG
CACACTGCAAACTTGAAAGGCGCCCTACCGATTGGACATCATGGGCCGCGAAGAACAAAT
TGAAGAGAGGGAAGTCCTCGACTCCATCTTCCCAGATGAGATCCAAGGTTCGATTGTTCG
CCCACATCGGTTGCCGTTCAGGCATGGGCCTGTCCTAACCCAAGCTCGACTCGTCTAGAT
ATCTCCGATACCGAATACCGGATTACTATCACGCTGGACATTCCTGATGATGATGCCGAA
GAAACACCAAGCATGGTACTTACCGTACGGTACCCCGAAGACTATCCCGACAAGCCACCT
TTCCTTGAGCTTGCGTCCGCCCCAAATGCGCCGCCCCATCAGTACATAAACATTGCCGAC
GATCGGTTCCAGCTGCTCGAAGGTATCCAAGAGACAATTGAAGAGAATTTGGGGATGGCC
ATGATCTTTACTGTTGTGTCGGCGTTGAAGGATGCTGCGGAGCAACTGGCAGTAGAGCGG
AGGGACGCTGCCATCAAGGCGCAAGAGGAGGCCGCCCTTGCCGCGGAGCGCGAAGAGAAC
AAGAAGTTCCAGGGCACTCCCGTCAATCGCGAAACCTTTTTGAAGTGGAGGGAGAGTTTC
TTGCAGGAACTGGAAGATCAGAGAATCAAGGAGGAAGAGGAAAAGGCGGCCGAGATGAAG
AAGGCAAGGATAAAGGAGCCTGTCAAGCTCACGGGCAAACAACTCTGGGAGAGGGGCTTG
GCTGGGAAGGGTGATGAGGACCTGGAAGGCGATGATGACGTCCCCGTGGAAGAGGTCCAG
AAACTCACGGTTTAGGACCGTTAGACAAATCGTAAGCCCTCTATCACGTTCGCCAAAATT
ATCTAATTCTTTGCTGTAGGCTTTAATCCGCTCTAAGTATACCTAACCCATGTGAAAACC
AATCCTGAACATTACTTTTTACCCCTCTTAACCGGACTCCAGGGTATGCCATAACAAGTT
TGCCTGAAAAAGACGCCTCAGCTTAAGGTGGTATGGTTAGAAGACAAACGAGACGAAGCC
AGTTGGGGCCATTTAACTCATCTCCTCATCTTCATCTTCCTCAACGTCTGTATCTTCCCA
AACCTCATCTTCCTCAGCGCCAACAACACCAAGTTCACCCCTAATGGAGTCCAGCAATTC
TTGTGCGTGTGCTCCAAGCCTTTCATCTTCGTACTCGATGGCCGCGTATGTCCGGAGGCA
TTGTGCAAGGTACTTGCGCGACAAGCGCCAGATATCTTGCCATGTCTCACCTTCGGGAGC
TTGCAGTTCTCCGCTCTTGATTTTCTCGCCCAGAAGATACCTGCCATAGCCACTTAGATA
CCAGACCTCCACAGCTTGGTCATCTTCAATGATCAAGCGCTCTGCGACGTCTATCGCCTT
CTCCTCCATTCCAACCTCAATCAGCAGTCGGACCAAGCTCACCCGAGTAGGAAACTGTGG
CACGCTGGGATCCTCGGGCTCAAGGAGTTCCCACAGTGCCATGCTCCGCCTCAAAGCCTC
CTTGGCCTCGTCCACCCTTGTTTGGGAAATGCGAACATTGGCAACGGTTTGCCAGGTGTC
GGCCAGCTCGGGTGCTAGCATTATGGCCTCGGTGATGAGAGCTTCGCATCGCTGCTCGGC
GTCCTCTTCCCAGCTCAGATCGGTCATGTAAACCTCTGCCACGGCGCAGAGAATTGCCGC
AAGTCGTCTCTTCTTTTCGGTAATGAGAGCCTCTTGCTGTTCCTTCCCGTGGGGCCTCTT
CTCAAGCTCGTCGCTCAGAGTCTGGATCTGGAGGCGCAAAGCAGAGGCACCGCGA
>RGTVM0070 Genomic segment corresponding to mRNA: XM_332071 Neurospora crassa strain OR74A.
CGCTCTACTGCCAGTTGCTCCGCAGCATCCTTCAACGCCGACACAACAGTAAAGATCATG
GCCATCCCCAAATTCTCTTCAATTGTCTCTTGGATACCTTCGAGCAGCTGGAACCGATCG
TCGGCAATGTTTATGTACTGATGGGGCGGCGCATTTGGGGCGGACGCAAGCTCAAGGAAA
GGTGGCTTGTCGGGATAGTCTTCGGGGTACCGTACGGTAAGTACCATGCTTGGTGTTTCT
TCGGCATCATCATCAGGAATGTCCAGCGTGATAGTAATCCGGTATTCGGTATCGGAGATA
TCTAGACGAGTCGAGCTTGGGTTAGGACAGGCCCATGCCTGAACGGCAACCGATGTGGGC
GAACAATCGAACCTTGGATCTCATCTGGGAAGATGGAGTCGAGGACTTCCCTCTCTTCAA
TTTGTTCTTCGCGGCCCATGATGTCCAATCGGTAGGGCGCCTTTCAAGTTTGCAGTGTGC
TGGACGACATAAAACGTGAAAGACTCCTTCCAAAAGTGGGTGCTGGCAATGTTGACTTTC
AGGCGTTTACTAACCTAGAGAAGAGGACGGGAGGGGCAACCAGACGGCATTGCAGTGACT
GTAGCGTCAGGTGCAGGCCAAACTCCAAAACGCGAGCGCGGCTCAATCTATGGTGGGGGT
CCTGCCTGGGTTCCTTGTTATATCAATGGACAGTTCTAGACAGTGTCGATCAAGTCGCCC
CACCACAGAACCCCGGAAAGCTTCTCACCGCCCGGCAGATGCCAGGATGCGGATCCAGAA
ATTTTCAGCGGAAAACGTGCTACAGAATTTCCAATTCAGAGGCTTCAGATACAGGGCACT
CCAAAGTTTCGGATTCCCGTCTGAATACCTGCACTTTCACATATTCCTGCTCGACCATCA
CCTTTGAACCAGCGCCCACCCAGTACGACGTCAACACGAGCCCCCCATACCTAGATCAAT
CCTTCATATCCCGGAGCAACACAGACATCGCATAGCATCAATGGCGACCAAGTCGTCTTC
AGCAGCCGCTGCCGGCGGAAAGAGAAAGGCGTTCGGCAAGCATAACGAGGATGGCCGTAC
AAAAGCAGTAAAGACCACTTCTGGCAAGAAACACATCAAGGCCGAAGCCGAAGACAATGA
ATCCTCCGATGAAAGCTCAGACGCCGAGTTCCACACAGGAGAGACCACAACATCCACGCC
CAATGAGTCCGGCAATGGCTCCAACGAGACCAAGTCTGGTACGTTGTCTCTCTTTACCAT
ATCTGCCCCATGATGACCGAACCTCGCTCTGTTATTTGACTAACACAACGCAGGCACAAG
CTCCAGGGAGGCGCACGCCAAGCAAAAACAACTCGCCCAAGAACGCAAGAACGCGAAGCC
ACTGGCCGATGAGGTGCACCGTACCAAGAAGCTGTGGGAGAAGCTCCGTCGCAAGTCGCA
TGTGCCTAAGGAGGAGCGCCAACAGCTCGTTGAGGAGTTGTTCACCATCATAACTGGCCG
CATCAAGGACTTTGTCCTAAAGCACGATGCTGTCCGTGCCGTCCAGACCGCCGTCAAGTA
CGCCACCCCGGTTCAGCGTAGGCAGATTGCGAAGGAACTTCAAGGAACCTATGCGCAGCT
CGCCGAGAGCAGGTATGCCAAGTTCCTGATCGGCAAGCTTCTGGTGCAGAACGACAAGGA
GATCCGCGACATCATCGTCCCCGAGTTTTACGGCAAAGTTCGCAAGCTCATCAACCATGC
TGAGGGTTCCTGGATTCTGGACGATGTCTACCGCGGTGTTGCGACCAAGGAGCAAAAGGC
CAACCTCCTTCGCGAGTGGTACGGTCCCGAGTTTGCTCTGTTTAGGCAACCCAAGGGTAC
CGAGGTCACTGGCGATCTCTCCAAGATTTTGGCTGACGAGCCCAGCAAGAGGACAACGGC
GATGAAGTACCTTTTTGACATGGCCAATGGCCTCATTCAAAAGAAAATGACTGGTTTCAC
CATGCTCCACGACGCTCTGTTGCAGTACTTCCTCAACCTTAACCCCGAAAGCGAAGAGTT
CAAGGAGTTCTTTGAGACTATTAAGGAGGATGAGACCGGCGACTTGCTCAAAAACATGGC
ATTCACCAAGTCTGGCGCCCGCCTCGTGTGCTTGCTCCTTGCGCACGGAACCGCCAAGGA
CCGCAAGCAGCTGCTCAAGGCCTACAAGGACACCTACCAGCTCATGAGTGGTGACAATCA
CGCGCACGCGATCATCCTCGCCGCCTACGATCTCCTTGATGACACTGTCCTCACGTCCAA
GACGATCTTCTCCGAGATTCTTGGCAAGAATGAAGAGAAGGATGCCGAGCACGTCATCTT
TCTCGCTAACGACCTCAACGCGCGCACGACGGTATTATATCTCTTTGAGGGAATGTCCAA
AGCGTTGTTCCCTGCCAGCCACGCCACCGACCTGGAGATTCTGAAGGAGATTCACGAGAT
CCGCACCAAGACCAGCAAGAAGGACGCCGAGGTTAGGCGTAAGGAGTTGGTGACGGCCAT
GTCGCCTCAGCTCCTTGCGGCCATCGCAAGCTCACCCGCCGACCTGGTGGCCACCTCTTT
CGGTTGCCAGTTTGTTACTGATGTTTTGCTTTCGGCGACTGGAGATAAGAAGGCCGCGTT
GGAGGCTATTGCCTCTACTGCCGGTGGCGATCCCAACGCTGAGGCGCCCAAGGATGCCTA
CCAAGCTCTTCCCCCTCACATCTCGACAACCATTCACGGTGGCCGCATGTTCAAGACACT
GATTGCTGGCGGCCGGTTTGACAAGGCCACAGGCAGCATCCAGAAGGTCGACCCCCCGCT
CAACTTCGCCGACCTTCTCTATCCCGTCATCAAGGACCACATTGTACAATGGGCCACCGG
CCCTAGCTCTTGGACGGTGCTAGCTATGCTCGAGGCTTCCGACTTCTCATCGAAGAAGGA
GCTCCTCAAGACCCTCAAGTCCAACAAGAAGGCCCTTATCAAGGCCGCAACTGAAGCACC
GGCGTCGAAGAAGGAAGAGATGGAGGAGAAGCCAAAGGCTAAGAAGGGCAAGAATGCTTC
TGCCCCCAAGGGCAACCAGGGCTCGAAGCTCCTTTTAGAGAAGCTCGATGCCTAGGTTGA
GGAAATTGTAGGCGTCGCATGGCTATAGTGACAAAAGTGGACGGTAGCCACAGGTTGACT
AAATACCCCTTTTATGTTGTTTACTTTGTCAATGCGATTTTGTTGGGCCCCGCGTAATTT
GCGGTTGACTGATAGCCCTGTTTACAAGTCTGGACATGTTATATATGATTGCATAGAGAA
AAGCTTGCTTCCAGACTTCCCTGATGGTTCAGATATGACGCTTGAAACAGGCCGTGGCCT
ACTTGGAGTGAGGTAAATCATAATTAACCAGACAGGAGCGAGACAACTTTCTTATATTCG
CCATTCCGGACCTTGGAAGGCCTTATTATCATACGACCTTCACATTGAACCACTTGTACC
ACAATTTTCGAGGGACACAACCTCCCCATATCAACATGGCGTGTAGAGGCAAAGTGCTGT
GCAAACATTTTGACTGCGGCACCAAGACCGACATATATCGGGTTCACCGTCACTTGATGG
CTAAGTGCCGCTTGGAAACCGAATAGAAGAACGGAACTGCCTCAAGGCTACACCCGTGCA
AGGCCGCGTATATCCTTGTGCAACGGCCAGCTCACTGAGCGACCATGGCCTGACGGCCTT
GCCATATCTGCTGTTCTAGTAGGTAAGACGAGGGTTTCCGAACGGGCAGCCAGCCATGGG
TGTCCTCGGTTTGCGTTCCGCCAGGCTTGAAAGCCTTCTTCTCTTTTCGTCGAGATCACA
TGAGGCACGAGGCCAGACATCTCGGTTCGTTGGCCGGGTTGGAGTTGACGAATATATCGA
ATTACCACTTAGTGTCCGTAGCCTATTTCATCCCAACAGTCATACCATAAGGGGTATCTG
CGCTCCCTGAACCCCTCCCAGATTCCCGGGCACCAGTGGGGAGACCGCGGCTGGGGAAAC
ATACAAGTGTCGTTTCCTTCCTCAGGTTGCCGTCGCTTGCTCTTTCCACTTTGGTGGTTC
GTCCCTCCACCGCTATCTACGAGTGCCACTCCCTC
>RGTVM0071 Genomic segment corresponding to mRNA: XM_332070 Neurospora crassa strain OR74A.
TGAGGTAAATCATAATTAACCAGACAGGAGCGAGACAACTTTCTTATATTCGCCATTCCG
GACCTTGGAAGGCCTTATTATCATACGACCTTCACATTGAACCACTTGTACCACAATTTT
CGAGGGACACAACCTCCCCATATCAACATGGCGTGTAGAGGCAAAGTGCTGTGCAAACAT
TTTGACTGCGGCACCAAGACCGACATATATCGGGTTCACCGTCACTTGATGGCTAAGTGC
CGCTTGGAAACCGAATAGAAGAACGGAACTGCCTCAAGGCTACACCCGTGCAAGGCCGCG
TATATCCTTGTGCAACGGCCAGCTCACTGAGCGACCATGGCCTGACGGCCTTGCCATATC
TGCTGTTCTAGTAGGTAAGACGAGGGTTTCCGAACGGGCAGCCAGCCATGGGTGTCCTCG
GTTTGCGTTCCGCCAGGCTTGAAAGCCTTCTTCTCTTTTCGTCGAGATCACATGAGGCAC
GAGGCCAGACATCTCGGTTCGTTGGCCGGGTTGGAGTTGACGAATATATCGAATTACCAC
TTAGTGTCCGTAGCCTATTTCATCCCAACAGTCATACCATAAGGGGTATCTGCGCTCCCT
GAACCCCTCCCAGATTCCCGGGCACCAGTGGGGAGACCGCGGCTGGGGAAACATACAAGT
GTCGTTTCCTTCCTCAGGTTGCCGTCGCTTGCTCTTTCCACTTTGGTGGTTCGTCCCTCC
ACCGCTATCTACGAGTGCCACTCCCTCTTGCTGTTTGCTCTCCCCTCTTCCTTTCCTTCA
ACTCTCCATTCCACTTTCTTCTTGCTCGAGCCGATACCTTCCCTTCCATTTCAGCCCAGT
TGGAGTTGTCACTCTTTCGCCGTCGCCACCGCTTCCAACGCGGGCTTCGAACTCAACCTC
GGACTATTCTGTACCCAAACGCCTTCCTCACCATCCATTCTGGATAGGTTCCCAGGCACG
ACCAGTCTCTCTCACCCGACCGAGTAAGAACCTCGAAGCCATGGCATTGGATTTGTCCAG
GAAGCCTCCTCGCGTACGCCTCCCTGAAGCAGTCCCGTTGGTCGCTCAGAGGGATGGCGG
AAACTGCCCTAAGGGTTACCAATGGTACACATGCAACGTGGCCCAGGGCATTCCCTATGC
TGGCTGTTGTGCGATGGATCCCTGCCGCCCGGATATGGTCGACTGCCCTGATCGGTATAA
ACCTGGTGGTGAAGATACCACGACTACCATAACAAAAACTGCCACTGCCACTGCCTCTGC
CTTTACCAGCACGGAATCTGACAAAGAGCCATCGTGGACAAGCACGACTTCCGACACTTC
CTCAACAAGCACTATCAGTAGTGCGTCATCAACCCCCAGCGCCACGGTCACTGCCACTCC
CGATGCACCGCCCATTGTAGTCCACAAGGAACTTTCAGCTGGCGCCATAGCGGGGATCGC
AGTAGGCTGCTCCCTGGCCTTCATCTTCTTCGCCATCTCAGTTTGTATGTGGTGGGGCCG
ACGACGAGCGAAGAAAGATGAGAAAAAGGACGCCATGGAAACTGCAAACGTTTCGTCGTT
CCTGGGCCCAACCGACCGAAGCAACCCAGCCGAAACGAGACAAGATAAGAACGTATCCCA
GTCTGGCTTCCATTTCCCGCTTGGAAGCTACCAACCGGTTCCCACACGTGTTCCTTGCGA
GTACAGAGGACAAGGTAAGCGAACTCCATTCCCCGAGCATCAGACGTAACGCAGTCGCAG
TGGGCCAGCAGGGATTTCTATATTGACCAAAACTCTAGACCCGACAAGCTCGGGATCCCC
AACCAACACGAACTGGCCAGTCTCGCCGATGGACTATGAAAGTCACCGTTTCAGCGGAGC
GACGACTATGTCGACACCAGCGAGTCACAACAGTGCAAGCACTCCGGCCAGCCCGAACTA
CCCATCGCGAAGTGCTTCGGAACTCGACTCGACCCAGGCGTACCAGCAGGGTGGATGGGG
CAAAAGGTTCGAGCCCATGCACGAAATCCCCGAGCTTGAAAGCAATGAGAGGCCACCGCA
ACACACCCGGGGCCCGAACAACTAGAGCACTCCATCGGACTGAGCAAGGACACACGATGG
CTTGATTCTGAAGTCGGTGAGCGGACGGGTTTCATGAGAGCCTACAACGTCCTGCCACAC
AAGAGACGCTGAAGAACGCGATTAGCTTCCACGAGAGAAGCAATTCCAAGCACGGAACGC
TCTTGGAGGAACGGGATATGCTCGAGCTTCATGACTGATTCGGGCTATCAATCTAGGCAC
ATCAATGACGCAGGTGACGTGGAGGACACTTACTCCGACTCACCAGGATATTGTCCTGGC
TCTCATCTTGCCTGGAAAAGCACCAATTGCTATGGGATCACCCGAGCGAAGGACTGGAAT
ACCGTGGTAAACAAGAAATGATAGATGGTCTATTGATCAAAAAGCGGCCCTTAGACGCCA
AACCATGCATTTTCCCCCCTTCCGTAACCAGTCCTGACAACCATGATCCAGCTTGGTGGC
CCCGTAGTCTTTTATTTTTCTTTTGTAAAAGAAATCACCGGTCTCCCACACTGTTCGGTC
ATCTCCCAGGCGAGCAAGTTATGCAGTGTGTCGTAAAGAAAAATCTTAGCAAATAGAAAC
AGAGGAGAGGAACAAAAGAAGCAACCCAACCTCATTACCAGTTGCTGTCCTACAAAATGA
CTCTCTCAGGTGTGCCCTCCTAGGTGCTCATGAGCTTGGCCATCTCGTCCAGCAATTCTT
GTAGCTCATCATCGGTGATCTTGTCCGCCAGGGAGGGGATCAGCGTCTTGCACTCGTCGG
CACTATCGCAACAGAGTGATCCTAGGTAGCCAACCACAAAAAGAGTCAGTCAGTCGCATC
GTATCACTTCCCTTTGACTAGGCAACCATACCAATCTGCGCCCTCTCGAACTTGGTCAGC
TCCTTACGCGCGCTCAACAATCTCTCCACGGCCTCGACGTTCTCCTTCTGCTTAAACCGC
GCGAACGCGTCCAGGTAGTCGAGCGTCTTGTTCAGCACGTCCGTCTCGTTGCGGTCCTTG
CGGTC
>RGTVM0072 Genomic segment corresponding to mRNA: XM_332069 Neurospora crassa strain OR74A.
CAACATGCTCCTCTTTTGTTTTGGTACAGTCCGATACTGGTTTGTTTATCAGCTTGGCTT
GCGGACTGAGTGAGACTCGTCGGTGCCAACCGGTCCTCAAAGCCGTAATGATACTTCGAC
TTGCAGGATTATCAGCCAGACATGAATACCAGTACTTGATTGAACATATGACTAACTCAA
TAAACTTACATAGTCGAGAAATAAAAAACGTACATAAAGTGGATGTGGAAACGCCTGGAC
ACGTGTTGACCTGAGGTCTCGAGCTAATAGTCAGGAGTGCATTGTAGATGTTAGTGATGT
TGATGCCAATTCGTTTGACGAAATATGTACCTATAACTGTACTCGTCAGGTCTTCAAAAC
CGACCGTCAGACTAGTGGGACCTGACGAGTATCTTACGCTGTGTAGTGTATGTAAGCATG
AAGCTGTTCTGTCGGTACCATTTGTACAGTGAACGCAGTGCCGCACAGGGGCCACGGCCG
GCAAACAAAGACCCCCCCAACCTGGAACCTCCCAGTGACAATTCCGTCCAGGTGCTCAAT
AACCTCAATCATTCAACGCCAAATCTTGATTGCCAAAAGTACAAGCCGACGACCACCTTG
ATACTTCAAGCATACGTTTCCTCGAAACACCGAATACAGCGCCTTCGTTCTCGAACAGCT
CAGCCAGTACCACCACCAACACTCGAGCGCAACAACCGTAGCTTGGAAGGCTCAGCAGGA
CTCAAGCCCACAAGAACCCCAACGTCGAAGGCGCCGCAAACAAGACAAGAATCTCCAAGA
GGCTCACACTGCCGGCCAAACGAATCGGCAATCTGGATCAAATTCCCTCCCGGTAGCGAG
TGCATCAATCCGAATACCGTCTTTCTTGTCCAGAACGCCAGGTCAGCCAGCCAGCGGCGC
GCACGCTCCCATCACCAGATGACAAAACCAACAAACAATACGCACAAGTGAACAAGTGAA
CGAACGAACGAACGAACCAACCAACCCTCAACTTCAAATAATGTCGGACCAACACCACGC
CCCTACCTCGCGCTCCAAGCCGCCCCCTCCCGGCGAGGAGGAAGCTTCGGCGGTGTTGAA
GCTGGGCGAGTTTCAGGACGTGGACACGCTCACCCTCTCAGAGGCTTCCCTCGTCATCAA
CGCGCTCATGACCAAGCGCCGCAAGGACCGCAAGGACCGCAACGAGACGGACGTGCTGAA
CAAGACGCTCGACTACCTGGACGCGTTCGCGCGGTTTAAGCAGAAGGAGAACGTCGAGGC
CGTGGAGAGATTGTTGAGCGCGCGTAAGGAGCTGACCAAGTTCGAGAGGGCGCAGATTGG
TATGGTTGCCTAGTCAAAGGGAAGTGATACGATGCGACTGACTGACTCTTTTTGTGGTTG
GCTACCTAGGATCACTCTGTTGCGATAGTGCCGACGAGTGCAAGACGCTGATCCCCTCCC
TGGCGGACAAGATCACCGATGATGAGCTACAAGAATTGCTGGACGAGATGGCCAAGCTCA
TGAGCACCTAGGAGGGCACACCTGAGAGAGTCATTTTGTAGGACAGCAACTGGTAATGAG
GTTGGGTTGCTTCTTTTGTTCCTCTCCTCTGTTTCTATTTGCTAAGATTTTTCTTTACGA
CACACTGCATAACTTGCTCGCCTGGGAGATGACCGAACAGTGTGGGAGACCGGTGATTTC
TTTTACAAAAGAAAAATAAAAGACTACGGGGCCACCAAGCTGGATCATGGTTGTCAGGAC
TGGTTACGGAAGGGGGGAAAATGCATGGTTTGGCGTCTAAGGGCCGCTTTTTGATCAATA
GACCATCTATCATTTCTTGTTTACCACGGTATTCCAGTCCTTCGCTCGGGTGATCCCATA
GCAATTGGTGCTTTTCCAGGCAAGATGAGAGCCAGGACAATATCCTGGTGAGTCGGAGTA
AGTGTCCTCCACGTCACCTGCGTCATTGATGTGCCTAGATTGATAGCCCGAATCAGTCAT
GAAGCTCGAGCATATCCCGTTCCTCCAAGAGCGTTCCGTGCTTGGAATTGCTTCTCTCGT
GGAAGCTAATCGCGTTCTTCAGCGTCTCTTGTGTGGCAGGACGTTGTAGGCTCTCATGAA
ACCCGTCCGCTCACCGACTTCAGAATCAAGCCATCGTGTGTCCTTGCTCAGTCCGATGGA
GTGCTCTAGTTGTTCGGGCCCCGGGTGTGTTGCGGTGGCCTCTCATTGCTTTCAAGCTCG
GGGATTTCGTGCATGGGCTCGAACCTTTTGCCCCATCCACCCTGCTGGTACGCCTGGGTC
GAGTCGAGTTCCGAAGCACTTCGCGATGGGTAGTTCGGGCTGGCCGGAGTGCTTGCACTG
TTGTGACTCGCTGGTGTCGACATAGTCGTCGCTCCGCTGAAACGGTGACTTTCATAGTCC
ATCGGCGAGACTGGCCAGTTCGTGTTGGTTGGGGATCCCGAGCTTGTCGGGTCTAGAGTT
TTGGTCAATATAGAAATCCCTGCTGGCCCACTGCGACTGCGTTACGTCTGA
>RGTVM0073 Genomic segment corresponding to mRNA: XM_332068 Neurospora crassa strain OR74A.
CGTACCTCGCTAACTAACTAGCTCGTCATTCCCTTCAATCGCCAAAGCTTAACTCCCTGG
CAGGATGAGGGCGTCCTTGCTTGCTCCTTCCCACATCTCGGCCCATCTATCTCCATCTCC
ATCCACCATCCGTCTTTTGCTCAATCTTGCAAAGGCAACAACCTAACCCTTCACCAACAA
CACTTTACGCCATATCCGCATACAGCACTCGGCTTGACGTACCCCGCATCTTCACTTGGC
TTTGCGCACCTGCAGCACGAACAGGAAACCGGCCCACGTCCAGAGGTAGTCAGCTCCCAG
GAAGCAACGACAGATTATCGCTCGGTCGGCACCCATAGTCTTCAGTTGTCCAGGTCTCGC
CGCTGCGGCAAAAAACACTCTCTCAGTTGGGTTCAGGTTCGCACCTCAATCGCTTTATCG
CTGCACTACTAGGTACTTAGAGGTAGTTTTCCGTCTGGCCGTTGAGCCTCACACCCTCCA
TCCCGGGCCCCATCAGGTCCTCCTCCGCCCAGCTACCTAGGTACCTCGCTGCGCTACCGG
CGTACCTCCGTCTGCTTCCCTTTCGTCGCCCTACGTACCTTACTACCACTCGGGTCGGGC
TCTGCTTCCACCACACCCGACCGCCCACCAGCCAGGTACATTACATACCTTACCTCAACA
CCTACCAAGTTTGCTTATTGCTTTCCTCCCGTCTTTCCCTACCCGACCGACCCTTACCTT
CATCCATACATATGCTCCCTGCAACAACATCCATAGCGCACCCACGTGTTTTAACCCGGT
CTCTGTTGGGCACCTCTCTCCAGATCTCCAACTCCCGTCTCTCCGCCATCCCTTGATTTC
GCGCCTCGAGCTCGTGAAATCTCTTCTTGTCCATCATCGCCCTTGGGAACGTCGTCCCTT
GCCGCCGTTGCCCGTCTGTCCCTCCGTCCGCTCGTCGTCCTTGTCCCATATCTGGTAGAG
GTGGGGATCTCATCGCCCACGGCCCCGGGAATCGTTGAAGATGGTGGAAACAGATACCAA
CTCTCCGACATGGAAGTTTACCCAGTAAGTCGAACTCCTCCTTGACCCTCCGTCATGTTT
TCCATCCCCGTCGACTTCTGCCTCACGAGCGTCCGTCTCTGTGCGATTGCGCTCGTGCCT
GTCCCTGTGCCCGTACCCGCGCCCGCGGCTGGATCCGATCTCCGCTCCACGTTGACCTAC
GCCTTTCTCCGTCAACGCTCTTCTTTATACGAGACGTCGCCTCGTTTTCCTGTGTTTGCC
CCACTTCATCGTACTGAGATCTTGTCATAGATGCTTCGGCGACAAGGGAGATGTTGAGGA
CATCACCGAAGGTACGACCCACCCCTCCTCCCACGACGGGTCCCTCGACCAGGAGCCCGT
CAATGCCCCTCCTCACGTCATCAATACCCTCAGCCATACTGACCCGCCTTTACCAGCCGA
TATCATCTCCACGGTAGAATTTGACCACACCGGAAACTACTTGGCGACTGGTGATAAGGG
TGGACGAGTCGTGCTATTTGAACGGAACGAGACGGTTAGTGGAGTTGCGGCAAACCCCCC
CTCTCCCCTTTCCCTTCCGGCTTATTTGCTGGCCCGCTTCTTGTCTATGTCTTGCTTACC
TGTGGACAGAAAAAAACCTGCGAATACAAGTTTCATACCGAATTTCAGTCCCACGAGCCC
GAGTTCGACTACCTCAAGTCCCTTGAAATTGAGGAAAAGATCAATAAAATCAAGTGGTGC
AGGAGACAAAATGCCTCCCACTACCTCCTCTCGACAAACGATAAGACGATCAAGCTATGG
AAAGTGTTCGAGAAGTCGCTTAAGGTTGTCGCCGAGAACAACCTATCCCATGATTTGACG
CCTGCAAGCGTAGCCGGCGGTGGAGGCGCACCTCGTGCCTTACCTCATACTCAGTTTCGC
AGTCCCGCCGATCTCAAGCTACCCAGGCTTACCCATCACGACACAGTCGTTGCCGCCGTG
CCTCGGAGAACATATGCCAATGCTCATGCGTACCACATCAACAGCATTTCCGTCAACAGC
GATGGCGAGACCTTCATCAGCAGTGATGATTTGCGGATCAACCTATGGAATCTGAATATC
CAAGACCAGAGCTTCAACATTGTGGACATCAAGCCGGCGAACATGGAGGAATTGACAGAG
GTCATTACAGCCGCAGAGTTCCACCCTCTGAGCTGCAACTGGTTCATGTATGCCAGTTCT
AAGGGCACAATCAAGCTGGCAGATATGCGCGAAAGGGCGTTGTGCGACCAGCACGCAAAG
AGTACGTTGGATTTCGGTGAACTGTGTTTGAAGTGTTTTTTTTTTTTTTTTTTTTTTTTT
TTTTTTATCTCTATTCTCCGCTGATCATTGCTTACAATTCGTTTTTTTCTTCCCTGTATA
GTGTTCGAACAAGAAGAAGACCCATCGTCCCGATCTTTCTTCTCTGAAATCATATCTTCC
ATCTCCGACGTTCGATTCTCCCATGACGGCCGGTATATCCTTTCTCGCGACTACTTGACG
GTCAAGATTTGGGATGTCAACATGGAGCGGCAGCCAGTCAAGACGATTCCAATTCATGAA
CACCTCAGGCCGAGACTCTGCGACACATACGAAAATGACAGCATTTTTGACAAATTCGAG
GTTGTATTCTCTGGAGACGCCAAGAACGTAATGACAGGAAGCTACAACAACAACTTCATG
ATCTACCCATCGGATCCCGACAAGGAGGTGGAGGTCGTCCTGCAAGCGGATAAGTCGGCG
TTCAAGGCCAAGAAAGTTGGGGTGCCGACACCCATTAATTCGTCGACAAGTCCCACAGCT
AACGGTGGTAAGAAGGGAAATTCACGGGCAGGAAGCCCGGCAGCGGCAGGCCAGGGCCAA
AGGATGCGTAAAGAGACAGACGCCGATCAAATCGACTTCAACAAGAAGATTCTCCATATG
AGCTGGCATCCGTTCGAGGACAGCATCGCCATCGCAGCAACCAACAACGTAAGTTCTTGC
CCCGCTAGTTCTTAACCGCATCCTCATCTGGGCCCTATTGATAGCTAACCATCTTTCCCA
CAGCTATTTGTCTTTTCCGCGTTGTAGGCAGAATGATGAAGGCGGGGGGATGGATGTGAT
TGGGATTCCCTTCACATAACTGCTGAGGCTATTATGCCTCTCGTTCCACAGTCTGACTGG
GAGCATTCGCGGTTCTGGTTTGTTCGTGCTCGATTTGTCGAGGCCTGGGGCATGGTGGCG
TCTTTAGCAAGAGCGAGACGGATAGCCTGATTGAAAGATGAGGACACATATAGGTCAGGG
ATGCATTGAGAGGCAGGTTTGCGGGGAAATTTCCAGTCATGAAGTGCTACGCCCGGTTTG
GCACATCGACTTTTCAAGATCCCATGAACAAGGCAGGGCGGGCGTGAGGAACGAAGCGGA
AGTGAAACAAATGGCCCAGGGAGCCGCCAGCCTTGGACGATAAGGGGAGAGTAACTCGTA
TGTTAAATAACCATTATGTCCTTTTCGTTCCGTCCGCAGGGCAGAGCGCCGAGTGTCATG
TCACGATGGGATGGATGTAAGCGCTTGGTTCGGCATGGAATACCCACCAGTTCCCAGATG
TTCCGCGCAGAACGTAGAAAACAAAAGATATAAATATGAAAACATGACTAAGCGTAGGTT
TTGGCTCAATACAAAAAAGAAGAAGAAAAAGAAGAAAAAAAGGGGAAGAAGAAAGAAAAC
CCCCCTCAAGAAAAAGAAAAAAAAAGGAAGGGGGGGGGGGGGGGGGGGTGGTATTCAAAG
ATGAAAATTAAGAATGTAAAAGGAAGAAGACGCAAATACAACACCAATCTCATACCAGAG
TTCGAGTTGGGATGAATTACAAACAAAGGTAAGTTGTCAACATGCTCCTCTTTTGTTTTG
GTACAGTCCGATACTGGTTTGTTTATCAGCTTGGCTTGCGGACTGAGTGAGACTCGTCGG
TGCCAACCGGTCCTCAAAGCCGTAATGATACTTCGACTTGCAGGATTATCAGCCAGACAT
GAATACCAGTACTTGATTGAACATATGACTAACTCAATAAACTTACATAGTCGAGAAATA
AAAAACG
>RGTVM0074 Genomic segment corresponding to mRNA: XM_332067 Neurospora crassa strain OR74A.
AGTGAGCAATTGCGGGGTCCATTTATCCCGGGCGGCGACGAGATGGCATCTGCCATGTAC
AACTACGAGGTAGGCTCGTAGGTATATACCTACCTACCTAGTATCAACCTCTGCGCTAGG
TATTGGGTGATGGTATACGGGCATCTACACCAGAAAGGCACACTCGCTTTGTGCCAGCTG
ACTAGCTATTGAACTTGGACGTATGCTATGGATCAAGAGCGCACTTTAAGTTGTCCGCAT
ACGTCTTCAATAGCTCATAGCAAAGTATGGTCATGACCCGGCCTCTTAACACCGCTGAGG
TCCGTCTCTGGATCCCATGATGGCATCATGGCTTTATTGTGCCCATGGCATGTGTTGGCG
TGTGGTCCCGTCGCTTTGTTCAATATCTCTTGAGCCTTGCCATCCAATCGAACGGCCCCC
ACGGGTGCAACTGCAGCTCTTTCAGCTTCCGTCTTTTGTTCACAGGTACATATTCCATCA
GACATGCCAGGACTGTCTAGTTCGCGACTGGACGGAAAAGTTTGGCAGGTCTGATATCCC
TGTTACATGATAGATGTCATTCAAGGTGAGGAGTCTAAACTCCCCAGACGCTGCTGTAGC
CTCACGGCCATGTCGAAACGCACATGCTGCATGAATCACCCCAAAAAAGCACGTGTGGTG
TACTGGCCCGCCTTGAAACTTCGGGGTCTAGGTCTGACGTTGCGGATCTGCCGGGGAGCC
GGGACTATATAAGTTACATGATATCCACCCTCCCCCGGTCCGCATCATTGCTCGGACCTG
GCCACGGCATCCTTCGTCTTCTTGGATTTTTGACAGGTCATAGGGCCCCCACCTATTGAT
GTTGGGCAGCACGTTGCCGGTCCTTGATGTCTCTCCATCTCTTCCTTCTTATTATCATCT
CATCGGTACGGCTCTTGTAACTCAACTCTCCCGCTTACACATCGATCTCAGCCCATCACT
AGATTTATATGCACCCACCAATCTCATTGTGAGGTTGAAGATGGTGCCAATGCCTGAAAA
GACCAAGGGTAAAGGAAAGGATGTTGGAACGTCGGAGGAATCAGTTGGTGCTGGTGATAT
AGGCCACAATGGGCAGACCGGGGGCGGGGACGATCTGCTTACCCGCATCGCCAAGTCAGC
AACATCACTACCTTCAGCTTTGTTCTCCAAAGGTAACATGACCGGCGCAGTTTCGGGACT
AGGCAACGGCGAGAAGGGAGAAGGCTCACGAGCGGCGGCAACAGTGGCAAGGGCCACGGG
AAATCTCGAGCGCGTGGGTGAGAGTTCTGCCCCGCTTCATTCTGCCTCTCATGGCGGCGA
GACCATCAGGTCAGCCCAGATTCAGGGACATGTTGCGATGCAAGAGGCTTCTTTCGCCGC
CTTTCTTGACACCACCGAGCCTCTTACGGCGCCCGAAGGAGCAGGTGTATTGGAAGGGGC
GTGGAATATGAGAGGCAATGTTCCGAGTTCGACAGTACCAGCAACAAACAACCAATGGAC
TCATTCTTTTCCGGCATCCACTGTCGCCGAACAGGAAGCGCGCGATGGCCAGGAAGTTGT
AGCATTGCTCCGGGGTGATCTGAATCTGGATGCAGAGCTCGCAGGGCCGGAGGAGAATAC
AATATTGCCCGATGACATGGCCAGCTTGCGCAAGGCTTTATTCGGGAACGACGATCCCGG
CAGCAGCTCATCACCTATTGCGTGGGATCATGCGCTCAACTTCATCCCACTTTCCCTGCT
GGGGTTCGACAGTGTTTCGACGGCGCCAAGTACGAGAGATTTGTTGGGTACGGCCGACGT
GACTGAGGGCTGGGAGACATGGATTGATCAGTGGTCTCGCGTGTTAACCGGCTATCACGA
CGAGATTTGGGGTGACCTGGGCGCACTGGTGGAGGAAGCGAAGAAGGAGGTAAAACAGCT
AGAAGAAGTCGAGCCAGGCGAAAGACCACCGGAGCCAACAGCTCTCTTACGGCTTCGCGC
CATCCTCGGACATTTGCGGGGAGCATAGCGAGGCTCGGCGGCATCCGGACAATAGTTACG
ACCCCGTTCAACAGCAGTCCCAGCTCAGCGGCCACGGGCACGTGGATTGTGTGTTTTCGC
ACGGGCACTGAAATAACTGAAGCTCCGTCGTGTACTCGCCATCTCGGCTGCTGGGAGTTG
AAGTAGTCGGCATCACGGAGAAGAACAGCAAGCATCAAAACTTCATAAGGGATGCTGCAC
TCCTGATCGCTGCTGTAAAAACCTCTCGAAGCCTTATGCTAATTGGCATGGGTGACAGGC
AGGTCATGGGTTGTATCATGGACTGTATGTATCTTACACACCTGCTGGGCTACCCCGTGT
TGTATATGCTGTGGTAGCGGTGCTAAATTGCTGAGCTGATGCGGCCAACAAATGGCATCA
CTGAACGTTCTACAGGCGGTGGAGGGAGATGGTGAAGCTATCGTCTACTGCATTGTAGAT
CAATAATTCTGCGCACCCTTTTACACATGTCAGAGAATGAATGCCTTTTAAAGAGGAATA
TGTTGTTATCCAATACCTGAGGGTTGGCCTCTAGGGCAGACAGTGCACACTCAATGTCAT
ATTCCTACCCTTGTATCATATCTTTGCGCAATCCTTGCTTACTTCAATCGGTGGGAGGAA
GGTTAGCTTACACAATCGTATAGCATGTATCAAGGACACAGCATTGATCAACATCGTCCT
ACTACAATTAAATTCTTTTTTCTTTCTTTTTTTCATTTTCTTTAAAAGCGGCAGAGGGTA
CTAACTCACGGTTTTGTGTTTTTTTTTTTTTTTTTTTTTTTTTTTTTTACGAAATCTACC
CGACCGATCCCAAACGCGTATGGAGACGCATTGAATGTATTGACGAGATATAATATGACA
TGTTTAGTAGTCGGAATAGGCATATTCAATCTGAAGCAGACTTCAATCATGGAACGCGAT
GTACATAGGAAAACGCTTAGGGAAGTTGACCCGAGATCTCGAGCTAGCAAACAAGCCAGT
AATGGACT
>RGTVM0075 Genomic segment corresponding to mRNA: XM_332066 Neurospora crassa strain OR74A.
ACTTCAATCGGTGGGAGGAAGGTTAGCTTACACAATCGTATAGCATGTATCAAGGACACA
GCATTGATCAACATCGTCCTACTACAATTAAATTCTTTTTTCTTTCTTTTTTTCATTTTC
TTTAAAAGCGGCAGAGGGTACTAACTCACGGTTTTGTGTTTTTTTTTTTTTTTTTTTTTT
TTTTTTTTACGAAATCTACCCGACCGATCCCAAACGCGTATGGAGACGCATTGAATGTAT
TGACGAGATATAATATGACATGTTTAGTAGTCGGAATAGGCATATTCAATCTGAAGCAGA
CTTCAATCATGGAACGCGATGTACATAGGAAAACGCTTAGGGAAGTTGACCCGAGATCTC
GAGCTAGCAAACAAGCCAGTAATGGACTGCAGATCCTTTACTTAGTTAGCAGCATGATAT
TCTTTACGGTTTTCGGTGACGGGAGACGGGATTCCGGCCGGTCTTGCAAGCATCAACAAG
CAGCGCGCTTGCTCGCAGCTGAGATGTGCCAGCGCAACCAGCAGTCAGCCCGCCGCGGTG
GTGGGCTCGCCAAGTCCTTATCACGCCGTACCAACCACGATTTCCAGCCTCCCGGGTTCC
ATGAATGAGCAGGGTTGCATCTCAGTTTTGCATATACATAGGTCTACCACCTGGATGCTT
CCGTCTGGAACTCAATTACACTCTCCCTCACAACTTCAGTGAGTTGCTGATGCTGACCGA
CTTCGTACCTACGGAAGCCTCCGTCATCGAGTAAGAGTCGCAGAGACCGGACGGGCTGAC
AGCACGCTCATCTCCAGCTCAGGTCTTATTGAGCCCTTTCGAACCACATTCCTCTTACCA
ACTTTATTCGTTCCAACTTCGGAGCATGGAGACGGGATTTGCCGCCATGGGTAATCAGCA
ATTGTATTCCCGTTTTGGGACAACATGGCAAGCCTTTGTGCTTTCCTTCCTGGTCTTCTG
GTTATCGCAGTCGCCCATCGTCCACGCGCAACAGCCATTCATGCCGGTTGAAACAGCGAG
GGCACTCAGCGGCAGCACACTCGAAGGCAACGTCTTGGAAAAACGGCAGGCATGCATCTC
CAACTTCTTCAGCTGCTCGGGAGTAGGAGCTGCTTTCAGCGACGTATGTTGCCAGTACGG
CTACACCTGCGCGCTTGATCAGAACAACCAACCGGCTTGCTGTCCAGTAAAGTGTGTAAA
CGACAATAGTTATATTGTTGTCATAGGAGAAGCTCACTAACACCTCCCACCAGTGCCATC
TGCACCGGCACCGCTCCAGCCGGCGTCGCCGCCCCCAGCCCAACCGCGCCGGTTTCCTTC
GTCGCCAACCCTTACTTTTCCTTCCCCTACGTCGCTACATACTTCCCGGATGCCGAGCAA
TGCTCTTCAGCCGTCAGCCAATGCAGCGCCAACTACGTTGCCTGCAGCGACAAGCTGGAC
GGGCTAGGCGGTCAGTACGGTGTCACCATTGTGGTGCCCGGCGGCGCGGGAACGACCGTG
GGCGTTAATGTCGGGACCACGGTCGGGCTTGAGAGTGCTTCTAGGATTTGTAAGTCCCGT
TCACCTCCTTCCCTGGACCTCGAAGACTGTGGTGATGAATCGGACATTTCGCTGATTGTT
TTTGTTCATCCTTCCTTGCAGGCAGCAGCTTGTCAAGCGTTGCTTGCCACGGTTTGGAGA
ATAATATGTGCTCTATGACCGCCACAACCGCCAGTGGCTTCTACTTTGGCACGGGTGCCC
CTAACAGGGCATCCTCGCGCAGAGGCTTCACCGGCCTTCTTGTCGCTGCTGGTGTGGTGG
CGACGGTGTCGGCTCTTCTCTAATTCTGCGCTCTTTGGAGGGGCGCTAACCCCTAGCAGT
ATTGCGCAAATCGGTGACGGACACTTGAGTGGAAAATAACGAATGGAGTGATCAGAAGTG
TGAAGGCCGGAATTTCTCCTTCCCTTTGCGAGTGATGATGTCAACGAAGCCATGAATGAT
ATCAAGAAGCCATAGGATTATTCTGTCTTGATCTGCACGTATGCAATCATGATCAGTAAC
GTCTCGAATGTATAAACGATTCGCACAATTGACGGGGCATGGAGAAGGCTGTTGGAGACA
TTGATTGAAAACCAAGCAGAAAAGGGTCACAAAATCGAGTGCAGTGAAGTCACGTTGAGA
GGGAAATTGAGCGCCCAAAATATACATCGCAATGCATGAAGCCAAAGCAAGCCCGTCGCA
CAGAAACAAACAAACAAACAAAAAAAAAAAAAAAAAAAAAAAAAAAAAACATCTCTTCAT
GTACTCTGTCACATAGCAACTTTGGTAGTCGCTTGTGTACGCCATCGCTAAACTTTCATA
ACCATAAAGCTATATAACCGTTTTTTGATATCCATTTCAGCTGAGAGCGAAAAGGGCAGT
GGAAAGCCACAAAAAAATAAAACAAAATAAAAAGGGGAAAGGAAAGGAAACAAAAGGAAC
ATGTGGTAGCCGAGCTAGCTCCCCGCTCCTTTCTTTCATTTTATAGCCCCGAATACCGCG
ATGTGTTCCCTGTTTGACTGCTCCCCCGCGAATTGTCACGCCCAATTATCCCAACCTCCG
CCACGCTGCCCAACAGATCAGGCTCGTGACCCTGCTCGACCCTGTTTACGTTGCCTTGAT
TTACGAATCCGTAACTCTCATTCAGCCCTGATCCCGTTCTAGATCCTGCGTAGGCGTCAC
CAGAACTTAGATCCTCGCTTACACCAATTGAGGAGCTAGACAATCTTTTTTGCGAATTGG
TGCGTTCGAACGGAAGGCGGGCAGAGACCGCCAGTGACGAAGCGGGCCTGGCGTTTTGAG
GAC
>RGTVM0076 Genomic segment corresponding to mRNA: XM_332065 Neurospora crassa strain OR74A.
TTTCGGGGTCCATTTATGCCAGCATCTTTCTTCACGAAGGAAGCACGTTAAAGCATAGAC
TTGAGCGGCCATACATCGAGATGATGGTGGAACAGGCTCCGCTGGCTAGGGAGCTGCTAC
TGCCCCCTGGCGGCACTGCCTCTTTTGGCCATGGTGTGGTGATCTTGTGTGGCTTTCGCT
CTACAAATGTACACAGTATCAGCGACGATAAGGTTTGCATCGATTGAACGGTGAAGTGGA
AGTTGGGTGGCTACGCAGGCACTGGCAGGCTGGAAGCTTCATGGAACCTCAACACCTAGC
AGTCTCGGGTGCTACCGCTGCTGCAAGCGGCTGACCGTCCTTGTTGAATGGATGATCAAT
ACCCGACCGCTTGGGTTTCTAGGTTGTCTACATAGCCAACTGCTAAGGTATGCCTGTTCC
TTTCCTACTTTTCAGGCCCATTTGCTCCGTCCCAACATCGACAGTTAATTTGGACTTCAT
CATTTCCGTCAGCGGACACCTGATGGACCGACTCTGGGCCTCACCGTCTTCCCGCTCCTG
CATCCGACCAGAGCGATTTCCACTGGATTCCAGCTCAGCGCCGCACGGTGGCGCATCGTT
TGGGCATACCTCTAGCAGTCAAGTGCTCCTACTACTAGAGCAATCGTTACCACTACCACG
ACAATCGCGACAAGCTCCAGATCAACCACAACGACATCTACAGCCTTTGCGACGACGCCA
CAGAAGAAGCCAGGACATTCAATCGCAACTACAACTTCAACTGCAACCACGACAGCAGCA
CCGACTACACAATCAACATCGGCGGCGGGGACGGCGGGTACGGGAAGAACAAGGACCAGG
GCGAGGACGAGGACCAAGGCGGGAAAGAAAGGCGAAGCACGAGGTTGTGCGACGGTGTTG
CTGCGATTTCCAACGATTCGATCCTCAAGAGCCCCGATCCTATTCACTATGTACAGCATG
TAGACAATCGCCGCCGTACTGCTGTCAGTCACCATCAACCATGCCGGTGGTTTCTCCCTT
CGACCTTCGGTTTGCGCCCTCCACAGCTCTTGCGCCAAATCGAAGCTCGGAATTGGAGGA
TGGAAGTGTTCATGTCCCGGGTCTTTGTCCAGGTTCCGCTGTCTGCGCCCAGATGTCAGC
GGGCTGCTGCGTCGACTGCGTGAACTTGACATCTCAGAAAATGATCCCCTCAGGCGCCTC
ATCCAGTCATGTTTCAAGCCGTTCCAATGTCCGTTCCGAACAGCCGTCGACACCGTTGTT
GACCGTCCTGTCGTCCTCTCGGATGGCACGCACGGACAAGGGCGGCCCAAGGTTAAGCGC
ACGCGTAGCCCCTGGCTCACATAGCCGCCTGCTGCTACGACTATCTTGCAGGTTGAAATG
CCTCTTTCTTTTGGCTTTGCGGTTGCTCTGGGTACAATCCGTTACGGCGGTTCTAATCCC
GTTTGACAACTGCCTGGACAAGTCCTACCAAATGGACCAGCCGACACGTCTACAATGGAA
GCCTCTTTTTATCGATGCCTCGTTCGATGATCAGGACGACCGACATACGCTGAAGCTGAC
CATGTGGGGAAATGTGACGGGCGCGGCGACTTCTGGAAACATCACGCTTCCCCCACCCGG
TAGTCCGGATTGGAACGACACATCCAAACACGATGGCAAGATTGTCGCCGTGCCAGAACC
GGACTCTGCCAATCCAAAGGTCACCACTCTTTTCACGCATATCAATGTTCTCACGTATTC
CGAGGCTACGGAACGTACCGACTTTTGCAACCAATCCCTGAGAAACGCACATTGTCCTTT
GGGGCCGGTCTGGGAGGTTAACAGGTAGGTTCAGTTTTGCTTGGTCCCCATGACTCAAGG
GTTCGACACTTGGCCTTGTACTTTTTGGAGTTCGTTGGCTGACTGTGATCTTAGCACGAA
CAGGGAGGACCTTCCCTATGTGACCTACACCAAAGACTTCTATTCATCCTATGCCTTCAG
CTCCTTTGCCTCCGAGTTTTCCATCGTTTATGGAGATTCTGGAAATACCCAGATCGGCTG
TGTCTCGGCTACCGTGACACCTGACCTAGGAAACCTGGCTTGGATGCTCAAGTTCCTGCC
CTTAATAGTCCTGGTCTTTGTCGGAGTTGCCACCATCTTTGCTGCCATTTTTAGTCCGTG
GGGTACCAGCGATGTTTTCCACTGGACATCTAACTACGGCCGTGACCCCGACCTGCTGCG
TTTGGTTACGCCAGGGTTTGGAGATTGTCTTCAGTACATACAGTTCGTCGTGCTAACTGG
CGGCCTAACACTCAACTATCCAGGCTTCTACCAACCGATCGTTAGCCAGGGCTCATGGTC
GGCACTAATGTTTAATCAGAGCTTTGTGAGCGACAGTCCCGGGTGGATAAGCCTGCGGGA
TGGCATTTATCTTACCGAGGGCAGGTACGGACTTCAGCGACTTGCTCACTTGGTGGGAGT
AGGGGAGGTCGAAGACGTCTGGGCCGGAATGATGGTGTGGTTAATGGCCATTATCGGAGC
CGTTTTTGTTCTTACCCAGGGAGCCTTTTTGGTCAAGTGGCTGTATCGTTCCGTTAAAAA
GGTTCCCGAGGAAGATCTCCGACACAAGAACCTCCCGTTTACTCTGGGCAATGTCGTCAG
ACTTGTCTTGAACTACTTCTTGCTACCGATTGTTGCTCTCTCGACCTTTCAACTGGTGGT
AGCAACCCACTCGCCAGCTTACACGGTCGCACTGGCAGTTGTAACTTTGGTCCTCATCAT
TGGCTTTGCCGTTTGGCTGCTTCACCTCATCGCCACCTCGAGGCCAAGAGCGTTCCTCTT
CGATGACCTCCCTACGGTGCTTCTTTATGGACCTCTTTACAACACTTACTCTGATGAGGC
GGCGGCCTTCGCTCTTATACCAGTTTTCCTGAGTTTTCTTCGAGGCATTGCCATCGGAGC
TGTCCAGCCTGCTGGAGTTGCCCAGGTGGTCCTCCTCGCCATCTGCGAGATTATTCAGAT
ACTGACGCTGCATGCCTTTCGCCCTTTCCACTCACCAACATCGATGAACGCCTACCATAC
CCTCTTTTCTGGGCTCCGTCTCGTCTCCATACTCATGATGGTGGCCTTTGTACCGTCGCT
GGAGGTGGAAGAAGGGCTTAAGGGCTGGGTCGGCTACGCTATACTTGTTGTCCATGCGGG
CGTTCTTGTTTTGGGATTCTTCCTGAACGCAGTCCAAACTATTGTCGAAGTCGTAGCGCG
GCTGTTGGGGGCTGGTGGAGATGATGTTCGAGGGCAATCAAGGGGCGGGCTATCCAAGAT
CTTCGGTATGCGACAGTTGTCGCGTCGTATGCCCAGGCGTGCTGGCGGCCCCATAAGCCA
CAGTCAACTGTCTAGCGCGGCGATGCTCGACACGGATGAGACCTTCAAGGCCGGTTATGT
GATGAACGGAGGCCGCATACAGAGCGAGTTGGCAGGGAGTATGGGGCCCATGACGAAGCA
TCACCGTCATAGCTCGTCTGTGCTTGAGGACGTCAGTCTCAACACGGCCGTTCGAAATCT
TGACAATGGGTCATTCACGCCGACGACGCCTGGAGAAGCTAACTCGTTCTCCTTTGCGGC
TTCTGCCCAACCCCAAGGACGGTCTCCTAGCGCATTCGGCATGCCGACTGTCGACCCCTA
CTTCAGACCACCTCGAAGGCGAACCACCACTGAAAGCGCGTACTCTCCCGGTGCCAAACC
AGGTGGTTCGTGGACTAGCGCCGACTGGTCACAGAAACGCCTAAGTCAATCAGGAGTACC
GCTCAACGACACCGCGGAATTCGACCCTCAGACTTCGAGAAGTGCCACTCCCGGTCCTTA
TATGATTGCGTATCCACCAAGGACCGACTACACCACTCGCGAAGTTGATTACTATTACGG
TCTCAGGGGGGAAAGGCTCAACTCGGACGCGCCTAGCCGCAAGCTCGGAACCGGGCCGGC
TGACCCAACCGGGCCAATGGCTTCGGCGGCTGGGTGGCTTCGGAATATTCTCGGTAGAAA
TAGCAAGGAAAAGGGCAAGGGCTTCGAAGTAGTGAGGAGTGCGCGTATGCCACCAGCAAT
GCGTACCGGAGCGGTCGACTACGAGGACGAATCCCCGCCGGAAGGAATACCAGTGGCGAT
GGGAGTCATCCGTAACGGCCCGATTGAATCCGACGAAGAGGACAATGTGCGGCAGGCCAA
TGCAGATCGGGACACAACAGCTCGTACAGCAGCAGAGGCGGTGCCCCTTAGGGCAGCAGA
GGGTACCAATGATGATATGCCCGACGACACGGAAACATATCACGACTCGGAAGGTTTGCC
TGCTGAGCCAGATCTCGCGACAGTTAGCCAGTCGAGTAGGACCCAAACGGTTACCCGCCG
CGGTAATCGGACTTCGAACGAGGATAACGGCCCGTCACCGCTTCTTTCGCCGCCGCGGAG
AAGCTCAAAACGCAATTCTTACCACCACACACGCAACGGCTCCGTTAGCAACACACCTCC
CGCTCAGCCAGTCCTAGAATCTGGTCCTCAAAACGCCAGGCCCGCTTCGTCACTGGCGGT
CTCTGCCCGCCTTCCGTTCGAACGCACCAATTCGCAAAAAAGATTGTCTAGCTCCTCAAT
TGGTGTAAGCGAGGATCTAAGTTCTGGTGACGCCTACGCAGGATCTAGAACGGGATCAGG
GCTGAATGAGAGTTACGGATTCGTAAATCAAGGCAACGTAAACAGGGTCGAGCAGGGTCA
CGAGCCTGATCTGTTGGGCAGCGTGGCGGAGGTTGGGATAATTGGGCGTGACAATTCGCG
GGGGAGCAGTCAAACAGGGAACACATCGCGGTATTCGGGGCTATAAAATGAAAGAAAGGA
GCGGGGAGCTAGCTCGGCTACCACATGTTCCTTTTGTTTCCTTTCCTTTCCCCTTTTTAT
TTTGTTTTATTTTTTTGTGGCTTTCCACTGCCCTTTTCGCTCTCAGCTGAAATGGATATC
AAAAAACGGTTATATAGCTTTATGGTTATGAAAGTTTAGCGATGGCGTACACAAGCGACT
ACCAAAGTTGCTATGTGACAGAGTACATGAAGAGATGTTTTTTTTTTTTTTTTTTTTTTT
TTTTTTTGTTTGTTTGTTTGTTTCTGTGCGACGGGCTTGCTTTGGCTTCATGCATTGCGA
TGTATATTTTGGGCGCTCAATTTCCCTCTCAACGTGACTTCACTGCACTCGATTTTGTGA
CCCTTTTCTGCTTGGTTTTCAATCAATGTCTCCAACAGCCTTCTCCATGCCCCGTCAATT
GTGCGAATCGTTTATACATTCGAGACGTTACTGATCATGATTGCATACGTGCAGATCAAG
ACAGAATAATCCTATGGCTTCTTGATATCATTCATGGCTTCGTTGACATCATCACTCGCA
AAGGGAAGGAGAAATTCCGGCCTTCACACTTCTGATCACTCCATTCGTTATTTTCCACTC
AAGTGTCCGTCACCGATTTGCGCAATACTGCTAGGGGTTAGCGCCCCTCCAAAGAGCGCA
GAATTAGAGAAGAGCCGACACCGTCGCCACCACACCAGCAGCGACAAGAAGGCCGGTGAA
GCCTCTGCGCGAGGATGCCCTGTTAGGGGCACCCGTGCCAAAGTAGAAGCCACTGGCGGT
TGTGGCGGTCATAGAGCACATATTATTCTCCAAACCGTGGCAAGCAACGCTTGACAAGCT
GCTGCCTGCAAGGAAGGATGAACAAAAACAATCAGCGAAATGTCCGATTCATCACCACAG
TCTTCGAGGTCCAGGGAAGGAGGTGAACGGGACTTACAAATCCTAGAAGCACTCTCAAGC
CCGACCGTGGTCCCGACATTAACGCC
>RGTVM0077 Genomic segment corresponding to mRNA: XM_332064 Neurospora crassa strain OR74A.
GAGTACCTCAATAATGTACCCGGTACGCCTGCCAACGGTCCCGGTCCCGGCAACTGCGGG
CGCGTCAGCTGCTCCTATGAGAGCGCTATTTATTGGTGCAATGATGTAAGTGCTATGTTC
TAGAGGTAAAGACGAATATCCCAGTAGCTAACCTTACCCATCGCCTTACAGAACCCGGAT
GTCAAATCACTCGACTCGTACGGCTCCATCGGTTGGGCTGCTCAGTTTGTTCTCAACTCC
CACAACAGGGACTGTGCCACGATTTGGGGCGAACTTCCCGAAGACAACGGCGTTAAGGGT
CGGGTCTTCGTTAAGGGTAACTGGAACGTTGTCGTCCGCAAGGATGATTGCTAAAATGAA
TGGTCATGGTGCATAAGTACCTGGGGGTCAGCACCGTGGACTCGAATGTTATGGATGTAC
CTGCCTAGGCATCCCCAGAGGGCCATAAGCCTCGAGCGAGGAGTGGAAGGAGGCAGAAGA
CGCGTGCCCTGTGTGTGCTAGAGTTTATGAGGAAAGAACAAACCTTTGCATTACTAGGCT
TATGTGCCACTCTAGAGGTAGGTACGTAGAGGTAATACTAGTCCACATCCCGTCTCGTAA
CTTCCTTGTTGAATGTTGGAGCAGTCACTCCTTCTCTTTTGCCATATCCTACAAAATGAA
AATAACTTCTTACTGGCTACCTTACTTAGGTACCGAGCTGCCGAATCCTCAAAATTTGTT
GTCCCCTTGCAAATTTTGTTTGCATCCGTGCCGGTTTCAGTGGCATTATCATCCGTCCAC
CTCTTCTCACAACGACATACATACCTAGCTAGGAGGAGGGAGAGAGCACTTCATCTCCAA
GTGAAACTGCCCTGTTGGTTTACCTCTACTCTTAGGTATCTTTTCAGCAGCAACCCCTCA
TTTGTTTTCGCCGATTTTTGTCGTTGTGTGGCGCTCAGGCTGCCAGATGCGCCTTCTATC
CTTAAGCCTATCCTTGAACCTATCCCTTGGAATTTCCAACATGCCCATACTCGCTCTCCC
CGAAGACACCAGGCGCTTTCTTGGCTCAGCTCTGGTCATAACCTCGCCCATTTTTCTCGT
CAAAGAGTTGCTGGACAACGCACTCGACGCTGGAGCAACAACGGTCGAAATCCTGATTTC
TCCAAACACCGTGGACAGGGTCGAAGTCAGAGACAACGGCAGCGGCATCAGTCCGAGCGA
CTTTCACCATCTTGGACGGCCAGGACATACTAGCAAGCTCTCATCACTCAAAGATCTTGA
GTCTGTTGGCTGCAAAAGCCTTGGATTCCGCGGCGTAGCTTTGGCCAGTGCTGCCGCTCT
GGCTGGAATTGCAATCTGCACCAGAACATCGGCTGAATCGGTGGCAACCATCTTACATTT
TTCAAGAGAAGGTGTCGCTGCTGCTCGTGGACACAAACCCGCTCCTGCTGGCACTTCTGT
TTGCGTCACTGATCTTTTCGGTGCGTATCCAGTCAGACTCAAGAGAGCCACCAGTGAGGC
GACTGCGACGGTTCTGAAGGTCAAAGGCCTCTTAGAGTGCTACGCTTTGGCGAGGCCTCA
GGTCAAGTTATCTTTCAAGGTCCTTGGCGGAAAGCAATCGTGGTCCTATGTTCCGACTTC
CGGTGCCGCCCTCAAGGACGCTGTTGTCCAGGTAATGGGCCGAGAGCTGGCAGCTCAATG
CATGCTTCAGACTTCACCATTCTCTGTATCCGACACTGAGACGAAAATCCCACAGACCTG
TAATCTCCCTTTGGCTCAGCAGCCATCCAAGTTTGTATTTGAAGCCTATCTCCCTACCAC
TACGGCTGATATTCGAAAGATTTGCAAGGGTCCTTTCATCTCGGTTGACTCTCGACCTCT
TTCTTTCACTCGAGGAACTGCCAAGAAGTTAAAGGCCGTCTTCGAGAAGCATTTCAAGGG
GTCCCTGATCCCCGAAAACTCATCAAAACTTCCCGGAAGCCCGTTCATACGACTCAATAT
TAGATGCCCTCTTGGGTCCTATGACCCGAATGTCGAACCATCAAAATACGACGTTCTCTT
TCATAACGAAGAGTTGGTGCTTCGAGAGTTTGAGAGTTTCTTGTTGTCAATCTATCCCGC
TAAGCACAATGACGCCGGTCCTTCTTCCATGGACTTATCAACGGAAGCGAATGGATGTGT
ATACGATACCGGCGTAGCTGATGAACACATTTCAACGCCACAGGTGAGCAGTACGGTAAA
TCATACGAGCTTCCGATGTACTAAGAAGATGCTAGGTTGAGACAATACGGGCAGACAGTA
GGCCTAGGATCGGATCCCAGAGAAAGCGCCCAGTTACCCCATCGAGAAACGACAGAAGAC
TATCCATCTCAAGTACTGCGCCCTTAGTGCAGTCATGGTCTGTCGATATGTCTGCGGGTG
ACGGGGCCCTCGGTGATGGGGATGATGATGTTGATGTCCAGACACAGACTGGTAAAGGAG
CGGCTCCCACAACACCTCCGACCGATGAAGAACCCCCAAACCAGTCAAAAGAGGGCCTAA
ATCCATGGACAATTGCCAAATTGGTCGCCCCTCGGCGGCAGACACAGCGAAACCTAAGCA
GTCCTACACGAAAAAGTGGGCATGTTGGTCCAGATGAAGTGCCGCCTCTCAAGGGGCAAC
CGGTGGAAGTGCCAGGACGGCGAGGCAACACACAAGATCAACTTCTCCGGAAAACTCAGC
CGACGATCGAGAACAACCGCACGACCACAAGGACCCAAACCTGCAATGCGCTGCTGAAAG
TTGGGGAAGCACATTCCCAGCCTGCTAATCAACGCAACAGCAGACCAACAGTGGCTTTGG
AACGAAATCCCTATACAACACAAGATTCTGGTAGACGACCGGCGGATAGGCGCTCCTATC
CAACGGATGCTGGGCGAAGCCTTGGGATGGTACAATCTAGACTTTCCTTTGGCGGAGGCT
ACTATAAACGGCAACGGAAAACACGGACGACTGAGATCCTCGAGCCACTCGAAAACACAG
TCTCAAATGCGAACGGTGGTTTTCTCAGGCCCAACCAGCCACTCATGGGGTCGCCTGGTC
AGCATATTGGCAGGAGAACCATGGACAACACACGACGGAGAACTATAGCCCAAACCAAAG
CGAATCGTCTGACTGATATGCTGAACGGCGAAATGCCTGTCAAATCAAGGACGGTCGACG
ACCTATCATCATTTATCGTGGAGGGCGAGGAGGGTGTTGAAGCAGCTTTGCCGACGAACG
ATCCTAGAGGTTACTTGATACGGAGACAACAGTCACTTGCAGATAAGCCTCAGAGGAGAA
AGATCCAACGCCTCAAGACAAACCTACTACCACTGGAAACCACGCCTCTAGGATCCGAAA
CACACCAGCTTGCGTTGACGCTTCTTGTTGACCCGCAGACACTAGCCAGAAGTATGGTAA
GGACATCTTTACTCGACAGCTACCTAATCGAAGGCGCATTGGAAGACACATTGGTGAACA
ATATGAGTCCCGAGGAGTTTACCGCACTGGAAAGCCGAGTCAAGCTTCTTTTGTCACAAA
CGAGGCATCAGTCGTAACGTCGTCCTCATTGCGGGTTAGAAAGCAGTGATATCGAGCACA
CGACATACCTCTCAAGCATCTGGTATTTAGTTAGTTGTGTGATATATCGACTATGTCAAT
ATTAATATGGGAAAAGCAAAGATCAGAACAAAGAATAGTTGGCTAGGTCCTTGTCGATGT
CGTCATGTAGGCGCATTCAAGCGGGTGACTGTTTGATGTTATGAGAAAGGAAGAGGCTTA
TTAAGTATGGACATATACTGCCGTGTTGAGAACTTTGCGAGAAAGTTGAGGATGGCTGGC
TTAGAGTATGGTGTAACGCGATGAAAGTTGAGTTTATAAATGCTGTCACGTTTCGCATGA
GACCGCCTTGTTGAGGATGGCCCCTTGAGTCTAAAGATGACTAGATGACTGAATGACAAA
AGGTAATTGCTCATTGGCACGGTCCAATGCAGATAATTTGTCCAGCTGGACGTTTGTGTT
CAAAATGCTTCTCTTTCGAAAGAGGTCGTGGATTTTGTAGGCGGGTGTGATTGGAGGTAG
AGGCCCGTACCCCCCCCCCCCCCCTTCCCTGCGAGCTCAACGAAGCGCGCACCAACTGAG
TGCTTGAATCTCCATCTCCACAGTTTAGTGTGCATGTGCTTGAGAGTGAGTAGCTGCTCA
CACCATGCTTACTGCTCGATGCTTTAACGACGGAATGTATGTACACAAAGACTAATTGTG
ATGGCAGAATGCCTCACAGACATTGATATTGTTCTCGATAAGCCGGGCCAGTGGACGTAT
GAGGTGCTGTGCGAATGATTTGCGATTTCATCTAAGGAGCATACGCTGTCCATCATCAAT
CAGCCTCTACCCTTAGCCCGGCATGTTATCTGGGCGTTGACTCCATCTCTCTGGTTCTTA
TCCTACCTCGACTACTACGTCTGAGGGCCATTGAGTTTCAGCCTTGTATATGAATGGCTC
CCAAGGTTGTAAGACTTTTGACTCCTCATTTCGGGGTCCATTTATGCCAGCATCTTT
>RGTVM0078 Genomic segment corresponding to mRNA: XM_332063 Neurospora crassa strain OR74A.
TTGATGAGTCTCCTCAAAATGCCGAGATACAAGAAATGTGCCTTCATATTCAAATCAGTG
TGGTTGATCCAGCTTACAAAGTATATAGTATCTTTACGTCATGTTATGGTGGTTGGTCAT
GAGAACGGCATATTCTCAGTTTGGTCATTTTCTTTTTTACCTATCCTTGTATCCTCGTCA
AAGTGCGATCAGAAATAAAAGAGGCTGCAATTCGACTTCCTCCTAGGAATATCCCGTACG
CCCTTTGATACACATCGATCCTAAATCGATTAAAAGTTTTATCATGAATTACCCTTTTGG
TCTTAAACGTATCAGATACACGGTGTTCTACCGTTGGAAACATTCAAAGATCGATAGACC
TAGACGAATGCGTCCGGAGGCCCATTCCAGAAGGGATGCTCAAGCGGACAAGGCGTTTGG
CGGTGGAATAGAAAGAATGAGGGAATGGCTTGCATCACATATGGAGTCAAGGACCTTCCA
TGGGTCGCCGTACAACGAGGACACTAAGCCACTCAGGATGTGGATGAAGACCAGGTATAA
ATTATTTCCCTTGCGTCGATGAGGATGTATATCATTTCTGATGGCAAGGGCCGGTTGAGA
ATGTAATTCTGCGTTTTCCCTCCTGGCAGGAGTTCGCCCTACATCGACGGGCCGACGAAG
ACTGGTTTGTCCACTTCCACCTCCTTGAGTCCAGATGAATTCAGCATCTAGGCCCCAACA
AGCCGTGAAATATGGCCCTAGAACGAATGCTATCCCATCTCAAAGTGACGAACCTCGGCT
AGAACGCCACATGAAAGCGGTCGGTCACTCAAAGATGGGAACGAGGTGGATGAAATAGAA
AAAAGAAACGGCGGGATAGATGGACCCAAGTGTTTGCTCGTCCTGGCGAATATGATGGAT
TTTGAACCTCGTTGGAACGGTGATCCCATGGCGACTGCGTCGTCTGAATGGATGTATTGA
GGATCATCCTCAGAATCGTTACCCTCTCGGGTACAAAAAGATGGGGTCTGCCTCCTTTTT
TGAAGCGTTTGGATTTCTTTCCTCATCATCTTCCCTACTCCTGTACTGTTCATTCACTGC
CAGCTTCCTTTCTTGCTCTCACCTCCACCTCAACCCTACTGTCAACATCGGCACCATGCG
ATCCTCAGTTCTCGTCTCGGGAGCCATTTTGACCATCCTTCAGGTAAAAACTCGTGTTGG
CAAGCTTACGCCTCCTTTCCACACACAACTATGCTGATAATCGGCTGTTAGGCTATTCCT
TCGAGTGCCCTACCGGCTTCTGATGCCAAATCGGCCCACGATCCTATCTTTGGTTACGGC
ATCGAGGATCTTATCTGGGAAGTCAAGGCCCACCCGGATGGCCCTACCATGAACGTGACG
GGCACCATTCAGCAGGTTTACGATGCCCTGGACGAAGCCAACCCCAACTTCCGTAAGGAT
TTTGGCATCGACAACACCGCCGACAGCCCTGTGTTCGCTACGGCCACTGAGTCCGACAGC
TCTTACGAGCTCGAGTCGCTTGTCTGCAATGTGTTTGATTATGCTCAGAGGACTGCCACC
ACGAAGGGCATCGAGTACCTCAATAATGTACCCGGTACGCCTGCCAACGGTCCCGGTCCC
GGCAACTGCGGGCGCGTCAGCTGCTCCTATGAGAGCGCTATTTATTGGTGCAATGATGTA
AGTGCTATGTTCTAGAGGTAAAGACGAATATCCCAGTAGCTAACCTTACCCATCGCCTTA
CAGAACCCGGATGTCAAATCACTCGACTCGTACGGCTCCATCGGTTGGGCTGCTCAGTTT
GTTCTCAACTCCCACAACAGGGACTGTGCCACGATTTGGGGCGAACTTCCCGAAGACAAC
GGCGTTAAGGGTCGGGTCTTCGTTAAGGGTAACTGGAACGTTGTCGTCCGCAAGGATGAT
TGCTAAAATGAATGGTCATGGTGCATAAGTACCTGGGGGTCAGCACCGTGGACTCGAATG
TTATGGATGTACCTGCCTAGGCATCCCCAGAGGGCCATAAGCCTCGAGCGAGGAGTGGAA
GGAGGCAGAAGACGCGTGCCCTGTGTGTGCTAGAGTTTATGAGGAAAGAACAAACCTTTG
CATTACTAGGCTTATGTGCCACTCTAGAGGTAGGTACGTAGAGGTAATACTAGTCCACAT
CCCGTCTCGTAACTTCCTTGTTGAATGTTGGAGCAGTCACTCCTTCTCTTTTGCCATATC
CTACAAAATGAAAATAACTTCTTACTGGCTACCTTACTTAGGTACCGAGCTGCCGAATCC
TCAAAATTTGTTGTCCCCTTGCAAATTTTGTTTGCATCCGTGCCGGTTTCAGTGGCATTA
TCATCCGTCCACCTCTTCTCACAACGACATACATACCTAGCTAGGAGGAGGGAGAGAGCA
CTTCATCTCCAAGTGAAACTGCCCTGTTGGTTTACCTCTACTCTTAGGTATCTTTTCAGC
AGCAACCCCTCATTTGTTTTCGCCGATTTTTGTCGTTGTGTGGCGCTCAGGCTGCCAGAT
GCGCCTTCTATCCTTAAGCCTATCCTTGAACCTATCCCTTGGAATTTCCAACATGCCCAT
ACTCGCTCTCCCCGAAGACACCAGGCGCTTTCTTGGCTCAGCTCTGGTCATAACCTCGCC
CATTTTTCTCGTCAAAGAGTTGCTGGACAACGCACTCGACGCTGGAGCAACAACGGTCGA
AATCCTGATTTCTCCAAACACCGTGGACAGGGTCGAAGTCAGAGACAACGGCAGCGGCAT
CAGTCCGAGCGACTTTCACCATCTTGGACGGCCAGGACATACTAGCAAGCTCTCATCACT
CAAAGATCTTGAGTCTGTTGGCTGCAAAAGCCTTGGATTCCGCGGCGTAGCTTTGGCCAG
TGCTGCCGCTCTGGCTGGAATTGCAATCTGCACCAGAACATCGGCT
>RGTVM0079 Genomic segment corresponding to mRNA: XM_332062 Neurospora crassa strain OR74A.
TCGTATGTACAATCAAGCAAGACATACATAGCGCTGACACCTTTGTCTACTGGCTACGCT
AACGCGATGTTCAGGATCACGAGTTTTTGCGTTGCACATGCATGTAACTGATACCAACGC
ACTAATATCGAGCCTGATTGCTGTCGGATTGATCTGTCACGTGCCTACATGGAATTTCAG
GTAGAAGAGGTTGTCCTGAACCACCCCCCCCCCCCCCTCAAACAAAAAATAATAAAAAAT
TAAAACTTGAAAAAATTAACAAAATATAAAAAAACCCCAAGACTAGAGCAAGCAGGATGA
CAGGGACATCTTGAAACTCGAAGTTGAAGCTGAATTGAAGGTGACGATCCAATGACCGTA
CAACGCTCAGAGACAAGGTGAAGCCATCCTCGCCGGGCTGGTATCTTCTACCTGCGCGGC
CCATTGAAAGTATCACCAGGAGGGAGGACGTCCTCGAGGTATTCTCGCCATTGATTTTGC
CACGGCAGGCGTTGGCACATACACTACACCAGAAGAGCCCCAGGCTTGCCACGCGAGCCC
GGCAAAGGTATGATGCGGGAAATATCTTGAAGTTTTCATAGCTCTGTGGCTGATGCAAAC
CGCAAGGCGACGAGGACGGCACCACGATTACGTGAAAGGTAAGACGTGGGTGTGAGCCAC
TCCTTAGTACCCATGTGAGGTTCTGGAAATAGCAGATACATCCCTGCTAGAGCTGCACAT
GTGTGGGTTGAGCTAGGTATGGTATGCATGTACGGTGCTGTAACTGCTCCGTAGGGTATC
TGAGCCCGTAGCGTCCGGCCCGTACCACTCGGCCAAACCTTCATGCTCCAACGAAGGTTC
CTCTTCTCCCCTTCACGGGTATCACAAGCTCTAGACATAATACCAACTCCAAGCTCGTCG
TAAAGGAAAGCCGAAGGCGCAACCATCGCAAGAACCGCCGATCGTTCACACCAGACCAGT
TCCTCAAGCACACGCAACCATACGCACACATACCTACACAATGGTACATACCAAGGGACC
CGCCCCGCAGCACCACGATGGCAGTGGCCTGCGCATCGGCATCATCCACGCCCGCTGGAA
CGACACCATCATTGAGCCGTTGCTCGCGGGAACCAAGGCCAAGTTGCTTGAGTGCGGCGT
CAAGGAGTCCAACATTGTGGTCCAGTCGGTTCCTGGTTCGTGGGAGCTTCCAATTGCTGT
CCAACGGTGTGTCACAGTCCTTTCCTTTCCTTATAACCCACCCCCCCTCTTCTTCCCTCC
CGGGGGCTCCCACATTGCTTGTCATTGTAGTTGCTCGAGGTTGCTACATACTTACCAGCT
ACCTCTCCTCCTCGTCCCCCCCCCCCCCCCCCCCCTCCCTTTAAGACGGAATGGCTCTGC
CGTACCCTACGTAAACGTTCGTAGAAAGCCCGGCTGACAAGAACCCAACCTACCCTTGGG
GCTCACCGTTCCGATAGGCTCTACTCAGCATCGCAAGTCCAGTCCTCCTCGTCCGGTATC
GGCACCAGCGCCGGCGATCTCCTGGGCAGCTCGACGACCGACCTCGCCTCTTTGAGCAAC
ACCGCTGCATCTGCGGTGTCGACAGGCCCCTTCGACGCCCTGATCGCCATTGGCGTGCTG
ATCAAGGGCGAGACGATGCACTTCGAGTACATTGCCGACACGGTGTCGCAGGGCCTGATG
CGCGTGTCGCTCGACACGGGCGTGCCCGTCATTTTCGGTGTCCTTACCGTGCTCACCGAG
GAGCAGGCGCAGGCGAGGGCCGGCCTCATCCCTGGAAGCCATAACCATGGTGAGGACTGG
GGTCTTGCTGCTGTTGAGATGGCTGTCAAGCGCAAGGATTGGGCTGCCGGCAAAATTGAG
TAACGGTCGATCATGTGGGTTGGGACGAGGATCACGAAGAGGAGACATATAACCAATATA
GAAACGCTTGCAGTTTCATAAGCTTCACATCAAGAGAGAAATATCATCTATGGTGGCGGC
CAGTAAATATGCATGGGACCCATTTCTAGCCTGGTTTGTTCGTACTCCAGACGCGGGGAA
AGGGGGGTGACCAAGAGCACTTTGTGACACGACTGATGCTTCGTGTGATGAAAACTTTGC
ACAGTCGAAGGACAGGCAGGTCTCGTCCCAATGAGAGGATGCACCGCTTTACTAAGGGCT
AGAACTCCATCCCAGGTTGAGATGCGCTCGATGCGCTCGACGACAACGTGGGCGAGGTAT
AAAGTATTCGACCATGCGTGACGTTGGAATTACTATATTACTGATGGGTTGTGTAAGTCT
ATCGTGAAACGTCCCCCAAGCAGTTCGAATGAATGAAGATAGCAGGTAATTGAACTCCCA
TCTCGCCCAGTAAACAAAGACCCCCCTTTTTTAAAGTGATGCGCATTTACAATATGTTCG
AACCTCAACTTACATCTTCTATCCTTCCTTCTTGTCACACGGAGCCCGGGACACAAGAAA
CAAACTGCCCAACCCTACCCAACTTCGGTCTGGGGAATTCCTACGGTCCTAGGCACAAAG
GTATATCACTTTCACATGATAAGTGTGCCGGCAGCGCCACTCACTGACTTCTTCCTCTTC
CACAGGGACCTCTTTTTTTCGCGTTTGGCCTTCATGTCCTCCCATCCTTGCTCGTCGTCG
TCGTCATCCGAAGCACTGCCGGACTGCTTTGCGGTAACAGTAGGCTGGTTGACCCCCGAC
ATGGTCGAGGACTTGCGCATATGACTTGCGCCCAACGGCTGCACAGTTGCCGACATTGCT
GGTAGAGCTGGGGGTGCCATTTGTGATACGGGCCGGTATCGGCCAGGAAGCCCAACGTTA
CTGCGTTCCGAGGGCGCAATCGACGGCGCATAACCTCCTGTAA
>RGTVM0080 Genomic segment corresponding to mRNA: XM_332061 Neurospora crassa strain OR74A.
CGCCCAAACAATTTTCTTCTTCGATTTTCGGCGAACCCCCTTCGCCAACGCTCGTTGTCG
GGTGCTGTCAGAACTGCAGATCCAACCGGCAAACCACCGACGACTGTCATACGGATTTCC
GCAAGCCTATTTGACACGCACAAAAAAGAGTGTAGAGTGTCAACAAAATACCGACAGGCT
ACGAGGCATATACCACAAATCTGTCTTAATCGGTGGCATTCCCCCAAGTTCGTAAGTGCA
AACTTCTTGTCTCTCGTTGGGTCTGACGGCGGCTGTAGTTTGCTGCCAGTGCGCATTACC
TCTAACATCCCAATTATGCATGCACCTGGAAGTGCCTGGGGTACCTGGAGTGCCTCGGAT
TTCCCACCCCATGCTCTCTTTGAATGCGCCTGGGATCAGGACAGGCAGGCACGGGCATAC
AAGGACGCGCCGCCATGTCTGCTCGTACCTGCTGCGCTCCCGCCCGCCTTGATGTGCGCC
AGTGCCAATAGATGTCACCCTGTCACCTGAAAAGTCCAAGCCAGAGTCCGGGGGTTGGGG
ATTGGCGATTGGCGATTGGCGATTGGCGATATTGAAGGAATCGTCCTTCTTTCCCGACCT
CCAGCACCGCTCGTCGGTTTCCCCTACTGGCACAGTCACGCTCCGTGCAACACTTCGGGC
ACTCGCATTGATGCACTCACCTCTTGTCGTCCGCTGCTAACCTTGGCCCTCTTTATCCTG
CAGGTTGCTGATATCTTTCATATCCAGTGCGCTCGGTCATTGAGGAGGTGAAACCGAATT
TCGACCTACAGAAAGATATCGCTTCACCAGGTTGGCAGCGTTCGTCACCCGCGCCTCCTT
ACGACACCGCAGCCCGTCAAAGCACTGCTAAATCGCAGCTCGCGCGCCAGAGCAACAGAA
AGAGGCCATAACCCTCTTTGACGGGCCTGACTGGGCGGAGAAAAAAAAAAAAAAGGCGTC
TGTCTTGTAGCCGGTTAAGGAAACCGCCCCGGACATCTATATGCCTAGATTCTCGGTCGC
GTTCGGAAGGCGGAAGTCGACCGCTGAAAACGCTGACAATGCTCCGGCAGAGCCGTCCTT
TCGTGTTCTGGAGCGTCCCGATGCTGGCGGGAACAAATTCCATGAGGCTGGCAAGTCTTT
CGATGGGGCCATGAGGTTGGGAGGCAAGGCCCCTTCTAGGCCCAAAACGAGTGGCAGCGA
TATACATCACGACAATTTGTTCGCCGGCATCAACAGGTAAGAGCAGAGTCGTCGCTTTCC
TCCCGCTGATACCTGCCCAACCCTAGTCCTATCCCTTCTGACCCTGTCGGTTGACGAGAT
TTCCTCTCGTGTTCTCATCTCACCTTGTTCGCGGTTCGTCCTGGTTTACATCCTCACCAG
GTCTCTTCTTGCGCTGAGTTGACTGGCTAACCGCCTAAAGGGGAAGCGCATCCTCGAGCA
CCACCAAGGCCACGTCGACTGACAACTCCTCGCGCCATAGCAACACTTCCACTGCACCAT
CATCTGCTGATTCTGGTGATGTACCGGTGCCGCCTATCCCCAAGTCTTCTTCGGCGGGAC
TCTTGAAGGCTGCCGGTCGAACGTTCTCTTTTGGGGGAGGAAAGAAGCCTCTGCCCGTTT
CACCAGCTGAACAAGAGCCAGTCCCGCCGCTGAATTCCGGAGCCCAGGATTATAATCAAA
TCTTGGCTCCTACTAGACCAAGGGCTACAACTACTTCGACCTCGACGACCGTAACACCAC
CCAGAGTGGAGGACGACCTTGGCATGGATTTGGGGGGTGACTTTGAGAAGATGGTGCTTG
GAAATGAGAAGAGAGTTACAATGGTGGGCAAGCAGAACAACCAGAACAGCCAAACCACAC
AACCCGGCTTGGGACCGAGATCCTTGACTGGAAATCGTCTCAGCCAGCCGTCGCCTATTC
AGGTTGACAGAACCGCAAAGGTGGAGCCTGCGCAACCGTCATGGACCAGCCAGCGCTCCA
ACGACCAGCTGCTCTCGCCAACTAGCCCTCCCCATTCGCCCCGAAACAGGGAAATGACCT
CCCCTCCGTCTCGCCATATGTCGCCTTTGGCTCGCGGGGCTACTCGACCCAGCGCCTCCC
CAGAATCGAACCCAAGGAAGCCGCTGCTCGCGCACCAAAACTCGGACACGGAACAGGGCG
AGGGCGAAGATGAGGAGGCAAGGCTTTTGATGGATTCGTTATCCACTGTGAGCAAGTATA
TGGATGAAGGAGGTGCGCAATCTATATCCGGCCCCTCTGCTGGTTCACGGTATCGCAGGG
GTGGAAACGGTCTGCCGTCTGGGTTCAAGGACACTGCTCTGGGTGATGACGATAGTCTTT
TCGATACCAACCACAGCTACGCATACGAAACAACAGTGAGCCGTAACCGTGCCCAAGACA
TGCAGTCACAAGGGGCCAACAAGGTCATGACCCCGGCTGAGTTTGAGAAGTATCGAAAGG
ATAAGGAACGTCAGGACAGGGAGCGGCAAATGGACATTGCAAGAAATCAGGACAAAAGCA
CGGCTGGCGAGGAAGACGATGAGGACAACTACGATGATGAGGAGGATGATCTGGAAAAGG
CAAAACAGCAAGCAAAGCAGAGGAAGAAGCAGGAAGCCCATATGTCCGTTTACCGACAGC
AAATGATGAAGGTTACTGGAGAGTCGGCGAACGCACCCATGCCACGGCCTAACCTCCAAA
TGTCTTTCAGCACTCCAAATCTGCAGATTTCTGCGACAGGTACAGCCACGTCAGATAATT
CGGATGAAGACGAGGAAGTTCCTCTGGCCATTCTCGCCGCCCATGGCTTTCCCAACAAGA
ACCGGCCTCCGACCCGTTTGAGCACCATGATGTCGAACCCCAACCTCCGCGCCGCGCAGG
AACCTAGCTATCAACGGCCGGGGTCTGCAGCTGGCGGAGCAGCGGCAGCGATAGGCGGTC
ACCTCCCAGCTTTTGCCAGGAACCTACCTCAGGACCCCTTCCTCGGTGCCGGTCTCGTTC
GCAACAATCCGCGCGAGAACTTTGCCCTGGGAGGAGGTAGCCCTGCTCCCGTTTATCCCA
ACCCGGCCGGCCCTCCTGGTGGCCTAATTGGCGTCATTGCAAGCGAAGAAAGAGCGAGAG
CAATGAGACGGGGCAGCCCTCATATTGAAGCTCAACGGCCCAATTCTGGTGCTGCCACCT
TCGATCCTCTTGCCGGCATTCCTCCGCACATGCTGTACGCCAATAAGCCCAGCCTGACTC
CCGGGGACCAAGCCCAAATTCAGATGACGCAGCAGATGCAACAGTTCATGCAGATGCAGA
TGCAATTCATGCAGATGATGGCGGGGCAAAACAGCACTGGAGCACCACGTCCAGAAGGGC
ATATGGCCACAGGTTCAATTGGAAGCATAGGCTCTGCGGCCGGCATGTCAGGCGGGTTTG
CTGGATTGCCGCCAATGCATGGTGTTCCCGGTGGCCTGGGACTTGGCGGACCTGATTTGC
GGCATTCCTTCATGGGCAATGAATCGATGCTAGATCTGCCCCCCCCTCGAGGCGATGCCC
AGAAGCGCACCATGAGCATGGTCCAGCCCAGCTCGGCATCCTGGATCCATCCGCAACAGC
CTGCTGGTTTTGCTCCGTCAATTCGAGTTACAGGAGGTTATGCGCCGTCGATTGCGCCCT
CGGAACGCAGTAACGTTGGGCTTCCTGGCCGATACCGGCCCGTATCACAAATGGCACCCC
CAGCTCTACCAGCAATGTCGGCAACTGTGCAGCCGTTGGGCGCAAGTCATATGCGCAAGT
CCTCGACCATGTCGGGGGTCAACCAGCCTACTGTTACCGCAAAGCAGTCCGGCAGTGCTT
CGGATGACGACGACGACGAGCAAGGATGGGAGGACATGAAGGCCAAACGCGAAAAAAAGA
GGTCCCTGTGGAAGAGGAAGAAGTCAGTGAGTGGCGCTGCCGGCACACTTATCATGTGAA
AGTGATATACCTTTGTGCCTAGGACCGTAGGAATTCCCCAGACCGAAGTTGGGTAGGGTT
GGGCAGTTTGTTTCTTGTGTCCCGGGCTCCGTGTGACAAGAAGGAAGGATAGAAGATGTA
AGTTGAGGTTCGAACATATTGTAAATGCGCATCACTTTAAAAAAGGGGGGTCTTTGTTTA
CTGGGCGAGATGGGAGTTCAATTACCTGCTATCTTCATTCATTCGAACTGCTTGGGGGAC
GTTTCACGATAGACTTACACAACCCATCAGTAATATAGTAATTCCAACGTCACGCATGGT
CGAATACTTTATACCTCGCCCACGTTGTCGTCGAGCGCATCGAGCGCATCTCAACCTGGG
ATGGAGTTCTAGCCCTTAGTAAAGCGGTGCATCCTCTCATTGGGACGAGACCTGCCTGTC
CTTCGACTGTGCAAAGTTTTCATCACACGAAGCATCAGTCGTGTCACAAAGTGCTCTTGG
TCACCCCCCTTTCCCCGCGTCTGGAGTACGAACAAACCAGGCTAGAAATGGGTCCCATGC
ATATTTACTGGCCGCCACCATAGATGATATTTCTCTCTTGATGTGAAGCTTATGAAACTG
CAAGCGTTTCTATATTGGTTATATGTCTCCTCTTCGTGATCCTCGTCCCAACCCACATGA
TCGACCGTTACTCAATTTTGCCGGCAGCCCAATCCTTGCGCTTGACAGCCATCTCAACAG
CAGCAAGACCCCAGTCCTCACCATGGTTATGGCTTCCAGGGATGAGGCCGGCCCTCGCCT
GCGCCTGCTCCTCGGTGAGCACGGTAAGGACACCGAAAATGACGGGCACGCCCGTGTCGA
GCGACACGCGCATCAGGCCCTGCGACACCGTGTCGGCAATGTACTCGAAGTGCATCGTCT
CGCCCTTGATCAGCACGCCAATGGCGATCAGGGCGTCGAAGGGGCCTGTCGACACCGCAG
ATGCAGCGGTGTTGCTCAAAGAGGCGAGGTCGGTCGTCG
>RGTVM0081 Genomic segment corresponding to mRNA: XM_332059 Neurospora crassa strain OR74A.
AGTCAAAAATAGCGAGTTTGGATGTGGTTGTGTTGCTGATGTGCGTAATGTCAAAAAGTG
GTTTTGCGCAGCGTTAATAGCCGATTTTGTATAGTATAGATCGGAGCTTGTCCCAGATTA
AACGGTTGTCCTATTGATTTTTTTCCCCCTCTTTAATGAGAGGGAGTTGAAAAATGGCCC
CACACCAGGCCGCCCCCCAACCCCCAAGTATCAAGCTTCGTCGTTGAATGGAAAAAAAAA
AAAAAAAAAAAAAAAAAAAAAAAAAAAAAAAAAAAAAAAAAAAAAAAAAACCCACCCACA
GAGGCCAGGTTTTGAAAGGCATCATCTCCATTTGCTACCCCGTGCCTGCCGAGCCTGCCT
AGCGTTCCATACCCATGCTCGCCGCCATGTTACTAAGCTCGGAGCACCAATCCCTTCTTC
GTTCGTCCCATGCTTCTCAAGATACCTCGGACTGCTCCGTGCCATGACGGCATAAGACCG
CCAATCTGCGGACCTCATCAATTGCCGTTAGGCGCCACCACGCCGGCGTTTTAACATTCG
GGCTGTAAACCGTCCGGAAGAGATGGAGCGTATGTATCAGACAGATCATCCGATTTCCAA
GGACAAAGGCCCGGCTGGGCCCCGGAGTGATGCATCGTCACCGATTGCTGACTCGAGAAC
GACCTCCAGGATGGGGAAAACTACATAAAAATATATATCATAGGAACATGAGTGAAAAGT
AAATTGCGTCAACTGCTCAAGAGCACAAAACATCTTGGTTCGCCTCCAAACATCAAATTT
CCATCCACCTCATTCTTGAAGGTCCATCAGCAGCGGGTTTGTCCGCTGTTTACTTCCAGG
GGTCTGAATCCGTTGCTAGTTTCACCTTCTCCTCAACAAGCACCCTTGTTACCCAGCCTT
ATCTTCCCTTTCTGATTGTCTATCTTTGATTCAGCGGGTCCTCTTTCCCTCGGCTTTTTC
ACCCACCATCCAAAGTCAACAAACACGACGGCATGAGGAAATGGCATCTCCAAATTACGC
ACATTCATATCCGGGCGGCCGCAGCGGTCCATTTCTCTGCCTGCAAGAGCCGCAACCACC
GGCCCCCAAAGGACATAGCGCGCTGGCATCGCTCATCAGAAACCGCCCTGGTATATCACT
ACCAAACCCTTTAAACCCTTTTCGTGACGAGGAGGAGGCTCTTGCAGGTCTTGGGGTGGA
ACGGAGATTAGTGGATGATGAATCTCCCCGCCGGGATGAGCGGCGCATGAGCGCTGTTCT
CAACGGACCTCATATGCGCAGCATGCGCCTGATCGGAAACAGCAACCCTCGATATCGGTG
GGAAAGATATTGGAAGACGGAAGACGAGCTGGCGACCATGAAAAAGTCCATGTTAGTGTT
GCCCGTAATGCTTGCTCGAGCCGCTTGACGCTGATGCCCTGTTGTAGCCGTGAATACTAT
GAGCGTTGCAACTACCTTGTCCAGCAGTATCTGTACATTGATAAACTTCTGGATTCATCC
TTGCCTCATGACCTACTCAATGAATACAACGACCTTCCGCCATGGGCTTTCCGTGGAGGT
TTGGAGGCTCCTGTTGCCACGCCGCCAACCAGCGGTGCCGCTGCAGAGCCCGCCCCAACA
TTCTCCAAGACTCGTAAGGTCAAACGGACGCCCAAGGACATCTACCGGCCAACCGAGACC
ACACCTCTCTTCTGTGGTGATGGCAACGCCGTCGACGACGAGGACAGTGACCAAGTTGCT
AGCCAGGAGACCCGGCCTGAGATCCCATGGCTCGAGGATGATGATGTCGACAGCTCCGCC
TCCATCGTTACCTTGGCTATTTACATCAACTTTGCTGCCAACGCTATCCTCCTAGTCGGC
AAGCTCGCGGTAGTCTTGACCGTCCCATCCGTCTCAGTATTGGCAAGTTTGGTGGACGCG
ATTTTGGATTTCCTGTCGACTGCCATTGTGTGGATCACTACCTGGCTGATCAGCCGACAG
GATCAATATCGATATCCCATTGGGCGAAGAAGACTGGAGCCGATTGGGGTGCTTGTCTTC
TCCGTTATCATGATCACGTCGTTTGCTCAGGTCGCCCTCGAGGCTATCCAACGTCTCATG
TCAAATGACCGGGAGGTTATTGAACTGTATGTGTCCTTACTCCCTAATCCCTGTCGACCT
CTTCAAGCCTTTCTTTTACTCTAATGCTGATATGTTTCGTTTTACAAGTGGTGTACCGGC
CATAGCCATCATGTTGAGTACCGTCGTCATCAAGGGCATGTGTTGGCTCTGGTGCCGTCT
CATCAAGAACTCCAGTGTCCAGGCCTTGTAAGTAGGAGAACGCAAAACCCTCAATCCCTC
ACCTGCTTCTCCTTGAGATGAAAGACACTGGCTTACATGTTTTTCCAGGGCCTCGGATGC
CAGCACCGATGTCATCTTCAACGCCGGCTCAATCGCTTTCCCATTAAGTCTGTCTTTCCC
CCTCTTACTCCAAAGCCTCATTGCCTCATACTGACCTCTACCTTTGTCGATGCAGTTGGC
TACTACTGTCAAATCTGGTGGCTCGATGCGCTTGGAGGCTTGCTACTCTCCCTGGTGGTC
ATCTTCAACTGGTCTCAAACATCCGGGGAGCACATCAGACACCTGACCGGCTTTTCCGCC
ACTGCTGATCAACGCAATATCTGTAAGTGCCGTTGCGATTGTCGCCGTTGCCGAGGAGTT
CAGCCCAGTCCGCTTTTCCCTGCCTCCATCCTTTGCTAACAGAGCCGAAAATAGTGCTCT
ACTTGACGATGCGATTCGCGAAGACTATCAAACAGATCCAGGGCTTGCAAGCCTACCACT
CGGGAGACAAGCTTAACGTTGAAGTTGACATTGTTTTGGATGCCAGCACGTCACTTAAGG
ACAGTCATGATTTGGCGTAAGTATACATTCTTCAAATCCCTGCGCATTGGTTAGAACATG
TCATTTGATGAAAAACGAGTTGACCTACGGGATACAGTGAAAGCCTCCAATACGTCATAG
AATCTGTCCCAATTGTCGATAGAGCGTTTGTCCACGTCGACTATGCTAGTTATAACCTCC
CCACTCATATGGAACAGCAACACAACATATAAGCTCGGCGCAGTGAGCATGTTAGGCTCA
CCGGAGTTTACCGAGGTGCGCCTTGTGTTCTCATCTCACACGTAGGCAAGCCCGGTTGAT
TCATTATTGAGGTTGGATGGTGCCACCATACAAGGTCAGCGAGACTCCCGGCATTGTCAG
AGCCTCGGCTGGCCCGAGTCTTGACCAGTCCAGTTTTCTGGCTCGAGGATGTTGGTACGT
CTCGGAAGTTTGTAAAGATCCAGGACCGCCGGTCGCGGGCTGTCAGAAATCACATACGTT
AGCTTGGCAACCTTACCTCCGCACAAGGGCGGACTTACGCCTTCAGCAGGCGATAGTCGA
CTGCTTCGAACGCTGGCTGGTTGATCAGGTAACAAGGCTGTTCGAAAGAGAGGAAGTAAC
CAGCGTGCCTGGCTTACAAGATGATGGCTACACATCAGGCACACCAATGTTCAAGAATCA
ATACAATCACGGTTCAATTTTGGTGGGCAAAATCATCGGCCCTCAGCTCGAGTCGAGACC
AAATCATGACCGGAGATGGGCGATGACGAAAGAATAAAAAACTGTACATTACGGAACTGT
CGTGCAGGTACTATAGAACTGGACGAGCATTATGTGGAAATTGTAACAGATGGCCTGAGG
AGAATGCCCCAATCACCACCAACGCCCAAAATCTTAGTAAGGGATGCCGTTCGTCAGAAG
CTGGAATTGGTCGTACAATCCCGTCGAATAGCTTGCGTAACTCTTCTTGATAAGATCCTT
CATGAAGTCGGCTGCCTCACGCTCGCTCTTCTCCAGCACAAATCGCTCCTTGAAGTGCTT
CACGCTCTCCGGCTTGAAGCATGGCAAGCCGCTGTCCATCATCAGCAACACAATCTGTGA
CAACTTTTCCGCGTATTGCCGGGAAGCAAGGAAGGCTTTGATACACAGCTCCTCAAACCA
CTTGAAGGACTGGTGGTCTGGACTGCCGCCCATCACAGCAAGCATTTCGGATGTTAGCTT
GAACGGGGCACG
>RGTVM0082 Genomic segment corresponding to mRNA: XM_332058 Neurospora crassa strain OR74A.
GAATCGGCTAACAGAAGGGATTCAAGCACACACACACCCCCGCTTTATACCGGCTCAGAC
GCGTAAAATCATTGGTTTTATGCCCTGTCGCCCTCCCTGTCAAAGGCCCCTATATGTACC
GAGCTAACGAACTTTCCAGGGCTCAAGTATACAACTTCCTTTGCTCGCAGGGCCGCTCTG
CCCCCTGCGGGGACCAACAACCTCGACGGGACGAAGGATGGCAGGTGGGGCCTGGGTGCT
CTTGCGCAGTGGGAGGGTGCCAGCAGCATCGGATGCACTGTCGCTTTCATGTATAGTAGT
GGGGGGCTTGGGTGCCCCTGACCGCGCTGAGGCGTGCTCGGCCTGGACTTCCATCCACCG
CTGCCATCACGGCCCTCTGACAATACGGTAGGTACGTACCGTTCCCCTAAAATGGAGTGT
AATACCGACTCCCGGAATTGCATGGCTGCGTAGAGGTACCGGGCAGTTGCAACTCGACGT
TAACGCGCCATCGTCCCCTTTAACGACTGGTCCATGTGATTCCGGCATAACCTAAACCTC
CCATCTTTATCGTCATCGCCCGTGACCCTTTGCGAAAGCGCACAGAATAAGACTTCAAAT
TGTCCATCTCGATCCCTAGCTGTATGGACGAGAACCGGGGACATTCCAAGGTAGGCGTCA
TGACGGTCTCTACAAGTATAGAGGTTCCTTCAAGTGCACCCTGAATATCTCCTACACCGT
ACCGTCTCTACATTTGTGCTCTGACGTCTTCAACTCATGCTAAGGTGTATATGATATTGC
AGATTATTTATTACGCCCTGCTGCTAGGCTCCTCTAGCGGTTACTCGTCCATCTTCCGGT
GTCTTCTCTGGAACCACGGAGATCTAATACAATAATCGAACCGATCGATCCATATCTGCC
CCTATTCGGCTCTTCAGACAGCTTCAACTATCCGGCTCGTGTCGGTCTGTGCGACTATCG
GTCTCTTCCTTGTTTCCCGGTCTCGGCACCGCTGCTCACCATGGGCCGCAATATTCGGAG
CAAGGCTCTGCTACAGATCGCCGCCTTGTCCGCCTCGAACCCGGCCGCTTCCTTTGATCA
GTCTGACCTTGACAAGCTATGCAGAGTCTCGGTCACGCAAGGCCATTCTGCTCCAGGCGC
TGTCAATGGCCGTGGTCCATCATCTCCGTCTTCGGTGCCCCCTGGCGGGCCTAATGTTGG
GCGCATCCCCATGGTACAATGGCAACGCCACTCTGTCCCCAACCTTCTAGAACAGTTCGC
TGACTTGGCGTCTAGACTATCAAGGAATACGAAGTTCTTTTCGCTCTCTGCAAGGCCGCA
CCCAGCTTGACGACTGCCCAGAGTGCACAGAAGCTCACTAGACACTTGGTGCCATATCTT
ATGGATTCACATTCCCAGACCTTTGCCCTGTCGCCCTTTTTCCGAGAAGTTGAGCCCTCT
CCCACCGAATCCCTCAGCTATCACGTCACCACTGCTTTGCTGTCTCTCGGTATAGGGCAC
GCGACTCATGTCCAACAAGAGGTTTCTGACAGTATCTGGGCCTACCTCAACGCCTGTGCC
CACGCAACCCAGACTCTTACCGAGGCCAACTACGAGGGCCCGGCCGCTCTTGACGATGCC
ATCCGAACCGCTACCATTACCGTTGCTCTGTTGGGATTTTTGGACGCTGCTTGTGCAAAG
GCTGATTTCTGGAAGTCTGGGGGCCGCTTGAGCCTGGTCGAGCGGTTGCGTAATATGCTG
TCCCCACCCTTTTTGGTGGCGGTAGAGACTGCCTTTTCCATTATTCGCAACTCGCATTCC
CACGATCGTTATGCCAAAGAATGGAGGCGATGGTTACGCCTATATGACGAAGTTGGGCGG
CCATTGGGGGCCTTGCTGTTGCAACGTAGCTTTATGAGATTGCTTGTTGCCGCCACCTCT
CTCTTGGTTGCAGAGCCCGAGGCGCTACGGTCCACTCATGTACTGGATATCCTCATGTCG
GGTGATGGGTTGCGTCAATCACTGTCTGATAAAAATGGCGATGCGGACTTCCGCTCCGTG
GAATTATACGCCACGGTTGCCATGGACCAGATGAATGATCTGGAATCAAGTGCTGATTTT
GACAGCCTGTCGCCCGCCAAGCAGAGACTCGCCTTTGCTGTCAAGGGGGCCGCGTTGATC
AGTTATCTCAACGCGGCTACCCTGAATGAAGAGGTGGCTGACGGCGATGTACTCATGCCC
TGGCTCGAAGACACTTTCGGCGATCCCTCGAGTATGGTCGACGAAGATCTGGCTTCTATA
GTGCTCAAGTCAATGGCACTACTGTGCAGGATCATCCCCAGCTATGCCGCCAACGTCAGC
CGCCTACTACCACGCTTTATAGTCCAGGGCGGATACAAGAGCCAGACAGTGACGGTGGCT
TCCAAATGCCTCGCTTATGTTTTGCAGATGCTTTCAAAGGATGCCGTTATCACGACTTTA
TACACCCTTGGAAATGTTCTGAGCCCTGGCGGTGAGCGGGCCACGACCAACGGGGCTGGG
GGTGAGACCCGAAATGACACCCTCGAAGTATACGGGAACAGGCAATCGGCGGGCAGTGCA
ATTTCTCTTCAGCTTTCAGGCGAGGAAGAATCCTCTGCAGTCCAGGGCAATGCTGTTCAG
GCCATTTGCGAAATTGCCGGCATTTGTAAAGATGTTAAGGTTACCGGCCTTGCTCAATCC
ATGCTCGCCCAGAAGATCGTCAGGCTGAGTAGTCCTCTTGATACCCGTATTATCACTGGT
GCTGCCACCCTGGCTATCAGCGGCAGCCAGTCTGAATTCCGCAACCTGCTCAAGCACTAC
GCCGCTCTCGCCCACAATGCGGTGGTGGAGAACAGGGAGGGAATTTTGCTGGCCGTAAGT
CAAGGCCACTCTTCTCGTTAGACCCACACATGCTGACTATTATGATAGATTGCGCGAGCT
CGCAACTACCTTTCCTGCAACATCACTTGCGACTCTCCCCTCTACAGCATCTATTTGGAG
CACTTACTGGATGGTATCATCTCCAAGGGAGATGCCCACGGTCTTCCGTCTCAAAGCGCC
AAGGAGTCCGACATGGAACTTGCCGCTCGTGAGATCGCACAACTGCTCCAACCTCTTGCC
TTGTTCATGTCTACCAATGCCAACGACATTGGCTTTGGAGCTGAAGCAGATGATGATACC
TATTCTATGCTTCGTGACTCGTGGTTTAACATAGTCGTCCATGGCTTTACGCCCTCAACA
GACCGTGGCAAACGCTATGCGGGCGAGCTTCGTGTCATGGCTATCTACTCGCCACCCCTC
GTACTGGACAGCCGCGGGGAACAAGATGAAAGTGATATTGAGCTCAACCCTATCCTACGC
AGAGGCGAGAGCTCTGACCGGGAGTCCTTGCAGAAGAAATACCTCTCGGAGCTGATTCCG
TCCCGGGCAGGCGAGATTAAGGGGCTCAGTTATCGCAAGGTGATATTCCTGAATGCCGCT
TACCTCGTCGAGAGCTTGCGAGCGGATGCGGGTGACTGCACTAAGGCTCTTTCATACTTC
AATGAACCGAGCATGCGCCGCGGAGAAGTCAGTCGTACGATGGACGGTATTATGGACGCC
GTGATGAGCCGATATCTGAAGAGGGCTCTCGGTGGCTCCAGCCCGACATTCTCGGCTCAA
TATGCGGCTGGCCAGCTTGCGAGAATCTTCTGCGCGTGCTGTCACCGCATAGACCGAGTC
CAACAGGCAGCTTTTGGCTGTGCAGACCGCATCATCAGAGATATTCCGTCGGCCCTCTGC
CAGAGATCATCTCTGTTCGCACTCCTTGAACTTCTTTCCCTCATGTGGACAAGCTGTCTT
GAGGCCGAGACAGATCGGTATGAACCAAGAACTACCTTCAAGTCGTCCAGAGGTAACGTT
ACCGTCGAGCTTTCTCATGACTACCAATTCAGGCACCTCACACTCGAAAGACTGCATCGA
AAGGCAAAGGAGTGGCTCACTAGCGCTGTTAACACAGCACCTGCCGATGTCAAGGGCCTC
TTGCAAACCTACCTTTCTGATTTTGATGATGACGCTTCTTATGGGCACATGTCACTTGGC
CGATCTTTTGCTGTCGATATTGGCTCAGTAATCCCTTCGACAGACCAGAGGTTGGCTTTG
CTTGACGTGTTGGGGGATTACCGTATCAACACTGCTTCGGATTTCATGGCGCAGTACACC
AAGCGCCAGGAATATCGATACACAGAGGCAGTTCCAGACCGCAGCTTGGAATGGCAGGGT
TTCATGCACCCTGACCAGGCAACTTCTTCTCTCCCATCGGTGACCAGCGACAGCCTCGAC
GTCATAACCGCTCTTGCTCATATTGAGAAGCGCGTTCTCAGCCGCAAAACCACTCCGCTT
ACAGATGTCAGGAACACCTTGCGCCGTGCTGCTGCTTTGCTGTGTCGCAGTACTGATGAC
GAATGCTCCATTGTCCACTATTTGGTTAGCATTCCGTTCGGAATCTTTACGAAGCAGTCT
ATCAAACTTGGAGTGTCTCTCTGGCTAGGCGTGATCAACGAGAATCCGCGGATGGAACCC
CGGATCCTTGCCGAAATAGCCCAGCAGTGGGAATTCAGTATCCAAAAGCGGCTCGGTCTT
TTTAGTTCTACCATTTGCAACCCCGATCCCTTCTTTTTGAAGGAAGAATTTGCGCCCACC
GACTCGGCGTCCGTCGCAAAGCGTAAGCAACTGGTGCATAACATTCTCGCACCTCACACT
CGACTTCTGCAGTTTTTTGCAAGTCATTACAACGCTACGCGGCTTGGAAATCCAGATACC
CGGCAGATCTTCCTCCGTCTCCTGGAAGTGACCCTGACTGCAATGAAGCTCTCTCATCCT
CACCCTATGGCCAGAGAGATTCGGTTCCAGACTGTGTTGTTTGGATTGCGAGTTCTCGCC
ACGAGCACAACCATGGGAACCACGGCACAGTGGAGGCTGAAGGACCTTGTCCTTTCTGCA
GGCCTTAGCTGGTTTTGCGCAGCCCCATGCTGGTCGTTCGGTAGCAATGTACTGCAGCTG
AAGACAGAAATCACCTTGATATCAGACGTTCTCATGGCTTTGAAGACAACGGCAACAGTT
GGAGCACAGACCGTGGGCAAAAGGTCTTTGGCTTCCAAGGAAAGACTGTTGCAGTTGCTT
CTGGAAAATGAGCAGTCGCGACTGACTGTTTGGGTGCAACCGCTGGGTGAGCCGCTCAAG
ACACCACATCATCTGATTCATCAGACAACTGCGAATAAGAATCTTGTAGAGGTACGTGTG
GATTTCAGTCATGAGAAAACTGATCTGGCTGACCGTTGCATAGGCCGCCATCTTCCCCCT
CGTTCGGGTTGCGTGGCTCGAATCTCCTTCATTGGCTGTGCATCTCGCCAGCAGATTCCC
TTATCCGCGAGTCAAGCAAGAAGTTCGGTGGCTTCTTCTGAATTTCCCTGCCAAGGCGAT
CAAAGAGCCCGAAGCGGTGGCGACACTTGTTGACGGCTCATTGCCCGAAGATGTTAGCTT
TCAACTCAAGGTATCTACATCCGTTGGCTGCTAACGAAACTGCGACTATCTCTTTATACT
GGTTGCTAACTTTCACACCTTAGTACCTTCTCTTCTGGGCCCCGGTTAACCCCATAACGT
CGATAACGTTTTTCCTGCCCGCATACCGGAATCATCCTTATCTGATACAGTACGCCATGA
GGGCACTGGAAAGTCACTCTGTTGACGTGACATTCTTCTATGTCCCGCAAATTGTGCAAA
CCCTTCGTTATGATGCTCTAGGTTACGTTGAGCGCTACATCCTCGAGACAGCCCAGTTCT
CCCAACTCTTCGCGCATCAAATCATTTGGAACATGAAGGCGAACGCTTACAAAGACGAAG
ACGCTACAATCGTAAGTTGTCTTGACTTGAATTCGGTCGGCAAAGAGGTTGATATACTAA
TACGACATAGCCGGATACGATTAAACCAACCCTTGACAAAGTCATGGGCCACATGATAGA
CAGTTTCTCGACCGTCGATCGTGAATTCTATGAACGCGAATTTGCCTTCTTCGATGAGGT
GACTAGCATTTCGGGCAAGCTTAAGCCTTTCATCAAGAAGTCCAAGCCGGAGAAGAAGCA
AAAGATTGAGGAGGAATTGCGCAACATTAAGGTTGAGGTTGGCGTCTATCTGCCCAGCAA
CCCGGATGGCGTGGTCATCGGCATTGATCGAAAGTCAGGCAAGCCATTGCAGAGTCACGC
AAAAGCTCCTTTCATGGCAACTTTCCGCATTCAAAAGTCCAAAGGAGGGGTGGAAGAGAC
TGAGGACATGATCGAAGAATCGGAAGCGGATAGTGATGATGCGGCAAAGGCCAGCACCAT
TGAGGTGTGGCAATCGGCCATCTTCAAGGTCGGTGACGACTGCAGACAAGACGTGTTGGC
CCTTCAGATGATCGCCGCCTTCCGAGGAATTTTTCAGACAGTTGGTCTTGATGTCTTTGT
CTTTCCTTACCGAGTGACGGCCACAGCACCTGGCTGCGGTGTCATCGATGTCCTTCCCAA
CTCCATATCCCGAGACATGCTGGGCCGAGAAGCCGTCAACGGGCTCCATGACTACTTCGT
TTCCAAGTATGGCAACGAGGATTCACTTCGCTTCCAACAGGCCCGAAACAACTTTGTCAA
GAGTATGGCGGCATACTCGGTCATTTCGTTCCTCCTACAATTCAAGGACAGGCATAACGG
TAACATCATGATTGATGATGCTGGCCACATTCTTCACATCGATTTCGGTTTCTGTTTCGA
TATTGCCCCTGGTGGTATCAAGTTTGAGCGTGCCCCGTTCAAGCTAACATCCGAAATGCT
TGCTGTGATGGGCGGCAGTCCAGACCACCAGTCCTTCAAGTGGTTTGAGGAGCTGTGTAT
CAAAGCCTTCCTTGCTTCCCGGCAATACGCGGAAAAGTTGTCACAGATTGTGTTGCTGAT
GATGGACAGCGGCTTGCCATGCTTCAAGCCGGAGAGCGTGAAGCACTTCAAGGAGCGATT
TGTGCTGGAGAAGAGCGAGCGTGAGGCAGCCGACTTCATGAAGGATCTTATCAAGAAGAG
TTACGCAAGCTATTCGACGGGATTGTACGACCAATTCCAGCTTCTGACGAACGGCATCCC
TTACTAAGATTTTGGGCGTTGGTGGTGATTGGGGCATTCTCCTCAGGCCATCTGTTACAA
TTTCCACATAATGCTCGTCCAGTTCTATAGTACCTGCACGACAGTTCCGTAATGTACAGT
TTTTTATTCTTTCGTCATCGCCCATCTCCGGTCATGATTTGGTCTCGACTCGAGCTGAGG
GCCGATGATTTTGCCCACCAAAATTGAACCGTGATTGTATTGATTCTTGAACATTGGTGT
GCCTGATGTGTAGCCATCATCTTGTAAGCCAGGCACGCTGGTTACTTCCTCTCTTTCGAA
CAGCCTTGTTACCTGATCAACCAGCCAGCGTTCGAAGCAGTCGACTATCGCCTGCTGAAG
GCGTAAGTCCGCCCTTGTGCGGAGGTAAGGTTGCCAAGCTAACGTATGTGATTTCTGACA
GCCCGCGACCGGCGGTCCTGGATCTTTACAAACTTCCGAGACGTACCAACATCCTCGAGC
CAGAAAACTGGACTGGTCAAGACTCGGGCCAGCCGAGGCTCTGACAATGCCGGGAGTCTC
GCTGACCTTGTATGGTGGCACCATCCAACCTCAATAATGAATCAACCGGGCTTGCCTACG
TGTGAGATGAGAACACAAGGCGCACCTCGGTAAACTCCGGTGAGCCTAACATGCTCACTG
CGCCGAGCTTATATGTTGTGTTGCTGTTCCATATGAGTGGGGAGGTTATAACTAGCATAG
TCGACGTGGACAAACGCTCTATCGACAATTGGGACAGATTCTATGACGTATTGGAGGCTT
TCACTGTATCCCGTAGGTCAACTCGTTTTTCATCAAATGACATGTTCTAACCAATGCGCA
GGGATTTGAAGAATGTATACTTACGCCAAATCATGACTGTCCTTAAGTGACGTGCTGGCA
TCCAAAACAATGTCAACTTCAACGTTAAGCTTGTCTCCCGAGTGGTAGGCTTGCAAGCCC
TGGATCTGTTTGATAGTCTTCGCGAATCGCATCGTCAAGTAGAGCAC
>RGTVM0083 Genomic segment corresponding to mRNA: XM_332057 Neurospora crassa strain OR74A.
CCTGCCATCCTTCGTCCCGTCGAGGTTGTTGGTCCCCGCAGGGGGCAGAGCGGCCCTGCG
AGCAAAGGAAGTTGTATACTTGAGCCCTGGAAAGTTCGTTAGCTCGGTACATATAGGGGC
CTTTGACAGGGAGGGCGACAGGGCATAAAACCAATGATTTTACGCGTCTGAGCCGGTATA
AAGCGGGGGTGTGTGTGTGCTTGAATCCCTTCTGTTAGCCGATTCTCACCTTGAGGTTAC
CTAGGCAATTTCAGCCAATCAGCGCTCGTAGATAGACCTGTCCCGCCCTTTCAATTCCCA
CCCTGTAAGAAAATATGGGGCAAGAACCACGCTAACAAACTTTCCAGGGCTATCATGTAT
CTACATTACAGCAGTGTATACATAGTAGGGAGATATATGTCCTGATTGTCAGGGCATCAC
AAGCTCTACTAGGTAGGTATGGCTTCACTTATCATCTCCTAATACGCCCCGAACTAGCTG
ACAAAGTGGTATCTGCACAGTATCATATCTCTCTTTTCGCTTCACTTAGCTTGAGGTATG
GTTTGGATTTCCCTATGAACGTAGCGACCATGTACCGCCGTCAAATGCAGTACAGAATTC
GTAACTGACCAAAGATTCCTACGTTTATAGCATTTCCGTATCGTAAGTGTATGTAATGAT
ACATACCAGCACATGTGACTACACGTCAGCTGGAACTGCCCTAATCCACAACCGTCAGTG
CCGCTGTCCCCGCCATTAGCCATCAGGCGGCTGCACGTTGACGCGTGCAGCTACCAGAGA
TCAGGGCTAGGTAGGCGGGAGCTTCAGGTGCTTGCTACCTAGTTACCTCTACAACCTCCC
ATCATCAACCATCACACATCACCGCCAAACTCATCATCGTCAACGATACACAACAGATCC
CCGATCTTTCGCAAACAAAGACGGGCTTCTCCAACCTCAATTCTCTCGAAATCTATCAAC
TAACAGCATCCCGCAACTGTGACCACAAAGCGGTTCCATCATGGCTGCCATGTTCAGTCA
GAACCCCCTCATGAACGGGCCCAACTATTCGTTCAACGATGCGCCGAGGACAGCAGCCCC
CGAGGGTGCGCGACAGCATCGTTTTGATCCGTAAGTATACACGACTGCTAGCTGCTTCTT
CTTGTTCCTCAATAGTGGGCATCGCGCAGCTGACAGTTGTCTATCCAGATACACGGACAA
CGGCGGTTCGACGCTTGCCATTGCTGGCGCTGACTTCACAATCATGGCCGGTGACACCCG
CCTGACATCAGGCTACAGCATCAACTCGCGATACCATCCCAAGCTATTCAAGATCGGAGG
CACCACGGCAGACCAGAAGGACGCCACCATCGTCTTGTCCGTCGTTGGCTTTGCGGCGGA
TGGAGAGGCCTTGAAAGAACGTCTCGACGCTATTTGCAAAATGTACCGCTACCGCCACGG
CAAGCCCATGAGCGTCAAGGCATGCGCCCAGCGTCTGTCGACCATTCTATACCAGAAACG
TTTCTTCCCCTACTACGTCTATGCCATTCTTGGTGGTTTGGATGAGGAGGGCAAGGGCGC
CGTCTATTCGTACGATCCCGTTGGAAGTTACGAGAGGGAACAGTGCCGGGCTGGCGGCGC
GGCGGCCAGCTTGATTATGCCGTTCTTGGACAACCAGGTCAACTTCAAGAACCAGTATGA
GCCTGGCAGTGGTGTTGGCCATGCGCTCCAGGAGCGCGAGCGCAAGCCGCTCACACGATC
CGAGGGCGAGGTTTTGGTCAAGGATGCCTTCGACGGAGCTGTTGAGCGTCACATCGAGGT
CGGTGATGGCCTGCAGATGATGGTCATCACCAAAGACGGAATTGAGGAAGTCTTGCTCCC
ATTGAAGAAGGACTAAGACAGTCTTGACTGGTCGCCAGGTTGGTGCATCTGCTTTTGGAA
GCACGTCTAAGTCCAGCATTTGATTCTGAATAAGTTTGGACCTTGGCACATCGCAATGGA
GCTCTCGAGCAAAGGAGATGAACGCTGCAACCGTTGAGGCTCTGCGGTTAGAGCGCTTGG
CGGGAGCAAAGGGAATCGAATGGCGTAGACCAATTAGCATCGACAGGTAATAGGGTCCAA
GGCCCAAACCCAGGCAGATGGAAGGCTACCTGCACACATGATCTTCGCTCTTGCGTGCAC
GGTTACCAGCGACCAGGTGGATGTTTCTGGCGTTGCAGGAGTAGGCAAGCATTGCATTGG
GCTCAGGTAGTTATGAGATTATGATGATGGTTTTTGTCCTTCCATGCACTCTAGCACTCT
ACTAGCCGATTTGATCTTATCACGTAACCAGTCACGTTGTGTGCCTTACTAGACAACCAC
GCTAACAAGTTATATCCATACAGAGGTGTACAGCTTGTACGGGTCCTAGTGGTCTTCTTT
TCCTTCCCCAAACAAACCCAGCCCTACCCTAAGGCCCGGCGAGTGTTGTTGATGCCGTGG
TCGTTCTGTCTTTGGGTGTCTGGCTCCATTATAGCCGATCTGTGATTTAGAGACAGAAGT
GAAGAGTGCCGAAACTATAAAGGTTAAGCATCGCTCGCTGTGGACCAGAATAAACCTCCA
GAACCATCATATTGTGTTGGTTATGGGCAAAAAGAGCATATGGCATGCTGTATCAAAAGG
TCACTGCATGATCCGGACTCGGGCTTGGCGATTGGGTTGATGAAGGTTACTATGCCACAC
ACTGAATCAGAGCGACATCCAGTCGCGGCCGGCCTATCATCTCCTTCGGGTACCCAATGT
TCCTTTCCCGACGTAACAACCCCTCTTGATCTTCTTCTTTTTTGTCTTCTATACTACAGC
TTGTCGGGCCTTTCAGGTAACCGTCGGTTGAGCCGGCATGCATCATTAGTGTACAC
>RGTVM0084 Genomic segment corresponding to mRNA: XM_332055 Neurospora crassa strain OR74A.
CATCGAGTTTTTCTTTTAAAGGTTTTTCCTTTTCTCTTTATTGATCAAAACGGGATTCAA
TACATTGATCACCTGGAACCTTCTTGAATGCTCTTCAGATCTTATACAGCTACTACAGTC
GAACCCCCTGAAACTGCATACTCTAGATTCTGCATATACGCCATTTAGTGCATGGATTTT
GGCGGTCTGGATTACATGCTGTTTCAGGGGGTTCGACTGTATCAACTTTTTTCTTACAAG
GTTATGGGAAGTTCATAATCAGTCTCATCTAGTAAACTAGCAGTACCAAGCTATCAAAAC
AAACTAGTTAGAGAAGTTTGGATTGTAGTATGATTTGCCGCAATTGCTTCTGTGATGAAA
TGTTGGAATAGTCTGAAGGAAATATTCCCTTTACCTCGGCGTGAAATTACCAAAAAAAAA
AAAAAAGAAAAAAAAAAAAAAAAAAAAAAAAAAAAAAAAAAAAAACGAAACTGCGACCAC
TGATTGATCCGTGCACAGGCGCACGCAACTGAGCAAAACTGAAGCGGGTGCAGCGCAGTG
TGGAACTTTCTAGGCTGCTCCCGAAGCGTGCGATTGGCCTCACACCGTCTGGTACGCGCG
CTTGGGAATAGCCTCATTTGTCAAGCAGCTTGCTCGCCTACATCGCATCTTTTCTGACGA
TCGTGTCCCACAGAAGCGCGACTTCCCCCAAGAGAACTCCAGCGAATTACAGTGGCCATT
CTAGAATGACCTGGCATCTGCATCAAATGCTCCTTCCACCTTCTTCGTCCTTCGCATCAC
AGGTGAAAGACAAGGTAATTTGTGAAGCAAACAATGCTCCCACTCAAATATAAATCTGGG
TGTGATGTCTCCCTTTTCATATTGTCGATTCTCTGTTCAGCAGATCAAGATCATCCAGCA
AGCGAAGTAATCACTCTGAACACTCTCAACAGCATCTACTACACTCAGCAAACGCACAGA
TACCTCCGTCGCCACTCTTTTAACACACCTAAAGTCAAAAATGGCGCTCTTCCCTCGTGG
CTTCTACGGCTCCTACGGCTCTGACCCGAGCTTCACCAACCTCTTTCGCCTTCTCGATGA
CTTTGATACCTACACTCGCGAGGTTCAAGGCAGCGCCCCAGAGACCGGCAGCCGTCGTCA
TACCCAGCCCACCCGCACCTTCAGTCCCAAGTTCGATGTCCGCGAGACCGAGCAGACATA
CGAGCTACACGGCGAGCTTCCCGGCATTGATCGTGACAATGTGCAAATCGAGTTCACCGA
CCCTCAGACCATTGTGATCCGGGGCCGTGTTGAGCGCAACTACACTGCCGGCACCCCTCC
CGCACAGGTTGCTGGCGTCCTCACAGAAAAGGGCGAGCCGCATAGCCCTGCTGCTCACCA
CGCCACCGTTGAAGACGACGTCGACGAGGACAACCGCTCGGTTGCCACCACTGCTACCGG
CGCCAACAACCAGAACAATCAGCAAGTCGCCCAACGCGCAAGCGCACCCACCACCGAGGA
AAAGCCAAAGGCGCCAGCCGAAAAGTACTGGGTCTCTGAGCGCTCCATTGGCGAGTTCTC
GCGGACTTTCAACTTCCCCGGTCGTGTCGACCAAAACGCAGTCAGCGCCTCTCTCAACAA
CGGCATCCTCACCATCACGGTTCCCAAGGCCAAGAAGCACGAAACCATTCGCATTGCTAT
TAACTAAACACGATGAACGGTCTTCTTGTCTGTGATAAGGTTCGGAAGAATTCTTGGAAG
GAGAGTCGGTGTGTTAACAGCATGACAACGGAGCATTTACTTCATTTAGCATCGCATTGG
TATGACGGCCTGGTTTGGTTGATTTGGAGCACAGCTGTGAACGAATACGAATGAGTCTTG
TTGTCATGGTCTGTTTGCTTGTTGGCATTGCAGTTGGGGATAATTGGCGGATCTTACTAT
TCGAGACAGATTTGGAGGATGAGCAAGGCGCTGGGCGAGTTTGCGGATCATCAGCTTCCA
GCGTCGGCAGTTGATTCAAACAGGCAATGTAATACAGAGGATCCTTTATAATAACTAAAG
TTGCGTTCTTGAACACAACTACCCCAGTTCGTACTTGGTGATGTGATGACAAACGTGGCC
CCGTTGTTGAGTGAGCGGTTGCCCCTGCTGCACGTGAGATTGATCAGTCTGTTTTGCTGA
CCTGAGCACGGAGGAACAGCTGAAAGTCTGACTCTTGAGCCGGCTGGACTTCGAGCACGT
GTGTTCCCTAGTACCAACATCGATGAATGCTTGCTCACGTCCCATCATAGCTTCTTCCCC
CCTCACACAACTGTGCTTGGAATGCCGCCTTAATCCGCAGATATATACATGACTACAGAA
ACATTAGACGCTACTCTGGCATTGTAGAAAAGAGAAGAAGAAAAAAAGAAAAAGGGGGAA
GAGAGAGGGGGGGGGGGGGGGGGGGGGGTCTGCACCGTTGTTGCCGCGGACAAACGCATC
ACCGTAGCTCCGCCTCTTCACACCGTTGATGAATTCCTCTGTTTTTTCCAGGGCAATGTT
CATGTAACCGTCGACGGATTGCAGTTCACCTACACCACGCAGTGCCACAACCCAGGCGTC
CTGTTAGTTTCCGCATGTGTCTGCCGAGAGAGAAGAAGTTGCAAGACAACAGTAGTTTGA
CAATAAATGACGAGGTGAAAGCTACTACTAACCCTTGTAAACCACGC
>RGTVM0085 Genomic segment corresponding to mRNA: XM_332054 Neurospora crassa strain OR74A.
GCAGGTGGAATATTAAGCGGTGGGACGACTTTGGAGTGTGAGCGACGTCTCTAGACTTGG
GTGCGCTGGGTAGGGGACTGACTTTATTTGAGCGAGTAACTGAGTAGTAATGAGAGCGGC
TGCACTCGTTGAGGCGGGAGGGTGAGATTAGGGAGTGATGATGTCGAAAAGAGGAATGTT
TGTTGTTTGAGAGGTACTTCTTTTGACGATTGTTGGTGCTCTTGCACGTTAGGTTATCAG
GGCTTGGTCGGTATCAATGTTAACGGGCAACGTTCGTGAGGCCCGTACTGCACCTAGGCA
AAAGTCCTGCAGGCGGCCCGCAGCGCCTAGAGGAAGCTTTGACATACGTAGGTACCTACG
ACATTAGTATAGGCACTGCCACACCGTGACAGCGCTCAGCCTTTCCACAGATCCTTCGCA
TAGTGCATACATGGTTTAGGAGAATAATCGAGCGATGGAAACGAACCGCTACCATGTTCC
CACCCATCTTGTTATTGATATCATCTCACTCCCTGGCAATGGTTTCGCAATTAGTTCTCG
GGAATCTGAGGGCAGGGGCGACGAGTACAAGATGCCGATATACCTTGAACCTGAGGGCTC
AGGAATAGCTGCAAGAGCGATGACGATGGTGAAGAATGGTTGCCGACCAGGTTGTCGAGC
AGGTGGAAACCTGGGCAAACGGGCACCGCTCAGCTTCCAAGTTGAATCTCAGTTGTTTTA
GTAGTATCCCTCACGGGCCGAGGCCAATCGAGCCCATTCCATCTATACGTTGAACGCATT
TAGCCTTATCTTGTTTGGATGAAGGCAACCCTGGCAGCTTTGCGCTTCACTGACGCCGGC
TTACCTATGTATTATGCCTCGTACATCTCGTACTCGAGATTTTTTGCTGATCCATCGGCT
ACTTAACAGGCCTTCTCAAGATCCATCATCGACTTCTGCTCAGTAGCTTCAAGCTTTTCT
TTTCCAGTGTTCACGATCGAATAGCTCAAATCGTTGCGACATGGGTGGCTCGATGTTCTC
CTCGGGTAACGATCCTCTACACACTCCACGCATGCCGCCCCATATCTACCATCATGTCAA
AGCCGCATGCCACGCTACCCTACGCACTATGTTTGTGTGCGTCGCCGGACCCGTCGAGGG
CCCCGAGAAAGAGGACTATGGAGACCTCGACATCCTCGTGGCCATGGAGACCCGCCTCGT
CTTTCCAACATCTCCCCGGCGTTGTATTCCCAGAGGGGTGGAGGAGCTTGCGGCCGACAT
CAAGGCAGCCTTGAACGCGGAGCGCTCCATAGTCAACCCATGTAATAATTCGATACACCT
TGCTATCCCCTGGCCCAAAGACGAACCCCAGCTTGGAGAGGACAGGCAACGACACATCCA
GGTCGATATCTGCATCTGTAAGAACATGGACCAGATGTTTTGGGTATGCTTGACCTCATG
ACCTTAGCCCTGATGATGAGATTGGAAGCACCTATAGTACAAGAGAAGCGCTGACATTGT
CCTATTGGTGGCCAGGCACTCTTCAAAAGCGCACATGGCGATGCGTGGACTCTTTTAGGG
TCCATGATCCGGCCTTTTGGTCTGACTGCTGACGATGAAGGCCTTTGGCTTCGGATTCCC
GAGATTGAGAAGCTCGACCGAAAAAAGTCCAGGGTGCTACTAACTACCGATCCCGTTGAA
GTACTGCATTTTCTCGGAATGCAGGTGGAAGGATATTGGTCCGAGCCGTTTCCCACGGTT
GACGCAATGTTCAACTACATTGCCACCTGCCGCTTTTTCACCGTCAACGAATCCTCATCC
GGTCCTCCTCAGGATAACAGCAGCACAAAAAGGAACTTGAAGACCCGCCCCATCTTCCGG
AAGTGGTTCTACGACTTTCTTCCTCGCCTTCGAGCTGATGACCGGTTTGAACAACAATGC
CAAAGTGTGTCTGGTATCAATGACCTCCGGGTCCACGTTCGAGATGAAGCCTTCCGGGCC
TTCAACGTTGAGCCCATTTACTGGGCCCAGTTAAAGGACTGGCGACTGAAAAAAGAGCCC
GAGGCAGTAAAGAACCTGATCAAATCGGCAATTCCAAACGACCTCGACCCCCAATATAGA
GGCAGCCTGTTGAGTGCTATCAAGAAGATTATCATGGAGGATAACAGAGAACTTGGCTGG
CTGAGACCCATTTCACTCCGCGACGACGAAGGCTTTTACGACAAGGATATGACGCGGGCC
TTTGTGGAGGAAAACTGGGAGGCCATAGGCAAAGTTGCTTTCAAGAAATACAGCGATGCG
TATTATGCAGGGCTGCAATCGAAAAAGCTCAAGAATGCCCACGGGACTGCAATCCAATCG
CAATAATACCGGCGCGATCTTGGCATTGAGGGGTAGGAGAAAAAGGCAGTGTTCAGGCGT
CCGCTGCCCAGCGGTGACCACGTTCTCCAAAAGTCGTCTCAGTTGTCTTGACCTCTATAA
GGGGGACGCTGGTTGCAGGCTTGGCCTAGCACAGCAACTATTGTTCTTCTCGGCGCCACT
GCTTACTCGCGTCCGCGCAGCATCGCGTTCCTTACCATTGCTATGTATACAATGTGCCAA
TGTATTAGATTTATGCTGGTTCAGGGAAAATGATATCTCTCGTCTGTCTGCATGGTTGAG
AGCCATGAAAACCAACACTGTAAGAACTTGAGCGCATCCAAATAGCAAAAAGGGGGAAAA
GCGCTACATTACTCATCTCATCATCACTCATTAAATGTCGGCCAGCACCCTCCACAGATA
TTAAGGGTCCAGTTAACCATTACACCTACCTGTGCTGGTGTAGTAACATAACCTTTTCAA
CAGAGCAATTCAATCCATCACTGGCTTCCTGTTAAGACTTCTCGTGGTCCTTGTCCTCCA
AGATGCGAAAATGGGCTCTATATAAGGAGACGTAGGGTTCAAAGCCGTGATCGACCAGCA
AGCTTATCCCAGACGACCTCGTACGGTTGACGACCTGAAAGCAAATCATTCGGGCAACTT
GAAAGACTCTCGTGGGATAAATGTACCAACCTTCCCCTAAATCTCTTCCACCTATACTTC
CCAATATCGTCACAACACCTTAGCTGGCGCGTCTGGCTTGGCCACGCTTTCGTTCCCCGG
AGGGTCTAACCAACCCCTTCTTCAAGAGCCTTCTACGATGGCGTCGCTTTTGCTCCCAGG
TGTAATGAGACGTATCAACCTTCGTGATGTCAGCGCCAGTGGCAGCATCCCACATATCGG
CAATCCAGTCCGTAATGTCCAGCGTAGCCTGGTTGGCAAAAGCCTTCCCCCTCCCACCTG
TAACCAATTGGTCAAGCTTAACCGGAATAGAGTATCCCCATACCGG
>RGTVM0086 Genomic segment corresponding to mRNA: XM_332053 Neurospora crassa strain OR74A.
ACTTTTAATAAAAATAAAAGGACTCTTATTTACTTTATGTAGGATTACCCTTTTATTCTT
CTTATTGAGGACTAGTAACTATCTACAGCCGGGTTTAGAGACGCTCCAATCTTAATAAGT
AAAGTATTTTATTACACTTCAGACGTAAACCTCTGTTATACCTTTATATATAGCTATTAC
CTTGGCTGTAATGCTAGATGAATACTGTACTATAATACGATTACGCCGTTTAGGCATTGA
ATACTTAAATTTAGCTTTTTTAATGGGGGATAATAGAACTATCTCTATTTGAATTAGTAG
TATTAAAAAAGATGAAAAGAAGAAAAGTGGCCAAAGCGGGGTAAAAAATAGTTGGGCGTT
TTTTTTTGACGACCCACTGTACATCTCACCTAAGCAATTGCATCCGCGCATCGTCCATCC
AAACGCGTTGGCACCACGATTTGCAGATCACCTGCAATACCTACCTAGGTAGTGTACGGC
CGGACCAGACGACGTCCTAAATTCCAAGCGGCTCTTCTTCTTTTCAAACTTAGGGATTCA
GGCGGCAACCCGTGGAATCTCAAGCATTTCAAGTTCAGTCGGACCATAAAGCTGCTGCCT
TTACTCCAATATGCGCAACGGGAGCAGAGCACAACCTACAGCCAGATATTTGTCCGTGTC
CGTCAGCCGCCGCCACCACCACCTTCACCTCCCTTCACCCCAGCTGAAGCATCCCACCAA
TTTCCGCATGCGATAAAGATGGCTCTTTCTCCAACCTTTGGGTGACTTCAAGCGACCATC
GACTTGAGAGTGGTTATCATTCCACAGACTATCTTCTACTTGCTTGCCACCGTTCACTTC
ACCTTAGCGAAGTCACGTCAAGCCCATCTCATATTTGCGCCAGTCGCGTCAGGTCGCACC
CTCAATCGGCTTCACGGCCATTTGTTCATTATCACGGCCGCTTTTCAAACCCCGCGCGCT
CGGGGGAAATCGACGATATATCGAACATTGCATTTGCAAGATGGAACCCAGCGGTTCGGA
TGGGGTCGATGTTCTGGCGAGCCGGGCGAACGGCCGCTTCGCATCTTCTCGTGCTGGCAA
CACCCCCTCGCGCCGGCCGAGCGTATGGTCTCTCTCAAAATCCAAATCCAAGGACAAACA
TGGAGCCTCCGGACGAGGCGACGCTGCCGAATTCCGTCCTGTTAGCTCTGGGTCGTCCGA
CTCGAAGCACGCATCACCCGCCATTACAAGAATTCCACGGCCAACCAAGCAGCAACGGTC
CTTGCAAAAACGCACCCCATACACCCTCACCGACGCCTACAGACAAGTCGAAGCCGAGGA
GGCTGCTCAGAATACCCCAAGTCCGGCCCCCCGGACGTGGCGTACCCGCAGTAGCTCTTC
CACTAGAAACAAACTGCACAAGAACCCCCCCACAGCTTTCCATCGACAGATATCCAGCTC
AGGACGTGACGAACCGTTTATGTCAGCCAGTAGCCCAGGCGCGCTTGTGCGTCCAAGCGA
TGTTTCTGATAGTGACATAGACGAGAAGCTGCATCAGCACGCCATGGCCCAGGCAGATGC
AGAAAAGCCAGCGTCGCGTGCCAACAGTATCCTATCACGGTCGAAATTTAGGAGTTTCGC
CGAGATGGGTAAGGATCTGGCTCGTAAGACGAGCCGGAGCAGCCTTGACTCTCGTAGTAA
CTGGCTTTCACGCCGCCTCTCGGGTGTCCGAAACGATGCTAGCAGCGGCATTTCGACACA
CGAAACTCCCAGCTGGGAACAGATCGGTGACTCCGCTCTTCTTCAGGCATCTACCGTCGC
GCCGGCTGAGCCCGTCACAAGACCCGTCACGATGCCGCCCAATCACGGTGCCCACTGGAA
CAAGAACGCGGAAGATGATGTAGCCGCCGATGATACCCAGACTTTCGACGGCCTTTTCTC
AAATTTGGCCCGCAGCAATTCTAGAATTGACGAGATCCGACTCCTGGAGATGGAGGCAGC
TTCCATGTTTCCTGATGATGAGCGAGGATCCGCAACAGGGCCCAATCAACTGACCAGGGG
CCGCAAGTCGAGCCGTACGAACACCAAAATTGAGGAGTTGCGCGCACGAGAGAGCAGAAG
CCTGCTTCGAAAGGCCCCAATCGTTTCGAAACTGGACGGCATTAGCGAGTATGATCCAGA
GTACCCGTCCCGACCCCCTTCATCAGAGCTTGATCGAAAACCGAGCAAAGAATCTGCCCG
GACGAGCGCGTCCGGTGAGAGACTGCACATATCAGATGATCTTAGTAAACTCCCGGTACG
CAGAAGCATGTCGAGCGGCAGGAGCCACACACGAGATGGAGACGGGCGAGTGACGCCAGA
GGAAGCCCCTACACCGGCATTTGACATAGGGGCATCCGCTCTCGTTCCTCACGGCCAGAC
TGACGCTCGTGACAACTTACTGAAATCCGCTCATGATAAAGAGGGTCAGAACAAGGCTGG
TACGGCTCATCGTGAATCACATGGCGATCGAAACTCGGAAGAATCTCATTGTCAGTCACA
GATAACTGGGGATGATCTACTGACAAAAGAGGCTCTCCCGAGGGGGGAGGACCAGTCTGT
TGATCAAGGTCGAGAATTGAAAGGTGCAATTAGGCAAAAGAAGCTGGACAGCGCTAAAAG
CGAGGTCAGACTGAGTGTCGGTTTCACTGGACTACACAGGGATCTATCAGTTGATACAGC
CTCAAGCTGCAGGTCAAACCTAACGCAATCGGAGTCCGATCCCACGGAACGCATCTACGG
CGAAATGAGCTTGTTTGCGCCGATGGAAAATCAATCCGAAAGGGGCTCCCAGCGTGCATT
GTCTCCGGGCTTCCATGAAGACGATGAACATGAAGCGCCTGGCCAGACGCCTAAACCGAA
TAGAGCCGAAGCTGCGACACGATCTCTCCCAACCGCGCGCGCCTCTACCGGGCCCGCAAC
CATGGTCAAGATTCAAGATTTGGAGGAACCGCCACGGTTCGCGGTCAAACCTATGGATAA
TTTTCCAGACACAGAAGTCGCTGGCGGTGGAAGCATCCAAGGTCGTGACGGTGCCACGCA
TAGCAAAGCCTCGTCGCGTGACCGTGGTCGGAAACGAAGTATGTCGCCGCGCAAGATAAA
GCACACTCTGTCCGCTAGGGGTGACAGAACGCTTGACCGTACATCATTGGTCCGACCGCA
TCGGCGCTCCAACTCGCTTTCACAATTACACCTTCCCTTGGCCAACTCGGCCAATCCACC
AACCGTGAGGGACGATCTGTTTGATATCCATCGTACCAACCAAATTGAGGATTCCACCCT
GGATGACCTAGCTGATTTACTCGAATCCAAGGATAACGTTCGTGGTCCGGCCTACTCGGC
CAGCATTGTACCCAGGGCTGGTGCCAGGAACGAAACCATGGACGGGGACAATGACATCGA
GGTTTACAAGAGAATGAGTGAATCGCTCAAGACAGGCCTACTCGGAATCCGAACTGTGAA
GCAGGGGATTGAGCGCCTGGAAACATCGGTTTTTCACGCTGATGCAAGGGATCCTAGTCA
CCAACCTATGGGAGATGCCAGCTCAATGTGTTCTGCCTGTCAGGATGACTCCTCCGATGG
GCGTACCAAAGTGACGTATGTTCACTTGCCGCTTCCCCAATTGTATCAACGACAGCCCAA
GTTCAGGTTCACCTTGCTTGGGCTCATCCTCTTCCTTGTGTCGTTGTGGTACATTGGAGA
ATCAACCATGTGCTCCATGTACTGCAAAACTCAATACTGCTATCCTGGTAAGCCCTGTAA
CTGGTCCCCTGATGATCCGGTATGGGGATACTCTATTCCGGTTAAGCTTGACCAATTGGT
TACAGGTGGGAGGGGGAAGGCTTTTGCCAACCAGGCTACGCTGGACATTACGGACTGGAT
TGCCGATATGTGGGATGCTGCCACTGGCGCTGACATCACGAAGGTTGATACGTCTCATTA
CACCTGGGAGCAAAAGCGACGCCATCGTAGAAGGCTCTTGAAGAAGGGGTTGGTTAGACC
CTCCGGGGAACGAAAGCGTGGCCAAGCCAGACGCGCCAGCTAAGGTGTTGTGACGATATT
GGGAAGTATAGGTGGAAGAGATTTAGGGGAAGGTTGGTACATTTATCCCACGAGAGTCTT
TCAAGTTGCCCGAATGATTTGCTTTCAGGTCGTCAACCGTACGAGGTCGTCTGGGATAAG
CTTGCTGGTCGATCACGGCTTTGAACCCTACGTCTCCTTATATAGAGCCCATTTTCGCAT
CTTGGAGGACAAGGACCACGAGAAGTCTTAACAGGAAGCCAGTGATGGATTGAATTGCTC
TGTTGAAAAGGTTATGTTACTACACCAGCACAGGTAGGTGTAATGGTTAACTGGACCCTT
AATATCTGTGGAGGGTGCTGGCCGACATTTAATGAGTGATGATGAGATGAGTAATGTAGC
GCTTTTCCCCCTTTTTGCTATTTGGATGCGCTCAAGTTCTTACAGTGTTGGTTTTCATGG
CTCTCAACCATGCAGACAGACGAGAGATATCATTTTCCCTGAACCAGCATAAATCTAATA
CATTGGCACATTGTATACATAGCAATGGTAAGGAACGCGATGCTGCGCGGACGCGAGTAA
GCAGTGGCGCCGAGAAGAACAATAGTTGCTGTGCTAGGCCAAGCCTGCAACCAGCGTCCC
CCTTATAGAGGTCAAGACAACTGAGACGACTTTTGGAGAACGTGGTCACCGCTGGGCAGC
GGACGCCTGAACACTGCCTTTTTCTCCTACCCCTCAATGCCAAGATCGCGCCGGTATTAT
TGCGATTGGATTGCAGTCCCGTGGGCATTCTTGAGCTTTTTCGATTGCAGCCCTGCATAA
TACGCATCGCTGTATTTCTTGAAAGCAACTTTGCCTATGGCCTCCCAGTTTTCCTCCACA
AAGGCCCGCGTCATATCCTTGTCGTAAAAGCCTTCGTCGTCGCGGAGTGAAATGGGTCTC
AGCCAGCCAAGTTCTCTGTTATCCTCCATGATAATCTTCTTGATAGCACTCAACAGGCTG
CCTCTATATTGGGGGTCGAGGTC
>RGTVM0088 Genomic segment corresponding to mRNA: XM_332051 Neurospora crassa strain OR74A.
ACTGCATACGACGAAGTGTTGATCTTACCACTGGAGTGCCCTTCCACACGTGGTACCTTG
TTGTTAGCGCCTGCGGATGACGAGCATCCCTCAGCCGATCCGGCCACTTGGGCCGTGGTA
TGTCTTCAATCTATCTCAACCCATCCATACCTCTTCCGCCTCCTCTGCCAGCACATCTAC
CTATTCCGCTTGCCCTCATTCCGTCGGTCTCTGGTGGTGGCCAGGGCAACTCCGCGTAAG
GATGTGGAAGGTCCTCCATCATCGGATGGCCTTTCAGCCCTGTGCTTCCGTCTGTATGCA
CTGCGCCGTCTCAACCACCTCCGTCCGCTCCCTGCATTGGCCAGTCCTGCTTCCTGAACC
CCAGCCCCCTACCAGTCTCCCAACCGGTTGTTCACCCCTTCCCCTCTTGACAAGCTCACC
CCAAGGCTAATCGTTACGGTTATATTCCGGTGCTGTTCTCAGTGAAGTGTATTCGTCCTC
AAGGCACGCGTTGGGCTTCTATCGGTGCCTGGCCAACACTTGTCGCTATGCTGTTCCATG
GTCTGTCCTCCAAGGCAAGAGTGTTCCCGACGTATTGGAGGCTGCAGTCGCAAATCTGGT
CCTCCGGTTGCCCCGGTTGAGTGTGGCAATCACTGGCGATGAAGCATCTCGCCCTTACTT
TGCCTCGGTGTCCTCTCTGGATCTTTCTTACCACTTGGAATGTGTGGAGCTGCGTGCCGA
ACTTGATTTTCATGCTCGCGACTCACACCTACTCCATATGTTAGAAGCCCAACACAACCA
GTTGTGGCCTGACGTCGAGTTCCGACCGCCCTGGAAGGTGCTTGCTGTTTATAATCCTCG
GCCGTCACAACTTGAGGACAGGCTGATACTCGATATTGTGCTTGCCATCCACCACTCTCT
CGCTGATGGAAGGAGCACAGCCATTTTTCAGGCCAGTCTCTTGGACGAATTGAACAAGCC
ACCCGTCCGCCCCTCGTGCCTAGAGGACCACGTTTTACGGATGCTCAGCAAGCCTCATGG
GCACATTTCGCCACCTCAGGAAGAGCTCGTCAAATTCACCACGTCTTGGAGGTTCCTCGC
CGGCACGTTGTGGAACGAATTCGTCTCAGGCTGGCTCTGCAAACCAGCGACCGACCTTCC
TTGGGCGAGCGCACCGATCAAGCCTGACCCTTACCAAACCAGACTCCGTCTGGTTACCAT
CCCTGCAAAAGCTGTGTCACAGCTTCTTGCCAATTGCAGGGCGAATGGCACCACACTCAC
CCCTTTACTTCATGTGCTAATTCTCACATCTCTGGCTCGACGCTTAACAGCAGAGGCAGC
CACGTCATTTCAGAGCTGCACTCCTGTAGACTTGCGCCCCTTTATTCAATCTGGATCTCA
TGTGGCTGATCCCGCCGAAGTCTTTGGAGTACTGGTCACTTCGGCGTCGCATAGTTTCAA
CTCTTCTCGTGTCTCGGGGCTGCGGGAGCAAGGAAGCGGAGAGAAGATTTGGAGCCTTGC
TCAAACCTTGCGTCAGGAACTCAAGGACCGGGTCGAGACCATTCCTCAAGATGACATGGT
AAGTATGCTTCGCTGGATTGCCAACTGGCGCAGTTTCTGGCTCAACAAGGTGAACAAGCC
GCGAGAGCACACATTCGAAGTGTCCAACATTGGATCGCTGCATGGCAGTCCGGGAAACAC
TGCCAATGCAGACGGAGAAACCGGTTCAAAGTGGCAGATAGTACGGTCTGTAATGTCGCA
GTGCGCCATAGTCGCGGGGCCGGCTCTCTGTGCTAGCGTTTCGGGTGTTGTAGGGGGTCC
CATAAGCATTGCGCTAAGTTGGCAGGAAGGTATCATCGAGTCAGAACTCGTGGAAGGTGT
AGCACACGACTTGCAGCTCTGGTTGAACCAAGGCGGTCCAGTGCATGGTCAAAGGTTGCC
GTAATGTGCGCTGACACGGAAGTTGGTGTCGTGGAAACGAGGTCTTGCCGATCAGCAGCT
GGGAGGTGGTGGTTAACTTGTATAAGCAGGCTCTTTTCTGTAACAGAAGTCTTCTAAGCC
TTTGTGCTCTCCGTGTAGACCTTCCGGACACCATAGAAGAGTCAGTGGCTGTACTTGAGC
TAATGGCGTTACTTTACTTGTTAGAATGGTACATGCAATCTAGTGCTGTGCTTGTCTATT
AATTTGATAGCCAAGTTCCCACTCCTAGCATACTAGAGGAGCTGTCTTCCGATTTCTCCT
AAACCTTTCAAGGACCGAATGAATGGTTTACCTAGGTATCAGGATCCGAGAGGCGTCAAC
AAGATTACGGCGTGTTTCAACTTGGAAAAAGAATAATACCTGGACTACCGCAAAGACTCG
AAGCATAGCTTTTCAACTTCCAGGAAAACCAAGCAGGGTCTGTAAGCACACTGCAATATT
TATGCCCACTTAAGATTTCTATGCAAGATGGTGACTCTGAATGTCCACACCCTCCAGCTC
CCTTGAAGAAATAGGTGGGAAAAGGTAGAGCTCTAGAGGAATCTAATTTACAGTGCTTTG
GGATAGGAACACGTCTCCCCCACTCTTTTTTGAAGGCATAAAATCCACAGAATCGGGCAT
ATGTATGTCTAATTATGCCTGATTTCCCTGGAAGTCGAAAAGCTATGCCCCGAGTCTTTG
CGGTATTCACACCTTGAAAACGCCTTGGGAAGTTGTTTTGGGGTCTCAAGCTGATGATCA
AACTAGGTAGTTAGCTGGTGCGCGTCTGGCGAGTCCCAAAAAGAGGGGGCCGTGGCACGG
GTACTTATCGAACTGTACATATGCTAATACACTACAGAGGGGAGAAAGAGTTGTGCATAG
AGCCCTAACCCTCATTCACTTTACTACGACCAGTTCGGACCATGATACATAGTAGATGTC
AATGCAATAGGTAGCCACCTTCTTATCTTGGGGACGAGCTATGT
>RGTVM0090 Genomic segment corresponding to mRNA: XM_332048 Neurospora crassa strain OR74A.
GCCTCGCAACGCTGGCCCGGGCCGCTGATTTGGCGACCATCATCCACTGAAAATGCCTTG
GAGGTCAACACCACCTAGGCCGCTCGCGATTTGGGGGCCAAAATGCACACTTGTAGTGGG
GTAATCATGTCAGGACACAGCGGTTGGACGCACCGGCTAGAGGTACCTAGAGGTAACTGG
ACGTGTATCATGTACGGGACCCCCGCGTCTGCCTTCTTCGACTCTGCATCCCCGCCATCC
AGACCACTGGTCATGCTCCGGACCGACTGGGCTCTTTGCATTCGGCATGGCGGCCAGATT
GTTGACCATCGATGAAACTGCAGTGCCTCAGCCTCTCGAGATGTGTCGGGTGGTCCCGTC
GTCCTATCATGCTCCCGCTCTGCGTTCCCAAAACCCGCGATCGCAAATCACGACCATGGT
GCACGACATGCCTTCATGCAAGAGGCCAACTGCCAGCGCATCGACCCTTGTTGATACATC
GCAACCCTCAATCAACGCTCGTTTGCACTACACAAAGCCTGATTTGATGGCCCTGATATG
GTACTCGCGGGAAAGGATGCCCTTCCGTCGGGTGTCTTGGTCGTCATGCATCATCATCCT
GTAGTAAGCCCCCGATACGGGGCGACTGTAGGTAGAAGCGCCGTGCTCACGACTTCGATA
CCACTCGACCGGTTACAGAGACCTTGGCCTCCTGCCTGAGGTGATCTTGGACTTGGATGT
TGGGCGGATTTACGTGGTCATCATGGCCAATCACAGTTTCCAGTGCTGGAGACGGCGATG
TCTTCCTGTTGAAGACAAGCAGAGTACAAGTCCCCCCGAAATCCTCGTCATATCTGTATT
TCACCTCCTCTTTCCTGGAGCTATCACTTGCATTATACTCCTATTTGAAAGAACTTACAA
CACCAAATTGCCTCAAACCAAGTACAATTGCTTCACCACGCTGCCAAAGACGTCCATCTC
CCACACTTGATCCTCCGTTCGGCATCTGCACCAGCTCAACATGGCATCAACCGTACGCCA
AACCCGGCTCAAAACCATCTTCAAGGCCATAGTTCTTGGTGAGCGCAAGGTCAACAGCTC
TCATGATGCGCAGCTCTTCCTTGAAGCTGTACGGTCTCAAGAGCCTCCAAGCGCGTGCGT
CGAGATGATAGTTTCTCATCCAGCTGGCCTGGATGCGGTCCGAAACTCGGTCCGGAGCAA
CCTGTCTGAATCCTTCATCCTGTCACACACCCTACCCTTCTTGGAATTCTTGTCCGACCC
CGGCATCAAATCTCTGGCTGATGGCGAACTGCTTGCCCAACTGCTTATCGTCGTCGCCAA
CCCGCCCACCCTCTGGAAAGTCCTAGTGAAACTCTTCAACGGCCATCAGCTGCCTCCGGA
TAAAGTTCGCGCTTTTGCATGGCTTGCGCTGGAGCTCCTGTCACTCCCTCTACACGCCGA
CGTTGATGTGCTGGAGGAGGTACAGGCCATCGTTGAGGAAAAAAGCCTCCTCAAAGCCCA
AGACCATTCTGCTCGCGAGCTTGGGTATCGCCTCGAAAAGGTCCTGCAACTACGCTCCTC
ATCCAAGCCTTCCGTGCAGGCGGCCAATGGTCCGGGCGGACGTCATGACAATGATTGTGA
TGTCTTCAGGAAGATTGCCATCTATCCTACCACCGATGAGTTCCTGTCAAACCAACAGCC
CTTCTATCGAACAGCATTTGAGGTTGCCGAGAGTCCGTTAGACAGACGTCCGGCTATTCA
TCTGGACAACCAGTTCCGCTTGCTAAGGGAGGACATGCTGGCCGAACTACGGGACGACCT
TCAAGCGGCCATGGACACCAAAAAGACGAAAAAGTCTTCACTCACCATTGGCAAGCTGCA
ACCCGTGGCTCTGGATCTGACGGATATAAACCCATCTGGAAAGGGACTAAAATTCAAGCC
GTGCACCCTCCTGGTCCGCTGTTACCACGGCTTGGGGTTTCTAAACAAAATGGATCCAGA
AACGCTAAAGAAATATCTCAGGGAAAATCCACGCTTTCTCAAGCATCAATCGTTCGGTGC
TTTGACGCGAGGGAAGGAGGTCATTGCCTTTGCCTTTGTTGATCGAGACAGAAACAATGA
GCTCCTTTTTGAGTCTCCCCCCATTGTATGCCTTCAATTTGCCGACCCTAGCAGCCTCAA
GAGAGCATTGCTGGCGCTTAAAATGCCAAACGCCCAGGATGTCGTTCAGTTTACCTTGGT
CGACACGCCCGTGTTTGCCTATGAGCCTGTCCTAGCTGGCCTGCAAGCGATCACAGAGCT
TCCATTGCAGGACCTTCTCATCAATCCTTCAGGTGCCAGCTTGGCTTTCGCCGGGATACC
GAAACTGCAGACCTTTGTATCGGCACTCAAGTCAGCAAGATCGAGAATGGTGATGGGCGA
GGGCGAAGCTGTGCGCATAGAGGAATCTATCACTGTCGATCTGGCCCAGCTCGAATCGAT
TCTCCATGCCTTGACCAAGCCGATAACCCTCATTCAAGGACCCCCAGGTAAGTTTGAATC
AATAACGGAATTGTATTAAGACAAGGACATGTGCTGATGCGTTACGTAGGTACGGGAAAG
TCGTTCATTGGTGCACAAATTGCCAAATACTTGCACAAAGCTGGGCAACGCATTCTCGTC
CTCAGCTACACAAACCATGCCCTTGACCAGTTTCTAGAGGACCTGCTCGACGTCAAGATC
CCGGAGCAGGATATTGTCCGCTTGGGAGCCAAGGCCAAGTCCACGGTCAGGGTGGTCCCT
CTACTTCTTTCGGAACAAAAGGGTGGTTATCGGCGTACTCGGGATGCTTGGGGGATGATC
GATCTCCTAAGGCAAAAAGCCGCATCTTCCGCTCAGGAGCTTCAAACCGCCTTTAAAACC
TATGGGAAGGTTCGCGCTGGTTGGGCCGAAGTCTCGGAGTTTCTTGAATTCCTAGACGAC
CCGCACCCCTTTTATGAAGCCCTTCTTGTTCCCACCGAAAACAGTGGCTGGACGCGGACA
GGGAAAAAGGGAAAACAGGCAGGACCGGACTATCTCTTTCAGCGGTGGGTCAAAGGAGAC
GACCCCGGCATCTTTAAGATGCAAATTCCCGAGACTTCACACGTTGTTTGGCAAATGTCT
CTTCCCGAGCGACTAAGCCATCTGGATAGGTGGACCAAAGAGCTGGTCGAAGAGCGCCTG
GCGACTATTGAGGAGCTTGCTCGGCAATACAACGAAGCCCAGAGCAAAGTTGACGCCCAG
TTCAATGACGCGGATGCACATACCATGCGTCAGAAGAGAGTTATTGGCTGTACCACCACG
GGCGCTGCCAAGTATTCGAGTCTCATCCGGGCCGCCACACCTGATGTGATTCTCGTTGAG
GAAGCAGGCGAGATCTTGGAGAGTCACGTACTCACCGCCCTTGCCCCCTCGGTGAAGCAG
TTGATTCTCATTGGTGACCACAAGCAACTCAGACCAAAGATCAACAACTACGCTCTTTCT
GTGGAAAAGGGTGACGGCTATGATCTGAACCGGTCCCTGTTCGAACGCCTTATTATGCAA
GGTGCACCTCATACTACCCTGCAAAAGCAACATCGCATGGTTCCGGAGATCTCCATGATA
CCGCGCGCGTTAACCTACCCGGATCTACTTGATGGCCCCAAGACGAGTGGCAGACCGCGG
ATCCGCGGGCTCCAAGACCACGTTGTGTTCGTGAATCACGGAAAGCTGGAAGATACAGAC
AAGGGCCTCCGAGAACGCCGTGATCCCGGAGCGAAAGAGAGCAAGAAGAATACGTTTGAA
GCTCAAATGGTTCTCGAGTGTATCAAGTTCTTTGGCCAGCAAGGCTACTCCGCTGACAAA
ATTGTTATCCTCACGCCATATCTGGGGCAGCTCCGAGTTCTTCAAGATCTATTACGAGAG
AACCAGCACGATCCGGCACTGAGTGAAATGGACAAGTTGGAGCTTCTGAGAGCTGGTCTT
TTGAGTAAGGCGGCCGCCAAAGTTGATGAGAAGCCCCTTCGTGTGTCCACAATTGGTAAG
TCTCTGCTATGATGTACACCTTGTGGGAATTGATATTCCTCTTTGTTGTCATCGTCCTCC
AAACACAAACTTTGCAGCTGCTAACGGCGGAGTAGACAACTACCAGGGCGAGGAAAATGA
CATTGTCATTGCTTCACTTACACGGAGTAATGAGTCAGGTGATATCGGATTTATGTCAGC
CCCGGAGCGTCTGAACGTCCTTATTACCAGAGCAAGGAACTGTCTGGTGCTAATCGGCAA
CATGGGCACCTTCATGAGCAGCAAGAAGGGCGGGTCGACCTGGCGTCCGTTCTTTGAATT
GATGAAAAGCCGTAATCATCTGTACGACGGTCTTCCTGTCAGGTGTGAAAAACACCCCGA
AAAGACCGCTCTCTTGAAGGAGCCCATCGATTTCATGAAGTTCTGTCCCGATGGAGGATG
TACAGAGCCATGGTAAGTGTCACTCTTCGGATACGCCAATTGCATTACCCTGCTGACTTT
GTCGCTAGTGACGCAATACTTAAATGCGGAATGCACAAGTGCAAATCCCGTTGTCATCGT
GTTGTTGATCACAGCCAAGCTCCGTGCCATGAAATCATGGTCAAGACGTGCGAAAGAAAC
CACAAGCTCAAGGTGAGCTGTGACAGGCAGAAGGATAACTGCCGCGAGTGCATCAAAGAG
GACAAAGAGCAAGAACGAAGGATCAAAAGAGACCTCCAACTTGAAGAAGATCGTTTGCGC
AAAGAAGAAGCCCACCGCAAAAGTCTTCAAGAGCTCGATGATGAGCTCGATCATCTGCGC
CGAATCAACAAATATTTGTCAGATGAGCAGGTTAGAGAACAGACACTAGAACAGCGCCGC
CAGGAGGTTGCAGCCCTGAAAGATGCCCAAATACGGGCACAAGAACAGGCAGAAAAACGG
GTTGAGATAACTCGCCGGGTTGCTGAGAAAGCCAAGCGTCGGGCCGAGCAAAATACCAAC
GGGGGAGAAAAGGCTGATCCGCAAGATCCGCTCAGTGACCTTCCTGATACCGCCGAGGGC
GAGTGGAAGTATCTCAAGGAGCTTGAAGGGGCATCCAGTAAGCCAATGGACACGCTCATG
TCCATGATAGGGCTAGAAGAGGTCAAGCAGAAGTTCCTAGACATCAAGTCCAAGGTCGAC
ACGGCCGTTCGTCAGGGTATCTCCCTTAGCAAGGAGCGTTATAGCTGCTCTATGCTGGGG
AATCCTGGCACAGGTTAGTTCTCTCTGTTTCTCATCTAGGAACATACACATTCTAACAAA
CGCTCCAGGGAAAACCACTGTTGCGCGACTCTATGCCGAGTTCTTGTCTGATGTCGGGGT
AATTCCTGGACACTGTTTCAAGGAAACCACAGGCGCAGGGTTAGCTAATCTAAGGGTAGA
CGGCTGTAAGAAGCTGATTGATGAGATTCTCAACGAAGGTGGAGGAGTACTCTTCATCGA
CGAGGCGTACCAGCTCACATCTGGTAATAACCCTGGCGGTGGGAGCGTGTTGGATTATCT
CCTGGCCGAAATCGAAAACCTAAGAGGCAAGGTTGTCTTCGTTCTCGCCGGCTACAACAA
GCAGATGGAGAGCTTCTATGCCCACAACCCGGGCCTTCCCAGCCGCTTCCCGGTTGAGAT
GAAGTTCGCAGACTATACGGACGACGAACTGCTCCGAATCTTCGAACTCAAGGTCAATCA
CAAGTACAGTGGCGCCATGGATTGTGAGGATGGCCTTCAAGGGCTGTACTGTCGCATAAT
CTCAAGGAGAATTGGCTACGGTCGCGGCAAAGAAGGCTTTGGAAATGCACGCACGGTCGA
GAACACATTGGACATCATTTCTACACGACAGGCGAACAGGATAAGGCGGGAACGCAAAGC
CAAGAAGCCGGACATTGACGATCTCTTTTTCACCAAGGAGGATCTTATCGGTTCTGAACC
TGCTGAAGCTCTACAGAAGTGCCATGCCTGGAAGAAACTGCAGAATCTTATCGGTCTTGC
CTCCGTCAAGGAAGCCGTCAAAGCGCTTGTCGATAGCATCCAGCAAAACTACAAGAGAGA
GTTAGCCGAGCAGCCGCCCATTCAGTACTCCCTCAACAAGGTTTTCCTTGGGAATCCGGG
AACGGGAAAGACGACGGTAGCCAAGTTATACGGAGAGATCCTCGTTACACTCGGATTACT
TTCCAAAGGTGAAGGTAATGTACCCTTCGTACTTTGCCGATCCAGATTGTCCGCGCTAAC
TAATTGTTCCCCAGTGGTCGTCAAGAACCCGTCTGATTTTGTCGGCGGCGCCCTTGGGCA
GTCCGAACAGCAAACCAAAGGTATCCTCGCTGCCACTTTGGGTAAAGTCCTCGTCATCGA
CGAGGCTTATGGTCTCTATGGAGGGGGATCTACTTCTGACCCATACAAGACGGCCGTCAT
AGACACCATTGTGGCAGAGGTCCAAAGCGTACCGGGCGATGACCGGTGCGTGTTACTGCT
TGGGTACAAGGACCAGATGGAGAACATGTTCCAGAACGTCAACCCAGGACTTGCCCGCCG
GTTTCCTATTGCTTCAGGATTCAACTTTGAAGATTTCTCGGATGAGGAGCTCCGCAAGAT
CTTTGATCTCAAGATCAAGCAGCAAGGATATCTTGCTTCTCCAAAGGCAACGGCTGTGGC
ATTGGACATCTTGAAGAGGGCACGGAACCGGCCAAACTTTGGCAACGCTGGTGAAATTGA
TATCTTGCTGGACGCTACAAAGGCCCGTCATCAGCGACGGTTCTCGAAGGGGCAAGCACA
TTCAGAGACGCTTGAGCCTCAAGATTTCGATCCAGACTTTGACAGGGCGTCGAGGTCGGA
AACCAACATCCAGAAGCTTTTCGAGGGCTCAGTGGGCTCTGAGGATGTTGTCACTCTTCT
GGAGCGTTACCAGGAGACCGTACGAACGTTCAAGTCCCTGGACATGGATCCAAAGGAGAA
TATCCCATTCAACTTCCTCTTCAGAGGGCCTCCAGGAACCGGCAAGACTACCACTGCCAA
GAAAATGGGCAAGGTCTTTTATGACATGGGCTTCTTGTCGACCGCTGAGGTGGTTGAATG
TTCTGCCACTGACATGATCGGCCAGTACGTTGGGCAGACTGGCCCGAAGGTGACTAGCCT
TTTGGACAAGGCGCTTGGGAGAGTCCTATTCATTGACGAGGCGTATCGACTGGCCGATGG
ACCGTATGCCAAGGAGGCGATGGATGAGCTGGTTGATTCTGTTACCAAGGACCGGTACTA
CAAGAAGCTGATTATCATCCTCGCGGGCTACGAGGCGGACATCAATCGGTTGATGTCAGT
CAATACTGGCCTAACATCCCGTTTCCCTGAGGTGGTCAACTTCCGAGCGCTGTCCCCAGA
AGAATGCATTCAACTGCTTAGCAAACTGCTTGAGAAGCAACAAGATGCCCTTAAGTCCAA
AGGCAAGGAGCTGGACCTCTCCTGCTTGACGAACCCGAAACCTGCCTTCAAGAAATCGAT
GGTGTCCTACTTCGCTGAGCTAACCACGCAATCCAACTGGGCCAGCGCACGTGATGTCCA
GAGCCTCGCGAAGAACATGTTCAACAGAGTCCTGCGCTGCAAGGAAGGCTTGGCGAGGGG
GTGCATCGTGCTCACAGAGGAAATCATCAGGCAGGAACTTGAGGCGGTCATGACTGAGCG
GGCTTCGCGGAGCAATGCCGCGGCGGCAGCAAGTGGCGCGCCAACTGGATTGCCTGATGC
CTTGCAGCAGTTCTTCCAGCCTCCACCTCAAACGCGGCCACCACCGTTCAACATCTCCAC
GGCCACTTCCACTTCATTTGCACAAGAGCAATCCCGCGTCGTCGAAGAGATATTCTCGGA
AGATGAAGAGGAAGATCAGGAGCCTGCGCCCGCTCCCGTGGAGATGAGAAAGGAAGCAGC
CGACTCCAACTCCAAGTACGGAGCCCAGCGCGACGCAGGAGTGAGTGACGCAGTCTGGGA
GCAGCTTCAGCGCGATCGTAAGGCCGAGGAGGAGCGGGAAGAGGAATATGAGCGACTGAA
GGAGGAAGCGAAAAAGGCTTCGGATGCGGCCAGGGACAGAATCTTGAAGAAGCTATTGGA
GGAAGAAGCGAGGAGGAAGAAGGAGGAAGAGATGCAGATGAAGTTGAAGATGATGGGAGT
TTGTCCGGTGGGGTATCATTGGATTAAGCAATCAGGCGGGTATAGGTGCGCTGGAGGAAG
CCATTGGATGAGTGATGCTGATCTGGGGATGAAGTGACTTGGGGTTGGGAGACGGACAGA
CAGGCACTTTCGACAGGATATGTGATCTGGAGGCTGGCTTGGGGAGGACGAATGGCGCAG
GACCATGGAAGGCTGATAGGACACTCGATTTTTGACGGCCTTCCGCCATCTTTTTCATGT
TTCATTTATGCGATGAAGATATTCAAACTATTTCTCTATACGAAGATCTGCTCCAATTTC
CCAGCATGCGTACAGTACTGTTGTAAAGCGATCCAGAAATATTGTGCAAATATCCCATTC
TCGTCAAATCGGAACAGAGATGACGGGAGATGGTTCAGCACCTTGTACAGGGTCTTTATA
GTGGGAACGCTGCTGTAGCGTGCTGCGGCCCCACGTTTCAGTGTGGCATTCCGCATTGTA
TGTAAGTGTTAGCGCTGCTCCCCGTACAAGCTGATCATAGGCGCTGTTCGCTAACGCATC
TTGTAGTAATATCTCAATCCTCATGTTCAAACAACGACGATGGTACTCCCATTCTGCAGC
AGACAGCGATGGAATCTGCAACATATTACTATAGTCTATCACCTCATTCACGTCGGTTTA
AAGCTTATCATTCTTCCCCCGCGAAAGTCTTTGTTAGCAGACAAATTCTTAGGAGTTACT
TTGGCAATCAACGTCTGCCTCATCTCTAAGATGGTTTTCACCCATCTTAATCACGATCGG
AATGCCAGGAAGACGCCCGATATACTTACTTATCTCGAGTATACCTCTAGTCACCGTAAG
AAAAGATCCTAGTCCAGTAAAGTATTCCAATAAAATATGATACACATCCTAGCGCCCTAT
CCAGTCACATGCCAGGCTCGTTTTGTCCAAGTTATGCTCATTCCGCTTCTTCTCTTAAAC
AGCCTCCTTCTCCGACTTGCTGCTATCGTGCTCAAAGACGTCCACTACCACATCGGCAGT
ACGGTCACCCAGACCGAGAACGCGCCTGGACTCCTCGATGGACAAGTTATGCGGCATGCT
CTTCTCCTGCCTGACGG
>RGTVM0091 Genomic segment corresponding to mRNA: XM_332047 Neurospora crassa strain OR74A.
CTTACTACAGGATGATGATGCATGACGACCAAGACACCCGACGGAAGGGCATCCTTTCCC
GCGAGTACCATATCAGGGCCATCAAATCAGGCTTTGTGTAGTGCAAACGAGCGTTGATTG
AGGGTTGCGATGTATCAACAAGGGTCGATGCGCTGGCAGTTGGCCTCTTGCATGAAGGCA
TGTCGTGCACCATGGTCGTGATTTGCGATCGCGGGTTTTGGGAACGCAGAGCGGGAGCAT
GATAGGACGACGGGACCACCCGACACATCTCGAGAGGCTGAGGCACTGCAGTTTCATCGA
TGGTCAACAATCTGGCCGCCATGCCGAATGCAAAGAGCCCAGTCGGTCCGGAGCATGACC
AGTGGTCTGGATGGCGGGGATGCAGAGTCGAAGAAGGCAGACGCGGGGGTCCCGTACATG
ATACACGTCCAGTTACCTCTAGGTACCTCTAGCCGGTGCGTCCAACCGCTGTGTCCTGAC
ATGATTACCCCACTACAAGTGTGCATTTTGGCCCCCAAATCGCGAGCGGCCTAGGTGGTG
TTGACCTCCAAGGCATTTTCAGTGGATGATGGTCGCCAAATCAGCGGCCCGGGCCAGCGT
TGCGAGGCGAGGCGTTTTCTCTTCTTCCGCAGTCGGTTGGCTGCCGAGGGCACATGCATG
TGAATTGACGTCAAATGCAGGCTTCAAACAGAGGAGGAGCAGACCGGGAGATGGTGTCGT
GGAACGCGGACCAGAGATAGACGGACGGGTGGGAGTCATGATGTTTGATGGGTGTTGACG
GACAACTGAAGATTGGGAGTCGTGTAAGGTGGATTGTTTAAAGGGAGAGGAAGGGAAGAG
GTTTTCCTCAGAACCAAAGGTGGAAGGAAAAAGACGTGACAGTGTTCTCTAGTCACTAGC
AGGCGTCTTTTTCACATCGTTCTTTCCTCAGCATTTCAATAGTTGCCATCATCACTCATC
AGAGCACACAGCCATCACTCTTTCCTTCTTAGTGACCATCATGTCTTCCTATTGGGAACA
AAAGGCCCAAGCGTACATTCCCCAAGGGCGGAGCAAAGGGAATTCCTACGGCAAACGAGC
CTCTTCCGCGCCGGCAACACCACCACCGCCGCTCGGACCACTCATCCAATCCATCCGTGT
TAGCGACCTTAACGATGCTTCTACTCAATACCAAGACTCGGCCACCATCCAAGGCTGTGA
GGCTGTTGCTTCCTACAGCTGGCTGGGCACTGATTTGTCCAAGCCTGAGATCTTGATTCC
TGGTTAGTTTTTTCCAGCTTTTTCTATCATTATATCACGCCATCTTATCCCAGACAATTG
CAGCCATCGTCACACCTCTGATCAAACCTGGCACTACTTGCACTAACACTTAGACCCACT
CACCTCAAAAAGGCAAACCCCCCCTCTGGACACCTCCAGCCACAGCCCCTCAGCTCGAAC
AAGACAGCGGCAAGTTCTACCGCGACCGCAACGCCGCTCGCTATCCTAACCATCCCTTTG
AGCCGGCCATTGCCACTTTACTGCGAACCAAGCCTTCGCTCGTCCCCGATCTTGACATCG
TCGCATGCGGCAGCACACTCGGCAACTTGCTCCGCTTTGTGCGCGGGCAGGACAAGACCT
TCCGGTTTTTGGTCGAGAAGGTCGGCAACACCATCTTCTTCATCCGCCGCGAGAACTCAC
CAAGAGAGGTGATCCCTGATGTCAAAGGCTACGGCCACACCTTTCCAGAGAGGTACACCA
CTTGGGAAGAGGATGCAAAAGGATCCTGGGTAAACCAGAGGCTCATCACCTACCAGTTTG
GCGGGTTGCGCTTCCTGGTGAGATTCGAGGCCGATGGGTACTTGAGTGAGGATGACTTAC
CAAAAGCCAGTCCGGCCCCTGCTGCTGCTGTTGATGAGGACAAACCCACCACCGCCAGCG
TGGATGAGCTGATGGCACTTTTCGACAACATCGATTTCAGTGACCTCGCGTCTATAGCGG
AACAATTTAGGGATAAGCCCGTGAAGTCCGGTTACCGGGCCAAGAAGTCAACCAAGGCAG
ACACCCACTTGAGTGATCTCACCGCATCTTCCTTCTCCCATCCACCTACCATCCCTGAAT
CTTCAACACCTCTCCCTCCACTCACCATCCGAACGAGCGGGCCTGACGGCCCTTCCCCAT
CTCCCATTGTCCCCCAAGCACAAGTCTTTGATCTCAAAACCCGCTCCATCAAGGCTCGTG
AGAACAAGAACACCCTCGAGGAGGAGCTCCCACGCCTTTGGGTCGCACAGATTCCCAACT
TCATCCTCGCCTACCACACGCGCGGCAAATTCTTTCCCAACGACATTGAGATACGGGACG
TCCGTCCTGATGTCCAGCTGTGGGAGAAGGAGCGCACTAAGGATAAGACATTGGCAAAGT
TAGCCGCGGTGGTGAGGAAGTTGGTGGACATCATGGGGAAATTGGACGAGCAGTGGAATG
GGGGAAAAGTGAAAGGTGTTGAGGGCAAGGGGGTTGTGCCTCTGGACGGCAAAAGCGAGG
AGGACTCTGGTGAAGACGATGGAGAGGACGATGAAAATATAAGCGACAAACCGGCCACAT
GCATCAAGACGCCAACACCCATCAGGATCGAAGTCATCCACCGCTTCCAAAACCTCGACA
CCCTCGAAATCCGTCACCAAGGCTGGAAAGAAACCAATGGCGACAAAAACAACACAGAAG
GCGACGGCCGCGACGGCGTACTTTCCTGCACACTCAGAAAAGAGTGGATTGCTGCTCAAA
CGGATACCTTCACGAAGAAAGAAGAACCAGAATGAATGAAAGCGGATGGTTTATTCGATT
CTTACCTACGGAAATCAAGTCCCTAGGCGAAACGCCGATTCTGAAGACGAATTTGCTCGC
GAGATGTTTACAACTTACTCCGACGGCGAAGAAGATGATCCTTGGGAGTTTGACGACACA
GAACAGGACTTTACGGCGTGTTCGGAAAAGTGCGGGTATTGTGGTCGTTGTTAGTGACCT
TTTATTCAGATATTCAAGTAAATCTCAGAAGATCTTCACATCAATTAACAGTGCGGTCAT
TTTCATTACATTGTTGTTATCTTCTCTTTTTGTTATGTCAGGTTGTAGGGTGTCTGGTGT
TGTTGTCCGGATGCGCGCCATATTGCTGTTGTTGTGTTGTGTCAACTATCCACTTTTGAC
TTTCTACGTATAGTCTTTTTTGCAACCTCAACTCCTAACAACAGCAAGCGGTCCGGTGGC
GAAATGGTATCGTGTGGTCCTCCTAATATCGGGAGGATAAGACTGAGGTTGTGGGTTCGA
GTCCCATCCGGATCGTTTCTTTTTTTGTAACTTTTTCCCCCATACTGTCTGTGCATCTGT
CTGGATCGTGATCTGCTTGTCTTTTTTTCTGGTTGGCTTTCTGGGGCTGGTTTATATGGT
GATACCGGCAGCTAGGAGCATATCTGGTTCTGGGTACCGTTGTGGTATGCCACGATAATT
TGTAGGTATTGACATTTCTTTGCAATATGATGATCGTTAAGGGGTATAAATTCATTGTCG
CCATTAGCTTATGTATCGTTCCGACACTCGCTTTCCAGTATGTTGACTGCCCTATGTCGG
TAACTTCATAAATGTCTTTTCCGTTATGTCTTGTACTGTGTGTATTCCGAGATCGGATAG
CTCACATATGCCTCCATGTAATTGTCGTTGCTGTCATATTCCTTTGTTGCCCTCAGCCTA
CTGACTCTGTGCTCTGCCCAAGCTCATTTGGCATCCGACAGCCTTGCTAGATGATCGTAA
CTACTTCTTCCTTGG
>RGTVM0092 Genomic segment corresponding to mRNA: XM_332046 Neurospora crassa strain OR74A.
AACGCTGTCAAGCATTAGACTAAAAGGGGTCCAGCCTGGTCCACCAGCTCCCGGGAAACG
CAACAGTTCATATAACTCTCGGCGAGCAGGGCCGACATGCTCGAGCATCGAAAAAACCAG
AACATCCGATGGGAGCCCTTTAACCGGGCCATCGGTGGGCAGGGATGGGCTTCATGTCGG
ATCCAAGGGCATCGGGTACACGTAGTAATTCGAAGGGGTTATATTGTCACCGAAAGGAGA
GGAAAATGCTGTAATTTCCATGATAACGGCCCGTTGAAGGACAACCAAGGCCAGCGAAGG
GAAGACCTCGACTCTCGGGTTTGGGAAACATGGAAATCGGTAAAATTGAGTGTCCGACAA
ATTGCCGCGAAAGAATACTACCGGTAGGCCATCTCGAGGGACCAGAGAGGAAATCCTCGC
GGCCGGCGTCACCGAACTGTGACAAGCAGAAATGATAAGGTAGAGGTAAGGATGAAAGAG
CCATGGTGATCAACGAATTGATCCTGATTTGTTGTTGTTGAATGGGGATGGATTGAATAA
GTGCCACCTCAGTACTGGACCTTAACAGGACCCCACTGGTATTGCGACATGTCCTGTTAG
CTACTACCATGAGATGATACTTCATTACAATGAATCAAAGACGAATGCCTCGGTACGCGT
AATTCATCGATCAGCGTAGGGCTGAGCCAAGCTGCGCCACAACCCCATGATGCAACAAAC
GGGCTGTGGACACGCTGCGTGAATGTTGCCCACATGAAACCCCACAACCGGACGGCTCGG
GGATCCACCAGGGGCAGTTTGACCCAGGGGCATGGCGGGGACAAGGTCCCCTATTCGTCA
TTGGAGTCCTCCCATGTGGCAGCACATCCACTGTAACAATCACTAAAGAGCAGCCCAACC
CCACGACGGGATCAATTGTTCCCTCGACATCCCGCTCATCTTCTTTCTCATCTCTTCTTT
TCCCATCTCATCGAGTACCTAACCTATCTTTACAACCAACATGTCGGCGCAAGACTACTA
CAACCAAGGCCAGCAAGGCGGAAACGGTGGCTACGGCCAGCAGCCTCCCCAGAACAACCC
CTACGGCTACAGCCATGGCCAACCCGCTCCCCAGTACCAGAGCCAGCAACAGGTTTGTTT
TCTCCCGTTCTCTCCTACGCACTCTTGTTACCCCAGTCTGCACTGCAATCATCACAAGTC
TACCCAGCTAACATCCTGTTTCTTCTCTCCAGGGCGGCTACCCCCCTTACGGCGGCCAGC
AAGACGCTCCCTACCCTCCTCACAACTCCTACTCCTCCCCTCCTCCCCAAGGTGGCTACC
ACGAAGCACCTCCTCAGTATCACGGGCAATCACAAGACTACAGCCACCAGTCCTACGGAA
ACGCCCCCCCGCCCCACAATCCCCAAGCGCCCTACGGCCAGCCACAGTATGGTCAGGATG
GCCAGAGACAATACCATGACCAGAGCCAGCAGAGCTATGGCCAGGGTCAGGGTCAGGGTT
ACGGTCATCAGCAGGGATACCCACCACAGCATCAGCAATACCCAGGCCAGGGCGGCCCAG
GAGGTCCAGTAGGCCCTGATGGTGAGCGTGGTCTCGGCGCTACGCTGGCTGGTGGTGGAA
TGGGCGCCATGTTAGCGCATGCTGGTGGGGCGGGCACCCTGGGTGGTGTGGTGAGCGCGG
TTGGAGGCGCGATTGCGGCGAATCTGTTGGAGGATAAGTAAGTCTTGCCGCTAGTTTCTT
TGTTCTCCACTGACAAAGGATGATGTGCTGACTAACAACTGCCACAGGCTTCAGAAGAAG
AAGAAGGACAAGAAGGACAAGAAGGATAAGCATCACAAGAAGGACAAGCACCACAAGAAG
GACAAGCACCGCGGCGGCAGCAGCAGCTCCGACTCGAGTGATTCGGACTAAGGCTGGGGA
TTGACTTGATATGGATAAACGAGAGGTAATGATACCCGATTTGCGGACGGAGTAGTGGGA
TACTGCGATGACATTTCCAGCATAATACAGCAACTTGTTTCATACTCGTTCTCCAAATCT
ACAAATAATGAGCACCCGTCACGGAGCAATCGTTTCGCAAACATGCCTGATATCCAAAAC
CATTTGAGATATCCGGCTGTTGGGTCCATTCTCCATGCCATCATGGGACTAGGCATTCGG
CGGTGTACCAAACCCCAAGCGCCATTACACGTGTACACTGACACCTTTCTTGGTCCCGTG
TCCAGCTTCGTTGGTCCTCATTGCTCGCGTTTTTCGGACCAAATCTAGCAATCTCTATAC
TACCAAAGCATATGGGGACATGTGTCATAAGGACACAACCACTGTATTTCCGCCTTGAAT
GTCTCCCGTAGTCGCCGCCAGACTATCGCTACTATGAGATGAGAACCAAACAAGCTCTGG
GCAGCATCTTCCTCTGGGCGTTGCAGGTAAATCACTTTACTCGAATCTCGGCAATGGTGT
GCATTATCTGTGAACATCATCATGACCATCAAGGGTGGCGGAGGGGCTAAGCGCTCGAGA
AACCCTCAAAGTTCGAATGCCGACTAAGGACGATGTAAGTGTTAGTGCCCCCTCCGGCTA
CAGCGGTGTACAGGCGTAGTTTACTAACGGGAATTTCAGGGATGTCTCCCGTCAGCACAT
CTCAACTCACACCACAACCCCCCTCGCAATTCCGCGCTGCTATACCCAACTTCAACATTT
TGTCACTTCTCCCGAGGTTGATCCCGCGCCCATGAATATCTATCATCCAATTTGCAGGTG
CCACGAACGACTGCTAAGCTGATAGGCCATCATAGCAGACGTGGCAGTCGTTTCCTCATA
CCAGTCCGAACCCAGCTCCGCCATCTCCTTGACCAACGTAGCATGAACATCGGCAGCCAG
TTTCTCCACGAGCACCAACCGAACATCATTT
>RGTVM0093 Genomic segment corresponding to mRNA: XM_332045 Neurospora crassa strain OR74A.
GTTAGATCCAGATTAGCACACTGAAAGATAGCCAGGGACTCAAATGAAGAAGAATTCGAT
TGTCTCAACAGGCAAGATTCTGGTTTGGGTTGCCAACAGCTGCTGAATGAGACCGATGTC
CAGAACCAGCGAGTAATTTTTTTCAAGAGATCTGATTGCTGTCGGTTAGTCCACTCGCTT
CCGTTGGGATGTTTAAGTCTGCTGGGTGAAGAAAGAAGAGTAGTACATGTAGTCGGGTCG
GACTGGCAGTTCCTGCTTGAGGTACTTGGAAGAAAGCTGGTAGTATAATGTACGTTATTC
CCTTTGCTCTTTCCGACCCGAGACCGTCACCAACCCCCCGGCCATTCGTCTTCCATTCTT
CCAGGAATCCTAAAAGCAACCAAAACTCGGACATGAGACATTGCAGGTGTCGCTTAATTT
CTTATGGGAGACCGGTATGAAGTTTGACATTCAGGCTTTGGGGGGTTTTGGTAGAATAGG
CAGTGGTGATCGGGCGAATCGGGGCTCGGTGAGACACGGGCTGATAGGACTGAAAATATC
GGGCCATACCTGGTATTGAGGCTCATTCCTTTCTGAATTGATCGTTCCGTATCAGGCAAT
CGGAGAAAACACACGGAGCTGAGGCGTGACCACAATGATATGGCCATGCATACGCTAGTT
TCTCAGCCCCAAGGCGATGATGAATCTAGAATCTTGACATGCGCTGATGGTGGATAGCAG
CGCGGAATGCCCGATTGGTGGATGCAACGAGAGCGTATAAGGACCCCCAAAGACACAAGA
ATTCGCAGGGAATACCCAACGGCCCGCCTACGGTCTGCTCCCGGATAGGACAGTCGTCTA
GGTAGCTCCAAGGGAAGGGTGCGGGTTCGAGCCAGTTGGACCCTCATAGCCTCCCGTCGA
CTAAGGACTATATGAGTCAGCTTCTTCCCATCCACTCTGATATATTCAACGATAGCTTCC
TCCAATTCCTTGTGTCCTCAAACACGTAGCATAGGCAACAATGGCAACTTCAACCCATCG
ATCTGAAAAACCAGAAACTGAAGAAGAAAACGATGTTGCAGAGCCTGGATTCGGGCAGAA
TATCTCCTTTGAACGGCCAGGTTTGGTAGGAGGCACATACGCCATTCAGGTTCAGCAGAC
CATTTCAAAAGATATGCTCGAGAAAGAGGAGCCAAAGAATGACAGTCAACACTTCGAAGT
TGTCGCTCCACGATTCGACCTCCCCACAGACTCAGTCCACTCCATATACCCAGAACAGGG
CCACGAAGCGACTCACGACACACTTCCGCACATTGTCCTCAACGACAGCACTTTGCCATG
GGAGCGCACCGGCAGTGACCAAGCCAAGGGTCATTGTACCGACGACTATTCCAAACACGC
CGTGCCATGGATGGCGCTCTTGATCTTCTCCCCGGACGAGCTTCGCCTGAATGATGTCGA
GAAGGCGGGAATCTTTGCGCATACCAGCCTCAATGCTCATCCGCCAAAGCAGTCGGAGTC
CATGGCAGTCCGCGTTCCGTTGGGTGACCTCGTCAAGCTGAAGGAGGGAACAGCCAGTGT
CCCATTTGACGACCAAGTCGACCTCGACCAAGCGGCGACCGAACCCAGTACGAACATGAT
CTTTCCCAAGGCATCGTTATTCAATCGTTTGTTTGCAGCCTACGATGACAACGGGCAACC
GCAGCCGGGCACTCCAGATATTTCGCGACACCGGTTGCTGGCCCACGTCGTCCGGATGAA
CACAAGGGGAACCGACTCAGACAAGGTCGATACCAGCCGGGAGTTCAGTGTCGTAATCGC
TAATCGCATCGGGCCTCTCGACGGTGACAAAGCTTCTGAAATGATCGTCCATTTCGTCTC
CCTCGAGGGCGTCGAATCGCTGAACCCCTTACCTCTCCCCGAAGTTGTACCAGGCTCATC
ATCGCCCGAGCAACCTGCCCGCGTCGGGCTCGTCTCCCTCCACAGCTGGTCCTACACCTG
CCTTCCGCCGAATTCTCTCAACGTAAAGCAGACCTTTGAGAACCTAGCCCGTACAGCGAG
CATGCTCAAGCCCATCATCCCGCCCCACTCGGAACACCTAGATGACGCAGGAAAGCGCAT
GCTCAACCGGTTTGAAGAAGGCTACACCATCGTGCGCTCCAGGACGCCAACAGGGGAACC
CACCCCCGCCCTCATCCGCGGCCCGCTGACACCCAACTTCGTTGCCCCACTAGAACGGGA
TTTTCTCTCCTCCAACTCCGGCGTCGACCTCAGAATCTTTGATGAGAAACTGGACATGAT
GGACATCACCTACTCCTCCGCCTGGTCACTAGGTCGCTCGCTAGCTTTGGCGAATGAAGG
CTTCACCGTTTCTCTCACGCGCGTCCGCCATGAGATCTTGCACCCAGGAACTAGTGAACG
GGGAGGAGGCTGGAAGACGACGACCTACGACGACGACGACCTCACCGATCCCAGCAGCTC
GTCGTCGGACTGGAGTATCATCCTCCGCTTCGTTTCAGATCTGTACCACCTCGTCAACGT
CCCGTCGCGCTACCTCTTACCCGGCCAGAGCATGCTACCCCGCGAGAGCCTCCGTTTCTT
TTTCGTTGACGGCAACTGGATCGACGCGCTAGTGGACGGTGCGCTGAGTTTGGGTTATTT
GTATCAGGGCAGCCTGGAAGGGTCTCCCGTGGAGGATGGCCATGTCGTGCGGAGAGCCTT
GAAAACTTCTATCGACCGCTTCATGTTTACAATCGACGATCCCACCACAGTCCATCATCA
TCATCATCATCGTTCTTCTGCCGCCGCCGTTCCCAGGTATGGATTCTTTCTTCGGTCGTC
GGTCATTGCTGCTGCGCAATTCCCGGATCTCATCAAAGTTTCGGTGGTTGAACAACCCAG
CGGCGGGGATCATCCGAATCTGAAATTGTTGTTGTTGCGGCATGACATAGTTGCCGAGGA
AACCATGCTGGGATTCTTCAGTGAGGCGCCGCCCGTAGAAGGCGAATTGTATCAAATGCG
ATTTGAGGTACCCGCCCATCAGCAGTTTTTCTCCTTGGGTAGCGTAACAGATCAAGACCT
GGAAGTGGTGTATAAGAGACAGTACACCACCACCAAACCGGAAGTTGAGGATGGATCGAG
GAACGTCCCAGCTGCTATAATTAAGTGGCCTCGAGATGGGAAGGGGAAGTCCATGTCGAC
GAACGGCAACGATACCCGAGAACGGAGCCAGGTGTTTATTTGGGGGTCCAAGCCTGGTCT
AAATGATGTTCGGTTGGTGCTCGTGGAGAAACTGGCTGCCGATGTTCATGCTACGTTGGT
CAAGGAGATGGCGGAGCTGGGTTCGGACTGGTATGAGGAAACGACTGCCACGTCTGCTAT
GATGGCCTATCAGCTTAGCAGTCGTTCGTGGCACCTGCAAATTGGATGATAGATATTCAT
GGGCGCGGGATCAACCTCGGGAGAAGTGACAAAATGTTGAAGTTGGGTATAGCAGCGCGG
AATTGCGAGGGGGGTTGTGGTGTGAGTTGAGATGTGCTGACGGGAGACATCCCTGAAATT
CCCGTTAGTAAACTACGCCTGTACACCGCTGTAGCCGGAGGGGGCACTAACACTTACATC
GTCCTTAGTCGGCATTCGAACTTTGAGGGTTTCTCGAGCGCTTAGCCCCTCCGCCACCCT
TGATGGTCATGATGATGTTCACAGATAATGCACACCATTGCCGAGATTCGAGTAAAGTGA
TTTACCTGCAACGCCCAGAGGAAGATGCTGCCCAGAGCTTGTTTGGTTCTCATCTCATAG
TAGCGATAGTCTGGCGGCGACTACGGGAGACATTCAAGGCGGAAATACAGTGGTTGTGTC
CTTATGACACATGTCCCCATATGCTTTGGTAGTATAGAGATTGCTAGATTTGGTCCGAAA
AACGCGAGCAATGAGGACCAACGAAGCTGGACACGGGACCAAGAAAGGTGTCAGTGTACA
CGTGTAATGGCGCTTGGGGTTTGGTACACCGCCGAATGCCTAGTCCCATGATGGCATGGA
GAATGGACCCAACAGCCGGATATCTCAAATGGTTTTGGATATCAGGCATGTTTGCGAAAC
GATTGCTCCGTGACGGGTGCTCATTATTTGTAGATTTGGAGAACGAGTATGAAACAAGTT
GCTGTATTATGCTGGAAATGTCATCGCAGTATCCCACTACTCCGTCCGCAAATCGGGTAT
CATTACCTCTCGTTTATCCATATCAAGTCAATCCCCAGCCTTAGTCCGAATCACTCGAGT
CGGAGCTGCTGCTGCCGCCGCGGTGCTTGTCCTTCTTGTGGTGCTTGTCCTTCTTGTGAT
GCTTATCCTTCTTGTCCTTCTTGTCCTTCTTCTTCTTCTGAAGCCTGTGGCAGTTGTTAG
TCAGCACATCATCCTTTGTCAGTGGAGAA
>RGTVM0095 Genomic segment corresponding to mRNA: XM_332043 Neurospora crassa strain OR74A.
AAGAGGAGGAAGAGGAGGAGGACTTACCACCACACCCGCCAATCAACCGCCGTCTCTTTA
CACCACCACCCTCTACCCCCAAACCGCTTACACGAACTGGGCCATCAACTCCAGCCCCCC
CCTCTACTCTATTACAATTACAGTCTATTAAATCAACACCATACTAGGGGGTTATAAAGT
ACGTTGAGAATACTATAAAACCTCAAATACAAGCAAGAAAGCAAGCCGCACGTATCAAGA
CTACGCCAGTAAAGCAGGAGGCAATAGTGAAGGAGGTGCCGCCCACACCCAGACCAGTGC
CAGCGCCAGTGCCAGCACCCATACCAGCGCCAGAAAATAAGGAATAAAGACTGCAACCCA
CTAGTCTATTTACTTACTACCTAATTGAGCAATATACTAGATTTCTAACAGCTTCTAACA
ACGTCGTGTTGATGTGTAATGTGGTGGTTTAGTATGGGGATGGGACAGATTGCTAGTAAA
ATTCTATGTGGGCTGTCCCAGATTAAAAAGTTGTCCCACAATACCCCAACCCCCTACTTT
ACGAGTAGGGGGGTTAAAAGCCTTGGCGCCCAGAACCCCCCAAGTAGCGCGCACCTCCTT
CACTCAGCTCAGCACATCTGCCCTAGGCGGTCTGCCAAGCCGGTCTCTCCGCCTGCCGCT
TACACCCACCAGAGGTACCTTACCTATTTTTCACACAAAGGCCCCGCTATTATTTTTTCG
CAATCCTTCTCCAATCCAGAGACGCCGACCGTCTTCGCCTTTTGAAAATCCGCTTCTCTC
CCCGTCGCATCTTTTTTTTCCCGCCGCCCTCATCCTTCGGATTCCAACATCCATTCAACA
ATCCTTTCCGTTGGTCGCTTGACGTTCTTTGTTGCGCGCTTGTTTTTTCCCGTCCACCAG
CATTTACACCGCTTGTCTTGCGTGACGTGCGTTGTCATCAACATCATCACCCAGTATCAC
CAAGCACATCGCCGCAAATCACAGCCAAATCGCAACCACCATGGCGGCCCCTCAGCAACC
CGATATCAATTCGATATTGCAGCTTCTAAGTACGTCTCCTCTCTGTCTCTCTCTCTCTGT
CCCATGAATAGCTCTTTACCGCGCGCGCGATTCACAGTGTTCTGACCGTATTCTCAGATG
CCACTCAGCGTCCTGCTTCCTCGACCCCTACCCAGAGCCAACCTGGCCTCCCAGCTCCGG
CCCAGCCTCCTATGCCGCCGGCTGCCTACGCGCATCCTCCCCAGCAACCTCCTGCCTACC
CTCTTCAACAGCCCCCATACCAGCAGGCTCCCGGATACTACCCTCCGCCTGCCGCGAGCG
GAGGCATCGACCTGAGCGCGGTGCGCCCCGTGAACTCTGGCACCGTTGACATCCAGGATG
CCGTAGCCAAGGCCAGGGCTATGGCCGCTGAGAACGGTCTCGTCCCCTACGAACAATCTT
CCAGACCCTACCCTCCTCACGACTCGCGCCCCCACGATTCCCGGGCTCCCGACAACCGCC
CCTACCAGCGCGCCCGCTCCAGGAGCCCCCGCGGCCGCGAATCCTACCGCGACAACGTCA
ACCCTTACCGCGACGAGAGAAGAGGCGGCGATCACGGCCACCACGGTGGTCAGTCGCGCG
ACTATGGACGTGAACGCTCCTTCTCCCCTGGCCGCGGACGTCAAGGCTTTTCGCCCCGTG
GAGGCCATGGTGGTGGTCGCGATCGCTCACCGCTTAGGGGCAAGGAGGGAGACACCGAGA
CCATTCAGATTGAATCTAGCCTGGTTGGCCTCATCATCGGCCGTCAGGGCGAGAACCTTC
GTCGCGTCGAAGGCGAGAGTCGCTGCAGGGTTCAGTTCGTGCCGCCGTCGAGCCCCACCG
AACAGTACCGTCCGTGCAAGATTACCGGTCCCCGTGCGCAGCGTGAGGAGGCCAAGGAGA
TGATCAACCGCATCATTCGCGACAGTGGAATGAGGGGAAGCGCCCCGGCTGACAGGCCTG
CGCCCCGCGACTCCGGCCGTGGTGGCTCTGCCGCCCCGCCTCCTCTCAAAGAGGGTGAGG
ATAGTCTTCAGATTATGGTTCCTGACAGGACTGTCGGTCTTATCATTGGTCGCGGTGGAG
AGACCATTCGCGACTTGCAGGAGCGCAGCGGCTGCCACATCAACATCGTCGGAGAAAACA
AGAGCGTCAACGGTCTTCGTCCAGTGAACCTTATTGGTACCCCCGCCGCAGCCAAGACTG
CCAAGGAGTTGATTCTGGAAATCGTCGACAGCGATAGCCGCAACGCTAGCAACCCTGGTG
GTAACCGTCCTCCCCGTGGCGACAACATGGGTGGTGGTGGCGGCGGTGGTGGTTACGACA
AGCAGAACGATTCGATCTTTGTCCCTTCTGAGGCCGTTGGTATGATCATTGGCAAGGGCG
GCGAGACAATCCGCGAGATGCAGAACACCACGGGCTGCAAGATCAACGTTTCCCAGTCGT
CCGGCGCTGGTGAGACTGAGCGCGAGATTGGCTTGGTCGGCACCCGCGAGGCCATTAACC
GTGCTAAGCGTGCCATCGAAGACAAGGTCGACGCGGCTGTACGTACAATCCCCCTTTCTT
CACTCGCGACGACTTACTAACACGGACAACAGAAGCAAAAGAGCTCGGGCGGTGCCCCTC
CTCGTCGCGGCCAGCATCGCGATTATGATAACCCCAACTATGGTCAGCCTTCTAACAACA
ACAGTGTTCCCCAACAAAGCTTGCCCGCAGGTAACGCCGCGGCTCCTGCTGGAGCCGGTG
CGCAAGGTGATCCCTATGCCATGTGTATGTGCCCCCTCACGCTACCTTGATATTCCCAGA
ACACGCACTAACTCTGAACAGACGGCGGTTATGACAACTATGTTGCTTTGTGGTGGCAGT
CCCAACTTGCCGCTGCTCAAGGTCAAGGTGCTGCCGGCCAGGCCCCTGGCACGTCGTAAA
CCTCGCCATGCTGATGCCGGACTTATGATGCGCATGCCATGCCATGATTCTCGCCCATGT
CTCTCCTGGCACGTTTTGACATTGCCGCTACTGCTGCTTGCTGCTGCTTGTCTCGTTGAC
CATGCTGCACGTTGATGTCTCGATCATGACGACCATCATATTCCATGCTATAGGGCATGG
ACAAGTGAGAAGCGCTTACAATTTTTTTCGGCATCTCAGCGTATAACTGGAAGAAGACGA
ACTCCAGTTGTGTTCAATGATTGTACGATTACGACTTTATCTCGGGTGGCCAACTTTCCA
AGGCACATTTTCACGACATTGATATGGTTCTCTTATAAGCGCGTGGCAACCGCTTCGGCC
CGGTTTATACCGATGATATCTATCATGGGCCTTTCTCTTCATGGTTCGGGTTGCTCCATA
TATCTGCGATCTAGCATGCACCTCTGTCTGATGCACAAAGCTGGCTACCTGCTGAAGAAC
CCCATCCCAAGCGATCGAATGCAGATGTGTCCTGCAGTGGTTGGCTCACTGCAAGACCAT
CAGTCCAAATGGTTGGGTAACCTCTTGATGCGATCTACCAATAGGCTTGACTGTTGCATC
CACACTCGCCGCCAAGCTGCTTGATATGAGACCCGAAGCAAAGAACGGACTGCAGACTTT
TGTTGTCCTTGGATACAAGGAGACCTCGTTGGGATTTTTGCATGCTTGCTATGAGCCCTG
CCGTCCATGTCTTTGTGATCATGATGAGAATCATGCTTATGGAGAGGATCTCTACCCAGC
AGATGCACATGGTCTGAGGTAGACAACCCAAGCCATCAACGACATGTCGTCACATGTCGT
CGTTCTTTTCTTCTATCTCTTTTTTTTTTTTATCTTCGAGCTTTTTTGTGCCTCATTTGC
ATACGTTTTACATGAGAACTAAAACCTCCATCACTTTTGCACAGAGGAGCAAAAATGATG
GATTATCTCAAGTTTGGCTTTGGATCAGCGCAGTGGATG
>RGTVM0096 Genomic segment corresponding to mRNA: XM_332042 Neurospora crassa strain OR74A.
AGTTTTAGTTTTGGATAGTCTTTAATGAATTGGGTTAACTACTAGCCGTTATAGGTAGCC
GGCGTACCTCGTAATAAGCGTAGTTAATTTGCGGCTAATATAATTATTTCGTGCAACGCG
GGGAATCTCCCTTGGAAGTAGAATATTATGTACGATACGATTGCGTCTTCTTTAGCGTCT
ATTAATATGCAGGGATGCCCTCTCGGCTGTTACGATATAGCGGGCTTCTTAAGCTCGCGT
AGGGATTTAATATGACGAGCGATGGATATACGGGATTCGCTAGTGACGGCGGCGATGTTT
CTGATAGTCGGCGGCTTCGTTGCTCTACCTCTGAGGGATTTAAATCGATGTTGGGCATCG
AGATATATATGGGCGCTACGGTAACTAGCGGGCATTGCGCCTAGCTTATTGAAGTGCTTG
TTAAAATTTATGGGCATTGTATTTAACGGTTAGTAATATTCTATTAATTTATGGATATAT
AGATTGCTTATTGTTTTATAGTTTTATGCGGCAAATTGTACGAGTTGGGATACGATTTGG
TGGCGAGGCTGTTGCCGATTTTACGATGCAAATGAGTGATTTTGTAGGGCGTTAATAGGC
GAATTTGTATGGTACCAACCGGGCTTGTCCTAGATTAAAAAGTTGTCCCACAATACCCCA
ACCCCCTACTTTACGAGTAGGGGGGTTAAAAGCCTTGGCGCCCAGAACCCCCCAAGTACC
TAGGATGCCCTGTGGCAGTTTTCAGGGTCGAACCAGGGGCTTTGTAGGTACCTGAAGGCT
TCAGTGGACTGTTGGTTCAGTTGGTTGGGTGCAATGTTCCCGCCTCAAAACAGGAGCCCG
GCAGGCAGGCGGCAGTGTTGGCGGGCAACCTATGACGACGACAAAGTGGAATACCTCTAC
CGATTGAACCAAGGTGAGGTCGATTTGGTGACAGTCAACGAAGTGATCAAGAGACGACAA
GTGTTCAAGAGCGTACTTCAATCAACAGTTCGATACAACGATGCAGTGCAGTCAGAGCGA
TCACCGTACGTATCACGTCCGCAGGGCGGAATGGAAGGAGATATGGTGTAGACGGGAGTA
GAGGAAGAAGGGAAGGCCTTTGACGAGCGTAGCCGGAACTGAGGTCAGCAGCCCAACTTG
AACCTGAAATGAAGTCTGACAGTCAAACAAACTGAACGGTCACAGATCAGAGCAGAGCAG
AGCAGATCACCAGTGAGTGGCTCGGACAGGAGAGGTCGCGCGTTTATCAGGTTGATTCAA
TAGGTAGGTAATTCCAGACGACAGCAGTTATGCTATAGCTCGCGTGCGAACACGTTCGTT
GCTGAAGATGGCAGAGAAAAGGGAGGGATTTGATGGTCAAGGAGATGAGCGTGATGTGAT
TGATGGTGACAAGTTGGAAGTTGTTGGGTGGAAGTTGAAAGGGGTCGAATGGAAGAGAGT
CCAGTGACAGTCAGACAAGTTCCCGTCGGGTTTCGCCTGCAGAATGACAAAGCCAAGACC
CTCCGACCTCTCACCTCTGAGCTCTGACCCTCAATTTCTGGTGCCTGCCCGCTTCTACCG
CTACAAAAGACAAAGCAGCAATTGCCGGCCGAGAAACAGCTCCACCTGGCGGCCAGGTGC
ACAGCCGGAGCAGCCCAGCTGTAGTGTACCTGCATTCAAACTGCACAATGCACACAATTT
CACGGCGCAGCATGTCTCTTCACGTGATGCCCTCAACTCTCAACGTCATCATCTCGGCCA
CTTTTCACACTCGCGCACAATGGCTCCAATCTGATTTGAACAATCTGGAAATAGTTTTCT
GGATTATCTGTTTCAACCTTCTCCCAGCGTTGCTTATCTCTCCATTCCCTTGGACCGGGG
CTCCTCCAGCTTGGGAGAACTTCTAGTGAACGACAATCCTTGAAGGGAAACCCCAAGAAT
ATGCTTTGGACGAACCGCCCTCCAGTGGCTCCATTTCAAGTACTCGAAAGGGAGTGGCTT
TGTTATTGGGGACAATGATAGACGGCTATGGAAGACTATATTCTCCCTACGCTTCCACGA
ACATCTCCCCGGCTTTAATACTGATCAAATTCAGACGCTCATCCTACTGAACGAAAGATT
CCTATACTTAAGAGCCATGAGAACTCTTTGGGTGCTTTCTGCAAAAAAAAGTTGCCAACA
AAATATCATCTCTCAAGACTCACCTCATCACCACAACGAGGAGAAGCCAGAGCACCCAAA
CAGCAGATGGGGAATTGCGACTTCGCACAAGAGTCACCAAGTGGGAAACACTCATCTACA
TGTAACCATATGCATCCGGATGCAAGATCAAGCAGACGACAAGGTACCCTGTCTGTCTCA
CCCCGCTCACCTCTCGACCGTATCACAATCTACCTGTGTCAAGTTCCAGTCATCATCACG
GCTGGCCACTGTGGAAAGGCCAGGGCATTTGCATGAGACACTGTGAA
>RGTVM0098 Genomic segment corresponding to mRNA: XM_332039 Neurospora crassa strain OR74A.
GTAGTCGCGAATGCGGTTGATGATGACTTGCTTCCCCACGTTCATAATCTTGAGGAAAGT
CAAATCCTCCTCGTCGCCGTCTTGGTTAAGCGATTTGTACACCTTTTCGTAGTTGCGTAT
GCGATTGCGGAAGTCGAGCGCTGCGGTTTCGGGGTCTTGGCCCTGGTAATCGGGACTGGT
GGTCTTGACGTCGCGGATGTTGGCCATAATCATGTTCTCGTCGTCGCACTTGGACTCGAC
AAAGATGACCTCGATGTTGTTTTGGGTCATGAGATCGAGCACCCATTTGCGCCTCTCTTT
TGTGCTATTGGTGGCATCGAGGATGCCGACAACTCCTCCCTTCTTGAACCACCTGAGCAT
GTCGGCTACCGCAGCCTCGGCAGCAGCGCGACGCTTGCGCTCTCCCTCCGGGTTGTTGGG
TTCAAAGAAGTCGGCGGGCGGTTGGGGGGCATCTGTGCGTCTGTAGTTGCCGACATTGAA
TGTAGCGGCGGGGATCGAGAGCCAGGCAAGATAGCGTTGCGCTGGGAGGGGGACTGGAGT
TAGCAATTGGACCCTATGGAACAAGAGAACAAGCTGGATGATATGGCATGGTACCTTTCT
GTGCGATATAGCTCTTTCCACGGGCCGGGAGACCCACCATCACCACGCAGATGCGGGTGT
TCTCAACTTGCACACCAATGCCGTTTGTCCTAGGGGCCATGGTTGCTGATGTGCTGGTGT
GCTGGGAAAAGGTCGAGGTCGGGGAAGGGCAGGAAACGCTGCGAGTACATGTAGCCACGG
AATTGGGCGCGCAGTCGTCGTGTTCTTGTAGTCCTGATCAAGTGTCGTTGACAAGTACGG
TGAAGTAGTTGATCGCGTGAGGCAAGTCGAGTTGGGGTAGTGCCAGTGTCCGGGGACTTC
TTGGCTGACAACAAGGGCAGTTGGTAGGCCGGTATTGCGCAAAGGCTTTCCAGGTACCTG
TTCGTCGACGTAGCAGGGCGTTGCCGGTGGAAACGTGGGGATGGCAAGTCTGGACGTCGT
TGGCGGATGCGATGGCAGCGGCGGCGAGACTAGAACCGAACGGGGATCGGGGACGATCTC
TGGCGAGCAACAGCAATGGCAGCGGCGAAAAATGCTGTGGAAGGAGAAGAAGAAGACGAA
GAAGTAAGATGAGAGGGAAGAAGAAGTAGTAGTAAAGGGGAAGAAAAGTAGGTAGGTAAT
AGGTGAAGAGGAGAAGAAGGATGCTGAAGAATGGAAACGGGAATATGACAGTAGGTACAC
TATGTATTGATCGATAAGGATAAGGTAATGGTAACGGATGGATGGATGTACCTGTTTAGC
AAGAGCTGCCCTGGGCCATGGCCGGTTCCTGTTGCCGCAGTACGTACCAGTCCATGTACG
GTACCTTGGTTACTACGAAATCCAAACTGAACTCATCCTCTTTGGGGATCCACAAGCAGA
GCTGAACAACTTCCCTTTGGTTGTCGTAATCATTAACTTTGGATATCCAAAATAGAAACA
GACACCCCCAAATAATTCTTGAACTTTTTTTTTTTTTTTTATAAACACGATACCGGGCAC
GAGGACATGGCCTTTGGGCACCTTGTCCCTGGCAGTTCCGTCACCATCGGAATTCTCAGG
GAAGACGGGAATTGCGGTGGAATTACCTGGCCTGAAGCGGGCAAGCATGGGGTGCTAGTG
GGTGCCAATGGGCTGCATTGGCAGGGCAGGCAAGGCACAGGGCACAGGGAAGCCAGCGGG
AGTCCACCGAGACACCCACTGGAAGCCCACCCGCTGGAATGGGTCAACCCGGGTTAGTTG
CCTCTGCCCTGTACGTTTTTTACCCTTTCTTCGTGGCGGTTCAGCCGTTACGTACAAAAC
CGTCAGAGTGTAACATTCCGTCATTCACGATCCAACTCTTCACCACCTATGACTCCCGTC
CAGGTACTCTCAACACATGACAATTCTTTTACGTTTCTGATTAATCACAAACAGCAGACA
AACTCCCAAGATGGCATCATTTGGCTAAACATCGGAAGGAAGACTTTACTCTGAAGCGAA
GGAAAGATGGAAAAGATGGAAAGACTCACAGCCCGATTCACGCCAAGCATCACCGTGCCA
AGCAAGGCCAGCCAAAAGGGTTCCAGCCTTCTACCTACTTACCAAGACACTGCAGTGTTC
CAAGATCCAGTCAGCAACCACCAGTCTCACCAGTCCCGTCGTTTCAACTCCCGACGGGAC
CCCACCCTTGACGAGATGGAGAGAGACTCACAACCTAAAGAACCTTGCCAAGTCTGGAGA
TGGCTGCTTCTCCATGTCATGGCTGTTTTCTGCCTGTGATGAAGCTCACGCAAGGCAGGC
GACAACCGCTCGGTTCGGTGTTTGACACTTTGGACGACGAACCGTGAGCTGGTTGGTGTT
CTAGCAGAAGTCCCGCCTGACCATCTGATGACTGTGTAACTTGCCCCTCCATTCGCTTTT
GAACTGTGCGTTGAAACTCCAGGTCCGGATTGCCAAAAAGAAAAAAGTCCGAATACATAC
ATCTTTCAGCTTTCAGTCCTGGAGCAGGTCAGAATAGGAAATCATAAACATTAAATCTGT
AGTACACGTGAACGAAAAGTTGGGAAGCTCTGCAGGTTCCACCGACAGACCGCCATGTTG
AACCCTTCCCTTCTCACCTCGGGAGAAAGCAAACCGCGATCACAGGGACCATGGTGGGGG
TTCAGGGCGGTATGCTGAAAAGAAGTCCTTCCCTAACTTAATACAGCTAGGTGACGGCGC
TTGGCGCGTTAATGCGGGACTTGAAAGTAGAGCTCGG
>RGTVM0101 Genomic segment corresponding to mRNA: XM_332035 Neurospora crassa strain OR74A.
GTCGAGAGGAAGAATGAGAGAAAGGGTTGAAGACTGGTGATGACGTTGATGCGGTACTTC
GGGAATGCGGAATTGGTGGAGCGGGGTGGCCCGGCGGAACCCACCAAGTTTTGCGGGGGA
TGAGCTGGACTTTACCCCGTACTGCACTAACAATTACATGCCAAGCCCAGCCGCCAGGGC
CACCAACCGGTTGCTGAGGTGGAACGAAGAGCCAGGCGGCCTGATCCGGGCTCTCCCATT
TTTACGTCCACCATTCACCACTTCAGAGGTCATGACGGGCAAGACACTCCGCCGACATTC
AGTCGACCCAACTTACCGAAAAGAATGAATACTTCCATCTGGATAACTCCCGATTGAATC
ATTGTACGAAACGTCCATCAACCGGCCTCAAATACTTCTTCGCTGGTGATCCTCATACCT
CGCATCCGCTCGTGCCTAGCCCGGAACGAGCGCTGAAGCAAGGGGCCGACGGCCCATAGC
GAGATCTCAAACCCGGCCCAACACCGACGACGGGACACTTTGGACCTTGGTCCGGGAAGC
AAGCCATTGTGTTTCCTTTCATTTTCATGTTGGGCACACAAGAAGTCGCATACAAAATCA
CAAAGTTCACTTGACCGAGAGCACAAGGAAACGCAAGTGTGTTGAAAAGAAAAGACAAAA
GTTTGTGATTAACTTCGCCTAGATAACTCGTGTCAGTCCAAACAATTCGTATCACATACC
ACTCCTTTCCCCAATCTCCTGTCCTGAATACGCGCAGGCCCGAATCTCATGACTTTCTTC
CCTTTCCTCGATCTCATCACCGACAGGGAACAGTCCTTTTTTTTTTCTTTTTTTCTTCTT
TTTTTTTTCTTGATTCCGGACTCCGAACTGGTTAAAAACAATGTTTCGCACAGATGTATG
CAACGCTCATCCCCGAATCAGTCGGGCGCATACTCATCACCCCCTTTTAATTTTCCCCTT
TTCTGGAGTTCTCTTTCCCTACCTCTATCTGATCGATATCATGTCCACAGATCTGATCAT
CCGAAGCCGTATGCGGTAGATGCTCAAAGTACCTCGTCGGCGGGGAGAGTGTCATTGCCC
TTGCGGGCCGGCCGGCTTCGTTGAAAAAGTCGCCGGTTGGGCGATTGGTTGTTGGCAGAG
AACAGAGTCTTCTGCTTCTTGCCCCTAGGGCCACGAGGGTGCCGTGGATGGGGCACGGGT
AGCCCCCGTGACCCCGAACTGGATTAGGGAGGCCTGCTTGGGACCATCAGGCGCGGTTTG
GTCACCCGACTGCTCGAGACATTGCGACACCCAACACACGCAACAGCCAACGCCTCACCT
GTATAGCACATACAGAGGCTAGTATAGGCTCCGGACCCGACAACCACGGCGAGGACATGG
ACTGGGAGTTCAACTCCCCCTCGCAGCAACAGCAGCAGCGCAAGCACCGCCGCTCGGGCA
ACACTGGAGGAGTGAACCCGTTCATCACCTCCTGTAGAGGTAGAGGAGATCGGAGCTCGC
TCGGTTACCGCAAGGGGAATTAGATCCGGCACAGGACGTCTAGGATCCGGTTGTAGGCGT
GAAAACTGTAAAGCACAAACTCCGTCCCGTCCTTAGCAGCTCGCTGAGATCGTTTTGGAG
TCTCTGCTCAGAACAGCGCCGCCTTGTAATGCCTTGGACTAACTCGCGGCTGCGTCATTG
ATAGCCGCGCAGGTAAGGAGGTTTCGCGCGCAGCACAAGAAGATGTCAGACAATTCTGCT
TCATCACTGGCTAGATAATGTTTGACTTTGGTGGGCAGGTTGGGTGGGACATGGTGTTGG
TGGTCAAGCGATTGCAATCCGTGATGGGATCGCTATACAAGGTTCGATGGTTGCGGGCAA
AGTGTGGTGGTTGGTTGATCAGGCTAGCTAACGGTTTACTACCATGACCCACGGTTAAAT
ACTGCACCAGAACCTATGCGCCCCAATGCACCCTCCACGGTTGAGCTGTCCCGATCGCTC
TAGTCTGTCACATACAGTGAGGGCACTCAGTAATCAGACCGCCTTCCAGCTATTTCCGTC
TCACAAGTTTGATGACAATGACGGTTCGCCCATGGATTGATATCATTGGCAATTCGGTTG
CTCAAGTGGTCTTATAACCTACCCATATGGTTGTCCGAAAGACGCAGCCGAGTGCATCGT
TGGGAAAAAAAAGTTGTGGCGGCCAGTACCATGTGGCTTTGTCATTGTGGCTGTGCGGCA
AACTCCGATGACACATTTCCACAAAGCGCGACTTTCCACAACCCTTTCTCAATCACATCC
GTCAGGACGTAATGGCAGAGCCTGACGGATCGGCCTCGGTCAAAGACTATGAAGACAATT
CCATTGGGAAAAGCCTTGATGTCTTCCGCGCTTCGTTCAATTAAATCTTGTACGCCAGAC
GCGCTAGATCAGCTCAGCTATGAAGCTAAGCGGTCCAGTTTCCTTGCTGGTGCTCTTCCA
ATTTGTTATAAAGATCTCCTTGGCGGCCTGGATGTCGCCTCTTTGGGGGGATTAATTGCA
TAG
>RGTVM0102 Genomic segment corresponding to mRNA: XM_332033 Neurospora crassa strain OR74A.
GCGTCGACTTTGGATGCTCAGCAATCATGATTGACAGACATTTCCTTGACTGGTGCGTGA
AAATGATGAAGGGGAGAAAGCGAAGTGAGGTTGGTCAGATGATGGACATCAGAACTGTTA
GTGCAAGCGCTTGAAGATGCGCTGAAGGGCCGCCTGAAGAAACTCGGCAAATCGAACCGC
AACAGGGAAGGCTTCAGCTGTACGAGGAACGGGGAAAGCGGGGATCAGCGGGCTACGGCT
CGGCACCGGTTGGAACCCTCGTGACTTCTATTGGACGCGTTTGGAGTCGAAGTGGGGATT
TGGTCCGAGGCAGCTCCACCGGGAAGCATGGCGAGCATGGCCCTCGCCTGTCACAGAACA
GTGATCAATCAGCCCTGCAAGGGTCCGGCCGTGATGGCTTCCTTGCATTTGACCATCGTT
GCAACGGTTGCCGTTCACTCAATCATGGCGCACGGACTATCATCTCCGATTTCAAGAACC
CAATCGTGCCAGATGCCGGAGACATGTCCGATGCCTAGGGTTTGCCAGGTATCCATCCGT
CCATCCAGTCCATCGTCGATTTCCATCTATTCTTCATTTTTTTTTTCTCTCGTCCGGTTA
CAGAACCCCGAAGAAGAAGAAGACCTTTGTGATTCCCGTATCGTGCCAATTTCCAAGCTA
CCCAATATTCCATCCCCTGGTTGCCAAGTGAAGTGACCAAATCCCTCAATCTCCAGCTTT
GACGAACCGCAACTCTCATCGAGACCAAGAACGAGACATCGACTGGGGCCCACGGCATAT
CCGTCGATGAATTGGTCCTTTAGGGACGGTATATTTCTCCATTCCAGTTGTTCACCTCCT
TCTACCGTCGGCATTTGAGGAACGGACTTTGTTTTTCCCTTTTGTTCATCAACACGAACA
ATATATAGATATATAGGATTCATCACTCAGACCATCCCCTTCTCCCTTTACCCTCCATTC
ACACACTACACACAACAAACAAACGGACCAGCCCACAACCATGTGCCGCCATATCGTCTT
CTCAGGCACGTGCCCCCACTGCACCGAGCACTTTGTCTGGGAAGACCTTTCCCAAGAGCT
CTCGTGCCTCGAAGCCAAGAACACGGGCGTCTTTGGCCAATGCGCCTTTGGCGTGCAAAT
CGAGGAGCACGAATTCGACCAAGAATGCGAGCCCTGCGCCGCCGAGAACGAGCGGGATGA
AGGGTACGGCGGCGCTGCTGAAGGTATAGATGATGAGCTTGTTGTCCCTCCACTAGGACC
GGGAGGGGAGCTGATTATACCCGATCCCGCCATGAAACATTTACTGGCGGGAAAGAAACA
TGCTGATACTGGCGGACAACAACAAGAACAACAAGAAGAAGTTGGAGGCGGCGGCAGCAG
CGGCAAGAGCAAGACAAAGAAGCAGAGAGTTGCGTGAGTGAGCGCAGTGCAGTTCAGTGC
CAGTGCCTGAGTAGAGCGGGGAAAATGATATTGGATGAGATCATGAAGGGGCCCCGCTCT
CGGACACTTCCCTCTCTCTCTCGCTTTTTTTTTTCTTTCTCCCTTCTATAATGTATTAGG
ACGAGATGATGTGGTGACGCGACAAAAAAGCACAAGTACGACAAAACCAAAGTTGCGCCA
AAGGATTGAACAGCGATGAAGCGTCATACCTTCCAACAAAAGAAACTTTGAAAGTTCGTT
ACATGGCCCAATTCGGATCGAGAAAAATGTTGGCAGCGTTCCGAACTGGATGGATGTCGC
CGGCGGATGTCACAAACCCCTATCCCATCAAATCAGCACACCATCACATACATCATCCGT
CAACGGTCGCGCATTCGGTACAGTTTGAAATACCAGGATTTGCGCCAATTCGCACCCTCG
CACCCGCCAACCACACTCGCTAGCCGATTATTATCAGATCGACTGATCGATAACATATCA
ACATCGAGTTACCCGATGCCGACATCACTTGCGACACCCGAGGGTGAAACATTCATTCGG
CATTCCAGTATCATGCTGAGTGTCTTCCACCAACAAACACCAACACTCATTACATTCATG
GGCCGCAGTCACTCGGTCCATCAACCCGTCCATCACACAAAACAGCACAGACCGGCGGAC
AGATGCCGATGTGCATGCGCCAACACCACGAAAGCATTCACTCGCCCTTTTGCGAGTAGT
CGGCAATCGCTAGTTCAATGGCGTCTGGATGGAAGATTTGTCATTGGCAGGCTCCATGCA
TTGGTCTATTAAGACCTGGCCCGGCCCGATCTTTTGCCTCTTAAGCAAAGCAGACCGAAA
AAAAGGGAAAAGGAAGACGAACAAATACGTCAAACTGAAGCACCATCATCACCGTTTATA
GCACCAACAGACGCAACGAACGGCACCAGACGACGAAACGCAAGGGAGGAATAGAAATCG
TTCGCATCACACGAAGGAGAGAATGGAGATACGGATCAGTGCGGTTGGGCTGGGTTGGGA
TGGCGTTGTCGGGGCCAGTTTTGTGAATCCATGATATACGTCGACCGTCACATCCAACAA
AGTCAACCGTTTCATGACTCCATACCATATACGTACAACATGTCTGTCGAATATCGCGAC
CGAACATGCAAAGCATATGCAGGATTATGGATGAGGACAAGAATGAGAGGAAGCCGGTGC
GATAAGATCAGCAGAATCGAGAAGGAGGAAGATTTTTTTTTTTTTTTTTTTTTTTTTTTT
TTTTTTTTAAAAAAAAAAAAAGGGCAGGTGGATATGCCTACAAGAAGCAAGATGGCGGCA
TGGAAACGGCAGACAGGGTTGAACCGAACCCAACGCCAGGGTCAGAAGGAGGATCAGACA
GAAGCATT
>RGTVM0103 Genomic segment corresponding to mRNA: XM_332032 Neurospora crassa strain OR74A.
CTGAGCATCCAAAGTCGACGCAAACGTTCTCAATTTCGGTTCCACCTTGATCTTGATCTT
GCAATAGGAATTTCGCTTGACGTGGCCATCGATAAACGGAGGTTTCTTCCAGAAGATAAA
GAAGAATAGTTTCTGCCTGTTCACATATGATGCTGGAGAGGGCTTCGTATGGCCCAAGAA
GTTGGTTGACGCGTAAAAGGCCACTTGGCGTCGTGTCAACAGGCGCAAGAAGGCGGAGGA
GAGCATCGGTTGAGCATGTATGTACGATAATCGATGACAAGATTTTTTTTTCTTTCCTCG
AGGGGGGCATTGATGAGGAACTTCCCGCATCGAGGAAGGTGATAATACCCTGGGTAACAG
CAGTTAACGAGAACCTTTCCTCTTCTACTAGCACCATTACCAGATAGCTGAACGAACAGA
TCTCTTGATCTACGCTTGACACCATTTATCACACTCTCTCATATCCTTTCTTCGAAAACG
GCCGACAATGTCTGTCCCACGATATTAGATTATATATCCGTAAATCTATTCCAAAGTATC
GCGACCTGTACTTAAAAACTCCTGAAAAAAAACCAAAGGAAAGCAATTCATCCCGAATTA
ATATGCCTTCTCAACAAGATAAAAGGAGTTAGAAAAACAACAAATGATCTTGAGGAATGA
CAGAAAGGGATATTGTAAAGACAAAAGCACATTCCATCGCTCTTCCATCTCAACTTCGAA
TCCCCATTTTTTGTCCCAACTCTTTTTATGAATAAAGCGCTTCTCGTTCTTTTCATCTCA
TTCTTGCGCGAACTTCTTCAATCCCGAGGCCGAAATATTGTCCTTGGCTTTTGCCAAGAC
CTCGAGAAGGTTTTGAGGGCTGTTAGGGCGATGAGCGACGGCATTAAAGAGCTCAATGGG
CTCATCGTGAAACCCCTTAGGAGCTCCCAGAAACCCCAATGCATCAAAATAACAATAGAG
ATCGCGGAAACACTGGTGACTAGAGCTATCAAGAAACAAAATGGTGCCAGGTTGCTTTCA
TCCAGCCACTGCCGCTGAGCCTTTTCGCTCCAGTACTGCACGGGCTGGGTTTTGCCCGTG
TCGACCGCCGCCGAGACCGAAATCCTCAGCGCCAGTTCCTGGTATGTTTCGATGATGTCG
GCCATTGGAGACAAGAGTCTCATCCTGCACGGGAGCACGCCTTCCTTCTGTGTTTCGGGT
TTTATGGCGAACCCAGCGGCGATGTGGCTTCGATAGCTCGAGCCCGTGCCCGCGCTGTTC
TCCTCTTTTCAACTTCTTTCTAACAAAACGCTGGGACACACTCCCACTGAACGGTGACGG
TGTCCGATACACGAAACTATTTAAACCGGAAAGCGCACCCATCACAGCACAGCTGCAACC
TTCCAACCGCCGCCCGCCCTACCACGTAGTTGCATATCCCTCCCTACTTTGTTCCTTATT
TCCTTACACGGCGTGATCAACGTCTGGTGGCGCCTATCAGGTCTCAACTTGAAGATATAA
AAGAGTCACATAGTCTCGAACGGAGAAATTCGTTGTTGTCAACGAGAAACTGTCAAAGCG
CAAGTTGTCGACGTCGATGACATCGTCACTGAAGCGCCGGTGACGCTGGCGATGGATGGT
GCCATCCTTGGTGCTGTACAAGTCTCGTACCATCTTTGTCAGAATCTCTAGGCGTACGTC
ATGGTGGACAACGTGGAACGGACGCGGCTCGAGGGGCAAGAAAAAAGGATTTGGGAAGAA
CTCGTTAGAAAACCTCGACTGGCTGGGCAATGGGTGGTACTCGCTGCAAAATATGTTAGC
CTCTTCTTAACCCAAGGCTATGATGCGCGGCAGGAGGTGAGTTGAGAAAAATATTTCAGT
TGGCCACTTACAGAAGTTCTGCGCTCCTTCCTCGTTCGTAAAAAGTCGCATTTCCGGCGA
CGTTTAGGTTGTAGCGGACAATGGCTGGAGCCAGCGAGCATCGTTGCTGGACATATTCGT
CCAGCACAGTCGGTCTTGGACTTGAAGACCGTATTCAAGGTCAAGGGGAATAACCGTTTA
GTTTTGAACTGTTGGCAATATCGATGATGAAGAGGTCTTGAGGCCCCTCAACTGGTGATG
TCGGGGTGAAGTCGTATTCCTCGCCCACCAAGTCCGCACACGTCACCGACCAGCGGTTGT
GTCCACCGAGCAGTTGTCACAGATTCTCCTCGGGAAAATGATCGGCTTATGAACTAGATA
CTCCCGATATGCTCCCATATTGGGTGCGCGACGGCGAGCTGCGGGTGGTGGAGAGAACCG
GATTCTTCTCAAGCGTGAAAAAAACGGTCTTGCGAACCACCTTGGCGGAAAACATGAAAA
GACATGGTGTAAACATGAAAAGACATGATGTAAACATGAAATGATATGATGACGGGAGTG
ATAGGCATATTCAACGTCCCGTTGTTGCGAATCATGACATCTCTCTGGTACATAGAATGA
CTCCAGAACCAAGCGTTGCCGCATGCTGCCACACCGAAACTTATGGATACTAAGTGTAGG
GCACCAAAGCATTAGTCTAGTATTTAAGGCACAAGTAACAGAAACTTAGATATAAGTACG
GCATCAAGGAGGTGCATAATAGGTTGGTAACTTACTCCATGCGACCCATAGGGTCTTTCC
GCGCTTCACAGCCTTTATGGCTGCGCCATGC
>RGTVM0104 Genomic segment corresponding to mRNA: XM_332031 Neurospora crassa strain OR74A.
GAATATCCCGGACTAGCCAAGGGCGTATTTTAGAGTGAAGTCATGAACGAATAACGACTA
CCAAGTTCCGGGCAGTTTGTTGGCATCAAGATTTCTCCCAGCACCCCGAACATTCATTTC
GCGGGCCTCATTTCGAGGGGAAGAAATGAACTACACCTGTCCAGAAAGGCATTTGCAACT
CACTGAAATGGAAAGAGCCCGGAGCTGAAGGATACTACCTCTACCTACGAACGGGTACAA
CTAGTATTTTTCTGAGGAAGGAAGGAACGGAAACAGGACCGTCACAGTCATGGAGCGAGG
TCGAACCAAGTGGCTTTGTTGGTGGGAAAGGACGTTCAACGGATGATACCTGGAGGTACC
TGGTATTTTTCCTTTTCGGTCAGCACTTTACCACAGAATCAACCACTCACCCACACTCAC
TGACATTGCCTTAAATATAGGTTCTTTTGTTCCTGTGTAGCCAAATCGCTGTCGCTCGCC
CGCCCGGCATTCCTCACTTCCCACTTCTTAGCCCCAATTTCAAATCCCAATCATGCCCAT
GAAACCTGATCACCCCGTCGTCCTCCTTTTCTTCTTCACTCCTTGAGGGTACTTGTACCG
TGTCCTGCTTCGCTGATCCTGACGAACTTCTTTCTTCGTGTGTCTCTTCCCAACTTCTCT
TCTTGCTTTTTCCTTTGCCTTTCCCTTCCCTCTCTCTTCCCTTTTCTTTCTTTCGTCCAT
CCACCGTGCAGGATGAAGTTCCTTTTCCCTGGTTGGAAGCTGTCTTGGCCCGCCTGGGTC
CCCGACTGGCTTCGGCTGTTTCCGTGGGTGTCCTTTTGCTCCATTTTGGTGGGTATCGCT
GGTAAGTTGTCAATCCAGTCACAAGGAGTCACTCATGCTTTGTTCCACAGCTGACCTCTG
GTTTCTTGTTCACCTTGTAGGCTTCATAGCCAACATCATTTTCCGGGCCAAGGCCGTCGG
CCACCCGGTCGCGGAATGACCGTACCCTCTTGAACCCCAAATGCTCGTCTCCGGCATCAG
CACGATCAGCGCCGCCACTCTCACCTTTGGATTCAAAAATGGGGGTATTATTGGCCTCTG
GGTTCGCGCACTGAGAGGAATGAGTGTAAGTTTTCTTTCTTTCTTTTCCAAGCCAACAAA
GGCACAACTGCTGACACGGTAGGTACCTCTTTTTCAGTTGAGCGAAGTTCGTTATGTTCG
AGAAAGCACGACGAGCATGGCGCAGCCATAAAGGCTGTGAAGCGCGGAAAGACCCTATGG
GTCGCATGGAGTAAGTTACCAACCTATTATGCACCTCCTTGATGCCGTACTTATATCTAA
GTTTCTGTTACTTGTGCCTTAAATACTAGACTAATGCTTTGGTGCCCTACACTTAGTATC
CATAAGTTTCGGTGTGGCAGCATGCGGCAACGCTTGGTTCTGGAGTCATTCTATGTACCA
GAGAGATGTCATGATTCGCAACAACGGGACGTTGAATATGCCTATCACTCCCGTCATCAT
ATCATTTCATGTTTACATCATGTCTTTTCATGTTTACACCATGTCTTTTCATGTTTTCCG
CCAAGGTGGTTCGCAAGACCGTTTTTTTCACGCTTGAGAAGAATCCGGTTCTCTCCACCA
CCCGCAGCTCGCCGTCGCGCACCCAATATGGGAGCATATCGGGAGTATCTAGTTCATAAG
CCGATCATTTTCCCGAGGAGAATCTGTGACAACTGCTCGGTGGACACAACCGCTGGTCGG
TGACGTGTGCGGACTTGGTGGGCGAGGAATACGACTTCACCCCGACATCACCAGTTGAGG
GGCCTCAAGACCTCTTCATCATCGATATTGCCAACAGTTCAAAACTAAACGGTTATTCCC
CTTGACCTTGAATACGGTCTTCAAGTCCAAGACCGACTGTGCTGGACGAATATGTCCAGC
AACGATGCTCGCTGGCTCCAGCCATTGTCCGCTACAACCTAAACGTCGCCGGAAATGCGA
CTTTTTACGAACGAGGAAGGAGCGCAGAACTTCTGTAAGTGGCCAACTGAAATATTTTTC
TCAACTCACCTCCTGCCGCGCATCATAGCCTTGGGTTAAGAAGAGGCTAACATATTTTGC
AGCGAGTACCACCCATTGCCCAGCCAGTCGAGGTTTTCTAACGAGTTCTTCCCAAATCCT
TTTTTCTTGCCCCTCGAGCCGCGTCCGTTCCACGTTGTCCACCATGACGTACGCCTAGAG
ATTCTGACAAAGATGGTACGAGACTTGTACAGCACCAAGGATGGCACCATCCATCGCCAG
CGTCACCGGCGCTTCAGTGACGATGTCATCGACGTCGACAACTTGCGCTTTGACAGTTTC
TCGTTGACAACAACGAATTTCTCCGTTCGAGACTAT
>RGTVM0105 Genomic segment corresponding to mRNA: XM_332030 Neurospora crassa strain OR74A.
CCGGGCGGGCGAGCGACAGCGATTTGGCTACACAGGAACAAAAGAACCTATATTTAAGGC
AATGTCAGTGAGTGTGGGTGAGTGGTTGATTCTGTGGTAAAGTGCTGACCGAAAAGGAAA
AATACCAGGTACCTCCAGGTATCATCCGTTGAACGTCCTTTCCCACCAACAAAGCCACTT
GGTTCGACCTCGCTCCATGACTGTGACGGTCCTGTTTCCGTTCCTTCCTTCCTCAGAAAA
ATACTAGTTGTACCCGTTCGTAGGTAGAGGTAGTATCCTTCAGCTCCGGGCTCTTTCCAT
TTCAGTGAGTTGCAAATGCCTTTCTGGACAGGTGTAGTTCATTTCTTCCCCTCGAAATGA
GGCCCGCGAAATGAATGTTCGGGGTGCTGGGAGAAATCTTGATGCCAACAAACTGCCCGG
AACTTGGTAGTCGTTATTCGTTCATGACTTCACTCTAAAATACGCCCTTGGCTAGTCCGG
GATATTCACCATCTTGAGCCGATGTTATACGGGTGTGATTCCAAGTGATGAGCGATAGTA
AACAATATTATTTCAATGCACAGATTGCGTCTTGACCCGGTTATTGAGGTACTGTACTGC
ATGACTGCATGCGGTGTTAGGAAGCCGGCAGGGAAAGAACGATGAGGTGGGAGGAGGATG
CAAGATGGCCTTGGATAGATTTGAACCGGCAAGCGCGAGTCCCACACATCCTGCAAGCGA
CTGCTCAAGATGTGACATAGGTATTCATGCCCAACTGTGCTTGCATTAGAGGTATTTCCC
ATTAGCCTCCGAATATTCCGAAAATCACAAGAAGCGGAATGGTGCATGCAATCCAGAAAA
AGCCAGCGACAACCTGCATATCCTAGTTTACAACGAGTGTTAAATAGCAGGGACCATCCA
AATTTCCTAGCTCCTTCCCTCTTTCCTCCTCCGTCCAACTTCAACCCCAAAAGCCCCCGA
GTCTTTTACATCAACCCCCATTATTTTCGAATTTGCAACCATGAAGTCTCTTATCACCGT
GGCTGCCCTTACACTGGCTGCCCTTACCGGCACTGCCCTTAGCGGCCTCGTTGCTGCCCC
AGTTGACTTGTCCAAGTACAACCTCTCCAACTGTACCAAAGCTTACTTGCCTTATACTGC
GACGCAAATGACCGGAATCGAGGTTAACGAGGAGCGAAAGTACGCGTACTGCGTCGTCAC
CACCCGCAATTCCACCTTCTTCGACTACAAATGCTTGTGTAGGGGGGGAGACGGCTTGGG
GTCAGCAATCATCGATGCGGCTCTTCTAGACGGCGCTGTTTGGCTCGAGTGTGGGTGGGA
TTACTCCTTCAGTACGTATTACGTCGTGTCTTGGTATCTTCGTGTTTCGCAGGACACTAC
ACTTTGTGCAAAACATGAATCCAACCCTTACTATGTCCAGGTAAAGGGAACTAACGTGCC
TCATTTGAATAACTAAACAGATGTAGTCTTCCCCGAGACGAGAAACTTCTGCCGCACATT
GTTGAACGAAGACGCCGCCACTGATCATGGGCAATTGTTGGAACGCTATGTCCCGACCTA
GGCAAGACCCTCCTGCCATTTTTGACCCCGTTGTTACCGATGAAATGCCCGAACTTATCA
ACAAAGACCTCTCCACCGCCACTACTCGTCGAAATCGACAGGCTTGAAGCAAGTGGGACC
ACTCCCCCATCCGGAGATTGACCTCATTGCTGCCGAAGAATTGCCCGATAGAAGGGTGCA
AGCCGAATGGCGGGCGTATCACGATGCGGTACGGAGAAGAATACGGTGATGTCCATACTG
AAATAATGTGTATGGATGGTTGGAAATTTGACGGCTACTAGCTGCAAAAAGATTACTAAT
ACCATGGCTGCCACCCGAGAACAATGGCGGCTGGGTAAAGGGATTGATAAGGTTGGGACT
CAAAATGAACGTGTACCCATCATGTTGCGGCGCTGACCGCTTTCCTATTGTTATTCTTCT
GCATCCTTAAGTAAATACCAGGTAGTATGCACAGAAAGAATTGATGAATTTTAACCATCG
CGTGGTCGGGGCCGATTTCCTGTGCGAAGACTTGGGAACGGGACAAGACGGAAATTGCAG
ACCATCATTTTGAACTTTGTACTTCTTTCGAAGTTGTTTGGTGTTGTATTTGGGAGTTTC
TCAGCTAGATGGTTGAGACCCGAGTAAAGGCATTTGCAAGTGCACACGCGGTCGCTTCGC
ACGACGAAAGCCAGGTTAGACCTAAAAAAGAACGTAAAAGACATTTCGCCAGCAGGGTAG
AGCTTGCAGTACGCATCCTGAGGATGAAGCGACGGCATAACCTTCACTCACAGGCCAAGT
GGCTTTGTGCCTCCTTCGTGCATTCGGAGACGGCTTCTGTGGATTTTCAGCTACAAGTTG
TACTCGGGCAGAACCGGGAAGGAGCCACCAAACCTTCATCGAAAACGGCAACCCCTGAAC
GCTTGGGTACTTGGAATGGAACGAATCACACCAGCCCCTACCCTCCTTCCCGACCTTCAG
GTTTCCATAGATGCTTTCCATGTTTTTGCGTAAGCGCCTTC
>RGTVM0106 Genomic segment corresponding to mRNA: XM_332029 Neurospora crassa strain OR74A.
GATAACTACAAAAGAGGTGGTTTGGGCGTTTAAGAGACTGAATCTGGCTCTTTTAAGTTC
GGGATTGGTGAACCTAGTAGTTTTCCCCTTGAATTGCACCTCTAAGGAGTAGACATAAAG
ATACCCTCAGGAGATAGAAGTCGGTTGAGAAGGGTGTTGTGCGACCGCTGGCACTAGCCA
TACCGTTACCCGCCTCATTCACGACTGACTTATTGCTCTGTTCACGAGTGTGGTCAAGTT
CTGCATATCCCTGACCCCTTCTAGAGGTCGTAGGCACCTCGTCTTCCCCTTCCAGCCTTA
CAATCCTCTCCTTTCAGCCTTCGTACTTCCAGTTCATATTCTACCCTTTCAACTTTCTAG
TCCACATCATCCAACAATCGCCTTCTAGCCTTCCTGTTTCACCTTTCAAATCCTCCCCTT
CTACCTATTGTGCCTCCCTTCGTACATCCAAGCTATTCTCTACCCTTTCAGCTTTTCAAT
CCACATAGTCCAGCAGTCGCCTTCTAAGTAGCCTTCCCATTCCACCTTTCAAGTACTCCC
CTTCCAGCCATCGCCCTTCCAATTCCTCCTCTCCAGCCTTCCATGCAGTCATTCCGGAGC
TTCATTCTCCTTCTCCAACTCAACTATTCCTCCTTCTGTGAAATAGCCCAGTGGTACCTC
ATTACTTCCTTGCAATCATTCGAACTTGCTGCGTCGCAGAACTTTCGACTGCCCTTGGGC
TTCCCCATTCACTCGGACTCCTTCATGTGTACATGTATTAAAGGCAGCACATTTCCATCT
TGCTCCCAGATGTCCTCTTTTTTCCTTTTTCTTCTTTGCCCTTCGTGAGCACTTGTACAC
CGTCCGCTGCCAGGTCTCGATCCAGTCTTCAACGCTGTGCTGTTTGTTTCTTGTCTCTTT
TCTTTCTTTCGTGCCGATCTCCCTTCTCTTTTTCTCTCTTCCCCTTCTCTTTTCTTCTCG
ACTCTTCTCTCTGCCCCTCCCAACCACCACCACCACCACCATGCCGTTCTCCTGGGCTTT
TCGGGTCCCCGACAGGGTTCGAATGCTCCCTTGGTTGTCGTTGTTCGTCCCAGTGCTGCT
GGGCATTGCTGGTGAGTTTGTGATTCAGTCTTATTCGTACCTCACTTCAAAACTTAGGTA
ACTCTGACTTATGTTCAGGCCTCATCGGCAATGTGACCATCCGCTCCCTGGCCATAGGCC
ACCCAGTCTCGAACTGGTCTTCCTGGGCTGACCCCCAAATGCTGGTGTCCGGAATTGGCA
CGGTGTGCGTGGCCGTTCTTACGTTCGGGTTCACAGAGGGAGCCAAGACATCGTTTTGGG
TGCGCGCGCGCAAAGGCATGCCTGTAAGTTCCCTTTTCTTCCAGTTCAACACTTACGTAA
CTGCCCATGCTCATACGGTACCTATCTAGCTTAGCGACGTACATTATGCCTGGGAGAGCA
CGACGAGCGTGGCAGAAGCCGGTAAGGCTATCTGGCGTGGAAAGTCCCTTTCAGTAGCCT
GGTGTAAGTTATTTGTGCCCATTACATGTGCTTTACTCCATTTAGTTGAGCTCTTCCCGG
CTTTTGGTATATTGGTTTGCTGATACTTCAATGCCCCAGTGACTATTCTTTTCGTTGCCG
CAATCCCCGTCAACGCGTGGCTCTGGGCCCACTCTCTCTACCAGGGCGATGTTGCTCTGA
GCTATAACGGAACGGCAAATATCCATATCACCCCCAAGATCTTGCCTCCGTTTCCTTTGA
CGTTAACTATCAATCGCCCCATCATGACGGCATACCGGGAGCACTTGGCAAGTACAGCCG
TTCAGTTCCCCTCTACCGTTTGTGACAAATGCTCGGTGGACACTCTTGTAAGTCTTTTTT
GACGATTCAAGATGGAAGCTTCTCGTGGGAAAGGGTTAAACAACTAACATTGCTGTAGGG
GTTCGGATGGCTAGAAATGTGCTCGATCTCAGCTGGTGGACCATATAATCTCGACTCCGT
TTCCCCAGGCGACGGCCCGCAATCAGTCCAGCTCTTTTCAACCAGTATCAGGAACCAGAC
GGGACCAAGCGGTCATTTCTTGACCATAAACTCTACATACAAACCGGTGACGGGCTGTAC
CGGGAACTATGTTACCCACTTCTGCGTGCTGGAGCCGTCGATCGTCCAATATCGGTTCAA
CATAACGGGGAACTCGATTACATTTACAACGGTAATCACTAATACAGCGTATGTGTCCAA
CGTTCTATCAAACTCAACCCCTGCCGCACATTGGCCTTGAGAGACGAATGAGGCTAATAA
GTTCCGCAGCATGGACGACTTGATGTTCTCCCACTACCAGGATTTCCTGGGCAGTTCTTT
CTTGCCTCTGCCGCGCCAACCCAATCTATATGAAGGCTGTATGGGGCTATTTACCAAGTT
GGGCCAAAGTCTGTACGGCACCAGATTTGGCGCCATGCGTGATATGTATTGGTGGCACTA
TGAGGATGACGCTTTTGGTATGGGCTATCAAAGCCATATCGCAGCCGCTTACGCCCGGAA
GCCCGATATCCAGTCTAGCAGTACCTGGGAACACCCATGCGATGTCGATTTTTTGTCGCC
AATGGACGACATCCTCGATATGTACCGGCAATTGGCCATCAGAGTTTCGGTAATCGCGGC
CGTACACCAAAACGACACCCAATACGTACCATTTGTTGGGGAAAGAACAGAGCGCCAGTG
GTTGGCGAACAAAAAGCGCGCACAGCTCTGTTTTCATTCGGCCATGATCACACATATCGT
TGGCATTCTGCTTGTTGTTTACCTGCATTGGGATTTCTGGAAGCTTGATAGGGAGTATTC
AATGAGCCCACTGGAGCTCATGAATGCCGTGGCGCATTGTTCAGATGAAAGTACCCGAAG
TCTTCTGCATATCTTACGAGAAGCTGAGGACAATGCTTCGGCATCAAGACTGAAGGAGTT
TGTGAGATTACCAACGAAATCAAGCGGTTGGATACGATTGATTGAGTGCTATAGAGGAGA
AAGAGGGAGACTGGCAAAGTCTGGAAGGCTAGATATGGTGCGGTCTGGGCAGGGTATAGA
GTAGGGACTGGGTTGTGCCCAGTCTAATAAATAGTTCAGCCCAGTAAATGCCTAGGACCC
ACCAATACACCCCTATAGACTGGAAGATTGCTAAAGAGTGTTTAAACTTCTATATACTAT
TTAGGTACATTGTAATATCTTTCATAGTATTAATCAAACCCAGGGAACCTTCTTTTAAAC
TATACCGATCAACTTAACGAATCTAATGTACTTATCCGGTTTCAACGGCTTTATTAGACC
ATCGGCTAGCATTTTATTACCTAGTAAGTATTCGATTGTAAATACCTTCCTATCTACCTC
TTAAATCAACTATTTATACTATATATCGATATATTTATTTCTAGTAGGTAAATTAGGGTT
GAGAATCCGGTCTTTAATATTACTATTATTTATATAAAGAATCTTATTAATCTTATAAAG
ACCTAAATTTATATTTAGATTATTAAGTATACTACCTACCTAATTGAGAGCCTTAGCCGT
AGGCATTAGATTAGTAAACTCTACCTCTATTATATTAGTTGTAACAAAATCTTAGTGTTT
AGACTTCTATAGGATAGAACTGTAGGTAAAGAATACAATATAACCAACTATACTCTTCCT
TAAAAGGATATCGTCGGTAAAGGAGGCGTTTGTATATACGTAGAAGGATAGGGCTATTAA
CAGCGAGAATATACTTCCTAGTTTAATACTTAAATTAGGGTACTCGGATAAATATTACTA
TAAATACTTTATAATAATAAAATAATAGTTAATAAGCTTCTTAATACCCTCTAAGAGCTT
ATTAATAATAAAGGCAATATTTAGTTGGGTATTTATTAAAATTTAATTTAGGGAGCTAAT
CTTTTTAAGGTAAAACTTAGCCTCTTCTAATAATATATTATTACCCCTATAAATTTTATA
GTCCGGTAACTATAGTATTTTAATACCGTAGAGTTTACTATTATTATTAAATTTAGTAAT
AATCGATTTAGTATATTATTATTAGGATATAAAGACTATACGAATCTAGCGATCCCTTAC
AATATTATAGCTTAGAAAGGTATAGACTTATTCCAACTCTTTAAATTTGAAGTAATTAGC
CAGCTGGTTTTTAATTTAATTAATAATAGCTACAATCGGTATAGTAATAAGGAGGTTATT
AACATATAGAATTAATAGTACGCTTAGCTCTTTATTAATAAATAAATAGGAGTTTATAGA
AATTAGTATAAATCTAGCTTCTTTAAGTACTAGGATAAAGGTATTAAATTAGTAAAGTAG
GGAATGTTTAAGACTATAAAGTGCCTTAGTAAATTAATATACTACATTTTCTTTACTATA
ACCGGGTATAGCCTTCTTAAATACTATTGGCTACTTAATATAGTACTAGGTATTATTAAG
AATAGAGGTATTTAAGAAAGTAATATTAAAATTAAATTAATAATATTCGTAATTATTTAT
AGCTATTATTATTAAGAATAGTTTAATATTAACTAAGTAGGCTACTATTATATAAATATT
TTGTACCACCTAATTACTTTATTTGAAATTACTATAAATTACTTATTTAGCTCTAGTTTT
TTAATTTTTAATATTAATATCGTACTTCTTATTATATACCTATTTACTAAGTAAGACTTC
TATATCTAGAAATTTAGGGACCAAGGTATAAATTCCCCTATCTTCGAGTACTTTAACTTA
CTTTTTTATAGCCGGTAACCAATATAATTCAAAATTGCCTTATTTACGTACAACTCAATA
ATTCTTTAGTATAAAACGTTAAACTTTACTAATA
>RGTVM0107 Genomic segment corresponding to mRNA: XM_332028 Neurospora crassa strain OR74A.
TCACGGTGACCCATTGTCAAAGGTGGAATACAGGACCGGCACACATCGTTCACCTTGCCG
TGAGTATGATGATGAGCCCTCCCGAGTCCCATCAGGTGGCCTTGTCTCATGAACACACAG
CATGGCCCGGCTGCAAGCGCGCCAGACATCAAGACGACAGGCTCACATTGATCCATCAAC
CCAGCCAGTTTTTGATGGGCTGCCTCTCCACCAAGGAAATCCGGGGTGTTCAAGGATCAA
TCCATGACAAAGAACGACTGGCTGCCAGAGTCCGGGCGCTTAGACAACCACCGCGGCTAC
GGGACGACTACCCCTTGATCAGCCTCCTCCCACTCCACTCACTGTTCACGCACACAGATT
CAAACAAAGGCAATGTGCTTTCAAGAAACAATGGGCCTTCTTCCTATTCTGGGACCCGGT
GCGCCTATTGTCATTTGCACATCACCTGCTATCCCATCTTTTGGTCCTTCATCCCAACTC
CGGTCCCAGGTCTCAACTTATTCACTGATCCACCAGCCTCCGGGAGTCCGGGCCAGTCAA
GTCACTAGCCTGCCTGGGTCCGTCTTATTCTCCCGTCCGTCGTCTTATTGACGCACTTTC
TTTCTATTGTTCACTCACCTCCTCACCTGTTCGTTTCCCATTCTTCACCTATTCATATCT
CCAGTATGCAGTCATAGTGGGCAAGCCTTTCTGATTTGGATACCCTCTTGTTTCCTTTGA
CTCACTTCTCTTGTTCCTTTCTCTTGCTCATTTGCATGTCCTTTTTTCCTTTTTCCCGGT
CTTCGGCTCAGTAATTCTTTCTCGAGAGTGTTCATCCAGCTGGTCTAGACGAGTGAACAG
CAGTTTTCTGTCTTTTTTTTTCTCCTAGCAGACATACACCACGCGCTCTCACGGCATTCG
CTTGACTTTTCACTTTTCGACTTTTGCACGATTAGTAGACAACTACACGATATACTACAC
CATCTTGCTGGTTCAAGAATAAGAACGATATATCAAAATTATGGTTTACAACGAAAAGAA
TGGAGGTGGCATCCCTCCAGTCCCACTCTCTCTTAATACGGCAACCCCATGGCAGAATGT
CAACCTCCACAATGACCAACAGACCGAGCCCCAGCTAAAATCGCACCCCGATACCGATCC
CCGAATCACTCCCTATCTCGGCTTGCGAGCGAGGCTATCACAGCTATGGTTCAACCGGTG
GACGATTCTGTTGATTTTGGTCCTGATCCGCGTCATCATCCTCACAGCAAACCTCAAGGA
AAACCTCGGCGATGCCAAGGCCAAGGCCCTCTCAGCATGTACAAAGGTCGAAGACGTCGG
TAGCGCCATGGCGTCCATGCCTTATTACATGTCCAAGGGCGTCAACGTCATGGCCGCCGG
CAGCATGCAAAAGGCGGTGGAAGCAATGGCATCAGTCCTCAAGATGATCCTCACGGGCGT
CCAGGCCATCATCATGTTTGTCATCAACATGTACATTGGCACCTTTGCCTGTCTGGTGGC
AGCCTTCATCCACGGCGGTCTGCACGTGGCGACTGCGGTAGTCGAGGGCGCAACCAAGGT
GATGAACGACGCCATTTCGTCCATCACCAAGGGTATCACGGACGACATGAAGAGCTTCCA
GAGTGCCATCGACAAGGCAAGGGATTTCATCAACAGCGGCATCGGTCTCATCAGCAAGGA
CATCCAACTTCCAACTATCAACATTGACAGCCACATCAGGGACCTCCAGGGGATCAAGAT
CAATGCTAACGGCGTCGTCAATGGCCTGGATGTCCTCGACCAAAAGATCCCGACGTTTGA
CGAAGCCAAAAACCTGACCGAGTCAGCCCTCGCCATCCCCTTCAACCTCGTCAAGGGCAA
GATCGATACCGCCTTTTCCGAGTTCACGATTGAGCCCACCATCTTCCCCACTGCGGAGAA
GCAAGCCTTGTCCTTCTGCTCCAACAACTCCTTCCTCAACGACTTTTTCGAGTCCCTGAT
CACCCTCGTTTACAAGGCCAAGATTGCCTTTCTGGTCGTCATCATCATTCTCGCCCTGCT
CGCCATTTTCGTCATGGGCTACATTGAATATCGCGGCTTCAAGCGCGAAAGAGAGCGGGC
TGCCAGAATGGACGCCAACGCCTTCAACTCCCAGGACGCCATCTACATCGCCTCGCGCCG
CTGGACTGCCGACGGCGGCATGAGACTCGCCAAATGGTGGACCAAGGATACAGACAGCAA
GAACTATCTCTTGATCCGATGGGCCTTTGCGTATGCCACCTCCCTGCCTGCCCTCTTCGT
GCTTTCCCTCGCCGTTGCCGGTATGTTGTCCTGCCTCTTCCAGTGGGTGCTCCTCCGGCA
GATCGAGAAGAAAGCGCCCGAGCTTGCAGCGCAAGTGGGCGATTTCGCCGGTGACGTGGT
CGGGACTCTGAAGCAAGTGAGCAACAACTGGGCCAACAGTTCCAATGCGGTCGTCGCCAA
TATGGAATCGGACATCAACAGCGATCTCTTTGGCTGGGTGCGCGAGGCCACAGAATCCGT
CAACAACACCCTCACCGTCCTCGACGACCAGATTGACCACGCTCTGGTGGCCGTCTTCAA
CGGCACCGTCCTGCTCGACACAGCCCGCGACGTTGTCGGTTGCCTCATCGGCCGCAAGAT
CGACGCCGTCCAGGACGGCCTAACGTGGGTGCACGACCATGCCAAGGTCACCCTCCCGCG
GTTCGACGACGACATCTTTTCCGCCGGCGCGGCGCAGAGCATGGGTAGTGACGGCGACCT
CTCGAGCTTCTTGGCCAAGCCCGGCGCAGTGACAACCGACGAGATCAACGAGGCCGTAGG
GAAAGTAATCAGGTCGCTGCGCAACGGTGTCATCCAAGAAGCTCTGATCACGCTCGGTCT
GTTTTTAACATACGTCATCGTCGTCCTCATCGGCGTCATGGGCGCATTGATAGGATGGGC
CACACCAGGCAAAACTCGCGGGGAGGGCGGACAGCAATTCGGTGGTCGCCCCCCTTCCTT
CCATAACCATAATGGCTTCGACCCTGCGCTAGCGCCTAGTAATGCCATGGTCGGTAATCC
TGCTAGTCCTCATTATCAGAATGAGAAGTTTGGAGGTGGAGGAGGCATGCACGACGTGGC
GTCCCCTGCTTATGAGGAGGTGGTGTATGCCGGCCGCGTGCCTGTCGGAAATACGAGGGA
GCTGATTACGAGGTATCCGAGCCATCAGAGGACGAGCAGTTATCCGACTGTGGAGAGCCC
AGACCCGATGCCGCATGGGGATGAGAAGGTGCCGGGGTATTTTACGCCTATTTAGCCCGG
GGTAAGAGGAGGAATTGAAGTGAACTGAACTGAACTAGCTGTGTCGGGCTGGTTGTGGAG
TTTGTACGTGGGAAAGAAGCTTTCCTTTGTTTCGCACGTGGTTGAGCAAATCGCAATGCA
TTTTCGGCTTGGCTTGGAGTTTTGAGGACAAGGGTCTTGGGTATGTTTAACAAGGGATGG
GAAGATTTGCATGCTGCGGGGGTTTTTCTTTTCAAGTCAATCATTTACTGCGGACCATTT
CGTACCAAAAAAAAGTCTGGAATTCTGGATATTTGCTGAAAGGAAGGACGAAGGGAAGGA
GGTAGAGCAAACAAAGTCCCATCTGGTTAATGGCAAGCAAGCAAGCAAAGTTGGATAGGA
CCTTACTTATGGATTTCATGGACTTGATGTTGAATAGGCATGGGTTTGTCGACGGGATGA
GATGATTGTTATTACTGTAGAATAATGACGGCCGCTAGGCCATGAATCCGAACTTGAACC
TGAACCTGAATTGCCTCATGTACTTGTGATCGAAGTAGGGAATCCATGTGAAGCTGATGC
GCAACGCCGTCCAGTTATCCAAGGTTCGTTCACGTCCATCATTGACGATCGTTTCCCCCG
GATTTATCAAAGTCAAAGATATCTAGATAGCCCGAGCAGCACCTAACACCCGGCTACACC
CGCTTCCCGTATCGGTGCCTACCGGTGCCGAGAGGCCGATCACCGACGGACGAAGTGAAG
AAACTTGGACCTGAACAGCGACGGAGATCATCGACGACGGAAGGACCCGAACAGCCCACG
TGCCGGGACAAGGAAGGACCCGGGACTATGAGCATCCACATACATCGATGCTTCAGTTAT
TTTGCCGCAAAGGTTTGTAGGTAAGGTACCTATTATCTTTCTTTGCACCCTACCTACCAT
TTTCCCTTCGTACCATTTTCCCTTTGTACCTTTCCCTTCGTACCATTTTCTCTTCGTACC
TGCTGCGCCCGTACCTGCAAACATGCAAACATGCA
>RGTVM0108 Genomic segment corresponding to mRNA: XM_332027 Neurospora crassa strain OR74A.
CTGTCCGGCTCCGGCCCTGCGCTGCCCTGCGCTGCCCTGCCACTAACTGCCCCTGGCATG
CATTGGTTTTTGCTGACGCGGCGCGTGGTTAGGGCAGGTGGTAGCGTGGGCAGCCCGCGT
GGAAAGGGCGGGGTTAGCGGGGTACTCCCTGCACTCATCTTTTCTTTTCCTGTTCCTGTT
CCTGTTCCTGTTCCTGTTCCTGTTCCTGTTCCTGTTCCTGTTCCTGGCGCCGATGAGAAG
TTCGAGACTGGTCGGTCTCTGCCGAGTGATGAAAAAGTTCAGTTGTTCGCTAGATAACTT
CCGGACGAAACGTTACTTTTTTTTTTTTTCCTTTCCCGATTTTACCCTTCTTCGTATCAT
ACCACTATCTACCGATTGGATCATTAACAGAGGCATGATGGCCAGAAACGAATCGATGGG
TCGATAGAAGGGCGGGGTTCATTCCAGAAATGGATGGATGGGTGAGCAAGAAGGTCACAT
TCCTCATCACTCTCCTCCCAATTGCCGTGACTGGACTGGCCGCACTCGATACCTATGGTA
GTGACTGAATGGCTTGTCTTGTGAAACCATTCCATTCGCACCTTTCTGCTGCTTGCTGCT
GAATGTGAGCCTGGTCTCGTCTGTGAAAGGTTTGTGACGGGACACGGGCAGTGACAGGCA
CACACACATACACACACACACGGGAGGCTTGGTCTCGATGCCGCTTCCGTCTTCCCTTCT
TTCTCCCCCCCGTTTCTCCCTTTGCACGCTTTTCTTTTTCCCTTTCCGCAAGTATCGCTG
TTGAAGCCAGGATACGACTACGGCTCGACCACGAGACGTTATGGGATTCGGATTCGAATT
CGACCCTTAGCACGACGCTTCCGAGTTGTCATTCAATCATTTGGGTTAGCGGGAAACCAC
CATCAGAAACATCACTATCCAGGAACTGCCTAGTCGCCGACGGCGCCATCACCATTGCGT
CATTCTTATTTTTACACATCATTTCTTCAAGCTAACGACGATGGCTTCGCACGACTCTGA
AAGGGATAACCCCATCCCACTCCCTTCACCACTCCAATCCCATCCGCCAGACTTCCCGAC
CGACTCCCACGCCGACACCGACCCAGCTCCTGTTTCTCCCATATCCTCCATATTCCAAAT
GTCTACAGTCCCGACGTGGCCGGGGTTCGGAGCAGGCCTTAGGATGGTCAGCCCCAGTCC
CCCGCCCACGGCCGTCGGCCCACGACCACTCCTACCGCTTCCATTTCTCGATACATCTCC
AGAGGTAGCTAGACAGGAGCCCGCATATGTCACGAGGACCCGCCTCCGCGTCGAGCGCCG
CATCCGCTACCTCCCCGAATGGGAAACGCCCCGAAACCCGCCCAAGCGCAGCATGCTGCA
GCAGACGCGCAACCTGCTGTCGTCCATGCCCTTCTTCGAATCGAGAAAGCAACCGAGCTT
TGTCAAGAAGCAGCATAAGCCGCGCTCAATGTCAATTCCTTCACTCTTCAGTTTGATGGA
CCCGCCGGTTGCGGAAGAGAAGGATGAAGCGATGCCTCCCAACGACCAGCATGGGGCGAA
TAATGCAGGCTGGAGAAAGAGTTTGGGATTTGGCTATGGGAAGAATAGCTCTGCGGGCTT
GGATCTGGAACGACATGGTGAGGGCGGGATAGTGCCGACGCATACGGTTACGACGCTGGG
CAGCATTCCGAATCCGCCGCCACCGCCGAGACTCACAGAGAAGGAGAGGATGAGGAGTTG
GGTCAATCGGAGGTTGTTGCCGCCTGAGAAGCAGTACCCTTTTGGTCTAAACAGGCGGCG
GTTCTGTCTTTTCGTTCTTCTGCCACTTCTGTTGCTCCTGCTGCTCGGATTGACACTTGG
CCTTGGATTGGGACTCGGACTCAAGCACAATGACGACGACAGCGACCTCCCAATCCTCCC
TCCCCTTGGTGAAGACCCCCCGATGGCGATTCATCAAGCCACCTTCAATCATTATTTCCC
CTCCAACGGCACCGGCGCTTGCGGCTACAACATCACCAATGACGAGGTCGTCGTCGCCAT
CTCGTACAAAATCTGGGACGAAGCTGCCAAACAGGCGACTGACCTCCTTCCGCAAGAACT
ACAGGACAGTTCTCTAAACTCAGATCCAAACACGAACCCGCTTTGTGGAAAGGTGATCTG
GCTAGGACGAAACGACGACTTTGAGAATAGGGATCACTGGATTCAGGCGAGGGTAGCCGA
CAGATGCGCGCCAGAGAGATGTCCGGATGGGGAGGATCTAGACTTGACTGAAGGAGCATT
CCAGGCTGTGTACAAGTTGGGTCTGGGAAGCGCAAATTCGGACCAAGACCCGAATTCGGA
TGCAGGAGAAGAGCAGGATGGAGGAAAGGAAGGGTGGTGGGTTTGGGATGCTGAAGCAGA
TGTACGCAAGTGAGATTTGGGTTTACGAGACATGATAATGGGATATGAATTATGTGATAT
AGTTATGGGATATGGCGCATGGCATTGGCTTGGGGGTGGTTATCGAATATGAATTTCAGC
ATGGGTTACAGCACATCATGTTACGAACTGGCGCTGGGCTGGTTAGGGCATCTGGTATTG
AAACAGGCGAACATGACGGGGTATGACGATTACAAACGATAATGGGTTTCTTTTGTCTTG
ATATACTTGTACAGATAGACATGGCGGCGTCCTTCAAAGGGGAAAGCGGCGGCATTTGTG
TGGAGATCTTGCAAAAGGTTAGGGCATGTATGGGATGGAGCGGTCTCATTAGGTACATCG
ATGGTCTTCTGATTTTATTTGACAAAGCGCTGTGACATATTCGGCATATCTGAGGTGAGC
TGCGAAAGGAACGACCATGAGGTAAGGGACACTTGCAACGAGAATGAACATCGTTGCCTC
CAACTCTTGCTGACTTCAACACAGCCCAGTGAACAAGTTACATACAGAGGGATCTCAATC
CCGTAGGCAGCACGTAAATGAGCCAACCACCAAGTTTCCCGCATTGGATCCTCTGTTTTT
CTAAAACGCCAGGTTGCTTCTCTCCTCACATCTTGTGTGGGTTCGTAAAGCTTGCAGCAT
TTTTTTTTTTCGTTTCCGTTTCTTGAAAAGAGGCAACGGACCCATCGTTTTCCAAACTTT
CCCTAGGTACCTACCTAATTTTCGAAACGAAGGAACGCTGTGCCACTCACTACCTCCTAC
ACCCGATCACAATCCTATGTAGGTAGGTAGGTCTCTCAAGGTCCCGTGACAAAACTGACC
CGTACCTACCTAGTTACCCGCACTCCCATTGAACTTTTTCAAATCCTAACTTAACTAGGT
AGGTAGTCTAGAATAGTCCCCCGAGGTACGATTATTCTTGCGTGTATTTATATAGGTAGT
GGTTTTGCGTTTCAATGCGGGCGGTCGGTGGTGTAGTGTAGTTTTGTTGACCT
>RGTVM0109 Genomic segment corresponding to mRNA: XM_332026 Neurospora crassa strain OR74A.
GCCAGGCAACCTCAAATTCGACACGCCCAGGTAGACCGCGGCCGATTGATATCGCTACTA
CTCTAGCGTCCCGGAAGACGGCGTCATGTCAGTCCCGTCGGTCCTCGTGCGAACTTGCAG
CTTGCGAGCATACCAAGTATGCAGTACTAGTCTAGTACATACACTACACTACACACGCGG
GCAGGCAAGGAGTATCATTGCGCCAATCTTCCACAAAACGTTTAGAGACAGGAACCCCCC
CTGTCCCAGGATACCGTTGATCCTCGGGCCAAATCGTCACCACTTAGCGCAGAGAGCAGG
CCGTCGGTGTGGGTACTACACTACCAAGTGTAGGGTATGTAGGTATTCTCCCCCCCCCCC
AAGAAAAGTAAAGTATCTCATCCCACCCTCTTGGCGCTCTGCCCACCTGAGACTGGAACA
AGGACTGGCACCCGCATATCGACGAGGCCTAAAATAATATACACTACACTACACTACACT
ACACTAGACTACACTACACTACACTACACTACGCTGCAATGTACTATGTATGTAGGTACA
ACGGTACATGCAAGGTGGTAACATGCATCTGGCTACATACCTTGTCCTGGTCCCCAAAAA
GCCCACCTCCTCCAATCCTCGAGCCGTACAACGGCGTGCACATCAACAAGCCTCGTGGGA
CTGACTGGATAAATATCGTTGCTCGCCGTCTGTGTGCCAGTCCTTTTCCCCTCTGAAACA
CCACCCACTTTGCCAATTCTCTAATTTGTTCGACCGTCACCTCAACAAGAGAGATCTTCC
TATCCATCACGCGCCCTAGCACGCCTTAGCAGCACAGCTTCACCCGCCTCATCGGACACC
AGCTCTCTTCAACTCCATCCGACCAAGCAGACTTTACGCTCACGATCGTCTCTGCCAAGA
TTGAGGCTATCTGTGCTCCCGACGAGAACCACTCCAGATCGTCCCTTCTCGACACCTGTG
CTTGCCGTACCGGACGACTACGTCCTCTATCCAGCTCATCATGAGCCAACCAACCCTTGA
CGGCCTCGAGACCCATCAGTTAGAGGCCCTATTACACCAGAGTCAAGAGCAAGCTCGCGC
TGCCGAGATCCAGGCTCGCGCCATTGAGAATCAGCTCAAAGCTCGATCTTCAGTGCCCAC
GCCATCCTTCTCAGATTTCGACACTGTACCGGGGAATTATCGAGTCTCTTCCTCGGGTTC
ACCAGCAGCCAGCAATGTACGCTCACGAAGCAACACAATACCCCGCAGTGTGGGAGGTGT
CGGCATGGTCCCGACTTTGAGCTTCAACGGCAACCATGCACCGCAACCGCCACTGGTAAG
GAAAACCCGCTGGCTGTGATCAAACGCTCAGTCTCACTCATTGTTTGTATAGGAGCAAAG
TCGCCCTATGAAGCGCTCAAAGACCACTCATCCCACCACGCCGGCCACTGCTGCCACCAC
AGTGAGAATGGCGAGATCCCGCTCAAGCGCATCGGCCCAGCCCGCGTACAGGCCGCACAA
CCCATTTGCTGGATCCGGCCCGGTTACCCCGCCGTATCCCCGGCCTGCGCGGAACAGCCT
GCCAGCTACCCACCCCAGTTCCACGATACTGGAAACCGCCTTCAACCTCAACCAGTTGCA
GCGGCCTACGGCTACTGCCTTTCTTTACGGGAATCCCAGCTTCCATGCCCAGCTTCCTCA
ACGGCCGTTGCCGATGGGGTCACTAGCAGAGACTGGCATGGAGATGAATCCAGCTGATTT
TATCTCCATGTGGGACCAGGAGGAAATGGCCATGACATCGCCTCTACATACGCAGCCCAT
TGGTATCCCTACAGCCAGCCATATCGGCCACTTCCAATATCCTGGCGACTCTGGGAACCC
GTCAGTGTGCGGCTCCTTAACATCGGCACCTACTCTCGAAACCGTCCCGATGACAAGGTC
CAACAGCAATCTAAACGACAATATGCCCAATCACTTTGCCGAAATGGTTCGCATAGAGTC
TCAGCAACCGAGTCCACGAAACCGCCGGGAAAGCTATAGTCAACCGCAGCCCTTCACGAC
CTCGCTGTTGGGAAAACGGTCAGCGTCCGATCCTGATTTCCTGGATGCCGACACCAATGG
GCTTCCAGTCTCGTTCGATAGCCACCTTTACTCTGCGTCGGCACCCGCAAACACACTTTC
CTTGAGCAACCAATACCAGATGGGGAACTTGGTACTGCAATCAACCTCTGAATCTCCGGC
TGAAGACGACATCGAACAAGAACTGGATCAGCACCTGTCCATGGAGAGATCGGAATCCAA
GGATAGCGAAAAGTCAAACCAGTCCCAGTCGTTGAAGCATCGTGCCAAGGAGGCTCTCGT
CCGTCAAAACGTCAACGCCTCCAAGTCCCGACATCTCCAGCCCAAACCTGCCACAGACGC
TACCAAAATGGAATCTTCGGAACCGGCTGGTGTGGCTGGCAAGGACGGAAAGGCCGTCAT
CACCAAGACCAAGTACGAGCGACCCAAGCACCCCAAGGTTAAGTGCCTTCAGTGCAACGA
GAACCCAGAAGGCTTCAGGGGCGAGCACGAGTTGCGTCGACACACCGAAGCGAAACATAA
CATGTTGGTCAAGAAGTGGGTCTGCCGTGATCCAGCTCTCGACGGCATTCCCCATTCGGA
AAAGGCCGTCAAGCCTCTTGCGGATTGCAAGCAATGCTCGCAGGGAAAGCAATACGGAGC
GTACTACAACGCTGCTGCTCATTTGCGCCGAACGCACTTCAAGGTCAAGCAGTCGCGCAA
GGGTGCCAACTCCAAAGGTGCCAAGAGTGGCGCTGGCCAGGCCAGTAAAGCTGAAGAGGA
GAAGCGTGGTGGAAAAGGTGGCGGCGACTGGCCTCCTATGTCCGAGCTCAAACACTGGAT
GGTGGAGAAGCTGGTTCCCATGGACCAAGAGGGCGCCTTCAACCAAGACGGTGCTGATTC
CGACGGCGGGGTTGACCCTGAAGACACGGAGAATGGACTCTTCGACGCTCAATACGTTCA
GGCCGGGTTCGGGCTCGCGCCCAGGACAGGTGTCTTTGATGTAGCTGCCTTTGCCGGCGT
AGGTGGAAGCTTCCAGGATTTCGACGCGTTGAACGCCACAGCTTTCCCCAACGTGAACGG
AGAACTGGGCCTACCAAGTTCAGGTCTCCTCATGGACGCTGGCCTATATGTGCACCAGCC
AATCCACTCCATGCCCATCGCTTCGGGATTCGATTTTGGCACGGCTCCGGATGCGCCGCA
ACAACAACAACAACAACAACAACATGCCATGCCACCCGCCATGACGAGCACCGACAATCA
CAATTACACATCCCCTGTCTCGTCGACTACCACGATTACCCAAGTCGGCTTATCAGCGGA
ACACCAATTTCTCATGGCACCGGCCATGCAAGCCTCGCAGAACGATGTGCCGGATATGTC
CTTCGATCTGATGTTTACGGCTGGCGCACAGTGACGCCGACTTGCTAATGGTCGTCTATC
TGGATTCTTGCCTTCGACGTCCGGCTTTTTCACATGAAATCTTTCTTCCTCGTCTCTTCA
TGACAGCGTTTTCTTGAGCCGCATTACGCCTTCGATTCTTCTGCTTCCTATGCCGGCTTT
ATATTTCCCCGATTTCACTCTGTCTGGTCTTGGTCCTCTGGTAGGGCACAGGGGCGTGGT
GGATACGTTCCGCAATGGTTCCGCAGGTGTCTCGCTTCGCTCGGGATCCTCGAACCTTGA
CGCAGACCCTGATCGTCGCACACATGGATCAACTGTCGCACGACCTCGAATTCAGAATGT
CCATGGCGCTTTGAGCAGCACAGCCCCCGTCGGCCGAAACAAGGCCTTCAGCCAGAAGCT
CACCCGACATGCCGCGAGTTGACATCATGACGACCAGGGCACTCCATATTGCCCCGTCTC
GTCCTTTGGGTGTCACTAGGGTCCGGCGTTAGCACCCATCTTTGGAGAATCCTTTTGTTT
TCTTGTCACCTATTGTGGTTTTTCTACTTCAGCGTTCTTACATCACTGTTTCAGCTTTCG
GTACGACACGACACAAGCAAGCAAGCATAAGCGTCAAGAGGCATTGCGTGTACAGGTTGT
TTGGGTAGTACAGGAGATTCAGCCCGACGGCGAACGGTTAGCGGGTAGCGGCGGCGTTCC
GCAAGTGGTGTTTCGGATAAGGGACCGTTAGGTTCTGTGTGTGTTTTTCTTTGGGGGGCT
TTTTGTTTTTTTTTTTGGGTAGGCTGTCTTGCATGTTCCACGCACGGACATTTGGCTTTA
CGTGGTTTTTCTACGATACGATTACCCCCTTGTGTTCGTTTGTTACTTGTTGATGTGTTG
TCAACAAATCCTGGTTTCTGTACACAGCGATTTCCCAGGTCCTTTTTTTCGTCGTTCTTG
GTGTTTATGGATTTGAGCCGGCGGCAGATATACATTACATGGGTATCTCTTTGGATAAGG
GCAATTTGACAAAA
>RGTVM0110 Genomic segment corresponding to mRNA: XM_332024 Neurospora crassa strain OR74A.
GGCATTGGCACCGTGAACACCCCAAGGCAAAAAGCCCAAGCACAGGTGTTGGCGTGGGCA
AGAGCAAAAGGAAGGATCCGCGCTCAACCACTTCCATCCAATGGCGGGGACGCTAGCGTG
GAGCTGCGCCGCTTGACCCACCCGGACCCTGGTCCGTCAGCAGGCAGCAACGTTCGGCCT
CGCTCCATTCTCCATTTCTCATCACCCATCCTCTCCCCAGCTTCGACTCTGTGACCGTCA
GTTTCGCTTCCCGTTCACGATCCATTTTCCTCCCTAGCCATCCACCACAGCATCCTCCTT
TGAACCCTTTTACTCTACCCAGGTCTTTCCTGCCTGTTGCTCTCGTCCGGTGTTCTGCCC
CGGGTCATCCGGACTAGACTTGATCACTGCTATTGTCCCCATTCACCACAGTTTGAACGA
CATACCCGACGTGTTAGCCAAGTACAGCAAACACAGCCTGCTATTGATACCAAGCCTGAA
TACCAACCCGATACCCAACCCTTTCTAGGTTTCTTTCCAATTCCACTACTCTACGCTACC
TCACCTTTCTCCACGATCCATCTTTATCCTATACCGATCGCCGCCTCCATCGCCTGCTGT
CGTGATCCTATCGCCAGCGCCTCAACCCAACAACCAGCCTTGACGTCCGGGATTCCAAGA
TATCCCAGACTCAGGTCAAAGTCGCCGGGCTGCCAGGTATTTGTCAGCTCGTGCCATCTC
ATCAAAGTAAGATAAAACCCGCCTGCTGGCATCTATCCCGCCCCGATATCTACCTCCACA
GTCCTTGGCCAATCCTGTCCTGCCTCGTCTTGATAGGGGTAAAGCAAAGTGTGGGATGTT
ATGATGCATCCGGTGTAGCATACTGCCGCTTCCTGTGACTCACACGACGTTCCTCGGTCT
CCCATGCCCCTCCTTACTTTGCAAGCTTTCGAGAGTTCACGGACTGACCAGAGAAAACAG
TCGACAACATAACCCATCAACTCCACACAACTCAGCAAACATGTCGAACCCTCGCAGGAG
ACCGGCGGGTGGATTGACCCTCAAGACGAACATGCTCCTACAAAAGGGAGCTACCTTCCA
CTCTCCCACTACTCCAGCCTCGGGGGATTCTTCTGAGCGCGTCTTCGTCCCGCCGTCGCT
CCCTCGCCGCTCCCACACCAACTTGGACGATGTTATCGACTCCCGCTGCCGCCGCGTTGC
CTTAGCTTTGGATGCGATCGAGAGGCAATTGGCCTCTTCAAATGACACCTTTGCCTCGGC
TAGTCGCAGTGACAAGTGCATTCCCCCGCCACGTGGGCTGCTGGAAAGAAACTTGGATTC
GCCTATCATGCCCAAGGAGGTTGAGCCTGAGCGCCGGATGCTCCGTCCACGGACACGCCG
TTCATCTCGGCACCACGATTCAGACAGCGGTCTAGGAAGCTCGATTGCTTCTACTTCCGA
GAAGGATGCCTCTTCCAAGGCCAAGACGACGAGGACTTCGGCTGTCGCCAGATCCGCTAC
CGCCCGCGCAGCATCGACACCTGATCTTCCGGGCCTTGGGGACCGTGCTACCAACCGCAT
CGTTGAATACATTTTGAAGCCTCTGCTTGCAAAGCCGAATCTGAAAGAGTTTCACTCGCT
TGTGCTTGAGTGTCCCAAAAAGATCCAGGAGAAGGAGATCTTGTGCCTAAGAGATCTTGA
GAAGACTTTGATCCTCGTGGCTCCGGTAAGCGAATTTAAGGATCCCTTGGATGTTAGGAT
GAATACTTACCGTGCGCTACTTTCAAAGGAGAGGACCAAAGCTGCAGGCTCATACCTCGA
TTTCTGTCTAACGACAATCGACTGCCTCCAGGCAACTGTCCAGCACCTTGGCGACCGCGA
GCTGACTCGCCCTCGCGATCTCCCTTACACTAGCGGTTATTTTGTTGATCTCGTTGATCA
ATTCTATAACTATGCCCGGCAGATCGCGGAAAGCAACAAGACCAAGGAAGGCGCCAATGA
CATGGATATTGATCCGTACGATTCTCTCTTCTCCTGCAACTGTGCGGCTTGCGCTGACGT
TTACTTTAGCACTGATCAAATCAAGATACACGGTGGCCCTCACATCAACGGCAGGCTTTC
GGAACTGGTCCGCGTGAAGAAGAACGGACAGGCCATCTCCTTGGCTACTGGATTGCCTGT
GGACCTTTGTGATAAGGCGCCAGAAACCCCGGTAAACTTCAAGCGCTCCCAGAGCGAGGA
GGCCCTGGATGAAGAGGAGGTTATGCGCTCCATGGCTCGCCGGAAGAAGAACGCCAGCCC
TGAGGAGCTGGCGCCGAAGAGATGCCGCGAGCCTGGTTGCAACAAGGAGTTCAAGCGCCC
TTGTGACCTGACCAAGCACGAGAAGACACATTCTAGACCATGGAAGTGCCCGGTCAAGAC
ATGCAAGTACCACGAGTACGGCTGGCCCACCGAGAAGGAAATGGATCGTCATCACAACGA
CAAGCACTCCTCAGCCCCACCTATGTACGAGTGCCTCTTCAAGCCTTGCCCCTACAAGTC
CAAGCGCGAGTCCAACTGCAAGCAGCATATGGAAAAGGCCCATGGCTGGACGTACGTTAG
GACTAAAACCAATGGCAAGAAGCCCAGTACGCTTCCCAGCTTGGGGCCCGATTCCGGCCA
TCCCACTCCCCAGCTGCAGAACATTGGTACCCCTTCGAGCGACCGCAGTATGAGCATCGC
CACTCCCTCCGATGATTGGAACGCTGGGCTGTACCAGACCAACATTGAGTTCCCTGCATA
TGCTCCCGAGTTCAACTTCAACACCATCCCGCAGCAGCTTGAGCTTGACTATTCACCCAT
TGACAACGGCACTCCATCACCGGATTCTGGCATGGACCACAATTCTGCGTATCAAGATCT
CAACGAATTCACGCTCATTGATGACATCTACGGTGCGACTGTGCAACTGCCCAACCAAGT
CATTTCTCCCTTCTACCTCAAAGACATGGGACAGCATCTCGGCGCGTACACCGCGCCCGA
CCTTTGCCAGCCACATCCCGCCCATATTTCCCCCATTGGGCAAGGAAACACGATGCTTTT
CACGCCCCCTACTTCATTGGGGGAAGTTGATGAGGGCTTTGAGGATCACGATTTTGCCAT
GAGTAACTGCAATAATGTCCCTGGAGACTTCATTTTGTATCCTCCAACCACTGACGCCTA
CTCAAAACCCACGTTCACTGAATCACTTTTCGCGAACGTGGACATCCCGAGCATGGCTGC
CGGCTATTCCCAGCCATCATCTCAGGACATCTTGCACGCCTATCAAGGTGATTGGACTTC
GCATGATATGAATGCTTACTTCTAAATCAGACAAGTTGGGGAGAACGCAATTCACTGTAT
CATGAAGCTCTATGCGCCCGACTGGACTCGGAGGTTCCTGGGCCCATCCATCCACAGAGT
ACAGGTTGGAACCTTGGGTGCACTGCTGATACCAAAACTAAGATGTAAAAGAGAAGATGA
CGGTCAATTCTACACAGTGGATTACTGGAGGCGGGATGGGGTATGATTTTATCAGCGAGT
TTGAATGGGGTTTAGCGATTTAAGGACCTGTGTCCTTCTGTGTTATATTATGATGTAATG
AATGCGAGCCTACGGTTGATCAAGTGAGATTTGAGAGTGGCAGATGCAAAAACGAAATTG
CGAAGGAAGGGCAGAGGTGTGTTTGTCTGTTATGGTGTTATAGTATTTCTTTTAGGCAAA
CTCAGTCCCTCCTTCCCACTTGACACACTTTCACTGATTGAGCCAAACCGTGTTGCGTGC
TAGAAACACTACATGGGTGGTATTCGACCGTGAACTGCACTTATATCTTCATAGTCTCTT
CCATAGCCAGGCATTGATGACAAATGCGTTGCCTTTTTCTCGACCTGTGTCAACTCCATG
TGCTTTCCCTTGCTGATATTGTTCATTTCTGCTTCCTCTCCGTACTCAAGTTCCTAACCT
GAACTACCATAATACCAATGATTTACAGCCAGCATTGCCCCTGCACGCCCGATTCTCCCG
GCCAGACTCGACGGTCGTTTTGTCGCCGTTACCTTACCCGTGCTTCACACCGGTAGAACC
CTACAGCACAGTCATGTCTCCTGCTAATGCTAACTCCCCTCCTTCGCTAAAGCCCCCTTT
TTGCGAAGAAATCCGGCTTCCGGCATTAGTTGCATTAACAGGGGACGACATTACTGTATG
TACTAATAGCGGCTGCCGGAGCGGCAGAGGATCGTCCCTACCAAAAGCGTTGCTACGTTC
GATCGTTATGATCCGTGCACGAAGCTCCAGTCCTTGCAACTTGTGGTGGGGTCTCTTTCC
TAGCT
>RGTVM0111 Genomic segment corresponding to mRNA: XM_332023 Neurospora crassa strain OR74A.
CTGAAAAGAAAGGGCGGGAGCTTGGACCATCGTCCAATACCCGGGGAACAGGGGCAGCCT
GGAGAGGCGGGGATCGAGGTGTACCTTATTATCTCAGGGACTCGGACCAGGGCGCTGCAC
GCTGGTATTTTGTCGTTGTACTGGCTACTGTAAGGTGAATCTTATTAGAGGTAGTGTAAA
TAATGGGCGCAAGCCAGATAAATGTACAGTAGGTAGGTAGGCCACGGAGGTCGAACTATC
CACATGAAATTTCAATCCAATACACCCGGTCAGGGTTTCCCTGCCAAAGAGAAGACGTCT
GAGCCTCTGCACCGGCACGATACAAAGCGGGTGTCCCCTACTGCGTACACTACACCAAAA
CAGCCGTAATGGACCCCTGGGCCTCGTGTGGGCCCGCCGCTGCCAGCCTCTACCATAGGT
AGGTACCTCTACAAATTGAGATTGAATGTCGCGCTGTCACGCTCGCTCCTGGCTGCTGGA
ACTTGAAAAGCTGCCACTTTACCTCAGTTGTGTCTCCTTACGTGCGTACGTACCTCAACC
TGCCCGCTGCACCTCACGCTCCCGCAACCCTGCTCATCTACCTACCCTCGAGCCTTGCCT
TCTGCCTTGCGCCCCTGTCCGCCTGTCAAGAAGACGATTCAGCTGTCGGTTTCATTGGAT
CTCGTAGGGCCACCTTGTTCTTTGCAAATGCAACTTCCACCTCCCACCTTCTCTCGCGTA
CGCCCGTGGTTCAAGACGTCTGTTGTCGTCGGTGTGGCCGAAGCCTTCTTTTTCATTCCC
GTCACCAGTATTGTGCAAACACTCTATTACAAGGCAACGGGCAAGTTCGATCCCTCGCGT
CTAACCGCCCAAGAGTACGGGAGACTTGCTCTTCACGGTACGTCATGAGGCTCCAGTCCA
TCCATCTCCGTCACCATCAATGCTGGCCCTGTCTCCTAACAACATCAATCAATCTTTGAA
TAGGCCACGTCTGAGTCCATAACCACTTCGACCGGCCGCCATGGCCTCCACAACAGCAAC
CCCCGAGGCCACTCTACGCCAGAGGAACGTGCCAGCCTCGAGTAAGAAAGCCAAGAATGG
CGTTTCCTCAGATGTCGAAACCGACAAGGTTCCGGATGCCGTCGCTCCAGCCAAATCCGG
CTCCGAACTCGAATATAAACTTGCTCTTATCCTCATCACCGGCTTGGCGTTCCTTACCAG
ATTCTGGGGCATCAGCCATCCCGATGAGGTCGTGTTCGACGAAGTCCATTTTGGAAAGGT
ACTTTAATGATCCGGGTGCACCGTATATCCACTGGCCATGGCTGACATGGGCCGTCACAC
AGTTCGCGTCCTATTATCTCGAGAGAACATACTTTTTTGATGTACACCCTCCCTTTGGCA
AGCTTCTCTTTGCCTTCATGGGCTGGTTGGTCGGCTATGATGGCCACTTCCACTTCGAGA
ACATTGGCGATTCTTACATCCGCAACAAGGTCCCTTATGTCGCCTTTCGCTCTCTTCCCG
CCATTCTCGGTGCCCTCACCGTTTCGGTTGTCTATATGATCATGTGGGAGTCGGGTTATA
GCCTTCCAGCTTGTCTGATTGCCGCCGGTCTTGTCCTGCTCGACAACGCTCACATTGGCC
AGACTCGCCTGATTCTCCTCGATGCCACCCTGGTCTTTGCTATGGCGTGCAGCTTGCTCT
GCTATATCAAGTTCCACAAGCTGAGGCACGAGCCCTTCTCCAGGAAGTGGTGGAAATGGC
TGATCCTGACTGGCTTCGCCCTTTCTTGCGATATCTCCACTAAGTATGTTGGCCTCTTCG
CCTTCATCACGATTGGTTCTGCCGTATGCATCGACTTGTGGGATCTTTTGGACATCAAGC
GTCCCGGTGGCGCTCTGACTCTGCCCCAGTTTGGCAAGCACTTTGCGGCTAGGGCTTTTG
GGTTGATCATTATGCCCTTCATCTTTTACCTCTTCTGGTTCCAGGTTCACTTCTCGATCC
TCACTCGCTCTGGACCTGGCGATGACTTTATGACCCCCGAGTTCCAGGAGACCCTCAGTG
ACAACATCATGCTCGCCAACGCCGTCACCATTGATTACTATGACACCATCAGCATCAGGC
ACAAGGAGACCAAGGCCTACCTTCACAGCCACCCGGACAAGTACCCGCTGAGATATGACG
ATGGCCGTGTGTCTAGCCAGGGTCAACAGGTGACTGGCTACCCTTTCAACGATACCAACA
ACTACTGGCAGATCCTTCCCCCTGGCCCTGACGATCAGAAGCTCGGTCATCCCATCAAGA
ACCATGATCTCGTGAGGCTTCGCCACATTGTTACGGATACCATCCTGCTCTCTCACGATG
TTGCTTCTCCTTACTATCCTACCAACCAAGAATTCACCACCGTCTCCATTGGAGATGCCT
ACGGCGACCGCGCGGCTGATACTCTCTTTGAGATCCGTATCGAGCATGGAAAGGCCAACC
AGGAATTCAAGAGTATTTCCAGCCACTTCAAGCTGATCCACAACCCCAGCAAGGTTGCCA
TGTGGACTCACTCGAAGCCACTCCCGGAATGGGGTCACAAGCAACAGGAGATCAACGGTA
ACAAGCAACTGGCACAGAGCTCCAACGTCTGGCTTGTTGAGGACATTGTGTCTCTGCCCG
CGGATCACGCGCGCCGTGAGAAGCCTGAGAAGAAGGTCAAGACTCTTCCGTTCCTGCGCA
AGTGGTTCGAGCTGCAGCGGTCGATGTTCTGGCACAACAACCAGCTCACCAGTAGCCATC
CCTATGCCTCTCTGCCGTACCAGTGGCCTTTTCTATTGCGTGGCGTGAGCTTCTGGACGC
AGAACGATACTCGCCAGCAGATCTACTTCCTTGGTAATCCCATCGGATGGTGGCTCGCTA
GCAGTGTCTTGGCTATCTATGCCGGCATTATCCTGGCGGATCAGTTCTCGCTCCGCCGTG
GGCTCGACGCCATGGATCGTCGTAAGTACCCTAGCACTCCTCGTTGTTATGATGATTGTG
ATTTGAAACATGAGGCTAATCTGGACATACTAGGTACCCGATCCCGCTTGTACAACTCTA
CAGGTTTCTTCTTCCTCGCCTGGGCAACTCACTACTTCCCCTTCTTCGTCATGGGCCGTC
AGCTCTTCTTACATCATTATCTACCGGCTCACCTTGCTTCGGCACTTGTTACTGGCTCGG
TGGTGGAGTTCCTCTTCAGCACCGACTCAGCGGAGCCTGAGTACCAGCCCAGCAAGTCGG
GTAAGAAGGTCGCTCCTACCACCAAGCGCCGCTTGAGTGCCCGCGAGCGTCTTGCTGGCC
AGAGCATGGCTGGCGCCTGGATCGCGACTGCTGTCATCATGGTCCTTGTCGCCTTTGGCT
GGTACTTCTTCCTGCCCTTGACCTACGGATATCCTGGGTTGACCGCTCCCGAGGTTAACC
GGAGGAAGTGGCTGGGCTACGACCTTCACTTCGCCAAGTAGAGTAGACTCATTGTCACTT
GACAAAACCATGCAGATGTGTGTGCACAGGAGACTGTGAGTGTACAGTAGAGTTGTGTTT
GAGTGTGTAATAGGGTGAAAATCGGGAAAATGCCAAGGTGGCGTGTAGGCGTTTCCAGTT
CCAATCCGAGCACATCAATGTGCAGGCGAATATCGCACGCAAGCAAGGTTTAGAGCTAGA
ATTGATCTCAAAGTCATGTTACCTGCCTAGGTCTGATACAGATTTAGAGCTATTCTCACC
ATAGATCAAAATTAAATCCGATTACTGCAAGATCCTGATTTAGTATATGTCTTGCTGTTT
GCCGCAAAATCTTGAGCTTGGGCACAATGTCACTTTAACAATCACATGTTCAGAATGTAA
AAAAGTGGTTGTATTGTATCAATAATGTTATTTTATTCCAACCACCTGTTCATAGCGAAG
TCTGCCACAAGAACTATCGAGGTGTCGGGGCGCCAAAGCCCAGCAACTTCCAGAGCTTAT
CGTATGATATCACTCTATACCATCTACCACCGCCCAACTGTTGCAAAAAATAACAACTCG
ACAATCTGTCTATTTCAAGCGAGTTAGCTTGAGAATCTTCTCGAACAGAACAAATCGACG
TGATCACCAAATATTTGTGATGTGTTCGTATATTTCAGAAACCCAGTTTATAAGCACCAC
CAACCTCACCAGCCACACTACCCCCCATCCTCCAGATACCCGCCAGCATATGACGATGCA
GGCGTTTTCCCCGAAGAGAAGTGGCTTTCTGGGACAAGCTTTTTAGATAGCGGGCCAGCC
AAGGGGTCCCCACCTTGTTGAGGAAGGAATAACCCGAGGAGGTTCATACGGCTCTTCCTA
TTACAAATATGGAGGGTTGCAGCGCGAGCTGCGAAAATCATCATGATATACGGAGGGGGG
TTGGATGGATATGATGAGGACCTGGAAAGGGAGGACAGGGAGGAAAAGTAGAAACGTACC
ACTTGCAATCTTTGCTAAGGG
>RGTVM0112 Genomic segment corresponding to mRNA: XM_332022 Neurospora crassa strain OR74A.
AGCGTGAGGTGCAGCGGGCAGGTTGAGGTACGTACGCACGTAAGGAGACACAACTGAGGT
AAAGTGGCAGCTTTTCAAGTTCCAGCAGCCAGGAGCGAGCGTGACAGCGCGACATTCAAT
CTCAATTTGTAGAGGTACCTACCTATGGTAGAGGCTGGCAGCGGCGGGCCCACACGAGGC
CCAGGGGTCCATTACGGCTGTTTTGGTGTAGTGTACGCAGTAGGGGACACCCGCTTTGTA
TCGTGCCGGTGCAGAGGCTCAGACGTCTTCTCTTTGGCAGGGAAACCCTGACCGGGTGTA
TTGGATTGAAATTTCATGTGGATAGTTCGACCTCCGTGGCCTACCTACCTACTGTACATT
TATCTGGCTTGCGCCCATTATTTACACTACCTCTAATAAGATTCACCTTACAGTAGCCAG
TACAACGACAAAATACCAGCGTGCAGCGCCCTGGTCCGAGTCCCTGAGATAATAAGGTAC
ACCTCGATCCCCGCCTCTCCAGGCTGCCCCTGTTCCCCGGGTATTGGACGATGGTCCAAG
CTCCCGCCCTTTCTTTTCAGCGGAAGCAATGACCGAGAAAGTGGCCGTTGGCAACTTGGC
TTATCTCGGTGCGAAAGGTCCCCGAACCTTACGGCCCGGCCCAGGTACCAGGTACAAGGC
CTCTGCTAACCGGCGACGGAATGCGGGGTTGATGCCCCACGAACCCTTCCAGAATAGAGG
AAGAGTCCGAAGAACGGAGGGGATGAAGTCCATTGTGTAACGATATTTTATCGGTAACTT
GGGAACTGGACTCTGCATCCACAGTGTCAATGGTTATGCAGTTTGGAGACGAATAGCACA
TAGCAACTGGTGACCCACAAATGGTTTTTCTATCTCAATTGACCTGATGTTTGCCATTGC
TGCAACACGTGCTTCCAGAGTGATCTTTTCACCATCCATCTCTTCCGCCGCCATCTTCAT
AACAACCAGTCCCATTCCGACCCTCTACCGCACAGTCACCATGTCTGCCACTCCCGTCTT
CTCCAAGGACGCCGCTCCTCGTACGTGCTCTGGGATGTATCAAGACTCACCAGTTCGGTG
ATGACTAACCTGTCTTGAACTGTATCTAGCTGCCGGCCCCTACTCTCACGCCATCAAGAC
CCCCGCTGCCATCTACTGCTCTGGCCAGATCCCCTGCGACTCTGAGGGCAACCTCGTCGA
GGGTACCATCCAGGAGAAGACTGCCGCCTGCATCAAGAACCTCAAGGCTGTCCTTGAGGC
CGCTGGCTCGTCCATCGAGAAGGTCGTCAAGGTCAATGCCTTCCTCACTGACATGAGCAA
CTTCGCTGTGAGTCTTCACTTAGTCTGAGCCTTGTCTTGCTTGACCTCGCAATCTACTAA
TCGCTCTTCAGGCCATGAACGAGGAGTACTCCAAGTGGTTCACCCACAAGCCTGCTCGCA
GCTGTGTTGCTGTTTACCAGCTTCCCAAGGGTGTTGATGTTGAGATTGAGTGCATTGCCC
TCCCCTAAATGCACAGGCAGCAAGCCAGTCAAAACAGGGAAGCAGCGTTGTTTTCGTTAG
CTTCTACAAATGAGAGATGAGTGAAATCAACCTGATGACGGCATTTGGAGATTGGCACCT
GTGACGTTGATTCGGCCCACTCCCAACGTTTAACGCTCATCCGTTCCCCTCCCAATGATC
TGGCATCCGGGGGCGCCGCGATCTCTCGGTTCAGGCCGATCAGACCGGGACGCGCCAAGC
ATGAATTGCACCGGTCTCCCATCCGATTGCTTCTTCAGTCCTGGTTCATTGTTTGCAATT
GCATAGACACGTAAATACCTGCTTGCGGTGATCAATGTCAAATATGCGACAACAGGTAGT
GGGCATTCGTAGACCTGAATGCTTGTTTGATAGGCAGCAGTTTGGGGTCATGTGAAAGCA
ACAAGATCCGGACTGATTCGCTAGCAAATTGTGCAGTATAAGGTATTTACACCACAACAA
CCAACATGTAACGTCAGCATCAACTTTGCGAAGCTCGGCGGGCACTTCCCACCTTCCAGC
TCACCTGCGAAAACTCAGCATCAACTCCACATACGACACGCTAGCTTCAGTTAGAATTCT
CAACCATTGCTAAGTGCGGGTTCTTGCATTTCATTTCATGTCTTGAACCTGCTTTCAACC
TGCATCATCGAGCTTCAAAAATATCAACCCAGACAACCCTGCATATTATAATATTTCAAT
CCTGCACCCGGCGTCCCATACATTATGTCCAACCCCCCCGTGCCTGTCAGTGGCAATCGA
GGCGATGCGAAGCCCGACATCCGGCGCCAGTCCGCGTTATACAAGGTGAGTGACGAGTGA
CCCCATGCACAGCCTAAATCAGATTCACTAACACAAACCTCCAAGGTGGTCATGACTCCG
ATCATCTTCGTATCCTTCGTTATATCTCTTGCCATCGTCGATCTGAAGTACACTATGCAT
CGCTCTCACTATCACGCCGAAAGACGGCCTAGCAGGCTGCCTCCATGG
>RGTVM0113 Genomic segment corresponding to mRNA: XM_332021 Neurospora crassa strain OR74A.
AGGCTGTCCTTGAGGCCGCTGGCTCGTCCATCGAGAAGGTCGTCAAGGTCAATGCCTTCC
TCACTGACATGAGCAACTTCGCTGTGAGTCTTCACTTAGTCTGAGCCTTGTCTTGCTTGA
CCTCGCAATCTACTAATCGCTCTTCAGGCCATGAACGAGGAGTACTCCAAGTGGTTCACC
CACAAGCCTGCTCGCAGCTGTGTTGCTGTTTACCAGCTTCCCAAGGGTGTTGATGTTGAG
ATTGAGTGCATTGCCCTCCCCTAAATGCACAGGCAGCAAGCCAGTCAAAACAGGGAAGCA
GCGTTGTTTTCGTTAGCTTCTACAAATGAGAGATGAGTGAAATCAACCTGATGACGGCAT
TTGGAGATTGGCACCTGTGACGTTGATTCGGCCCACTCCCAACGTTTAACGCTCATCCGT
TCCCCTCCCAATGATCTGGCATCCGGGGGCGCCGCGATCTCTCGGTTCAGGCCGATCAGA
CCGGGACGCGCCAAGCATGAATTGCACCGGTCTCCCATCCGATTGCTTCTTCAGTCCTGG
TTCATTGTTTGCAATTGCATAGACACGTAAATACCTGCTTGCGGTGATCAATGTCAAATA
TGCGACAACAGGTAGTGGGCATTCGTAGACCTGAATGCTTGTTTGATAGGCAGCAGTTTG
GGGTCATGTGAAAGCAACAAGATCCGGACTGATTCGCTAGCAAATTGTGCAGTATAAGGT
ATTTACACCACAACAACCAACATGTAACGTCAGCATCAACTTTGCGAAGCTCGGCGGGCA
CTTCCCACCTTCCAGCTCACCTGCGAAAACTCAGCATCAACTCCACATACGACACGCTAG
CTTCAGTTAGAATTCTCAACCATTGCTAAGTGCGGGTTCTTGCATTTCATTTCATGTCTT
GAACCTGCTTTCAACCTGCATCATCGAGCTTCAAAAATATCAACCCAGACAACCCTGCAT
ATTATAATATTTCAATCCTGCACCCGGCGTCCCATACATTATGTCCAACCCCCCCGTGCC
TGTCAGTGGCAATCGAGGCGATGCGAAGCCCGACATCCGGCGCCAGTCCGCGTTATACAA
GGTGAGTGACGAGTGACCCCATGCACAGCCTAAATCAGATTCACTAACACAAACCTCCAA
GGTGGTCATGACTCCGATCATCTTCGTATCCTTCGTTATATCTCTTGCCATCGTCGATCT
GAAGTACACTATGCATCGCTCTCACTATCACGCCGAAAGACGGCCTAGCAGGCTGCCTCC
ATGGCTTCATCGCATAGTTTACAAGTATCGCCCATATCACTACACTGCCGTGGACGAGAA
CGGTAAACCAGTCGAGAATATGGACGGCTATTATCACAGCAAGCAGCGAAAACTCATGGC
CATGGAAGCTGATGACGCCTTTCAGATGCGGCGTACTGTGGTTGCAAGTCTTGTGCTCGC
GGGCATGGTTGCGATATGGGGAGCTTGGTGGACGTTGAGATGGGTGTTGGGAAAGGTCTG
CTGGGTATGACGAGTTGCGTTGGGTTAGCCACCCACACGGAGCAGAAGAACAAGCGCATA
TCATACCCTTGTGGGAGAGCCTCATTTAGATCTTGAGATTTCTGGGGCATCTCATGTGCC
AGCCTCTTGGACCTTCTCGTCGGCACTACAGATATAACAATGATATGAAAGCACATAACT
TGATTACAACGAGGGAAACCAAAAGGACATCAATTTCAACCAACAATCACTTCTGTTACG
GTGTCTGCCCGCTTCCCCCTCGGGGAGCACTACTACATCCCTCCGCCGAGCATGCTTCAC
CTCTCTCAAAATCTGTTTCCTTCCATCCTCCTCCTCCTCCTCCTCGTCCTCCTCCCCCTC
CTCCACTACCACTACAAACCCCCTAGTTCTACGCTCAACCAACCTTCTCGCCGCCTCCAG
CTCCCCCCGACGTCGTTAATCTACACCTCAAAAACCAAGCCTCCGTCACGAACTCCATCG
CCGTCGCGAACAGCTTGCCTTCAACTCCTTTCTCACTGACCGAGTCATCAACAATCAAAC
ACCTAAGCCGACACGCCCCTCCTCCTTGATCTTCTTTATGCTCGGCATGCCCTTCTTGGA
CATCGGAGGACATGATACCTGCCCAGCCCGCGCCTTTCCCAGACTGGCCCTGGCCCAGGC
CCAGGCAACAAGCACCAGCGGGCATGCGAGGTCCGCTATCTGACCCTCCACCACAGTGGG
CCTTGCGGTCTTATGGAGTAGTGTACTTCCCGTTGATGAAAACGTGCGTGGCGGTTTTCG
TAGCCCTGCAGCTGGGGCGTTGTCGTTGGTTCTACAAGCCTATCTCGGCGACTTAGCTTT
TTTTGTTTTTCATAGAGTTGAAGGAGTGGTTAGGGACGTTCAGAATGAAGTGGCTTCGTT
TCTGTGTGTCTATGTTGGGGTTTTGGGGTGGAAACACTGAAAAGAAAAACGAAGAAAAAA
GAGGAGTCTCACCGTAGGACGGGGCTGTGGGTGAAGGGAAGAAGAGAGCA
>RGTVM0114 Genomic segment corresponding to mRNA: XM_332020 Neurospora crassa strain OR74A.
GTTAGTGGATTATATTAACTCCCGGTCTCTAGAAGTCCCTATTTATAAAGCCGATGTATT
TTGCTATAGAAATAGCTAGAAGTAGTACCTCTACCTCATTATTGGCTACCCGGCTTTGCC
GGCTTTGCCACCTCTAACCAATAAACTATTGCCACCTCTAGAAGTCACGAAATTTAACCT
TTTTTCCCCCGGCAGAGGTGTAGTGAGGTGACACTGAAAAGCATCAGGTGGAGCACATGC
GTACCTACCTAAGCTTCGCGCTTTTCATTGGTAGATCTGTGCTAGAGCATGGCGCCCCCT
TGCTCGCCCCATCATGTGGCCCGCTCACGAACCACTTTTCTGACTGTAGGCTAACGGCCA
TGTCCCCTGTGAACCCTGGACGACACTCTGGGAGTCTTATTAGGCGCATTATTCCTCATC
AGGACCTCGTCACTTTCTTCTGACTTTTACACGACAACAACCACCTGGAACACGTCTATT
CAGCCTATCGCGTAGCTTCCTGCTCTCAGCCTTAACTTCCACTTGATCGGCTACTGAATC
AAACTTCCTGCACGTCATCGTCCTGGAAGCCTCCTCTTGTTAGCTATCAACACACCCCTT
TGCGCGCGCCGCTCATCGTCGCTTGTCGCAAGCGGGAACCACCTCAAAAACTCAATCCCA
AAACAAGGAACACGAGCGCGCGCTTGTCTGCCATACTCTTCCTCTTCGTCTTCGGGGTTG
GAGTTTTCCAAGACGCCTACACTACACTATACATCTCGCGACCTCCTTGAAGACTGTGAC
CTGCGCTTCAGATCATCTAATCAAGATGCTGCTACCTTCAGCCTTTGGTTGTGACTTGTC
GCAACTTCCACAAACACGACCTCAGCAACCTCTTTTCGTCTCACCTCCTGCCAGCCCTAA
ACAAGCGCCTGCTTCAGCTGATCTGAATAATCTCTTTACCACGTCTCGGTCTCTGCAGTT
TCTCATGACCTCCTCCGATCCGTTCCTCGAGCACAGCAGCATGAGCCCGGCGATCGCAAC
GCAGCCTATTACTCCCCAAACGATATCCCATGGGCAACTACTCACCCCGCCCATGTCTCA
CGCGATGCCTCCGGTGAAGCTACGTTTGCGCGCAAGGAAAACCTCCGAGTCATACGGATC
TAGGAATGCCGACCAGCCTTCCCAGCGCAAGCGCATCATCAAGCGGCCACCTCCGTTAAA
GGGGCTCAATAGGCGCCACCGCGCACTGGACGACAAACGTGGACGAGAAGAAAGCAATGA
ACAAGACTCAGATCAATACCAAGATCACGACGGGAACCAGCACAACAATCAGCTGCAACA
AGCTCAACAGCAGCCGCAGCGGCAAACGCAACAACGACAACGAGTGACGACGCCTTCTGT
ACCACCCCAGTTGCTACCACCATTTGGCAGCCGACCACAAACCCCCCCACGGTCGCGCAT
AGCTCCAGAAATCATCCCTCTTGGGCTCGACCATTCGGACTATGACGCGCTCCACGCCGA
CAATGCGAACGAGAGCCAACAACAAGCTACCGCGCCAGGAACCGACGTAATTGTAGAAGA
TGGAGAGCCGTGGAGCTCCGAGGAGGATAGTATTCTTGTTGAGCTAGTGCTGGACAAGCT
CAAGCTTACAAAATCCGATTGGCAAGATTGCGCTCGCAGCATGGGAAAAGACCGCAAGAG
CGTGGGAACGCGATGGAAAAGCTTGATGGTCAGTGGAGACGTGGGCCTCAAATCCAACAG
CAGTCGACGGAGTGGGATTCACGGAACCTGGCGTTGAGATTTCCCATGTCTTCTTTGCAA
CTTTCTACTTTGTCATATTCCTTGCCACTACTAATTTCTGCCGTGGGGCCTGATTTATTC
ACGTTGCTAATTTTACTTACTGCTATACTCGTTGACGTGGGAACCCAGGGATTTTAGGGA
AATGAGGACAGGCTGCAGTAAGACTTTTCATCATCAGGACCATCTACACATGCATTCTTG
GGCGTTGGAGGTTACTTTTCTGTTGCCGTTTACAACTTTGCTTTTGAGGGAAGAGACTGG
CCAGCTTTCATGGATGGGGCGTACAAATCTGACACCAGACAGATCAGCCACACGGACAAA
ATATTTGCTTACTCCTTATTAGAGCTACTAGGACATATCATGGCTGGGAGATGTTTCTCC
TACGTCTTTTGTTGTTCAACAACGCGCAATCCACGTTGCTTTTCCACTCAAACGACTGTC
GCTTCATCCACTGTGCCGCTCCTTGGTGTTTACGTCCATGTTTCACCAACCCGTTGTTCC
GAATCTAGTTCCAGCTCGTCGTGGCTACTCAAAGGTTGTTGGCTCTTTGCTGTGTATCTT
GGTGAGACGTCAAGACACGCTTCAACCCCCTACATATGTCCTAGTAGACTTGCTGCAAAT
ATTCGAGCGCGCTTCTAGGAACTCGCTTCTGGATCGCAGGCAAGGGATGAAGTTGGCGGT
GCAGTACCCGGCTGAGGCCAAATTCCCAACCACCCACACACAAGCCCGATGATCTCAAGC
AAGTCTTTGTTTTTTTTTTGCTATTTACATTGATCAGCGACCATCGACCAGGTTATGCTA
GTCGGGGTGGCTCCCATTAGTATGGTTCGTTGAATCTTGAGGCTGAATAAAGGGTGCCCT
TTTGCTCTACCTACCCTTGGTGACTAGATCTAGATTTTGGCCAACCGCGGGAGAGAAGCA
TGAGAAATATCATGACTTATCATACAAACACGGCAAGTTCCTTGACGATAGTGAATAGGA
ATCTTGTTGGTGATGGT
>RGTVM0115 Genomic segment corresponding to mRNA: XM_332019 Neurospora crassa strain OR74A.
AACTGGTGGCAGTTTGAAAAACTGGCGTGAGTGACAGGAAGCCGTCAGCTCTCTTCACAA
TCTCAACCTCCTGTTCCATCCCCCATCGTCTCACTCAGCGGAAATCGGAGCTCTTTATGC
TTGTGAAGACACGCCAACAGTCAAGTGACTCGCCAAGCCAACAAGACACTCCTTCTATCT
CTCGTAAAACCGCAATCTATCTTCTCAAAGGAAGAAAAAGAAACCTGAGCCATTGAAGTA
CTCATGGGCCACAGTGTAACAGTCCCCAAACCTTGAACCAGCTTCATCCCAGATACTGAT
ACCGGAATTCTATACCCAGGAACAGGAGAGTCAGTAAGAGCATACCACCTACCATCTATC
TCTGACCTTCGCCTGTTTTGCTGTCGTTTGATTCATGGAGATGAGTGGCCAAGGCTGCAG
TATAACTGCAACGAGTTACGGTCAGGGCTGGCTTTTAGGGAATATAAACTAGAATCACCG
TGGAGGACAAGAATGGTGCACCTTCAGGGAGGCATGCTATCTGTTTGATGTGGGCAAAGG
CTCTGAGAAGTGCACTAGCACACCGGATTGCATCTTTAGAATACCAGGTTCAGGTTCAAA
TCACCATCCATACACAGTTGTTCTAGGACGTGAAGAGCGAGTGCTCTGCACATCCATCCA
AAAAAAGCAAAAGACCTGTAGTCAACCAAACGAGAAACCGGGAGTGCAAACCTTTTCTCT
TCACCTTCTAGCTTATCCCAACCTGAGTCTTTCCTCCCCCACGCCCGTGGGCACACAGCA
CCCATTCACCTTCCATGATGACCATGGAGATAGATTCTTTCTGCCCATGGTATAATAACG
TTGATAGCCACCCAGTCTACAGTCATTCCTTCCCTCTTGTTCTCTGTAACGTCTATTTTG
TCGACCATAATCTACCCGCTTTCTCCATTTACTTTGGCCTTTTTCACCACTTCCACCACC
GACAGTCACTAACCTCACCCGGAGTCAGTGTCATATCCCCATGGACTCAAAGAGCGGTCA
ATACACCAGGATTAGGTGTGCTGGCACCAAAAGAAAAGCCGCCGAAATCACAGCAAAGAG
TGGTCCAAAAAGAAAACCTTCCCATCAGGGGTGGGAGAAGCGCTTTGGGAAAATCCAGAT
GTGCGACACATGCAATCGGAGGGCACCAGACTTCCTCCTCCGCTGCAAAGTTTGCCCCTT
TTATGTCTGCAAACTGTGTGTCTTTGCAAAGGTGCTGGATGGGGACGGCAGGCATTTCGT
TGACATTGCCGAAACGGACTGGAGTACAACGGAACCGGCACCGAAGCGTACGATCAAAAG
ACCACGCGCTACCGCTCGCGCCCAGCCCAGCAATGCGGACACAACCTCTTCACTCTCAGT
CTCCTCTTCACCCTCTATCCAACACCAACCGCAACTGCCCTCTTTGCGCACCCTGTTTCC
TCCCGAATGCTTCCCGGCCCCCACAAGTGCTACAATGCCACGCCGTCAAGCGGATGGAGA
TGAAGACGAGGACTACACGCCCCATTCTAAAAGGCAGAAGTCTCTACCTCACAGAGCCAG
TCAAGAAGAGCCATCGGCTACCAACCCCCAGTGTTCTGAATCACGGTTTGATTTCGAACT
TGACGCAGCTTACACTGCGGCTAGTTATCGCCCCAACCCGCGCAGATCAGCGACAGTTGC
CTACGATCGCATTAGCCAGACCAATCGCACCCCACGACAACCTCGCCGCGTTGAGCAGCA
AGAGGAACTTGCTCAGCGTCAGCAAAGTGAACCCCGTCGCAAAATACAACAGAACCAATG
TGTCGACGAACTACAACCCTCTCCCAATCACGTTACAAGTGAAGTCAGTCGCGTTTCACG
TCACCTACACTTCACTGGACCGCAGCAGCAGCAGCAGCAGCAGCATTATCGTCATGTCCC
GCAGAGCCAAACCTCCAGCAACGTTCCCGTCAAACCTTCCCCTCTGAGCAACATGTCTTT
ACTCAGGGATTTCGAACATCTGCCGACTGAGCTCACTGCCGCGTCTGGTCGACCCGTTCG
CGGCGCAATGGCGAGGGCTCTGGACCGTATGAGCAACCAGAATCAGGCCGGCAGTTCAAC
CGCTGTCCATCTCGTTGGGGAGGACTTCCGATCCGATTCACGACCAGCGAAATCCCCCAT
CTCCCGCGAGCAACAGCGCAAACAGAACCTGATCATGGTTCTTTACCGAAGCATCTTCGA
CTCCAAGCTGAAAGAATTCCCCTCCCTCATGACCTTCCATCCCATTCCCGACACCTGGCA
AGAACCCTCACCCCGCGCTAGTTCCGCCCCTCCTCCTCAGTCCTTCAACAACAACATCCC
CCAACGCGCCGATTTCGACGCCTTCCACCAGCACAGTCTCAACTCGATCTTGCGCATGAA
AACCCCCTATGGCGGCCCTGCGGTCCCAATCCCGCCCCTGGGCTACGAAAGCTATTCCTT
CCAAAACTACCCCTCCACCCACAAGACCAATGAATATCACTCGACAGCAGCAGACGTCTT
TGGCCAGGCCGTCCCCTCGCTGCGCACCACGCCCAAATACCACCCGACAAACGACATGAC
GCCCGAGGAAATCCAGCGCTACCACAACGATCGGCGGCTGTTCGTTAAGATGAAGGCTGC
CTGGGTTGATAACGACAAGATTCTGCGACTCCGGGAGCAAAAGGGGGATGAGGAGGCACT
CCAGACGCTCTGGAATGTTGCCCAGGTGTTTAGAGCGAGAAACCCAGTTAATCCGAGTGC
GGAGAGTGTTAAGTGGTTTGTGGATAAGAGGGATGAGATCTTGAGGCCGAGGGGACGGAG
TCAGCGCCAGAGCGCCAGCGCCCCTGCTGGGGAGGGAGGCGGCGCCAGCGGCAATGTTGA
AGACCTACTTGACGCGGCGGTTGTGGCAGAGAAGATGGAAATAGAGCTGGAGCCAATGGA
CGTGGAAGAGCTGGAGAATGAGCTTGGGAACCAGGAGATGCCGCAGGCTGAGAACGACAA
TGATGGTGATGATGAACATGACGTTGATGAACTAGCGCCGGCGTTCGGAATGCTGCAGCA
GCTGGAGCAGCAGCATCAACAGCAACAAGCTTTGGTGAGCCATAGCATTCATTACCAAGA
TTACGATGCCGACGTTGACACCCCGGAGACACAGAGCGAGACTGACGAGCAGGAAAGACA
TGGACGCGCTCATTCTGAGCGAACGCAAAGCAAGGGGAGGCTCGGTATCAATGATCTCCT
TAACTAGGAGCGGTTGGCCCGGCAACCACCAGATATGACAGGTGTCATACTGTTATATTT
TCCATTATCTTCACTTTGCTAAATTTTTTTCTCTTCTTTCCTTTTCTTTTTTTTTCTTTT
TCTGAGGCAACAAAAGTTTGTTGCTTGGGGCGTTTTTGCTTGAACGATACCCCCCTATTG
CTTCACCATTTTGGCTTTGTTTTTTTTTTTTTTTTTTTCTTTTTTTTCTCCTTTCTATTT
TCCCTCTTTCATCGAGGTATGTCGAGGAGAAATGACAGGCCCATCACGAGCAACCCTACA
GTTTGAAGTGTAAGAAAGAGGAGTATTATTAGGTAATGGAGCGCTGGAATGAAGGCAAGC
AGGAAGACAGGCAGGAAAGAATGAAATATGAGAAAACAAGCCTATTTGTACCTCTCTGAT
ACCTGCGTGTTGTGGTGTATTGTGGGATTATGTGCTAGGATTGTATAAGCGTACATCTAA
TCGGTGACGTAAAGATCGATATAACGAGCGTTATACGGCCTACAAGGAACAGATAGTACA
TCAAGCAAGAATTTGACTCAACCAGGCGCCATCTCTAGTAGTATTGTTACAGTTTTGTTT
GGGGTCCCTAGCACCATGTTTACAGAGCCGAGTGAGGTTTCTTCACCTCCCCTGCGGCTG
CAACACCTCATGCTCAACATCAATATACTCTCCTCCATTCTCCACCTCACCTTCCCCCTC
CTGCTCCTCAGCAAATAACCTCCCCCTCTCCGGTCCGCGCTGCACAAACTCCACTGGCTT
CACCACAATCTTCCTCATGTGCACATTCACATCCGCCAATTGGACAGTCAACACATCCCC
CGCCCTCATATTGCTGAGTAAGCTAAACCCAGCGAGATTATCCAGATCAATCTCAGCCCA
CAGATCAAAATAATCGATCCGGCCACGCACGCACGTGTTCTGCACGTTGACAACTGTGTA
CGTAAACTTCTCGGGCACCTGACCCTCCTTACCCTCGCCGAATCGCC
>RGTVM0116 Genomic segment corresponding to mRNA: XM_332018 Neurospora crassa strain OR74A.
CATCCTCATACGATGCAATCCGGGGACATTGCGACATGGAAGCCTTGTGAAACCAGGGAG
CCAAAGCCAGAGATATCAAAAACCGAGGGAAAGTGGTTCCTGGGCAATGCGGGTCCTTCG
GCGGATCTCTCGAGCTCTCCAAAACAGCGGGTGGATTCGTAGGTACCTGCATAAGAGCTG
CGTGACTCCACCTGCGGGCATGCTGGGGTGATGCCATTGGTCAGCGGGCACCTGCTCTGA
TTGCATCTTTGGAGACAGGCCGACAGCAGGACTGGAGATTCTTCAAGATGGGACTACGAC
TAGGGCACACGACGTCGTTCAACAACTTCGGGAATAGCAAGTTCGATGAATTGCTGTGCC
CGAAATTCTCTCGAGAAGTGTCATGTAATGCGAACTGTACGAGCGTTTTCAGGGCCCGGA
GCCTCTTATCTTGACCTATCCTTTTTCTTCCCTTTGGACCTTCCCCGGTATTTCTCATCT
CGCAACAACCAACTCGGATGTCTGGGCATCTCCAGTGCCGAGGCTGACCCCATGAAACCA
AGCGACGAGTGAGTCTGGAGATGGATTATCGGCTATCAAGCCAAGGACTACCAAGAAAGT
CGAGACTTCTCTGGAAGATTTGGGGTAAACGGGTACCTCTCCAACCTCCAAGAGCCGTTT
AGTTAGCATGTTCTATTTTGGTGTCCATCCATGCTATATGATGTGAAGTTTCGGTGTGTT
GTGCTTGACCTTGATGTCTCGGGAAGCGGGTTGGCGACTGGATGATCGTCATCCGACTGA
AACACAAAGGGTTAGGGTTCCATGTGTACCCATCTTTAATGGGCCAAAAGAAAAGTCATC
ATCTGAGTTCGCGTGCAACCCGCAGGGCCACACACGGCCCATTGGCGCGCTGGAACGCCA
CACCCGCGTTAAGAGATTTTGAAACCGATCGTCGACGATCAAGTCAACGATTCGAGAACC
GCAGTCTCAAAGCTGTCGACAAATCCATTGGGCTGCAAGTATGATGCGCCCATCCAGCCG
CCAGCCATATGTCTGCTGGCAATGTCTCTCCCGCAAAGATTCCGGGCAGCACATTGCTCT
CAATACTCGCAAAGCCCGAGTCGCATCGTTGTCGTCACTAGCATCGTGGCCGATATCGTC
AGCATCGATAGCACCACGGCCGACCCGACAATGGGACCGCACCCTTCGCCTCTTCCGCGA
AAGGCGGCAAGGTCTGTCCACCTCCACATCACTACTCGGCAGGAAGATACCAGAGATATC
CAATGAGGCTCTGGAGGACTTCGCCTTGCCGTTGGAACCGGACTTGCAGCATCTTCAAGA
CAGTCAACCAAAGACAACAAAAAGATCTGCACACTTATCCATTCGACAACGATTGAAGCA
GTGGGAAGCTGAGAATCCAGAACCCTTTCACTCTATCCCCTCGGATTTCGCACTTCCGGA
CCGGCCTATCAACGCATTTACATCAAAGCGATCCGAGCACATGCTCGAGATAGAGAATAT
TGACAATGACAATGCTACTGCTCAGGTCCATGATCAAGACCTGATCGACACTCAGGTCAC
CCCTCGAGTCCAAGCCGGTGATCTGGTGGAACTCAAGTCCGAGGACTGGAATATTGGCGT
TCTCGCCGTTTGCTTGGGAAGCTTCAATGGCATCGATCATTTCTACGCAGTCACCGGCAA
GTGGTTCGCCAGCAGCAACTTCAAATCCGGTTTTATCGTCAAGAACTTCATCACCAACTC
TGCCGATCTGCAGCCAGTCATCGGTGCATTGCCTTCGACCGTGGGTGATATGTCCATCTT
GGTCGAGCTCCAAAAACTCCGTGCAGGCCCGACCCGCGAGCACGGTGCCGGCTTGATCAC
GAAAATGCTCGACTTCCAAAACACCTCCCGACAGATCTACCAAAGCAACCTTGAACGGTT
GAGCAACCCGCATCGGCATCTTCCTGAGGAAGAGCAGTTGATGACGCTGGGTGAGATTGC
CGAGTTCCTTCTCCCTCCTAAGCTCAAGCAGTCATCCACCGGTTTCCCCCCAGCCGCTTT
ATACGCAGTCTACAACAACATCCGCACATTCTTCGATGATTTCTTCCACCCACTGGGCCA
GGGGACTGCCGGCCCAAGCTCCATCATCTTTCACGTTGCCGCTAGGTCCGATATCGAGAA
CGTTGCTCGAGTTGAGAGAATGGTGCGCGACCACTACAGCCCCGAACTCTTGGATCGCAA
GTCACGCAGGGAACATGACCGGCTGGAACCGGTCTTGAGGCAGGCTCGATTGGCTATCGA
CCACAGCCGGAAAATGCGCGAGTGGTCGAGCCACGGAATGCTTGGTCCCACCACCAGAGT
CCTACCAGCCTCGACTTACTCCTGGTCTCAGGATGCTTTGACTGTTATCGGGGTTATTCA
CATGTGGGCAGCCTCGGATGTGTTTCCGCGCAGCTCAAAGTACCAGTGGATCGGTGCGGC
CGTCTTGCGTGCCCTCGGGAGATACCAAGATGCCGACGTGCTTGACGCTACAGTGGGCTG
GACCTTCCTGCAAGAAATCGGCTGGCTCATGCCGTGGGAAATCCATGCCCGTCATAGCCT
GCGTCTTCCAGGCCTTCAGGTCAACCGGGCGGGCGGCTTACTCCCGAGCCCTGAGGAGCA
ACAGCCAGCTGAGCTTGACGAAGACGTACTTGCCCCCCTCCGCCAGGATTTCTACACCTC
AACTGTGTACTGCATCGACGCTCCGAATGCCAAAGAGATCGATGATGGTGTCTCGCTGGA
GAAAACAGACAAAGAGGGCGAGTACTGGATCCATGTACACATTGCCGACCCGACGTCAAG
AATTAGACCGGACAGCTCGCTAGCCAAGCGGGCAGCACTCATGACCCAAACCAGTTACCT
CCCAGGGCATGTGGACAAGATGATTTCAGATGAAGCAGTTGTCGCCGAGTTTTCCTTGGC
TCCTGGTAGGCCTTCTCTTACCTTTAGTGCAAGGCTCAACGAGGAAGGCACCCTTCTTGA
CCATAAGGTCACCCCAGGAAGGATAGGAGATGTCGTCTATATCACCCCACAGGATGTGGC
GACTGCGGTTGGGCCCGTGGATGCAGGCATTCCCAAGGTATCGACTCCCGATGTCGTTCT
GGAAGTTGGCACCCCTCCGTCTGCCGAGGACGAGGCGCCGACAAGGAAGATGACCAAACC
CGATGAGTTGTCAGAACAGAATGTCAAGGACCTCGAGATCCTCTCGAGGCTCGCCGCTGC
CATTCACAAGGTTCGCATCCAAAAGGGAAGCGTGCCAATCTTCCTCCCTTCCCCCAGCGC
TGATTTCTCGCTGGTGAATGCTCGGATCGAGCACACGCCAAGCGGCTTCCTCGCGTGCAC
AAACGACCCGTACATCTCCGTCAAATACTCCGTCAGCGGCGGCCTCCACCCCATCGTGGA
CGATCTCATGGGTACAGCCAACCAGATTGCCGCCCTGTGGTGCTACGAGCGTGGCATCCC
CATCCCCTTCCGGACCAACCTTCTCGCCGCCCAGAACGAGGAAGCCCTCCGCGCCTACAC
CCAGGACGTTATCTACCCGCAGCTGATAGCCGGCAAGCAGCCTTCGCTCGAGGAGATGCG
CACGCTTCGCAACCTGCTGGGCGGCCACGACATTGCCGCCACGCCCACCTTCATCTATAC
TATGGGCGTAGACATCTACACCAAAGCCACCTCCCCGCTCCGCCGCTACTCGGACCTACT
CGTCCACTGGCAGATCCAGGCCGCTCTGCTCGAGGAGCACAAGCGTCTTGCACAGGGTAG
CCAGTCGCTCGTCATCCGCAAATTTGACAAGTACCACCTCAAGCCACCCATGGACGACAA
GCAAGCCGCCCGTCTAGGCCTCCCCTTCACTGCCTCCCACCTTGAAAACAAGGTATTCCC
ACACTTGCGAGTGCGCGAACGCCACGCCAAGACACTGGCCAATATCGACGGCCGCAACGA
ACTGATTCTGCAAGCACTCGTGCGCGCGTGGCGATTCGGCGAGGGTAAGGAGGGTCAGGT
GCCCGAGAAGTTTACGTACACAGTTGTCAACGTGCAGAACACGTGCGTGCGTGGCCGGAT
CGATTATTTTGATCTGTGGGCTGAGATTGATCTGGATAATCTCGCTGGGTTTAGCTTACT
CAGCAATATGAGGGCGGGGGATGTGTTGACTGTCCAATTGGCGGATGTGAATGTGCACAT
GAGGAAGATTGTGGTGAAGCCAGTGGAGTTTGTGCAGCGCGGACCGGAGAGGGGGAGGTT
ATTTGCTGAGGAGCAGGAGGGGGAAGGTGAGGTGGAGAATGGAGGAGAGTATATTGATGT
TGAGCATGAGGTGTTGCAGCCGCAGGGGAGGTGAAGAAACCTCACTCGGCTCTGTAAACA
TGGTGCTAGGGACCCCAAACAAAACTGTAACAATACTACTAGAGATGGCGCCTGGTTGAG
TCAAATTCTTGCTTGATGTACTATCTGTTCCTTGTAGGCCGTATAACGCTCGTTATATCG
ATCTTTACGTCACCGATTAGATGTACGCTTATACAATCCTAGCACATAATCCCACAATAC
ACCACAACACGCAGGTATCAGAGAGGTACAAATAGGCTTGTTTTCTCATATTTCATTCTT
TCCTGCCTGTCTTCCTGCTTGCCTTCATTCCAGCGCTCCATTACCTAATAATACTCCTCT
TTCTTACACTTCAAACTGTAGGGTTGCTCGTGATGGGCCTGTCATTTCTCCTCGACATAC
CTCGATGAAAGAGGGAAAATAGAAAGGAGAAAAAAAAGAAAAAAAAAAAAAAAAAAACAA
AGCCAAAATGGTGAAGCAATAGGGGGGTATCGTTCAAGCAAAAACGCCCCAAGCAACAAA
CTTTTGTTGCCTCAGAAAAAGAAAAAAAAAGAAAAGGAAAGAAGAGAAAAAAATTTAGCA
AAGTGAAGATAATGGAAAATATAACAGTATGACACCTGTCATATCTGGTGGTTGCCGGGC
CAACCGCTCCTAGTTAAGGAGATCATTGATACCGAGCCTCCCCTTGCTTTGCGTTCGCTC
AGAATGAGCGCGTCCATGTCTTTCCTGCTCGTCAGTCTCGCTCTGTGTCTCCGGGGTGTC
AACGTCGGCATCGTAATCTTGGTAATGAATGCTATGGCTCACCAAAGCTTGTTGCTGTTG
ATGCTGCTGCTCCAGCTGCTGCAGCATTCCGAACGCCGGCGCTAGTTCATCAACGTCATG
TTCATCATCACCATCATTGTCGTTCTCAGCCTGCGGCATCTCCTGGTTCCCAAGCTCATT
CTCCAGCTCTTCCACGTCCATTGGCTCCAGCTCTATTTCCATCTTCTCTGCCACAACCGC
CGCGTCAAGTAGGT
>RGTVM0118 Genomic segment corresponding to mRNA: XM_332016 Neurospora crassa strain OR74A.
TCGTCGCTAGGTGCGGGTTGTTAAGTGTTGAAGTAATCACAAGGTGTCACGCACGGTCAC
CGCAGCCCGGGAGAGCAGGTCGAAAATTGAAAGTAAAAAGCCGGGAGAGGGGACGACGGC
CGACGACGATATGGTGACCGAGTTTGGCCAGTGAAAGCAACCATTCATCTATGTAATCGG
GCTGCTTTGCTTGTGTAGCCTCTGCCCCGTTCCCCACACTAACGGAGTCCCCATCCTTCC
TTCCATTTTCCGATGATTCGGAACTTATTCAGTAGATACGTATAGTACGTAGAGGTACTT
ACCTAGGTACTACAGTGGTGTCGTATCGAGAGAACGGGCGGTGCACATGTTAAGCCGTCG
GGATGCCGCAGGTGATTTCCTGTTATAGTACGGTACGCAGTAGTTGCTTCTGTTCCATAA
GGAAGTCTATATATCTGGGGATTAATTTTTTAACAGTTCACTGGCAAGAAGACCTCCAAG
CTCTGGGTACCAGGATGACCTGGGTCAACTGACATCATCCTGAAATGGGTCCGTTATCCC
ACCTCGCGAGCCCGCATTCTCACGCACTGCTTGCCATCGATGTATACTTCGCATCGCATG
TTCACATTGGATGATCCAACTGCAACCCAAACCCCAGCGGCTTTCCCCATTTGATGAAGA
AACGAGATGGAGAGCCGAATCTGATTTCGACCTCCCGCTTGCCGCTACGCTACCTCTTTC
CTCTTCTCACTTGGTTCAGCCACGACGACATGACTCCAAGATCCATGTGTACCCGACCCT
CTGGATTCAAAGCTCACAAGGAGTTTCTTGGCCTTCTCTCAGGCCGGAAACCAGCTGCAT
CTATCTCGGATTCATGTTCGTGGTGTCACTGGACAGTTCAGGACGGGAAGAATGCCAAAT
CCCACTCGGTTTATTTGTCAAGTGGGAGTGAGAGACATGTTTGTTTCATACTGTAAAGTT
TTCATGACACACCTCACTGGCTGGGGAAGCTGCGGTTGCTATGTCTGGTGAGGTTGGCTG
CTCGTCTCTCTCTTCAGTTTCTCTTCAGGCTACCACTTGGTTGGCGGTCAGGTTAGAATT
TCTAAAGCATCGGATCCTCAAGACATCTTTCTTTGATCTACCAAGCGGTTTCATGAAGAC
CCAAATACTCCTGCCCACAAGCGCCCTATCCGCTCGCCATCGAGAACGGCGTGGGCACAA
CTCGATTCGGGAACAGAAGAAGGCCTATGAACGGTGGGTCCCGTCCCAGGTCAGGTCTAT
CTTGGTTATCCGAGTCCAATCAAACATCAGACCTACCCTGCCATTTAGGTGCCCGTGTCT
TCCCAGACTTGGGGTTCTCGAGCTTACCAGTGAGCCGGCGCCCGCTCATCAGCATCCAAA
GCAGGGCAACCATGGTTCGAGACGTCCCGTCCAGTCCCAAAGCTTCACGGCGCCCATTGC
GCATTCGTGCAGTGGCTTTCGCTCAGCGAAGGGACAAGCAAGGCCACACAGCCCGGCTTC
CCAGAATGCCCGTCGGCTTGGGCCGCCCGTTCTTCGGTCGGCCACTAAGGTGAGAGGGCG
GGGCACTGCAAGCCTGCACCACACCACTGCACCATGAGCACTACCTAAGCACTGCACCAC
TTCCACTCTGGCTGCTCTTTGTGTACCTAGTGACCACCTGTACACCACCACCTTCCTTTC
TGAACCGCCCGCACTGGCCGCTTGCCCGACAAAGAAACGAGTCCGGCAAGTCGGGTACGC
AAGATGGGCACGCCTCTTCCATCAACCGAACAAGCAAGAGGCGTTGAAATCGATTCAAAC
GATCTTGTTTTTTTGGTCTTTCTGGGAAATCCACCTAGCTCAGTAGCAAGCTTCAGTCGG
ATTACAGAAGCGATAGTCAACAAACCCACCTTCTCCGAGTTCCATCCCATTTTCGAACCC
CGTTTCAGCCGCCGTTGCCCTTCTGCCCCCGATCCGGGCCCAACCAGCCGAGCCAGCCCA
GCCAAACAGCAGCTGAAGCTGAACTGGCACTGCAAAGTGAAGAGTAAAAGTGCGCAACTT
CCATGAGTTCGACACATCAGGCCAATCCACTGTTCCCGTGCGTCTGCCCCTCAGTCGCGA
CCACGCCCGATGCGTCCCATGTATTGACGACCCGTTCATAATAAATACCTTACTCTGAAG
GACTCCCGCCCTTACCCACCAGCTGTCGCTATGCGCGACACAAATATGCGGAACGGTAAC
CGACCACAAGTATCCCAGGGTAGTCACGGTACTGGCGCTCTTACCGACATGCCCAGCGGA
AACTCGGCCGTCGCCGGGTCCAGCTGGCCGACCATCATCCCCATGTCCACCATAGCAGGC
GAAGAGGATGGGGTAATAAACTACCAGGTGGAGAACCATCAAGTAGTGATCGGCCAACCA
CTTAATCACTTCTCTGAGAGCGGTAGCGAGTACGAAGACGTCGAGGACGAGGAGCACCAA
CACGAAGACGGACAAGGCGAACAAGAAGTGGAAGAGCACGACGACGACAATGACGGACAT
GAAAGCTTATTCTATGGTCACCACTACCTGCATACTGATCAAATGTTGAGCCACCATCCG
CAGCCCTCCTTCTACCTTGGCCTGGACGGTTATCTCTCCGACGACGTCGACATGTCCGAC
GATGCGGGTGCTCCCTTGGTAGACTACTTACAAGTGGCCAACTTGCTCACTAACGACATG
GATACCGATGCCGACCATGAGGATAGCATTAGCATGACCTCCTCCCTATCAGACGAAGAG
CAGTTCTCACAGTACCCTCCTGCTCCTCCAGCACCTTTCACGCCCTTCACCCTGGACTTG
GTCAACCAGATGTTGGCAACAACTGGGCAAGGTTGGCTGCCTACGACGACCGCGTCACAG
GTGATATCGGGCATCATCAACACGGTGCATCCCCAAGTTCCGCCTACAACGTTGCTTGAT
ACCTTTCATCACCCAGCTCACGGTCCCAATCCTCATAGCATGACTAGTCTTGGTCCAAGC
AACCACTGCCTCACCCAACTGTTGTATGACTGGGCTCGCTCAGATCATCGAGGACAAGGA
GTACATCTACCTAGGGGCCCCTATCCATGGCCCAGCAGAATTGCGGACCTCGCTGCCCAG
AAGCTCTCACGGATACGCTACACAGACCTTGCTGGGGATCAATGTGATTTTCAAGGGGTG
AACTGGGAAGAGCTAGGGGTAACTAGGCAGGAGGCACGGCAACATAGACTCCTGACCTAC
AGGAACTACGTCAACGTGTCGGGGTCTGACAGGTGGGATGTGAGTCGAACAAGCCTTCGC
AATCTGCCCCTGTTTAAACACGTATATTTACCAGTGTCACAGGAAAATTGTCCCGATGTT
AGCTTACCTTGCACCGATAGTTTCTTCAAGTTCCGGCGTATGGATTTCAAGTCCAACATC
AACTTGTCGCACTTTCAACTACGAAACATATTGGCCACCACCTCCCGTACTAAGATCTTT
TATCCCGGCAGCGGCGCTATACACCAGTTCAACCCAGTCTCGGGGAAGACTCGAGTAGTT
ATGAAGCTCGGCGATGCCCAGGGCTCACATGTATCTACTATGGCCGCCGGTCACGGCGTC
CTCATTGCGGGTAGCTTCAATGGAGAGTACACACTTCGCCATATGGACTCTGACGAGCCA
GAGTCATCAGCCTGCCACGAGGGTATCATCACCAGCAATCAAAGTGGCATTACAAATCAT
GCCCAAGTCTATCAAGACCGGAATTCCGACAGACCTCTGGCTGGCTTTGCATCGAACGAC
GCCGTCTTCCGGGTCTTGGATATCACCACCGAGAAATGGCTTTTTCACGAAGTTTACAAC
TTCCCGCTGAATTGCACCGCGGTCTCTCCTGACCGTCGCTTGCGTGTCGCTGTTGGAGAC
CACAAGAACGTCTTCATCACCACGACCGAATCGACGCTGGGAGGTGGGAAACCCCAAATC
CTTCAAGAGCTCTCCGGTCATCGTGACCACGGCTTCTCCTGCGCCTGGGCAGACGATGGA
TGGACAGTGGCCACAGGTTTTCAGGACAAAGCAATCATGATATGGGACGCCCGCCGTTGG
ACAGACAGCAACGGGTCCTCGACACCACTATGCACCATACGTGCTGAGATGGCCGGGGTC
CGGAACTTGCAATTCTCGCCGATCGGCAGCGGCAAGCGTGTCCTCGTCGCAGCCGAGGAA
GCCGACTACATCAACATCATCGATGCACAGACCTTCCGTTCCAAGCAAACAGTCGACGTC
TTTGCCGAGATCGGCGGTGTCTCGTTCACAAACAGCGGGCAGGACCTCGCGGTGCTGTGC
TACGATCCCACACGAGGAGGCCTTCTACAGTTGGAGCGGTGCGGAATGAGTCAGATGATG
ACAGGGGACTTCGACGAGCGAGGCTTGGATGATCGATATTATAGGCGGCACATGGGAGGA
AGCGGTGACTCTGACTGGTTACAATCTTCTTTCACCGAGGAGAAGCGCATCAAGGATAGC
GTAGTTTGGAGAAGTCAAAGACGCGCGGCGTTAGCTGATCTGGGACCTTTTTGAGCTTGA
TGGAAACCCCTCCCGCAATGGGCGACAAAAGGATATGCCTGGGGCAATTCGTGGAGTGCT
ACTGTATCTCTGGGAGGGCCTGACGAGAGACGAGGAAACAAAACCAACACCATGGCTAAC
ATTAGGCTGTGTGTACTCTTTGAAATGGGCCTGAAGGGTCGTTTCGCGCCAGCAAAAACA
AATCTCGTCACGCACGCCAACGGTAAAAATACGTTCATCCAACAATATGGAAGCCACCGC
CTGGAGCGCATCATTATAGGAGGTCGAGCTTCACGTCGAAGATCAGTTAGTGTGGAGCAC
TAGGGTGATGCCTGGCTCACGAAGCCTCTGTCTTCACAAGCTGGAACGGAATGTTCTCAA
AGCAGCAACTCTCGGTACATATTTTTGGCAGTGAGGATCATTACTAGGTCTTAAATGGAC
GACCTGCGTAAACAGTTCTATATATCTACCCTCAGACGCACCCCGCTGTCACAAATACGA
GGCGTTATCTTTATTAAGCGACCAACAAATGGCGAAGAGGATCGAGTTTGCGGCATCTGG
GATTCTTTCGAAGGATACGCAAAGGTGTTATCAAAAATTCCGGAAGCTTCCAAATTCAAG
CACAACGGGTCATCTTCGTTAAATCGTTCTTTCCCTGCTAAGGAATGGAAGAGGAGAAGG
ACAGGATTACTAGGTGTTTCATGAAAGGGAAGGAACTCGACTCGTATATGAATCCTTACC
ACAGAAGCGAAGCTTGTCAATGTGTTGTCCTTTGTCAAGGATTCAGTTCAGTTCGATTAC
ATTTTTATTAGCGTTAACGATACCTCTATTTCTCTTTTTCACTGGGCTGTTTTGCAGTTG
GTTCGAGTTTCGCGGACAACATTTGTATCATTCTCTCTATTGGTCCTTGACGGTTTTTAT
TCGTATCTCACCGGGCAGCGGGTGGTAAAGTGAAGTGAATTAGGTGGAACAGGTGTACAT
TTGGTGAATTCTTCCTCTAGGTCCTTATTCACAT
>RGTVM0119 Genomic segment corresponding to mRNA: XM_332015 Neurospora crassa strain OR74A.
CCTTCCCGCCGCCATCCCAAGTATTCCCTGGCACTTGTACCTGGGAGAAGACGCCCGGCA
GCTTGTCAGAGCAGGGACCATTACGATGGAACGGTCCGCTCTGCAGAACGTCGAACTTTT
CAGAATTTCGCAGGGCAACCATCGCGAGCTGGGCGCTGTGGGGTTTTAGCCACGCGCTGG
CGCGGTAGGTGTTTGAGGGAGAACACGACCTGTGAGAGTGGAATCGAGGAATCTGGATTG
GAAAAAGGGACAAGAAAATCGAGCGGGTTGGGCGAAGTTGGTTGCCATAGTGCGCAGCTG
ATTGCCAAGTGGAATTCCTTCCTGGTCGTCGGGTTTCTCTTAGAGGCTCCTTGGCTCCGT
CATGCCCTGGAACGAAACAGTCCATCAAGTTAACAGGACGGGCGTTTGTCATTGGTCCAA
CTGTTAAGAGCGCCTGCGCCCCCCTTCTACCTTCCCCTTCTGCCCTTCCCGTCTCCTGAA
CAACACCGTTCGACTCTGCTTTTAGGCCTGCCTGGGCGGCCCACTGCAGTATTCCCAACC
TCCCTCGTCGGTTCCGCATTGCAAGCAATTGGAACTGGGACGAGCCGCGTTCACAAAATT
TGTAAGTTGGGTTCTCCATAGTAATCTACCTCTTTCCAGTCTGCTGGTATTCGGTATAGC
TTGAACTGTGCAAAACGACCGACAGTCATCAGTTCCCTTGTCTTGGCCGAGGCTCATCTC
GTCATTTCCTGGGCCGACTGACTGCTCCTTGCAAGTTGCGACGCGGCCAGTGACGTTGGC
TCCAGTCTTCCACGACAAACCTTCTTCACCAAACATACCAGCGACTCTTCAGCCTTGCAT
CGATCCCGGACTCACTAACCGTCCCGCTCCATACAGCATCATGTCTCTTCCTCGGAGGCC
GGGGCCGTCGCCTCCGCACGAGGAGCCACGCCGCTACCGGCAAAGCGGTTCGCGCCGCAG
TCGACCACCACCCGCCGATGTTGAGACCGGATATGCTCCCATGGCAGGAGAAAGACCAAG
CCAGCAGCAACGCGTACCATCGATATCTTCATTTCCGGAAACCCTCCCGTCCCCCAACCC
CAATGTCGAACGAGACCCTTTGGCGCCCACCCCCGAGCCCGCACATCCATCCGGCATACC
TCAGCGGAAGAGGAGTTTGATTCGACCGGAGCGCAACAGGATTGGCAAAGACCACCCCAA
CTATCACTACAGAAAACATGCGGCCAACATGAACACCCTACCGTCCTCAACCGGACACGA
CCCGATATACGAGGATCTGGAGGGAGCAACGGACGATGTATCGGGAACTGGCTCGAGGAA
[truncated: 27,386,762 more chars]
