# Supplementary material for: Automatic generation of gene finders for eukaryotic species
Source: BMC Bioinformatics. 2006 May 21;7:263. doi: 10.1186/1471-2105-7-263 (PMC1522026; doi:10.1186/1471-2105-7-263)
Supplement: Additional File 26 — The annotation part of the training set for N. crassa. The file is in GFF format and packed using bzip2. [file 1471-2105-7-263-S26.bz2 › 1471-2105-7-263-S26]

RGTVM0002	reformat.pl	CDS	1001	1358	.	+	.	status known
RGTVM0002	reformat.pl	CDS	1416	1619	.	+	.	status known
RGTVM0002	reformat.pl	CDS	1684	3065	.	+	.	status known
RGTVM0004	reformat.pl	CDS	1001	1167	.	+	.	status known
RGTVM0004	reformat.pl	CDS	1254	1848	.	+	.	status known
RGTVM0004	reformat.pl	CDS	1920	2663	.	+	.	status known
RGTVM0005	reformat.pl	CDS	1001	1073	.	+	.	status known
RGTVM0005	reformat.pl	CDS	1136	1926	.	+	.	status known
RGTVM0007	reformat.pl	CDS	1001	1807	.	+	.	status known
RGTVM0008	reformat.pl	CDS	1001	1140	.	+	.	status known
RGTVM0008	reformat.pl	CDS	1245	4188	.	+	.	status known
RGTVM0008	reformat.pl	CDS	4256	4738	.	+	.	status known
RGTVM0009	reformat.pl	CDS	1001	1189	.	+	.	status known
RGTVM0009	reformat.pl	CDS	1279	1323	.	+	.	status known
RGTVM0010	reformat.pl	CDS	1001	2458	.	+	.	status known
RGTVM0011	reformat.pl	CDS	1001	1028	.	+	.	status known
RGTVM0011	reformat.pl	CDS	1285	1345	.	+	.	status known
RGTVM0011	reformat.pl	CDS	1535	1583	.	+	.	status known
RGTVM0011	reformat.pl	CDS	1695	1721	.	+	.	status known
RGTVM0012	reformat.pl	CDS	1001	2181	.	+	.	status known
RGTVM0012	reformat.pl	CDS	2303	2558	.	+	.	status known
RGTVM0014	reformat.pl	CDS	1001	1482	.	+	.	status known
RGTVM0014	reformat.pl	CDS	1542	5172	.	+	.	status known
RGTVM0014	reformat.pl	CDS	5311	5931	.	+	.	status known
RGTVM0015	reformat.pl	CDS	1001	1063	.	+	.	status known
RGTVM0015	reformat.pl	CDS	1184	1530	.	+	.	status known
RGTVM0015	reformat.pl	CDS	1585	1687	.	+	.	status known
RGTVM0016	reformat.pl	CDS	1001	1892	.	+	.	status known
RGTVM0016	reformat.pl	CDS	1956	4270	.	+	.	status known
RGTVM0017	reformat.pl	CDS	1001	1305	.	+	.	status known
RGTVM0017	reformat.pl	CDS	1516	1870	.	+	.	status known
RGTVM0019	reformat.pl	CDS	1001	5335	.	+	.	status known
RGTVM0021	reformat.pl	CDS	1001	1109	.	+	.	status known
RGTVM0021	reformat.pl	CDS	1201	1549	.	+	.	status known
RGTVM0021	reformat.pl	CDS	1745	2102	.	+	.	status known
RGTVM0022	reformat.pl	CDS	1001	3970	.	+	.	status known
RGTVM0023	reformat.pl	CDS	1001	3128	.	+	.	status known
RGTVM0023	reformat.pl	CDS	3215	3333	.	+	.	status known
RGTVM0024	reformat.pl	CDS	1001	3218	.	+	.	status known
RGTVM0024	reformat.pl	CDS	3287	4068	.	+	.	status known
RGTVM0025	reformat.pl	CDS	1001	1118	.	+	.	status known
RGTVM0025	reformat.pl	CDS	1187	2028	.	+	.	status known
RGTVM0026	reformat.pl	CDS	1001	1673	.	+	.	status known
RGTVM0026	reformat.pl	CDS	1742	3069	.	+	.	status known
RGTVM0027	reformat.pl	CDS	1001	1321	.	+	.	status known
RGTVM0027	reformat.pl	CDS	1458	1550	.	+	.	status known
RGTVM0028	reformat.pl	CDS	1001	3376	.	+	.	status known
RGTVM0029	reformat.pl	CDS	1001	1708	.	+	.	status known
RGTVM0029	reformat.pl	CDS	1849	2787	.	+	.	status known
RGTVM0030	reformat.pl	CDS	1001	1416	.	+	.	status known
RGTVM0030	reformat.pl	CDS	1487	1820	.	+	.	status known
RGTVM0031	reformat.pl	CDS	1001	1909	.	+	.	status known
RGTVM0032	reformat.pl	CDS	1001	1840	.	+	.	status known
RGTVM0033	reformat.pl	CDS	1001	1648	.	+	.	status known
RGTVM0034	reformat.pl	CDS	1001	2022	.	+	.	status known
RGTVM0034	reformat.pl	CDS	2073	2736	.	+	.	status known
RGTVM0035	reformat.pl	CDS	1001	1943	.	+	.	status known
RGTVM0035	reformat.pl	CDS	2046	2122	.	+	.	status known
RGTVM0036	reformat.pl	CDS	1001	1352	.	+	.	status known
RGTVM0036	reformat.pl	CDS	1773	3541	.	+	.	status known
RGTVM0037	reformat.pl	CDS	1001	1157	.	+	.	status known
RGTVM0037	reformat.pl	CDS	1226	1918	.	+	.	status known
RGTVM0037	reformat.pl	CDS	2012	2340	.	+	.	status known
RGTVM0038	reformat.pl	CDS	1001	1223	.	+	.	status known
RGTVM0038	reformat.pl	CDS	1382	1815	.	+	.	status known
RGTVM0038	reformat.pl	CDS	1923	2069	.	+	.	status known
RGTVM0039	reformat.pl	CDS	1001	1103	.	+	.	status known
RGTVM0039	reformat.pl	CDS	1276	1658	.	+	.	status known
RGTVM0039	reformat.pl	CDS	1717	1829	.	+	.	status known
RGTVM0039	reformat.pl	CDS	2284	2311	.	+	.	status known
RGTVM0040	reformat.pl	CDS	1001	2329	.	+	.	status known
RGTVM0040	reformat.pl	CDS	2407	2439	.	+	.	status known
RGTVM0040	reformat.pl	CDS	2674	2927	.	+	.	status known
RGTVM0040	reformat.pl	CDS	3036	3168	.	+	.	status known
RGTVM0040	reformat.pl	CDS	3357	4412	.	+	.	status known
RGTVM0041	reformat.pl	CDS	1001	1621	.	+	.	status known
RGTVM0041	reformat.pl	CDS	1860	2173	.	+	.	status known
RGTVM0041	reformat.pl	CDS	2288	2337	.	+	.	status known
RGTVM0041	reformat.pl	CDS	2395	2420	.	+	.	status known
RGTVM0042	reformat.pl	CDS	1001	2344	.	+	.	status known
RGTVM0042	reformat.pl	CDS	2409	3074	.	+	.	status known
RGTVM0043	reformat.pl	CDS	1001	1969	.	+	.	status known
RGTVM0044	reformat.pl	CDS	1001	1125	.	+	.	status known
RGTVM0044	reformat.pl	CDS	1296	1742	.	+	.	status known
RGTVM0044	reformat.pl	CDS	1815	2772	.	+	.	status known
RGTVM0044	reformat.pl	CDS	2834	2893	.	+	.	status known
RGTVM0045	reformat.pl	CDS	1001	1288	.	+	.	status known
RGTVM0045	reformat.pl	CDS	1367	3487	.	+	.	status known
RGTVM0046	reformat.pl	CDS	1001	1365	.	+	.	status known
RGTVM0046	reformat.pl	CDS	1418	3524	.	+	.	status known
RGTVM0047	reformat.pl	CDS	1001	1616	.	+	.	status known
RGTVM0047	reformat.pl	CDS	1933	2063	.	+	.	status known
RGTVM0048	reformat.pl	CDS	1001	1154	.	+	.	status known
RGTVM0048	reformat.pl	CDS	1516	1688	.	+	.	status known
RGTVM0049	reformat.pl	CDS	1001	1915	.	+	.	status known
RGTVM0050	reformat.pl	CDS	1001	3730	.	+	.	status known
RGTVM0051	reformat.pl	CDS	1001	1581	.	+	.	status known
RGTVM0051	reformat.pl	CDS	1844	2111	.	+	.	status known
RGTVM0052	reformat.pl	CDS	1001	1054	.	+	.	status known
RGTVM0052	reformat.pl	CDS	1230	1253	.	+	.	status known
RGTVM0052	reformat.pl	CDS	1501	1520	.	+	.	status known
RGTVM0052	reformat.pl	CDS	1637	1729	.	+	.	status known
RGTVM0052	reformat.pl	CDS	1884	1914	.	+	.	status known
RGTVM0053	reformat.pl	CDS	1001	1157	.	+	.	status known
RGTVM0053	reformat.pl	CDS	1378	1611	.	+	.	status known
RGTVM0053	reformat.pl	CDS	1754	1908	.	+	.	status known
RGTVM0054	reformat.pl	CDS	1001	1141	.	+	.	status known
RGTVM0054	reformat.pl	CDS	1229	1420	.	+	.	status known
RGTVM0055	reformat.pl	CDS	1001	1062	.	+	.	status known
RGTVM0055	reformat.pl	CDS	1277	1547	.	+	.	status known
RGTVM0056	reformat.pl	CDS	1001	1142	.	+	.	status known
RGTVM0056	reformat.pl	CDS	1266	1342	.	+	.	status known
RGTVM0057	reformat.pl	CDS	1001	1142	.	+	.	status known
RGTVM0057	reformat.pl	CDS	1497	1585	.	+	.	status known
RGTVM0058	reformat.pl	CDS	1001	1033	.	+	.	status known
RGTVM0058	reformat.pl	CDS	1134	1559	.	+	.	status known
RGTVM0059	reformat.pl	CDS	1001	1137	.	+	.	status known
RGTVM0059	reformat.pl	CDS	1212	3363	.	+	.	status known
RGTVM0060	reformat.pl	CDS	1001	1112	.	+	.	status known
RGTVM0060	reformat.pl	CDS	1526	1996	.	+	.	status known
RGTVM0060	reformat.pl	CDS	2057	2322	.	+	.	status known
RGTVM0062	reformat.pl	CDS	1001	1332	.	+	.	status known
RGTVM0062	reformat.pl	CDS	1397	1514	.	+	.	status known
RGTVM0062	reformat.pl	CDS	1761	3641	.	+	.	status known
RGTVM0063	reformat.pl	CDS	1001	1138	.	+	.	status known
RGTVM0063	reformat.pl	CDS	1216	1272	.	+	.	status known
RGTVM0063	reformat.pl	CDS	1345	2994	.	+	.	status known
RGTVM0064	reformat.pl	CDS	1001	1056	.	+	.	status known
RGTVM0064	reformat.pl	CDS	1172	1553	.	+	.	status known
RGTVM0065	reformat.pl	CDS	1001	1079	.	+	.	status known
RGTVM0065	reformat.pl	CDS	1360	1610	.	+	.	status known
RGTVM0065	reformat.pl	CDS	1666	1800	.	+	.	status known
RGTVM0066	reformat.pl	CDS	1001	1052	.	+	.	status known
RGTVM0066	reformat.pl	CDS	1110	1442	.	+	.	status known
RGTVM0066	reformat.pl	CDS	1508	2643	.	+	.	status known
RGTVM0067	reformat.pl	CDS	1001	1012	.	+	.	status known
RGTVM0067	reformat.pl	CDS	1181	1220	.	+	.	status known
RGTVM0067	reformat.pl	CDS	1941	2629	.	+	.	status known
RGTVM0068	reformat.pl	CDS	1001	2161	.	+	.	status known
RGTVM0069	reformat.pl	CDS	1001	1067	.	+	.	status known
RGTVM0069	reformat.pl	CDS	1139	1755	.	+	.	status known
RGTVM0070	reformat.pl	CDS	1001	1238	.	+	.	status known
RGTVM0070	reformat.pl	CDS	1314	3115	.	+	.	status known
RGTVM0071	reformat.pl	CDS	1001	1694	.	+	.	status known
RGTVM0071	reformat.pl	CDS	1779	2065	.	+	.	status known
RGTVM0072	reformat.pl	CDS	1001	1319	.	+	.	status known
RGTVM0072	reformat.pl	CDS	1390	1511	.	+	.	status known
RGTVM0073	reformat.pl	CDS	1001	1044	.	+	.	status known
RGTVM0073	reformat.pl	CDS	1291	1331	.	+	.	status known
RGTVM0073	reformat.pl	CDS	1437	1534	.	+	.	status known
RGTVM0073	reformat.pl	CDS	1630	2281	.	+	.	status known
RGTVM0073	reformat.pl	CDS	2402	2988	.	+	.	status known
RGTVM0073	reformat.pl	CDS	3064	3087	.	+	.	status known
RGTVM0074	reformat.pl	CDS	1001	2008	.	+	.	status known
RGTVM0075	reformat.pl	CDS	1001	1123	.	+	.	status known
RGTVM0075	reformat.pl	CDS	1210	1549	.	+	.	status known
RGTVM0075	reformat.pl	CDS	1642	1823	.	+	.	status known
RGTVM0076	reformat.pl	CDS	1001	1311	.	+	.	status known
RGTVM0076	reformat.pl	CDS	1372	1824	.	+	.	status known
RGTVM0076	reformat.pl	CDS	1915	4846	.	+	.	status known
RGTVM0077	reformat.pl	CDS	1001	2203	.	+	.	status known
RGTVM0077	reformat.pl	CDS	2442	3557	.	+	.	status known
RGTVM0078	reformat.pl	CDS	1001	1183	.	+	.	status known
RGTVM0078	reformat.pl	CDS	1252	1677	.	+	.	status known
RGTVM0078	reformat.pl	CDS	1744	1926	.	+	.	status known
RGTVM0079	reformat.pl	CDS	1001	1206	.	+	.	status known
RGTVM0079	reformat.pl	CDS	1458	1863	.	+	.	status known
RGTVM0080	reformat.pl	CDS	1001	1236	.	+	.	status known
RGTVM0080	reformat.pl	CDS	1421	3959	.	+	.	status known
RGTVM0081	reformat.pl	CDS	1001	1371	.	+	.	status known
RGTVM0081	reformat.pl	CDS	1428	2126	.	+	.	status known
RGTVM0081	reformat.pl	CDS	2209	2307	.	+	.	status known
RGTVM0081	reformat.pl	CDS	2389	2447	.	+	.	status known
RGTVM0081	reformat.pl	CDS	2516	2662	.	+	.	status known
RGTVM0081	reformat.pl	CDS	2755	2896	.	+	.	status known
RGTVM0081	reformat.pl	CDS	2978	3092	.	+	.	status known
RGTVM0082	reformat.pl	CDS	1001	1213	.	+	.	status known
RGTVM0082	reformat.pl	CDS	1276	2874	.	+	.	status known
RGTVM0082	reformat.pl	CDS	2929	5271	.	+	.	status known
RGTVM0082	reformat.pl	CDS	5324	5530	.	+	.	status known
RGTVM0082	reformat.pl	CDS	5604	5891	.	+	.	status known
RGTVM0082	reformat.pl	CDS	5951	7147	.	+	.	status known
RGTVM0083	reformat.pl	CDS	1001	1085	.	+	.	status known
RGTVM0083	reformat.pl	CDS	1170	1876	.	+	.	status known
RGTVM0084	reformat.pl	CDS	1001	1687	.	+	.	status known
RGTVM0085	reformat.pl	CDS	1001	1423	.	+	.	status known
RGTVM0085	reformat.pl	CDS	1516	2346	.	+	.	status known
RGTVM0086	reformat.pl	CDS	1001	3767	.	+	.	status known
RGTVM0086	reformat.pl	CDS	3846	4063	.	+	.	status known
RGTVM0088	reformat.pl	CDS	1001	1924	.	+	.	status known
RGTVM0090	reformat.pl	CDS	1001	2507	.	+	.	status known
RGTVM0090	reformat.pl	CDS	2570	4015	.	+	.	status known
RGTVM0090	reformat.pl	CDS	4098	4452	.	+	.	status known
RGTVM0090	reformat.pl	CDS	4509	5233	.	+	.	status known
RGTVM0090	reformat.pl	CDS	5289	6194	.	+	.	status known
RGTVM0090	reformat.pl	CDS	6255	8257	.	+	.	status known
RGTVM0091	reformat.pl	CDS	1001	1262	.	+	.	status known
RGTVM0091	reformat.pl	CDS	1393	2795	.	+	.	status known
RGTVM0092	reformat.pl	CDS	1001	1132	.	+	.	status known
RGTVM0092	reformat.pl	CDS	1233	1717	.	+	.	status known
RGTVM0092	reformat.pl	CDS	1788	1911	.	+	.	status known
RGTVM0093	reformat.pl	CDS	1001	3409	.	+	.	status known
RGTVM0095	reformat.pl	CDS	1001	1049	.	+	.	status known
RGTVM0095	reformat.pl	CDS	1138	2558	.	+	.	status known
RGTVM0095	reformat.pl	CDS	2613	2784	.	+	.	status known
RGTVM0095	reformat.pl	CDS	2842	2939	.	+	.	status known
RGTVM0096	reformat.pl	CDS	1001	1025	.	+	.	status known
RGTVM0096	reformat.pl	CDS	1186	1212	.	+	.	status known
RGTVM0096	reformat.pl	CDS	1299	1447	.	+	.	status known
RGTVM0098	reformat.pl	CDS	1001	1143	.	+	.	status known
RGTVM0098	reformat.pl	CDS	1320	1359	.	+	.	status known
RGTVM0098	reformat.pl	CDS	1564	1797	.	+	.	status known
RGTVM0101	reformat.pl	CDS	1001	1028	.	+	.	status known
RGTVM0101	reformat.pl	CDS	1228	1523	.	+	.	status known
RGTVM0102	reformat.pl	CDS	1001	1413	.	+	.	status known
RGTVM0102	reformat.pl	CDS	1663	1828	.	+	.	status known
RGTVM0103	reformat.pl	CDS	1001	1121	.	+	.	status known
RGTVM0103	reformat.pl	CDS	1514	1671	.	+	.	status known
RGTVM0104	reformat.pl	CDS	1001	1105	.	+	.	status known
RGTVM0104	reformat.pl	CDS	1350	1376	.	+	.	status known
RGTVM0105	reformat.pl	CDS	1001	1331	.	+	.	status known
RGTVM0105	reformat.pl	CDS	1461	1561	.	+	.	status known
RGTVM0106	reformat.pl	CDS	1001	1091	.	+	.	status known
RGTVM0106	reformat.pl	CDS	1159	1343	.	+	.	status known
RGTVM0106	reformat.pl	CDS	1410	1503	.	+	.	status known
RGTVM0106	reformat.pl	CDS	1600	1847	.	+	.	status known
RGTVM0106	reformat.pl	CDS	2264	2941	.	+	.	status known
RGTVM0106	reformat.pl	CDS	3667	3691	.	+	.	status known
RGTVM0106	reformat.pl	CDS	3809	3834	.	+	.	status known
RGTVM0107	reformat.pl	CDS	1001	3295	.	+	.	status known
RGTVM0108	reformat.pl	CDS	1001	2413	.	+	.	status known
RGTVM0109	reformat.pl	CDS	1001	1315	.	+	.	status known
RGTVM0109	reformat.pl	CDS	1373	3454	.	+	.	status known
RGTVM0110	reformat.pl	CDS	1001	1705	.	+	.	status known
RGTVM0110	reformat.pl	CDS	1832	3325	.	+	.	status known
RGTVM0111	reformat.pl	CDS	1001	1258	.	+	.	status known
RGTVM0111	reformat.pl	CDS	1383	2961	.	+	.	status known
RGTVM0111	reformat.pl	CDS	3064	3461	.	+	.	status known
RGTVM0112	reformat.pl	CDS	1001	1040	.	+	.	status known
RGTVM0112	reformat.pl	CDS	1110	1327	.	+	.	status known
RGTVM0112	reformat.pl	CDS	1392	1508	.	+	.	status known
RGTVM0113	reformat.pl	CDS	1001	1081	.	+	.	status known
RGTVM0113	reformat.pl	CDS	1142	1510	.	+	.	status known
RGTVM0114	reformat.pl	CDS	1001	1777	.	+	.	status known
RGTVM0115	reformat.pl	CDS	1001	1035	.	+	.	status known
RGTVM0115	reformat.pl	CDS	1252	3247	.	+	.	status known
RGTVM0116	reformat.pl	CDS	1001	4354	.	+	.	status known
RGTVM0118	reformat.pl	CDS	1001	1233	.	+	.	status known
RGTVM0118	reformat.pl	CDS	1309	1549	.	+	.	status known
RGTVM0118	reformat.pl	CDS	2161	3279	.	+	.	status known
RGTVM0118	reformat.pl	CDS	3343	4554	.	+	.	status known
RGTVM0119	reformat.pl	CDS	1001	4124	.	+	.	status known
RGTVM0119	reformat.pl	CDS	4198	4661	.	+	.	status known
RGTVM0120	reformat.pl	CDS	1001	1062	.	+	.	status known
RGTVM0120	reformat.pl	CDS	1291	1363	.	+	.	status known
RGTVM0120	reformat.pl	CDS	1706	1945	.	+	.	status known
RGTVM0121	reformat.pl	CDS	1001	3050	.	+	.	status known
RGTVM0121	reformat.pl	CDS	3118	3365	.	+	.	status known
RGTVM0122	reformat.pl	CDS	1001	1356	.	+	.	status known
RGTVM0122	reformat.pl	CDS	1426	1451	.	+	.	status known
RGTVM0122	reformat.pl	CDS	1623	1832	.	+	.	status known
RGTVM0122	reformat.pl	CDS	1928	1969	.	+	.	status known
RGTVM0122	reformat.pl	CDS	2023	3176	.	+	.	status known
RGTVM0123	reformat.pl	CDS	1001	1075	.	+	.	status known
RGTVM0123	reformat.pl	CDS	1143	1719	.	+	.	status known
RGTVM0123	reformat.pl	CDS	1795	2177	.	+	.	status known
RGTVM0124	reformat.pl	CDS	1001	2709	.	+	.	status known
RGTVM0124	reformat.pl	CDS	2810	3518	.	+	.	status known
RGTVM0126	reformat.pl	CDS	1001	1438	.	+	.	status known
RGTVM0126	reformat.pl	CDS	1521	3041	.	+	.	status known
RGTVM0127	reformat.pl	CDS	1001	3367	.	+	.	status known
RGTVM0128	reformat.pl	CDS	1001	1453	.	+	.	status known
RGTVM0128	reformat.pl	CDS	1520	3223	.	+	.	status known
RGTVM0129	reformat.pl	CDS	1001	1355	.	+	.	status known
RGTVM0129	reformat.pl	CDS	1438	1934	.	+	.	status known
RGTVM0130	reformat.pl	CDS	1001	1310	.	+	.	status known
RGTVM0130	reformat.pl	CDS	1383	1484	.	+	.	status known
RGTVM0130	reformat.pl	CDS	1663	2105	.	+	.	status known
RGTVM0130	reformat.pl	CDS	2177	2695	.	+	.	status known
RGTVM0131	reformat.pl	CDS	1001	1704	.	+	.	status known
RGTVM0131	reformat.pl	CDS	1761	2793	.	+	.	status known
RGTVM0132	reformat.pl	CDS	1001	1135	.	+	.	status known
RGTVM0132	reformat.pl	CDS	1345	2085	.	+	.	status known
RGTVM0133	reformat.pl	CDS	1001	2617	.	+	.	status known
RGTVM0134	reformat.pl	CDS	1001	4285	.	+	.	status known
RGTVM0135	reformat.pl	CDS	1001	1141	.	+	.	status known
RGTVM0135	reformat.pl	CDS	1203	2865	.	+	.	status known
RGTVM0135	reformat.pl	CDS	3169	4214	.	+	.	status known
RGTVM0136	reformat.pl	CDS	1001	1304	.	+	.	status known
RGTVM0136	reformat.pl	CDS	1536	2158	.	+	.	status known
RGTVM0137	reformat.pl	CDS	1001	1239	.	+	.	status known
RGTVM0137	reformat.pl	CDS	1328	2377	.	+	.	status known
RGTVM0137	reformat.pl	CDS	2510	2579	.	+	.	status known
RGTVM0138	reformat.pl	CDS	1001	2380	.	+	.	status known
RGTVM0139	reformat.pl	CDS	1001	1538	.	+	.	status known
RGTVM0139	reformat.pl	CDS	1604	2631	.	+	.	status known
RGTVM0141	reformat.pl	CDS	1001	1051	.	+	.	status known
RGTVM0141	reformat.pl	CDS	1833	1929	.	+	.	status known
RGTVM0141	reformat.pl	CDS	2054	2259	.	+	.	status known
RGTVM0143	reformat.pl	CDS	1001	1236	.	+	.	status known
RGTVM0143	reformat.pl	CDS	1392	4905	.	+	.	status known
RGTVM0144	reformat.pl	CDS	1001	3490	.	+	.	status known
RGTVM0145	reformat.pl	CDS	1001	1332	.	+	.	status known
RGTVM0145	reformat.pl	CDS	1396	2062	.	+	.	status known
RGTVM0148	reformat.pl	CDS	1001	2422	.	+	.	status known
RGTVM0148	reformat.pl	CDS	2876	4021	.	+	.	status known
RGTVM0148	reformat.pl	CDS	4178	4240	.	+	.	status known
RGTVM0148	reformat.pl	CDS	4360	4485	.	+	.	status known
RGTVM0148	reformat.pl	CDS	4600	5931	.	+	.	status known
RGTVM0149	reformat.pl	CDS	1001	1257	.	+	.	status known
RGTVM0149	reformat.pl	CDS	1349	1742	.	+	.	status known
RGTVM0150	reformat.pl	CDS	1001	1034	.	+	.	status known
RGTVM0150	reformat.pl	CDS	1220	1265	.	+	.	status known
RGTVM0150	reformat.pl	CDS	1382	1396	.	+	.	status known
RGTVM0150	reformat.pl	CDS	1519	1553	.	+	.	status known
RGTVM0150	reformat.pl	CDS	1637	1877	.	+	.	status known
RGTVM0150	reformat.pl	CDS	2006	2309	.	+	.	status known
RGTVM0150	reformat.pl	CDS	2563	2620	.	+	.	status known
RGTVM0150	reformat.pl	CDS	2710	2750	.	+	.	status known
RGTVM0151	reformat.pl	CDS	1001	1115	.	+	.	status known
RGTVM0151	reformat.pl	CDS	1226	1260	.	+	.	status known
RGTVM0152	reformat.pl	CDS	1001	1041	.	+	.	status known
RGTVM0152	reformat.pl	CDS	1111	1590	.	+	.	status known
RGTVM0152	reformat.pl	CDS	1690	1934	.	+	.	status known
RGTVM0152	reformat.pl	CDS	2012	3213	.	+	.	status known
RGTVM0153	reformat.pl	CDS	1001	1165	.	+	.	status known
RGTVM0153	reformat.pl	CDS	1233	2063	.	+	.	status known
RGTVM0153	reformat.pl	CDS	2132	2176	.	+	.	status known
RGTVM0154	reformat.pl	CDS	1001	2335	.	+	.	status known
RGTVM0155	reformat.pl	CDS	1001	1209	.	+	.	status known
RGTVM0155	reformat.pl	CDS	1267	1780	.	+	.	status known
RGTVM0157	reformat.pl	CDS	1001	1098	.	+	.	status known
RGTVM0157	reformat.pl	CDS	1152	2403	.	+	.	status known
RGTVM0158	reformat.pl	CDS	1001	1058	.	+	.	status known
RGTVM0158	reformat.pl	CDS	1129	1204	.	+	.	status known
RGTVM0158	reformat.pl	CDS	1386	1397	.	+	.	status known
RGTVM0158	reformat.pl	CDS	1643	1765	.	+	.	status known
RGTVM0158	reformat.pl	CDS	1827	3129	.	+	.	status known
RGTVM0159	reformat.pl	CDS	1001	1945	.	+	.	status known
RGTVM0160	reformat.pl	CDS	1001	1172	.	+	.	status known
RGTVM0160	reformat.pl	CDS	1264	1490	.	+	.	status known
RGTVM0161	reformat.pl	CDS	1001	1086	.	+	.	status known
RGTVM0161	reformat.pl	CDS	1166	2138	.	+	.	status known
RGTVM0162	reformat.pl	CDS	1001	1119	.	+	.	status known
RGTVM0162	reformat.pl	CDS	1173	1833	.	+	.	status known
RGTVM0163	reformat.pl	CDS	1001	1294	.	+	.	status known
RGTVM0163	reformat.pl	CDS	1355	1480	.	+	.	status known
RGTVM0163	reformat.pl	CDS	1549	2401	.	+	.	status known
RGTVM0163	reformat.pl	CDS	2496	2917	.	+	.	status known
RGTVM0165	reformat.pl	CDS	1001	1976	.	+	.	status known
RGTVM0165	reformat.pl	CDS	2073	2353	.	+	.	status known
RGTVM0165	reformat.pl	CDS	2453	4348	.	+	.	status known
RGTVM0166	reformat.pl	CDS	1001	1036	.	+	.	status known
RGTVM0166	reformat.pl	CDS	1183	1986	.	+	.	status known
RGTVM0167	reformat.pl	CDS	1001	4078	.	+	.	status known
RGTVM0168	reformat.pl	CDS	1001	6807	.	+	.	status known
RGTVM0168	reformat.pl	CDS	6869	7718	.	+	.	status known
RGTVM0169	reformat.pl	CDS	1001	1354	.	+	.	status known
RGTVM0170	reformat.pl	CDS	1001	1098	.	+	.	status known
RGTVM0170	reformat.pl	CDS	1234	1318	.	+	.	status known
RGTVM0171	reformat.pl	CDS	1001	1954	.	+	.	status known
RGTVM0172	reformat.pl	CDS	1001	1012	.	+	.	status known
RGTVM0172	reformat.pl	CDS	1109	2392	.	+	.	status known
RGTVM0172	reformat.pl	CDS	2459	2597	.	+	.	status known
RGTVM0172	reformat.pl	CDS	2654	2766	.	+	.	status known
RGTVM0173	reformat.pl	CDS	1001	1973	.	+	.	status known
RGTVM0173	reformat.pl	CDS	2036	2062	.	+	.	status known
RGTVM0173	reformat.pl	CDS	2363	2427	.	+	.	status known
RGTVM0174	reformat.pl	CDS	1001	1173	.	+	.	status known
RGTVM0174	reformat.pl	CDS	1366	1808	.	+	.	status known
RGTVM0174	reformat.pl	CDS	1893	2635	.	+	.	status known
RGTVM0175	reformat.pl	CDS	1001	1131	.	+	.	status known
RGTVM0175	reformat.pl	CDS	1223	2064	.	+	.	status known
RGTVM0175	reformat.pl	CDS	2124	2287	.	+	.	status known
RGTVM0177	reformat.pl	CDS	1001	1040	.	+	.	status known
RGTVM0177	reformat.pl	CDS	1120	1733	.	+	.	status known
RGTVM0177	reformat.pl	CDS	1913	2215	.	+	.	status known
RGTVM0177	reformat.pl	CDS	2300	4757	.	+	.	status known
RGTVM0177	reformat.pl	CDS	4864	4925	.	+	.	status known
RGTVM0178	reformat.pl	CDS	1001	1016	.	+	.	status known
RGTVM0178	reformat.pl	CDS	1669	2127	.	+	.	status known
RGTVM0178	reformat.pl	CDS	2245	2342	.	+	.	status known
RGTVM0178	reformat.pl	CDS	2402	3851	.	+	.	status known
RGTVM0178	reformat.pl	CDS	4038	5728	.	+	.	status known
RGTVM0179	reformat.pl	CDS	1001	1031	.	+	.	status known
RGTVM0179	reformat.pl	CDS	1410	2073	.	+	.	status known
RGTVM0179	reformat.pl	CDS	2238	3070	.	+	.	status known
RGTVM0179	reformat.pl	CDS	3137	3189	.	+	.	status known
RGTVM0180	reformat.pl	CDS	1001	1405	.	+	.	status known
RGTVM0180	reformat.pl	CDS	1502	1620	.	+	.	status known
RGTVM0180	reformat.pl	CDS	1703	2141	.	+	.	status known
RGTVM0181	reformat.pl	CDS	1001	1295	.	+	.	status known
RGTVM0181	reformat.pl	CDS	1500	2034	.	+	.	status known
RGTVM0181	reformat.pl	CDS	2094	2709	.	+	.	status known
RGTVM0182	reformat.pl	CDS	1001	1949	.	+	.	status known
RGTVM0182	reformat.pl	CDS	2028	2218	.	+	.	status known
RGTVM0183	reformat.pl	CDS	1001	1046	.	+	.	status known
RGTVM0183	reformat.pl	CDS	1342	1645	.	+	.	status known
RGTVM0183	reformat.pl	CDS	1745	1922	.	+	.	status known
RGTVM0183	reformat.pl	CDS	2015	2068	.	+	.	status known
RGTVM0184	reformat.pl	CDS	1001	1690	.	+	.	status known
RGTVM0184	reformat.pl	CDS	1772	1913	.	+	.	status known
RGTVM0184	reformat.pl	CDS	2025	2176	.	+	.	status known
RGTVM0185	reformat.pl	CDS	1001	1096	.	+	.	status known
RGTVM0185	reformat.pl	CDS	1158	1305	.	+	.	status known
RGTVM0185	reformat.pl	CDS	1378	2195	.	+	.	status known
RGTVM0186	reformat.pl	CDS	1001	1054	.	+	.	status known
RGTVM0186	reformat.pl	CDS	1143	2036	.	+	.	status known
RGTVM0187	reformat.pl	CDS	1001	1114	.	+	.	status known
RGTVM0187	reformat.pl	CDS	1265	1594	.	+	.	status known
RGTVM0187	reformat.pl	CDS	1688	2605	.	+	.	status known
RGTVM0188	reformat.pl	CDS	1001	1041	.	+	.	status known
RGTVM0188	reformat.pl	CDS	1206	1227	.	+	.	status known
RGTVM0188	reformat.pl	CDS	1314	1722	.	+	.	status known
RGTVM0188	reformat.pl	CDS	1803	2266	.	+	.	status known
RGTVM0189	reformat.pl	CDS	1001	1092	.	+	.	status known
RGTVM0189	reformat.pl	CDS	1473	1630	.	+	.	status known
RGTVM0189	reformat.pl	CDS	1786	1910	.	+	.	status known
RGTVM0189	reformat.pl	CDS	2197	2262	.	+	.	status known
RGTVM0189	reformat.pl	CDS	2370	2798	.	+	.	status known
RGTVM0189	reformat.pl	CDS	2861	2995	.	+	.	status known
RGTVM0190	reformat.pl	CDS	1001	1040	.	+	.	status known
RGTVM0190	reformat.pl	CDS	1110	1772	.	+	.	status known
RGTVM0190	reformat.pl	CDS	1866	2122	.	+	.	status known
RGTVM0191	reformat.pl	CDS	1001	1035	.	+	.	status known
RGTVM0191	reformat.pl	CDS	1319	1426	.	+	.	status known
RGTVM0191	reformat.pl	CDS	1856	2139	.	+	.	status known
RGTVM0191	reformat.pl	CDS	2276	2430	.	+	.	status known
RGTVM0192	reformat.pl	CDS	1001	1543	.	+	.	status known
RGTVM0192	reformat.pl	CDS	1617	2073	.	+	.	status known
RGTVM0192	reformat.pl	CDS	2177	2466	.	+	.	status known
RGTVM0193	reformat.pl	CDS	1001	2002	.	+	.	status known
RGTVM0195	reformat.pl	CDS	1001	1348	.	+	.	status known
RGTVM0195	reformat.pl	CDS	1415	2434	.	+	.	status known
RGTVM0196	reformat.pl	CDS	1001	1813	.	+	.	status known
RGTVM0196	reformat.pl	CDS	1891	2448	.	+	.	status known
RGTVM0197	reformat.pl	CDS	1001	1223	.	+	.	status known
RGTVM0197	reformat.pl	CDS	1491	1615	.	+	.	status known
RGTVM0198	reformat.pl	CDS	1001	1594	.	+	.	status known
RGTVM0199	reformat.pl	CDS	1001	1090	.	+	.	status known
RGTVM0199	reformat.pl	CDS	1266	1377	.	+	.	status known
RGTVM0199	reformat.pl	CDS	1678	1799	.	+	.	status known
RGTVM0199	reformat.pl	CDS	2000	2140	.	+	.	status known
RGTVM0200	reformat.pl	CDS	1001	2236	.	+	.	status known
RGTVM0200	reformat.pl	CDS	2333	3949	.	+	.	status known
RGTVM0201	reformat.pl	CDS	1001	1067	.	+	.	status known
RGTVM0201	reformat.pl	CDS	1275	1473	.	+	.	status known
RGTVM0201	reformat.pl	CDS	1607	1751	.	+	.	status known
RGTVM0202	reformat.pl	CDS	1001	3079	.	+	.	status known
RGTVM0203	reformat.pl	CDS	1001	1319	.	+	.	status known
RGTVM0203	reformat.pl	CDS	1397	3165	.	+	.	status known
RGTVM0204	reformat.pl	CDS	1001	1348	.	+	.	status known
RGTVM0204	reformat.pl	CDS	1451	2938	.	+	.	status known
RGTVM0205	reformat.pl	CDS	1001	1110	.	+	.	status known
RGTVM0205	reformat.pl	CDS	1376	1436	.	+	.	status known
RGTVM0206	reformat.pl	CDS	1001	1095	.	+	.	status known
RGTVM0206	reformat.pl	CDS	1344	1401	.	+	.	status known
RGTVM0207	reformat.pl	CDS	1001	1864	.	+	.	status known
RGTVM0208	reformat.pl	CDS	1001	1836	.	+	.	status known
RGTVM0208	reformat.pl	CDS	1945	2518	.	+	.	status known
RGTVM0209	reformat.pl	CDS	1001	1437	.	+	.	status known
RGTVM0209	reformat.pl	CDS	1555	1822	.	+	.	status known
RGTVM0209	reformat.pl	CDS	1873	3129	.	+	.	status known
RGTVM0211	reformat.pl	CDS	1001	1075	.	+	.	status known
RGTVM0211	reformat.pl	CDS	1257	1805	.	+	.	status known
RGTVM0212	reformat.pl	CDS	1001	1072	.	+	.	status known
RGTVM0212	reformat.pl	CDS	1138	1251	.	+	.	status known
RGTVM0212	reformat.pl	CDS	1321	1818	.	+	.	status known
RGTVM0213	reformat.pl	CDS	1001	1422	.	+	.	status known
RGTVM0213	reformat.pl	CDS	1501	2188	.	+	.	status known
RGTVM0214	reformat.pl	CDS	1001	1495	.	+	.	status known
RGTVM0215	reformat.pl	CDS	1001	1267	.	+	.	status known
RGTVM0215	reformat.pl	CDS	1324	1773	.	+	.	status known
RGTVM0216	reformat.pl	CDS	1001	1125	.	+	.	status known
RGTVM0216	reformat.pl	CDS	1295	2313	.	+	.	status known
RGTVM0216	reformat.pl	CDS	2376	2403	.	+	.	status known
RGTVM0216	reformat.pl	CDS	2457	2509	.	+	.	status known
RGTVM0216	reformat.pl	CDS	2566	2691	.	+	.	status known
RGTVM0216	reformat.pl	CDS	2742	3251	.	+	.	status known
RGTVM0216	reformat.pl	CDS	3311	3576	.	+	.	status known
RGTVM0217	reformat.pl	CDS	1001	2224	.	+	.	status known
RGTVM0218	reformat.pl	CDS	1001	1907	.	+	.	status known
RGTVM0218	reformat.pl	CDS	2066	2845	.	+	.	status known
RGTVM0218	reformat.pl	CDS	2928	3035	.	+	.	status known
RGTVM0218	reformat.pl	CDS	3099	3445	.	+	.	status known
RGTVM0220	reformat.pl	CDS	1001	1342	.	+	.	status known
RGTVM0220	reformat.pl	CDS	1618	1671	.	+	.	status known
RGTVM0222	reformat.pl	CDS	1001	1585	.	+	.	status known
RGTVM0222	reformat.pl	CDS	1705	2010	.	+	.	status known
RGTVM0222	reformat.pl	CDS	2143	2226	.	+	.	status known
RGTVM0223	reformat.pl	CDS	1001	1035	.	+	.	status known
RGTVM0223	reformat.pl	CDS	1483	3301	.	+	.	status known
RGTVM0224	reformat.pl	CDS	1001	1483	.	+	.	status known
RGTVM0224	reformat.pl	CDS	1560	2195	.	+	.	status known
RGTVM0225	reformat.pl	CDS	1001	1642	.	+	.	status known
RGTVM0226	reformat.pl	CDS	1001	1263	.	+	.	status known
RGTVM0226	reformat.pl	CDS	1378	1573	.	+	.	status known
RGTVM0226	reformat.pl	CDS	1684	2073	.	+	.	status known
RGTVM0226	reformat.pl	CDS	2138	2223	.	+	.	status known
RGTVM0226	reformat.pl	CDS	2293	2710	.	+	.	status known
RGTVM0226	reformat.pl	CDS	2856	2903	.	+	.	status known
RGTVM0227	reformat.pl	CDS	1001	1030	.	+	.	status known
RGTVM0227	reformat.pl	CDS	1145	1178	.	+	.	status known
RGTVM0227	reformat.pl	CDS	1240	1334	.	+	.	status known
RGTVM0227	reformat.pl	CDS	1392	1510	.	+	.	status known
RGTVM0227	reformat.pl	CDS	1643	1841	.	+	.	status known
RGTVM0227	reformat.pl	CDS	1907	2752	.	+	.	status known
RGTVM0228	reformat.pl	CDS	1001	1113	.	+	.	status known
RGTVM0228	reformat.pl	CDS	1187	1265	.	+	.	status known
RGTVM0228	reformat.pl	CDS	1350	2321	.	+	.	status known
RGTVM0229	reformat.pl	CDS	1001	1199	.	+	.	status known
RGTVM0229	reformat.pl	CDS	1314	1573	.	+	.	status known
RGTVM0229	reformat.pl	CDS	1625	2764	.	+	.	status known
RGTVM0232	reformat.pl	CDS	1001	1054	.	+	.	status known
RGTVM0232	reformat.pl	CDS	1156	1440	.	+	.	status known
RGTVM0232	reformat.pl	CDS	1651	1724	.	+	.	status known
RGTVM0232	reformat.pl	CDS	1795	2190	.	+	.	status known
RGTVM0232	reformat.pl	CDS	2275	2548	.	+	.	status known
RGTVM0232	reformat.pl	CDS	2612	3745	.	+	.	status known
RGTVM0233	reformat.pl	CDS	1001	1705	.	+	.	status known
RGTVM0234	reformat.pl	CDS	1001	1106	.	+	.	status known
RGTVM0234	reformat.pl	CDS	1177	1478	.	+	.	status known
RGTVM0234	reformat.pl	CDS	1552	1809	.	+	.	status known
RGTVM0235	reformat.pl	CDS	1001	1182	.	+	.	status known
RGTVM0235	reformat.pl	CDS	1286	2762	.	+	.	status known
RGTVM0235	reformat.pl	CDS	2818	3114	.	+	.	status known
RGTVM0236	reformat.pl	CDS	1001	1225	.	+	.	status known
RGTVM0236	reformat.pl	CDS	1312	1636	.	+	.	status known
RGTVM0236	reformat.pl	CDS	1694	1899	.	+	.	status known
RGTVM0236	reformat.pl	CDS	1969	2398	.	+	.	status known
RGTVM0236	reformat.pl	CDS	2538	3158	.	+	.	status known
RGTVM0236	reformat.pl	CDS	3420	3451	.	+	.	status known
RGTVM0237	reformat.pl	CDS	1001	1926	.	+	.	status known
RGTVM0237	reformat.pl	CDS	1996	2203	.	+	.	status known
RGTVM0238	reformat.pl	CDS	1001	1340	.	+	.	status known
RGTVM0238	reformat.pl	CDS	1439	4497	.	+	.	status known
RGTVM0238	reformat.pl	CDS	4563	4670	.	+	.	status known
RGTVM0239	reformat.pl	CDS	1001	2221	.	+	.	status known
RGTVM0240	reformat.pl	CDS	1001	3502	.	+	.	status known
RGTVM0241	reformat.pl	CDS	1001	1020	.	+	.	status known
RGTVM0241	reformat.pl	CDS	1150	1753	.	+	.	status known
RGTVM0242	reformat.pl	CDS	1001	1137	.	+	.	status known
RGTVM0242	reformat.pl	CDS	1206	1368	.	+	.	status known
RGTVM0243	reformat.pl	CDS	1001	1478	.	+	.	status known
RGTVM0243	reformat.pl	CDS	1774	3011	.	+	.	status known
RGTVM0244	reformat.pl	CDS	1001	4914	.	+	.	status known
RGTVM0244	reformat.pl	CDS	4986	5658	.	+	.	status known
RGTVM0245	reformat.pl	CDS	1001	2281	.	+	.	status known
RGTVM0245	reformat.pl	CDS	2341	2397	.	+	.	status known
RGTVM0246	reformat.pl	CDS	1001	1046	.	+	.	status known
RGTVM0246	reformat.pl	CDS	1112	1170	.	+	.	status known
RGTVM0248	reformat.pl	CDS	1001	1219	.	+	.	status known
RGTVM0248	reformat.pl	CDS	1272	2882	.	+	.	status known
RGTVM0249	reformat.pl	CDS	1001	1369	.	+	.	status known
RGTVM0249	reformat.pl	CDS	1482	1648	.	+	.	status known
RGTVM0249	reformat.pl	CDS	1719	1872	.	+	.	status known
RGTVM0249	reformat.pl	CDS	2053	2523	.	+	.	status known
RGTVM0249	reformat.pl	CDS	2581	2898	.	+	.	status known
RGTVM0250	reformat.pl	CDS	1001	1211	.	+	.	status known
RGTVM0250	reformat.pl	CDS	1362	1453	.	+	.	status known
RGTVM0251	reformat.pl	CDS	1001	1249	.	+	.	status known
RGTVM0251	reformat.pl	CDS	1477	1646	.	+	.	status known
RGTVM0251	reformat.pl	CDS	1878	1968	.	+	.	status known
RGTVM0252	reformat.pl	CDS	1001	1033	.	+	.	status known
RGTVM0252	reformat.pl	CDS	1382	1792	.	+	.	status known
RGTVM0253	reformat.pl	CDS	1001	1049	.	+	.	status known
RGTVM0253	reformat.pl	CDS	1276	1757	.	+	.	status known
RGTVM0254	reformat.pl	CDS	1001	1702	.	+	.	status known
RGTVM0255	reformat.pl	CDS	1001	1060	.	+	.	status known
RGTVM0255	reformat.pl	CDS	1126	1791	.	+	.	status known
RGTVM0255	reformat.pl	CDS	1859	2320	.	+	.	status known
RGTVM0256	reformat.pl	CDS	1001	1891	.	+	.	status known
RGTVM0256	reformat.pl	CDS	1956	4082	.	+	.	status known
RGTVM0258	reformat.pl	CDS	1001	2128	.	+	.	status known
RGTVM0259	reformat.pl	CDS	1001	1342	.	+	.	status known
RGTVM0259	reformat.pl	CDS	1425	2430	.	+	.	status known
RGTVM0259	reformat.pl	CDS	2497	2738	.	+	.	status known
RGTVM0260	reformat.pl	CDS	1001	1318	.	+	.	status known
RGTVM0260	reformat.pl	CDS	1490	2698	.	+	.	status known
RGTVM0261	reformat.pl	CDS	1001	1084	.	+	.	status known
RGTVM0261	reformat.pl	CDS	1153	1209	.	+	.	status known
RGTVM0261	reformat.pl	CDS	1274	1993	.	+	.	status known
RGTVM0261	reformat.pl	CDS	2050	2673	.	+	.	status known
RGTVM0262	reformat.pl	CDS	1001	1119	.	+	.	status known
RGTVM0262	reformat.pl	CDS	1200	1284	.	+	.	status known
RGTVM0263	reformat.pl	CDS	1001	1046	.	+	.	status known
RGTVM0263	reformat.pl	CDS	1142	1203	.	+	.	status known
RGTVM0264	reformat.pl	CDS	1001	1426	.	+	.	status known
RGTVM0264	reformat.pl	CDS	1597	2287	.	+	.	status known
RGTVM0264	reformat.pl	CDS	2344	2609	.	+	.	status known
RGTVM0264	reformat.pl	CDS	2701	2904	.	+	.	status known
RGTVM0265	reformat.pl	CDS	1001	1021	.	+	.	status known
RGTVM0265	reformat.pl	CDS	1147	1173	.	+	.	status known
RGTVM0266	reformat.pl	CDS	1001	1274	.	+	.	status known
RGTVM0266	reformat.pl	CDS	1344	2459	.	+	.	status known
RGTVM0266	reformat.pl	CDS	3120	3857	.	+	.	status known
RGTVM0266	reformat.pl	CDS	3947	4095	.	+	.	status known
RGTVM0267	reformat.pl	CDS	1001	1469	.	+	.	status known
RGTVM0267	reformat.pl	CDS	1695	1706	.	+	.	status known
RGTVM0267	reformat.pl	CDS	1903	2045	.	+	.	status known
RGTVM0268	reformat.pl	CDS	1001	1150	.	+	.	status known
RGTVM0268	reformat.pl	CDS	1293	1376	.	+	.	status known
RGTVM0269	reformat.pl	CDS	1001	1512	.	+	.	status known
RGTVM0269	reformat.pl	CDS	1610	2384	.	+	.	status known
RGTVM0270	reformat.pl	CDS	1001	1085	.	+	.	status known
RGTVM0270	reformat.pl	CDS	1154	1299	.	+	.	status known
RGTVM0270	reformat.pl	CDS	1362	1502	.	+	.	status known
RGTVM0271	reformat.pl	CDS	1001	1029	.	+	.	status known
RGTVM0271	reformat.pl	CDS	1135	1148	.	+	.	status known
RGTVM0271	reformat.pl	CDS	1228	1241	.	+	.	status known
RGTVM0271	reformat.pl	CDS	1401	1717	.	+	.	status known
RGTVM0271	reformat.pl	CDS	1777	2264	.	+	.	status known
RGTVM0271	reformat.pl	CDS	2326	2434	.	+	.	status known
RGTVM0271	reformat.pl	CDS	2499	2754	.	+	.	status known
RGTVM0272	reformat.pl	CDS	1001	1057	.	+	.	status known
RGTVM0272	reformat.pl	CDS	1150	1182	.	+	.	status known
RGTVM0273	reformat.pl	CDS	1001	3810	.	+	.	status known
RGTVM0273	reformat.pl	CDS	4203	4221	.	+	.	status known
RGTVM0273	reformat.pl	CDS	4364	4489	.	+	.	status known
RGTVM0274	reformat.pl	CDS	1001	1169	.	+	.	status known
RGTVM0274	reformat.pl	CDS	1301	1620	.	+	.	status known
RGTVM0276	reformat.pl	CDS	1001	1051	.	+	.	status known
RGTVM0276	reformat.pl	CDS	1177	1246	.	+	.	status known
RGTVM0276	reformat.pl	CDS	1327	1837	.	+	.	status known
RGTVM0276	reformat.pl	CDS	2082	2631	.	+	.	status known
RGTVM0277	reformat.pl	CDS	1001	1297	.	+	.	status known
RGTVM0277	reformat.pl	CDS	1626	2627	.	+	.	status known
RGTVM0278	reformat.pl	CDS	1001	1247	.	+	.	status known
RGTVM0278	reformat.pl	CDS	1339	2252	.	+	.	status known
RGTVM0278	reformat.pl	CDS	2310	2856	.	+	.	status known
RGTVM0278	reformat.pl	CDS	2914	4562	.	+	.	status known
RGTVM0279	reformat.pl	CDS	1001	1033	.	+	.	status known
RGTVM0279	reformat.pl	CDS	1089	1612	.	+	.	status known
RGTVM0279	reformat.pl	CDS	1682	1775	.	+	.	status known
RGTVM0281	reformat.pl	CDS	1001	1149	.	+	.	status known
RGTVM0281	reformat.pl	CDS	1247	2726	.	+	.	status known
RGTVM0281	reformat.pl	CDS	2787	2942	.	+	.	status known
RGTVM0282	reformat.pl	CDS	1001	1411	.	+	.	status known
RGTVM0282	reformat.pl	CDS	1493	1521	.	+	.	status known
RGTVM0282	reformat.pl	CDS	1628	1672	.	+	.	status known
RGTVM0282	reformat.pl	CDS	1738	1871	.	+	.	status known
RGTVM0282	reformat.pl	CDS	2379	4486	.	+	.	status known
RGTVM0283	reformat.pl	CDS	1001	1061	.	+	.	status known
RGTVM0283	reformat.pl	CDS	1499	1566	.	+	.	status known
RGTVM0283	reformat.pl	CDS	1651	1737	.	+	.	status known
RGTVM0283	reformat.pl	CDS	1804	1873	.	+	.	status known
RGTVM0283	reformat.pl	CDS	1956	2063	.	+	.	status known
RGTVM0283	reformat.pl	CDS	2168	2335	.	+	.	status known
RGTVM0283	reformat.pl	CDS	2508	2893	.	+	.	status known
RGTVM0284	reformat.pl	CDS	1001	1613	.	+	.	status known
RGTVM0284	reformat.pl	CDS	1704	1778	.	+	.	status known
RGTVM0284	reformat.pl	CDS	1954	4082	.	+	.	status known
RGTVM0285	reformat.pl	CDS	1001	2836	.	+	.	status known
RGTVM0286	reformat.pl	CDS	1001	1516	.	+	.	status known
RGTVM0286	reformat.pl	CDS	1579	2730	.	+	.	status known
RGTVM0287	reformat.pl	CDS	1001	1640	.	+	.	status known
RGTVM0287	reformat.pl	CDS	1740	1825	.	+	.	status known
RGTVM0288	reformat.pl	CDS	1001	1034	.	+	.	status known
RGTVM0288	reformat.pl	CDS	1167	1245	.	+	.	status known
RGTVM0288	reformat.pl	CDS	1593	1614	.	+	.	status known
RGTVM0288	reformat.pl	CDS	1843	2121	.	+	.	status known
RGTVM0288	reformat.pl	CDS	2525	2638	.	+	.	status known
RGTVM0289	reformat.pl	CDS	1001	1680	.	+	.	status known
RGTVM0289	reformat.pl	CDS	1835	2962	.	+	.	status known
RGTVM0289	reformat.pl	CDS	3111	3291	.	+	.	status known
RGTVM0289	reformat.pl	CDS	3359	3499	.	+	.	status known
RGTVM0290	reformat.pl	CDS	1001	2809	.	+	.	status known
RGTVM0291	reformat.pl	CDS	1001	1242	.	+	.	status known
RGTVM0291	reformat.pl	CDS	1309	3189	.	+	.	status known
RGTVM0291	reformat.pl	CDS	3279	3369	.	+	.	status known
RGTVM0292	reformat.pl	CDS	1001	1055	.	+	.	status known
RGTVM0292	reformat.pl	CDS	1133	1663	.	+	.	status known
RGTVM0292	reformat.pl	CDS	1730	2517	.	+	.	status known
RGTVM0293	reformat.pl	CDS	1001	1343	.	+	.	status known
RGTVM0293	reformat.pl	CDS	1428	3298	.	+	.	status known
RGTVM0294	reformat.pl	CDS	1001	2690	.	+	.	status known
RGTVM0294	reformat.pl	CDS	2750	2871	.	+	.	status known
RGTVM0295	reformat.pl	CDS	1001	1038	.	+	.	status known
RGTVM0295	reformat.pl	CDS	1484	1655	.	+	.	status known
RGTVM0295	reformat.pl	CDS	1773	1910	.	+	.	status known
RGTVM0295	reformat.pl	CDS	2087	2287	.	+	.	status known
RGTVM0296	reformat.pl	CDS	1001	2533	.	+	.	status known
RGTVM0297	reformat.pl	CDS	1001	1234	.	+	.	status known
RGTVM0297	reformat.pl	CDS	1299	2072	.	+	.	status known
RGTVM0297	reformat.pl	CDS	2275	3750	.	+	.	status known
RGTVM0298	reformat.pl	CDS	1001	1058	.	+	.	status known
RGTVM0298	reformat.pl	CDS	1262	1288	.	+	.	status known
RGTVM0298	reformat.pl	CDS	1357	1496	.	+	.	status known
RGTVM0299	reformat.pl	CDS	1001	1171	.	+	.	status known
RGTVM0299	reformat.pl	CDS	1413	1678	.	+	.	status known
RGTVM0299	reformat.pl	CDS	1733	3452	.	+	.	status known
RGTVM0300	reformat.pl	CDS	1001	1307	.	+	.	status known
RGTVM0300	reformat.pl	CDS	1447	1904	.	+	.	status known
RGTVM0300	reformat.pl	CDS	1984	2197	.	+	.	status known
RGTVM0300	reformat.pl	CDS	2525	2644	.	+	.	status known
RGTVM0300	reformat.pl	CDS	2985	3235	.	+	.	status known
RGTVM0301	reformat.pl	CDS	1001	1150	.	+	.	status known
RGTVM0301	reformat.pl	CDS	1612	1854	.	+	.	status known
RGTVM0302	reformat.pl	CDS	1001	1093	.	+	.	status known
RGTVM0302	reformat.pl	CDS	1155	1256	.	+	.	status known
RGTVM0302	reformat.pl	CDS	1308	1467	.	+	.	status known
RGTVM0302	reformat.pl	CDS	1519	1921	.	+	.	status known
RGTVM0302	reformat.pl	CDS	1984	3058	.	+	.	status known
RGTVM0303	reformat.pl	CDS	1001	1036	.	+	.	status known
RGTVM0303	reformat.pl	CDS	1108	1169	.	+	.	status known
RGTVM0303	reformat.pl	CDS	1233	1319	.	+	.	status known
RGTVM0303	reformat.pl	CDS	1373	1442	.	+	.	status known
RGTVM0304	reformat.pl	CDS	1001	1362	.	+	.	status known
RGTVM0304	reformat.pl	CDS	1413	2206	.	+	.	status known
RGTVM0304	reformat.pl	CDS	2261	4035	.	+	.	status known
RGTVM0305	reformat.pl	CDS	1001	1200	.	+	.	status known
RGTVM0305	reformat.pl	CDS	1299	1717	.	+	.	status known
RGTVM0305	reformat.pl	CDS	1782	2347	.	+	.	status known
RGTVM0306	reformat.pl	CDS	1001	1015	.	+	.	status known
RGTVM0306	reformat.pl	CDS	1115	1189	.	+	.	status known
RGTVM0306	reformat.pl	CDS	1283	1353	.	+	.	status known
RGTVM0306	reformat.pl	CDS	1476	1557	.	+	.	status known
RGTVM0307	reformat.pl	CDS	1001	1109	.	+	.	status known
RGTVM0307	reformat.pl	CDS	1180	2132	.	+	.	status known
RGTVM0308	reformat.pl	CDS	1001	1534	.	+	.	status known
RGTVM0308	reformat.pl	CDS	1616	2686	.	+	.	status known
RGTVM0309	reformat.pl	CDS	1001	1021	.	+	.	status known
RGTVM0309	reformat.pl	CDS	1137	1375	.	+	.	status known
RGTVM0309	reformat.pl	CDS	1436	1814	.	+	.	status known
RGTVM0310	reformat.pl	CDS	1001	1072	.	+	.	status known
RGTVM0310	reformat.pl	CDS	1137	1232	.	+	.	status known
RGTVM0311	reformat.pl	CDS	1001	1235	.	+	.	status known
RGTVM0311	reformat.pl	CDS	1336	2507	.	+	.	status known
RGTVM0312	reformat.pl	CDS	1001	1237	.	+	.	status known
RGTVM0312	reformat.pl	CDS	1302	1418	.	+	.	status known
RGTVM0313	reformat.pl	CDS	1001	1012	.	+	.	status known
RGTVM0313	reformat.pl	CDS	1085	1390	.	+	.	status known
RGTVM0313	reformat.pl	CDS	1460	1549	.	+	.	status known
RGTVM0314	reformat.pl	CDS	1001	1087	.	+	.	status known
RGTVM0314	reformat.pl	CDS	1208	1661	.	+	.	status known
RGTVM0314	reformat.pl	CDS	1748	2404	.	+	.	status known
RGTVM0314	reformat.pl	CDS	2468	2579	.	+	.	status known
RGTVM0314	reformat.pl	CDS	2644	3716	.	+	.	status known
RGTVM0314	reformat.pl	CDS	3852	4905	.	+	.	status known
RGTVM0314	reformat.pl	CDS	4976	5069	.	+	.	status known
RGTVM0315	reformat.pl	CDS	1001	1043	.	+	.	status known
RGTVM0315	reformat.pl	CDS	1502	1935	.	+	.	status known
RGTVM0315	reformat.pl	CDS	2000	2273	.	+	.	status known
RGTVM0315	reformat.pl	CDS	2430	2479	.	+	.	status known
RGTVM0316	reformat.pl	CDS	1001	1586	.	+	.	status known
RGTVM0316	reformat.pl	CDS	1643	4012	.	+	.	status known
RGTVM0316	reformat.pl	CDS	4104	4237	.	+	.	status known
RGTVM0317	reformat.pl	CDS	1001	1885	.	+	.	status known
RGTVM0317	reformat.pl	CDS	1939	2800	.	+	.	status known
RGTVM0317	reformat.pl	CDS	2861	2967	.	+	.	status known
RGTVM0318	reformat.pl	CDS	1001	2893	.	+	.	status known
RGTVM0320	reformat.pl	CDS	1001	2089	.	+	.	status known
RGTVM0321	reformat.pl	CDS	1001	1214	.	+	.	status known
RGTVM0321	reformat.pl	CDS	1273	1949	.	+	.	status known
RGTVM0321	reformat.pl	CDS	2007	2285	.	+	.	status known
RGTVM0321	reformat.pl	CDS	2340	3317	.	+	.	status known
RGTVM0322	reformat.pl	CDS	1001	1134	.	+	.	status known
RGTVM0322	reformat.pl	CDS	1196	2240	.	+	.	status known
RGTVM0323	reformat.pl	CDS	1001	1694	.	+	.	status known
RGTVM0323	reformat.pl	CDS	1758	2204	.	+	.	status known
RGTVM0323	reformat.pl	CDS	2271	3898	.	+	.	status known
RGTVM0323	reformat.pl	CDS	4020	4385	.	+	.	status known
RGTVM0324	reformat.pl	CDS	1001	1034	.	+	.	status known
RGTVM0324	reformat.pl	CDS	1161	1467	.	+	.	status known
RGTVM0324	reformat.pl	CDS	1529	3038	.	+	.	status known
RGTVM0325	reformat.pl	CDS	1001	1284	.	+	.	status known
RGTVM0325	reformat.pl	CDS	1353	1662	.	+	.	status known
RGTVM0325	reformat.pl	CDS	1739	1798	.	+	.	status known
RGTVM0325	reformat.pl	CDS	2083	2166	.	+	.	status known
RGTVM0326	reformat.pl	CDS	1001	1675	.	+	.	status known
RGTVM0326	reformat.pl	CDS	1752	1852	.	+	.	status known
RGTVM0326	reformat.pl	CDS	1910	2495	.	+	.	status known
RGTVM0326	reformat.pl	CDS	2612	3490	.	+	.	status known
RGTVM0326	reformat.pl	CDS	3556	3999	.	+	.	status known
RGTVM0326	reformat.pl	CDS	4066	5334	.	+	.	status known
RGTVM0326	reformat.pl	CDS	5388	5933	.	+	.	status known
RGTVM0327	reformat.pl	CDS	1001	1388	.	+	.	status known
RGTVM0327	reformat.pl	CDS	1497	1538	.	+	.	status known
RGTVM0327	reformat.pl	CDS	1742	2514	.	+	.	status known
RGTVM0328	reformat.pl	CDS	1001	1109	.	+	.	status known
RGTVM0328	reformat.pl	CDS	1194	1238	.	+	.	status known
RGTVM0328	reformat.pl	CDS	1409	1966	.	+	.	status known
RGTVM0328	reformat.pl	CDS	2025	2369	.	+	.	status known
RGTVM0328	reformat.pl	CDS	2431	2712	.	+	.	status known
RGTVM0328	reformat.pl	CDS	2764	2989	.	+	.	status known
RGTVM0328	reformat.pl	CDS	3116	3317	.	+	.	status known
RGTVM0328	reformat.pl	CDS	3387	3692	.	+	.	status known
RGTVM0328	reformat.pl	CDS	3774	3877	.	+	.	status known
RGTVM0328	reformat.pl	CDS	3940	4240	.	+	.	status known
RGTVM0331	reformat.pl	CDS	1001	1280	.	+	.	status known
RGTVM0331	reformat.pl	CDS	1386	1762	.	+	.	status known
RGTVM0332	reformat.pl	CDS	1001	1038	.	+	.	status known
RGTVM0332	reformat.pl	CDS	1199	3464	.	+	.	status known
RGTVM0332	reformat.pl	CDS	3583	3670	.	+	.	status known
RGTVM0332	reformat.pl	CDS	4132	4697	.	+	.	status known
RGTVM0333	reformat.pl	CDS	1001	1068	.	+	.	status known
RGTVM0333	reformat.pl	CDS	1182	1219	.	+	.	status known
RGTVM0333	reformat.pl	CDS	1294	1369	.	+	.	status known
RGTVM0333	reformat.pl	CDS	1464	2469	.	+	.	status known
RGTVM0334	reformat.pl	CDS	1001	1413	.	+	.	status known
RGTVM0334	reformat.pl	CDS	1498	1906	.	+	.	status known
RGTVM0335	reformat.pl	CDS	1001	1232	.	+	.	status known
RGTVM0335	reformat.pl	CDS	1298	3244	.	+	.	status known
RGTVM0335	reformat.pl	CDS	3302	3588	.	+	.	status known
RGTVM0335	reformat.pl	CDS	3854	3864	.	+	.	status known
RGTVM0335	reformat.pl	CDS	3915	3937	.	+	.	status known
RGTVM0335	reformat.pl	CDS	4112	4177	.	+	.	status known
RGTVM0335	reformat.pl	CDS	4470	5538	.	+	.	status known
RGTVM0335	reformat.pl	CDS	5636	5924	.	+	.	status known
RGTVM0336	reformat.pl	CDS	1001	1147	.	+	.	status known
RGTVM0336	reformat.pl	CDS	1543	1998	.	+	.	status known
RGTVM0338	reformat.pl	CDS	1001	1343	.	+	.	status known
RGTVM0338	reformat.pl	CDS	1519	2771	.	+	.	status known
RGTVM0339	reformat.pl	CDS	1001	2371	.	+	.	status known
RGTVM0340	reformat.pl	CDS	1001	1053	.	+	.	status known
RGTVM0340	reformat.pl	CDS	1118	1175	.	+	.	status known
RGTVM0340	reformat.pl	CDS	1227	2310	.	+	.	status known
RGTVM0340	reformat.pl	CDS	2589	2652	.	+	.	status known
RGTVM0340	reformat.pl	CDS	2751	2820	.	+	.	status known
RGTVM0341	reformat.pl	CDS	1001	1418	.	+	.	status known
RGTVM0341	reformat.pl	CDS	1490	2073	.	+	.	status known
RGTVM0342	reformat.pl	CDS	1001	1124	.	+	.	status known
RGTVM0342	reformat.pl	CDS	1202	1225	.	+	.	status known
RGTVM0342	reformat.pl	CDS	1529	2589	.	+	.	status known
RGTVM0343	reformat.pl	CDS	1001	1191	.	+	.	status known
RGTVM0343	reformat.pl	CDS	1304	1742	.	+	.	status known
RGTVM0344	reformat.pl	CDS	1001	1056	.	+	.	status known
RGTVM0344	reformat.pl	CDS	1122	1278	.	+	.	status known
RGTVM0344	reformat.pl	CDS	1344	3011	.	+	.	status known
RGTVM0345	reformat.pl	CDS	1001	1076	.	+	.	status known
RGTVM0345	reformat.pl	CDS	1285	1331	.	+	.	status known
RGTVM0346	reformat.pl	CDS	1001	3960	.	+	.	status known
RGTVM0346	reformat.pl	CDS	4017	4094	.	+	.	status known
RGTVM0346	reformat.pl	CDS	4304	4348	.	+	.	status known
RGTVM0346	reformat.pl	CDS	4409	4529	.	+	.	status known
RGTVM0347	reformat.pl	CDS	1001	1198	.	+	.	status known
RGTVM0347	reformat.pl	CDS	1271	2001	.	+	.	status known
RGTVM0347	reformat.pl	CDS	2088	2188	.	+	.	status known
RGTVM0347	reformat.pl	CDS	2259	2572	.	+	.	status known
RGTVM0347	reformat.pl	CDS	3214	4068	.	+	.	status known
RGTVM0347	reformat.pl	CDS	4504	4597	.	+	.	status known
RGTVM0347	reformat.pl	CDS	4843	4914	.	+	.	status known
RGTVM0347	reformat.pl	CDS	4996	6347	.	+	.	status known
RGTVM0348	reformat.pl	CDS	1001	1321	.	+	.	status known
RGTVM0348	reformat.pl	CDS	1377	1812	.	+	.	status known
RGTVM0348	reformat.pl	CDS	1871	6072	.	+	.	status known
RGTVM0349	reformat.pl	CDS	1001	2260	.	+	.	status known
RGTVM0350	reformat.pl	CDS	1001	1070	.	+	.	status known
RGTVM0350	reformat.pl	CDS	1349	2463	.	+	.	status known
RGTVM0351	reformat.pl	CDS	1001	1240	.	+	.	status known
RGTVM0352	reformat.pl	CDS	1001	1042	.	+	.	status known
RGTVM0352	reformat.pl	CDS	1129	1436	.	+	.	status known
RGTVM0352	reformat.pl	CDS	1614	1716	.	+	.	status known
RGTVM0352	reformat.pl	CDS	1775	1985	.	+	.	status known
RGTVM0352	reformat.pl	CDS	2040	3159	.	+	.	status known
RGTVM0352	reformat.pl	CDS	3379	3443	.	+	.	status known
RGTVM0352	reformat.pl	CDS	3632	3714	.	+	.	status known
RGTVM0354	reformat.pl	CDS	1001	1325	.	+	.	status known
RGTVM0354	reformat.pl	CDS	1389	2098	.	+	.	status known
RGTVM0355	reformat.pl	CDS	1001	1130	.	+	.	status known
RGTVM0355	reformat.pl	CDS	1242	1771	.	+	.	status known
RGTVM0356	reformat.pl	CDS	1001	1310	.	+	.	status known
RGTVM0356	reformat.pl	CDS	1372	1737	.	+	.	status known
RGTVM0356	reformat.pl	CDS	1793	1956	.	+	.	status known
RGTVM0356	reformat.pl	CDS	2338	3357	.	+	.	status known
RGTVM0357	reformat.pl	CDS	1001	1951	.	+	.	status known
RGTVM0358	reformat.pl	CDS	1001	1146	.	+	.	status known
RGTVM0358	reformat.pl	CDS	1213	1325	.	+	.	status known
RGTVM0358	reformat.pl	CDS	1399	1689	.	+	.	status known
RGTVM0358	reformat.pl	CDS	1749	4435	.	+	.	status known
RGTVM0359	reformat.pl	CDS	1001	1501	.	+	.	status known
RGTVM0359	reformat.pl	CDS	1603	2270	.	+	.	status known
RGTVM0359	reformat.pl	CDS	2379	2415	.	+	.	status known
RGTVM0360	reformat.pl	CDS	1001	1415	.	+	.	status known
RGTVM0360	reformat.pl	CDS	1509	1886	.	+	.	status known
RGTVM0360	reformat.pl	CDS	1951	2420	.	+	.	status known
RGTVM0361	reformat.pl	CDS	1001	1374	.	+	.	status known
RGTVM0361	reformat.pl	CDS	1431	2282	.	+	.	status known
RGTVM0361	reformat.pl	CDS	2340	2619	.	+	.	status known
RGTVM0362	reformat.pl	CDS	1001	1651	.	+	.	status known
RGTVM0362	reformat.pl	CDS	1854	2324	.	+	.	status known
RGTVM0364	reformat.pl	CDS	1001	1040	.	+	.	status known
RGTVM0364	reformat.pl	CDS	1121	1222	.	+	.	status known
RGTVM0364	reformat.pl	CDS	1307	1547	.	+	.	status known
RGTVM0364	reformat.pl	CDS	1621	1864	.	+	.	status known
RGTVM0366	reformat.pl	CDS	1001	1172	.	+	.	status known
RGTVM0366	reformat.pl	CDS	1235	2535	.	+	.	status known
RGTVM0367	reformat.pl	CDS	1001	2602	.	+	.	status known
RGTVM0368	reformat.pl	CDS	1001	1678	.	+	.	status known
RGTVM0368	reformat.pl	CDS	1837	2637	.	+	.	status known
RGTVM0369	reformat.pl	CDS	1001	1078	.	+	.	status known
RGTVM0369	reformat.pl	CDS	1170	2228	.	+	.	status known
RGTVM0370	reformat.pl	CDS	1001	1044	.	+	.	status known
RGTVM0370	reformat.pl	CDS	1145	1246	.	+	.	status known
RGTVM0370	reformat.pl	CDS	1392	1471	.	+	.	status known
RGTVM0370	reformat.pl	CDS	1530	2605	.	+	.	status known
RGTVM0372	reformat.pl	CDS	1001	1034	.	+	.	status known
RGTVM0372	reformat.pl	CDS	1127	1188	.	+	.	status known
RGTVM0372	reformat.pl	CDS	1293	1433	.	+	.	status known
RGTVM0373	reformat.pl	CDS	1001	1144	.	+	.	status known
RGTVM0373	reformat.pl	CDS	1237	1349	.	+	.	status known
RGTVM0373	reformat.pl	CDS	1459	1717	.	+	.	status known
RGTVM0374	reformat.pl	CDS	1001	1089	.	+	.	status known
RGTVM0374	reformat.pl	CDS	1626	2993	.	+	.	status known
RGTVM0374	reformat.pl	CDS	3061	3184	.	+	.	status known
RGTVM0374	reformat.pl	CDS	3235	3316	.	+	.	status known
RGTVM0374	reformat.pl	CDS	3372	3901	.	+	.	status known
RGTVM0375	reformat.pl	CDS	1001	1849	.	+	.	status known
RGTVM0376	reformat.pl	CDS	1001	4516	.	+	.	status known
RGTVM0377	reformat.pl	CDS	1001	1122	.	+	.	status known
RGTVM0377	reformat.pl	CDS	1555	1782	.	+	.	status known
RGTVM0377	reformat.pl	CDS	1884	5928	.	+	.	status known
RGTVM0378	reformat.pl	CDS	1001	1025	.	+	.	status known
RGTVM0378	reformat.pl	CDS	1186	1294	.	+	.	status known
RGTVM0378	reformat.pl	CDS	1383	2310	.	+	.	status known
RGTVM0379	reformat.pl	CDS	1001	2641	.	+	.	status known
RGTVM0380	reformat.pl	CDS	1001	1100	.	+	.	status known
RGTVM0380	reformat.pl	CDS	1172	1680	.	+	.	status known
RGTVM0380	reformat.pl	CDS	1741	2091	.	+	.	status known
RGTVM0381	reformat.pl	CDS	1001	1769	.	+	.	status known
RGTVM0381	reformat.pl	CDS	1851	2416	.	+	.	status known
RGTVM0382	reformat.pl	CDS	1001	1383	.	+	.	status known
RGTVM0382	reformat.pl	CDS	1575	2685	.	+	.	status known
RGTVM0383	reformat.pl	CDS	1001	1109	.	+	.	status known
RGTVM0383	reformat.pl	CDS	1253	1461	.	+	.	status known
RGTVM0384	reformat.pl	CDS	1001	1347	.	+	.	status known
RGTVM0384	reformat.pl	CDS	1466	1565	.	+	.	status known
RGTVM0384	reformat.pl	CDS	1686	2154	.	+	.	status known
RGTVM0384	reformat.pl	CDS	2361	2776	.	+	.	status known
RGTVM0385	reformat.pl	CDS	1001	3587	.	+	.	status known
RGTVM0385	reformat.pl	CDS	3651	3751	.	+	.	status known
RGTVM0386	reformat.pl	CDS	1001	1072	.	+	.	status known
RGTVM0386	reformat.pl	CDS	1272	1426	.	+	.	status known
RGTVM0386	reformat.pl	CDS	1736	1792	.	+	.	status known
RGTVM0386	reformat.pl	CDS	1856	2444	.	+	.	status known
RGTVM0386	reformat.pl	CDS	2768	3286	.	+	.	status known
RGTVM0386	reformat.pl	CDS	3348	3611	.	+	.	status known
RGTVM0387	reformat.pl	CDS	1001	1106	.	+	.	status known
RGTVM0387	reformat.pl	CDS	1293	1390	.	+	.	status known
RGTVM0387	reformat.pl	CDS	1459	2199	.	+	.	status known
RGTVM0387	reformat.pl	CDS	2315	2431	.	+	.	status known
RGTVM0388	reformat.pl	CDS	1001	2821	.	+	.	status known
RGTVM0390	reformat.pl	CDS	1001	1090	.	+	.	status known
RGTVM0390	reformat.pl	CDS	1181	5782	.	+	.	status known
RGTVM0390	reformat.pl	CDS	5854	6198	.	+	.	status known
RGTVM0392	reformat.pl	CDS	1001	1073	.	+	.	status known
RGTVM0392	reformat.pl	CDS	1390	1462	.	+	.	status known
RGTVM0392	reformat.pl	CDS	1678	1951	.	+	.	status known
RGTVM0393	reformat.pl	CDS	1001	1077	.	+	.	status known
RGTVM0393	reformat.pl	CDS	1231	1270	.	+	.	status known
RGTVM0393	reformat.pl	CDS	1417	1464	.	+	.	status known
RGTVM0395	reformat.pl	CDS	1001	1408	.	+	.	status known
RGTVM0396	reformat.pl	CDS	1001	1822	.	+	.	status known
RGTVM0397	reformat.pl	CDS	1001	2167	.	+	.	status known
RGTVM0398	reformat.pl	CDS	1001	1150	.	+	.	status known
RGTVM0398	reformat.pl	CDS	1226	1269	.	+	.	status known
RGTVM0398	reformat.pl	CDS	1539	1610	.	+	.	status known
RGTVM0398	reformat.pl	CDS	1800	1919	.	+	.	status known
RGTVM0398	reformat.pl	CDS	2078	2153	.	+	.	status known
RGTVM0399	reformat.pl	CDS	1001	1717	.	+	.	status known
RGTVM0400	reformat.pl	CDS	1001	1039	.	+	.	status known
RGTVM0400	reformat.pl	CDS	1110	3415	.	+	.	status known
RGTVM0400	reformat.pl	CDS	3495	3666	.	+	.	status known
RGTVM0401	reformat.pl	CDS	1001	2051	.	+	.	status known
RGTVM0401	reformat.pl	CDS	2105	4128	.	+	.	status known
RGTVM0402	reformat.pl	CDS	1001	1370	.	+	.	status known
RGTVM0402	reformat.pl	CDS	1441	1651	.	+	.	status known
RGTVM0402	reformat.pl	CDS	1751	2906	.	+	.	status known
RGTVM0403	reformat.pl	CDS	1001	2731	.	+	.	status known
RGTVM0404	reformat.pl	CDS	1001	2358	.	+	.	status known
RGTVM0404	reformat.pl	CDS	2420	4097	.	+	.	status known
RGTVM0404	reformat.pl	CDS	4149	8942	.	+	.	status known
RGTVM0406	reformat.pl	CDS	1001	1807	.	+	.	status known
RGTVM0407	reformat.pl	CDS	1001	1013	.	+	.	status known
RGTVM0407	reformat.pl	CDS	1078	1814	.	+	.	status known
RGTVM0408	reformat.pl	CDS	1001	1124	.	+	.	status known
RGTVM0408	reformat.pl	CDS	1238	2214	.	+	.	status known
RGTVM0408	reformat.pl	CDS	2281	2616	.	+	.	status known
RGTVM0409	reformat.pl	CDS	1001	1465	.	+	.	status known
RGTVM0409	reformat.pl	CDS	1601	1622	.	+	.	status known
RGTVM0409	reformat.pl	CDS	1838	1917	.	+	.	status known
RGTVM0410	reformat.pl	CDS	1001	1095	.	+	.	status known
RGTVM0410	reformat.pl	CDS	1168	2824	.	+	.	status known
RGTVM0411	reformat.pl	CDS	1001	2353	.	+	.	status known
RGTVM0411	reformat.pl	CDS	2793	2894	.	+	.	status known
RGTVM0412	reformat.pl	CDS	1001	1202	.	+	.	status known
RGTVM0412	reformat.pl	CDS	1274	3105	.	+	.	status known
RGTVM0414	reformat.pl	CDS	1001	1189	.	+	.	status known
RGTVM0414	reformat.pl	CDS	1317	1415	.	+	.	status known
RGTVM0414	reformat.pl	CDS	1485	1856	.	+	.	status known
RGTVM0415	reformat.pl	CDS	1001	1051	.	+	.	status known
RGTVM0415	reformat.pl	CDS	1211	2572	.	+	.	status known
RGTVM0416	reformat.pl	CDS	1001	2857	.	+	.	status known
RGTVM0417	reformat.pl	CDS	1001	1050	.	+	.	status known
RGTVM0417	reformat.pl	CDS	1129	1270	.	+	.	status known
RGTVM0417	reformat.pl	CDS	1365	2021	.	+	.	status known
RGTVM0418	reformat.pl	CDS	1001	1439	.	+	.	status known
RGTVM0418	reformat.pl	CDS	1501	1795	.	+	.	status known
RGTVM0418	reformat.pl	CDS	1856	2545	.	+	.	status known
RGTVM0418	reformat.pl	CDS	2624	2654	.	+	.	status known
RGTVM0419	reformat.pl	CDS	1001	1339	.	+	.	status known
RGTVM0419	reformat.pl	CDS	1394	1453	.	+	.	status known
RGTVM0419	reformat.pl	CDS	1513	1628	.	+	.	status known
RGTVM0419	reformat.pl	CDS	1690	7421	.	+	.	status known
RGTVM0419	reformat.pl	CDS	7494	8428	.	+	.	status known
RGTVM0420	reformat.pl	CDS	1001	2620	.	+	.	status known
RGTVM0421	reformat.pl	CDS	1001	1061	.	+	.	status known
RGTVM0421	reformat.pl	CDS	1136	2136	.	+	.	status known
RGTVM0422	reformat.pl	CDS	1001	3692	.	+	.	status known
RGTVM0422	reformat.pl	CDS	3765	4289	.	+	.	status known
RGTVM0422	reformat.pl	CDS	4348	4433	.	+	.	status known
RGTVM0423	reformat.pl	CDS	1001	1013	.	+	.	status known
RGTVM0423	reformat.pl	CDS	1157	1395	.	+	.	status known
RGTVM0424	reformat.pl	CDS	1001	1084	.	+	.	status known
RGTVM0424	reformat.pl	CDS	1177	1297	.	+	.	status known
RGTVM0424	reformat.pl	CDS	1440	2083	.	+	.	status known
RGTVM0424	reformat.pl	CDS	2146	2259	.	+	.	status known
RGTVM0425	reformat.pl	CDS	1001	1020	.	+	.	status known
RGTVM0425	reformat.pl	CDS	1144	1371	.	+	.	status known
RGTVM0425	reformat.pl	CDS	1526	1658	.	+	.	status known
RGTVM0425	reformat.pl	CDS	1853	2023	.	+	.	status known
RGTVM0426	reformat.pl	CDS	1001	1123	.	+	.	status known
RGTVM0426	reformat.pl	CDS	1175	1303	.	+	.	status known
RGTVM0427	reformat.pl	CDS	1001	1608	.	+	.	status known
RGTVM0427	reformat.pl	CDS	1663	1985	.	+	.	status known
RGTVM0427	reformat.pl	CDS	2037	2104	.	+	.	status known
RGTVM0428	reformat.pl	CDS	1001	1060	.	+	.	status known
RGTVM0428	reformat.pl	CDS	1186	1269	.	+	.	status known
RGTVM0429	reformat.pl	CDS	1001	1286	.	+	.	status known
RGTVM0429	reformat.pl	CDS	1361	1674	.	+	.	status known
RGTVM0429	reformat.pl	CDS	1813	2100	.	+	.	status known
RGTVM0429	reformat.pl	CDS	2169	2810	.	+	.	status known
RGTVM0430	reformat.pl	CDS	1001	2188	.	+	.	status known
RGTVM0431	reformat.pl	CDS	1001	1012	.	+	.	status known
RGTVM0431	reformat.pl	CDS	1094	1132	.	+	.	status known
RGTVM0431	reformat.pl	CDS	1379	1400	.	+	.	status known
RGTVM0431	reformat.pl	CDS	1563	1735	.	+	.	status known
RGTVM0431	reformat.pl	CDS	1801	2487	.	+	.	status known
RGTVM0432	reformat.pl	CDS	1001	1234	.	+	.	status known
RGTVM0433	reformat.pl	CDS	1001	1142	.	+	.	status known
RGTVM0433	reformat.pl	CDS	1367	1592	.	+	.	status known
RGTVM0433	reformat.pl	CDS	1659	2126	.	+	.	status known
RGTVM0433	reformat.pl	CDS	2193	2463	.	+	.	status known
RGTVM0434	reformat.pl	CDS	1001	1198	.	+	.	status known
RGTVM0434	reformat.pl	CDS	1283	1456	.	+	.	status known
RGTVM0434	reformat.pl	CDS	1579	2070	.	+	.	status known
RGTVM0435	reformat.pl	CDS	1001	1060	.	+	.	status known
RGTVM0435	reformat.pl	CDS	1215	1307	.	+	.	status known
RGTVM0435	reformat.pl	CDS	1402	1555	.	+	.	status known
RGTVM0435	reformat.pl	CDS	1622	1827	.	+	.	status known
RGTVM0435	reformat.pl	CDS	1884	2018	.	+	.	status known
RGTVM0436	reformat.pl	CDS	1001	1334	.	+	.	status known
RGTVM0436	reformat.pl	CDS	1512	1621	.	+	.	status known
RGTVM0437	reformat.pl	CDS	1001	1051	.	+	.	status known
RGTVM0437	reformat.pl	CDS	1112	1637	.	+	.	status known
RGTVM0437	reformat.pl	CDS	1688	4428	.	+	.	status known
RGTVM0438	reformat.pl	CDS	1001	2638	.	+	.	status known
RGTVM0439	reformat.pl	CDS	1001	1683	.	+	.	status known
RGTVM0439	reformat.pl	CDS	1771	1864	.	+	.	status known
RGTVM0440	reformat.pl	CDS	1001	1192	.	+	.	status known
RGTVM0440	reformat.pl	CDS	1346	1777	.	+	.	status known
RGTVM0441	reformat.pl	CDS	1001	1909	.	+	.	status known
RGTVM0442	reformat.pl	CDS	1001	1306	.	+	.	status known
RGTVM0442	reformat.pl	CDS	1377	1736	.	+	.	status known
RGTVM0443	reformat.pl	CDS	1001	2353	.	+	.	status known
RGTVM0445	reformat.pl	CDS	1001	1066	.	+	.	status known
RGTVM0445	reformat.pl	CDS	1166	1828	.	+	.	status known
RGTVM0446	reformat.pl	CDS	1001	1351	.	+	.	status known
RGTVM0447	reformat.pl	CDS	1001	1237	.	+	.	status known
RGTVM0447	reformat.pl	CDS	2006	2105	.	+	.	status known
RGTVM0447	reformat.pl	CDS	2165	2274	.	+	.	status known
RGTVM0448	reformat.pl	CDS	1001	3523	.	+	.	status known
RGTVM0450	reformat.pl	CDS	1001	4585	.	+	.	status known
RGTVM0452	reformat.pl	CDS	1001	1034	.	+	.	status known
RGTVM0452	reformat.pl	CDS	1153	1361	.	+	.	status known
RGTVM0453	reformat.pl	CDS	1001	1037	.	+	.	status known
RGTVM0453	reformat.pl	CDS	1144	1234	.	+	.	status known
RGTVM0453	reformat.pl	CDS	1652	1844	.	+	.	status known
RGTVM0453	reformat.pl	CDS	1995	2027	.	+	.	status known
RGTVM0454	reformat.pl	CDS	1001	1163	.	+	.	status known
RGTVM0454	reformat.pl	CDS	1566	1832	.	+	.	status known
RGTVM0454	reformat.pl	CDS	1915	2042	.	+	.	status known
RGTVM0454	reformat.pl	CDS	2197	2406	.	+	.	status known
RGTVM0455	reformat.pl	CDS	1001	2656	.	+	.	status known
RGTVM0455	reformat.pl	CDS	2718	3212	.	+	.	status known
RGTVM0456	reformat.pl	CDS	1001	1040	.	+	.	status known
RGTVM0456	reformat.pl	CDS	1113	1251	.	+	.	status known
RGTVM0456	reformat.pl	CDS	1317	2919	.	+	.	status known
RGTVM0459	reformat.pl	CDS	1001	1034	.	+	.	status known
RGTVM0459	reformat.pl	CDS	1115	1518	.	+	.	status known
RGTVM0460	reformat.pl	CDS	1001	3814	.	+	.	status known
RGTVM0461	reformat.pl	CDS	1001	1926	.	+	.	status known
RGTVM0461	reformat.pl	CDS	1981	2432	.	+	.	status known
RGTVM0461	reformat.pl	CDS	2494	3165	.	+	.	status known
RGTVM0461	reformat.pl	CDS	3278	3384	.	+	.	status known
RGTVM0462	reformat.pl	CDS	1001	1042	.	+	.	status known
RGTVM0462	reformat.pl	CDS	1139	1858	.	+	.	status known
RGTVM0462	reformat.pl	CDS	1932	1949	.	+	.	status known
RGTVM0465	reformat.pl	CDS	1001	1951	.	+	.	status known
RGTVM0466	reformat.pl	CDS	1001	1105	.	+	.	status known
RGTVM0466	reformat.pl	CDS	1317	1334	.	+	.	status known
RGTVM0467	reformat.pl	CDS	1001	1326	.	+	.	status known
RGTVM0467	reformat.pl	CDS	1400	1850	.	+	.	status known
RGTVM0467	reformat.pl	CDS	1914	2093	.	+	.	status known
RGTVM0468	reformat.pl	CDS	1001	1472	.	+	.	status known
RGTVM0468	reformat.pl	CDS	1532	2031	.	+	.	status known
RGTVM0468	reformat.pl	CDS	2101	2366	.	+	.	status known
RGTVM0468	reformat.pl	CDS	2426	2882	.	+	.	status known
RGTVM0470	reformat.pl	CDS	1001	2254	.	+	.	status known
RGTVM0471	reformat.pl	CDS	1001	1111	.	+	.	status known
RGTVM0471	reformat.pl	CDS	1492	1518	.	+	.	status known
RGTVM0472	reformat.pl	CDS	1001	1248	.	+	.	status known
RGTVM0472	reformat.pl	CDS	1356	3270	.	+	.	status known
RGTVM0472	reformat.pl	CDS	3340	3805	.	+	.	status known
RGTVM0472	reformat.pl	CDS	3877	3910	.	+	.	status known
RGTVM0472	reformat.pl	CDS	4018	4069	.	+	.	status known
RGTVM0475	reformat.pl	CDS	1001	2083	.	+	.	status known
RGTVM0476	reformat.pl	CDS	1001	1135	.	+	.	status known
RGTVM0476	reformat.pl	CDS	1252	1716	.	+	.	status known
RGTVM0476	reformat.pl	CDS	1816	1916	.	+	.	status known
RGTVM0476	reformat.pl	CDS	1981	2718	.	+	.	status known
RGTVM0476	reformat.pl	CDS	3008	3242	.	+	.	status known
RGTVM0477	reformat.pl	CDS	1001	1133	.	+	.	status known
RGTVM0477	reformat.pl	CDS	1198	2582	.	+	.	status known
RGTVM0478	reformat.pl	CDS	1001	1158	.	+	.	status known
RGTVM0478	reformat.pl	CDS	1513	1618	.	+	.	status known
RGTVM0478	reformat.pl	CDS	1686	1772	.	+	.	status known
RGTVM0480	reformat.pl	CDS	1001	1098	.	+	.	status known
RGTVM0480	reformat.pl	CDS	1183	2227	.	+	.	status known
RGTVM0481	reformat.pl	CDS	1001	1168	.	+	.	status known
RGTVM0481	reformat.pl	CDS	1378	2271	.	+	.	status known
RGTVM0482	reformat.pl	CDS	1001	1429	.	+	.	status known
RGTVM0482	reformat.pl	CDS	1638	1759	.	+	.	status known
RGTVM0482	reformat.pl	CDS	1865	1883	.	+	.	status known
RGTVM0482	reformat.pl	CDS	1937	2044	.	+	.	status known
RGTVM0483	reformat.pl	CDS	1001	1018	.	+	.	status known
RGTVM0483	reformat.pl	CDS	1091	1167	.	+	.	status known
RGTVM0483	reformat.pl	CDS	1295	1778	.	+	.	status known
RGTVM0484	reformat.pl	CDS	1001	1055	.	+	.	status known
RGTVM0484	reformat.pl	CDS	1109	1710	.	+	.	status known
RGTVM0486	reformat.pl	CDS	1001	1039	.	+	.	status known
RGTVM0486	reformat.pl	CDS	1096	1748	.	+	.	status known
RGTVM0486	reformat.pl	CDS	1842	2714	.	+	.	status known
RGTVM0486	reformat.pl	CDS	2885	3247	.	+	.	status known
RGTVM0486	reformat.pl	CDS	3491	3552	.	+	.	status known
RGTVM0486	reformat.pl	CDS	3670	4844	.	+	.	status known
RGTVM0487	reformat.pl	CDS	1001	1044	.	+	.	status known
RGTVM0487	reformat.pl	CDS	1111	1348	.	+	.	status known
RGTVM0487	reformat.pl	CDS	1407	1783	.	+	.	status known
RGTVM0487	reformat.pl	CDS	1843	1935	.	+	.	status known
RGTVM0487	reformat.pl	CDS	2000	2110	.	+	.	status known
RGTVM0487	reformat.pl	CDS	2170	2267	.	+	.	status known
RGTVM0487	reformat.pl	CDS	2324	2904	.	+	.	status known
RGTVM0488	reformat.pl	CDS	1001	3107	.	+	.	status known
RGTVM0488	reformat.pl	CDS	3177	3220	.	+	.	status known
RGTVM0489	reformat.pl	CDS	1001	3109	.	+	.	status known
RGTVM0490	reformat.pl	CDS	1001	1121	.	+	.	status known
RGTVM0490	reformat.pl	CDS	1193	1252	.	+	.	status known
RGTVM0490	reformat.pl	CDS	1331	3378	.	+	.	status known
RGTVM0491	reformat.pl	CDS	1001	1273	.	+	.	status known
RGTVM0491	reformat.pl	CDS	1380	2605	.	+	.	status known
RGTVM0491	reformat.pl	CDS	2668	2822	.	+	.	status known
RGTVM0491	reformat.pl	CDS	3002	3012	.	+	.	status known
RGTVM0491	reformat.pl	CDS	3238	3876	.	+	.	status known
RGTVM0492	reformat.pl	CDS	1001	1109	.	+	.	status known
RGTVM0492	reformat.pl	CDS	1259	2190	.	+	.	status known
RGTVM0492	reformat.pl	CDS	2249	2593	.	+	.	status known
RGTVM0493	reformat.pl	CDS	1001	1534	.	+	.	status known
RGTVM0493	reformat.pl	CDS	1601	2079	.	+	.	status known
RGTVM0493	reformat.pl	CDS	2144	2423	.	+	.	status known
RGTVM0494	reformat.pl	CDS	1001	1173	.	+	.	status known
RGTVM0494	reformat.pl	CDS	2277	3067	.	+	.	status known
RGTVM0494	reformat.pl	CDS	3127	3458	.	+	.	status known
RGTVM0494	reformat.pl	CDS	3515	3955	.	+	.	status known
RGTVM0495	reformat.pl	CDS	1001	1168	.	+	.	status known
RGTVM0495	reformat.pl	CDS	1310	1703	.	+	.	status known
RGTVM0495	reformat.pl	CDS	1769	1886	.	+	.	status known
RGTVM0495	reformat.pl	CDS	1964	2028	.	+	.	status known
RGTVM0495	reformat.pl	CDS	2102	2454	.	+	.	status known
RGTVM0496	reformat.pl	CDS	1001	1176	.	+	.	status known
RGTVM0496	reformat.pl	CDS	1243	1405	.	+	.	status known
RGTVM0496	reformat.pl	CDS	1616	1779	.	+	.	status known
RGTVM0496	reformat.pl	CDS	1900	2485	.	+	.	status known
RGTVM0497	reformat.pl	CDS	1001	1037	.	+	.	status known
RGTVM0497	reformat.pl	CDS	1254	1426	.	+	.	status known
RGTVM0497	reformat.pl	CDS	1551	1634	.	+	.	status known
RGTVM0497	reformat.pl	CDS	2088	2120	.	+	.	status known
RGTVM0498	reformat.pl	CDS	1001	3601	.	+	.	status known
RGTVM0499	reformat.pl	CDS	1001	1090	.	+	.	status known
RGTVM0499	reformat.pl	CDS	1180	1279	.	+	.	status known
RGTVM0499	reformat.pl	CDS	1395	1956	.	+	.	status known
RGTVM0499	reformat.pl	CDS	2034	2295	.	+	.	status known
RGTVM0500	reformat.pl	CDS	1001	1067	.	+	.	status known
RGTVM0500	reformat.pl	CDS	1175	1846	.	+	.	status known
RGTVM0500	reformat.pl	CDS	1934	2169	.	+	.	status known
RGTVM0501	reformat.pl	CDS	1001	1082	.	+	.	status known
RGTVM0501	reformat.pl	CDS	1249	1625	.	+	.	status known
RGTVM0501	reformat.pl	CDS	1694	1864	.	+	.	status known
RGTVM0501	reformat.pl	CDS	1946	2095	.	+	.	status known
RGTVM0502	reformat.pl	CDS	1001	4294	.	+	.	status known
RGTVM0503	reformat.pl	CDS	1001	1855	.	+	.	status known
RGTVM0504	reformat.pl	CDS	1001	2840	.	+	.	status known
RGTVM0504	reformat.pl	CDS	2912	3027	.	+	.	status known
RGTVM0505	reformat.pl	CDS	1001	3721	.	+	.	status known
RGTVM0506	reformat.pl	CDS	1001	1129	.	+	.	status known
RGTVM0506	reformat.pl	CDS	1208	2778	.	+	.	status known
RGTVM0506	reformat.pl	CDS	2894	2925	.	+	.	status known
RGTVM0506	reformat.pl	CDS	3104	3262	.	+	.	status known
RGTVM0506	reformat.pl	CDS	3416	3651	.	+	.	status known
RGTVM0506	reformat.pl	CDS	3760	3975	.	+	.	status known
RGTVM0507	reformat.pl	CDS	1001	2749	.	+	.	status known
RGTVM0508	reformat.pl	CDS	1001	1818	.	+	.	status known
RGTVM0508	reformat.pl	CDS	1893	1983	.	+	.	status known
RGTVM0508	reformat.pl	CDS	2046	2606	.	+	.	status known
RGTVM0508	reformat.pl	CDS	2671	2790	.	+	.	status known
RGTVM0509	reformat.pl	CDS	1001	1044	.	+	.	status known
RGTVM0509	reformat.pl	CDS	1136	1292	.	+	.	status known
RGTVM0509	reformat.pl	CDS	1567	2058	.	+	.	status known
RGTVM0509	reformat.pl	CDS	2149	3480	.	+	.	status known
RGTVM0510	reformat.pl	CDS	1001	1190	.	+	.	status known
RGTVM0510	reformat.pl	CDS	1251	2518	.	+	.	status known
RGTVM0511	reformat.pl	CDS	1001	1228	.	+	.	status known
RGTVM0511	reformat.pl	CDS	1341	1448	.	+	.	status known
RGTVM0511	reformat.pl	CDS	1529	1684	.	+	.	status known
RGTVM0512	reformat.pl	CDS	1001	1391	.	+	.	status known
RGTVM0512	reformat.pl	CDS	1506	1828	.	+	.	status known
RGTVM0513	reformat.pl	CDS	1001	1352	.	+	.	status known
RGTVM0513	reformat.pl	CDS	1433	1692	.	+	.	status known
RGTVM0514	reformat.pl	CDS	1001	1364	.	+	.	status known
RGTVM0514	reformat.pl	CDS	1449	2254	.	+	.	status known
RGTVM0516	reformat.pl	CDS	1001	1369	.	+	.	status known
RGTVM0516	reformat.pl	CDS	1470	1832	.	+	.	status known
RGTVM0516	reformat.pl	CDS	1921	1968	.	+	.	status known
RGTVM0517	reformat.pl	CDS	1001	2233	.	+	.	status known
RGTVM0518	reformat.pl	CDS	1001	1168	.	+	.	status known
RGTVM0518	reformat.pl	CDS	1249	2122	.	+	.	status known
RGTVM0518	reformat.pl	CDS	2199	2905	.	+	.	status known
RGTVM0519	reformat.pl	CDS	1001	1505	.	+	.	status known
RGTVM0519	reformat.pl	CDS	1575	2554	.	+	.	status known
RGTVM0521	reformat.pl	CDS	1001	1205	.	+	.	status known
RGTVM0521	reformat.pl	CDS	1272	1857	.	+	.	status known
RGTVM0521	reformat.pl	CDS	1997	3248	.	+	.	status known
RGTVM0523	reformat.pl	CDS	1001	1373	.	+	.	status known
RGTVM0523	reformat.pl	CDS	1490	2091	.	+	.	status known
RGTVM0524	reformat.pl	CDS	1001	1136	.	+	.	status known
RGTVM0524	reformat.pl	CDS	1280	1428	.	+	.	status known
RGTVM0524	reformat.pl	CDS	1486	3051	.	+	.	status known
RGTVM0525	reformat.pl	CDS	1001	1423	.	+	.	status known
RGTVM0525	reformat.pl	CDS	1488	4583	.	+	.	status known
RGTVM0526	reformat.pl	CDS	1001	1033	.	+	.	status known
RGTVM0526	reformat.pl	CDS	1213	1737	.	+	.	status known
RGTVM0526	reformat.pl	CDS	1857	2033	.	+	.	status known
RGTVM0526	reformat.pl	CDS	2144	2443	.	+	.	status known
RGTVM0527	reformat.pl	CDS	1001	1139	.	+	.	status known
RGTVM0527	reformat.pl	CDS	1215	1486	.	+	.	status known
RGTVM0527	reformat.pl	CDS	1543	1713	.	+	.	status known
RGTVM0527	reformat.pl	CDS	1779	2270	.	+	.	status known
RGTVM0527	reformat.pl	CDS	2341	2463	.	+	.	status known
RGTVM0527	reformat.pl	CDS	2523	2789	.	+	.	status known
RGTVM0528	reformat.pl	CDS	1001	1083	.	+	.	status known
RGTVM0528	reformat.pl	CDS	1579	1711	.	+	.	status known
RGTVM0528	reformat.pl	CDS	1876	1974	.	+	.	status known
RGTVM0529	reformat.pl	CDS	1001	2224	.	+	.	status known
RGTVM0530	reformat.pl	CDS	1001	1294	.	+	.	status known
RGTVM0530	reformat.pl	CDS	1654	2376	.	+	.	status known
RGTVM0531	reformat.pl	CDS	1001	3985	.	+	.	status known
RGTVM0532	reformat.pl	CDS	1001	1013	.	+	.	status known
RGTVM0532	reformat.pl	CDS	1097	1395	.	+	.	status known
RGTVM0533	reformat.pl	CDS	1001	1232	.	+	.	status known
RGTVM0533	reformat.pl	CDS	1318	2244	.	+	.	status known
RGTVM0533	reformat.pl	CDS	2364	2761	.	+	.	status known
RGTVM0534	reformat.pl	CDS	1001	1726	.	+	.	status known
RGTVM0535	reformat.pl	CDS	1001	1044	.	+	.	status known
RGTVM0535	reformat.pl	CDS	1256	2175	.	+	.	status known
RGTVM0535	reformat.pl	CDS	2248	2978	.	+	.	status known
RGTVM0536	reformat.pl	CDS	1001	1153	.	+	.	status known
RGTVM0536	reformat.pl	CDS	1562	1865	.	+	.	status known
RGTVM0536	reformat.pl	CDS	2010	2035	.	+	.	status known
RGTVM0537	reformat.pl	CDS	1001	1069	.	+	.	status known
RGTVM0537	reformat.pl	CDS	1645	1824	.	+	.	status known
RGTVM0538	reformat.pl	CDS	1001	2635	.	+	.	status known
RGTVM0539	reformat.pl	CDS	1001	1044	.	+	.	status known
RGTVM0539	reformat.pl	CDS	1122	1133	.	+	.	status known
RGTVM0539	reformat.pl	CDS	1238	1331	.	+	.	status known
RGTVM0540	reformat.pl	CDS	1001	1924	.	+	.	status known
RGTVM0541	reformat.pl	CDS	1001	1033	.	+	.	status known
RGTVM0541	reformat.pl	CDS	1275	1464	.	+	.	status known
RGTVM0541	reformat.pl	CDS	1616	1692	.	+	.	status known
RGTVM0542	reformat.pl	CDS	1001	1120	.	+	.	status known
RGTVM0542	reformat.pl	CDS	1186	3159	.	+	.	status known
RGTVM0544	reformat.pl	CDS	1001	2896	.	+	.	status known
RGTVM0545	reformat.pl	CDS	1001	1175	.	+	.	status known
RGTVM0545	reformat.pl	CDS	1237	1651	.	+	.	status known
RGTVM0545	reformat.pl	CDS	1743	2602	.	+	.	status known
RGTVM0545	reformat.pl	CDS	2675	2979	.	+	.	status known
RGTVM0546	reformat.pl	CDS	1001	1169	.	+	.	status known
RGTVM0546	reformat.pl	CDS	1225	1988	.	+	.	status known
RGTVM0547	reformat.pl	CDS	1001	2719	.	+	.	status known
RGTVM0548	reformat.pl	CDS	1001	2383	.	+	.	status known
RGTVM0549	reformat.pl	CDS	1001	2782	.	+	.	status known
RGTVM0550	reformat.pl	CDS	1001	1432	.	+	.	status known
RGTVM0552	reformat.pl	CDS	1001	1282	.	+	.	status known
RGTVM0554	reformat.pl	CDS	1001	2123	.	+	.	status known
RGTVM0554	reformat.pl	CDS	2184	2253	.	+	.	status known
RGTVM0554	reformat.pl	CDS	2308	2794	.	+	.	status known
RGTVM0554	reformat.pl	CDS	2969	3253	.	+	.	status known
RGTVM0555	reformat.pl	CDS	1001	1344	.	+	.	status known
RGTVM0555	reformat.pl	CDS	1570	1735	.	+	.	status known
RGTVM0555	reformat.pl	CDS	1789	1916	.	+	.	status known
RGTVM0555	reformat.pl	CDS	1981	2175	.	+	.	status known
RGTVM0555	reformat.pl	CDS	2229	2586	.	+	.	status known
RGTVM0555	reformat.pl	CDS	2639	3578	.	+	.	status known
RGTVM0555	reformat.pl	CDS	3645	3766	.	+	.	status known
RGTVM0556	reformat.pl	CDS	1001	2272	.	+	.	status known
RGTVM0557	reformat.pl	CDS	1001	1150	.	+	.	status known
RGTVM0557	reformat.pl	CDS	1224	1394	.	+	.	status known
RGTVM0557	reformat.pl	CDS	1459	1809	.	+	.	status known
RGTVM0557	reformat.pl	CDS	1872	3047	.	+	.	status known
RGTVM0559	reformat.pl	CDS	1001	2278	.	+	.	status known
RGTVM0560	reformat.pl	CDS	1001	1072	.	+	.	status known
RGTVM0560	reformat.pl	CDS	1248	1332	.	+	.	status known
RGTVM0560	reformat.pl	CDS	1580	1629	.	+	.	status known
RGTVM0560	reformat.pl	CDS	1781	2063	.	+	.	status known
RGTVM0560	reformat.pl	CDS	2258	2309	.	+	.	status known
RGTVM0560	reformat.pl	CDS	2380	2587	.	+	.	status known
RGTVM0560	reformat.pl	CDS	2648	2804	.	+	.	status known
RGTVM0560	reformat.pl	CDS	2864	3249	.	+	.	status known
RGTVM0560	reformat.pl	CDS	3329	3760	.	+	.	status known
RGTVM0561	reformat.pl	CDS	1001	1015	.	+	.	status known
RGTVM0561	reformat.pl	CDS	1307	1471	.	+	.	status known
RGTVM0562	reformat.pl	CDS	1001	1078	.	+	.	status known
RGTVM0562	reformat.pl	CDS	1201	1396	.	+	.	status known
RGTVM0562	reformat.pl	CDS	1472	3294	.	+	.	status known
RGTVM0563	reformat.pl	CDS	1001	1299	.	+	.	status known
RGTVM0563	reformat.pl	CDS	1406	5231	.	+	.	status known
RGTVM0564	reformat.pl	CDS	1001	1056	.	+	.	status known
RGTVM0564	reformat.pl	CDS	1460	2040	.	+	.	status known
RGTVM0564	reformat.pl	CDS	2104	2237	.	+	.	status known
RGTVM0564	reformat.pl	CDS	2323	2451	.	+	.	status known
RGTVM0565	reformat.pl	CDS	1001	1052	.	+	.	status known
RGTVM0565	reformat.pl	CDS	1245	1468	.	+	.	status known
RGTVM0565	reformat.pl	CDS	1529	3190	.	+	.	status known
RGTVM0565	reformat.pl	CDS	3248	3940	.	+	.	status known
RGTVM0565	reformat.pl	CDS	3999	4139	.	+	.	status known
RGTVM0566	reformat.pl	CDS	1001	1103	.	+	.	status known
RGTVM0566	reformat.pl	CDS	1190	2214	.	+	.	status known
RGTVM0567	reformat.pl	CDS	1001	1234	.	+	.	status known
RGTVM0567	reformat.pl	CDS	1305	1338	.	+	.	status known
RGTVM0567	reformat.pl	CDS	1409	2565	.	+	.	status known
RGTVM0567	reformat.pl	CDS	2653	2910	.	+	.	status known
RGTVM0568	reformat.pl	CDS	1001	1043	.	+	.	status known
RGTVM0568	reformat.pl	CDS	1102	1612	.	+	.	status known
RGTVM0568	reformat.pl	CDS	1668	2141	.	+	.	status known
RGTVM0568	reformat.pl	CDS	2227	2656	.	+	.	status known
RGTVM0569	reformat.pl	CDS	1001	1021	.	+	.	status known
RGTVM0569	reformat.pl	CDS	1361	1498	.	+	.	status known
RGTVM0570	reformat.pl	CDS	1001	1392	.	+	.	status known
RGTVM0570	reformat.pl	CDS	1450	2622	.	+	.	status known
RGTVM0570	reformat.pl	CDS	3042	3055	.	+	.	status known
RGTVM0570	reformat.pl	CDS	3622	4163	.	+	.	status known
RGTVM0570	reformat.pl	CDS	4259	4924	.	+	.	status known
RGTVM0570	reformat.pl	CDS	5056	5865	.	+	.	status known
RGTVM0572	reformat.pl	CDS	1001	1024	.	+	.	status known
RGTVM0572	reformat.pl	CDS	1493	1576	.	+	.	status known
RGTVM0573	reformat.pl	CDS	1001	1025	.	+	.	status known
RGTVM0573	reformat.pl	CDS	1167	1176	.	+	.	status known
RGTVM0573	reformat.pl	CDS	1401	1442	.	+	.	status known
RGTVM0573	reformat.pl	CDS	1499	1599	.	+	.	status known
RGTVM0573	reformat.pl	CDS	1663	1760	.	+	.	status known
RGTVM0574	reformat.pl	CDS	1001	1292	.	+	.	status known
RGTVM0574	reformat.pl	CDS	1385	1465	.	+	.	status known
RGTVM0574	reformat.pl	CDS	1536	1655	.	+	.	status known
RGTVM0574	reformat.pl	CDS	1715	1768	.	+	.	status known
RGTVM0574	reformat.pl	CDS	1860	2539	.	+	.	status known
RGTVM0575	reformat.pl	CDS	1001	1113	.	+	.	status known
RGTVM0575	reformat.pl	CDS	1302	1393	.	+	.	status known
RGTVM0575	reformat.pl	CDS	1537	1688	.	+	.	status known
RGTVM0576	reformat.pl	CDS	1001	1537	.	+	.	status known
RGTVM0576	reformat.pl	CDS	1608	2519	.	+	.	status known
RGTVM0576	reformat.pl	CDS	2585	4171	.	+	.	status known
RGTVM0578	reformat.pl	CDS	1001	1394	.	+	.	status known
RGTVM0578	reformat.pl	CDS	1514	1720	.	+	.	status known
RGTVM0578	reformat.pl	CDS	1798	1829	.	+	.	status known
RGTVM0578	reformat.pl	CDS	1891	2244	.	+	.	status known
RGTVM0578	reformat.pl	CDS	2344	2905	.	+	.	status known
RGTVM0578	reformat.pl	CDS	3074	3096	.	+	.	status known
RGTVM0579	reformat.pl	CDS	1001	2815	.	+	.	status known
RGTVM0580	reformat.pl	CDS	1001	2295	.	+	.	status known
RGTVM0580	reformat.pl	CDS	2358	2688	.	+	.	status known
RGTVM0582	reformat.pl	CDS	1001	1128	.	+	.	status known
RGTVM0582	reformat.pl	CDS	1864	1966	.	+	.	status known
RGTVM0582	reformat.pl	CDS	2042	2253	.	+	.	status known
RGTVM0582	reformat.pl	CDS	2321	3440	.	+	.	status known
RGTVM0583	reformat.pl	CDS	1001	2729	.	+	.	status known
RGTVM0583	reformat.pl	CDS	2784	3278	.	+	.	status known
RGTVM0583	reformat.pl	CDS	3366	3943	.	+	.	status known
RGTVM0585	reformat.pl	CDS	1001	1048	.	+	.	status known
RGTVM0585	reformat.pl	CDS	1184	1256	.	+	.	status known
RGTVM0585	reformat.pl	CDS	1325	2262	.	+	.	status known
RGTVM0586	reformat.pl	CDS	1001	1538	.	+	.	status known
RGTVM0586	reformat.pl	CDS	1597	2037	.	+	.	status known
RGTVM0586	reformat.pl	CDS	2117	2919	.	+	.	status known
RGTVM0587	reformat.pl	CDS	1001	1447	.	+	.	status known
RGTVM0587	reformat.pl	CDS	1601	2155	.	+	.	status known
RGTVM0587	reformat.pl	CDS	2412	2813	.	+	.	status known
RGTVM0588	reformat.pl	CDS	1001	1618	.	+	.	status known
RGTVM0588	reformat.pl	CDS	1684	2312	.	+	.	status known
RGTVM0588	reformat.pl	CDS	2376	2772	.	+	.	status known
RGTVM0589	reformat.pl	CDS	1001	1196	.	+	.	status known
RGTVM0589	reformat.pl	CDS	1399	1451	.	+	.	status known
RGTVM0589	reformat.pl	CDS	1552	2312	.	+	.	status known
RGTVM0589	reformat.pl	CDS	2500	2812	.	+	.	status known
RGTVM0590	reformat.pl	CDS	1001	1020	.	+	.	status known
RGTVM0590	reformat.pl	CDS	1117	1130	.	+	.	status known
RGTVM0590	reformat.pl	CDS	1349	1479	.	+	.	status known
RGTVM0590	reformat.pl	CDS	1597	1620	.	+	.	status known
RGTVM0591	reformat.pl	CDS	1001	2161	.	+	.	status known
RGTVM0592	reformat.pl	CDS	1001	1045	.	+	.	status known
RGTVM0592	reformat.pl	CDS	1408	1461	.	+	.	status known
RGTVM0593	reformat.pl	CDS	1001	2653	.	+	.	status known
RGTVM0594	reformat.pl	CDS	1001	1280	.	+	.	status known
RGTVM0594	reformat.pl	CDS	1684	1763	.	+	.	status known
RGTVM0595	reformat.pl	CDS	1001	1049	.	+	.	status known
RGTVM0595	reformat.pl	CDS	1110	1339	.	+	.	status known
RGTVM0596	reformat.pl	CDS	1001	1065	.	+	.	status known
RGTVM0596	reformat.pl	CDS	1237	1337	.	+	.	status known
RGTVM0596	reformat.pl	CDS	1494	1606	.	+	.	status known
RGTVM0597	reformat.pl	CDS	1001	1297	.	+	.	status known
RGTVM0598	reformat.pl	CDS	1001	1037	.	+	.	status known
RGTVM0598	reformat.pl	CDS	1590	1710	.	+	.	status known
RGTVM0598	reformat.pl	CDS	1824	1864	.	+	.	status known
RGTVM0598	reformat.pl	CDS	1967	2402	.	+	.	status known
RGTVM0598	reformat.pl	CDS	2461	4120	.	+	.	status known
RGTVM0599	reformat.pl	CDS	1001	1222	.	+	.	status known
RGTVM0599	reformat.pl	CDS	1552	1673	.	+	.	status known
RGTVM0599	reformat.pl	CDS	1842	1968	.	+	.	status known
RGTVM0601	reformat.pl	CDS	1001	1291	.	+	.	status known
RGTVM0602	reformat.pl	CDS	1001	1741	.	+	.	status known
RGTVM0603	reformat.pl	CDS	1001	2104	.	+	.	status known
RGTVM0604	reformat.pl	CDS	1001	1111	.	+	.	status known
RGTVM0604	reformat.pl	CDS	1196	2074	.	+	.	status known
RGTVM0606	reformat.pl	CDS	1001	1906	.	+	.	status known
RGTVM0607	reformat.pl	CDS	1001	1626	.	+	.	status known
RGTVM0607	reformat.pl	CDS	1726	2104	.	+	.	status known
RGTVM0607	reformat.pl	CDS	2183	4288	.	+	.	status known
RGTVM0609	reformat.pl	CDS	1001	1131	.	+	.	status known
RGTVM0609	reformat.pl	CDS	1193	1253	.	+	.	status known
RGTVM0610	reformat.pl	CDS	1001	2272	.	+	.	status known
RGTVM0610	reformat.pl	CDS	2333	3223	.	+	.	status known
RGTVM0610	reformat.pl	CDS	3279	3351	.	+	.	status known
RGTVM0610	reformat.pl	CDS	3405	4140	.	+	.	status known
RGTVM0610	reformat.pl	CDS	4205	4649	.	+	.	status known
RGTVM0612	reformat.pl	CDS	1001	2173	.	+	.	status known
RGTVM0612	reformat.pl	CDS	2241	5678	.	+	.	status known
RGTVM0612	reformat.pl	CDS	5814	6137	.	+	.	status known
RGTVM0613	reformat.pl	CDS	1001	1157	.	+	.	status known
RGTVM0613	reformat.pl	CDS	1262	2079	.	+	.	status known
RGTVM0615	reformat.pl	CDS	1001	1206	.	+	.	status known
RGTVM0615	reformat.pl	CDS	1322	1409	.	+	.	status known
RGTVM0616	reformat.pl	CDS	1001	1377	.	+	.	status known
RGTVM0616	reformat.pl	CDS	1570	1604	.	+	.	status known
RGTVM0616	reformat.pl	CDS	1677	1795	.	+	.	status known
RGTVM0617	reformat.pl	CDS	1001	1419	.	+	.	status known
RGTVM0617	reformat.pl	CDS	1516	2128	.	+	.	status known
RGTVM0618	reformat.pl	CDS	1001	1026	.	+	.	status known
RGTVM0618	reformat.pl	CDS	1509	3768	.	+	.	status known
RGTVM0619	reformat.pl	CDS	1001	1087	.	+	.	status known
RGTVM0619	reformat.pl	CDS	1160	1342	.	+	.	status known
RGTVM0620	reformat.pl	CDS	1001	1786	.	+	.	status known
RGTVM0620	reformat.pl	CDS	1991	2221	.	+	.	status known
RGTVM0621	reformat.pl	CDS	1001	1693	.	+	.	status known
RGTVM0621	reformat.pl	CDS	1822	1992	.	+	.	status known
RGTVM0622	reformat.pl	CDS	1001	2086	.	+	.	status known
RGTVM0622	reformat.pl	CDS	2148	2419	.	+	.	status known
RGTVM0622	reformat.pl	CDS	2740	2813	.	+	.	status known
RGTVM0622	reformat.pl	CDS	3129	3181	.	+	.	status known
RGTVM0622	reformat.pl	CDS	3563	3672	.	+	.	status known
RGTVM0622	reformat.pl	CDS	3967	5723	.	+	.	status known
RGTVM0622	reformat.pl	CDS	5915	5973	.	+	.	status known
RGTVM0623	reformat.pl	CDS	1001	1100	.	+	.	status known
RGTVM0623	reformat.pl	CDS	1166	1246	.	+	.	status known
RGTVM0623	reformat.pl	CDS	1334	1479	.	+	.	status known
RGTVM0623	reformat.pl	CDS	1553	3019	.	+	.	status known
RGTVM0624	reformat.pl	CDS	1001	1428	.	+	.	status known
RGTVM0624	reformat.pl	CDS	1528	1618	.	+	.	status known
RGTVM0625	reformat.pl	CDS	1001	4318	.	+	.	status known
RGTVM0626	reformat.pl	CDS	1001	1088	.	+	.	status known
RGTVM0626	reformat.pl	CDS	1227	1261	.	+	.	status known
RGTVM0627	reformat.pl	CDS	1001	1324	.	+	.	status known
RGTVM0627	reformat.pl	CDS	1409	1645	.	+	.	status known
RGTVM0628	reformat.pl	CDS	1001	2107	.	+	.	status known
RGTVM0628	reformat.pl	CDS	2324	3463	.	+	.	status known
RGTVM0629	reformat.pl	CDS	1001	1231	.	+	.	status known
RGTVM0629	reformat.pl	CDS	1308	1787	.	+	.	status known
RGTVM0629	reformat.pl	CDS	1859	2047	.	+	.	status known
RGTVM0630	reformat.pl	CDS	1001	1335	.	+	.	status known
RGTVM0630	reformat.pl	CDS	1413	1893	.	+	.	status known
RGTVM0633	reformat.pl	CDS	1001	2935	.	+	.	status known
RGTVM0634	reformat.pl	CDS	1001	3031	.	+	.	status known
RGTVM0635	reformat.pl	CDS	1001	1703	.	+	.	status known
RGTVM0635	reformat.pl	CDS	1778	1848	.	+	.	status known
RGTVM0636	reformat.pl	CDS	1001	1109	.	+	.	status known
RGTVM0636	reformat.pl	CDS	1367	2490	.	+	.	status known
RGTVM0637	reformat.pl	CDS	1001	1297	.	+	.	status known
RGTVM0637	reformat.pl	CDS	1425	3962	.	+	.	status known
RGTVM0638	reformat.pl	CDS	1001	1470	.	+	.	status known
RGTVM0638	reformat.pl	CDS	1524	2523	.	+	.	status known
RGTVM0638	reformat.pl	CDS	2618	2652	.	+	.	status known
RGTVM0638	reformat.pl	CDS	2879	3163	.	+	.	status known
RGTVM0638	reformat.pl	CDS	3606	4068	.	+	.	status known
RGTVM0638	reformat.pl	CDS	4147	5298	.	+	.	status known
RGTVM0639	reformat.pl	CDS	1001	1816	.	+	.	status known
RGTVM0640	reformat.pl	CDS	1001	1078	.	+	.	status known
RGTVM0640	reformat.pl	CDS	1138	1556	.	+	.	status known
RGTVM0640	reformat.pl	CDS	1616	2115	.	+	.	status known
RGTVM0640	reformat.pl	CDS	2170	2636	.	+	.	status known
RGTVM0642	reformat.pl	CDS	1001	2944	.	+	.	status known
RGTVM0644	reformat.pl	CDS	1001	1343	.	+	.	status known
RGTVM0644	reformat.pl	CDS	1441	1475	.	+	.	status known
RGTVM0644	reformat.pl	CDS	1530	1841	.	+	.	status known
RGTVM0644	reformat.pl	CDS	1905	2313	.	+	.	status known
RGTVM0644	reformat.pl	CDS	2390	3393	.	+	.	status known
RGTVM0645	reformat.pl	CDS	1001	1264	.	+	.	status known
RGTVM0645	reformat.pl	CDS	1470	2846	.	+	.	status known
RGTVM0648	reformat.pl	CDS	1001	1650	.	+	.	status known
RGTVM0648	reformat.pl	CDS	1742	2318	.	+	.	status known
RGTVM0649	reformat.pl	CDS	1001	2983	.	+	.	status known
RGTVM0650	reformat.pl	CDS	1001	1810	.	+	.	status known
RGTVM0650	reformat.pl	CDS	1908	2692	.	+	.	status known
RGTVM0650	reformat.pl	CDS	2754	3727	.	+	.	status known
RGTVM0650	reformat.pl	CDS	3785	4329	.	+	.	status known
RGTVM0651	reformat.pl	CDS	1001	1538	.	+	.	status known
RGTVM0651	reformat.pl	CDS	1636	1892	.	+	.	status known
RGTVM0652	reformat.pl	CDS	1001	1174	.	+	.	status known
RGTVM0652	reformat.pl	CDS	1344	1514	.	+	.	status known
RGTVM0652	reformat.pl	CDS	1576	1677	.	+	.	status known
RGTVM0653	reformat.pl	CDS	1001	1336	.	+	.	status known
RGTVM0653	reformat.pl	CDS	1400	4001	.	+	.	status known
RGTVM0653	reformat.pl	CDS	4059	4145	.	+	.	status known
RGTVM0653	reformat.pl	CDS	4343	4503	.	+	.	status known
RGTVM0653	reformat.pl	CDS	4560	4663	.	+	.	status known
RGTVM0653	reformat.pl	CDS	4894	5879	.	+	.	status known
RGTVM0653	reformat.pl	CDS	6027	6095	.	+	.	status known
RGTVM0653	reformat.pl	CDS	7182	7516	.	+	.	status known
RGTVM0654	reformat.pl	CDS	1001	1148	.	+	.	status known
RGTVM0654	reformat.pl	CDS	1257	1297	.	+	.	status known
RGTVM0655	reformat.pl	CDS	1001	1123	.	+	.	status known
RGTVM0655	reformat.pl	CDS	1177	1357	.	+	.	status known
RGTVM0655	reformat.pl	CDS	1414	1854	.	+	.	status known
RGTVM0655	reformat.pl	CDS	1912	2148	.	+	.	status known
RGTVM0655	reformat.pl	CDS	2207	3006	.	+	.	status known
RGTVM0656	reformat.pl	CDS	1001	1639	.	+	.	status known
RGTVM0656	reformat.pl	CDS	1718	1813	.	+	.	status known
RGTVM0656	reformat.pl	CDS	1871	4422	.	+	.	status known
RGTVM0656	reformat.pl	CDS	4513	5560	.	+	.	status known
RGTVM0657	reformat.pl	CDS	1001	1649	.	+	.	status known
RGTVM0657	reformat.pl	CDS	1783	2504	.	+	.	status known
RGTVM0658	reformat.pl	CDS	1001	1035	.	+	.	status known
RGTVM0658	reformat.pl	CDS	1243	1401	.	+	.	status known
RGTVM0658	reformat.pl	CDS	1526	2072	.	+	.	status known
RGTVM0659	reformat.pl	CDS	1001	2653	.	+	.	status known
RGTVM0660	reformat.pl	CDS	1001	1014	.	+	.	status known
RGTVM0660	reformat.pl	CDS	1072	1167	.	+	.	status known
RGTVM0660	reformat.pl	CDS	1251	1422	.	+	.	status known
RGTVM0661	reformat.pl	CDS	1001	1540	.	+	.	status known
RGTVM0661	reformat.pl	CDS	1615	2793	.	+	.	status known
RGTVM0662	reformat.pl	CDS	1001	1051	.	+	.	status known
RGTVM0662	reformat.pl	CDS	1131	1670	.	+	.	status known
RGTVM0662	reformat.pl	CDS	1741	2382	.	+	.	status known
RGTVM0663	reformat.pl	CDS	1001	1580	.	+	.	status known
RGTVM0663	reformat.pl	CDS	1636	1964	.	+	.	status known
RGTVM0664	reformat.pl	CDS	1001	1335	.	+	.	status known
RGTVM0664	reformat.pl	CDS	1404	2616	.	+	.	status known
RGTVM0666	reformat.pl	CDS	1001	1450	.	+	.	status known
RGTVM0667	reformat.pl	CDS	1001	1202	.	+	.	status known
RGTVM0667	reformat.pl	CDS	1300	2897	.	+	.	status known
RGTVM0668	reformat.pl	CDS	1001	1972	.	+	.	status known
RGTVM0668	reformat.pl	CDS	2055	2333	.	+	.	status known
RGTVM0669	reformat.pl	CDS	1001	6703	.	+	.	status known
RGTVM0669	reformat.pl	CDS	6767	7318	.	+	.	status known
RGTVM0670	reformat.pl	CDS	1001	1030	.	+	.	status known
RGTVM0670	reformat.pl	CDS	1187	1432	.	+	.	status known
RGTVM0671	reformat.pl	CDS	1001	1073	.	+	.	status known
RGTVM0671	reformat.pl	CDS	1155	1420	.	+	.	status known
RGTVM0671	reformat.pl	CDS	1519	1695	.	+	.	status known
RGTVM0673	reformat.pl	CDS	1001	1123	.	+	.	status known
RGTVM0673	reformat.pl	CDS	1194	1601	.	+	.	status known
RGTVM0673	reformat.pl	CDS	1670	1690	.	+	.	status known
RGTVM0675	reformat.pl	CDS	1001	1507	.	+	.	status known
RGTVM0676	reformat.pl	CDS	1001	1102	.	+	.	status known
RGTVM0676	reformat.pl	CDS	1160	1405	.	+	.	status known
RGTVM0677	reformat.pl	CDS	1001	1196	.	+	.	status known
RGTVM0677	reformat.pl	CDS	1360	1808	.	+	.	status known
RGTVM0678	reformat.pl	CDS	1001	1010	.	+	.	status known
RGTVM0678	reformat.pl	CDS	1065	1087	.	+	.	status known
RGTVM0678	reformat.pl	CDS	1484	1540	.	+	.	status known
RGTVM0678	reformat.pl	CDS	1602	1759	.	+	.	status known
RGTVM0678	reformat.pl	CDS	1851	2740	.	+	.	status known
RGTVM0678	reformat.pl	CDS	2816	2940	.	+	.	status known
RGTVM0679	reformat.pl	CDS	1001	1879	.	+	.	status known
RGTVM0679	reformat.pl	CDS	1950	2948	.	+	.	status known
RGTVM0680	reformat.pl	CDS	1001	1633	.	+	.	status known
RGTVM0680	reformat.pl	CDS	1818	2111	.	+	.	status known
RGTVM0681	reformat.pl	CDS	1001	1072	.	+	.	status known
RGTVM0681	reformat.pl	CDS	1129	1331	.	+	.	status known
RGTVM0681	reformat.pl	CDS	1470	2540	.	+	.	status known
RGTVM0681	reformat.pl	CDS	2672	2912	.	+	.	status known
RGTVM0682	reformat.pl	CDS	1001	1355	.	+	.	status known
RGTVM0682	reformat.pl	CDS	1456	2760	.	+	.	status known
RGTVM0682	reformat.pl	CDS	2825	2898	.	+	.	status known
RGTVM0683	reformat.pl	CDS	1001	1201	.	+	.	status known
RGTVM0683	reformat.pl	CDS	1255	1657	.	+	.	status known
RGTVM0683	reformat.pl	CDS	1793	1830	.	+	.	status known
RGTVM0684	reformat.pl	CDS	1001	1371	.	+	.	status known
RGTVM0684	reformat.pl	CDS	1540	2647	.	+	.	status known
RGTVM0684	reformat.pl	CDS	2714	2798	.	+	.	status known
RGTVM0684	reformat.pl	CDS	2864	2949	.	+	.	status known
RGTVM0684	reformat.pl	CDS	3047	3688	.	+	.	status known
RGTVM0685	reformat.pl	CDS	1001	1756	.	+	.	status known
RGTVM0685	reformat.pl	CDS	1814	2386	.	+	.	status known
RGTVM0686	reformat.pl	CDS	1001	1513	.	+	.	status known
RGTVM0686	reformat.pl	CDS	1621	2031	.	+	.	status known
RGTVM0687	reformat.pl	CDS	1001	1461	.	+	.	status known
RGTVM0687	reformat.pl	CDS	1861	1891	.	+	.	status known
RGTVM0687	reformat.pl	CDS	2948	3046	.	+	.	status known
RGTVM0687	reformat.pl	CDS	3105	3270	.	+	.	status known
RGTVM0687	reformat.pl	CDS	3336	3625	.	+	.	status known
RGTVM0687	reformat.pl	CDS	3683	3802	.	+	.	status known
RGTVM0688	reformat.pl	CDS	1001	1013	.	+	.	status known
RGTVM0688	reformat.pl	CDS	1724	2130	.	+	.	status known
RGTVM0688	reformat.pl	CDS	2258	2392	.	+	.	status known
RGTVM0689	reformat.pl	CDS	1001	1432	.	+	.	status known
RGTVM0690	reformat.pl	CDS	1001	1107	.	+	.	status known
RGTVM0690	reformat.pl	CDS	1467	1656	.	+	.	status known
RGTVM0692	reformat.pl	CDS	1001	1789	.	+	.	status known
RGTVM0692	reformat.pl	CDS	1848	2223	.	+	.	status known
RGTVM0692	reformat.pl	CDS	2286	2317	.	+	.	status known
RGTVM0693	reformat.pl	CDS	1001	2181	.	+	.	status known
RGTVM0693	reformat.pl	CDS	2247	2821	.	+	.	status known
RGTVM0693	reformat.pl	CDS	3146	3225	.	+	.	status known
RGTVM0694	reformat.pl	CDS	1001	4666	.	+	.	status known
RGTVM0695	reformat.pl	CDS	1001	1045	.	+	.	status known
RGTVM0695	reformat.pl	CDS	1447	1831	.	+	.	status known
RGTVM0695	reformat.pl	CDS	1892	2127	.	+	.	status known
RGTVM0697	reformat.pl	CDS	1001	1634	.	+	.	status known
RGTVM0697	reformat.pl	CDS	1702	3122	.	+	.	status known
RGTVM0698	reformat.pl	CDS	1001	3323	.	+	.	status known
RGTVM0698	reformat.pl	CDS	3411	4144	.	+	.	status known
RGTVM0699	reformat.pl	CDS	1001	1214	.	+	.	status known
RGTVM0699	reformat.pl	CDS	1432	1673	.	+	.	status known
RGTVM0699	reformat.pl	CDS	1730	1896	.	+	.	status known
RGTVM0699	reformat.pl	CDS	1952	2351	.	+	.	status known
RGTVM0699	reformat.pl	CDS	2410	2580	.	+	.	status known
RGTVM0701	reformat.pl	CDS	1001	1040	.	+	.	status known
RGTVM0701	reformat.pl	CDS	1135	1187	.	+	.	status known
RGTVM0701	reformat.pl	CDS	1265	1287	.	+	.	status known
RGTVM0701	reformat.pl	CDS	1379	1437	.	+	.	status known
RGTVM0701	reformat.pl	CDS	1502	1617	.	+	.	status known
RGTVM0701	reformat.pl	CDS	1682	1807	.	+	.	status known
RGTVM0701	reformat.pl	CDS	1882	2286	.	+	.	status known
RGTVM0702	reformat.pl	CDS	1001	1085	.	+	.	status known
RGTVM0702	reformat.pl	CDS	1140	1353	.	+	.	status known
RGTVM0702	reformat.pl	CDS	1410	1560	.	+	.	status known
RGTVM0702	reformat.pl	CDS	1617	2123	.	+	.	status known
RGTVM0703	reformat.pl	CDS	1001	1104	.	+	.	status known
RGTVM0703	reformat.pl	CDS	1188	1243	.	+	.	status known
RGTVM0703	reformat.pl	CDS	1461	1615	.	+	.	status known
RGTVM0703	reformat.pl	CDS	1759	1830	.	+	.	status known
RGTVM0704	reformat.pl	CDS	1001	1098	.	+	.	status known
RGTVM0704	reformat.pl	CDS	1156	2208	.	+	.	status known
RGTVM0704	reformat.pl	CDS	2268	2355	.	+	.	status known
RGTVM0705	reformat.pl	CDS	1001	1082	.	+	.	status known
RGTVM0705	reformat.pl	CDS	1177	1244	.	+	.	status known
RGTVM0706	reformat.pl	CDS	1001	1076	.	+	.	status known
RGTVM0706	reformat.pl	CDS	1316	1755	.	+	.	status known
RGTVM0707	reformat.pl	CDS	1001	2444	.	+	.	status known
RGTVM0707	reformat.pl	CDS	2854	3125	.	+	.	status known
RGTVM0708	reformat.pl	CDS	1001	1062	.	+	.	status known
RGTVM0708	reformat.pl	CDS	1199	1224	.	+	.	status known
RGTVM0708	reformat.pl	CDS	1475	1652	.	+	.	status known
RGTVM0708	reformat.pl	CDS	1775	1832	.	+	.	status known
RGTVM0710	reformat.pl	CDS	1001	3073	.	+	.	status known
RGTVM0711	reformat.pl	CDS	1001	1313	.	+	.	status known
RGTVM0711	reformat.pl	CDS	1496	1893	.	+	.	status known
RGTVM0713	reformat.pl	CDS	1001	1559	.	+	.	status known
RGTVM0713	reformat.pl	CDS	1622	2415	.	+	.	status known
RGTVM0714	reformat.pl	CDS	1001	1116	.	+	.	status known
RGTVM0714	reformat.pl	CDS	1434	1689	.	+	.	status known
RGTVM0715	reformat.pl	CDS	1001	1173	.	+	.	status known
RGTVM0715	reformat.pl	CDS	1249	1877	.	+	.	status known
RGTVM0715	reformat.pl	CDS	1936	1983	.	+	.	status known
RGTVM0715	reformat.pl	CDS	2038	2118	.	+	.	status known
RGTVM0715	reformat.pl	CDS	2176	2310	.	+	.	status known
RGTVM0715	reformat.pl	CDS	2366	2514	.	+	.	status known
RGTVM0716	reformat.pl	CDS	1001	2227	.	+	.	status known
RGTVM0717	reformat.pl	CDS	1001	1107	.	+	.	status known
RGTVM0717	reformat.pl	CDS	1524	1770	.	+	.	status known
RGTVM0720	reformat.pl	CDS	1001	2050	.	+	.	status known
RGTVM0721	reformat.pl	CDS	1001	1292	.	+	.	status known
RGTVM0721	reformat.pl	CDS	1346	1888	.	+	.	status known
RGTVM0721	reformat.pl	CDS	1939	2007	.	+	.	status known
RGTVM0721	reformat.pl	CDS	2065	2115	.	+	.	status known
RGTVM0721	reformat.pl	CDS	2171	2347	.	+	.	status known
RGTVM0721	reformat.pl	CDS	2401	2618	.	+	.	status known
RGTVM0722	reformat.pl	CDS	1001	1066	.	+	.	status known
RGTVM0722	reformat.pl	CDS	1259	1773	.	+	.	status known
RGTVM0722	reformat.pl	CDS	1872	1896	.	+	.	status known
RGTVM0723	reformat.pl	CDS	1001	3754	.	+	.	status known
RGTVM0724	reformat.pl	CDS	1001	1213	.	+	.	status known
RGTVM0724	reformat.pl	CDS	1286	1564	.	+	.	status known
RGTVM0724	reformat.pl	CDS	1657	2385	.	+	.	status known
RGTVM0725	reformat.pl	CDS	1001	1020	.	+	.	status known
RGTVM0725	reformat.pl	CDS	1185	7050	.	+	.	status known
RGTVM0725	reformat.pl	CDS	7120	7137	.	+	.	status known
RGTVM0727	reformat.pl	CDS	1001	1198	.	+	.	status known
RGTVM0727	reformat.pl	CDS	1288	1707	.	+	.	status known
RGTVM0728	reformat.pl	CDS	1001	1461	.	+	.	status known
RGTVM0728	reformat.pl	CDS	1633	3899	.	+	.	status known
RGTVM0728	reformat.pl	CDS	3969	4714	.	+	.	status known
RGTVM0729	reformat.pl	CDS	1001	1573	.	+	.	status known
RGTVM0729	reformat.pl	CDS	1644	2785	.	+	.	status known
RGTVM0729	reformat.pl	CDS	2849	2975	.	+	.	status known
RGTVM0730	reformat.pl	CDS	1001	1146	.	+	.	status known
RGTVM0730	reformat.pl	CDS	1303	1369	.	+	.	status known
RGTVM0730	reformat.pl	CDS	1809	1988	.	+	.	status known
RGTVM0731	reformat.pl	CDS	1001	1036	.	+	.	status known
RGTVM0731	reformat.pl	CDS	1248	1376	.	+	.	status known
RGTVM0732	reformat.pl	CDS	1001	1406	.	+	.	status known
RGTVM0732	reformat.pl	CDS	1653	1768	.	+	.	status known
RGTVM0733	reformat.pl	CDS	1001	1222	.	+	.	status known
RGTVM0734	reformat.pl	CDS	1001	1084	.	+	.	status known
RGTVM0734	reformat.pl	CDS	1150	2694	.	+	.	status known
RGTVM0735	reformat.pl	CDS	1001	1256	.	+	.	status known
RGTVM0735	reformat.pl	CDS	1360	1370	.	+	.	status known
RGTVM0736	reformat.pl	CDS	1001	1489	.	+	.	status known
RGTVM0738	reformat.pl	CDS	1001	1087	.	+	.	status known
RGTVM0738	reformat.pl	CDS	1297	1647	.	+	.	status known
RGTVM0741	reformat.pl	CDS	1001	1041	.	+	.	status known
RGTVM0741	reformat.pl	CDS	1100	1214	.	+	.	status known
RGTVM0741	reformat.pl	CDS	1804	2463	.	+	.	status known
RGTVM0741	reformat.pl	CDS	2518	2886	.	+	.	status known
RGTVM0741	reformat.pl	CDS	3010	4461	.	+	.	status known
RGTVM0743	reformat.pl	CDS	1001	1010	.	+	.	status known
RGTVM0743	reformat.pl	CDS	1113	2457	.	+	.	status known
RGTVM0743	reformat.pl	CDS	2519	2594	.	+	.	status known
RGTVM0745	reformat.pl	CDS	1001	1388	.	+	.	status known
RGTVM0745	reformat.pl	CDS	1471	2747	.	+	.	status known
RGTVM0747	reformat.pl	CDS	1001	1248	.	+	.	status known
RGTVM0747	reformat.pl	CDS	1313	1976	.	+	.	status known
RGTVM0749	reformat.pl	CDS	1001	6316	.	+	.	status known
RGTVM0751	reformat.pl	CDS	1001	2224	.	+	.	status known
RGTVM0752	reformat.pl	CDS	1001	1324	.	+	.	status known
RGTVM0752	reformat.pl	CDS	1406	2137	.	+	.	status known
RGTVM0753	reformat.pl	CDS	1001	1547	.	+	.	status known
RGTVM0753	reformat.pl	CDS	1672	2192	.	+	.	status known
RGTVM0754	reformat.pl	CDS	1001	1044	.	+	.	status known
RGTVM0754	reformat.pl	CDS	1112	2180	.	+	.	status known
RGTVM0755	reformat.pl	CDS	1001	1501	.	+	.	status known
RGTVM0756	reformat.pl	CDS	1001	1285	.	+	.	status known
RGTVM0756	reformat.pl	CDS	1353	1438	.	+	.	status known
RGTVM0756	reformat.pl	CDS	1602	1734	.	+	.	status known
RGTVM0756	reformat.pl	CDS	1785	2215	.	+	.	status known
RGTVM0756	reformat.pl	CDS	2271	2566	.	+	.	status known
RGTVM0756	reformat.pl	CDS	2628	2684	.	+	.	status known
RGTVM0756	reformat.pl	CDS	2743	3017	.	+	.	status known
RGTVM0757	reformat.pl	CDS	1001	1066	.	+	.	status known
RGTVM0757	reformat.pl	CDS	1154	4531	.	+	.	status known
RGTVM0758	reformat.pl	CDS	1001	1771	.	+	.	status known
RGTVM0758	reformat.pl	CDS	1833	1907	.	+	.	status known
RGTVM0758	reformat.pl	CDS	1960	2058	.	+	.	status known
RGTVM0759	reformat.pl	CDS	1001	1106	.	+	.	status known
RGTVM0759	reformat.pl	CDS	1249	1652	.	+	.	status known
RGTVM0760	reformat.pl	CDS	1001	1268	.	+	.	status known
RGTVM0760	reformat.pl	CDS	1331	2430	.	+	.	status known
RGTVM0760	reformat.pl	CDS	2533	3275	.	+	.	status known
RGTVM0760	reformat.pl	CDS	3703	3836	.	+	.	status known
RGTVM0760	reformat.pl	CDS	4110	5188	.	+	.	status known
RGTVM0761	reformat.pl	CDS	1001	4222	.	+	.	status known
RGTVM0761	reformat.pl	CDS	4276	4560	.	+	.	status known
RGTVM0761	reformat.pl	CDS	4664	5149	.	+	.	status known
RGTVM0762	reformat.pl	CDS	1001	1221	.	+	.	status known
RGTVM0762	reformat.pl	CDS	1301	1862	.	+	.	status known
RGTVM0763	reformat.pl	CDS	1001	1231	.	+	.	status known
RGTVM0763	reformat.pl	CDS	1364	1783	.	+	.	status known
RGTVM0764	reformat.pl	CDS	1001	1126	.	+	.	status known
RGTVM0764	reformat.pl	CDS	1188	1361	.	+	.	status known
RGTVM0764	reformat.pl	CDS	1462	2043	.	+	.	status known
RGTVM0764	reformat.pl	CDS	2097	2582	.	+	.	status known
RGTVM0765	reformat.pl	CDS	1001	1103	.	+	.	status known
RGTVM0765	reformat.pl	CDS	1337	1407	.	+	.	status known
RGTVM0766	reformat.pl	CDS	1001	1495	.	+	.	status known
RGTVM0767	reformat.pl	CDS	1001	2064	.	+	.	status known
RGTVM0767	reformat.pl	CDS	2116	4323	.	+	.	status known
RGTVM0767	reformat.pl	CDS	4448	4462	.	+	.	status known
RGTVM0767	reformat.pl	CDS	4586	4652	.	+	.	status known
RGTVM0769	reformat.pl	CDS	1001	1097	.	+	.	status known
RGTVM0769	reformat.pl	CDS	1183	1331	.	+	.	status known
RGTVM0769	reformat.pl	CDS	1516	2484	.	+	.	status known
RGTVM0770	reformat.pl	CDS	1001	1085	.	+	.	status known
RGTVM0770	reformat.pl	CDS	1152	2762	.	+	.	status known
RGTVM0770	reformat.pl	CDS	2895	2941	.	+	.	status known
RGTVM0771	reformat.pl	CDS	1001	1952	.	+	.	status known
RGTVM0771	reformat.pl	CDS	2026	2360	.	+	.	status known
RGTVM0773	reformat.pl	CDS	1001	1241	.	+	.	status known
RGTVM0773	reformat.pl	CDS	1341	1498	.	+	.	status known
RGTVM0774	reformat.pl	CDS	1001	1067	.	+	.	status known
RGTVM0774	reformat.pl	CDS	1182	2047	.	+	.	status known
RGTVM0775	reformat.pl	CDS	1001	1283	.	+	.	status known
RGTVM0775	reformat.pl	CDS	1348	1439	.	+	.	status known
RGTVM0775	reformat.pl	CDS	1642	1815	.	+	.	status known
RGTVM0775	reformat.pl	CDS	1877	2739	.	+	.	status known
RGTVM0775	reformat.pl	CDS	2800	2890	.	+	.	status known
RGTVM0775	reformat.pl	CDS	2991	3182	.	+	.	status known
RGTVM0776	reformat.pl	CDS	1001	1290	.	+	.	status known
RGTVM0776	reformat.pl	CDS	1382	1623	.	+	.	status known
RGTVM0776	reformat.pl	CDS	1674	2099	.	+	.	status known
RGTVM0776	reformat.pl	CDS	2161	2273	.	+	.	status known
RGTVM0776	reformat.pl	CDS	2327	2426	.	+	.	status known
RGTVM0776	reformat.pl	CDS	2485	2714	.	+	.	status known
RGTVM0777	reformat.pl	CDS	1001	2221	.	+	.	status known
RGTVM0778	reformat.pl	CDS	1001	1333	.	+	.	status known
RGTVM0778	reformat.pl	CDS	1417	3264	.	+	.	status known
RGTVM0778	reformat.pl	CDS	3493	3589	.	+	.	status known
RGTVM0778	reformat.pl	CDS	3686	4092	.	+	.	status known
RGTVM0779	reformat.pl	CDS	1001	1098	.	+	.	status known
RGTVM0779	reformat.pl	CDS	1515	2283	.	+	.	status known
RGTVM0779	reformat.pl	CDS	2351	3544	.	+	.	status known
RGTVM0779	reformat.pl	CDS	4078	4230	.	+	.	status known
RGTVM0780	reformat.pl	CDS	1001	1156	.	+	.	status known
RGTVM0780	reformat.pl	CDS	1283	1390	.	+	.	status known
RGTVM0781	reformat.pl	CDS	1001	1630	.	+	.	status known
RGTVM0781	reformat.pl	CDS	1685	2086	.	+	.	status known
RGTVM0781	reformat.pl	CDS	2147	3085	.	+	.	status known
RGTVM0782	reformat.pl	CDS	1001	1151	.	+	.	status known
RGTVM0782	reformat.pl	CDS	1820	2013	.	+	.	status known
RGTVM0782	reformat.pl	CDS	2320	2775	.	+	.	status known
RGTVM0783	reformat.pl	CDS	1001	3061	.	+	.	status known
RGTVM0783	reformat.pl	CDS	3142	3783	.	+	.	status known
RGTVM0784	reformat.pl	CDS	1001	1122	.	+	.	status known
RGTVM0784	reformat.pl	CDS	1262	3065	.	+	.	status known
RGTVM0786	reformat.pl	CDS	1001	2101	.	+	.	status known
RGTVM0788	reformat.pl	CDS	1001	1203	.	+	.	status known
RGTVM0788	reformat.pl	CDS	1270	2134	.	+	.	status known
RGTVM0789	reformat.pl	CDS	1001	1229	.	+	.	status known
RGTVM0789	reformat.pl	CDS	1298	1764	.	+	.	status known
RGTVM0789	reformat.pl	CDS	1817	1918	.	+	.	status known
RGTVM0790	reformat.pl	CDS	1001	2670	.	+	.	status known
RGTVM0790	reformat.pl	CDS	2731	2941	.	+	.	status known
RGTVM0791	reformat.pl	CDS	1001	2432	.	+	.	status known
RGTVM0791	reformat.pl	CDS	2637	2854	.	+	.	status known
RGTVM0791	reformat.pl	CDS	2917	3303	.	+	.	status known
RGTVM0792	reformat.pl	CDS	1001	1304	.	+	.	status known
RGTVM0792	reformat.pl	CDS	1392	1792	.	+	.	status known
RGTVM0793	reformat.pl	CDS	1001	1049	.	+	.	status known
RGTVM0793	reformat.pl	CDS	1372	1423	.	+	.	status known
RGTVM0793	reformat.pl	CDS	1523	1598	.	+	.	status known
RGTVM0793	reformat.pl	CDS	1800	1817	.	+	.	status known
RGTVM0794	reformat.pl	CDS	1001	1142	.	+	.	status known
RGTVM0794	reformat.pl	CDS	1357	1379	.	+	.	status known
RGTVM0795	reformat.pl	CDS	1001	1069	.	+	.	status known
RGTVM0795	reformat.pl	CDS	1146	1865	.	+	.	status known
RGTVM0795	reformat.pl	CDS	1938	2876	.	+	.	status known
RGTVM0796	reformat.pl	CDS	1001	1061	.	+	.	status known
RGTVM0796	reformat.pl	CDS	1371	1437	.	+	.	status known
RGTVM0796	reformat.pl	CDS	1547	2129	.	+	.	status known
RGTVM0797	reformat.pl	CDS	1001	1047	.	+	.	status known
RGTVM0797	reformat.pl	CDS	1120	1135	.	+	.	status known
RGTVM0798	reformat.pl	CDS	1001	1243	.	+	.	status known
RGTVM0798	reformat.pl	CDS	1399	1737	.	+	.	status known
RGTVM0798	reformat.pl	CDS	1797	2189	.	+	.	status known
RGTVM0798	reformat.pl	CDS	2246	2542	.	+	.	status known
RGTVM0799	reformat.pl	CDS	1001	1056	.	+	.	status known
RGTVM0799	reformat.pl	CDS	1179	1471	.	+	.	status known
RGTVM0799	reformat.pl	CDS	1536	1591	.	+	.	status known
RGTVM0801	reformat.pl	CDS	1001	1163	.	+	.	status known
RGTVM0801	reformat.pl	CDS	1305	1376	.	+	.	status known
RGTVM0801	reformat.pl	CDS	1432	1519	.	+	.	status known
RGTVM0801	reformat.pl	CDS	1588	1678	.	+	.	status known
RGTVM0803	reformat.pl	CDS	1001	1739	.	+	.	status known
RGTVM0803	reformat.pl	CDS	1819	1987	.	+	.	status known
RGTVM0803	reformat.pl	CDS	2083	2307	.	+	.	status known
RGTVM0803	reformat.pl	CDS	2374	2761	.	+	.	status known
RGTVM0804	reformat.pl	CDS	1001	1116	.	+	.	status known
RGTVM0804	reformat.pl	CDS	1178	2594	.	+	.	status known
RGTVM0804	reformat.pl	CDS	2684	2809	.	+	.	status known
RGTVM0805	reformat.pl	CDS	1001	1891	.	+	.	status known
RGTVM0806	reformat.pl	CDS	1001	2629	.	+	.	status known
RGTVM0807	reformat.pl	CDS	1001	2641	.	+	.	status known
RGTVM0808	reformat.pl	CDS	1001	1297	.	+	.	status known
RGTVM0808	reformat.pl	CDS	1369	1845	.	+	.	status known
RGTVM0809	reformat.pl	CDS	1001	1052	.	+	.	status known
RGTVM0809	reformat.pl	CDS	1125	1147	.	+	.	status known
RGTVM0810	reformat.pl	CDS	1001	1966	.	+	.	status known
RGTVM0810	reformat.pl	CDS	2046	2633	.	+	.	status known
RGTVM0811	reformat.pl	CDS	1001	1038	.	+	.	status known
RGTVM0811	reformat.pl	CDS	1112	1194	.	+	.	status known
RGTVM0811	reformat.pl	CDS	1271	1293	.	+	.	status known
RGTVM0811	reformat.pl	CDS	1361	1493	.	+	.	status known
RGTVM0811	reformat.pl	CDS	1554	1703	.	+	.	status known
RGTVM0811	reformat.pl	CDS	1783	2254	.	+	.	status known
RGTVM0811	reformat.pl	CDS	2329	2362	.	+	.	status known
RGTVM0812	reformat.pl	CDS	1001	1662	.	+	.	status known
RGTVM0812	reformat.pl	CDS	1741	2464	.	+	.	status known
RGTVM0812	reformat.pl	CDS	2526	3866	.	+	.	status known
RGTVM0813	reformat.pl	CDS	1001	1074	.	+	.	status known
RGTVM0813	reformat.pl	CDS	1559	1943	.	+	.	status known
RGTVM0813	reformat.pl	CDS	2015	3835	.	+	.	status known
RGTVM0814	reformat.pl	CDS	1001	1093	.	+	.	status known
RGTVM0814	reformat.pl	CDS	1173	3462	.	+	.	status known
RGTVM0814	reformat.pl	CDS	3673	3782	.	+	.	status known
RGTVM0815	reformat.pl	CDS	1001	1144	.	+	.	status known
RGTVM0815	reformat.pl	CDS	1249	1602	.	+	.	status known
RGTVM0816	reformat.pl	CDS	1001	1055	.	+	.	status known
RGTVM0816	reformat.pl	CDS	1131	1663	.	+	.	status known
RGTVM0816	reformat.pl	CDS	1948	2883	.	+	.	status known
RGTVM0817	reformat.pl	CDS	1001	1024	.	+	.	status known
RGTVM0817	reformat.pl	CDS	1228	1452	.	+	.	status known
RGTVM0817	reformat.pl	CDS	1533	1925	.	+	.	status known
RGTVM0818	reformat.pl	CDS	1001	1345	.	+	.	status known
RGTVM0818	reformat.pl	CDS	1418	2977	.	+	.	status known
RGTVM0819	reformat.pl	CDS	1001	1381	.	+	.	status known
RGTVM0819	reformat.pl	CDS	1449	3006	.	+	.	status known
RGTVM0819	reformat.pl	CDS	3181	3213	.	+	.	status known
RGTVM0819	reformat.pl	CDS	3271	3397	.	+	.	status known
RGTVM0819	reformat.pl	CDS	3484	3595	.	+	.	status known
RGTVM0820	reformat.pl	CDS	1001	1159	.	+	.	status known
RGTVM0820	reformat.pl	CDS	1244	3325	.	+	.	status known
RGTVM0821	reformat.pl	CDS	1001	1972	.	+	.	status known
RGTVM0821	reformat.pl	CDS	2042	2243	.	+	.	status known
RGTVM0821	reformat.pl	CDS	2431	2924	.	+	.	status known
RGTVM0822	reformat.pl	CDS	1001	1078	.	+	.	status known
RGTVM0822	reformat.pl	CDS	1176	2255	.	+	.	status known
RGTVM0823	reformat.pl	CDS	1001	4953	.	+	.	status known
RGTVM0823	reformat.pl	CDS	5056	5578	.	+	.	status known
RGTVM0824	reformat.pl	CDS	1001	2071	.	+	.	status known
RGTVM0825	reformat.pl	CDS	1001	1068	.	+	.	status known
RGTVM0825	reformat.pl	CDS	1254	1416	.	+	.	status known
RGTVM0825	reformat.pl	CDS	1484	1651	.	+	.	status known
RGTVM0825	reformat.pl	CDS	1718	3325	.	+	.	status known
RGTVM0825	reformat.pl	CDS	3514	3631	.	+	.	status known
RGTVM0825	reformat.pl	CDS	3691	4391	.	+	.	status known
RGTVM0826	reformat.pl	CDS	1001	1260	.	+	.	status known
RGTVM0826	reformat.pl	CDS	1391	3008	.	+	.	status known
RGTVM0827	reformat.pl	CDS	1001	1024	.	+	.	status known
RGTVM0827	reformat.pl	CDS	1107	1185	.	+	.	status known
RGTVM0827	reformat.pl	CDS	1358	1689	.	+	.	status known
RGTVM0828	reformat.pl	CDS	1001	1612	.	+	.	status known
RGTVM0828	reformat.pl	CDS	1765	2097	.	+	.	status known
RGTVM0829	reformat.pl	CDS	1001	1105	.	+	.	status known
RGTVM0829	reformat.pl	CDS	1209	4642	.	+	.	status known
RGTVM0829	reformat.pl	CDS	4702	4741	.	+	.	status known
RGTVM0831	reformat.pl	CDS	1001	1083	.	+	.	status known
RGTVM0831	reformat.pl	CDS	1145	1259	.	+	.	status known
RGTVM0831	reformat.pl	CDS	1343	1382	.	+	.	status known
RGTVM0831	reformat.pl	CDS	1447	1839	.	+	.	status known
RGTVM0831	reformat.pl	CDS	1906	2344	.	+	.	status known
RGTVM0831	reformat.pl	CDS	2687	2942	.	+	.	status known
RGTVM0832	reformat.pl	CDS	1001	1094	.	+	.	status known
RGTVM0832	reformat.pl	CDS	1606	1794	.	+	.	status known
RGTVM0832	reformat.pl	CDS	2906	4755	.	+	.	status known
RGTVM0833	reformat.pl	CDS	1001	2911	.	+	.	status known
RGTVM0834	reformat.pl	CDS	1001	1187	.	+	.	status known
RGTVM0834	reformat.pl	CDS	1243	2473	.	+	.	status known
RGTVM0834	reformat.pl	CDS	2554	2866	.	+	.	status known
RGTVM0835	reformat.pl	CDS	1001	1131	.	+	.	status known
RGTVM0835	reformat.pl	CDS	1195	1663	.	+	.	status known
RGTVM0836	reformat.pl	CDS	1001	1277	.	+	.	status known
RGTVM0836	reformat.pl	CDS	1331	1965	.	+	.	status known
RGTVM0839	reformat.pl	CDS	1001	1120	.	+	.	status known
RGTVM0839	reformat.pl	CDS	1411	1584	.	+	.	status known
RGTVM0841	reformat.pl	CDS	1001	1023	.	+	.	status known
RGTVM0841	reformat.pl	CDS	1106	1397	.	+	.	status known
RGTVM0842	reformat.pl	CDS	1001	1296	.	+	.	status known
RGTVM0842	reformat.pl	CDS	1358	2384	.	+	.	status known
RGTVM0843	reformat.pl	CDS	1001	1627	.	+	.	status known
RGTVM0843	reformat.pl	CDS	1954	2146	.	+	.	status known
RGTVM0843	reformat.pl	CDS	2389	2682	.	+	.	status known
RGTVM0843	reformat.pl	CDS	2737	2858	.	+	.	status known
RGTVM0843	reformat.pl	CDS	2917	2988	.	+	.	status known
RGTVM0843	reformat.pl	CDS	3055	3279	.	+	.	status known
RGTVM0843	reformat.pl	CDS	3350	3453	.	+	.	status known
RGTVM0843	reformat.pl	CDS	3555	3738	.	+	.	status known
RGTVM0843	reformat.pl	CDS	3856	4621	.	+	.	status known
RGTVM0843	reformat.pl	CDS	4681	5451	.	+	.	status known
RGTVM0843	reformat.pl	CDS	5570	5595	.	+	.	status known
RGTVM0844	reformat.pl	CDS	1001	1064	.	+	.	status known
RGTVM0844	reformat.pl	CDS	1265	1389	.	+	.	status known
RGTVM0845	reformat.pl	CDS	1001	1429	.	+	.	status known
RGTVM0845	reformat.pl	CDS	1705	1886	.	+	.	status known
RGTVM0845	reformat.pl	CDS	1952	2151	.	+	.	status known
RGTVM0845	reformat.pl	CDS	2211	2821	.	+	.	status known
RGTVM0847	reformat.pl	CDS	1001	3086	.	+	.	status known
RGTVM0847	reformat.pl	CDS	3161	3220	.	+	.	status known
RGTVM0847	reformat.pl	CDS	3279	3499	.	+	.	status known
RGTVM0848	reformat.pl	CDS	1001	1425	.	+	.	status known
RGTVM0848	reformat.pl	CDS	1596	1758	.	+	.	status known
RGTVM0848	reformat.pl	CDS	1821	2965	.	+	.	status known
RGTVM0848	reformat.pl	CDS	3068	3248	.	+	.	status known
RGTVM0849	reformat.pl	CDS	1001	1262	.	+	.	status known
RGTVM0849	reformat.pl	CDS	1331	2031	.	+	.	status known
[truncated: 17,449 more rows]
