# Supplementary material for: Automatic generation of gene finders for eukaryotic species
Source: BMC Bioinformatics. 2006 May 21;7:263. doi: 10.1186/1471-2105-7-263 (PMC1522026; doi:10.1186/1471-2105-7-263)
Supplement: Additional File 27 — The sequence part of the training set for U. maydis. The file is in Fasta format and packed using bzip2. [file 1471-2105-7-263-S27.bz2 › 1471-2105-7-263-S27]

>RGDXX0001 Genomic segment corresponding to mRNA: XM_404137 Ustilago maydis 521, UM06522.1 predicted mRNA.
CGAGCAGCGAGAGCGCACAGCACGAATTCGAGATGCATGAGCGTCAGGCTTCGTTCTACC
GCGATCGACTGCAGGAATCGATGACCCAAGATCTCGCGAACATGACGCGCCAGCAGGAAG
GAGGACTGAGGAGGCGAAATCCGTCAACGATCGATCCATTTACTGATGTTACCGATGGCA
CGGCTTCGTCATGGCACGCTGCGTTCAGCGATCGAACCACCAAGTGTGCTAACGAGAGGC
CCAACGTCGAGACGAACGGAGACTTAACGCAATCATTGCAAGATGTGACGGACGAAGGAC
ATGTGATCCTGGACACCAATGGACTCTCACAGACACTCTCGGATCAGCAAAGTTCCTTCC
ACGACCTGGGCATCGATTCGCACAGCAGCAATGCATCACACTCATCTGACTCTCCATATC
GCTCAAATCGAGCTCTTCAAGCATTTGGCCAAGAGGATCTCTCTAGCGGATCTGGATCGG
GACGCACAGAGAGCGAACCGGACTTTGAAGTGCTGAGCGATACCGCCGATTCGCAAGGTA
GGTGGAGCCATGTAGATGCGCCACCCAGTCCAACCATTTCGAGCGGCAGTGAGCCTGTTG
CTGTGCGCGTCAATGACGCGATCTCGGTGAACAGCGACGGTCAGGAGAGCTGGGCCGAAC
TAAGCGAGCCTGGCTCGGACGAAGAAAGCTCTGCTCCGGGAGAAGGGAGAGTGCGATCTC
TTTGAGGCTAGTCGATGATACAGGACGTAGTCTGATCAACGCCACATCTCAGTTTTGCAT
CGAGTCTCGTCTTGCACTGCACGGATCGCCATATTACTTCCCATACCTATACACGAGCGA
ACGAATGCGAAGATACCATGATATGGCACAACGATGGGCGAGTGAAGACAAACGAGAATG
CCGCCGAGGTGAGGGGATGTTCAAGTTGTGACCTGCGTTGTCTAACGTTACGCTCTGCTG
TTTTGGTTGTCTCGACGTGAGTGTTACAGACCAACGGTGGGTACGCTTGTGAGGTGCCGA
TGGTCATTAAAAGGGTGCGAAGGCGCATGAGAGGGCGGGAGAAACAGGCGAAGCAGAGTG
GCTAACGTTCGTGTGGGGTGTGGACTGTCTCACGATGCGGTGGATTCGTTGCATGTATCG
ATTCTGGCAGAGCGTTTAGGATTGGGTGGAACAGATGGGCGCCGCGGGTTGAAGGCAAGC
AGAGGGATGAGTCGCCGATTCCGTGCCCAACCGGTGATGCTCATTGTGCTAGAACGGCCA
ATTCCGGGACACGGGCAAGATAGACACTCGCGACTCAAGACTGTACACAAAGAGAGAAGC
ATCGAGGACGGGCAAAACGGGTAACACAGTATAAATGTTGAGGATCCAACCCTGGCGAGA
GCGGACCGAGCAGCTTCCGGCGCATGGCGCATGTCAAGAGAATTAGTGAATATCATCGAT
TGACTTGTGTCGACAACTTGATTAAGTTTTATCGCTAGTAAAAAACGACAAACGACACGT
TGCTCGTTGGTTCGAAATCATCAGAAATCATCTGTTGGAAGTTTGGTTTGTGCCCAACAC
AGCGATCGAGAGATGATAGACAAGGAAATGAATTTTACCCTGTTGATCGCAGGGATGAGG
GCCGTTCGACGAGGTGGGCGAGCACAACAGAGATCTGCAACGTGCTTTGCAGAGATCCCG
ATGTCAGACAACGGGCTGGCCCGACTTTCTGTGCAATTGCAAGAC
>RGDXX0014 Genomic segment corresponding to mRNA: XM_404112 Ustilago maydis 521, UM06497.1 predicted mRNA.
AGCAACCCTGGGCCACCGCTGCACATGATCTGCTGCACATGCGGAGAAGATGTCGGGTCC
CAGACGAGACTTTGTGTCCCACAATCGCAGGAGACGCGATGCTCATGCGAGTGTAGAGCG
GGAGGATGTTTCGAAGTGAGTCGCACGCTTGCGGATGCAGTTGTTGCAGGGTGCCCAGCC
ACTCGCATTCTTAGATCGCCTTGACTTGGCTGGATTGCGAGACTCTGACTGCTCGTACAT
AGAAGTAGGCCGCGACATTGTCGAACGAAAGTTGGATGTAGTCTGTTCGCGTGCCTTCTC
ACACGCTCGGAATTGAAGCTGGACGTTTGGATCCCAATTTGGCAGGCGCGTACTCAGTCA
TCAACCTTTTGACTATATGCGCTCAGCTCTAGGGGATTGTGGTGGAGTTGCACACGGACG
CGCGTCTACATTGGGAATAAATTGCACCAGCAGCCGAGCTGTTGCTGTTGCTGTTGCTCA
GTCAATTTTAATCGACTGAATTGTCGGGATTCTGCACGAATTGGTAATTTGCGTTAGTAA
GGTGTACTAATATCAATGGGTACTGGTGAACCCAGTTCGCACCTTCATGCCCAACCCTGA
GCCTTGACCTAGGAAACTTTTAACTAATGCGAATTTCGTATCACTGTGGCTGACCAAGAG
CGTCTGCGGCTGCCTCACACAACTCTCTGAGCATCAACCACATGTTCGTTCAAGGGCCCT
TCGGTGATGTTGCATCAACAGTCGAGTCTTTCGCTGCAAAACCGATAGAAGGTCTTTGTA
CGCATCAAGAACCGCAAGAGTTAGCGTTTTGTCGCACTAGATACAGTCTACCTCACCGTC
ACAGATTAAGTTGCTGACAACAACAAAAATAGACAGATTACTTGTGTAGGATTACCGAAC
TTGTCGACCTGCCTCACTTGCTTGGGTATAAGTAAAGCCTCATATGTCGGAACAGCCAGA
TGACACAAACCTGCCACGTCAGCCATCTCTCAGCTCCGTGATGCATGCTGACCTCGACTT
GGACCGTACGCAATTGATCAAAGATCTGCAACGTGGATTCTCAGGCGAGGTACCGTACGA
CTACATCACCAAACTCAAATATTACGATGCTCGTCTTTTGCTCGTCTTTGCTGGCACTTC
TAGTGGCCCAGACAGTTACTGCACAGGTGCCGTCGTCTCGAAGTCTGGACCTCTGGGAGA
TGCTCAAGAGCTCTTCAACGTGTTCGGAAGGCTTTGTAACGAATCAAGACGACTACACCA
GCTGCAGCGAGCTGACGATGGTTCAAGATGTTATCTTTACCTGGATTCCGGATTCCGACA
TGACGATCCTGTTGGCAGGGGACCGTGTACCCTTGTGGAATGGTTCGAGAGGAATTGGGA
CATCTGATACTGCAAGCCCTCTGAGCAATCGTGCACAAAACCTTTGTGGCAACGAGGGAA
AGCAGCAACGTGATATCGGCGACTGTCGCGTCAGCCAGAGTATCAAGTTCCCAATGGGCG
CGCACAACTGCGCCAATGCCAATGGCAAGTATTACAGCTGCATCACGTATACCTTCTTGA
CGCCTAATTCGCCCAAGAATCCGCCAGCCAAAGTCCCTCACTACCATTGCGAGAGAGTTC
AAAACTGGATTGGTTGGGAAAAAGGAGAGTGTTTCGCTTGACACGGCTTAGCGCAACTCT
TCGCCAGCCTGGTGCCATTCAACCCTATCTGGTCTCAGAGCAATGCAAACGCTGTTTTGA
ACACCTACATTCATCGAATTGAAATGAATGTATCGAACTGTGAGCAGCAAACGGCGCGGG
ATTCAATCCACGTCTCTCTTCTTCGTTCCGAACGTTCCTGGCAGGAGGGCCAAACACGTC
CCTGCCAGCACCGCGGCTGAACTTAGGGTGAGGGTTAGGGTTAGGGTGAGGGTTAAGTGC
GCTGCAAGGAGGTCCGATTGCGGTCGAAAAACCCAAATAGATCAGACTGATTGGCTCTTT
TTGTATTCGGCCGTCGGTATTGTATTGATCGAGGGTTGTGGACCTTGCTGAAGCATCAGA
TGCTGACGCTCCGCACTTCACAACCGCGCGCATGCCCGCGACTTCGTTTGCAGGGAGGAA
GAGGTAGTCGGAAGATCGGGCGTGCAGATTGTGACTCGGTGAGTCCGCTTGAGTTTTCGA
GACAAAGTATGGTCTTGAAAGTGAGATTCCATAGCGCTTCAAGAAAACAAGGAGGTTGTC
GCTGAAGAGCGTGCACATGGCATGGCGGAGCTGCTGCTGAAAGCCATGGAGAGGAGGACA
TGTTGCGCCTGGTAGGTGAGGCCTTGGAGGCGGTGACGCTGCTATTAGACTAGGCCCACC
TTTGCCTGGAAAAAGGAACGCGGGTCGGGGGCATCCTGTGAGTTGAT
>RGDXX0017 Genomic segment corresponding to mRNA: XM_404108 Ustilago maydis 521, UM06493.1 predicted mRNA.
TGGTTTATGTAAGAGATTCAACCTATTGTTTCTTAGACTTTCGCTTGTGACACGGGCAGA
TGGTTGTCGTCGTCCTTTGGGATTCACGATTGGCGAAAGCGGCAAAAGCGCAAGGAACTC
GTGACTCTTCACTAGAATGACGAATGCAGTACATGACAAGTGGGCAGGAAAGCAAAAGCC
TGTGCTAAGGAGCCAAAGCCGAAGAAGCATCATCACGGAATGTGATTCAAGAAAAAAAAA
CAAAAACAAAAACAAAAAAGAGGACGTAACTTAATCAAAGCAGGGTGTGGTGCAGAAGCA
GGTTTCAACGCGATGGGTAAATTTCCGCACTTCTTCTTCAGAAGCTCTCTGATTAAAGCT
TGAAGCTGATGTCAAGATTCTCTAACTACCGTTACGTACAGGAGCGGAGCGCATTACATG
TGACCAGCTCAACTAAGCGCTGAAGAGTTTCGATGGAATCGTGATTGATGTGCCACGCCA
ACGGTTGTTCTTTCACCTGTCACACTAAGCTCGTGCACGTGCTAAATCACGAATACCAGT
TTAAGAATACAATCGTGAATCCAAATCCGATTGGTTGTCTAGACACCCTTTTGATATAGC
GGTTAAGCTTCAAGTAACACTACCTTTTTCAACCGTCGTGCTTGTCCGCTGCCTCCACGG
TTTGCTGTAGTTCACTGAGCCTTTCGCCCGCTCAACCACCATTCGTGATTCTCGTTCTTC
TCGGCCTTCACACAATATTCTCACCAGCATGGACGCTGCCGTCGCTTAGATCTTCAGACG
CTCGGTGGCAATTTTCTCCACCATCGACTCATGCACGTTAGCTTGCCAATGGTGAGACGT
ACACCAGCGCCCGCATTCATACTGGGCTTCTTTTTGTTCACTCCTCACTGATCTCTAGAC
GCCGCTGTGTTGGCGAGCATTTCTATGGCTCGATTCCTTCGTCCTTCGCCTGATCGACTC
CATACTTTATGAAAGTGAAAGGGCGAGTTTCATTTTCATCATGAAAGCACCCAAGCTCAA
ACACTCGCCGACTTCATCCAACATCTGTATCGGCCCGAGCCTCTCTGTATCCATTCAAAC
CCCTTGCACCACCGCAACCGCCCATACGTACCCGGCAAAGATTCTCGCCTGCGTCGCATG
TCGCAATAGTAAAGTGAAATGCATCTCGGATGGCCCAGAGCAGTGCAAACGATGTCTCGA
TCACGGCCTCACCTGTATCCGCCCAGAGTATCAGCGTCTCAAGAAGGCAAAGGCAAAGCT
GGCGCGCTTTCAACAGCAGGCCAATCTGACAGGAGACCAGCAAAATGCCAGCCATCCCGC
TGCGGATGGGCACCAAGACGAAACAGACGAGCTGCTACCTGACGAGCCCATGCTGCCTCA
GGAATCAACCACCACGCTTTTTAGCAATGCATCCTACGGTAGATCGTCGCAGCTCTTGCA
CAACCTGCATAGCGTTCGCGCCGATGTTCGTCCCGATTGGGATCCCGTATCTGCTGGTAT
AATGGATGTCGAGACAAGCAAAGTGCTTTTCGACACTTTCATGGTCAAACTCGAAGCGCT
CCTTTCATTCTTCGATCCGCGGATTCACACCTTCCAGTACATCCGCAATCATTCCAGTCT
CCTCTTCACCACCATGTGCTGGCTCGCTGCCACCGTCTCTGACTTTCCTACAGCGGCTCG
CGTCATGGTAGACCTCAAAGCTCACATCGACAATGTGCTCCTTCCTGCCATTTACTGCCA
GAATCTTCGGTCCGTTGAGATCGTCCAGGGTTTCCTCATGCTTGCTGCTTACCTTCGTCC
CACACAGAATCCGTCTGACGATCGTTCGTGGACACTTCTTGGTCACGCCATTCGTGTTGC
TACTGATCTGGATATGCATTCGCGCGTTCTGTCCACATCTCAATCGCACCAACCTCTGTC
TGCTTCCACCCCCGCCAGCGGTTCTCACAGCGAGTCCACTACACTGCGAGAAGCTTCACA
GAGTAAAGAAGCTCAGAAGCAGCACGATATCTTGCATCAACGCAATCGCAAGCGCGCATG
GATGCACATTTGGCTTCACGAAGCCTCCTCCTCGCAGTACACTGGTCGAGTGTCTCTCCT
CTCCAAGGATCCCATTGTCGAGTCTTCTCGTGGCTGGCATCTGCATCCCGACGCGCTGCA
TACAGATGTTGTCTTTGTGGCCCTGATCGAGCTTCGCTCCCAGCTCTCGCAGAACAAGGA
GCTATTCCGTCTGCTCAGCAGTCGCTCCGCACACAGCTCCGGCGACCAAGATCATAAAAT
GAGCCAGGCATCAACAGCAGCACAGGCAGACTCTTCGTGGATTCGACACTTCCTGGACCG
ATCTCATCGAGACCTGTCTTCGTGGGAAGAGAGGTGGGTCATCAACCCTTCGCATTCGAC
AAGTTATCCTCGGCCACTCCGATTCGAGCTCGGCACGCTCTATATTTGCTATGCTCGCAT
GCAGCTGCTCTCGCTGCCCCTTCAGTGGCCCACACTTCAACCGTCGATGGCAACTCGCAT
AGTTTCGGACCTGCACTCTGTTTCGATCAAATATCTAGAAGACTTTCTGGATCGAACTTC
GCCCGAGCGCCTCGCTCACTCCTATAACTCGATCTGCGTTACCGCCACCTATGCCGTTGT
CATCGCGCTCAAGCTCACCAAGCTTGCCCAAGCTTACTCGTTTATCCACTCGGCCAAGAT
AGTCAGGCTTGTTACCTGCGTGTCCGACTATTTACGAAAGGCGGGAAACTGGACTCGGCA
TCAAAACGGTTCCAGCTTGTCTTATGCCAAGTACATTGACCAGCTTCTGAACATGGAAAG
CACTCTACAGGCGGGCCAAGGCAATGCGGCCATACCAGTGGCAGGTTGCACCTCTTCAGT
TGACGACCGCACCGCCGCTGGTGACATCCATGCTAATGGGCTCTCAAACGGCCACATGCA
ACGAAGGTCTGTCTCGATCCAGGGAGGACCAGCTCAACAATCGGTAGACCTATGCCTGCC
GCCCTTGTTAGACCGATCTACGCCTACAGACCAGCCTACCTCACTTCAGCGTGGTTGTTC
CAAGAATTCGAATCCGCTGAGCTCACCACGAGCTATTTACAGCGCAGAACCTGTCTCTGA
GACTGTGCTGCACCCTCGCGTTTCTTCCAGTCCTCATCCATCCAGCACCGTCGTACCCGT
GACTACTACTCCCTCATCGCATTTCTCGGCGCCCCCAGGACTAGAGCCCACTATTCCTGT
CGCAGCAGGTCCCGATAGCTTCACTTTTGCGACGGCGCCCGGCTTTGAGGCTGGCCACCT
GCAATGGAGCTCACTCGCCAACGACCCAGAGCTCTTTGCCTGGGCCAGATCTTTCCTTAA
CGATGAGCTCGACTTCACCATGTCAGGTGCCTCTTTCAGCTGATCTGCTGTGCGTCGCTC
TTTTCATCACTCGACATGGAAGCTCATTGCCTTTATACTGCTTCGAGTTCCATCGTTGTG
TTGAAATCTCAAGCCTTCGACGTAGGTGCAGACAACTAACGGCCGGCTCAGAGCAGACTC
ACGGCCAAAGTTGAGATGGAAATGTGGGTACACCTTATACTGCAATGCTGTCAGTCAGCG
TCGCGCGCACGAGGTCTCTCTTGTGTGTGTTTGTGGTGGGCAAGGTTCGAACAAAACATA
ACCTAGCGAAAGGGAAGCGTATCCATTCACAATTGTAATTTCGTACGAAAACCGAGACAG
GAGAGAGCTGCGGAAAGGGTCAGAAAGAGAAACGAAATCGAGTGTGCTGGTGGCGCCTTG
GACCTGAAGAACCGTGTTGAACGTTGACTTTGGCGATGACCCTAGAGCAGGTGAGGATCG
AGCTCACCCTAGATGCAATCCGAAACGGGCTGGATGCGCTCATTCCACAGGGTCTTTTCG
ATGCTGTTGAGAGGGTTCGGTGCGGGATCAGAGCTAGACGACAGAATCTCGACCAAGGTT
GGGCGGAGCTCGAAAAGGTCCAGACAGGGGTAAGTGTGCGGATCGAGCACACCCTGAATA
CACAGCCGAGGACACTGTTGACCGGTAATATGATTCACTTGCGGTCGTAAGCCGTCTGGC
GCACGTTTGAATCCGGTGCTTGTGCCAAGGTCGAGAAGCACGCTCAACAGAGCCTGTTCG
GTCAGTGGCTTCTCGTTTGGCGGTGCCATCGAGGCGCTCTTGATCTACAGGTCCTAGCAA
CGACAGGCGCTGAACTAGCAGGGACCGTGGTGCTCTGTGTATCCTTTCGGCTTCTTGCCT
CCCAGACAACATAGGTCATGTAGCGCGCAGCGTGCATTTCGGCCTCTCTGGGCTCATGGG
TGATGTTAGAGGCATCAGTGGATGAACCATCAACGAAGAGCCTGGTCGAGATGACCTACG
AAGACCGGGATGATGCCATCGAT
>RGDXX0018 Genomic segment corresponding to mRNA: XM_404106 Ustilago maydis 521, UM06491.1 predicted mRNA.
TGCTTCTTTCGATTCTGCGCTGAATGAAAAGGTCGGGACTTCAAGGTCAGTCGGTGTTGG
TGAGGTTTGGGCGACTCAAGTGCCCATCCGAGCGACAGTCTTGATGGTCCAGATTGAGGA
TATGATGCATTGCAATTGTAAAGAGAAAGCAGCCAGCTCCGTGTTGTTGCTTGGCTGCCC
CGCACCGCGGCAAGTCGTACACACGACATCGTGGAGGAAATGCACTATCCGACAACGATC
CGTTCAACGCCGCAATCTGAGAGGCAATCAGAGGCAACGAGTCCTGCGAGCTCAGGCCGA
GACTGACCTAAATGCTGGTAGCTGTCAGCCGACACCTATGCCATTTGTATTGGGATCATA
GATTCTTCCAGCCCTTTCAAAATTGACACCGAATTCCGAGTTTTGAGCCTGGACTATCCA
CCTTGCACGATTCGTGATTCGTGATTCGTGATTCGTGATTCAAGATGCAAGACTCACAAT
TTTCACATTTACTGTATAGTGTTAGAAAATCTCACACTAAACTCGTGAACTACAGAGAAC
CGCAAACCGTGGAAACGTGAAACACGAAACGTGATGAACAAAAGCGTGAAGAGAGGTGCA
AAACACGAATCACGAATCGTGAATCATCTCGGCTCCGAGTCGCACACTGCATCCAGCAAG
CTGTGTTCAGTTTTGGCTCCTGCCTCTTCTCATCCATCAAAAATATTCTCGTCGTGGACA
TTGATCCTTTATCATTGTCACTATTGCCGACCAGCTTCCTTTCATCCTTCAAGTCCGAGA
CCGATCGATATCATGCGCATTTGTACGTGCACTCCATAGTCCCCATCAACATCTTCGCCC
CTCAAACGGTAATACAGAGCCAAGGTCGTCGATCCCAGTATGCATTCAACATCGAAGCGC
CTCTGATCCGTCCCAGGATCTATTTCCATTCTAAGCCGAACACAATCACGCACCAGCGCG
GCTGAACGCAGGCCTATAACGTTGTACTCCAGAAGTCACGATGCCCGGATATGACCCAGT
TCGCGACGCCGGCGGCTCAGACCGATCCTCTTCACCTCCAAACTACCACTCTGATCACGG
CTCTCGGCCGTCCCCGTCCTCATCAACTTTCGCACATCGCGCCTCAGCTTTCCACGAAGA
CCCATCATCTCCCAGACGAAGTGTTTCTGACCACAGTCTCAGAAGGCGCAGTGACGCCGA
CCCTATCCACGGTCGTCAAAGCATGAACGACGGCGTCGCCGATACATCTATCGTTTCGCC
TCGTTCATCTACCACTACCTTTCCACAACATTCACGCGACTACATACGCTATGGCGATCA
AGAACTTGCAGCAGCGCATCGATACGAGCACAGTCCTCGCAATTCATTGCATTCCGAGAC
ATCTGTGCGGCCGGCGCGACGTAGCGCATCGATTGCCGACCTGATCGCGGCCAGTGAAAT
GTCGGAAGCAGAGCACGACAACCATCGTGAAGCGCATCGCGACTCTGCCCGCTACTATGA
GGAACAGATCGCAGATCGCAGTATGAGCAGATCGAGCAGTGCTTCTGGTGGCTTTCAGGG
TGCTTTGCCGCACAGTTCGTCTCATCCGCGGATCCCACAATCGCTTCCTTATCAGTTTGG
TCGATCCGAACGCAGTCCGAGTATGGCGCATTTACTCAATGATGGTACAGCAGGTGCTAT
CTCCGACCGACCAAGGTCCAGCTCGCATTCATCCATCTCTTCGCATGTTTCGCACCAACC
ACCGCAACAGTATCCTACCCAAATGTCTCCGCTCGGCCATCCTCCGGCTTATGCAGCCTC
TCTTTCAGCGTCACATGTTCGCGATCGCTCTTCGACCAGCAATCCCGCCGTCGCTGGGAG
CTCTAGCCTGAATCGAGGCAACTCTCCCACATACGCCGTTGGGCCCCAGCAACCAAGTCT
GTCCACACTGAATCGAGGTGGATCCAGTCCTGGTCTCGGCCCGGCGCATGTACCGCAGCC
TACCGAAAGGGCTCGCTACGCCACGCAGTCAGTCTCTGCTAGCTACGGTCCTCCGTCTCG
CTCGGCATCCGCCTCATATGCACATCCGAGCGCCTCGTCGAGCCCAGCGTCGCATCCACC
CATTCACTTGCAGCCGTCACCGTCACACCGTTTCGCTGTACCCGAGGTGCCCTTCACTCG
ATCGCCTGAGCATAAACGTGTGCCCTTGCCGCCATCCCCCTCATCAATGCACAGTGTCCA
TCCAAGGTTGTCAATGTCTCACGTTTCAGCGTCGTCCTGGAATGGTGACGAATACGATGT
ACCTTCACAAGCAGGCATGCCACCACCACAGGTCCAAGCTTCGCCTCGCAGAGGCAGTCT
GGCCGGCCTAGCTCATCAGGGACAGCGCTATGTGCAAGCCGCTCCTGGTCACAGCATCCC
CCCGACCCCAGGCAGCCTGGCATCTCACAGCGGCTATCCTGTCACTCCGGGTGCTCGATC
TGTGCCGTCACACACGCCCGGCACAGTCCACGGTCATACAGGAGGCGACGGATACGAGGA
GAGCAATTACTTTCCGCGCATGGATGACCATGCTTTAAGGGGCTTTGACCGACTGCGAGA
AAGGTCAAGCAGCCTGACAAGCCCGACTCTACGCCAGTATGAGCAATTGCGCCGTGGTAG
TGTAGAGTATGATTCTAACATTGATCATCCTTTTGGCCAGGGCGACGTTCGCAACCCCAT
CCGTACGCCCGGATCAGCCATAGCGGAGGAATCGATTCTTTCAAATATGCATGCGCCTTC
GGCTCTACCGCCGACTGCGGTGTCTCCCTCTTTCGGTCCGCAGCTATACAATTCGGAGCT
AGGCGAAGATAAGAATTCTGTCGCTCTGAATGGACGTAGAATCAGTAACGAAGGTGCCTA
TGATGTCGAAGCCAGTCATGCTCACCAAACGGAAGAACGATACTCCTCCTCGTACGACTC
ACGGGAGGATACGTATCATGGATCGCGGCGCCCCCATTCTGTTGATCCAGGCAGGCGTTA
CTCTGTTAGCCACGACGCAAACGATGTCAGTCCAGCGATATCGTCCCCCCTGCGGCGAGG
CGGCACTGGTAGCTCTGGTCCGACCCCCGATGGGACGTCGGCACAGCAGCAGGACCAGAA
GAGGCCACGACGTACGTCGGCCACCTCGAACACATCCAACCAGCATGCGAAGACGACCGA
GACTTCAAATGCACCCCAAACCGAGATCGTGACTGAAGCGACCCAAGTCGACAGCAACGA
CGACCAAGAGACTGCTGACGCAGTTGCTCCGCTTCCCCGCTACGCGCCGACAAATCGAGT
GTCGAGGCCTGGACAGGTAATGCGTCCCATCGGGATGGAAGAGATCAACCGCAAGCGTGC
GGAGTGCCGTAATCCGCTACGCCGCGAATGGGAACAGCTGCACCAATCAGATAGCCGAGA
AGCACTGGACGAGATCTTGCGCGACTTCCACACCAGACTCGCTTCGCAAAAAGACGCTAT
AGCAAGCTCCAACGGCCATGAAGAACCGTGTTTAGATGCGAAGAAGCGCCCCCTAGGAGA
CTCGCTCGAAGATGCTGAAGAGGTGGCGGATCACTATAACAAGCGACGAGAAGTGGGGAT
CCACGGCCGAGAAGAGTCGCCCATCATCCCGCTGCGCAAGTTCAACAACTGGATCAAGTC
TGTGCTCGTGGGCTTGTTTGCGCGCGGACGCGACCCATCGTTGGATGGACGAATGCGAGC
GCGCGGGGGACGAATCTTGGATCTCGGTTGCGGCAAGGGAGGCGATCTGAAGAAATGGGA
AAAAGTGCGCCCTAGCGGTCTGGTGGGCGCCGACATTGCGGCCGTTTCGATTGAACAGGC
AATCGCACGACATCGCGACAACAACAATGGATATCCGGGCGACTTTTTCGCATTCGACTG
CTTTTCGATGGCACTGAGCCAAGTGATACCACGTGCGCTGCTGGAGCCCATGTTCGACAA
CGTGACGCTGCAATTTTGTATGCATTATGCGTGGGAGAGCGCAGAGAAGGCGAGGATGAT
GCTGGACAACGTAGCGCGCTACCTGCGCAAAGGAGGTGTGTTCATCGGCACGATCCCTGA
CAGCCGCGAGCTTCGCGATAGAATGGCTGCAAGGGCCAATCCAGGAGACCGCTCGTTCGG
CAATCGATACTACAAGGTCGTCTTTGACCAAATTGAGCGGTGGCCCAAGTTTGGCAACCG
ATACACATTTTTCCTGGAGGACGCGGTGGAAAACGTGCCCGAATACGTGGTCGATTTCGA
CGTGTTCGAAGATCTGGCACACGAGTTTGGACTGCGGTGTATTTATCGGAAGAACTTTTC
CAAGATCTATTACGAGGAATCGCGGCACAGCGAGCACGGCAAGCTGCTCGAAAAGATGAG
GGTGGTGGATAGACACGGCACTTTGAGTCTCGACGAAGAGATGTGGCAAGCCGCTACACT
TTATTTGGGATTCGCATTTGAAAAGATGTGAAGATACGAGCGCTACGGTACCATTGTGTA
CATTGTATTCTACTTTTCCATCAACATGTATCTCTTCGCACGGAATCGCCTGTGCATGAT
CACAAACGAGCTGTGTGTGACACGCACGGATGTCAAGTACAGTACTTACAGTAGAGTGGC
GTTGTGACTGGCTGGTAACATAGACGGATCCAACTTCAAACAATCACGATCACGAGTCGT
GAATTCACGGGATCGGTGATTTGGGAATCGTTCCACGCTATGTTACACACGACAGCACGT
GAGGTGCTACACGCTAGCTGTAGAAGTCGTGGGTCGTGAGTCGTGAGTGTTAGCATGCTA
GCCCCGATCGAGTCACAGTCGTATATCAAATTCACGTTTTGTACTTAAATTTTTTCCCAC
TCGGCCCTCTCGAAGCACGAAGCCCTGAGCCACCGGAGTTCTGGCTGGTACGGTATGCCA
GCTAAGGTTATGCAAATTCTAAGCTTGAACGCCAGCCAAGCAGCTCGACCCGACCCTGTG
ATTCTTTCAGGTAGCTCATTCAACACGAAGGGAAAAGTAGGATGGCGTGCAAAGAAGACG
CATCTATCCCACCTTGACCATGCAATACAGCTTTGGCTGTGCTGCGCTAGATCTCCGCAG
CGGCAGCTTCCGTAATGTTTGCGATGCATTCACGATTGGGAACGAGCATCAGCTTTTTTC
GAGTCCACGTCTTATGACCTGTTCGTGTCTGATGCCAATCAAGAATCACGAATCCTGAAT
CACAGAATATAATTAATGGAATCGTGAAACTGAATTTTAGGTCATATTCTTTCTGCCTTG
CGAGTCACAAGTTAGACACTTACTCACTCGCGACTCTCTCTCTCTCTCGTGTCTCTCTCT
CTCCGCTTTCAAACAGAATCGCACATTCACAATTCCAAACGCGAAATCCTTTCGCCAGGC
AGCAGCTTTGCGCCATTTTCGGGAACAGGCCGAGAGTGTCGACGAAATCCGCACAGGCAC
ACCAGCAAGAC
>RGDXX0028 Genomic segment corresponding to mRNA: XM_404095 Ustilago maydis 521, UM06480.1 predicted mRNA.
GCTTGACGCGGTACTTTGCTTCGATAGGTGACAGCTTTCTTGCTCTTCTTCATCGCATTC
ATCCGTGGAAGACCCGATGCCAGGTTTCAATGTTGGTAAGGTGGGGGACTCGACATTGAT
GCCGAGATTGTGCGGAGGTCCAAGTGCGGCTTGATGGGACGATCTGGATAGCGTCGGTGG
CTTTGGACGCGGAGGAGTGTAGTAGACGCGGAAGGAGGCAGAGCCAGAAGCGAGTGGAAC
GTTGACCTCGAGGGCTTCCTCGAAACATCCTTCCGCTGTGCGTGGAGCGAAGGCATCTGT
CTGCTGTCGGCGCTTGGAAAGTCGAGATGCCGCATTTGAATCAGGATCCTGATGCTCTTG
ACCTTCTTCGTCCGCCTCAGAGAATGGCGGGATCGGCGGAAGCTTGGAGAGCTTGCTCTT
GACAAAAGAGCGCTGTAGACCTGACATGGTAACGAAATGGAGAGCTCAAGGCATTTATAC
GGGAGATTCGGAAGAAACTTCAGCTCGAATCGTGAATGTCAGCGTGAGTATAGGGTAGCA
TGTAGCCGTTCCAGCCGCAGGTTCTTGAGACAGCTGCCTAACTCACGACTCGGTGTGGAG
GAGGTGAATTCACACACGTGATTCTGTCGATAGAGCAACGAACGTTTGCGATGTAACAGA
TTGAGCCAAATTTCTTGTTCGTGTTACCCGTTACACGTTACGCTTTCGTGTTGAAGTTTT
TCGTCTCCGCCGAGACAGAGCCGGACGACGAGCCTGAACAGAGAAGAAACGCATAAAGTT
ATATATCCGTGTGCATATCTCGCCGTGGAAGGGTTATTCTCGGAATTCGGGCAGATTGTC
GAAACAACTCATGAGTCAGCGTTAGACCATGACGTGGAGGCTGAATCATTCAATCGTGAA
TCGTGAATGCTACACAGAGTTGGTTTCTACACTCATGGGAGAGATCTTTTGTATGCACCT
TACTTGCTCTCCACATTCTCCCAAGTGATACATCCACGCTATGCCTTCGTCAGCAGCAAG
ACAGCGCAACAAAAGGGCGTTGGAAACCACAGGCGGAGTATCGCGTCCTCCAACAAGCAA
GCGCAAGGGCAAGGCCCGCGCTGTGGGCAGAGGAGAGTCTACAACACTTCAATCGCTCTT
GTACATCCTTATGGCAACGACGCTTCTATTGGTCAGCTATCAAGCAGCACGCATCTACTA
CCGAGGCACTGCAGTAATCTCGCCACTTTCGTTGTGGACCAAGGTCAAATACGCCACATA
CGACCGACGCCACAACACGGTGGGGACAACTGTTGGCAGCGACGCAAGGAACAAATTCAA
CAAGCTCGCTCCAGAAGGAGTCGTTGCCGGGATCCCGGCTCTCGTGCCTGGTCAAGAAGC
GACAGACTCGCTCGATCAGTTTCGGGAAAAGGTCGGCACCGAGGGCGAGCTGGACGCCCA
ATTCGATGACGATGGCAATCTCGACCTTGCCACCATCCAGAGAATGCTTGATATCTTGTA
CAAGCCAGCGAGAGATGGAGTCAAAGGTGCTGCAAGTGCTGCTGGGCGTGTGCTCGAAGC
TGTTACCGAGGACGATCTCGACGCAGACGCCGCTGATGCTGCCGAAGTTGCTGACGAGGC
TACACCGTAGTCTAGGCCTTCTTTGCTTCCCTACTGACATTGATGGCATACACGGACGTG
GCTAGGATACAAGTCACAACACAGTTTGCAATGCTCGTCTCCCTCTCAGAGAGCAGACCA
TATCATGCTTGGCATGCTTGGCATGCTTGACCGATCAACGTGGTAAAAGCTTGAATCGGG
CAACCGATCGACAGCGATCGTGGAGAGGAGGAAAGGCCCCCGGCCTAACATTTGATCACG
CTTGCGTGTAGTGCGAGTGAAGATTACAACCCAAGTCCGAAAGGTTGTCAAGACACCCTT
TTGGTACAGTGGGTAACCCTCAACAGCGTGTTGGGTGTTGTGCTTCACTCTGTGGTATTC
CCTCTCCTTGTTGTGGCCTTATGCAGTGATTCGGTAAGGCAGGTGCTTGCACCGGTTTCA
GCACCTGGTCATGCTGCCAGAGTGCGGCGTACAAGAATTAGATGCAATCATCAAGGGTGT
AGCCATAGTCAAATCATGTACAGCACATTACAATCCATATCTTCTGAGGAGGTTCGGTAA
AGATAGCACTTTCGTGATTGCTTATTCAGGGTCCGACGCTCAGCGATTCAATTTGAAAAG
GCTGAAGTCTGGAACAATGCCCTATGCCATGCTGATCCCACTAGCCACATTGCTTAGGGA
CGCCACTTGGAAGGGCATCAAAATCCGCGGATCCGATTCTTTGGACAAAAGCTCGAAGGA
CTAGCTCGAAACAATTCAATCTGGAGGCATGGGTACAGTCTTACGACCTGAAAAGCGGGT
CGAGAGGTGAACGTGCCCATTTTGAGATCCCGGAAGGCTTTTTCGCAATTGTGTGTCAAC
GTGAAGCTTGTGATTGCTTGAGCTTAGTGTGGTCATAGAACCACGCGGTCCATCCCTCTC
TTTGCTCCGTTGATAGAGTCTCATCCCCGTATAGCCTTTGCCACAATTCGCAATTCTGGC
CCCTACGAAACTGAAAGGAGGTGAACTGCCAGCAACCCAAGAATAGATAT
>RGDXX0040 Genomic segment corresponding to mRNA: XM_404078 Ustilago maydis 521, UM06463.1 predicted mRNA.
CCGCTCAGTGTATCGGGGGCCACCAGTACGATCTTTGCCCCAATTTCGATTCGAGTTGGA
TCGAAGGCCGAGCTGAATGACATTGCGGAGGCTGTCGCTGAATCATTTGGCCTAGCACGC
AGATTTGCAGAGGACGTGCAGGACGACTACGTGAAGACCCTTCTCAAGCTCTTTGGTTCC
GTCCGGTGAGTAGCGTATGGGCCCTTTAGTCTGATTGAATCTGATTTGTCGACAGATTGG
GGGCTGACACGATTATTTGACCCTGCCTTCAAACAACACTGAGTCCAGTCTGGAAACTAG
TGTTCCGACATTCTCAAGCCTTGGACGCTTGGACACGGTTACAGGGTTGAAGAGGTACCA
TGTAGTGGCAAGAAACAATCTGCCGACGACGGGAATTCACGCCTGGACGCTAAACGATCA
GCTCAATCTCACACTTTCCTGGGCTCCTGCGAGATTCAGACGTGACCACATTGAAAAATT
TTGGTCGACATGGATAGGCACGATAAAAGAGGTGGTTGCCTGAACCTCGTCCGAAACGCT
GTGTCCTTCAAGCAGGTCCGCCCTTCAAGGCATCGCACATCTTTATCGGCTCAATTTAAG
CTAACTGTTCGACGATTTGATGCATGTGTGAAGTATGGTTGCCATGTGAGCCCTCACAGC
CGATTTGAAGCCTGCTGTGCAGATCGGTTGAGCTTAAATCATTTTCCATCTTCTGCATGC
TTATCAAGAATATTTCAGATGCAAAGTCCGTATGAGCATGTCATAATTGTTCTCCTATGA
CGAAAGGCAGGTCCTGCGAGCTTCAATCCATTCGAAGTATGGCAACGGCCTGTAGGGCAA
TGACATGCATGGCAATGCCATAAATAATTGATTGCAAGGCAGCCGTGCCCGCCAATCACG
AATACCATATGTGCTGGACATTGCATACGGTATCTACGCAGGAGGAAGTGGTCACAACTA
GTCTTACAGAAATAATTCACCGGCGGCAGGTAAAGCAACAATGTCGCTCAAAGTGCAGCT
GCCGCACTCTTCCTTATGCAGGATCGGCCAAAGGACAACGGTATGCACCACTGTGGGCTT
TGCGACTTCCTCAAGGCTTGAGCGACACGTCTAAAAGCTTGACAAAACTGAGCTGGAAAA
CGGCAATGACAGTATGCGCAGTCCGGTTTTCAGCATGCGAATGCGGATCACATCTTTCAG
CGGCTGGCATGTCGGCCTCCAGTTACCACAGTATATTGTGTGACCAATCCCAGGGCGCTC
AGGGTGGACTTAGCTCAGACAAGGCCGCTCAGAAGGAAAGTATGTGAAGGTCTGCAGAAT
GAGACAACGCGCCGACGTAGAGGTAGGTCCCCTTAAAAGTGGCCTGCTTTTCTCGTACAT
GCAGAACTTCTGCGCTCTTCAAACCCGCTTGCGCAGACCTTCGAGGACTACTGAGCTCGA
TACAATGGACTTCAAGCCTTTCCTCACACTACAACACTTCAGGCCGCAGGGCTTTGCCGG
GGATGTGTTGGCACCAGGCGCTTCCTACAACCAGACATGGAACACTATGGCGTCCAAGTT
CAATGGTAGAGGTGGCAACAGAGTCGAAACTGGAAAGGTGTTGGAAGCAGCAAGCGAATC
GCTCAAGGAGACTGTACCACTTCTGCAGCTTGTTGTACGAGCTCGGCACCATCCACTACT
CGTTTTCCTTGTCGGACTTTTCCTGGGAACTATCTACTTGCTATATCGCTACTGGGACTG
CGCAGTCGGTTGCGAGAGGAGACCGGACCTCAAAGGGCCTAAAGGTCTCCCCTTGATCGG
CAACCTTATGTGGGCGCTAAAGAACCGCGATCCGCTCAGCTACCAAGTTTATGCCCAGCA
GAAGTACGGATACGGTAACACCCATACGCTCCCCGGACTCGGACGTCTGATCGACATTTC
ACGTCCTGATTGGATCGAGCACGTTCAGAAGATCAAGTTCAGCAACTACGTCAAAGGTGA
GCAGTTCCACGATCAGATGCGTGATGTGCTTGGTGATGGAATCTTTACCTCGGACGGCGA
GCGTTGGAAGATGCAGAGAAAGGTAGCTTCGCGTATCTTTACTGTCAGCTCATTCAAGGC
GATCATCACGCAGACGATTCGAGAGGATTGTGCTCTCGTCGAACAACTCATCGAGACGTA
TGCAAGGCAAGGCACCGTTTTCAACCTGCAAGAACTCTACTTCAAGTTCACGCTCAGCTC
GTTTGTCAAGATCGCATTCAGTCAAGACATCAAATCTCTTTCGGAACCGGACCGCCCTGA
TACCTTTGGCGATGCGTTCAACTATGCTCAGAAGGTGCTCGACATGCGCTTCGTACAGCC
GTGGTGGAAGATCGCCGAGCGATTCAACGAGACCGGAAGAAAGATGCGAGCTGCACGAAA
GATTGTCGAAGAATTCACCACCAACATTGTCGAAGCAAGAAGAAAGGAGAGCGAGGCGAT
GGGAGAAAAATCCAAGCCAGAGAGCAGCCGCAAGGATCTCTTGGACTTGTTCATGGCTTA
TCGTTCATCCGACGGTCAGAGGCTCAGCAACCAACAGCTCAAGGATACGATTCTGAACCT
GATGATTGCAGGACGCGATACCACTGCAGAAGCACTTTCGTGGATGTCATGGCACATGCT
CACAAAGCCCGATGTTTACGATCGCATCCGTCACGAAATCGATGCCACTCTCGAAGAAGA
GGGAGAACAAGCGGGCTTGGAAATTGACTATGATGTGTTTGAGCAGCACACTGCCAAACT
GACCACGTTCCAAGAGACGCTACGATTGCATCCATCGATCCCCAAGAACATCCGTCGAGC
TTTGCAAGACGATGTGCTGCCCAACGGCGGACCCCGGGTTAGGAAGGGAGATCTGATGCT
CTATTCGGACTGGGCCATGGGCCGCAACCCAGACATTTGGGGACCCGACGCATGCGAATT
CAAGCCAAGCCGCTGGACCGATCAAGAGACTGGTTCTTCCATCAAGTACTCGCAGTTCCA
GGCGCACTTTTTCAACGGCGGGCCCAGGTTGTGTCTGGGACAAAAGCTGGCGAGCTATGA
GGTGGTGCAGCTCATACATCACATCTTTGCCAAGTTCGACCTGGAATTGATCGACCTTGG
ACCCGGCAGGTCGGCTGGCTTTGGAAAGGTCCCTGATTACCTCAACTCTTTAACTCACCC
TATGAAGCGACCACTCATGGTCAAGGCTACCCTTCGATGTTGCAAGGAAGGCACTAGATA
ATTCACGATTGTCTTGCCACGGGTAAACTTGATTCAGATTCACAATTCACGATTTGTAAC
ACACTTTTTAGCGTCCTTTTTATTCGTGATTATAGCTTTCCTGTTCAGAATTCGTGTAGA
TTTCCTTACCGTTTTCAACTCCATCTACGAATCATGTTTCTTTTCTTTTTTTCTTTTTTT
CTTTCACGATTTTTCTTCATTGAGAAATGGGAAGATAGCAAACCCTGGCTGAACGAGACG
CGAGTCACGAGTGTCTAGGTTCTATGAACTCAGTGGTCGACGCCTCATATAACACTTGCT
TACCGATATCCTCACGGTCCTGCTAGAATGGACATGACACCAAAAGCAGAGGACTGATAT
ACATCAGCAGAACTGAGGCGGCCGTGATAGTGGATCGGATCTGAAATCGTAAAGCTCAGG
TCACGAATGCTTTTGCTCTTTCTTGCTTGCTTGTGTGATTGGGCTCTGCAGGTAGGTTGT
GCTCACGATATTTCGAGGGCTTGTGTACACGGCAAGGCAAGGGGACCTTCATCGACCGAA
TCCGATAGGCGAGCATTACTAGAAGTGTGATATGTTGTCGAGATAGGGGGGGAGGAGCAA
CCCTGATTCACGGGAAGTGAGATAAGGGGGCCAATATGGGCAGAGGTGAGCACTGTGCGA
TTGGACTCGTAGCCAAGCATGGCCGAGGTAGTCTTCTGTTTCCCAACAGGTGGTCACATG
ATAAGAGTCACGATGCTAAAAGGTTCACTACTGAACTGCACCACATACCACATACACTTG
ACAGTACTGTACGGATTGCACTCTTGTACACCACTAACACTCTTCTCGTGTCTCCACGCT
CACAGCACCGTAATCATGCTCCATTTCGATGTTTTCTGGTATGCACGCATAACGCGGAAG
CAGTAGCGATCGTGTATACTAAGATGTGCCGACTAGATCGCTGCCAAGCGCGAGCAGAAG
GCTTGTATAATAAAGTCGGTGTGCGTAAGTCACGCGTGGTC
>RGDXX0046 Genomic segment corresponding to mRNA: XM_404072 Ustilago maydis 521, UM06457.1 predicted mRNA.
GTTGACACTGGAATCGGAGCTTGACATCATGACTGCTTACTGATGACTATTGAGACTTAC
ATGAATGCTTGGTCGAGGTGGGAGTAATGCAAATCCGAACTACCGACGAGATGCCGAGCA
GGGCAAGACAAGGGCATGAACTGCCGAAGCTACAGAATCTGAAGCTGCACAACCTTAATG
GTACATAAGAGTTAGAAGAGATAGGACAACCCTAGCCGATGCAAGTTGCCAAAGGAACAA
GCAAAAGATCGAGGCACTGCAAGTGCCACGAGCGGATGGAGCTTAGTTGACGAGTCGAGA
TTGGCGCTAAAAACCGCACAGCAGACGCTCTTCCGCTCGGGCCGTACTTGGCTGCAGCTT
GGCGTGTTGTTGCCGGCGGCGACTGCGTGGGAGACTGGGTGAGTGATGGCGCAAAGGGGT
ATCCGGAATACCATACACTAGTATTGCACAGAGATTCAGGAGGTAGGTAGCTTGTGCGAG
AAAGGCAACGCGGCGAGCTCGGCACACACGTTGGCCTGCTTGCTTGTTGTCGTCAGCCGA
GAAGCAGCTTCGGATGGAATCGCAAGCGATAATGACATGCACATGTACAGACAGTCGCCG
TGGCCGCCGTGTGGCAGCAGCGTGGCCTTACGAGTCAGGTTCCAATTTCCAACTTTTGTT
CCCAGGTTGTTAGCAGGATTGTTGACTGACTGGCTCTGTCTGTATCCCGCATGAAGTTGG
TTCAAACGATATGAATCCCATCACCGACTGCAGCAGTCACTGCAGCCACGAAAAGCAGCT
GTGAAGAATTGACAGCCATGCGAATATAAGAGAGAAATCATGCCATTGCCCAAAGCCTCG
GAAAGCGATTGTCGAGCGTCCCGATCAGAAGCATGTTCACATCAATGCCAACAAAACGTG
GGTTATTGTGCTGGTATTCCTCATGAAACACAACATCGACATCTGAGGCAGGCATCGGTC
AATGGTTGAACAATAGCAAGAGCATGAGAGCAAATCGTTCATGGCACGGCGTGGCACGGC
GTGGCAGGGCTTGGGGTTGATTCACAGTGACGAATTGGCAACAATCAGAATTGGCCGGAC
CGCTGGTTTGCCTGGTCGAGACGAGCGAATCGCGCCCTTGTCGGTCTGTGTGAAGCCGAA
GCCTCAGCCACAGCCGAGACGGTTGCAACAGTCGAAACACCGTGGAAGAAGCCGTAAGCG
TCAAGAGCTTTCTCAGTCGTTCTCAGAGTAAGTTAGAAATGATCCGACCAAGGGCTTCTA
CGCAGCCGAGACTACAGTAAGTGAAGCGAACAGAAACAATCACAGTCATGAGTTGTAAAA
ATTCACCATCATTGCACGTTGGTCAGAACACACGCTAACATTGAAACTCCGCTCGCGTGC
GCGTGTCGCTTCGTGGAGCACTGCGCTCGTCTGAGTTTTATTTTAATTCTCCTCGCCAAC
AACGTCGGTCGGATGATTTCTTGGGTCGAGAGTAGATGGATGATCAGCCGCCGATCGTGA
AACATGAATCGTGAATCGTGAATCGTGAAACATGAATCGTGAATCGTGAATGATGCTGCT
CAGCACGCAACAAGATGATTTGTGTCGCTGTAGCCGATGCACCATGCAGTTTTGCTTAGC
ATTGTCTGGCGTCGACCGAAATCCGACCCCCCTCCTTGCCGGGCTTGGACGCAGAGCATC
TATTTGGATCCCCAACCCTGCTCGATTCACAATTGTTTGACTCTTCGGCAATCTCGCCGA
CCAAGCATGTCTGTGCTTTCACCAAGCTGACAACTGTTCTGATTCGAGAAGCAGCGCTCT
TCTTTGCGGCTGCTCGACAGGTGTGATTTCGAGCCCAGTGCGCCATAGATGCAGACCTCT
CTGCGTGGAATGCGAAGCAGTTCGCGGGGACGACGAATGGGACAAGTCTGTTAGCCGCTT
TCATCTTGTGCGTGCTTCGACGCCGCTCGCCCGAATGCTATCGACAAACGTCGTTCCATC
GCGCTCGAATCCACTCCGGATCCCGAGTTGAATTTCGCGCTAGCGGGTATTCAAATCAAT
CCGTGGTGTTGTTCATGTAGACAACGACCAACGAGAGAAGCTACGAGGCTTGTGCCTCGC
GAGGCACTCGCGCGTGTACGTGTGAGATGAGACATGCACTAGTGCGAGTTGCGCGTGGCT
TTCTGTTGCTTGTCTACGGTTCAAGGAGCGTCGCAGGCTGTCTTGGAATTCGGTCTCGCT
ACGCGACGCTACGCGACGCTACGCGAGTGTGCATGGCGCCAGGAAACGTGGTGATGCGGC
TACGACGCAGTCATGTAAGGTAATCACGAATAACTAGCGAATGATGCGCGACCAATCACG
AATCCGCCGAGGATGAGCGGGCGGATCTGTTGCGACTTTGATATGCGCCCGGCAAGCGCG
ACGCCTGATAACTTGGACGACTGGATCGTCGTGTTGTTCTTGCTCATCCGCGCTTTCTGG
AACCAATCTCGCCGTGCGCGGTGTGCTGTTCCTGATGGTGTTAGGGTTGAGCGAGGGTGA
AACGTGGACTAGTTACCAACGCCACCGTACGCGCTACAACTTTCTAGAGCCGACACCGAA
AAAGCAATCACGAATCACGAATCGGCTACCTTGGCTATATTCGTGATTCACGACTGGTGA
ATTTTCCCGAAAGCCACAGTCAAGCGGAGTTTGGGATGGATCATGGTAAATGGCACACGG
AATCACGAATGCTATCTATCAGTCTGAGTTTCGGAATAAAGAAAGGGATGCACGCTCGTT
CGACGAGCACCTCGAGCGAATCGTGAAACGAGCCGGATCGTGTCAAGCAACTCTGTTTGA
TTCGCAAGACGCGGTGGAGCTATCGCCTAGCCGAACTGAGCCAATTCACAGTCAGTCTGC
AGCGTCGGTGCGCGTGCGTTACTGATTGCCATCGATCCGTGATCCTCGGATGACCACATA
GCCAAGACAGAGTGTGGACGACAACTGAGTGACTTGTTCGCGGAGTTGCTTGAAACCATT
TTCCGTAGGAAAAAGCAAGAAAAAGAACCAAACAAAAAAGAAAAAGCAAAAGAGGAAAAG
CAAAAGAGGAAAAGAGGAAAAAGGAAAAGCTAGAAAGAGAAGAACAGGAAGAAAGAACTC
CGTGACGACACCCAACATATCCGTAGCATGGTCATACAGTCGTGAGTGAGTCAGCGACAG
CGTCGATGCATGTGAGACACGACTCTTGACAACCGCATGCCACGCTGACCAAGATGGTGT
GCCAAACAACAGCACAACAGCACAACGCGTGACTCGTGACTGGGACACAGCATACAGAGA
GCGAAGCACGACGGCCTCGTGTGTGTTAGACTTGAAGCTTAACCACTCACAACTGTGCCA
AGAGGAGGTCTAGACAACCCATCGGTCCTGGGTTGTAATGTTCAAGTGTCAGTGGTTGGT
TGACGGGTCGGTTGACGATTTCGTGGTTTCGTGTATGTCTACCGAACCCGCGGCACCTCC
AGGCAAGCACAGGCAAGCACAGGCAAGCGCAAGTTGTTGGACGTTGTTGTTCTATTCTCG
ACTTGGCCTGTCATGATCATCGTGCACCGCCGGTCCGGGCTTACATAATGATAATCACGA
ATGTATGTGTAACTCGCTAGTCTCGCGCTCTAAGCGTCAT
>RGDXX0050 Genomic segment corresponding to mRNA: XM_404068 Ustilago maydis 521, UM06453.1 predicted mRNA.
TGTCGCTGCCGTACTTGGCGACGTGAGCACTTCCGAGCCATGCGACCGGATCCGCACCGA
TTTCATCCACCAGAAGTGTGTCTGTCTGGCCAAGACGCGTGAGACCGAGCGAGTCATGTC
CAGCACAACATGTCGTCGACGCTACCCAGTCTTCGGGCTCTCGTCGGCTGTGCGCTTCTG
ACTCTGACGCTCGCTCTTCTCCACGGAACGACGAGATTTGTGGTCCACCCAGATAGAATC
GTTGACCAAGCTGATGCGAGTGGAGCAGTATCGGCCCGCAAATCTTGGTCTCTCCCGCCA
TGGCTGGTTGCTGGTGGCTGGTTGCTGGTTGCTGGTTGCTGGTTGCTGCTCGCTGGTTGC
GATCTTCTGTGCGTGTCGTCGATCGGCATGTCGATTCACGATACCGGCACGCTTAAAGTA
CTACCAGGTCGGTCGTCCGCACAACAGCCCACGTCCAATCGGTGTTATTCCCCGCGCCGA
TCACGTGCGAGCTGGCGACTCTTGGACCATGGTGACTCAGTTGTGAGGTGTGCTAGGCTC
GCCGCTGTTGTGCATGTGATGGCGCACGAAACAGGAGCGCTCAACCATCCATCTGGACGG
GGCTCAGTGTCAGTCTGTCAGTGGTTCAACGCCAAACTGCAAAATACACCGTCGGTGTCC
GGCAATCCAATAACACCGATCGTGCGCGTGCTGCTGCGTCGGCAAACGATTTGACCGATC
CACTCACCACTCGTGACTCACGACGAGAAACAGCCGTGTCAGCGTTGGCTGTACGGCGCT
GGTTGGGCTCAAGTGTGTTGGCCTCTGCACAGCACGGCGCAGTGTTGTTCACGGTTGGTG
TTGGGCAACGCTGTTTGGCGCGCGCTCACTGAAAACGGCTAGCGTGTGCGCAAACGGGTT
CGCGGATAAATATACGTCGGTCCGGGTAGACGTGGTACGACGACGGAGACTTGGACTCTC
TCAGTTCGCAACGTCGCTGGTTGGCTCGATCTGGTCAGGCATGACAGCGTCTACGGTACC
GATCATTGTGAATGCGGCGTCGCAGCTCGAGATCGATGTGGACACGCTCGATGTGGCGCT
TACGCAGCAACTCGCGTCGGTGGGCGTGCAGCCAAACGATATGACATCGAACCAGTTTAT
CGTCGCGGACGCGCTGCGGTTGGCGCAGAACGAGGCGTTGCTCGACGACGTAGTGCGCGG
TAGTGGTGCAGGCGACTGGTTGGCCATCCTGGACCGCGTGAGTGTCAGGCTATGTGCGCA
GAATCTGGCCAACATTTCAGGACGTGCGCTGTTGCAGGTATCCCCCACGCATGCGTACGA
TACCGAACAAATCGTCGAGCATGCTCTTGCGTATGATCGCGAGTTCAGCGCACTCGGTAT
CGGCAAGCACAGATACTGCATCAAGATCCTCGCCACACCGGCGGGTGTCAAGGCGGCTTG
GATCCTCGAGTCGCAGCATGCTATTCGAACGCTCGCAACCGGCGTGTTCAGCGTCGCCCA
GGCGCTCGCCGCTGCACAGGCTGGATGTCTCTACATCTCACCTTACTACAACGAGATCCT
GGCGCACTTTACCGCGCCCGACGAAAGGGCTGTGTACGACGACCCCGTCTCGCAACATCC
CATGTCTCCTCGAATGGCTCACATCTACCAAGCCTACCGGGAGCTTACGCTCGCTAATCC
AGCCGCTAGACCGCCAGTGATCAAATCGGCGTCTTTTATCGGCATCAACGAGGTGCTCGC
CATGCCTCAGCTCGGTGCACAACAAGCGACGATCCTAGCGCCTATACTTAGCGAGATGAT
CCAACGCACAGGCATGCGTGCCACCACCAAGCCGTACCGGCCGAGCAAGACATACGACGT
GGCGCTCCCGGATTCGACGCTGGCGCTCCTGAAGATCGACCGTCTCCGTGCAGACGGCGT
AGCGCAGCAATTCGATCTGAGCGTCGACTACCTGTCGCACAACGCTCAACAGCTGGCGCT
CGCCATCTCGAACGATCCCGAGACGCAACGAAGGCTCAACGACGCGATCCGCGTCTTTGA
AACCGCCCAACTCAACGCCAAGACAGTGATTGATGCTGCCATCGCCCGAGTCAATGCGGC
TCACAGCTGAGGCTCCCCGACAGCCACTTGATCGCTCAGCTGAGTACATGTATTGTCTCG
CGCGCCAGTCTGATATGCCATACGAATTTTCGAGCGCGCCGCAGTCGCGCGTCGATCAGC
TCGGCTTGGCTTGGCAGCATGTGTGTGTGACCAGTGGCACGGCGCCTGGTCGGTACGCTA
AGATTTGACGCCGAGCATCGATTATCTGGAAGCTTTCGTTTGCATCGACAGCGCGCGCGG
ACGCGTTGGTCGGACGACGATGCTATGCGATGTCGGCGCCGATGGGCTAGTGGGATAATA
GCGGTCGGCGGATACGAGAGCTCAAGCGTAGTGTGCAGGTGGGCCGCATTGGGCTTGTGT
GAATGAGCGCGTGCTGACACTGAGGCTGGTGGATACGCTGCGCGCTGCGCGCTGCGCGCC
GTGAGCATCGGTGTGCTGGCGCGCGACGATGAGAGCCGCTCTTACGTGAGGTGTGGCTCG
TCGACCAGCCACTAGCGCTCCACCACATGCTCTTGTGCGTCAAGCGCGTGCTGGGTGCGC
GCAGAGACACAGCGGTTGGCGCGAATCCTCAAACGCTTGTGTCTGCATCCCGCATACAGC
ACCACGCTGCACACGCTGCTGCACCGTCTGCTGTACGTCGACGATGGCTGCGTGCGTCTT
GGGTGCGCGCGCAAACTGAGTCGCCAGTCACCGGCTTTGGCGTCGGCGTCCGAGCGCGGG
GCTGCGGTACGTTTCGCACCTGCTCACAAGCTTGGCTGCCGCTTCAAGCCGCTAGCACGA
TCCACTCGATAACATTACGCGCTTCGACCAAGCTCGGCAAGCCGGTCCAGTGCAGCAGAC
CTAGTCTCTGTTCGAGCCAGTCTACCAAGCCAAGCGCCAAGTGGTGGCGGTGGCTGTCAA
CATACGCCTCGAACCGGCGCGAGATGGCTTGCTCGCTAGTCGCGTCGCGTATACGTGAGC
ACGCGTGCGCGCGGCTGTGCATCGTGGATTCACGATTGGCACATGCCGAT
>RGDXX0051 Genomic segment corresponding to mRNA: XM_404063 Ustilago maydis 521, UM06448.1 predicted mRNA.
GTGTGAGTCGCTGCACAGTGCAAAGTGAGCGAGCGGGCGAGTGTGTCGAGAGGTATTCAC
CATGCAAAGTTGCTCGATCCAATTCCACTTCTCTTCCGTCATCCACCACATACATCAAGG
TAAGTGTTTGGCATACCTATTCGCAACGTGCGATTGCGATCAAGCAGAACGAAATCAACC
ACAAGCACAGCACAGCACAGCACGACACGCTTCAGCACCACTCGACCCAGTACAGCAAGC
ACAAGCATTACGACTCCAGCAACCCAACACCAGAGTATGTGCATCCACACCAGCTCAGTC
GAGTATGAAACCGAGTTGGACTGCATAGTAATCAGACATAAAATGCATAGCAGCATAATC
AGCAATCGTCGGTTGAGCGTATCAACTTTATGATGGAGGAAATGGCGGTCGACACTCTAC
ACGTAGCATCCAAACCACCAGATGTGATGGGCAGGGAGCGTAGCCAATCTCAATCTTTGC
GCACCAGTGAAACGCCAGTAGCGATCACCGAAAAAAGTCACCCTGCTTGCATCATTCATT
CCCATGGAAGAGCTCCATCATCGACCCTCGCCCTTTATCGATCTCGACCGCTTCCATTGT
TGAACAATCCTGACCTCGCTGCAATCGCAATGTAGGTCTGATTCATTCATCACGTACTTG
AAACATGGACCATCAGCTTCTGTTCTCTGCCAGCCAGCCAATCGGCCTCGCGTCTGCAAA
CAAAGCAGTTGCGAAACTATGCGAGGCGTGGCCTTGCTTGAAGCTTTTCTCAGCCACCAC
TATATCCACGCACCACCGAGCCGACTAAGTATTGCAACTTGCACCCGAACACTCTGCACC
TTTTTTCACACCTCCGCTTGCTCGCCCCGGATCAAAGCTGTCGTGCTTTAGTCTGTTCTT
CGTTGCGGTCTGCTTGCATTGCTGCGTATGTGCATATGAAGCTGCGGATCTCGAACGTGT
TGACTCACCCATCTCTTGATACTCCTTCTGTCTCAATCAGATGCCGCCCAAGAAATCTGC
CATCGCCGCCGCGGCGTCCAAGTCTGCCAAGAAGAAGAAATGGTCCAAGGGCAAGGTTAA
GGACAAGGTAAGTTTGACATGACCCTTTTGCGACGTCTTTGTATCTTGATGTGTGCGTCT
GATCTCTGACACGTCTTTGATCTGCGATTGCGATTGCGATTCCGGATTGGCGTGCAAATC
AACAGGCCCAGAACATGGTTGTCCTCGACCGCCCCACCTACGACCGCATTCTTAAGGAGG
TGCCCACCTTCAAGATGATCTCGCAGTCGACGCTGATTGACCGCATGAAGATCAACGGAT
CGCTCGCGCGTGTCGCCATCCGCCACCTTGAGCGTGAAGGCCAGATCAAGCGTCTGATTC
ACCACCACGGTCAGCTCGTTTACACTCGTGCTTCCGCCGAGTAAATGTTCGGCAGGCGTT
TGATTGGTGTTTTCGATGGTCTTGCATTTGTATTTCTCCCCATTCACTCAAAGGCACACG
TGGTCCAGCTCGTGCAGTAGAAGCACCGGTTGGCGTGCTTGATCCTCTAACCCACACCCA
AAAGTATCAAAAATGTGCATCTCGTTCCGCGCTCGATGAGCCGAGCACAGCATGATAGCA
CAGCATGATTCCGTCGTCTTCTTTTTTTTTTGTGCGAATGTTGAGACCGGGTGAGTTGAG
CGACGAGCAGACGCCGACGCAGACAGAAGAGGAGCATAGGGCGGCTGGATGGAAGGACGA
CTAGCCAAGGCGCAAGGCAAGGCGGGTAGATCGGGTCCGTTCTCGAGCTGAGGTGTGCGG
GTGGATGAGGCGAGGGCGGTGGAAGGAGACACTATACAGTACAGACCACGCTGGCGAGAA
AGACACTTGTGCGAGCTAAGTTAGGGTTCAGGCTTGGACGTGGTTGTTTGCTAGTCTTCG
GGCATGGTGCGCAACTGCTCGCGAGGATATGGTCAAGTGGATCGGTGGAAACTTGTCAGC
GGCCATGAGATCGATCGATGAGGGCTGAGTGGCTTGAGTGGGTTGGGTTGGGATTGGTGA
CCTACCTGGAGACCATGGATATCCTTGATGACATGCTTCAACTGCTCATTCACCATTCGA
TGCGCTTTCACGGTCGACAGGCCGTTGAACTGCTTTGAGCTCAGCTGGATGGCGTAGAAG
CTTCCGCATCCACCTGTGCATTTCGAGTTGGACCTGAATCAGTCGCTTGCTTGCCAATCC
TAGATCCGCACCGCAACCGACACTCACCGCTGACGTCCTGCACCTTGAGCATGGATGGCT
GGAATTTGGTGGTCAACAGCTCTCGGATCTTTTGCTCGCCCGCTGTGATCTGCTCTTGCT
CCGACGTCGACGACGCGACGACGTTGGCACTGCGTCGTGAGCCTGAGCTTGTCAATGTTC
GCACTCGTGTGGTGCCGAGAATCG
>RGDXX0057 Genomic segment corresponding to mRNA: XM_404057 Ustilago maydis 521, UM06442.1 predicted mRNA.
GCCTGCATTTGCTGTGAGGAACAAACCCCCGAATTTCAGAACCGCAATCACGAATCGTGA
ATTGGAATGCGAAATTCTTCAGCCGACTTGGAAGATGGCGCAACACGCATTCATGATTTT
GACGATTTACTGTGAGTAATAACTCACGACTAAACCCAACGCAGGACGCTGCGCTAGCGA
GCCAAGCAGCCAAACAGATGCGCATCGGTCAAGATCGATCGTGCATCGCCCCGATTTATG
CTTCACTTCCCCGTTGTTGCGCTCCAGTCACGAGTCACGCGGGACTGGCGTGTGAATTCT
GCCCGTCGTGTTAGTTCAACAGCCAACGCTTTCGCTCTCGCTCGTGGCTCGTGGCTCATG
TTCCAGCTTCTCACTCGACCCCTGCCTCACAGCAAGTTTTTGCGAGGCTATGCATCGGCA
TGTTCCTCGTCACGTACACTGCGACTCTGACCGGGTCGCGTGACGGTCGATTCCGACATT
CGTGATTGTTCGGTATCAGACAGCTGCGACGAAAAAAGGGGCAAAACAAAACGGCTCTTG
CTCGTCTTAGCGATTGCCGAAGTTCACGAAGCTCACCTCACTCGCACTGTGTGCAGTCAG
ATTGCCAAGAGCAAGCCAGTCGCAAGTCGTCGTGACATGCAGCATACGCAACGCGCGCCC
GTCAGCGGCTCGAAAACAAGTCGTTGTAGCTCTGGTACGTCCGAGCGAAACTGCGGATCT
GGCAAGAGGCATCCTAGCAAGCAACCAGTACTCCCTGTGTCTGCCCTGCCAAGTGGATGT
CTCTTTGGCCACAGATGGCCGTGCCTCGCCTTTCCATCGCCTCAACACCGACGCCGTCAA
GCGACACAAAAGGCATAGATCCAGGAGGAAGCAAAGTGGAAAGAAATGTTGAGATGATTG
CAAGTTCAATGCTGCTTCGGAGATTTGGACGGTCATTTGTTTTGCTGTTGCGCCATCATC
TTTGCACTGTTTTCATCGAGACATGGTTCAATATAGAACAATGAAAAAGTTCAAGGTCAG
CGTCACACTGCACGTCGCATCGAGTTTGACTGTCTCGCTCGACTACCGCCGATACATACT
TTTCCTCGCCGAATCGTGCACCTACACGTTCCGAGTGCTTGAGGAACTTCTGAATGCAAT
TCGAAACGCACGTGTCCTGTTTATCGCCAAGCGCCAAGTCAAGAGGGGGTGGACAGTAAG
TATCTCGGATTCAACGACGATTGTGGTTCTTGCGATGCGACTGTTGTATTTCGAAGCCTA
CCTCTTTCGAGCTGAGCGCCTTGGAAGTGAAATCATTGCAGCAAGACTCGAAGCATCGTT
CAACGAGACCTGTGTAGAGCTTGAGAAAATCCTTCATCTGCTTTTGCTCGATGATGCGGG
ACATGGCCTGCTGCTCCGACGACGAGAGGTTCGAGACTGGACCGAAACAAAGCCCGATGC
GGAAACAAAAGGTCAGCGAAGGATGCGCGTCTGCGACTGGGTGGCAGCATCAGTCGACTC
ACGATCCATGGTTGTCAGTCAATCAAAGCAACCTAGTTGCTGCGCCGAGGAATGTGTTCC
GGTGAGAGCGTCTTGCAGGCAGCGAGAAGAGCGACAATGTCAGTTTCTTGGGCACAGTTA
GCTGTCGAGAGATGTTGTTGAGCGTATCGTCTCCATATTGCGAATCGCTTGTAAAAAATC
TGGAATTGTGAATCGACGGCGCGCACCGTCTCTGTCCCGAGATCCGCGTGCAACCGCTGT
CAAGTCACACACGGCTGTCGCCGCGGACTTTGATGACTCGCGGATGACTCTGTCTCTGCG
CAGAAGAGCGACTTCCGAGAAAATCTGGCTTATGTCAGCGAGAAGTTTGCTTTTCAGTCG
TGAATCGACGAAGAAGGATTTTCTCCACCTCTGCCTTTGAGATTCACGATGGGTGATTCG
TGATTCGTGATTCGTGATTTGTGGTTCTGATTGACTGTGCCCAACACGAAACTCGCATCG
AAGCAGAAACTCAGCACGTCTGGTGGATTGCGAACATCATCCACAGTAGCCTCGACGCCG
CTTGCCTCTGCATCGTCCACCATTTAAGCCGCCATCTTTGATCAAGTCGGATTCAAAGTC
AGCAACCCACATTTGCAACGGCAAGCTAATCACCCTGCACCTAGAAGCACATCGACGACA
CCTTTGTTTTCGCTGGTCCTACTCCTTCTTTCTCTCACGTCCAGCGTCACCATTACCACC
GCACACGCATACGATACTGGCGTAACTCGCATCATGGCTGTTCGTTGTCAGTTTGAAAAC
TCGTCCGAGATTGGCGTGTTTGCTCGGCTTACGAATGCATACTGTCTGGTCGCGATTGGC
GGCAGTGCGAATTTTTACTCGACCTTCGAGGCCGAGCTTGCCGATGTGATTCCTGTGGTG
CATTGCTCGATCGCAGGTACGCGCCTCGTTGGGCGTCTCACCGTCGGCAACCGTCACGGT
CTGCTTGTTCCCTCCACAACCACCGACCAGGAGTTGCAGCATTTGAGAAACTCTCTTCCC
GAGTCTGTTGCCATTCAACGCGTCGAGGAGCGTCTTTCGGCGCTAGGAAACGTGATTGCT
TGCAATGGTAAGTTGATGATATGTCGCAAATCTTGTGCGTT
>RGDXX0059 Genomic segment corresponding to mRNA: XM_404054 Ustilago maydis 521, UM06439.1 predicted mRNA.
AAACACACTCACGACTCACTAGAAACCGGACGGGAACGAGTCACGAGTTGCTGGTGAACG
AACCTATCAGCAACTCACCACTCTAACTGGTCCAGTTACAAAAAAGCCAAAGGCCCGCTA
CATGGGGAATTAGATCCGAAGGTTCCGTAAGCTTAACAGCAGGTCCCGCTACACTGTTGG
GAGGGTTCCGCTGTTCATATGACTCATAGCATAACGCTGGTAGCAAGAAGCCAAGGGTAG
GTTCACACGAGTCATGAGTCGCTGGACGACCGTGGTACTACACCGTTGACCACATAATCG
CTCAAAACGGTAGACCTTAAAAGGGAAGAGACTCACGCATCTGGTCAGTTGTGGCCACGG
CTAGTCAGTTACGAGTTGTGTGAGGAGCTGACGTATAGGGAGAAGCTCATATACTACAAA
GTCTCGCCATCATTCACGATTACAAAGCATACTGAGCTTTTTAATGTGCTTTCAACATAA
TTGAAGAGACAAACTGCTCGAGTTATCAGCGGTGGTGATTGTGGATAGTTGCCGGCAGAA
GCAGAGTCGCAGAAAAGCATCGGCAGCATCAGCAGCAACGACTCAAGTAAAAAAAATCTA
GCCTGAGCACTGAATCTGTCGCCATCATTCCCTCCCGCAGAGAAGCCACTCCTTTTGTGC
CTGACAAGCCAACTGCCGCTATTACTGACAATACTGGGACCCCCACTGCTTTGCCCTCCG
CCCCTCCGCCAGCTCCAATGAAGAAGAGGCAGCGAGTCTAAGGAGGCAGCTCAAGATTAT
GACAATGTGGCTGAGCGAAATGGAAGACAGTCTTGCCGATCGCCAAGCTATCGTCTGGCT
GCTTCACAGCCACGATGAAGCCACCCGAAAAATCGATCCTTCGGCGGTCTCAGCGATACA
GTCTTCCCTTCTCTCGCTCCAATCTCCTCAAATAGGAGCCGGCGGTCCCTAGCGCAACAA
AGATATCCAGGTCCCATTTCGAAAACAGCTTCACATGCAAATGGGTATGGAATCCAAAGT
CTTCCTGCCGCCGTACGTGTCGAATTCTCCAACACTTCACGGTGCTCCGGTCCTTCGAAT
TGACTGGAGCAAGCCAGCAGGAAGCTGTGCTGGACTTGTCAATGACATGGTTGGCAAGCT
CGCCAGGAAAGAAGCCTCGACACAGCAAAGGATTGGTACTGTCAGCGGCCATCGGGCCCG
TGTTGATGTCTGACTCACCTCTCTGATGGTCTTAGCAAGAGAGGCGGTAGCAACAACGCG
ACGCCGACGTTCCCAACAAGAAGGGCTCGAGGCACACCGCCTTGGGACACAACGTCTCCA
AGTACCATTGCGTACCTCGACACGACCGCCGAGTTCATCCGCACCTCAATCATACATCGG
ACGCCCAACAAGGTGAAGATTGGCGGAGCAGGGCACGTTGGACGAGACAACGGAATTGAA
TGTTGGTGTGTGGTGTCGAAGGGTGGCAGGTGGCAGGCTGCCAAGTTCCGGTGGATCTTC
ACAAAAGCGATTCGACTGTACGGCACCACGTTTGGCATCGTGCAAAAGACATTCATGCAC
GTGAGCTCGCTGAAAGAGGTGTCTCTGGACATGCTCGGTAGACGTCATCCCGGCCCCGGC
CTCATTGCTGTTACAGGCATCCGGCTCGCAATGGACAATAACAGCGACTATGGCGAAGAG
ATTGTGATTGACTCGTGACTTGGACTGCTTTCACTACGAATTTGCCGTAGTGCCCTTCAC
CGCCAGAAACGATGGCTGACTTGCCCTCAAGAAGATCTGAATCCTTACAACTTTCGTCGC
GATAGATGTCTTCATTTCTTCCTTCCCTCATGACTCAGTGACTTGGCATTTGACTCTGTT
TCACGCCACCACATGATCCGAAACGTCAAGCTCTGAAGTATACGCACCGGCAAGGCACTC
ACGACTGAGGCAAGATAAGTTATTGAAGGTGTGATATTTAGATCCACGCGATCCGACATG
GTTAGATTTGTCTCGTGTCTTCTCTTACCTGTGACTACAGTATTTTGACAAGCTTCTTTC
CCCCGCATGTACATAGACACATCTTGCTTCCTTTGCTTGATGTTGCCAAATCAGAGTATG
CCTGTCCATCTGTTCGAAATAGCAGGCCGGGACTCTCGACAACGTCGCTTCACCTACTCT
GCTCTCTCTTCTATCAGACCGGTCAGAGGCGAGGGTTTCTTCTTTTCCAGATTCTACCGC
TTTGCGCCAGTGTGTGGCCAACCGCATCCTCACGTTAAAGCTCACATGCAGCGGAGATCC
TTTCGACGGCTCACTCTTCACCGGCACTCACGACGCGATGGCTCCAAGATCAGTGATTAG
TGATTGTGGATAGGTTTGCCATCCGGTAGTACCACGAAGGATCAACGAAACATATATAAT
ACGGACGAGGTTGGGCTACGTGTTTGACCGGACTGCTAGAGAGCGCGTGGTTGTACCTAC
TTGAAGGCAGTGCAGCAACACGTTTCCGGTGCATCCAAAAATCTGAGAGTTGACAACAGC
CGTTCGGTCAGGGGCTACCGGCGGATGCCGACGAAAGGCCACATCTACGCTGTTGGAACG
CAACGCACAGACGTATGGACGACTTCCCAGTCATGCGTTGACTTCTGCCTGGAAGCGAGC
TGCGGCGCTCTAGGCGTCAAATTCGAATCATGACATGGTGCGAATCATCCCGGTGCGG
>RGDXX0077 Genomic segment corresponding to mRNA: XM_404031 Ustilago maydis 521, UM06416.1 predicted mRNA.
GGGTTTCTGAGTCGGTCCTGCGGTGCAAGTGTCGAGAGGAAGAAGGCATTATTGAGCGCC
TGTGATGCGTAATTGAAAGCGAGCAGCTTTTCGCGGTTTTGCGAGAGACCAATCACGGTT
TCTACGATCGAGGAAGAGGCGAATTCGGTATCTCGCACTTCTTGGTTGAGCAATTCGAGC
AAACCGGATTGCCAGTTTTGCGAGATCTGCTTGATCGTGCTCGAAGAAAGGAAGGGAGCA
CATCCTTCAGAGAGAGGCTCGGGCGTGGGTGGACACGTGTGCAGGGTGCGAAGCTGGCTG
GTGCTAGAGGACGAGGCGGCCAAGGCGGACGAGAAGGGTGAAGAAACAACAGACGTACGA
AGCGCACGCGATGCGAGGCATCCTGAGCGGACGAGAGGTGCAACAACCATGTTGACCGGA
TGTAGTTTGGATAGATGTCGAGGTGGAGTGAGGGAATGAGTGATAAGAGACGATGAATGC
ACTCGACTGGCCTCGGAAGCGTCAAGCGATTTCTTCCAGTCGTGAGTCTCAGTCAAGAGG
GCTGACTGAGTCTTGCAACTTGCAAAAAATCCATCCTTTTCTTCGGAACAAGGAGAACAG
CTGTTGCACTCACCACTCACGACTGCGTGATCACAGCAGACCGCCAATCGTGAGTCAGAA
AAATGAGCCATTTCTTCTTACGATCCACGCTATCTCGCGCGAGAAATTCTATACCATTTT
CAGAACAACCGCCGAGTTTGAGCGCGATGCAACAACTCCACACGGCTTTCCGTATTCGTG
TTTCCTGTCCGTGTTCCGTGTTCCACACTCACGACTCACCAACACCGAGACAGAAGAAAA
AGAAAACACAGCACGAGAGCAACACTTTCTTTCACCATCCTGCTCATATTCTGCCACTGT
CACCACATCTCTATCATCCTCTTTCAGGCTTCCTGCACTTTGGCTCCTGCACTTTGGCTC
CTGTCGTGAGTCGCAGACTTCGCCAGGTGATCCAACACCGATGCCGTCGGGCTTAGCGGC
GGTGCCGCCGGCGCAGTTGCCAACCAAGTATCGCGATGTGATCAAGATCGCATTGCGACC
GCGCCAGACTCGAGCGTTCATCCTTTCCGCAGTAGCATGGCATTTGCTCTTGACCTCGGC
ATTGCTCAGTACCGCCTCTCTGTCGCTTATGTCACCATTGACACTGGGTGTTAGCTTGTT
GTCGTTTGCTGTTGGTGTCCTGCCTTTGCTCGCAAAGCGGAAACGCAAGTTGTCGCAAAT
CACGACACCACCTGCTCGCCTAGCGCCTTCCAAGGCTCAACAGCTATCGTCAGCGCTAAC
TGATCCGGCACTGCTACCGCTGGTATATCAGCACGTTGCTGCGTTTGTTGTGCTGGCGTT
GGGTTACGCTGCGCTGCTCACGTATCGGTCGGGCGGATGGGCCCCTCAAGTATGGGTGGA
GTCGCATGGATCTTTGTACCTCAACGAACGCTTTCTCTACCTCATCGGTCAATCTATACT
ACTCGGAACTGTCTATGCATTCCTTTTGCGTGGTCTGCCGTCACCTGAATCGGTAGCATC
GCCTTTATTCGACCCGTCAACTTTGACCTCGGATACCGCGGTGACGATCAAAGATCGTGT
CGCCTCTGCCTTCAGCACGCGTCTTCCAAGGGCGGCAAGTGTTGCAGCTCTCACCTCATC
AACGAGCATTCTGATCTACAGCATCATGCGCATTCGTATGTGGAGTGCCATCTTGATGGT
CCTCGGAACGCGTGGAATGATGCGAAGACTCTTTGTCCCTTCATTCCGCGTCGACTTTGC
GTATGTCGAAGTGTCGCTGCGCACAGTGCTATTCAGTGTTGCAGCTGTTTGCGCCGTAGA
GACGGCGTACTTGCTGTTGGACGTATACCTCACACATCCGCTACCGGCTGTCAGCAAGCA
TACAAAGTTTCCGAATCGATTGCTGCTCGATGGCATCCACGAACCAACTCTCTTCTTTTC
GAATCACGCATTTTCGGAGCTGGCAAGGCTGAGTGCGGAGGACAAGGATATAAGGCGGTC
CATCTACAATGACGTCGGCGGAGACGTTACGGCATGGATGCAGATTCGAGATCGTTGTAT
CAGGCTGTTGGAGGAGAGTAAGGTGTTTGTGGAACGTCGTGGACAACTTTCGTCTTCCAC
ACCACCTCGAACTCAACCTTCGTCGCAGCAGACTGTTGAAATCCAGCAGCAAAACAACAG
TGCCAAGCCTCGTCCAACCATCTGGGATCAGCTGGCAGCTGGACAAACCCCACCCAAAGA
GAGCGTTGCATCCGCTACGACACCTGCACCTGCCACTAACAGCGCCAGCAAACCAGGGCC
GTCGGCGTCAGCGCTGCTCAGTGTGCACAGCGTGTCCAAGGCAGCTGTGAGCTTGGCGAC
GTTGATCTGGAAACTGCTGCCCGCTGACGCTAAACACGTCGTGTTCGGACCACGTCGACA
ACAAATGCTGTTGGGCGAATCGCCTGCCTCGCAAGCCAGCTCGATTGTGGCACGTGATGC
ACACCGCACCATCTGTGCGATCCTGACACTCAAAGCGTTGCTGTGTCACAGCCTGGACGA
AGACGCATACGGCAGCGTATCGAAAGACATCCAACGAATCCTGTCGGAGATGGTGGATCT
GGAGCTGCAGATTCGGTCGTTGGGGATGCAGCTCGAACGCCAGGCGATGGAGATTGATTC
GAAGCTGCAGAAGCTCGTTGACCAGGTCACCCATGCACAGGGAGACAAAGCCAAGCAACA
CGAGGCGTGGGCTAGCCATGTGCAGCTAGAGCTCAGCCAGGCGTGGGCGAAAAGGGGAGC
ACGCGATATGGATCTGAGCCTGATCGCTGCCATGAGGCAAATCCTGAACACGTTTGAGAA
GTTCGATCTGGCATTCGGGGATGACTTGGAGCTCAAATTGGGTGAGTGTTTGCGTTAAAG
CCAGGCGGGAGGGCCATGTTGAGCATTCGCAATCAAATCCACTCTTGACATTCGTGATTG
AAGACGACACTTGGTGGTTGGCCAATCGCGGCTGTCGCGGCTGTCCAACAGCGTGAGTTC
AGAGAGTAGCACGTTGCTTGCTCGCAGTGACCTTCGTGCTTGTCTCTTAGTGTCGAGAGG
ATGAGCACTTGATCAGTGAAGGAGCAAAAACCTCCACCTTGCGAACTGCTCATCCGACAT
TCACGATTGTAAATCTCACAGCACGCCCTTGTCGCCGCCATGCCATCGATGTGGGCTTCT
CTTCTAAACTTGCCTCTGAGCTCGCGTTGAACTGATGAAGCTATCGGATCACGCCGAGAC
CTCTGATATCGGTAGCATACGTCGTGTGATCGTGACAGAGCGGATGTCGTCAACGTTAAA
AAGTATTCGAGAAGATGAAAGTGTCTAAAGCGCTGACGAGACGAAATAAAGAAAAGGAGA
AGCCGACCATCCGAGAAGCAGCACGTTGATTCGCATGTGCCGATGATCATCGTGCATATT
AGTTACCAGAAAGGCACACTGTTCAAGATTGCTGCAGCCAGAGGGATAGACGGGAGATAG
ACGGAGGAGATGCCGGATCGGTCGGATGAACCAAGCAACCCAAGCAAGGTTCACGAATTT
GGTGTAAGCATGTTCATGGTTGTTCACACCTGCCAACCAATAAGCAACAAGCAACCGCTG
ATCCCCCACGACTGACTGCTCTTAAGACACGTCACAACTTTTCCGACCAAGCGACCCGAG
TGAGATATTCAAGATTTGATTCACAATTGTGCGACTAGAGCAGTGCCGTCTTTTTTTTTC
TTTTTAAAAACAAAAAAAAAATCATACACCCAAGCCTACAGAGGCTTATGCGGGAGTCTA
GAAGTGAAGATCCAGGCAGAAGATAGGTAGGTCAAATAGATGGCCAATGTGCTGTACGGT
TAAATCCGCGCCTGCTCATTCACGATGCACGGTAGAGC
>RGDXX0083 Genomic segment corresponding to mRNA: XM_404024 Ustilago maydis 521, UM06409.1 predicted mRNA.
TGCAGCGTCCAGGTTCGAGCGCAAGAATTGGTATCACGTCACAGCGCGTCTTGTCGCTGC
GGATGCACGACCACGTCAACTCGAGGTGCACAGATGCGTTTTTGGCTTCGAGTCGCATCA
CAAGAGGAGACAACTGTCAGCTGGCGTTATCCAACGATGAAGGCCGAGTCAGAGGAACAA
GATGCATTCGTAATTGCGATTTGCATTCAAAGCCGAACCAAATCCGATCTCCTCCAACGC
TGGACCTCAGCAAAACACTCTCTCTAGCCATCCGTCGGTCGGCTCGGTTGTTCCCCCAAA
ACTGAAGGTGGAGGCTACTGCTAGAGTCACGTGCGGCGAGTGGCTTGAGCGCACCAATCC
ACATAGGCAGAGGCAGCCCAAGGTGAAGGAGGATTCGTGATTCATGTTAGTAATAATCGT
GTATGCGCGACGATCACTCTCTTGTCCAAAAGCTAAGCTTCAAGCTGCACGAGAGCGTAA
CCTGATGCATATCTTGAGAAGACACGGTTCAGGTGCCTGCGAATCACAGTCACAGCCAGC
CAGCTCGTTGTTGGCCTCTGTCACACGCCAAAGAAAATCACCCATCGCCAATCACCAATC
AGTGAATGAATGCTGGAATCACGAATGTGGAGTCAAGTGGTGAGTCGTGAGTGAGTTCAG
TCAGCTGCACAATGCACAATCACCAATCCTACTCGTGACTTGACTTGGCTCATGCGCCTT
GGTCTCTCTGTGCGAAGCATCGTCATGTGCCGTCGCGCCGTTCAGGTTGAGCTTGGTGAT
TCAATCCGGTCCAACGTCTTGCGCTCGCTCCTCCGCTCTCCTCGTCTCTGCTGAGCGCGC
GCAAGCCCCAGAGCCTGTTGAGCGAGTATATAACCCAATCTTTCTTGCTTTCTCTTCCAT
CCTACTTTGTCCTCTGGCCTTCTCTGTCTCTAGCTCAAGTATCACTCTCTCTCTTCTTCT
AAATCAATCTTGGGTATCACCATCATCGCATCGTCCAACCATGAAGACCTTCCACAAAGT
CGTCTACAAGCCCGACTCGCAATCCACCGACGAATTCATGGTCATCGTCAACGCCGAAGA
GTACAAGAAATGGATCAAGGGTGACAAGACCATCCCTCTTGCAGACGTCGTCGACTCGTT
CGACGTCTTCCACACGGGCACAGGCGCCCAAGGCATCATGGGTCGTCCCAGCAAACAACA
GCTCGAAACCGTCTTTGACAGCAGCAAGGACGTCGATGTGGTAACGCACGTTTTGGAACG
TGGTCAACTCCAAACAGCCAGCCACAAAGAAGCCTACAGTACAACAAACGACTCGAACCA
GGGTCAGAACACTACTTCCAAGGGCTCAGCTGCTGGCTTTGGTGGGCGTTGATCTTTGTC
CCTTTCTCTCTCTCTGCATTGCTTTTGCTTGGTCGTTTCCCGATCGCTCTCGAGGCGAGG
CTCGTTTCTGGCCTTTCATCACTGCCTTGACTCGAGAATCCCAATCACAAATGTTGCCAT
CACCATACCTCTTGTACTACCAAACTCGCTCTGCTCTCCGTCAAATCAATCTCACGCACT
AAAAACCCCATCACGAATGTCAGCCATAATGCATAAAACAACACGAATCCACACTTGACA
TGCAAGACAGCGTTCCAATTTCTCGGTGCATTGAGCATCCGCAGGCGAGCGTATGATGAG
ACAAGTACACATGTCTGATTCGCGCATGTACATTTCACGATTAACGACGTCTTCTACCAC
CCAAGCTTCTGGCGGCGTCGCGTCTGTTTCTTCTGGACGCACGAATGTTGGCTTCCTCGA
GTTTGTCGAGGTCGTCGTCGTTGAGTGTTTCCAGGAGCGGACCAAATTCTCGCGATTCGA
GCCAGTCTCTCCAGATGCCGTCGAGTGGGCGCGGGCCGCGCGAGAGGATTTCACGGACCG
TGTAGGTGGCGTTGTGTAGACGTTGTGCTGCGCTCAGCGTTGGTTGGATAGCGACGCCAG
ACGTAGCGCCGGCCGCGGGGGGCGTCGATGTTGACAACGTGGTCGGCTGCGCGGGCGTGG
CGTCCAAGAGCATGTTTGAGAGGCGCGCCGACGAGCGAGTGGCAGGGATCGACGAGCTGG
TAGTGCTCGCTTGGATGGCTGGCGTGCATGTGCCCTCGCGCGTAGGTGCCGCTGTGGCCG
TCGCGGTAAGGTGCAGCGTTTCGACATCTTCTTCGTCATCTTGCGCTTCATCCCCCCTAG
CCGCTGGCGTACCAGAGTCCTCTC
>RGDXX0092 Genomic segment corresponding to mRNA: XM_404014 Ustilago maydis 521, UM06399.1 predicted mRNA.
AACAGGGACAGGTACACCACTGTTAACGCTGAGGCCGGATTAGCTTGCTATTTTGCTGAT
GTCTATGCGAGGCTGTCTCTGTCGGTGCGCGCGTCCGTCTTGGTACCTTTCCCCGCAGCA
TCTGTCCTTACAGCATAAGTCTCTTTGGATTGTCAGTGCGGCGAAGCGTAAGCGTTGGCT
TGAGCATGCGGTGTGCATCTGCGTCTAAGTTACTGAAACGTTGCTATGGACCTTTTTTTC
CAGCTGTTTGGCTGCGTCGATGCGACTTTGGATGCCACGATTCGTGATTGGTCTTCTCAA
ATTTGCTTTCCGAACAAAAGGACAGGCAACCAAAGGCGGGAGGAGCTAGCAAAGTCTACA
GCCAACGCGGAAGGATGTGCACGTTTCCAGCGACACTCAGCGAGACTCGCTAAACCGAAG
CAGCTGCACTCGCCGGAAAAATCACGAATTCCCCACGACGCGCGCCAATCAGGTCTCAGG
GGCTGCCGACCTCTGCCACTTGTGCCACCTCTGCAATACGAGAAGCATGTCCCAAGTCGC
AGCCCGCTACACGCCTTGCCACTGGAGCGGTCACCAAAGCGAAGCCGCTGCCCTATCTTC
AGTCGGTTCTTTGAGTCCGATAAAAGCGTTACGGTAGCAAAGTAACGTTCTTTCGGCCGA
GTCATTCACGATGCCGACAAGTAGGAACTTAACATTTATCAGTCGAGGCTGTACGCCACG
GGCCACGCGGGTCGACAGGCAACCTCCACCCCCAAGTGTGAATTGCCGCGGAGGCCGCGC
CACACTCACAGACTGTTGTGAGACTCACGACTTTTTTTTGAGCTGAGCAAGAAGTTGTTG
TTAATGTTCTCCTTCTTCTTCTTGTCTTGGCTGGTCAAGGATCTCTCTTACGCCTGTCAA
CATCATTTCCTACCAGCTCAGATGACGCCGTCAACGTCACGGCTCCCTTTTTCTGCCTAG
CTCGATACACCCATCCGTCAAGTTTGGAGAGTTTTTCGCCATGGCCTCGTTTGATCTCAC
CTTTGTGCATCGCAAGCAAGAGCACACGATCCAAGCGCTTTTACCCACCACCACCGTATC
GGAACTGCGTCAGGCAATTCAAGAGCTCGTATTCGTTCCTCGAGATAAGCAAAAGCTGCT
GGTACCACGAAGTGCAGCTATCGCTGATCTGAACAGCCACTGCGACGGAGATGCCAACAC
GGATCAGCGAACGCTTGCAGAGGTGGGACTCTCTAGCAGCCCCAGCACCAAGCTGACGGT
GCTGGGACCCTCATCGCAGGAGCTCGAGAGACTGTACCAAGACGAGATCGAGCTGCAGAA
ACGCAATGCTCCACGTCAATACCATCCAAGCCTGCTTCATGGCACAAAGGCTCGCAATAC
TTCACGGGCAGAAGCCACCGTCTCTCCGTTCGGATCGGTCTATGCGCATCCGTCCACACC
AGTCTCGTCGCCACTTCATGGTAAGGTGATCGACTACCTGACTAGGCTGAGTCGAGACCC
AGGCATCCTGCACATTTGCGAGCTACATCGATTTCGCATTGGCTCGCTCACTGAGCTGTT
GCCATGGGAGCATCCAGGCCTTTTAGGTTTGAATGAAAATGCTGGTCAGCGCATCTTGCT
GCGAATCCGTACCGACGATGCTCAAGGATTCCGAGACTACAAGACGACTCGTCGGGTGCT
CGTGCACGAACTGGCGCACAACCGGATCTCGGACCATCCGCCCGAGTTCAAGATTCTCAA
CAGCAAGCTGAATGCGCAGATAGAAGCATTTGAGCGTGCAAAGCAGGACAGTACACATTC
GCTCGTCGAGGGCCATGTGTATGAGCCCTTGGCCCCGGCGCTTGCCCACGGTATCAGCAA
CGGTCACCGACTAGGAGGCGGCACAAGCAATCCAGAGGATTCAGCCAGCGCAACAGAGCG
TCGACAGCGTATACTAGAAGCTACCATGCGTCGACTGGAGCGCGAAGAGCAAGAAATCGA
ACAAAGTTGCGGCAGTGCTGCCAAAGCTGCATCTCAGAATGGGCGCAGGACACCTAGAGC
ACCCTGATCAGCGTGCTCAGCCTCTCGGTAAAGTTGATTCAGTTTGCGCTTCGGCTTGCA
TCATTCTGTATTTCTATCCTGTATTTTCCTTTTGCAAGTCACCTTTGTCTTGTTGGTCGT
TCCCCCTACTAGGGCATACTGAACAGAGCCTCTCCTTTCCTCTGACTTGCACCTAATCGT
GAATGCTGAGGCGTACAAGTGGTGAGTGGCCTTGCGCTAGATGCTGCACAACACGAACCA
CGGTCTCATTCACGATTCGTGATTCATGATTGGCGGTCGTATGTTTATCCTATAATGGCT
AGAGATAAAGTCTAACACAGGTAACTAAAAATCATGAACCGTGAACAGAACCCGCGCGTA
TGGCATCAACATTCATGATTCACGATTCACGATTCGTGATTCACAGTCACGAGTCACGAG
TGTGAGTGTGTTTGTGTGTATGTCTCAATCAACACCAAAAAGTCCAAGCGGCAGGCAGGC
AGGCAGGCTGGCAGGCTGTGCACACATTCACCCACAGTCAGTGAGTGTCGAGCGTTGAGA
TCTCTCCATCACCACACCCCTTGACACATCCTTTGCACACCTTTACCTCTTCTGTCCTGA
ACAGATTTAGAGCTTGCTTTGGCGTCGTCGCTCCCTTCCCCCTGTCATCTGCTATCGCGT
CTGCTTGCACAACGAGCAGTATACCTCTCTGACCGCCTACATCCGTGTCTCTTGTACGCA
TGCTGCAGTGAACCAGTGAACCGCTCATCTCGACGCTTTCCTTCGTTTCAGCTCGCAGGT
ATCTCCCGATCGACTGTCCTATTGGTGCCTGAGCTCCTTTTGCTCCTTTTTTCGCCCACC
ATGCCGCCATCTACTGAGCCTGTCCACAAGGGCACACTCGTGTGCGTCGTCCTCAAGGCG
CGCAACCTGCCGAACAAAAAGTCGATTGGAAAGCAAGATCCGTACACAGTCCTCAGCATG
GGCCAGGAACAGCAAAAGACAAGGCCAGACAAGCGAGGTGGTCAGCA
>RGDXX0093 Genomic segment corresponding to mRNA: XM_404011 Ustilago maydis 521, UM06396.1 predicted mRNA.
AGGCGAAAGACGAAAGCGAAAGGGGCATGGTGTTTTCTAACTTTACTGACTTGGGCGACT
CACGACTAACGACTCGTGACTCACGAATCGGGGAAATATGTTAGTATATGGAAGCGGACT
GCGAAACCAATCGTGAATATTAATTAATGCAGGGTGCAGCCAGATTCAAGATTCCGTGTG
GATCTTTCCAACCCTGACAATCACGAATTTCAATCGTGGATGGATTCAAAGATTCAGAAT
CAGAATCAGAGTGGGAATCGCGAGAGAGAGAGAGAGAGAGAGAGAGACCAAAAGCGAAAA
GCGAAAGCGAGCGCAGTTGTGAGTCGTCAGTCAGCGAGACCAGTCACGGCTCAAACCAAC
CGACACACGAGTCAGCCACTCGACTGGCATACGCATTCGTGATTTTGCTACTCGCGACTG
TGACTTGGGTTGGCTCACAATCACGAATCCCACTCGTGACTGCGCTGGTTTGGTTTGGTT
TGGTTTGGTTTGGTTTGGTTTCGTGATTCACGATTCTGATTGCGGGTTCAACATCAACTT
TGGGCACTTTTGACCAAACTCCGCTTGTCAAGTCACGGAGTCCTGGATTCACGATTATCT
CTGCTCCCTGTCCATACTGTTTCCGTTGCCTATTTCACCTTTGACAAGCTAACCACACTC
ACGACTGGCTCCTCATTGCGAGTCGTTGCGATCTCTGGCATCGCCACCTTCTCCCCCATC
CACGCCATCTCCCCTCCGCTCGTCCTCGCCCTCCTATCTGGATATCCCCTGGTCTCGGTC
GTCTTGGTCTCGGTCTTGTCTAATCGCCTTGGTCTTGTTTCTCATCGTGTTTCCTTGTCA
GCTCGCCGAGCCATGTATTAGCGCAATCGTCCGCCGATCCAATCGCATTCTCCCATCCTG
TCTTGTTTCCGTCGACTCCATCCTCGACAGCGACCACGCTCGCATCCTGCCTCGCCCCTC
TAATGCCGTCAACATTACTACTTCGACTACCAAACCTACCATGTCGCTCCGATTCCTCAC
AAAGAGGCGCGATCGACTTCGCTCCGATTCCGACTCCAAACAAGCCACTCTCGACAAGAG
CCCTGTACATGCACCACACTGTATACCGCTACCATCATCAGACTTGCACTTTATCAAGGG
CAAGATGGCCCCAGTGCCTTCCGAAGTTCAAGTCATCAGCTGGCATCCAGACCACCTCCG
TGCCTCGGGTCGTCAGGTGCATATTCAATCGCGACGACAAGAGACGTGCACCTCCGTCCT
CCAAACGTCCACTATTGGCTCACATTCAGCTTCCGCCTCTGCATCCATGCCTATCCAACC
TCGCACAACCAACTCCGCTCAACATGACACACGCAGCAGCACCGCCAGCGCCACTGATTC
CGCCCACACCCTAGTCCACCTATATGATCCGCCAACTCACCTCTGCCACACCTGCCACCA
TCCAAATCGCTCGGGCTCGGGCTCGGGCTCGCCGTCTAGAGCAGCACTCCTCCACAAACA
TTCGGCTTCCGTACCCCTAGCCACGCACCCAGCGTCCGACACTTCCAAAAGCCAACATGT
CCAGCTTCCCGATCCATTGTCTTGTGCCCCGCCCCACATGCATCAACAAGACCTTCCTTT
GGCGCCCACCAAAAGGCATTCCAAGTCGCGATCCTATACCCCAACTGTCGCCGCCAACGA
TACGCAGGTTTTGCACCACATATCGCCACCTCCCTTTGCTCTACTTTACCGCAATGCGTC
AACACAGTGCATTACCAGCCTCTCGTCATACCGTACAGATGGAGCGCCTAAAGACCCCCG
TCCCAGTCCACCACCTCCACCGCGGTCCTCATCCGTCAGCAGCTCGTCCAGCTTGCTCTC
TCGCTTGTACACCCTGCGAAAAACAAAGAGCAAGAACGCCCTGCTTGCTGACGTTGATCG
CAGCACACCTGTCGTCAATCCGACGCAAGCCAAGAGCACCTCTGCCTTTCGCTCTCGAAG
CGATTCTTTCAGCTCTCTCTCCACCAAACCGGCGCGTTCATCCAAGGACAGTCTTCCCCC
CACGCCAAGTCCGAGCAGGCCCAACAGAGCTGCCAGAGCCACCAACGTACCACCCTCAGC
CTGGCGAACCGACTCTGCCTCCACTCCAGCAGCATCCAACCCGGACAAGCATGCCGCAGC
TAAATCAAAAGTCGCCGCCACACCCTCGCTCGCTTACAGTTCCGACAACGAACCGAGCCT
TGAATCCGCCTCCTCCTCCTCCGGTCATAGGCCAGATTCGGGCGGTGCTGCATCGGCATC
GTTCTCAAGGCATTCCAGGACTGCGAGCAGCGGCGATGCTTCCACCACAGCTACTTCCTT
GCTCTTTGCTTCACTGAAACCTCTTGGCGGCGGCGTTGCAGGCGCCGATCCAATTTCCAA
CCGCATCTCAACTCACTCTGCCAGATCAGCCGCCTCACCGGCACATGCCAACTTGCCGCT
TTTGCATCTTGATCAGCCCAGCCCCGTTCTCGATTCACCTCAAGTAGCAGGACTGCTTCT
ACCTCTGCCCACATCCAGCTCGACCTCCTCCTTCGGCGGAACCATGTTGACTGCACATCT
CTTGAAACGTATCGGGCCACCGCCGGTCGGCTTGCCACCCGATTGCTTTCAGAAACGCGT
AAGCCTCATCCACAACTACATTCTGAGCCAAGTGCCCTCCTTGCAAGCAGTGCTTCCTCC
ATCACCCTTCTCCCAGCCATCCGATGAGGATCTGTCCGGCGTCTACGCAAGTGCCAACCA
CCCATCGCATCGATCCAGCCTCACGCTTTCACCTCGATACGCTAACACAACGCTTCCCAA
TGCTCGCTTGTCCACCGCACCCGCTTTGACGCCACTCGGCAGCACGCCACTCGATCCAAT
AACCTCGCTGCAGGATGAATTCGACAAGCTCGAGTGTCTGGCCGAAGCAGAGCTGCGCGA
TCTTGCCAGCTCGAATGCTGCGCAACACAGACACGTCGAAACCATCGCCATCTTGCAAGA
GCTTCGACTGGAAGAGGCCTTTCGCGAAGCCAGGCGGCGATGCGGAGTCAATTGCGTTCG
CTCCCATTTCGATCTCACCAACCTCACCCCGAGCGATGCCAATCGCCACGACGCTTGTCG
CGGTCGAGTATCAGTAGCAAAGGATGGAGCTTCTAGTCTTGGTCTCGCAGGCAGTACGCC
ACGTTCTGCCCAAGGTGCGAGCCTCGAAATGAGCCTCAAACCAGCACCACGCAAGCGCAG
AGGAATCGCCACAGTGAGAAGACCTTTCACCGCTCCTGGTCGCTCGTCGAGTGCAACTAC
AACATCTTTCAGATACGCCGGTCTTGACCTTCCGGCCACAATTCAGGATGAATTCAAGGG
CGAACTTTTCACTCCGCAATCGTTTGCCAAGCCCTTGGCCATCGCGCCGTTGCAATCGGC
GCAGCCAAGCAACGGCGGCATCGATGACAATGCTTCACGCAGCACCACCGGTAGCGATGA
CAGTAGAAAACATGGCAGTGTTGGATCTGCATCGATTAGCATACCCGTATGGAGGCGGTC
TCCGGTGCTTTATTAGCACGAGTCTGTTCGTGAGGACGGGGGAAAATCATCTTGTCAGTT
GTGGCTTGAAGAGTTGGGGTTCATATCTCGTATACCCATCATCCCTCACAAACCGAGACA
GAAACAGGTAGATAGTCTAACCACCACCACAGACGCTATACCCGCTCCGGATGTCACGCT
CGGCGCCTCACGCGTCCTGCGTGTATCCCCACCGCCATGCTTTTCCACCAGCTTCGATCA
CGGTGATGGCTGATGCGATGCTGACGCTGAACGCGGGCGAGAGCATGGTCGCGTGATCGC
GCCGAGTTGCGCAATCAAGCGATCACCTGGCCGCGCATACACACACACAGTCGGCACCAC
TTGATGGCGGATGCTTTGCGTTTTGATCGCATTCACACAATGATCCGTTTTTGCGGTCGC
TGAGCCACAAGCTGCCATAGCTTAGCCAACACGGTTCAGTTGACAAGCAAACTCCAACCA
CGATACTTTGCGATTGTGCGCAAGATGCACAACGAGCAGCACTGGCTCCTTGTTCTTGTC
GAATTCAGCTTTCATCATGATGCTCAACCTGCGCAGAGACAGTCACGAGTGTGTTGGCTG
GCGGCTAGGATACAAGTCGTGAGTGTATGCCAAGTGCGGCTGTGCGGTATGTTATCGAGT
TCGGGGTGGATTTGTCACACGTCAGAGCAGAAACGGCACAGGTTGAGAGAGTCACGAGTG
GTGAGTGTCACGTGAGGTGAAAATTCGTGATTGACGATTGTGAAGATGCGAAATAACTTA
AGACGTAAAGCAAAAGCCGAAACGCGAGCAAGTGCAAGTGGAAAGCAGAAATGAGGAGTT
GAATCCGATCCGACCAAGGATTCAACCGATCTGCATTACGACGAGCACTCACGACTAGCG
AATCATACGCATTGAAGCAACACTGGACAGACGCTCGAGCATGTACAACGGTATTGGACT
CAAGACGGCACGTGGAACGGGCACGAATGGGTACGTGCAACGCAACCTCTCCAACT
>RGDXX0098 Genomic segment corresponding to mRNA: XM_404005 Ustilago maydis 521, UM06390.1 predicted mRNA.
TCTCGTCGAGGAAGAGCACGATGACGACAAATACAACGGCACTCATGATGGTCAATGTGT
GCAGCAGCCACCTCCAGTCTCTTGTTGCTGCCGCAATGAAGCAGCCGATAATGGAGCCCA
ATACAGGCCCCATCAGTGGTCCCAACCCATACAGCGACTGTGCCCTACCGCGTTCACGTG
GACCAAACATATCTCCAATGCTACCGGCGCCCAAGCTGGGTCCTGTGCTTCCAGCTGCGC
CTGCCAACGTCCTCAACACGTTGAGCACCACAAAGTTCGGGCTGAACGCCGAAGCAAGAT
TGAACACGATGAACAGGAGCGACGTGATGACGTAGACCGGTTGTCGGCCGACGGTTTCCG
AGCATGGTGCCAGCACGAATGGTCCGATGCCCAGACCAATCACAAACAGCGAAACCGGTA
GCAGCGACAGCGTTCGCGAGTGCAGGGTAAACGATGTATCGACAAACCCATTTCCAGGCA
CCAGGATAGAGGAGCCAAGCGGAGCGATGAATCCCATGAGCGAGATGATGACGGTTGTGA
GCCATTTTTTGGTGTGCGACCAGTGCCGCGAGTCTTCGGCGCCAACCAGCTTGATCGCGT
CGATCTCTGATGGTGTGAGAGGCTGTAGTTGCAAAGCGCCACATCTCGGTGATGATGGGA
CCGCATCTTGGCCCGAAAGAGGTGATGCCGAATGTGAAGCCTGTATCGTCGGCGATGCCA
ACCGCGCTGTTGATGCAGCCACTGACGACATGTGTAGGATCTAGTGCTAGCGATCAAGAT
GTCGCTGGCCGCTGTATCACTTGTATGATGAATGGTGTAACAACGCGTATGGCAGTCGAT
CGAGAATGAAGAACCAATGTCATAACAACATGGCGACGATCATTGATGGGAGAGGATGCT
GAGATGATGGAAAAAAAATCGTCGTGTATGTAGATGCGAGTTTGACGAGCGTTTGCTGTG
GCTTTGTAATCGGTCGCAAGCTTCAAATGAGGGGTCAGAGATGGCTGTGGAGTGCCGAAA
CTTGCTCGTAAGATGTCACGGCGGCACGGCGGCGCTTGTTGGCGTGCGGCTGAAAGCGAG
GCTTCTGTGCAAGGACAGAGCGGAGACCACCCACGAGGTCGACGTGTTAGATGCCGTGGA
GGATGCAGTTAAGAAGCATGACCGAATCAGCGTGGACGAGCGAAGCTCTCAAGTAGAAGA
GGCTCGGGCGGGGGTTGCTAAGGAGATGAGCACATGCCGTGGCAGGTTTTGGAAGCGCTT
AGTACGGCAACGCTGTCGTGTTTGCTGGACTGTGATTCGCAGTAAAGGGGGTCAAGTTAT
TACGAATGTCGGCTTGCGGCGTTTGGATGCGGATAAAGAAAGGAAAGGTGCGGCAGTGAC
GGAGCAGCAAGTGGACCCAAGGTGGACTTTGCACGGCACGAACAGAGGCGGTTGGTGGAA
CAGCTTTTAGCTGTGCTCTTTAGTTGGTGTCGGGGGGGTTCGGCTTTAGTAGCTCAAAGT
GATGCCGAGTGATTCGACGAGCTAACGAGCCACGCAAAGAGTACGCTCAGACAGGTGAGA
TGGAGTCAGCTAACATGCTAAGCGCGGCTGGGCCGGCAGTCGATGATGGTGCAGGCAAGG
GCATAGATGTGACGACCTGTTTGGTTTCGGGTATGCTTAGTTGCCGTGTTGTAGAAGCGA
CGTTGCTTGCTGATGCAAGACAGGAAACTACGAGCTAACTAGCGTGGCTTAATAGCGCGT
CTGTGCCGGTGAAGCGGAACGAGGCGGCTGGCGTCTAGACAGAACAGGCTCGATTCGATT
CGAGCCGATGGCAGAGCTCCCATTCGTGATTCACCCTGTGTGACTGGATTGGGCTAGAAA
GCGGAGCGGAATCAAATCGCGAATGACCAACGATCAAAGGGATTGACGATTGCATAAAGC
CTATTTGGCACCGCAGTCACGAGTGTCGCACAATGACAACACACCAGAATTCGATGCCAG
CCGAGTCTAGCAGAAAGCAGTACGTACGCCTGAAAACAATCACGAATGCATACCGTGCCG
AAGGTCGAAGCTATTGATGAACATGTGTCACCCCACAGATGATATGCAATGTGCTTAGCC
TTACCATCCATCTTGGCAGCTCGATCCTTCTCTTGTACTTTGCGACTCTCGACACTATAG
CGAGTCTGTATAGCGAGTAGTGTAATACAGACGATCAGCCATCGTCAGAGAGCCGTGAAT
GACAGCCCGTCAGCCCGTCAGCCAGTCAGCCACTGTCTTTTCAAGCCATCATCCGTCAAT
CACGAATCAACAAAAACAAGTAAATTATTCACAAATTGTTTTTGATTCGCATTTAGGGTG
GGTTGGGAAACCTTTTCCAACCGTGCCGAAGACAAGAATTCTCGCACTCGGCACAGCACG
GCACACCACACGGCACACCACACGGCACGGCACGGCACGGCTTGGCACAA
>RGDXX0100 Genomic segment corresponding to mRNA: XM_404002 Ustilago maydis 521, UM06387.1 predicted mRNA.
CTCCGGTTTCCAGTCTCCAGCTTGCACTATCGTATCATTCGTCAGTACGATTTGGAGCCA
TGTACAGTACACTAGTAAAGAACGAATGGGCTACACACATACCTTTCTACAATCAATTCC
ATCTGGCTGCAGCATTTGCATGTCGACCAGTCACAGGGCAGCTCCCTCCTGATTGCACAA
GACAGTCACCGCACGGAAGACACTGGAGCTTGACATCACTTAGCTAGTGTATTTGCATAT
CAGCGGCCTGACAGCAACAACGTGCCACTGCTGTGTTCAAGCGGAAGCTAAGACTGCACC
CATTTCCAAGGCTACAGCATGTGCTTCTGACAGCGGGCGGGCGGCAATCTGCACACGAAA
CCGAACGATGACTATCGGCCTCGTCCGTGTTGGTCTTTGGTCGCCAGATACTAACATTTT
CTGAGACCTGATTCAGCTTGATCCGTCTCAATTCTGCCATGAACTATCTACCAAGGACGG
CTTGCAACTCAAACACGCAAAACGTGAGATTCAGAGGCAAGCCCAACACGGTAGACCGCA
CTTGCTTTTCTGCCGCGTGTACCTGAGCAAGGTCGATCTCCTCCTTGACCACACTAAGAT
ACGCTCTGTTACTTGGATTGGTCTGAACAGCGTATGCTGGCGGCCTCGTGATTTCTGGTT
GAGTTGATACGAATCGTGAACCGTGAGCGAGGCTGATTCACGATCCACAATCACGAATCA
CGAATCATGAATCGATATTTTTGGCGTAGGCAGCTCCATACTAAGGGTCTAACATTTGCA
TTCAAAAATTGAATTCTGAATCGTGAACTGTGAATCGTGAATCACGAATCCGGAAAACGG
GTCTCTGCCTGTCCTCGTGCAGCTTCGAGCCAAGTTGACATTCACGATTCGTGATTCGCA
CTTTGATCTTGACGATTTCTGATTGAGCATCATCCAGCTTGGCCGCCGTCATCATCTTGT
TGACTTTGATCCGCTTGCGTCGGGCAGCATCGGTGTAACTATGGTGACTTACGATGCCAC
GGCGTCTTACGGCTCGTCCGGCTCGTATGCTGACACGGGACTTCGCGGACCTGTACCGCG
CGATGCTCGACTGATCGCACTCATCCTCTCGTCCATGGGGGTGTCGGATGTTGAACCGGC
AGTGCTTCTTCAGCTGCTCGAATTTGCACATCGGTACACGTACGATGTGCTCTCGGATGC
ACTTGTCTACTCGGACCATGCAAACTCTCGGCAGGCAGGCAGCAACCTTTCGCTCGACGA
TGTCAACCTGGCTATTCAGAGTAGGGTGAATTACAGTTTCACCAAACCGCCTGAGAAGGA
TGTAAGTACGATCGGCTGTCTAGAGCTTCTCAGCGCGGATCGCGGGAATCAATGGTGCTG
TAGAAGCTGATTCATGGAATCTTTTGTGCGACGTTTCAACAGATGCTACTCGCACTAGCT
AGCACAGTCAACGCGATACCGCTTCCACCCATCTCGGATAGACATGGCGTAAGGCTGCCT
GCAGCACAACACTGTCTTACGAATGTCAACTTTAGCATTGTGCCGAACCCGCTTCCTGCG
GACTTTGACGATTTCGAACAAGCACCACCGCCGCTCGACCCTGCATGCCCGACATCCAAC
GGTTCTGGCGGCGGCGGGGTAAGTCAATCCACGCTCGCAGACACACAGGCATCCACGGGC
TCAAACCTGTTCGATTCAAATCCAGCCAGACCCGCTCGAGACAAAGACGACTATGACAAC
GACGATGCAGACATGTCGGCCGATGATGCCAGTGTAACCACCCTTCATCCAAGTCAGTCG
CAAACCCACTTGGCTCCAGATACCGCCGACCCGTCCAGTCAATCCCACACCCAATCCTTA
CCCAATACCGACTCGTCAAGAGGCGTCAAGAGATCTCTGGATGAGGACGACGAGTACGAT
TGATACTCAATCCGTGTTTTCGTTTCCTACCCATTCTAGCACGCCAGTCCGATCTGTATG
ATATCCTTCACACTCACAGCGCAAGTCTCGAATTTGCCATATCAAGCCCAACCCTCTGCG
ACCAAATGACACAGACTGAGCCCGCCACCAAGCACAAGCTGAAAAACCAAGCCGCGATGA
TCAATTGCTCGACTTAGATTGCGAGACCACATCCACTCGTTGCGATCTCCTCAAGCCTGA
GTACCAGCCGCATAGGCACTCCCATCCTGAGCAGCAGCAGCCGCCTGCATACGATAGTAT
TCTTCCCATTCTTTGGAATAGTCCACGGCACCTTCCGCTGCTGCTGTTGTTCCCGCTGCT
GCTGCACTGGGATCCGCGCCTTGTGCGCCACCAGCGGCAGCTTGAGCAGCATAGTAAGCT
GCCCATTCGGCGCTGTAGTCTCGATGTTGTTGATCTGCGTTCTCTGCACCACCTGGCGCA
GCTGTCGGCGCAGACTGGTCATAAGCTGGATATGCCTGCTGCTGTTGATGGTACGCATGC
GGATGCTGCTGCTGTTGGTGTTGATTGTAACCGGCGCGGTCGCCTCGGTTGTTGTAGCCT
CCACGATGTCCCCATCCACCACGACCTGCATCACCACCACGTGGCGCGCCGAATCCAGGT
TGAGACCACACTTCTGGGTTGCGCCAGGGTGGAATTTTCTTGCCATCGGGTCCCACCGCT
GCTCCGCCCACTGCTCCGCCCGCTGCTGTAGCTGCACCATCTACCGCTGCAGCAGGTTCG
CCGAGCTCTGCCATCAGGTTTGCATACTCTGAGTCGAATTGCCGATTGCCAGTGCCTGCA
GCTCCAGGAGGAGCACCGTTGAAAGCTCCCGCTCGACCCTGTGTGCAATCGCGCGCGAGA
TGACCCTGACCTCCGCAACGATGACATATGATGTGAGCTGTCCAATTGCGTTGTTCAGGA
CACTCGAATGCACGATGACCCTTGTTACCGCAGTTTTTGCAGA
>RGDXX0103 Genomic segment corresponding to mRNA: XM_403999 Ustilago maydis 521, UM06384.1 predicted mRNA.
TGTCGAAAGTGGCTTGTGAGAGTGGCGTCGTATTTTAGCAACCTCGGTCGCTTGTCGGTT
GGATGTGCAACAGGCAAAAAGGAGCCTGAAATTTTTGAGGCCGATCCCTCGTTTTACCAA
AAAAAAAAACACAAAAAAAAAAAGACAAAAGACTGCGGGTCGGTCACTCGCGGCTCCCGC
AGGCCAGCCGTATTCATCGTTTGTTAGCTCCTGCCACACAGGCATCAAGCTCGATGCGGG
TCGATGACTGTGATGTTGGGTAGCATACTGGGATCTTGAACCTCTATAACCACCCACAGC
ATTCTCAACATCCACCAACATACCCTGTGTTTTGCCACGCCTCGGTGATGTTGTGTTGAA
AGTCAACAGACTGCATCGGGTAGGGGGGGGGGGGATGTGGGCTGTGCGCTCGGAAAGCAA
AGAAAATCCAACCAACTAAGCGCAAAAGATAGAGAAAAAGGGGTCTGAACTGCAAATGAT
TCTGGGTCGATCCTGTTTGTGTCACGCATGCAGGCCTTTTTTTGGGGGCTCTTTGCCTCG
TTTTTTCTTTTGACCCTGCATACGTCGCTTTGATTGAGCTCGAGTATTGCGCATTGAATT
AACCGGTACATATCCTCGGCTGAATAGGGGGCCACACATGAACAGACAGCGTGACTGTGC
TGCAAAACTCAACAACCAAAACGCTGTAGCAGATGAAGCGAGAGCAATTGGCAATTCCGG
ATCATAAGCGAATCGCGAATCAAAGTACAAATGAGACGAGGTCAAAGTGGCTGTTATTGA
CTGACCCAACGAGCAACAAGCCGAACCGAGTCGCGAGTCGCGAGTCGCGAGTCGTGAGCT
GTGAGCTGTGAGCTGTGAGCTGTGAGTCGCGACTCCCGACTCAATTCCAAGGTGACACGC
TCACCACGATCATCTCTGATAGACAACCGTCGGGTGAGAGATTGCCGAGCGCTCAAGTGG
CAGCACGAATTGAGACTCAGACTGCAGTTGGACACCCTAAATGGCAGAGAAAGACAACGT
GCAAGACAGCCATGCGGGTTTTGTACGACAGTCGGCACTAACATGCACATGTTGGATTAC
TGTTTCATGCTGGATGGCTAGCCTAGCGGTTCATGTTCATTCGGCCCTAACTCATGCTTT
TCCCAGCCTAAGACGCTTGCAAATTACATCAAGCACCGATTCACGCTTTGTACGAGCGTC
GCGTGTTACGCGGAACCAGTCATGAGTGCCAAGTCACACTTGGATAAGACGGGTGCGTCG
AGTCGAGAGTCCTTAGATGGGGATGATCAAGGTGGCTGGTCAAAGAGTCGTAGTCCGTCT
CTGGCAATTCAGCTTCCTTTCGGCGGTGCGACCGGCAACAACCAAGAAGATGTTTCAACA
TTGGCCGAGCGTGGTCATGTGCAGTCACAGTTAATCATGAATCGACGGATGGAACGGAAA
GAAGAAAAGACCGAGCAACAACCACATCTCGATGGAGTCACGAGTCATTGATACAATATT
ATGAAACGACAACAAGCGTGAGCAGCGGGAGCAAAAAGCTTCGGCAGAATCGCCAGGATG
TAGTCACTCTGGGCGTTCTGCCTGAAAGATTCCTGTTTTATTCTTAATTTTCATTTTCTA
ACCTTTCATTTGTTCGATCTGTGAATCGTATATCGTGAGTCGTGAGTGGTCAGCGGCCTG
ATCAACGAATGACGAAAGGCTCGCCCCTCTGAGCTACATCGCGGCGTGGCAAAGCGCATA
CAGTCATAGAGAATGTTTTTCACGATTCAAGATTTTGGATTTCCAATTAACGGGCAGAAA
ATAATCATCGATTCCGATTCACCCAGCATTGGGATTCACGCTTCAGCTTTACAACGCTTG
CTTGGCTGACACGCTCGATCGGTGTCATTCACAAAACACGATTGGACCTGAGCTAACTTA
ACTTCAGCTGAAGAGCTGTCCTGCTTTCGGTCGGCTCGCCGCTTAAACTTACCAATCGAG
CGTCGTGCAGACGCAGACCTGATTTTTGGTTCGCCGATTCACGCTGCTGTTTCTCGCTCT
CTGGCTTTCTCGCTTTGCTCAGTGCGTCTTTGGCTGGCTCGCTCTTCGGTGACGCTGTGT
TAACCGCCTGACTCTAGAACCTTTTCTCTTCTCTTCAACCTTTTTTTTTTTTTGGTTTTG
TCCTGGTACTTTTGGTGCGCGACGCTCCCGTGTTGCTTGCTGTAGTTAGCTGTTGCTTTG
AGGATTCGGCTGACCGGACCAACTCCGGTGGGCTTCTCTGTGTTGTGCCTCTGTAGGCTA
TGCTGCGGATCCCCCAACAGCGCTTTCATGTGGCGATTCATCACAGCCGGTCCGCTTACT
CGCTGTCGTCCTCATCGTCATCCTATCGAGCCCACTTGTAGTAATCTCGCCTGCCCCCTC
CATCCATCTTATCCATTCTCTTCGTCTCTTGGTTCCTTTCTTTCCACTGGCTCCCATCTT
TTCGAACCATTCTCTCTGGTCATCGAACCAT
>RGDXX0122 Genomic segment corresponding to mRNA: XM_403976 Ustilago maydis 521, UM06361.1 predicted mRNA.
AAGTCTTCTCCGGCCACAGCGATGCTGTTTCGTGCGGCAGCTTCACTCCTGATGGCAAGA
GGCTCATTACTGGCTCCGAGGATGGCACTTTGATCATCTGGGATCCAAAAACTGCCGAGG
TGGTCTCCAAAGTGCAGACTCACCTCGACGGCGGTCTCACCCAGCTGGCCGTCTCTCCAG
ACGCCAAGGTGGTCGTGATCGGAGGCGCTGCTGGTGATGTTCGTGTCATCAACATCGGTG
CGCTCGACAATGGAGGTGCTGCCTCTGTGGTTGCTTCCCTGACCGGACACGCCAAAGGGG
AGTCGATCGAAGGTATTCAATTTGTCGACGTCGGTGGTGGCAACCGCATCGGCCACGTCA
TCACCGCCTCCACAGAAGGCAAAGCCATCGTTTGGGACCTTTCATTGGCCAAGATGCGCT
GCGAAGTTGTTCATGATGCCGCCATCACTGGTATCGCCTTGCATCCTGGCACCTCTCTCT
TTTCAACATCTTCGGCGGACCACACCATCAAGACATGGGACGCCAGGACCGGCGGCTGTG
TCGCCACTCAGCAAGGTTTCACCGATGGCGTTTTGGCACTGGCAGTAGGAAAGGACGATG
GCTTCACTCAAGGTGCTGAGACTGGCGGAATTGGCGCTTACACCAATGCGGCCAATGCAA
GGGGCTGGAAGCTCGTCGGAGCAGGCGACGAGGGCGTGGCTCTCGTTTTCCGTATCTAAT
CATTTCAGGATCTTTGCAATTCATACCCATCACATGACTTTCTCTCCTTTCCTTCTTCTA
ATCACATCTTTCGCTGCATCTCCACAAGCACGCTTGAACCTCTTTCGCATGATCCGATGA
GCAGTGTTATGCAGTTTCGACGCACCAACGTGCGTGGGTAAAGCTTCGGAAGCGCCGAAC
CCTCCCTGAGGGATAAATACTGAGCCGATCGTCGAGCACATCCTCCCTTGCCTCTCTGTG
TTTCCCTCTCTTCAGTCGACAAACGTCGCGCTGCTCTAAGATGAAACTCAATGATACCTC
AAGGTGGCTGCATCAGCCACAAGAACAGACTCAACCCGACGGTGACGACAGTCGCCCTAC
CACGGCCATCTCCATTTCCACTTCGACCTCGAGCTTTCGCATTCCTGGCATTCTACCTAG
CGCGCCAACGGCAGCACGCGACTCGCAGCAAACGGCGCGACCACCCTCCCCACCCGTGTC
CTTTGCTCGTCTGTTTGCTCCACAAACCGACAAAGATGATATTTCTTGGCACACTAACGA
GTACATTCGAAATCCACCTGTGCACTGGTTGGCCAAGGATGGTCCCTCACCTCAAGAGCT
TTACGACAGATCGCAATTCGTCCTCACTGATGAAAATGATTCTCACGCGCAGATTTGGCC
GAAGGTCGGTAGACAGGGCAGAACACCGACGCCGAATTGGTCGAGCGCTGGTCCTTCTGC
CACCTGGCCGAACAATGATCAGCCTCGTCCATTTACTGCTTCCTCCTACCATCGCAGCAA
GCTGGTCACCGCCGATGGTTCTGCTGGCAACTACGTTTGTGCATTGATCGAGAACCGAGG
CACCGGCCGCGAAGTGGGGATTGCTTCCATCGAGAGAGAGACTGGTATGTATCGCCAACC
TAAACTATAGACCCGTAGCTGTCGCAACCCATGCAGAAATTATCCGCTGACATGAGGGGT
TGAGTTCAAACGAAATCCATGAAAGGTCTTTGCACTCTCACACAGTTGGCGGATACACCT
ACCTATGTGCGAACCATCCATCATCTGTCCATGCACCCTCCTAGTATCTTGCTCATTCCT
TCCTCGACCTCTGGTCGCGGTAACAGAACGACTTTCTCTTCCGCATCCAGAAGCAGCAAG
CGAGCGAAAACAAACATTACCGGAGAAGACGATGCAGATCCCGGAAGCCACGCTGATACC
TTGCAGAAGGATAGGGCTTCCGTTCTAGTACGCACCATTGAGCAACTCTACGATATCGAG
GTACGACCCTTCCCTCGTAAGCACTGGAACTATTTCGAAGGTGAGCACACGTGGTCAGTA
AAACGGGGTTCTTCTTGCCTCGCATTACAACAGCAAGCTGTGGAGGTGTAATGGCGTGTA
TTCACCAGAAACACCATGAGCTGAGCGCATCTGTCTCTCTTCTGCTTTGTGTATGAAGGT
GCCCGCTACCTCGATCGGCTACTGGTGGACGACGTCGATGCAGTCAAGAGAGAGGGTGAT
GGTAGCGTATCGGTGCCAGTGAATGAAAATGATCCTTCCATCCAGCAATCGCAGCGTCCC
GCCTCGTCCCGTCCACAGACAGGTCGGATGTCTATCGACTTAAGTGCCAAAGCCTCTACG
CGTGCTGCGATCTTGGTCGCTGTCGCAGATAAATTTTATGTCCTCTCTGCGTTTTCGGGT
CTAATCGAGTATGTGATCACGATTTCCTGTTGGCAGCGTCCAAAGATGGAGGCTGATCAC
GACTCTTTCTATCGCCGATATTCTTGCAGATTCTACATGGACACCTTTAATCGTGTCTTT
ACTCCAAAGACGCTGCGCATCCGATTTGTATTCCCTGAAGGCAAGACACCGAACATCAAC
GAAAAGACGAACAGAGACCTAGTATGTGAATTGACGATACTATTTTTTTTCTTACAGACA
CGATTCTGATCAACAGTAATACTGCGCATGACCTCGAGCTTGTCCGCAACCTGATCGACT
TCAAGTCAAAAGATTCTCTCTTCGGTAAGCGTTGCAGATGGCGTTACCCTTACTGTGCCG
GTATTGACCCTATATACTCTTTTGCCAAGCAGGTTTGCTGAATCACTGTGTTTCACAAAT
GGGCCAGCGACTTTTGAGGACCAACATACTTCAGCCATTGACAGGTGAGACAACAGGGGG
CAGTCTATGAGGAGACAGAACTCAACACCCGGCTCATGCTTTTCTTCTTCGTGTAATGTA
GACCATGATGCTATTGCAGTGCGCCAGGAGGCTGTAGCGGAATGCATCAACAGCGAGGTA
AGTGAATCGAGATGATAACACATATTCACGATCGTCCTGATCCAAAGAACCTATGGCTGA
TGTGCCTTTGTGTCTCTCCTATTCTCAGGAACGCTTTCACGCTATAACTGAAAGTCTCAA
ACCTATTCGTCTTGGTTCGATCGACCTCGACAAGCTGATTCACACTCTATCATGCACCCA
GAGGGCTGGTGCAGACCCAAGATTGGAGACAGAAAGGAAGCTCAGCAGCATTCTTAGTCT
CAGAGCGCTTCTGCGCTCGCTTGAACCAGGTATATAAACTACTTCGGAAATGCATTCAGC
GACGGGATAGAGACGTCGACACCGAGAAAGAACTCTGACATTCGACGGTATCTGTGGTTC
CTCTTCCATCAGTACGAGCTGCACTTTGCGATGCTTCTAGTGAGCTGTTGCAATCCATCT
CAACGGTAAGCTATTTCCCGGAATCTTTGACGAGTCGACGAAGAAACGTGCTAATCTATG
TAGAAGTAACTTTGGGGCGAACGCAGTTTCTCGAGTTCGAGGAAGTAGATGAAATTGCTG
AGGCAATCCAAGAAACCATTGACGAAGACGTCGCTTTTGCCAAGGGTGGCCTGGCTTCTC
GAAGCGCCAAGATGGTGGGTCAACTGCTACCCCAGATCACTGAATCATATTGTCGACTGA
CACCATCTACCGTCGTCTACTCATGTGATTCTCATCGAAGTACGCTGTGCGAGCAGAACG
GAGCCCTCTGCTTGACGTGGCAAGGCAGACTTTCCAGGAAAACATGAGGTCAGTCACGCC
CATCATTCGTGATTGCTGGCACATTTCCTTGCCAAATTTGCTTTTTGAAGCTGACCTACT
CAAAAATTCGCTCGAGCGGCTATAGCGATATCGAAGAGCTTAGGCAACGTCTAGAGAGTA
GGTGGCCCAGGCAAGACTACGTGCACGCGTCACGCAGGAGCTCCGTTTGGTGACACTCCG
TACATTTCTTTACTTGAAGGTGGGAGCGACCTGAAGTTGGCGCTCAAGATGGTGCCGACT
GGCTTTCTAGTGAGTGCCTTACTGAAGTTAGAAATTCAAAGAGGGATGTTTGCCTAGTAC
TAACGATGGATTGTCAAATAGCTTCGCACCGAGCTCGAGAGCAGCCAAATGAGAAACTTA
CCGGACTACTTCACAAACATCAGCCGAGCTAAAAGTGGCAAAAGTGTCACAATGACGACG
CTGCCTCTGGTAAGCGAGCTGTGACCCTCTCCTCTCATCTCGAAGGCTAAACGACTGACT
CGATGTGTTTGAATATGCAGAAGAAGCTCAATGCTCGACTGGTCGACTCGATGAATGAAG
TCTGCAATATGTCCGAGTCGATCATTGACGAATTGATCGAGAAAATCACGGGTCGAATTG
CGTCGCTGAACAAGGTGAGGCGTCGCGAAACATGTCAGCCCATGTATAACGACATGGATC
GCTCACGTTGCAAGTGCTTATTTTTTTGCGGTCTGGCCAAAGGTATCGGAAGCATTAGCT
CTTTTGGACATGATTGTTAGCATGGCGATCGTATCCCGCGCCAATGATTATGTTCGTCCT
GTCCTCGGAGACAGACTAGACATTCGCAACGCACGCCATCCAATTCTAGATCGGGTTGAC
ATCCTGAGCGCTGGGACCTCGAGCGTAGTCACACGCAGGCGAGGCGTCTTTGTTCCCAAT
GACATCTATCTGGCGCCTGGTGAGCGCGTCTGCCTCATTACTGGTCCGAACATGTCTGGC
AAGAGCACGCTTCTCCGGCAAATTGCACTCATCACGGTGATGGCGGGCATAGGATGCTTT
GTGCCTGCATCACGCGCCACTTTGCCCATTCCGGATGCTCTGCTCAGCCTGCTTACACAC
GAAGATGATCCGACACAGAATCTTTCGACGTTTGCAGCCGAGATGCGCACCGCTGCTTTC
ATCCTCAGTCTTAGCTCGCCGAAATCGCTGGTTATTCTGGACGAAATGGGGCGTGGTACC
AGCCCAGAAGAGGGCTGCGCTATTGCAACAGCGGTCATCGAAAACCTCACCGATGCAAAG
GGCAGCACTGTGTTCTATGCTACGCACTTTGGCGAGCTCGTCGAAGGTCTCGGATGGAAA
GAGGGCATCGTTTGCCAGCATCTCAATGTCAGCATGGTGCAGAAAAGGGAACAAGTCGAT
CTTGTCTTCCACCACAAGGTGCACCTAGGACCGGGTCTCGACACGCATTACAGCCTCCAG
GTGGCCAAAATGATGGGCTGCTTTGCTGATGGCTTTTTACAGCGGGCGAGTCAGGTGGCA
GTCACAGAGAGGGCTATCAACGACGACGTAGAAGGGTCTCTTGAGAGACACACCAGGGAG
AGACGGAAAGTGCTAAGCAGCTTGGTGCGCAATCTGCAACGACTCGACGATGAATCCTCC
GACGAGATCGCCTTCGATGATCAGGACGGCAGTTCCGCAAGGCGTGATCCGCAGTCACTG
GTGGAGAAATTATCGCACCTTCAGCTGGAGGCTTTACAAGAAGTAGAGCGCACCTATCAA
CAATGAACTGCGACGCGAAGGAAGGGCACAGTCCTTAAGCATCTTGCGATGCACCCAATT
TGTTGGCCGAAATAACCGTACATGCAACCTTGTGGTGCAGAATGAAGCAATGCTTTTTAG
AATCGGGGGAGAAAGAGACAAAAAGAGATAATTCGTTGATGCCAGAAGAATGAACTAGTG
TTACAGATGCAGATTGAGGAACGACAGAACGACGACGATTGGCGTCTGAGCCACTACCCC
AAGGCGAATGCGGCTAGCCGTCTAGATGAGCAGACGCTCGATCTACTCAAATTGAAGCCG
AAAAAAGAAAGAAGAAGATGAGGTCAGTAAGTGTCGCAGTGCGGTACGTACGGGATGGAG
GCCTTGGCAGCACGAGAAACTTACAGCAAGCTTGACAGTCTGGATCTGGCTCTGAAGCTC
ACGAGCCTCATTGGTGGTGACGGAGGCAGAGACGACGGGACGTGAGACACCACAGGCCCT
GCCGAGAGCGGTCTTAGAAGGGACAAAGACGTAAGGCACGTTCTTGTCCTCGCAAAGAAG
CGGCAGATGGAGCACGATCTCGATGGGCTCAACGTCAGCGGCCATGACGATAAACTCGCA
GATACCACGGTTGAGCGTCTTGGTGGCCTCGTTAGCACCCTTCTTGAGCTGCTTGTAGTG
CGAAGCCTGCTGAATGAGGTCGAGGATCTGGTTGGTAAGCGTGGCGTCAGCCAGAGGGAA
AGCCTTGGGGTTGGGAGCCGACATGGTTGCAAATCGTCCGAGGTATACAAAGACAGCGAG
AAGAAATGCGACCGGGTTGAATGAGGTTGGTAGATTGGAGAGACCTCACGCCAGGTGTGA
AGCAGGGATCACGGGTCTTAGCACGAAGGTGAAGGATAGATCTGGAAGGTGGTGGGGAGA
AGGAAAGTGAAGATGTTGACAAGCTGCGCTTCTGACCGTGACGGTGGGACGAGATGCATC
TCGCGTTTCAGACCCACCCGCCGATCAATTTTTGCAAGCCTAGAAG
>RGDXX0123 Genomic segment corresponding to mRNA: XM_403975 Ustilago maydis 521, UM06360.1 predicted mRNA.
TGCCCTGCAAAGGATTGTCTGATTGAGGATCATATTGACAACTTGGCTTCGTGAACGCTC
AGGGATTGTCAGTAAGAAGAGTGATGGTGTGGGAAAGCAAATTGCTCAGCAGCGTTTGCA
AAGGCGATACGCTAGATTCGCACTCATGACTTGATCGACATCTACCAAGTGGAGGGCTTT
ACCTCAAAGAGCTTCCAGAATGCAGACGAGACAAACGGCTTGGTAATCACAAGTGCTTTG
TTGCAGGCTGACAGCCTAGCTTGTGCAGAGGCGGACTGAATCCAACGTAACACTACGCAG
CAGTCACGAGTTACGGTGGCGCATCACAAGCGCAAATCTGGACAGCACAACGATGTTATG
TCAAGGATCTGTCAAAGCGCATCTTGCATGCCAAGCTGCAAACTGGCACTCGTGACTCGT
GACTAACGTAAGAAACCATATTCGTGATTCGTGATAGCTGCGTGATTTGTGATTGTCAGC
ACTGCTGCCTCAGTTCGGACGACGGCAACTTGCCAGTCGCGAGGGCTATCGGCGTCGCAA
AAGGGCCCGTCTATGTCATAACGCGTCCCGATGAGCAAAGGCAGTCACGAGTGATGCAAC
TTATCGGGTCAAGAAGTCTTGGCTTCATCTTGGATCTTCTAAATGCTTGTCAGCATGACT
AAGTGAAATCAAATTTACTACCAGATCGGAAAATAGAAAGAAAAAAAAAATCCCAACATC
CCCTTCAAATTGTTACTGCTTCTAGGCTTGCAAAAATTGATCGGCGGGTGGGTCTGAAAC
GCGAGATGCATCTCGTCCCACCGTCACGGTCAGAAGCGCAGCTTGTCAACATCTTCACTT
TCCTTCTCCCCACCACCTTCCAGATCTATCCTTCACCTTCGTGCTAAGACCCGTGATCCC
TGCTTCACACCTGGCGTGAGGTCTCTCCAATCTACCAACCTCATTCAACCCGGTCGCATT
TCTTCTCGCTGTCTTTGTATACCTCGGACGATTTGCAACCATGTCGGCTCCCAACCCCAA
GGCTTTCCCTCTGGCTGACGCCACGCTTACCAACCAGATCCTCGACCTCATTCAGCAGGC
TTCGCACTACAAGCAGCTCAAGAAGGGTGCTAACGAGGCCACCAAGACGCTCAACCGTGG
TATCTGCGAGTTTATCGTCATGGCCGCTGACGTTGAGCCCATCGAGATCGTGCTCCATCT
GCCGCTTCTTTGCGAGGACAAGAACGTGCCTTACGTCTTTGTCCCTTCTAAGACCGCTCT
CGGCAGGGCCTGTGGTGTCTCACGTCCCGTCGTCTCTGCCTCCGTCACCACCAATGAGGC
TCGTGAGCTTCAGAGCCAGATCCAGACTGTCAAGCTTGCTGTAAGTTTCTCGTGCTGCCA
AGGCCTCCATCCCGTACGTACCGCACTGCGACACTTACTGACCTCATCTTCTTCTTTCTT
TTTTCGGCTTCAATTTGAGTAGATCGAGCGTCTGCTCATCTAGACGGCTAGCCGCATTCG
CCTTGGGGTAGTGGCTCAGACGCCAATCGTCGTCGTTCTGTCGTTCCTCAATCTGCATCT
GTAACACTAGTTCATTCTTCTGGCATCAACGAATTATCTCTTTTTGTCTCTTTCTCCCCC
GATTCTAAAAAGCATTGCTTCATTCTGCACCACAAGGTTGCATGTACGGTTATTTCGGCC
AACAAATTGGGTGCATCGCAAGATGCTTAAGGACTGTGCCCTTCCTTCGCGTCGCAGTTC
ATTGTTGATAGGTGCGCTCTACTTCTTGTAAAGCCTCCAGCTGAAGGTGCGATAATTTCT
CCACCAGTGACTGCGGATCACGCCTTGCGGAACTGCCGTCCTGATCATCGAAGGCGATCT
CGTCGGAGGATTCATCGTCGAGTCGTTGCAGATTGCGCACCAAGCTGCTTAGCACTTTCC
GTCTCTCCCTGGTGTGTCTCTCAAGAGACCCTTCTACGTCGTCGTTGATAGCCCTCTCTG
TGACTGCCACCTGACTCGCCCGCTGTAAAAAGCCATCAGCAAAGCAGCCCATCATTTTGG
CCACCTGGAGGCTGTAATGCGTGTCGAGACCCGGTCCTAGGTGCACCTTGTGGTGGAAGA
CAAGATCGACTTGTTCCCTTTTCTGCACCATGCTGACATTGAGATGCTGGCAAACGATGC
CCTCTTTCCATCCGAGACCTTCGACGAGCTCGCCAAAGTGCGTAGCATAGAACACAGTGC
TGCCCTTTGCATCGGTGAGGTTTTCGATGACCGCTGTTGCAATAGCGCAGCCCTCTTCTG
GGCTGGTACCACGCCCCATTTCGTCCAGAATAACCAGCGATTTCGGCGAGCTAAGACTGA
GGATGAAAGCAGCGGTGCGCATCTCGGCTGCAAACGTCGAAAGATTCTGTGTCGGATCAT
CTTCGTGTGTAAGCAGGCTGAGCAGAGCATCCGGAATGGGCAAAGTGGCGCGTGATGCAG
GCACAAAGCATCCTATGCCCGCC
>RGDXX0126 Genomic segment corresponding to mRNA: XM_403972 Ustilago maydis 521, UM06357.1 predicted mRNA.
ACCTTGTGCCCTTCAGATCGTGGACTTTGGATCGTAATTGTGGAAGTAAACAAAACCTTG
CCTGTTCAGTGAATGGCACTCCTTCTCTGCGAATCAAGCGACCGATACCGTCCGTATATC
CCTTGACCACGCCCTGCTCGTCCCGGGCTCCTTGTTCTCCCGTGTGATTAAGTGGCTCGA
GCTTCATCCACTCGATCATTCTATCGTAAGCGCGACCGTTGCTCCTATCCAAAGGCGAGC
AGAGATACCAATCGTCCATGTCGAAGCTCTCAACCTAAGCTTTCGTGATAACTAGATCAA
AATGTGCTTGGTGCTGCGGTATTCATGATTATTGTTCTTCGCCGCTGACCTTGCCCTACC
TCACTCAAGTGTCTTCGCAAAATAAAAGAAAATCGTGAATCGTGAATGATAACCCAATAA
ATAAATACAAAATCGGTTGGAGGCATGCTCTACAAGCGCGGCAGACTATGGCGCGGTGTT
CGGCATCGTCGGCGAAGTCGTCGAGGCTCGCAGCATTGTATTGTTCAGCCATAGAAGATG
TCGAGCGATTGAAGGTGGAAGATGGTATGGACGGATTCAGAGAGGGACAAGCATGCGAAT
GGACTCGTCGACGAGTTTCTCGAGCTGGATAGGACCAATTCACGGTTGTGTTGTATGGTT
GGCGCGACGACTTGCACGCGCCTGATGTACGTTGCAGTCACGGGCTTCGATGTGAAAAAC
AACAAAAAAAAACGGACATACACGATAGTTAATCAATCGTGAATCAAGCTCGAGAAAATC
AAATCATAACTCGTGACTGATGTGAGCGTTATATTCACGATTATTAATAATAATCAAGTT
CAAGCTCAAGCGAAGTCAAGCAAGAATCGGGGTTTGTAAAATTTTTGACTCGAGTCGATC
CACACGCTTCACGATTTGTTTTGATCAAGTCTGAAGGAGGCTTTTTTAACAAAATAGAAA
ACCCCGAGTCGGTCGGTCAAATTCTTTGTCTGCTACCCCAATGAACCTTGGCTTCCCACC
ACATCGCGTAGGGCTCGGGCTGTTATGTATTCTCGTCTGCATTTTTGAGACGACACATGC
CGGCATCGCTCTTCATGACTTAGTAGGTAAGTTGCTTCATTCGTGAACACGAGGTACATC
GGCATGATGAATGCGATCAAGCTTCAAGCGCAACAAAAGCGACAGTGTCGGACCACAGTA
CGGTTTCCACAGGATTATATCCTTCAGCACAGCATAGTTCAATCCGAGAGCCCGCAAGGC
TCATTGCGGAGAACCCCTACCATCTAAACGTCTTTCGCTCCTATATGATGGATCCGAGGT
CTGCGACACGCCAAGTGCTTCTGCGGCTGAAGCTCTTGGTTCCTGTATCTGAAGCCAAGG
GTGTTCATCGTTGCCGATACTCATCTCGACTGAATTGTTGGAATAACAAGCAAACATGGA
GCTAATCTTGTTTTGCCTTTGTTCTCTTGACGACTTTTAGGCACAGCAAGTTACAGTCGC
TCACAGACCGCACGCCGAGCTGCCTAGGCTGCGCCTGGTCGTAAGGATTGGCAGACAATG
TCACGATGTACCCAATTCTTGCTGAATTGACATGGCTTGTTTGTGTTGCCAGAGCAGGTT
TGCCGTGAGGTCTTGGCTTGTGGCATTGTGTATACCCAACACTCATGACTGGCTCGTTCT
TGAAGGGTTTCATGGGCCGAGCTTGATCGTTCCGAAGCATGTGAGGCAAGAGGCACGATG
CCTGCTGTAGCATGCCACCACTCACGACTAGATGTGTTGGTCAAAACGTTTCGACAGAAT
CAGAATTTGTCCGTGGTCACGTGTGTGAGGTGCTTTCAGGAACAAAAGAATGAATGAGTC
GCGCGAATTGCTGTCGTGAATTAATGCACGGGACTCGGACTGTACGGCAAGCTCGTCTAT
CACATTCGTCAGAGCCATCTAAGTGGGAAAGAAATTGGCCCTCTGACGTTCGTCTTGCTG
GACTGCATCCACCTGGTCCAAATAGGCAACGCCGCCCTCGCAGGTGTTCAGGCTTCCGCG
TCACTCGATTCTTGCCATGCTGTTCTCATCAAAAAGCAAGGAACAAGATGCGAACGCGGC
AAGCACATCGTCGGTTTTGGCGTCTTCTTCGACTGGATCAGGAGCACCTTTGGCCTCACC
AGTAAAGCAAGCCGAATGGGAAGCAAATGGAGCAGCAGGACTGGGCTCCATCTCATCACT
TTCTCCGAACTGCACCTCGCTCAAGCATCGATATGACTCATGCTTTAATCTGTGGTTCAA
GGACTACCTGTCGATTGGGGACGATCAGATCCGAGAACAGCAGCGACAGGGTGAAGCATC
TGCGAATCGACCAACGCCAACATTGGCGTCCACTAGCTCCAAGAAAGGATCAAGCTGGTT
CTCTGACACATCCTCAAACTCATCAAGCTCGACGGGTGCTTCTTTGATTTCGGAATCGGA
TGTTGAGTCCAGAAAACAAGCCATCATCCAGCGTTACGACCGAGACTGTGGCAAGCTGTT
CAAGGACTATCAAGCATGTGTAAGGGTAAGTTGAGTTTGCCTCAGGCACCAGCTGCTGAT
GCTGTAATGCAAGTTATGGCTGCGAATGCCAGCTGACCAAGCCACTTGCTCCTTTTTCAA
CATCTTTGCATTTGGCGCGCATGGACCTATGTCTCATTGTAGACAGCTGTCACCGAAAGA
GGCCTTGACGATCTCATCAAGCAGGCACGTAAAGAGAATCCATTTCCATTCGATCACGAG
CGTCAGTCGGACCCTCGTCCGAACAACCCACCTTTCCCTTTCCCGGCTGCGAAAGACTAA
GAAGCGACCATGCACCAATGTCAATTCAAACAAGGGACTGTCCAGTTCACAAATATGCTT
CAGTCCTGTCTTTTGAGATTACAGTCTCAAAGGTTTGTTCATCTTGGGAAGAGATAGCTG
ACTTTTCCTGCGACAGGCTATCCCACCACTCGTGTTCGCCGCCTGAACTTCGCAAGTCTC
TGTGGACGTCATGTAAGCAGCCTTTGGCCTTGTTGCTGTCGCATTCTCGATCCAAATACA
TGATCAATGCGACGAGAGCCCCAGGGGATTGAGACCTGGCCTCCTTCTGCCCAACGAGTC
GCACCTTGGATGTCATTGAGGACTCAAATCATCAGTCACACATTCGCGCTTCTTGGGACA
AAAAAGCAGCTGAAAGCCACACAAACAAATAAAAATAAAAATAAAAAACCAACTCTACCT
GCCCAGCGTCTTGTGACTGAAGTTGACAAGCATGGATCGTGATTAAAATCGTGAATCACG
AATAACTATCAGGTATTATATAGGAACAAAAGCATCGATGAATAATCACGAATAGTGAAT
GGGATCGGAGAGCGGATTCGAGCGTGCAGCTTGCTCCACATGATTTACATTTCTGCGGTT
CAGCTGTTCGTAAATCTTGAATCGTCAAACCAGTTCAAGCCGTCGAGCCGAGCTTTACAG
CAAGCTGGTCAACGCCTTGGACCTCCTCTTGGTATCACACAATATACAGTATCACCGCCG
AAATCCAACCTTGCGGTGCCACACCATACGAGAAAGCCATCTCCGCCTTAGCCGTAGTAA
ATACTCTGAACTGCAGCAATGACGGTCCGGAGCGCGGTTTCTCACCGTTGAGCAACTGGC
TCGACCCTGCGACGAGCAAACAGGCTGCCCAGCGCCAGCAACGCCGGACTCTGACGCTCT
CGCCAACATGTCGAATGGAAGTGAGGGGCCACAGCCCTCAGTGTCGGCTGCGGCACTCCA
GACAACTATCAACTCCCAGACCCAGTTTTCTGCGGATCCC
>RGDXX0132 Genomic segment corresponding to mRNA: XM_403960 Ustilago maydis 521, UM06345.1 predicted mRNA.
CACCTCAAGGGCTTCTTCCCCGAGGCGCGCCAGTCCGAGATCGTGGCCCTGCTCGAGGAC
CACGAGAAGCTCGCTAAGCTTCCCGCCAACGAGTTTGTTGACCTCTGGGTTCGCGACCAG
TAGACTGGGCAGCAGCTAGATCGGCGGACGCTCTTGCAACTCGCGTCAAAAATGCTGTAA
CGTTTGAGCTTGTCGCCCGTTCCAGAATAAAATTAAATCGATTGCGTTTCTAGACCATAC
CAAGCATTGCAGACCTCTTTGTGTGTGGATTCGGCACGATCACGGATACATTCACGATTC
GCCGCACTTCATTGAGCAAGTAATTGAGCGTGCGCTGGATGATGGCATTGTATGGCTGTT
AGCAACTAGTGACTCTGCGCTGCGAAGCTGTGGTTGCTGAAGCTGAAATCTGCATGGGCG
CCAACAGCGATGGACGAGTCGTGATTCACGATTGCGACATTCACGATTCGTCATTTGCCT
GTGCGAGCGGAGAAAAGATGAAACAATCACGAATTGTGAATCACCGCTCAACGAATCACG
AACCACGAATCAGAGGACAGCGAGCCAGACACGATAATCGCATCATCCCCCGATATCACG
TAGTGATTGTGATTGGCAGTGTCATTGCGAGAGTGCTGTATTGCCGCTGTGCTTTGATTC
GCAGCGTCACGCGTGCAAGTCGGTCAACAGCTTCTAAGCAAGAGGAGTCGGGGCATTCAC
GATCCGTGCTGGGTGCTCCGTCCTGTTCGAGTCAGCTTGGTTGGGGTGCAAATTGATTCA
AGATTTTCGTGATTCGTGACTGGGATCAATGAGATCATGCAGCGGCGCGAAGAAAAAGCT
GGAAACTCGGCCTTCTCGTTGTCGAGTCGAGAAGAACTCGGCGGGTCCTGGTAACCACCA
GAATAGGCCAACTCTTGTCAGTTCCCCGCTCGCTCCTTACCCATCTGACTTTTCAATTCT
TCGCGATCAAAAGCACAGCATTCTGTGCCTTCCTTCAGCTATGGCCTCGACACTTCCAAG
ATCCTTGGTGGGCATCGCTCGGTCGTCGGTGCGAGCTCTGCACAGCTCTGTTGCCACTGC
CGCTTCCACTTCGACGCTTTCGCCCGTCGCTGCCGCCCACATGCGGCCTGTCAACGGTTT
CGTCGGTGCGATCGGCAACACGCCGCTCATCCGTCTCAACAAGATCAGCGATGAGACTGG
CTGCGAGGTACTCGGAAAGGCCGAGTTCATGGAGCCAGGAGGAAGTGTCAAGGATCGTGC
TGCACTCTACGTGGTCAAGGATGCCGAGGAACGCGGTCTTATCAAGCCTGGTGGCACCGT
TGTCGAGGGCACGGCAGGCAACACCGGTATCGGTCTAGCTCACGTCTGCCGTAGCAAGGG
CTACAGGTGCGTCATCTACATGCCCAACACGCAGTCGCAGGAGAAGATCGACCTGTTGCG
CATGCTCGGTGCCGAAGTGCACCCTGTTCCCGCCGTTGCGTTTGACAATCCGGACAACTA
CAACCACCAGGCTAAACGTCATGCCGAACGCCTCGAAAATGCGGTCTGGACGAATCAGTT
CGACAACACCGCCAATCGACGCGCTCACATCGAGACTACAGGCCCCGAGATCTGGGATCA
GATCGACGGAAACCTCGACGGCTTCATTTGCGCCACCGGAACAGGAGGCACACTCGCCGG
CATCACCAGTTACCTCAAGCAAAAGAGCAACGGCAAAGTCCAGTGCTGGCTTGCCGACCC
ACCTGGCTCAGTGCTCCACTCGTATATCCAGACCAAGGGCAAGCTCATGGACCGCGAAGG
TGGTTCCATCACCGAAGGTATTGGTCAAGGCCGAGTTACCGAAAACCTCAAGCCAGACGT
TGAGAAGCTCGACAACTCGGTCCACGTTCCTGACGAGGAGAGCATCTCGATGGTCTACGA
CCTGCTCCACGAGGAGGGTATCTACGTCGGAGCCTCGTCGGCGCTCAATGTGGTAGCTGC
CAAAAAGATGGCCCAACAGCTCGGTCCCAACAAGACCATCGTCACCATTCTCTGCGACGG
TGCGTACCGTTACCAGGCTCGACTTTTCTCGCGCAAGTGGCTCGAGTCCAAGAAGCTCGA
TACCGCCATCCCCGAGCATTTGCAAAAGTACATTGTCTTACCATGAGTGGAATGACGAGA
TTGTCTTCTTCGCCCGATCCTCCAAACCTCAGCCAAGTCATAGGTAGCACTTGTTCTCTA
CCTTTCGTGTGTAAAATGCAATGGTGACAAGCGATAGAGGACTGCAGTGACCCCACTTCT
GTGACTCCAGTCGCGACGATGTCAAGTGTTTCAATGCGGAATTTCGATGAAATGGTGACA
CATTCACCATTCTGATTGCAGAGTAGGAGAGATATGCTACAGATAAAATACACTGATTTA
GATAGAGTCCATGAAACAGAAAAGTCATGTTAAGATGAAACGACACAGATATGTGTGTAC
AGGTAATGTCTATTAGAGGAGCGTAGTGATGAGATGGTAATTTTGATCCAAGGAGCCTGT
ACCGAGAACTGGATGCACGGATCCGCTGGCGGACTCGTTAGACTTCAGAATGCAAAGGTT
GCCCAGGCCTCGCTGTCTACGCCACCAGTTGGTCCTGCGAACGATCGATTCGTCAAAGAG
ACCGGACCACTTTGTCCACAACCTTTCGCTCAGCTCCCACGCCTCTGGGTCCAGGACGTC
GTCGCCATGGACGCGCACCGAGGCCAGAGCTTCGTCGGGAGACAGGATCGAAAGCAGCAG
ATCCAGCGCAAACTCTTCTTCACAAAGCGGGTTGGTAAGGGCATGCTTGAGTAGCCGTGA
ACGGACCACAGGCCACGGTAGGCAGGCATCCACAAAGGCGCAATGTGGATAGAGAAGTTG
TTCAGTAGTTGGCAGCATGTTGGGTGGCATCGTGTTCCATGGTATCGTCGAATCAAAGAC
CAGACCCTTGCTTGTCTCGTGTGAGCACGGCCTTCCGTCGAGCTCGAGGCGAGACAGAAG
CTGGGCTACGCCCTCTCCATTGCGAGTCAGACCAAACCGGTGTCCAATAAGCTCGATGGC
GCGTGCAAATGGCTGCGAGACAATGGCGATAGGCTGCGAGGCATGCTTGCATCCACCTGC
ATCAACGATTCGTACATATTGCGAGA
>RGDXX0138 Genomic segment corresponding to mRNA: XM_403953 Ustilago maydis 521, UM06338.1 predicted mRNA.
GAGGGATAGATTCGTGATTCGCATTCACGAAGCACCTTTTGGTGATTCACAATCACGAAT
TTACGAATCGTGAATGTGATTATAACGCACGGCGTGCATCGACAAACCGCGAAGCGTGAA
CGCTCAGATCGTCTGCTTGTTTCCAAGTTAACTGAGCTCGCCTCTTTTCCTTTTTCACAG
TCACGAGCCAGTCACGAGTTGTGGAGGCGCACGGCGCACAATTCCACATGTAGCCATAAT
GGGGCTTAACATATAACACAATTGCTCCGTGCTCGGACTGGTGACTCGTGACTCGTGACT
TGTGGCTCATGGCTTCGCAAGCACGGAGCATGAAGCGTGAAGGTGAAGCTGGTGGCCTCA
GGGTCCAATCGTGAGTCCTGAAAGTATGAGTATGAATTTAGGCACTCCCTTAGCACGCTG
AGCTGTGTAAAGCGTTCAAGGCGCCAAAAGTGACGAGTTACTTGACGATTTTTGAAAAAG
CTGCTCACGACTTGCGACTCGCGACTCACAGGCACGAGAGGGGCGTACGGCGCAAGCACG
AATCACGAATTGTGAATCCGTGAATCGTGAAACAAGAATTTACCCCTTAACTGTTATTAA
ATAACAGTCACGAATAAGTCATGTCCAAAACATGATGATGGAGGATGGCCATCGTGAATC
ACGAATCACGAATCCCACTCACGACTCACGACCAGGAAGACATCCGTACTCGTGAATCCA
CACAGACGTGAGAGCCATCCCAATCACAACAGAAATCCGAAAGCGCCACTCGTGACTCTG
TGACTCTCATGTCTTGCAAGTCCTGAGTGTTACGCGTGGTCGGTTAGAGAACAGAAAGGC
GCAAGGTTTCAAGTTTGTGTAACAAACACCTTTCTCTTTTCCACGTGCTCTCTCTTTTCT
CTCTTCTCTCTTCTCTCTTCTCCCTTCTCGCTTCTCTCTCTCATCCTTGAACGATCACCG
CAGCAGCTTGGCAACCTTCAGCGCGTCCGATTTCGTCACCATGTCGGGCTTACCGACCAC
GCCCAGTAACACTCACCTCCGATCCGGTCTGCCTACACCGTCGGCAGGATTGAGACGTAT
CTCGCCCGTGGCTACCTCGAGTGTCAGCCCTGGTGTGGACAGCCCCGACACACGATTTAA
AAAGCAGACGCTGGCAGAAGCCATCTCAAAGAACGATCCAGCAAAGTATCGAATCTCGTC
TTCGATTTCCTCTCCAACCGCCAGGGAGAACAGCGATGCAGACGACAACTCTCCGCTGCT
GACAGCAGGTCGTCTGCCTCGCTCCTCTCTACTCTCACGCAGATCGCATTCTTCGCTTCG
ATTCGACACGCCACCCAACAGAGCCGCTCCTCTTCCGTCTCACGCCTCACCATCGGCTTC
CGATGTTTCTCCTAGCTCGGCGAGCGCATTGGTTCGTACCCGAAGCCCACTACCAGCTAG
CAACGCCAGCACATCCAAAACAGTGGCAACACCCAAAAGATACTCGGAACTAAATGGACG
TACCAGCTTTACTCCATCTACAATCAGCAGGACCCCCTCGCACACCTCTTCCACCACCGC
TTCTCGCGCGAGAGAACATGTTCGACGTGGACGCGAGCTTGAGATTGGCGACCTCGTTCG
CATGGAAGGCTCTGACCTCGTCGGCGTGCTTCGACATCTCGGCCCCGTCGAATTCAAGCC
TGGCTTCTACGCCGGCCTCGAGCTTACAGGCGATAGTGTAGGCAAAGGAAAAAACGATGG
CAGCGTCCAAGGGACCCAGTACTTTGCATGTGCCCCGGCAAATGGCGTCTTCTGTCCAGC
CTCCAAAGTGGTGGCAATCAACCATGCTCCTCCTACCGATGCCGTGGCTCGGCCGGCTTC
ATCCATGTCCAACAGGCCATCGTCGCGTGCCTCGGATGCACCAGACCGCTCGGGCGCCAT
AACACCTTCACGCAGACGAGCTAGCATCATCTCGCGCCCGCCTTCAGCTACGCCTTCACG
CGCCTCTTCACGCCTCAGCGTACGTCCCCCCTCGGTCGCATCTGTCAATAGACCCACCTC
GGCAATGAGCACATCCCGTCCTGTCAGCCGTCTCACCGCTCGCAAAAGTATTGCGCATAC
ATCTAGCGCACGCGCCGATGACGCACCGAATGTGCACCAGCAAACCCAACTGAGCCCGGT
GCGCAACGCTGTGTCCACCACATGCTCACTGGCGGCAAGAACTCCTCGCACTTCGATCGC
TGGCGTGCGCGCCGCGTCCAGCGTGGTTCCGAGCACGCCTTCTCTCGCAAAGAAGCGGCA
GAGTCTGGGTGGTATTCCAACGCCTCGAGCTACCAAGGGGCGTGCATCCATGTTTGCTCG
ACCCGGCGGTCTACCCGTAAGCTCTGATGCAAGCATGCCGCCGCCTCCAAGCCCGAGCAA
AGATGCACGCACCGAGCGCGCAGCCAGCGTACTCGCCTTGCGCTCCAACAGCCGACTTGG
TGCTGACACTTTGGCTGTCGAGAGCTCGCCCGTCTCGCAGTCAGAGCCTGGCGTGTCGAC
CGACTTGAATCTCGAAAAGAACCGCGCGCTGCTCGACCTTATGGACCTTACGCCACGCAA
ATCAGCGCAGCTCGTTTCTCGCTCCGAATCCAGAGCAGAGAGTCGTGCAGGCATTCGCGA
TGGCGATCTCACACGCGATTCGGTGGCCGAAGCGGTGGTGCCCCTTTCGTTGTATGAAGA
GCAGATGGCCGAATTTGAACAGCTGCGTGCTCAAGTGGAACAGCTTGAAAAGCAGAATGC
TGAACTGCGTCGGGCGCAAGAAGCTCGAAAAGCGCGCAGATCCGAGGTGCGCTCCAACGA
GGCCATCCTGGAGGCCGAACGAGCCAAGATGCGAGCCGAAGCACGCGAGAGGCAAACCGA
AATGGAGGAAGAGCGACGTATCGAACGCAACGACGAGATTCGTCGACGTAAGGAGATCGA
GGATCGCGAAAAGGAGCTCAAGGAAAAACTTTTCGAGACGCAGCAGCAGCTTGACAAGAG
GGGCGATGATCACGAGCGGCAGCAAAAGGAATTGGAAAGCCGCGCAAAGAGTCTTGAGCT
CAAGCTGGAAGCCAGCGAGCAACTTGTCACAGAGATGAAGGATCGCATTCAACAGCAATC
GGCGCTCGAACAACGCGGCGAAACAAAGGAAGCGCTCGAGACGCAACTCAAACTCAAGGA
TGCCGAGATCAACAGTCTCAAAGCGTCGCTCAAAAGCATCGAGGACCAAGCTCATACGGC
TCGGGACGATTTGATGCGCCAAATCGACGAGCTCAAGGATGCGGGTCGTGAGACCATCAG
CCTGTACGAGCAGAGGATCGAAGAGATCGAAGTCGAGAGGATCCAAGTGTTGGACAATAT
GCAGCTGCTGCAGGACAAGGCGCAGGAAGCTATCCGAGCAGCCGAGGCGCGTGTCGAGGA
AATGCAGGCAGCCCACGCATTGTCTCAGCGTGGAAATCGCCTTGAAGCCGGCTCGGCTGC
TGCGATCGACAATGAAGCGTTGCGCGAGCAAGTGGCTCACTTACAGGACAAGCTAGGCAA
GTACGAAGACCAGATCTCTGAGGGCGCACTCGCGCTTGAGAAGGAGAAGGAGTATGCGCA
AAAGAGGCGCGACAAGTCGCACGAGGTCGAGACCAGCCTGAAGAACGAGCTGAAGCGCAT
GCGTGCCGAGCTGGAGCGCACGCAGAAAGCGGGCAAGGAGCAACACGTGCTTCTCGAGGA
GACGCGCCATGCTTTACAGGAAAGCCAGCAGGCGCTGGAGCGCGAACGTGCCGAGCTCGA
GGGATTGCGAGCAGATGCCGAGAACTTCAATGTGCTCAAAACAGGACATGACAGCAGCTC
TGCCTCGGCAGGACAAGCCGAGTGGGCTAGCGAAAGACGAGGACTGGAAGCCAAGCTGGA
GCAATATCGGCAAGAGAGGGATGCACAGCTGGAAGCCAAAGAGACCGAACTTTGTCAGCT
GCGATCAAGGCTGGATGCCAACACAGTGGAGGATAAGAAAGATGCACATCGGCTATCTGG
CGCCTCGAACGGCTCGTCAGCGAACCAAGTGTCGGGACTGAGCTATCTTGTGCGTCAGCT
AGGCGACGAGAATGTCGACATCAAGGCCAAGCAAAAGCTGCTGGAAGCGGATCTCAAAGC
ACGCACTGAGCAAGCCGAGACCAAGGCGCGCGCTTTCGAGCTGATGGTTGAGTCACTTGA
AAAGCAACTTGAGGCGCATCAAGGCGCTGCGCGAGCTGCAAACACATGCGAACTGGCACA
CATGCTGGCGGATCGGGAAGCACGCCTGGAAAACAGCGAGAGCAAGCTGGCCGATTTGCG
ATCGATGCTGGCGGCCAGTAAGATGGAAAGACGCGACTCGACCGACTCGTTACAGAAGGA
GGTTTTGCACCTCGAGACGCTGGTGGAAGCACGCATCTTTCGAGAACAAGAGCTGATGGC
AGAAGTGGAGCGACTTTCGCGGCAACTGGAAGAGCGAGGCGACACGAAACCGACCAAAGA
TGCATCAGCCGAGAGGCCAGTAGACAGTGCAAAGTGGACATTGGCCATGGGAATGCCATT
GCGACAGAGAGACGCGTCGGAGGAGGAAGAGGAACTCAATTTCTGCGGGCTATGCTCGAA
GCGCGGCCACACGTTGGACCGGTGCGACAAGCTGATGGAGCCAACCAACTCGGTGCTACC
GAGCTCGAACGGCGCTTCCGGCTTGGAAGCGCAGGGAGAGTCAGAGCCGTGCGATGACTG
TGGCGAGGTGGGACATCGATTTGAGGACTGCCCGTACGCAGCCGAGATTTTCTGATTTGC
TGCCTAGTTGCTAACCAACAGCTGCCATCTCGACTGTCTGCTGCTCAATGCAATCGCCAT
CGTGCCTGGCTTGATCTGTAAAGCGTGAAGAGGGAGGGGTGTGCTGGATGTTTGGGTGCT
GAATTACACGACCCTGATTTACGCTTCAATTTTTCGGGCACAGTGGTGAGTGTGAGTTTC
ACCGACATGAGATCCACGCTCATGGAAAGAGCCAAATACGCACTCAATCACGAATCGTGA
ATGACTGACCCGACATTCGTGATTGTGCGCAAAGAACCACTCGCGACTTGGACATGATAT
GCACACGCAACAGTCGCGACAGACAAGACAGTCAATGGAAATGAGTACTGATAAGTTAGA
TAGACTCTGTTCCATGCAAAGCAAGCGCAGGGTGGAGCAATCACTAGGAAGCAAAGTGAC
AAAAGCCGAGAGAGAGAAGAAAGTTCAGGCAGTAAGAGGAAATAGCGGACGCTGTAAAGT
CACGATTGCAACCCATCACAGAATCACGAACAACGAAAAAAGAATCCGAATCCGTTCATT
GTGGATTGTGGATTGTGGATTGTGGATTGTGGATTGTGGATTGTGAATTTACGAAGGAGG
GTGGAAGCACGTGACCTTACGCGAGTGGCAACGCGAAGCTCACTCTGCTGGGGTCGAAGA
GAAAGAAGGACGCGTTGCCAGCAGACACGAGACACGAGTTGCGCAACGAAACGTGAATGA
ATTCACGCATCACGAAGCGTACATCGTGAATCACAGATTAAGAATGCAGGGAGATGAAAC
ATGAAACAAACACGAAAGGTGTGAGATCTTTGTGCTTTGATGAAATTGTCGTGTGGTGGG
CGACAAGACAAATTAGCCGACTCGGATCCACTTGCTTGGATGCTGAGTTTCATTCACCAT
TCACGATTGGTGCAGACCTGGATGAATGGACGATGGAAGGGTTAAAATTAGTTGCCGCTC
TGGTCTGCGTGAGTCAAGATGGAAGCGAAGTTATA
>RGDXX0147 Genomic segment corresponding to mRNA: XM_403944 Ustilago maydis 521, UM06329.1 predicted mRNA.
CCTGCGGTAGCTGGCATCTTGATCGGTCGAGTTGGATGTTTTGTGCTGAATACGGAGAGT
GGGTGAGAACAAAGATGGTAGAGATCAAGTAATCGTCAATCGTCAATGTCAGCGACCGAG
TCACGAGTTGCGGCGATAAACGCACAATCGCCGCTTCGCCATCGCAGGTGGCTCTGCTGA
CTCACGTTTCCGGCTCACGCTGTTTCGTACGTCTATTCGAGCGAACCATGCATCCGCGGC
GTCATCGCTCGTCACCCACACCTGACTCACTTGGGCCTGTGCTCAATACTCACGACTGGT
GAACAGATCTTCTCGTGTCTGTGTCTTCTGACCCGCCTCAAGTCACAAGTCACAAGTCGT
GAGTGTCGTGTGTCATGTGTTACGCAGAAGCCGCAACAGCCGAACTTGGTTGGTCTTTTG
GGCAGCAACCAAACCTCCACTTTACTAAGTTACTCACGATTCGTGATTCGCAGTCGAGAG
GTGAGTCGAGAGTGCACGGGCTCGAGATGTACAATCGTGAATCGTTAACTTATTTCGTGA
TCATCGTAAACTACTCGTGACTCAGACTGTAACTCACGACTCGTGACTCACACAAACACA
CAACACGCGACACGGGAAAAAGGTACATGCGTTGTGAAGCGATGTAACATTCACTCAAAG
TGCGCACGGCGCGCACAAACCACGACCCACGCGTGACAAAGCAAGCCTGAATTCACGATT
CGTGATTCGTGATTCGTGATTCGTGATTCGTGATTCGTGCATGGTGGCTGTTGGAAAACA
CGCTGCTGGCATTCACGATTGAATTCACACGATTTGGACGACACAACCACGGAGCGGGTG
TTACTTCTTCTCACTCACGATTCTCGATTCTCGATTCACGGTTCTCGATTCTCGCCGTCT
TGGTCTTTGGGAAGGATCAGCTGCCGAGCTGGACCACCGACCACCATCGGTCTTAGCTAC
AACAACCGCTCCAAATCACTCATACACGTCTAGAATCTCAATGTCAATAGCTCTCGACAT
GGACGCATCAGCCAAGATGCGAAAGCAGCCCGGATCCTCTGGGTGGTCGACGTCCTCTAC
TCCGAGCTGCTCGGTGATCGTGCCTGCGTTTCGTGAAAATCTCAACCTCCGGCCGCTGGT
AACACGACTTTCGTCGGCGTTTGCGTCTCAGTCATCGTCCGAGCTGGCAAATACGGAGAT
CATCATTGTGGATGACAACTCGCGCGATGGATCGGTAGAAACCGTCTCGGCACTCCAATC
GGAAGGATACAACGTACGCATCATTGTGCGCACGTCGGAACGCGGGCTTTCGTCCGCTGT
GGTTCGAGGATTTCGCGAAGCTCGCGGCCAACGAATGATCTGTATGGACGCTGACCTGCA
ACATCCTCCTGAGGCGGTACCCTCGCTTCTGCTCGCGCTCAACGGGCAGAAGTCGTTCGT
CCTCGGTACACGCTACGGCGTCGGTGTCAGCATGGACAAGGACTGGCCCCTGCATCGACG
AATCATTTCGTCCGGTGCGCGCATGCTCGCGCGTCCGCTCACATCCGCCTCGGACCCCAT
GAGTGGATTCTTTGGAATCACAAAACACAGCTTCCACACAGCCGATCATCATATCAATGC
CCAAGGTTTCAAAATCGCTCTGGACCTGCTCGTCAAATCAGGCGTTCACAGTACCGATAT
CGCAGAAGTTCCGTTCAGCTTCGGTCTGCGCCAAGAGGGTGAGAGCAAGTTGGACGGTAA
AGTCATGTTCAAGTATTTGCAACAGTTGGTCGAGCTGTACAGGTTTAGATTCGGCACCGT
GCCCATCGTATTCGTGCTCATCGTACTGCTGGTGCTCGCCTTGTACATTTGGTCGCATGT
CCTCGCTCCGATGCTCGGCGCGTGAGCTGTGAATCGATCCAGTGCCGTCTTGTGTCAATG
TACATTTCAACAGACCAGGTACACATCATCTACACCGCGTTTCTGTGTTGACTAGAGAAG
TCTACCTTCGTGCTTCACGCTCGCTCACTCCCACACCCCGAACCCTACATTGCGCGCCAC
TCGCACTTGCACGCTCGGGTCCGGTTGGATTTTGCCGAGTGTTATATGCATGTCGCAGAT
CAGCTCACGTGGACAGCACGGCCAGGCTCAATTCGATGCGATTGTTGCACATTCATCTCT
GCGCTGAGTAGGCGAGACGGTACTGCACAAGTGAGAGCAACGTTACAGTATAGCAGCCAA
GCGAGTGAAGAAGGGCTAAGAGAACTTTGCTCTGAGTTGGGCGAGTCTGTCGTCTGTAGC
TGAGCTTCTTACGGAGGAGGATCGCGGCGAATGTGTGGACGACGACGGGCTGGCTGTGCA
GTTGTCTGCTTGTACGGTGGGTGTCGATAAGCGCGATGATGTAGGCGTCGCTGGTGCGCC
AGTAGTGGTGGTTGCACAAGACGTGCTAACGCGTCTGTTGTGGTCTGCCACCCACACAGG
CGGCGGTTGGGCGGCGTTGATCACGTCTGGATCTTCCGCGGCGTAATTGGCAAAGACGCG
TTTGATATACCTCTGGAACATCGGCCCGGTCGTCTGCAGCAATGACTGGATATAGCTCTC
CAGGTACGGATAACGTTTCCGAAACTCGTACATCTCTTGAAGCCCCTGTCGCGACAATTT
CTTGTCCGAGATGCGCTTAAAAATCTCGTGCAACTCGGCGTGCAACTCGGCGAGGCGTAT
ACTGCTTTCTTCGTCAACAGCCGCGTCAGCCGCGTGGCCATTCTGGCTGTTCTGCTGAGC
TCCATCGACTGTATCAGCTGCATTGACCGCCTGCGATGGCGCGTTGGCGCCTGCGCCCGC
GTTCGACCCGACCGCATCACCTTCCTCGTCCACCACCGCAGCCTTGTCCACCCCTCGATC
CTCAG
>RGDXX0158 Genomic segment corresponding to mRNA: XM_403930 Ustilago maydis 521, UM06315.1 predicted mRNA.
TGACTATGCCAGGCACATTTTGCAGTGGCCGGCGGATCCTTCTGGAACGTGGGTGGGTCC
TCCTTTGTTGCAAAAGACGGTTTCCATGATGGGCTTGAAAGGTAAGCCCGGCTTGAACAT
TGTCAAGGAATTGCCGGCCAAGACCAACGCTGGAGGAAGAGGCAGTGCCGGTAATGAGCT
CAAGAGACATGGTCAGACTCAAGGAGGGCGCCAAGCTAACAAACGTTAAGATGTCATGTG
TGAAATCTTGATCTTGCTGTTGCTACGTTTGCTTATGATCTTTTCACACCTGTGTCCGCC
TGTCTGTGTCCAAGGACAAGGAAATGCTCGACCTCGTTTGCACCCGGATGACGAGCCGGA
TTCATTTCACTAGTGGCTGAGAACAAAAAAGTGTTTCATCATGTCGCGTGTTATCAATTC
GCCCACGCAGTCAAGAAGCAAGAATGGCACAATGATCGAGAAGGAGCGCGGTCCGCAGGC
GATATCGTGAGAGCGTCTCATCTCAAAGCTCGGCGTGGCGTTCAACTGGAACGACAGCTC
AATGGCTTCATACAAGTTGGCTTTGATTCATTTCGCAATTACAGTGCGTTACGTGAAATG
AGAGGTTGCACTCCTTACGATCTTTGGTCCGACAACGCCGAGTGGAGCGCCCAAATGGAG
GCACGGGTACGTGACTCGCAAGAACGGCACGTCTGTGCGAATCGACAAAGAGGTCTGCCT
GTTCGGGCTCAGTTGCTCCTGTGGGGGTTCTCCCACTTGCTTAGCAACGCAGCTGTGGAC
TAGAGGCTGGACGTGCTCATAGTATAAAAGCCACCCTCGGCTCGATGATCCTCCCACCCG
CTTTGGCTCACCTCTCTCTGCTCCATTCTTTGTCCATACACTCTTTTCTCTGGTAAGGGC
TGTCCTCTTCTGCTGTTTGCTTTGCTTGAATCCGCTTGTCGGTACGTATCAGCTGACGTC
TATTCCTCTCTTCCGCCTCTTTTTGGAATCATAGAACACGATGCAGCTGCATAACCTGCT
CAGCGTCCTTCTCCTCTCTCTCGCTCTCGGTCACGCTGTCACGGCCGCCATTCCTGCCGC
TGCTCCCCCGCGTGGTGAAGACGCCCACAAGTTTGTCAAGCGTGGGCACCATGTTCACTA
TCACACCCATAACGCTCCGGCTCCTCCTTCTTCTGGAGGAATGTTTGGCAACAGTGGAAG
CTCGATGGCCAAGACGATTGTGGGAGGTACTGCTTTAGCTGGAGGGGCGGCATTTGCTGC
TACTGCGGGCTCGATTGGTGCTCATCGCTTGTTCGATAAGGATCACGAGGACGATGATGG
TGAGAAGCAGGAAAAAGGTAGTGGTGGCGGTAGGGGTGCGGATCAGGTTCAAGGTAGTGG
TGAAAAGGCGCAGCCCATGTCGATGCAACCGCAAGGACAGCAGATGATAGGAACCACGTA
TCCTGTCTACCATCAGCATCCCATAGCGAGCGAGAAAGATGCTGTGCCAGTGGCGATCTT
GATGTCCGATGGAAGCTACCGCTCTGTCCCCGAAGGTGCTAGTCTCAGTATCGACGACCG
ACGTCAACAGCAGCAGCAGCCTACAGACTCTATCCAAGCTGGTCCGGGTCAGACTCAGCC
CAACTTCGCTACTGGCCGAGGCGGATTTGTCTTTCCTAGCTCCAATGAAAACTAATCGCT
AATCGCTTGCGAATCGCAGAACTCCTGCTACACGCTACGAGCCGTGAATGTCTTGTTGCA
TCGAGCGAAATTCATTCTTTACATCACCGTTTCCGCTAGATTTTTCATGTTCCTACGTGT
ATCGGGTTTCAGTATTCGATTGTGCCACCATTTGATGCTTAGGACAGAGTGTGTCTACAA
CTTGAGTCTGATGTTTCGTCTCGTCAACCACCTTGCCAGTCCACAGCATATGCCCGTATA
TGCCAACAATATGACGACTGCGACAGCATCTCTGATATACATTGTCTTGAGCGTCAAATT
CACCAATCCAGTCAACAGATTGGCCGCGAGAAACACCGTCAAGGAATGCCTATTGAGGTC
TTGCAGAATGAGTGCTGTGACCGAGTCGCGCTGTTGCGTCGGCGTCGACTGTCGCTGTTC
CTGCTGTTCCTGCTGTTCCTGCTGCTCCTGCTGTTCCTGCTGTTCCTGCTGTTCTACTGG
TTGCAGTATGAGCATATACACCATCACGTAACATAGCAAGAACGAAGTGTTGAAAGCGGC
CACCCAGAAGACATAAGGAAGATTAGCAAGTCTTCTGCTCGTTCTTAGACCCACTATACT
TGAAACGCCGTAGCCCATCCACCAGAGGATGGCTAAGCTCGCCAATATCATGGCTAGTTT
GTGGGTGCGTGGCTTGGATCGACGACGACTGAATTTTCGATACGCAAAGTACGGATCTAG
CGGCAAGACGTAATGGCCCAGATCCAGACCGATGTAGAAAATGGCCAGGTAGCCGACCAT
GCTCGTCAGGCCCTCTTTGTTCTGAGCGAGAAGCGTGGTGCGTTGAACTGTATCGGAAAT
TGCCCATGTTTGCCACGAAGTACAGTTGAGCAAGACCTGATGTAAGACCGAGAGCAAAAT
GCCTAGAACGCTGTACCGAATCCACCGTGAAAAGGGTCTGGAAAGCGTCGCTGCAAACGG
CAGCATTGAGAGCGTGATGAAAAAGTTCCAGTGTA
>RGDXX0159 Genomic segment corresponding to mRNA: XM_403929 Ustilago maydis 521, UM06314.1 predicted mRNA.
GGGAGAAGGGAGTGCGGTTTGGATTGGCGACATCATCGACAAACGCAGCCATAGCGGAGA
GAATTCGATTGTCACGGATCATGCGATTGATAAGATGCGCCCTGTTGCTGTATACCTTGC
TTCCGGACGCTTGAGTAAGTCTTTGGCTGCGTTTGGCGAGCGTGCGGCCCGACGTCTCTG
AGCATTCGAAGGTTGGACGAGGTGTGATTGTCGTCTTGACATCATCGTGCTTCCTCGCAG
CAGGCGAAAGGAACTTTGAAGCGGGGAGCATGGGTACCAACGCTGTGTGTACAAGATTTT
GCAAGGGAGCGGCGCGAGCAGATCTGGTAGCTTTTGCTCCTGAAGAGAGATGACAAATCG
ATGAGGAAGCGCTACTGACTGGTGTTGGTCTTGTCGCAAGACCAACCTTGCTGAGGGCAG
AGTAGCTTGTCCTCATCATGAGCCTTCTACCCCGCACTTCGTCGAGCAGGGCGGACGGAA
GAGCAACTCGCCAAAGGAGGGATGGTGGATGAAGGTCGTGAGATGACGACCAACTTGATC
TTGAATCTGACATTCTTGTGCCATGATTCATGATTCACGATTCACGATTCACGTTTTGTG
ATATTTGTGATTTCGCCGTCCAAAAAGCCGTAGCAGAACTTGTCTAAACAACCCGGCCGG
TAAGAAGGAATCACGAATCACGAATCTTTTCGCATTTTTCACGTTTGGCAGATTCATGAT
AAAAAACACGAATATTCGTGATTATTTTCACCGCACCCACGAATCACGGAATCGTGACTG
GGTTTGTGTGGCACTCAGTCGTGAGTGGCTGCGCCCAAATCTATCTGATCACCCCTAACG
AAGTCACGAGTGTGCACAGCGAGCAATCACGAACTAATGTTAAAATCACGAATAAGTTAA
AGCAACCGGTGCGGATTCACAATCGCTGTCTTTGCATTTGTGATTCTCAGTCTGCCTCGT
GTTCATACCACCACCATACAAGCTAAGCTCGATCGTAGAAATGGATTCAAACAGCCTAGC
CAACAGGCTCGGCCCACAGGGAAACACGGGAAACACAGGCAGTGGACGCGGAGGAGGAGG
CGGTGGTCGTGGTCGCAGTGGTCGAGGTGGTGGTCGCGGTAGAGGGCGAGGAGGTGCTGG
TGCTGGACGAGGTCGCGGCAGGGGTCCTCGTGTTGGCCTAGCGGGAGCCTCGGAACAACA
GTCGCCACTGACTGCAACCGCCAGCAGCAGTGTTGTCGCCACTCCCGATGAGACACCTGC
TGCCTCTGGCACTAACACACCCACATGGACACCCAAGCCTATCGCTCCCGGCACCGATGC
TGCTGTCTATCTCACGGAAAACAAGTTTGCGGATCTCAAGGGCTCCGTTGACGATCGACT
TCTCTCGGCCATTCCCTTCCCTACCATGTCCGCTGTTCAAGCTGCCACTCTTTCGACTGC
TCTGTCGGGCAAGGACGTGCTGGCACAGGCTAAGACCGGTACGGGCAAGACGCTCGCCTT
CCTCATTCCTTCCATCCACAAGCTTTGTGCTCTGCCCAAGCCACCACCGCAAACATCGAT
CTCGGTGCTTGTCCTCTCGCCTACTCGCGAGCTGGCGCTACAAATCGAAAAGGAGGCCCA
CATGTTGCTCGCCAATCTCCAAGGCACTTTCGGTGTCCAGCACGTTGTCGGAGGAACCAA
CATTGGCGCTGAGCGAAAGCGTCTCCAGAAGGATCGCAAAGATATTCTGATCGCTACTCC
TGGTCGCTTGCTTGACCACCTCTCAAGCAACAATTCGGGTCTCGATCTGCGCCGAGCATG
TCAGAACCTCAGAGTGCTCGTTCTTGACGAAGCCGATCGCATGCTCGACATGGGTTTCCG
CAACGAGCTCGAAAAGATTCTCAAGATGCTTCCCGATCCGGTTGCTAGCGAACGACAGTC
GCTCTTCTTCTCGGCCACCATCCCGTCGTTTGTTCACGAGGTGGCCAAACTTCGCCCTGA
CCACGCCTTCATCTCGACGCTTACCGAACAAGACACCAACACGCACGAGCATGTTCCGCA
AGAATCGCTCATTTGCTCTCTCCGCGATTGCCTGCCGCGTGCGCTCCAAGTGGTGCTTTC
GGAAGCGGTTGGCTACCCAACCAACCACAAGATCCTCGTATTTTTGCCTACGGCAAGATC
GACTTCGTTGGCAGCCGCCGTATTTACACAGCTGCGCAACCAGAAGAACTCGGCATATGC
AAAGTTGGGACCTATCTTTGAGATTCATTCGCGAAAGTCGCAGGCGGTGAGGACAAAGAC
CATGGAGACGTTCCAGACGAGGGCATCGGGTATCCTCTTCTCTTCAGATGTCACGGCGCG
CGGTATCGATATTCCAGGTATCTCGCTCGTGCTCCAACTCGGACTACCCAGCAGTCTAGA
GCAGTACATTCATCGTCTTGGACGAACTGCTCGAGCGGGCAAACAGGGTCGCGGCGTTTT
GATCCTTGCCGATTTCGAAGCGTTCTTCCTGAACCAACAAGATGTCAAGAAGTTGCCTAT
CACTAAACTAGACGTAGCAGCCGTGGAGACCGAGAGTCGAGTCACACTGCCACAGGTAGC
GACGGACGTAGATGGCGCGATGCAAACCATCGATTCCACCACAAGAAGCCAGGCGTACCA
GGCTCATCTAGGCTTTTACAAGGCATACTTGAAACAGCTCAAGTGGACATCGGAACAGCT
CATCGCTTCAACGAATGACTATGCCAGGCACATTTTGCAGTGGCCGGCGGATCCTTCTGG
AACGTGGGTGGGTCCTCCTTTGTTGCAAAAGACGGTTTCCATGATGGGCTTGAAAGGTAA
GCCCGGCTTGAACATTGTCAAGGAATTGCCGGCCAAGACCAACGCTGGAGGAAGAGGCAG
TGCCGGTAATGAGCTCAAGAGACATGGTCAGACTCAAGGAGGGCGCCAAGCTAACAAACG
TTAAGATGTCATGTGTGAAATCTTGATCTTGCTGTTGCTACGTTTGCTTATGATCTTTTC
ACACCTGTGTCCGCCTGTCTGTGTCCAAGGACAAGGAAATGCTCGACCTCGTTTGCACCC
GGATGACGAGCCGGATTCATTTCACTAGTGGCTGAGAACAAAAAAGTGTTTCATCATGTC
GCGTGTTATCAATTCGCCCACGCAGTCAAGAAGCAAGAATGGCACAATGATCGAGAAGGA
GCGCGGTCCGCAGGCGATATCGTGAGAGCGTCTCATCTCAAAGCTCGGCGTGGCGTTCAA
CTGGAACGACAGCTCAATGGCTTCATACAAGTTGGCTTTGATTCATTTCGCAATTACAGT
GCGTTACGTGAAATGAGAGGTTGCACTCCTTACGATCTTTGGTCCGACAACGCCGAGTGG
AGCGCCCAAATGGAGGCACGGGTACGTGACTCGCAAGAACGGCACGTCTGTGCGAATCGA
CAAAGAGGTCTGCCTGTTCGGGCTCAGTTGCTCCTGTGGGGGTTCTCCCACTTGCTTAGC
AACGCAGCTGTGGACTAGAGGCTGGACGTGCTCATAGTATAAAAGCCACCCTCGGCTCGA
TGATCCTCCCACCCGCTTTGGCTCACCTCTCTCTGCTCCATTCTTTGTCCATACACTCTT
TTCTCTGGTAAGGGCTGTCCTCTTCTGCTGTTTGCTTTGCTTGAATCCGCTTGTCGGTAC
GTATCAGCTGACGTCTATTCCTCTCTTCCGCCTCTTTTTGGAATCATAGAACACGATGCA
GCTGCATAACCTGCTCAGCGTCCTTCTCCTCTCTCTCGCTCTCGGTCACGCTGTCACGGC
CGCCATTCCTGCCGCTGCTCCCCCGCGTGGTGAAGACGCCCACAAGTTTGTCAAGCGTGG
GCACCATGTTCACTATCACACCCATAACGCTCCGGCTCCTCCTTCTTCTGGAGGAATGTT
TGGCAACAGTGGAAGCTCGATGGCCAAGACGATTGTGGGAGGTA
>RGDXX0163 Genomic segment corresponding to mRNA: XM_403923 Ustilago maydis 521, UM06308.1 predicted mRNA.
TGGTTTCCCACGCTTAACCTTGCACGTCAGGATGTTGCCCTTTCAAATTGAAGCCGCTCA
AGAGGAGACGAGGCTTCGAGAGCCTATCGTGGTGCATCTCAAAGCTTGGCTTTGGCTCTC
GCCTTGGAGAACGCAAGGCCGTTTGGTACCTCGCGGCTTTGAGTTTTAGGGCCCCGCTTT
GTTTCCTGCTCCTGTCGGTTTTTGGCTTCGCACATACTGTGGACGTCCAGATGTCGTTGA
TCTGGCAAGACTCCCCCACAAGGTCAGAATAGATCAGCTTAGCTTGGCTCAGCGCGTTTC
CACCTTGCCATCTCTCTGGTATTCGAGACACTTTCTCTCTAGACCGCCTCTGGAGCCCAG
CCCTGCATAGACCTGAAACATGCATCAGCGTACAGCTTGCTCTGATGTGAAGCAAACTTG
TCGTCTGTCTCCGCCATTTTGGCTGTCAGGGGTCATCTTGATGGCAAAAGTTGGTGGTTG
TCACCGAACTCGCATGCTGCTCAACCAGGTCGATACGCGCTATCCTCTCGCACAGTCTCT
TGTCGCTCACCTCACCGTCCTTGTTTGCTTGGTTCTGTCCTTTGTATTGACTGACGTCTT
GATCTTATTCTTCTTGCCCGTGATTCGCTCAAACCCTTTGTAGACCGTCACTTCCGATCG
AGCCTCCCGTCTGCCCGTCGGCCACGACGCTCGTGATCTTGACACCAAAATCGGTCATTT
TGCGAAATCGTTTCCGACCCCTCCTTCCCCTTCAGGCTTGAGGGTTCTCAACAACTTGGA
AATCAACACCGGCCCGGTGTGTCGGATACTTTCTTTGCCGGTTGTGGCTCCTTCTCCTCA
ACAGATCTCTGGTTTTGTTGTGACTCGGTTGGACAACACCTTTCGAAACACTGTCCGGTC
ACAGCGTTACAGCATTCGAGATCAGAGGCAATAAATTCACACTCGATCTGCCGAGTCGAT
TTCCCTCTCCCTCTCGGCGATTCAAAGCACCCAGACCAACATGTCGGCTCCGTACTACGC
AGATCAGACAGGCACCTCGGACTCGCCATACCGTCCAAGCACGGCTGACAGCTCGTGGGA
GCAAAGTAGGCCGTCTACCATGGAGCACGCTCGGCCAGACTTGTTTGCGCATGCGCCAGC
CGCACCTTTGTCTCTATCATATCCTCGTCCTGAGCCACTGCAAGCTTCTCAGACGTCTGC
GATGGGCGGGTCTCAAACAGGTAATTATCTCGGAGCCAATGTTGTCACACCTCGTCAAGC
CTTTTTTTCACGGGATCATATCGACGCCAGTGCACAGTTTCCCACGATGGATACGATGGA
AAACTTTGCTCATAATACGCAAACTACGATGCCTGCTGCTATGCCCCGTGCCGCTCAATT
CGGCAGCGGCAGCGGCATCGGCATTGGTGGCGGAAACAGTAGCAGCAGCAGTAGTAGCAG
CAGCGCCGTGGTGGGCTCGCAGCATACGTTTGCGCCTGCCACCACCACAACCTGGTCGAG
CTCCATGCAGCAGCAGCCCGACTCAATAGCCTACAGCCGATATGCATATCCAAGCCAAGC
GGGCGCAAATCCGTGGGCTACGCCTGGCGTTACGACCATGTCGCAAAGTGTCATCTACGA
CTCGTCATCCTCGACCCACACCAGCCCTAATCGATCACAGACGTATTACGACATGCCGTC
AAGCGAGCACTTTGATCATGCTAGCAACGCTTTCCATACGGGCACGCACATGTATCCAGT
CTATGGTCCTTCGACGTCAAAGATTGGCGGGCCCGGCACGTATATATCGGCCCCGCAGCC
CGAATATCAGCCAGAAGAGATCGACAGCATGCTCAACCAGGTCTCGAGCCTCTATAAGGC
AGCCAACACGAAAAAGATGGCCGAATTCTACCGCGACAAGTGGGCACGCATGTGGTTGAC
GTGCAACTACACGCTCAAGCCCTCGATCCAGATCTCGATACCAAGAACCATCCTGCACGA
ATCGTATCGTCGTGCATGTGACGCTTTGGGTCTGGAGCCGCTCCAAGCTGCTTCTTTCGG
CAAGGTGCTTCGCAGTCAGTTCCCGGACGTCGTTCAACGTCGTTTAGGAGGACGCGGCAA
AACTCGCTTTCACTACTGCGGCTTCGGGACGTCTAACGATCGCGAGGCTGTCAAGGTCAA
ATCGCTGCTCGAGGAAGAGAAGGCGGGCAGGCTGCAGCTCAGCGCCGGAATCAGTGCTGA
GTATGCCGCAGAAGCACGAGGCAAAGCACGTTCCGAAGGACACGAAGCCGAAACTTCATC
CTCGTCCTACCGCACTCAGGCGTCTTCTGATGCATCTCAGTACGGCAACTCGCCGCACGC
CTCGTCGGAAAGCAGCGGCATGGGTCCCTCTGGTATCGCCACGGATGACAGACTGATCGC
TTCCGCCTTCGCGACGCTCAACAGTGCAGTACTGACTCCTCCTGGCACAAGCTCGGGTGT
CGCCTACAGTTCTCAAGACACCGCCCAATATGCGCAGGTCCCATCGCAAGGGCATTCTTC
CGTCTCTGCACAGCTGCCCAACGGCGGAGGAAGCGCTATGCCAAGGAGACACACCGTCTC
GCACTCTTACTCAGGATTGAGTGATCTATCGTTCCTACCTGCGGGAATGCATGCGACGAC
GGAGACGGGCGAGACGGGTGTGATGCATGCCACTGGCGAAGTTGCTGCGTTGGGGCCTGG
CGTTGCTTCTGGCGTGAGCGAGCCATTACAATCGACTTCGCTGCTCAACAGCCCCGCTTC
TTCCTTGCACGGCTACCAGTATCTGCAAGATCCTCGCCACGTGCCTAGTTCGATGCCGTT
TCGACGATCGTGTCAAGATTTTGCGGATTGGTCGAGCTTGCCGGGGCAGCAGGATTTGAC
TACCATCGCCAGCAGCAATGCCGCCGGCGCTGTCGCGTCGGCCACTTCGACGGGTTTCGT
GACTGGACCAGCGAGCGGCAACGCTGCCTCGCACGAGTTGCCACGAAAGGCGTGGTCGAA
TAACTTTGTGTTTGAGTAGTCGCTTGTTGATCCTCTCGCTTTGACGGCTTTAGTTTTGCA
GTCACGATTCGTGATTATTCGTGTCCGATCGCTTGCTTGCACGTCACGGTCCCTCGGTTC
CGCTCATCGTTATGGGTCTTCTCTTTGCCTCTCTCGTACACTCTATTACCGCAAAGCAGC
CCTGCACACACACGCATTTTTGGTGTCCCTGTGCTGTTTTGCGGACGGTTCATCTTTGGC
TCGCTCGACTATTTTTGAATCGCTCGATGCGTTTCTTGCCATACACGCGATCAGTCGTGC
GCTGTGACTCATGTATCACCACTCTGTGACTGTGGTTCTCTGAAATGGTAAATTGCAGTG
GTTGCAAAAGGTGGTGAGAGTGTGGGCGAGCTGATTGGGCTGACGAATGCGAGGAATATA
AGGAGGACTGTGGAATGAGGAAGTGGGAAGTGGGAAGTGCAGAGGTGAGTGTGGATGACG
CAAGAGATGATACAAGATTGATGGGAGGAACCAAGGAGTTTGTGCCAAGTAGGAGTGATG
GACGAGTGGATTGCGTATGAGCATGGCGGTCGTGGTGGAAGAATCGATCAACGCTTGACC
CAGGTGAAGGCCTTTCTGGCTTTGGCGAGGCCGGTTTTTTTCCTCTCGACCATCCTGGGG
TCTCTCTTCAAGACGCCGTCTTTAGCGAGGATGTCCTTGACGTATTTCTTGGCAGCGAGG
CCGTGTTGGATGGGCAGATTGTGGCCGGTATGTGCGACGATGGCGTTGGCCAGAGCGTGA
GCGAGCGCTGCGGCCTGGCCGCTTTTGCCGCCACCTCGACAGAGAGCGAAGACATTGTAC
GCAGCCAGTGTCGAAGTGAGCTTCATGGGCCATGTGACAAGTTGCCTTTCGGCGGTCCGG
GTAAAGTAGTCATCGATCGATCGGTTATTGACGAGGATCGACCCGACTTGTTGCGCAGCC
ACAATCCAGACCTGTGCGGACGACTCTTTCCTTCTTCCCATCGAATACGCTCTGCCGCT
>RGDXX0173 Genomic segment corresponding to mRNA: XM_403910 Ustilago maydis 521, UM06295.1 predicted mRNA.
TCCGCGACTACGGTCTTGTCTATCAACGCAAAGCGTCGAGCCGACGCTTTTACCCTACAC
GCCTTGCCACCACCCTCACTTCGTCCGCTGCTGTACCTCTGCTGTCGAGCAACGGAACAG
AGCAGGAAGAACGAGGCTACATCATCCTCGAGACCAACTACCGCCTTTACGCGTATACTT
CGAACCCGCTCCGAGTCGCAGTGCTGTCGCTGTTTGTTACCATCAAGGCCAGGTTCCCGA
ATTTGGTCGTTGGATCCATTACGCGTGATTCGGTCAAGTCGGCCCTGGCAAACGGCATCA
CCGCCGAACAGATCATCACGTATCTCACGCATCACGCACACCTCCAGATGCATCGTAACG
ATCCTCTACTTCCTGTCACCGTGTCGGATCAGATCAGATTATGGGAGCGCGAAAAGAACC
GAGTCCAGCAAAACTTGGGTTCGCTCTTCACCGACTTTACAAGTCAATTCGACTTTGAAG
AGGTGCGCAACTACGCCAAGCAGCTCGGTGTGCTGGTATGGCAGGATGAGGAGAAGAGAA
GATTCTTCGTGGACGAAGCGGGCAACGAACCTGTGCGAGACTATATTCGAAGAAGAAGAG
CGTAGCATGCATTTGCGCCCAGCAATCCAACACCAGCCAATACAGTTTGAGGTCGAGAAG
AGGCCTGTGTGTTGATGACCAATTTGAGCGTCAAGAATCGACTGAACAGCACTCGGCATA
CTGGACGAAGTTGCCGTGCTCACGGAATAAGTCGGCATCTCATGTTGTAACACTCACAAT
CGTGAATACCTGCACGTAAAAGTTGAGTGTTAGGAAAGTCTGTGTCCCAACACCTGACCA
AGTTGCTGTCGCCAAGTTGCAGTCACGAGTTGATCCTATGTGGAGAAGGAGGAGGTGAGA
GACCCTTGATTCGTGATTCATTTTCGTGTTGTTCTTGGTCAGTTTGGCGCACGTCCACCA
TCTTGCCTCGCCGGTCGTCGCCAATTCCCAAGAGCGCAACATGGAGTTTCGAGCCAGACC
ACGTCTGGCGGCAGCTCAAGGTGTTGCACGGCCAGCACAATCAGCGTCACCACCGTATTC
CAGCTCAGCTCCCTCCAACACGTCGTCGTCGCAGGTCAATCTCACTTCGCTCTTTTGCTT
TCTGCTAGCGTTTCGCGTCAGCAACGCTCTGGCAACTCGAACATTCTTTCAGCCTGATGA
GCACTATCAGACCACCGAGATCGCACATCGTCTCGTCTTTGGCTATGGCTTCAAGACCTG
GGAGTGGGTCTCGGCCTACGCGGTTGACGCACCCTCGAACACATCGTATCTGACAGCTGC
AGTGCAGAACTTGTTCAACGGTCCCGTTCGATCCATCTTGCATCCGTTACTATTTGTACC
CGGCTATGCTTTGCTCAAGTCTACGGGGCTGGACAAGTCGTATCTACTCGTCCTGTTCCC
TCGTCTGCAACAAGCGATCGTCGCTGCCATTGGTGATTTTTATACGTTTCGCCTAGCACA
TCGCATCGGTGGTCCCGCACTTGGCTGGCTTGCAATGCTCGTTGGTACATGCAATCTGTA
CGCGCTGTTTACGGCGACAAGAACCTTCAGCAACTCTACCGAGGCAGCAGTCACTGCAGC
GGCTCTGTTCTATTGGCCCTTCGTACCGTTCTACTCTCTCCGCTTCGATGTCGCTACCTT
TTCCAGCGCGGAAGAACGGTCAATGTTGATGCAGCTTCAGGGTCCCGCGTGCGTCTGGCA
TCAGATGCGTCCGCAGCAGAAGCGGTCGCAAGAAGACTTGGACTTGGACATCAAGCAGAT
TTCTAGGATCATCTACGATCGCACGCTGCGAAAGAGCGTCATGCTCGCTGCATTTGCTTG
CCTCTTGCGCCCGACAAATGGCATGCTGTGGATGTACTTGACTGCAGAGCTTTTCGTTCG
ACAGGTGCGTTCTCTTCGATCGAACACGTCGGACCGCAGTGCTGAAGATCAGCAAGGCTC
AGTGCTGCCTCTTCTCGAACTTGTCGGCGAGGCGAGCAGCTTTGTTGCCACCCTCGCAAT
CATTGGATTCGCATCGGTCGGTTTGGCGCTCATTGTGGACACTACTTATGACTATTTGGC
CAACCAAGTTGGTGAGAGTGCAAGGATACTACCTGCGCTCAGCCTTGTCTCCTTCGTACA
CAAGAACGTGGTTGCCAACCTGAGCATTTTTTACGGTACGAATCCTTGCCATTGGTATAT
CAGTCAAGGTCTACCTGTGCTGTGTACCATCTGGCTTCCAGCCACGCTGTTCGGACTGCT
CAAAGCATTTCAAGAGCGCAACCAAGCACTTGCGGCTGATGCTAAGCGGTCATTGGCGAG
GCTTGTATGTGTGACGGTGGCCGTCTACTCTTTGCTAGGACACAAAGAATTTAGGTTCCT
GCAACCGCTTCTTCCAGCCCTCACCATACTTGCTGCCACAGGCCTGGAATCGTCGTACGC
CAAAAGAAGATCTCGCAAAGCCGTTCCAATGCTAACCGATCATCAAGATGGCCCACTCAA
GCATATGTGGCGAGCTCTGAACTTGCTCCCTTTTTGGCTTCGAGCTGTTCTGCTGACGTT
ACAACCCATAGCAGCCGTTTACTTGACCACAATCCACGCTGTCGGTCAGGAGCAGGTCCC
CTTTGAGCTCGGCAGGATGTTTCGGCAGCAACAGCTCACATCCGAGTCATCTGCGAATCA
AGTCGAGTTTGGCTCTGGCTTCGGTCGCATCCACAACCTGGGCTTCCTCATGCCATGCCA
CTCAACACCATGGGCGACGCATCTGCACGACAAGCAACTCGTCGATCGAAGCTGGTTCAT
CCAGTGTCCACCTCCCCCATCGAGATCGCTGATGACCCGTGAGCAGCAGACGGTCGAGTA
TTGGGATCAGAGCGACTTTTTCTACCACGACCCCATCAAGTATCTCGTCGATCGGTTTCC
GTACAATGTCAACACCGACTATCCAGCGTCTCCCAAGTCACAGCAGCAAGGAGGGGGTCA
TCCATGGGACAAAGGTTGGCGCCATTCGTGGCCTAGTCACTTGGTGGTGTTTGAAAGTCT
GCTCAAGGAGGGAACGAGAAAACCAGGGCATACGAGGACGCTCAAGAATCTGTTGAGCTT
GAAAGGATATAGGGAGGTAGCCAGGTATTGGAACACGCCCAAACACGAAGATCCAAGAAG
AGATGGTGATATTGTTGTGTTGGCATACAAAGGGCCCAAGTCGCATCGCTAACGTGCAAG
AGCATATATACTGGCACACCGCAACGGACCGATGCGAGCAGCCTGTGTCGATGGTGACTG
AATGTGATGCTCCTCGTCATCAACTCACACAGCAAACATTGTGCGGCACTTACTAGTGAG
CGAAGGTCAAACGTGAGCGCACCGTGCACGAAGCATATTGTGCAACATTCACGATTCGTG
ATTCACGATTCACATTAACGATTCATGATTCGTGATTCGTGCTTTTGGCCCGAGTTCCGT
GATCCGCGAAATTGTGCCGCACTGACGCGGCGTTAAGAAGCTTTCCAGTAGTCAGTACTC
AGCTCGACTCGAAACCCTTGTCGTCTTGCCACCACGACTTTCTCTCACCCGCCGGTGCTT
GCTTCTTGCAAAGAGCTCGTGGCTTCCTGTCGTAATCATGGCGACACTACCGTACATTTC
AGTACAGCCCAATTATGCCGAGGTGTTCTCCGACATCTCGTCGTCCACCATTGCTGCCGA
AAAGGCATGGCTCTCCTACTACGCGTCCAACGCACCTTCATCCAGCGTACATATCAAGCT
TCCTCTCATTCAGACCAAAGACGACGGACAGAATGTTGAAACGCAAGGTGGAGTCAAAAT
AGGCGACCCAGAAGCGTCTGGTGGACCTACCAACGGGCTACAAATTCACCGAGTTCCAGG
GAGCTGGCTAGACCTTGAGTTGACGCAACAAGGCAAAGCTGATACTGACGGCAGCAGCAG
CAACAAAAACAACAACAACAACAACAACAAAAGGTCAACAAGAAAGTTGCAATCGAACAT
CGAGCTCGACTCTGGAATTCAAATTTGCTTCCCTCGCAGATCCGTGACCAAGTTCTTGCC
TACCGTAGGCACGTCGAAGGTCAACGACAATTACACGAATCATCCCACCATTGATGCATT
CGACATGGGCCTGGGATCGGCAGACGATGAACTGGATCTCTTTGTCGCAGGTGGCTCTGA
AGGGTCGCTGTACACTGGACGACTTGTAGGCG
>RGDXX0182 Genomic segment corresponding to mRNA: XM_403899 Ustilago maydis 521, UM06284.1 predicted mRNA.
ATGTTGGTGATCGGAAGAAAAGAAAGACGTCAAGATGTGGTGATAATCGAAAAGCTCTCA
AGCGTTGTGCGAGGACTTGTAGACAGAATCACTGATGTAGTCGTCTCGGGTCTGCTGAAC
GAACATGCGCTATACAGCCCTAAAGGGATCGGGCGAGTGAGGTTGAGTGTTCGCTAATGG
AAGAAGGATGCAAGAAAGCTCGAGGTAGTCTTGGCTTTGATGTCAGACAGGCAGTGCGCT
GCGGTAGCGATCGTGTCGATGAACAGAACAAGAGTGCGGATAGATGGGAGCAGGAAGCAG
GAAACAGGAAACAGGAAACAGGAAGGACGCTGTGGATACGAGCGACGGTCAGAGATAAGA
AAAGAGACCCAAAAAGATGCAAACGCCGAGTCACACTTTGACCTTTACTGCGCTGTGCTG
CGACTGACAAAATATCAAAAACAAAATCAAAACCAAAAACCCACTCGTGACTCTGTGATT
CTCAAAGCGGTATCGCAAATCGTGAATCGTGAATCACTGAATGTGAATCATGAAATGTCG
AGTCAACTCTTCTTTCTCACAGCAGACCAAGCACGGACGCAACTCACGCGTGATTCACGA
TCCATGATTAAAAACGGTGGGAAAATTTCTGGTCGAATCACAAATCACGAATCAGATCTT
CCAAAGTCGTCAGTCAGTCACGAGTCTGAAAGTCACGAGTAGCGAAATCTACGGTTGGCG
CTGCAGTTGACGTAATTTTGTCGGACGAATCACAGAATTGTCTAAGCGAGCCAACTGTGA
AGATCCAATTTCAGCAGCGTGTAGCCCCCATTGGCATGTTGCTTTTTAGATGCTAACATC
GCAAAATCCATAAACCCCCCGAGTCACGAGGTGCTGCACCGTCCGTGCGAAAGCAACGGC
GGAGCAACAGCGGAACAAGTTGAGAAGGGTCCTCGACGCCTTCCTCACCAACCAAGACCA
TGCACGCCGACAGAGGCAGTCCTTGCGCCATACGGTAATCATGGCGGCAGCAACAGCAGC
AGCAGCGCCGTACACCATCGATGGTGCTGGTCCAAGCAGATCCCCCGTCGACTTTTCCGC
AGCATTGTCCATTTGGCGAGACATCAACCTCGTCGATCTTCAGCAACAACTCAGCACCAC
CGCGCCCGAACTGTTCGAAGCGCAGAAGGCAGCCGTCTCCAATCGGAAAAAGCTCGCCGA
TCAGACACGAGAATTCAAAAAGCAACCTGATGCTAACAAGCTGGAAAGCTTCAAGCCCCT
GCTCAAGGCCTACCAGACCGAGATCGATACGTTGACCAAACGTTCCAAAGCAGCAGAGAA
TGCCTTTCTCAACGTGCACTCGGCTTTGACAAACGCGCCTGATCCATATCCGCTTCTTGA
GGTCACGCTGGAACAAGCAGCATCGCTCAATGATCTCGAGAGCCTGAAACACGAGAATGC
AAAGCTGCAAACCGATCTCGCACGCAGCGCTGCTGAGGCTCAGGTCAGCCAGGAGAGAGA
AGCTGAGAATGCTCGATTGCAGCAGCGTCTGCGCTCACTCGAGCAGGATTTTGAGGCAAA
AGTACAGCAGCGAACGTCCGCATTTGAACTCGAATTATCGGCAAAGTGGGACGAGAGGAT
ACACAACCTGAAGGAGCGAGAAGCTGATCTCACAAAGTCTTTGAACTTAGCCCAAGAGCA
ACTTCAGCATCTCAAGTCCAAAGACGAGACAGCCACCGCCAAGTTGCTCGAAAAGGGCCT
TGATGAAGACGGCGACCATGCAAGGAACGTCGATGGCAACTTTGCCGAAGTCGAATTGCT
GTCTCGTGACTTGGAACGTGCGCACGCCCGGGTTGAGACCCTCGAGAGGCGCAACGAGCA
GTTGCGTGTCGACATTGAAAGCGTCAAGAGTGGTCGTCATGACACGGAACGAATCCAAAC
GCTCGAAGCGGAAACGCAAGAAAAAGACCGCAAGCTGCAACAGCTTCAATCTTTGCTCGA
GACCGAACGTCAGCAATCGGCAAACTTGACAAAGCAACTTGCCGCGGCGCGCGATGAAAA
GCTTAAGCTGCAAAACGAAAAGGAAGCAGAGATCGAATCGCTTCGCACCAAATTGCTCCA
GCGCAGTGATTACGCCAACATCAAGCGCGAGCTCGAGATCGTCAAGGCGGTTCACTTCAA
TGCTGAAGACGATGAAGATCTCGATGCATCTGCCCATGTCGCTGGCGATGCAGAGCAGAG
TTCGAACAAGCAGCGACCCGCAGATGCAAAGAGTCTCGAAGCATTGTTGCTGGAAAGGAA
CAAGCGACTTGAGGACAACTTGGCGACATTGCGTGTATCTAACTCTGAGTTGTCGAGTTC
GCTCGAGCAGGCCAACTTGGAGCTTGTTCGACTCAAGCAACAACGCTCGCATCTCAAGAC
CCTGAATGATAAGCTCGAGATGGATCTTGCTTGCGTTGGCACGGGACATCGTTCCAATAG
CAAGCGCATGGCTGCGCTGAGCGCCGAGGACGCTCTAAAGGAAATAGAGTCGCTCGAAGC
TCAAGTTGAGCAAGCAGGTCAACTTGGCAAAGCGAGCAGCAAACCAGTGGTCCAATCTAC
GCCTGCACACCAGGCCGTCGCCAACGGAGTCGAATCAGCATCACTAGCAAGGTCCGTCGA
ACCCTCTGCAGCTTCGAGGTCGTCTGTCTCTTCTGCTGCTCCCTCTTCCGGCGGCGGCGG
AGGCATCGGGGGTGACAACAGCATCCTGCCCATCGTTACTTCCCAGCGAGACCGTTTCCG
TACGCGCAATGCCGAGTTGGAAGAAGAGCTGCGCAAGCAATTTGAAACCATCAGCGAGCT
TCGCAACGAGATCAAGACGTTGCAAGCCGACAACCTTGGCCTGTACGAGAAGGTGCGCTA
TTTGCAAAGCTATGGCCCTGCTGGCAGCGGCGCAACGGGGGGTCGAGGCGACGCTGTGAT
TCAGATCGGCACTGGCAACGGAGCGTCGGGACGCAGAGACGCATCGGGAGCCTATCCTCC
ACCAAGAAGCGACGATAAGTATCGTGCCAGGTACGAAGAGTCAATGAACCCATTCGAAGC
CTTCCGCGGACGCGAACAGTCGCGCGCCATGGCGCAGCTCAACCCGCTCGAACGTGCGCT
GCACATGCTCACGCGCTTGGTGCTGAGCCATCGACGCATGCGCTTGTTCTTCATGGTGTA
TGCCATCTTTTTGCACTTGCTCATCTTTGGCATGCTCCTCGAAGTGAGTCATACGTCGTC
CGCTCAGACTTGCTCTTTGCCACCACGGTGAGAGCAGAGACGTAGAGTCGTGCTCCACTT
TCTTCACGCATCTTGTCTTTAGCCATCCCTACCCTGGGAATGCGGTCTCACAACAGCCGA
ATTGTAGCGTGTAGCGTGTAGCGTGTAGGCGCAAAGAAAAAGGAAAACACGAAAAGGACT
TTCACATCCAGTTTCTCTATCTAAGACGTAAAACGAGTGAGGTTGTTAGTGTGTGGGTTG
CTGGCTCATTCTTGGGGGGTAGATCAGAAGCGGATCGAGTGGTCGTCGGTGAAGGATCGC
GAAGAGGGGCTGGGGAGAGTGGGGGGTGGCAGCGTGGACATTCGCGAGGATGGGCGGTCG
GAAGAGGTGGAAGGCATGCCGGCGCTGAGCAGGCTTGCGCCTGTGGCGTGTTGTATGTCT
TCACCAGTTGCGCCAGCGAGGATAGCAGGTCCGGGGAGCGCAGTGTGGTGTGCAATGGCT
CCGCGATGGACGCCAGCCTGCTCGTCTGGATACTCTGCTTGTCCTGCTCCACCGACAATG
TTGAATGTCGAAGACGGATGGATCGCCATGGAAGAGGTTAGAGAGGAGCCCAATTTTCGA
TCTCGATCGCGTGACGCGTCGATCGGACGAGCTGTGGACGCGGTAGATGGTGTCGAAGAA
GCTGAGGTGGTGGCAGTCGTGTAGCTGTCTCCACGCAGATGGTCCATGCCCATGCGGAGC
GGAGGAAGATCCATCGATCTGCTTCCGGGACGAAGCATGCTGTGCCCGAACGGTAAGTCG
GTCTGTTGCCCCGCGCTGCGCAAATCTTCGTACTTGTGCTCTCCAGCTTCACCGTACGCA
TGAGATCCACCCGCCATCCCTCCAGATTGCACCCTCCCCCTTTCTGCCGCCACACCACTA
CCGACGTCGCCACTGCTACTACTCGTGTTCCCACCTCCGCCACCACTCTGTGCTACACCC
CCTGACGCATCCTGCCTCTTCTTCTCCATCGCTTTCGCCTTGGCCCTTCGGTTCTGAAAC
CAGATCTGTAC
>RGDXX0191 Genomic segment corresponding to mRNA: XM_403887 Ustilago maydis 521, UM06272.1 predicted mRNA.
TTCCGTGCTCCCATCCACATTCGACGCTCCAACTTTCGTCTACCCACCTCGCCCAAGATT
CCTGTCATCATGGTCGGTCCCGGTACTGGCGTTGCGCCTTTCCGCTCTTTTGTGCAAGAT
CGCGTTTGCAGCGCCGAAAAGGCACTCGAGAAGTCCAACGGCAAGTCGGCTCAGGAGGCG
CTCAAGGACTGGGGCAATCTCTGGCTCTTCTACGGCTGCAGGAAGGCCGACGAAGATTTC
CTTTACCGTGACGAGTGGCCGCAATACGCACAGAAGCTCGGCGGCAAGTTCATCATGGAA
ACCTCGCTTTCGCGCGAAAAGTTCAAGCCTGACGGCTCCAAGCTTTACGTGCAGGACTTG
ATCTGGGAGCGACGCAAGCAGATTGCCGAGGACATTCTGGAGCGCAAGGCGTACATTTAC
ATTTGCGGTGAAGCAAAGGGTATGGCGCACGATGTCGAGGCCATCTTTGGCAAGATCCTC
GAGGAGGCAAAGGGTTCGGCAGAAGAGGCCAAGAAGGAGATCAAGTTGCTCAAGGAACGC
TCGAGGCTGCTTCTCGATGTATGGTCCTAAGCCAAAACAGGACCGCGATTTGGATCTTGA
TGGCCAACATCTTTGTTCCGCCTTCTTGCCGAATATCCGATATCACACTTTATGCCTGTA
AGCAGTAAGTTACGATCATCCGTAAATATGTAATAGACGTCGACAGCACGTTCATATAGC
TGTTCTCATTGCTTCAAGGGCTCGGCCACCTGAACTTGGTGGTTGTTCCGGAGACACGAG
AAACAGAACTTGAGCCAGGGAAAGAGGCGAGCTACAGAAGCGTGAAGCTGTCACGTGTGT
TTCAGAGGACAAGGCACGAGCGCCGTGGAGGGTTTTTTTGGATTGTGAGACCGAAAAGAA
TGCAATTCTATTCGTGTTTGAAAATCAACCGCTTGATTCGTGATTCGTGATTTGTAATGC
CGCACGGGAGATAGCCTCACGTGCAAACTCGAGGTTGAAGATGATTCGTGATTGTGGAAT
CATGAATTCCATCATCGGCAGTCGTGAGTCTGTGAGTGCAACAGAAAACGTGCTTGTACG
GTTTCAGTCGTCAATATCTATCGCACACCACCATCGCCTGCACCGCCATCGAGCTGACAT
TGCGCATCATGTCTCTTCGAGCTAGCCGAACTGTTTTGAACGAGGCCAAGAACTACGCTT
CGTCTCACAGCTATACGTACATCGAGGGCAAGACTCCCTTCTGGCGCAAATTCCGTCAGG
TCTTTTCGGCCAACGCGGAGATCTCATCCGGCATCCCGTCGATCGAGTTGAACCGATGGC
CTCAACCGGGATCTCGACCGGAGCGCTCTGCGACACCTCCGAGCGCCGCCTCTGATCCTG
CGGGCAACTTGTACCACAACCGAGACTTCCGACGAAAATACCCCAAGCTCGAGATGATCA
CGCAGAAGGACCTCACCATGCTCCTTCTGTCTTCGCCCAACGAGGATGGCACCCGAAGCC
TGCAGGCGCCCGAGGACGCTTCGAACACCACCGCTCTCACGCGTCCGGCTGATCTGGAAT
CGCCCACCGCTTTTACTGACGTGCTCGCCCAAGTGCACAAGGCGTCGGATGCCTCGTCGA
CCGGCTTCTACTCGGCTTCCAACCTTCCACCGCGCCCTCCTTTCAAGCAGCCTCACCACA
TCCTCAAGCTGCAAAAGGGTGCTGTTCCGCACGACCCTCACGCATACTACCCTGCGTAAG
TGTTTAGCCCTTCCGCTCTGCAACTCGCGCGCTTGTCTTTACGTTTCTCGTCCCGTCTCA
TTCGCTGACTTGCTTGCCTTGATCCTCTTCTCCCCTTTGAAATCACAGTGAGAACTACGC
CTAGAGTGTATTGTCCGATGGTGCATTTTACACAATATAAACAGTGATGATGCAACAACA
TGCTTTGTGAATCCACGCCGAGCGACCGGCGACTGTTTGCCTATTCCGAGGCTGCTGTAT
GGCCTCTTGTTGCGCATGGTGTTTCAGCTGCGGATGTCGGATGTGCCTGCTTGAGTACAG
TTGTGCTTGGACCTGCGGCCTGCCACCGAGCCATGCCGGATGCATATGCTCACTAGATTT
CTGCTCCGCCTTGGCCCAGCGTTCTAATTGCGACCCAGCGCGCCGGCCGACCAGACGTCG
CGCTCCTGTTTAAGATTTCACTGGCACGGACAGTAACTGGCCCCACAAACACACTTCATA
CGTCCCGACAGCCTGAGAGAGGCGCAGAGTAAGACTCGTCCAGACTTGCGAATCCTTGTT
CAGCGCGCTGGCTTTACATGACTCAACTGTCCAGTGGGTGCAGTCGTGGGTCAGGTGCAG
AGCATCGTGAGTCTCTCAATTTCCTTGTCCTCTGTCCTCAACCGTGTGCGCCACACTATC
ACACTAGCCAGTGTTTTTTGTCGTTTACCTTAGCTTGCGGAACATTGATGACGCAATGGA
GCGGTACAGCCTCGCTATTCCCTGTACGACAGTTTCTTGTCGTGCTGCCGAGTTCCAACG
GCTCACACCAGAAACGCGAGATGCGCTTTCAAGACGGCGTCCCACAGCCTATTCCCAGTA
AGGTGCCACGCTTGTGAGATGTCGGACGAATCGAGGTGGACTGCACTGCCCAACAAGAGC
TGCTTCTATCAATTCGTCGTCTTGAATGAGCAAAGTGCCGGTCCAAAACAAGCTTGTACA
AGACCCCGCCGTCTCGTGCATCCAAGATGGCCGAATTCACATTCACAATTCACGATGGTC
GCAATCACAAATCACGAATCACGAATCACAAAGAGGGTCGTGAGTGTGCTGCGAAATTCG
AGCCAAGTTGTACATTGGAGCAGAGCAAATGGTATAGTACACGA
>RGDXX0192 Genomic segment corresponding to mRNA: XM_403886 Ustilago maydis 521, UM06271.1 predicted mRNA.
AAGCTTTCAACTGAGTCCAAGACGGCAGCGCTGATCCCCTGTTGATCGTCAAGAACGGAG
ACCTGTCGGCTGCATTGCGGCCGAAGTGATCGCCGCTGCCGCCGTCGTCGCCATCATCGT
GTATCGAGTTGGATTGAAATGCAGCAATACTCGAAGAGCAAGTTGCGGTTACAGGCTGCG
GCAGGGATGTAGAGACTTTTGCACTGACATCGAGCGAGGCATGCCGTGCTTGACCGAAGA
GGAAGGGGAGTGCGGCTCGAGCCGAGAGGTAGAGCGCTAGCTTGATAGCCAGTATGAGGG
CAAGATCGATCATGACGATACTGGCAATGTTGCCATTGTGTCTGTGCCAGGCGCAAGGTG
TCAAACGACGGGCTCTTCCGGAAGCTCTTCACGATTCGTGATTCACAGATTGATGGACGT
GGATTGTTGCGCGTAGAGGAGGTGTGTGCACAGAGCAGCGCCTCAAGAGTGCAACCTCCA
CCTGAGAAAAGTTACGAGTGGGAGCACAGCTTGCGTATGGCGTCGAGCGTGCGACAGCGC
ACGCAATGTTAGAGTCTAAACAACCTCACATTTTTGGCGCATGGGCATGAGGATTTCTCG
ACGCGTCGGAACATGGGCAAATCGCCGACCAAATCGTGAATCACGAATCACGAATGTGAA
GCGTGGCAGAGGAAAGGAGCGCGAGTTGCGAGTGTTGACTCGAAGCAACACGCACGCGCC
GCGTAGACGTGAGTAAGAATTCACGATTCGTGATTGAGATTCACGATTTGTTTTGTTTCA
AGTGCGCGCGCGCGCTCTGCTGCTGCCTGTTGTTCTGCTCCGAAGATTAACACTCGTGAC
TTGAATTTTTGACCAACGATCTCGTGTTGGATGGCATGCAAGAGCGAGATCGGGCCAAAG
AAACATGTCCAACGATCGTCCATCATGAATGATACCACGACCATCATCATCATCATCACA
CCTTGCTTACTTGTGCCTCTCTCACCCTGTCTTGCTCAACATGCCAACATTACCCACCAC
GCCAAGACCCACCAATCCAGATGGGGCCGACTCATCCTGGTTGCTTGACCAACAGTTGTC
GCCGACACTTGCGCAGAGCTCCTTGCGTGATCTCGACATCTCAGATTCACCTCTACACGG
CCCTCTTCGTTTAGCGACAACCACCCATGTGCCGGGAGTAAAAAAGCCTATCAAGAGTCG
TCCTTCTTGGGGATCCGCTGCGGTGCTCGACTCGAACAGCTCAGTCAAAGACATGTCCAA
GATGCGACTTCTCGCAGGTCTCGACATCAATGATGAGAACAAGCCGCCCGTATCCAGAAG
AGGCCCTACCTCATCATCATCAGGTGGTGGTCGACCCCGCTTCTCTCTGTTCGCCAAGCC
AGGCGTGCCGACTAATTTGATACCGAACAAGGCGCGCGACCAGTCACAGCCAGAAGACGA
AGAGGATGACCACGACGACCACGATGACGACGATACCATTGCCGGCCTACCCGTTGCATC
AGCGCTTGCTTCGTCATCGTCCATGCTGGGCTTGGACTCTTCAGTTGCCGAGGTTGATGA
CGAGTATATCCGCGAAGCCTTGCTCGGAAAACGAGCCTCAGCACGCCAGTCCACTGGTGG
TCCCACTCCTAGCGAGAGCAAAGAGTCGCAGGAACAGGCTGCACGTCAACTCACCGAGCT
TCGCCGCATGAACGACGTCTTTGAAGCTTTCGAGAGGATGCTCCGAGGCAGCGCCGGCCA
GATCAATGCGTTTGCTCGGCGTGTACACGAGACCGACGACCTTCTCAACATGTACATTGG
CTTGCTACGACAGACCGAAAAGACGCAGCAGCTGCTTCAGGATCAGGATTGGAAGGGTTC
AAGCGAGGATGCTACTGCGCATGCTCTGTCGGTTGCTCTGGCAGAACGAGAGACGCAACG
GCTTCAGGCCGAGGCGGTAGCACGAGAGCTAGAGGCTCAACGAGCTGCACAGCAGGCTGC
TCTGCAAGCCGAAGAGGATCAGCGTCGGCGTCACGAGGAAGCACGCCGTGCAGCTCCTGC
AGGCGCACGAGGTCGCGGTCGTACTGTATCCACATCCACCAGAGGTACCGCAAGAGGCGG
CGGCGCCGCTCGAGGAGCAACGACCACCGCTGCTCGCGGGCGTGTCGTTAGCTCTCGCAC
TGCATCCAACACAACAGACAGCTCAGCTGCCTCGACTCGCACCTCATCATCAACAAGAGG
CGCATCGGTTCCTACGCGTGGTCGCTCCGCTTCGACCGTCGCACGGGGTACAGCTCGTCC
GTCTGGTATTCCCACCCGTACCGTCTCGGGCAGCGCCGGTCTTGGCGGCCAATACGCAAA
TGTCAAGAGTTCCGGCTATGGCCCCAGATGATTGTGATGTCGCTCAGCAATCCCTGTCCC
TATCGTGTACTATACCATTTGCTCTGCTCCAATGTACAACTTGGCTCGAATTTCGCAGCA
CACTCACGACCCTCTTTGTGATTCGTGATTCGTGATTTGTGATTGCGACCATCGTGAATT
GTGAATGTGAATTCGGCCATCTTGGATGCACGAGACGGCGGGGTCTTGTACAAGCTTGTT
TTGGACCGGCACTTTGCTCATTCAAGACGACGAATTGATAGAAGCAGCTCTTGTTGGGCA
GTGCAGTCCACCTCGATTCGTCCGACATCTCACAAGCGTGGCACCTTACTGGGAATAGGC
TGTGGGACGCCGTCTTGAAAGCGCATCTCGCGTTTCTGGTGTGAGCCGTTGGAACTCGGC
AGCACGACAAGAAACTGTCGTACAGGGAATAGCGAGGCTGTACCGCTCCATTGCGTCATC
AATGTTCCGCAAGCTAAGGTAAACGACAAAAAACACTGGCTAGTGTGATAGTGTGGCGCA
CACGGTTGAGGACAGAGGACAAGGAAATTGAGAGACTCACGATGCTCTGCACCTGACCCA
CGACTGCACCCACTGGACAGTTGAGTCATGTAAAGCCAGCGCGCTGAACAAGGATTCGCA
AGTCTGGACGAGTCTTACTCTGCGCCTCTCTCAGGCTGTCGGGACGTATGAAGTGTGTTT
GTGGGGCCAGTTACTGTCCGTGCCAGTGAAATCTTAAACAGGAGCGCGACGTCTGGTCGG
CCGGCGCGCTGGGTCGCAATTAGAACGCTGGGCCAAGGCGGAGCAGAAATCTAGTGAGCA
TATGCATCCGGCATGGCTCGGTGGCAGGCCGCAGGTCCAAGCACAACTGTACTCAAGCAG
GCACATCCGACATCCGCAGCTGAAACACCATGCGCAACAAGAGGCCATACAGCAGCCTCG
GAATAGGCAAACAGTCGCCGGTCGCTCGGCGTGGATTCACAAAGCATGTTGTTGCATCAT
CACTGTTTATA
>RGDXX0193 Genomic segment corresponding to mRNA: XM_403885 Ustilago maydis 521, UM06270.1 predicted mRNA.
ATACGGGCGGCTTGTTCTCATCATTGATGTCGAGACCTGCGAGAAGTCGCATCTTGGACA
TGTCTTTGACTGAGCTGTTCGAGTCGAGCACCGCAGCGGATCCCCAAGAAGGACGACTCT
TGATAGGCTTTTTTACTCCCGGCACATGGGTGGTTGTCGCTAAACGAAGAGGGCCGTGTA
GAGGTGAATCTGAGATGTCGAGATCACGCAAGGAGCTCTGCGCAAGTGTCGGCGACAACT
GTTGGTCAAGCAACCAGGATGAGTCGGCCCCATCTGGATTGGTGGGTCTTGGCGTGGTGG
GTAATGTTGGCATGTTGAGCAAGACAGGGTGAGAGAGGCACAAGTAAGCAAGGTGTGATG
ATGATGATGATGGTCGTGGTATCATTCATGATGGACGATCGTTGGACATGTTTCTTTGGC
CCGATCTCGCTCTTGCATGCCATCCAACACGAGATCGTTGGTCAAAAATTCAAGTCACGA
GTGTTAATCTTCGGAGCAGAACAACAGGCAGCAGCAGAGCGCGCGCGCGCACTTGAAACA
AAACAAATCGTGAATCTCAATCACGAATCGTGAATTCTTACTCACGTCTACGCGGCGCGT
GCGTGTTGCTTCGAGTCAACACTCGCAACTCGCGCTCCTTTCCTCTGCCACGCTTCACAT
TCGTGATTCGTGATTCACGATTTGGTCGGCGATTTGCCCATGTTCCGACGCGTCGAGAAA
TCCTCATGCCCATGCGCCAAAAATGTGAGGTTGTTTAGACTCTAACATTGCGTGCGCTGT
CGCACGCTCGACGCCATACGCAAGCTGTGCTCCCACTCGTAACTTTTCTCAGGTGGAGGT
TGCACTCTTGAGGCGCTGCTCTGTGCACACACCTCCTCTACGCGCAACAATCCACGTCCA
TCAATCTGTGAATCACGAATCGTGAAGAGCTTCCGGAAGAGCCCGTCGTTTGACACCTTG
CGCCTGGCACAGACACAATGGCAACATTGCCAGTATCGTCATGATCGATCTTGCCCTCAT
ACTGGCTATCAAGCTAGCGCTCTACCTCTCGGCTCGAGCCGCACTCCCCTTCCTCTTCGG
TCAAGCACGGCATGCCTCGCTCGATGTCAGTGCAAAAGTCTCTACATCCCTGCCGCAGCC
TGTAACCGCAACTTGCTCTTCGAGTATTGCTGCATTTCAATCCAACTCGATACACGATGA
TGGCGACGACGGCGGCAGCGGCGATCACTTCGGCCGCAATGCAGCCGACAGGTCTCCGTT
CTTGACGATCAACAGGGGATCAGCGCTGCCGTCTTGGACTCAGTTGAAAGCTTCCATGCT
TACTCCCGTGCGCGTCCGCAACTCTCAGGGTAGCTTGGACCTTGCCAGTGTGTCAGCGCT
CCTCTTCTCGTTGGCGTTTGCCGAGTCCGCTTCTCTCTTCGTCGCGGTCTTGCTCGAGAC
CGCCGGCTTTGCAGCCGGCAATGCGACCATGTTACGAAAAGTATGGCGCTTCGATTTGGC
TGCTGTTCAGGCTCTTGCTATAGTTTTCATTCCGCTTGCAGTCTGCTTGCTCTTGACATA
TCGCAGCAACGCTTCCACGCCTCTGCCTCGTCGTATTGTGTATCTTCTTGTTCCCTTTCT
GCCCTGGCTCGTGCTCTTCTTCAACGTGCCTCTTCCCGCTGCCCTTCTGGATAAGCGCAC
CGGCGCAGGCATCCTTGACGCTCTCATGGCAAGGACAGCTGTAATCGGTGTCACGATCAT
CGCCATCCTTTCTGGCTCTGCAGCGCTTCAGTCCGCATGGGAGGCCGCTGAGCATGTCCG
AGGAACGCAGCAACGTCCACCCTCGCACAGCGACATTCGTTTCGCACAAGAATCGTTTCA
GAAAACGTGCTCTGACCTGGCATCAAGAAAGGCGGATCTGGCACGCCTTGAAAGCGAAAC
GCCTGATCGCAGCTCATCTGGCTGGAATGTCTCGAAACTTTGGGGCGGTGACAGTCGGTC
CAAAGACATCAAGTCGCTCAAGTCCGAGATTTTTGGTCTCTCCTCGGTCGCAGCCGCTAT
GCGCGACGATCTGGATCGCATGACTGGATTGCAGAACAAGGAACGCCTAAATGCCACCGT
GGTCGGCAAGCTCTGGATCCTTGTTGGCTGGGTGTGGGCGGCGTACTGTGCGTTTCGCAT
TGCGCTATCGATACTCAATCTGCTCGTCCTTGGTTACAAGGACACGGCTCCGCCCGACTT
CATCTCGCTCTCGGTAGCCTATCTGATTCGCATCTTCGATGTCAATCTCGACGTCGCTGC
GTGGACAAAGCAAGTCTCGCTTCTCTTTGTTGGTGTGCTCATCTGGGGCCGCATCGGCAG
CGTGCTTGGCTATCTTGGCTCAGCATTCCGTGCAGCTGGCACCGGCGTTTCCAGCTCCTT
CCTCGTGCTCTTCCTCGCCGAGATCATGACCATCTATCTACTCGCCACTTTGATCCAGCT
GCGATCGTCCCTGCCGGTTTCCGTCTCGACGCCGCTCTCTACGAGCGCTCTACCAGATCA
TGACGCGTCTCGTCCTCTGCTCGCTACCCTGCCTAGCTTTCAAGTAGTCTTTGGCAGTCT
CTTCGACACCGCCTTTCTTGTCGCTGCTGCGCTCACCGCAGCTTGGAAATACCTCATGTA
TATGCAGCGCACCTCTTCCGGCGATGGAGGCGTGCTCTTTGGTGGAGCCACCCATTGATG
CTGGTGAAATGTTCCCAACCGAGACGACATTTCCATAGATCACGTCACAAACCCATACAC
AGCGGTACCACAGATGCTTCAGGACGGTGGCATGAGACAAACGATCCGAGACATAAGTGA
GAATCGTGAATATCAATCGTTGGGATCAGGGGTATCAAATCAAGTGAATGGTAACAATGA
GCAACGTGGGCAGCGCAGAGATCTTGTCGATCGAAAGCGAGAGCCGTGACCTGGATGTAT
CCCTATCACGAGCGCTCTTCGGTCGAAAACGGTAACAATGCCGGAGCCGATTCCGGGCTA
CGCTGATCGTCGCTTGTCGAGGCGCTAGTCACGGTGTGCTGCTCGTTGGCGTCGTGCGAG
TTGGTGCCGAGGAGGCTGATCCTCCGAAAAGCGCGCTTCCACCCTTGATCCTGGCTGGTC
TGTGGCGGCATCGGCTCGTTTTGCAACCACGTCGGCGATCGGAACGACTCAGGATCTTCG
TCACCCGTGGTCTCGTGCGGCAGCGGCGGAAGAGCACTACCGTAGCCGGTCAAGGGCGAG
TCGATCCGACCTGCATCCGAGGGCAAATGTGTCGAGCCTGCCGGTGGAGCTGGTAAAGAG
TAGCTTTCGTCGCCCGCAACTGAGTTCTCGAGGATAGAGCTGTCAGCGTGACTACTGGTC
CCACTGGTGGTGCGACTGTTCGAGGAGCTGCTGTGCAAAGACGAGGGGAATGGGTGACCC
GAGCTGCTTTCCGCGGCAAGCTCGAGCGTCTGTTGAAGTTTTTCGGCTCGCTGCTGTCGA
GCTCTCGAAGCAATGCCTTGCCCACCGTTGAGTTTAGTCAGGCTTGAGCCGCTTCCTGCC
GACAGCTGGACGGCACGAGAGCGTTCTTCATCGCGATCAGCTGGTGTCGACGAAATGGCA
CGCTCAAACGCAGTGTCGGAGCTTCTGCCTGGAGTCGTCGACGCCTGCGACTGGGAATCG
GATCTAGACGGACTCAAAACTGGATTCGAGCTTGCGCC
>RGDXX0202 Genomic segment corresponding to mRNA: XM_403873 Ustilago maydis 521, UM06258.1 predicted mRNA.
ATCTTCATCTTGCACTCACTCGTCCTACCGACCGCCGTCGAGTGCCACTTCGCCAAACGC
AGCCATGCCCGCCGAAGCTCTACATGCCGAGGGCAAGAGCTTTGCCAACGAACGTGACGA
ATGGATGCAGTACTTTTTGTCCAACTTTGACTGGCTCTCTCAGCCGCCGGGCACCACATC
TCAGGCGATTCAACCCAACAGTAACGCGTCTATCACGTCTCGTGCCTTTACTGCAGCAGG
TACGCCCGACGCAGTAGCAAGGTTCTTCCCAGCTCATCTAGGCGGAAATGCAGGAAAGCC
CATGGCATCCGCATCGCCTGGCGTGAGTTCACCCGGAAGTGCGGGCAGACCCGCGTCGTT
GAGCGAACTCGACATTGGACTCTTGATGGGAGGAGTAAGTGTTATGGAAGGCGGCACTCA
TCTCAGTGCGAACAACACTGCGGTCGGAGATGGCGGCAATGCGGGTCCTGCTGAGCGCCA
ATTCCTTTCCTGATGTGTCTATCTATCTGTCAACAAGCGTTCGTTGATATTCAGTCGTGC
CAGGTGACACCTGGGGGTCTGTGATGTGTAAGAAACGATGCGGTAACGTGTCCCTTGGCA
GAATCACGAATCGATCGTGGTTCATTCGTGATTGACCCTCGTGAATCGCGAATCGTCCCG
ATCTGATTTTTTCAGGCAGATTCACGATTTACGATTCACGATTTGTGCCATGAAGCGCTG
CTAAGCACAATCACGAATAATCCTGAATAATCGTGAATCTCGGCTTGGCGTCTCGTCCGC
GAGGCTGTGCGGGAGCCTGTCTGTGCACACGCCATAAAAGACACACACATTCGTGATTCA
TATTAGTTCTGTGAGACCCTGAAGACCGTCCAACCGTTTACCTTTGCTCCCTCATCATTG
GACGTCGACCTGCCTCTATCACTCACTTTCTCTTTCCGAAGCTCACAACTACATCAAAGC
TTGCATCTGGCAGGGTACCACCTTTTACTGAGCTGACAGCATGGACGGCGGCGGTGGAAG
CTGTAGCGGAAACGGCGGCGGCGGATTCTTTGGCGGTTGCAGCAGTGGCGATGGTGGAGC
GACATCTGCTTTTGCTCACAGCAGCAGCCACCACCTCCATCACCTCCACCACAGTGCGCA
TGCTAGCAGTATGCCTCGACCTCGCGCATCCGCTGCGACCAATGCATCTTCATCCAGGCC
ATCACCTGCATCGACTCAAGCAACCACAGCAAATGATGAGGCACAATGGTCGCTAAAGGA
CATCGTTTGGCAAGGGCGTGAGTGCAAGATCATCACACAGAACCACAACGGACCATGCTC
GCTCATCGCGCTTTGCAACGTTCTGCTCTTGAGGGGCGAGCTTCAAATCACACCTCCCGA
TCGGCCCGTGGTCAGCTACAGCTACCTCAGTCAACTGCTTGCCGAGCATCTGCTCACCAA
AGTGACCAATGACGGACATGGAGGAGAAGAACTGGAAGCGGCGCTCAGCATCTTGCCTCG
CACGCAGTACGGTTTGGACGTGGATGTCGGTTTCGACTCGATCACTTCCTTTGCCGCTAC
CGCAGGGAACGATGGAGGCGCAGGGGAGCTCGCCCTGTTTCGGCTGTGCGGTGTGCAGCT
TGTGCATGGCTGGCTACCCGATCCAGCCGATGCAGAGACCTATCAGGCAGTACAGGAAGC
GCGCAGCTACAACAAGGCTACTGACGTGGTGGTCAAGGGTGACGCGGTGGCAGATGGTGC
GGTTGTGCGCGATCGAGGTGTCGGCGCCCTGGCAGCAGAGCTTGCAAGTCAGGCTGCAAG
TTCCAATGGCAAGCGGCCGGAACGACGCGCCTGGACCGACGATCAACGTGCAACGATACG
TCAGGCACTAGCTCTGCAATCATTCCTGGACACGCACTCAACTCAACTCACATATCACGG
CTTATTTGTGCTGGCGCAAGAGATTCCTGCGGGCCAGCCGATTGCGCTTTTCCGCAATTC
ACATCTCTCGGTGCTGTACAAGCGGCTGCCACACGAAGGCGTGAGCGCAGCGACTCAAGG
CGCAGCACCTATGTCGCCGCCACCGCCACCGCCGAACCTCTTCACTCTGGCTACCGACGC
GAGCTTCTTGATGGAGGATGAGATTGTTTGGGAGAGTCTGGTGGATGTGGATGGTGCAAG
CAGCGAGTTTTTCGACGGAAAGTTTCACAAGTCGATACTGCGACAAGGCGATTACGTAGG
AAGCAACGCGGACCGTCTTGGAGCCGATGGAGCCGATAGGGCGGGCTATCAACAGAACGA
AGATGCCGACTACGCGCTTGCGATGCAGATTTACCACAATGACCAGGATCGATTGGAGCG
ACACCAACAGAGACGGAGGAACAGACAGTCACAATCTCAGCAGACAATGGTGCGAGGCGA
GCGCAGCCACACGCCAGCTGCGCCTGAGCTGATGTTAGAGACGCCCAACGAGGTGTTCAC
CACCATGCGATTCGAGACGGTGCGCAGTAAAGACGAAGGAGATGCATTGATCGTGTCGAG
CTTGATCCCATTACAACTGCGCAACGATCTTGCAGATTCGCTTAGCAGTCTGCAGGATCT
GTCGATCGGAGGATCAGAGGCTGTCGCATCGGTGCCGGTAGCAAGTCAATCGACTAACCC
ATTCCTCAATGCTTCAGAGACGGCTTCAACACCTCATCCAACGAACCCGTTCCTTGTCAA
TGCGACGGCTCCGGCCAAGCATCGACTGTACCATCACATTCCATTGCTGGAGAAGCACTT
GGAGCGTATCAAGCTATCGGCTGGTGCGATTTGCCGTGCCTATCCTGCCGTCTGGTCGAT
GCCGCTGCTAGAGCAAGAGAAATCGCTAGAGCCAGAATCTATCCTGGCAGCCATTGAGAC
GGCTTTGGCATCTGGTGCACCTCTCGAGAACACGGAGGGTCAGGTCAAGGGAATTCGAGT
GGCAATTCGAAGGGATGGATTGATCAGGGTGACTGAGCGCAACATCACAGCGTTTCCGAG
CACCCTGGACAAGGGAATAGAAGCCGCTCCACCACCGAGCGTGCGGCTCGATTCGATTGC
AACACGCGTGCGAACTTTGGATCTGGAGCCCATCGTGTTCAACAAGACGGACGCACGGGG
ATTCTACGAAGCGGCGAAGCAGCGGGTGGGAGCGGATCCGGGAGTGCTTAGTGGAGTGCG
CAAGGGGGACGAGAAGTGCTTCGATGTGATACTGTGGAACGACGAACAGGAGCAAGTAGT
GGACGGATCAATTGTGATGGCTACTTCGTCGACAAGGCTGGTGACCGAGTCGAGTCTGGC
GAATGTGTTGGTCGAGGAGGTGGATGCTGTTGGAGGCACATCTCGCTTTGTGACGCCGCG
AACGCAGACAGGCATGCTGGATGGTCTGTTACGCCATTGGCTGGTCGAAAAGGGACTAGT
ACACGAGCAGGACGTGAGTGTTGACGAGCTTGTTGGTCGTGTGGACTCTGGAGCTGCGAA
CATCTGGCTTTGCAATTCCTTACGCGGAGTGTGGAAGGTAGAGTTGGTTCGTTTGGCGCA
ACACCACGGCGGAGCTTCTGGAAGCGCTGCTGGGGCCGATGCAGGTGGGCCACCAGCGCG
AGTCAAAAAGACGCGCTTCTCTTCGCTCGTCCGGGGCCTTTCTCGATCCGACTCGACCAG
CGGCGCAGCAGCTAGTTCGCAAAGACAAGCTGCAGAACCGCCAGCAGTGGAAGAAACAGT
ACGCGAACAAGTCCGTGACGATCTCTACGGTGACCGACGGGAAAGCAAAAGCAACCTTGG
CAACGCCACCAAGTTCAAAGGCAAGAAGGCGAAAAAGGGCAAGGACGACAAGAAGGATTG
CTGCATCATGTGACGTAGAGTATTGCGTCAAAGGCTTTGCTACCTGTTGCAGCCAATCTA
AGAAGTGTTCGTCCAAGGGTCAGAGCAATTTGGCACGCTGTCTCGACGCAAAGGAATGAG
TATTTGCTTTGCTATTCACAATTGTGCCAGGCCAGGGCCTCGACTACGCATCCTTGAATC
GTGACTGAGCTGGATATACGATTCGTGATTGTCAAAGTTCCACTGGAACCTATACGAGAG
CAGTCATCCCGTCCGCGTGTCCAACGGCTCACAATTGCGGGCAGGTCACATGCACGAGAT
TCGTGATTTCTAACTGAGCCGCCCGTCGTGCGTGGCCGAATCGTGAATCGTGAATCGTGA
ATCACGAATCGTAGTCACGAGTGGTAGATTATACCGAGTCACGAGTGTGAGGTTGGAGAA
AGTCACACGGCTATACGCTAAAGCACGGATCTGAATCGTGAATCACGGAAGAAGCGCGGC
TCGGAGAAGCTTCGTGCTTTTGTGTTTGGGCAAGCGCAGAAAGCGGAGATGTGCGCCGAC
AGTCGCGAGTTGGAAGAAATCACGAATCACGAATCGTGAATCACGAATGTGAATCGTTCG
GCGCGCAGCTGACGGTAGAAAGTGCGAGAACGTGGAAACCACTTTTTTAAGTAATGGCCA
ACATTCACGATCAGTTAACCGAGTCAACAGTCACAGTCACGACGACTACATATAACCAGT
CGCATCTCTTCCCCCCTCTCTCTCGCTCTCCTACACGCACAAACACCCCAGAGTAGACAG
AAACAGCACGAATCCGACATCCAGCGACTGCAACCATGTCGAGCACAAACACGACGCCTA
AACCAGGCAACCCGATCGTCTACCTCGATCTCGCCTTTGGTTCGTCGCCTGCGTCTCGCC
CCGGATCCAACCGCATCGTCCTCGAGCTGTACGCGGATCGTGTCCCGCGCACCGCCGAGA
ACTTTCGTGTACTCTGCACCAACACCTCGAAACTCGCCTCGACCGGTCAACCG
>RGDXX0210 Genomic segment corresponding to mRNA: XM_403863 Ustilago maydis 521, UM06248.1 predicted mRNA.
ATGCATTTCCTGTCGTCCAGGTGTTTGTGACCAACTTACGGCTAGCGTGGACTGGATGCC
GACATCCCTGCTCTCTTCTCAAAGCAGGCGGAGCTGATTCCCCGCAGGGTACCTTGCACC
AGGATCTCGTCGATCTCGCTGCTAAACTTAGCGCATCCATTGCAATGCAATCACCGTGAA
TGCGATGCTGCTTCTCTGGTCCTTTGGCTGATGCATAGGATCCCAACTCGTCAACTTACT
GCGAATTCAACAGACAGCCTGTAAATACTTTATCTTAGAGTATCTAGCTGCCAATGTTCA
CGCGTGCACGCGATCTTGTACCTCAACCAAGACGGCTCGACTTTCACTCTCCGCTCAATC
TCTGCAACGGCCTGGCGGTATTGCGACGACCGTGTTTTGATGTGCCGCAGGTACAGCAGA
TGGTGTTGCTAGTAAGCGTCACTGTTTCGAACCAATGTGTATGCTGCCTCGTGCTAGCTG
TCTCCGAACCAGAGCATCGCAGTAAAACGCATTCCAGTTCAACCCTCGAGGTCGCGCATC
GGCACATCATCCCCCTCTCGCGGCACGTGCAAGCGCTTTCATCTTGAGTGCAGTCAAGGA
TGGCTGTTGCAAGATGTGCCAGGCAGGACCGTCGACTGCAGCGATCAGATGCTTTACGAC
AAAGATCAACGCTACAATGACCACAGACATGGTTGCTGAGTCCGCCCGGCTTGTGTTGGC
TTGGATCATAAAAAGGCATCAGTGACGTCGACTTGTTGCCATGGGCCGCATCCGAGATCG
TCAGAAATGTCGAAATTGGAAAGACGCTTCGTCTTGGCTGCATGCTCACAGCACGCTCAG
ATCGACCTGGGCGCCTTACGCTAGGCTTGGTAGTTGATGAGTTTGGGCGCAGTTACTCGT
AGATGAAAGTGAGGCGTCAGTTGGCTAGCAAACCGACCCACGTACATGCCCTTTTGTTCC
TGAATTGCAGCAAGCACCGCTTCCTCCCCTTTGAGTTGGCATGGCTTGGCTCAGCTTGGC
TTGGCTGCGTCTGGACACTGGCTTGGCAGGTGGCATCAACTTGGTAGCGGGCGCCGAGTT
GACAGGTTGCAGAGGGTGGTGTGCTCGACTCAATTATCTTGCGGACCAATCAGTACAGTT
CCGACGATCCACAATGCCCGTAAACCATTCCATCAAGGCTAGGGCAATGCGGGTAAACGT
CGAACTTGTGTTCAAGATGAGCTCTGCTTTGGTTGCTGGGTGGGCTGCCTCTTTGCATCG
CTAGGCTGAATTACAGATCTGCCCAGACGCCCAGACGCCAAAACCCCTCAGGCACACACC
AGTCGAGCATGGCTGGCCTCGCGACTCTGCTTATTGTAAAGCGGCGGCGCCAGCGAGCAA
GACCATGACGGCCGCATCGGTTGTAAAACGGGGACAAAGAAAAGAGTTATGCATCGTGTT
GATCTCGGCAAAGGCTTTTTTGCTGCGTCGACCCTTCTTGGCAGCCTAGTTCGGCTGGCA
CAACGCGTTGGCACGAAATCAGAGAATCATCTGCAGCCGCAGACCTCGACGCTCGCTTCT
GATCCCAACATAGCATACTGGCTTGGATGGTCGACCACAACATAACCAAGTCTATGTGGA
CGTCAAGATCAGGGGCACAGAGGTGGCTAAATGCGCACCGTACTTGGGTTTGAGCGGGGT
TCAACTGCTTGTCTACCTTGCACTATCGATTTCATACCACGACATTCTCCATCTCCATTG
AGCGAGATGGCCTTGTGCCGAGAGCTGAACACTTGTCAACTCGTTGCAACAGCTACAGCA
AAGCCGATCGAATGCAAGCTGCGCGAACAGGTACGATTTACGGTTTCACGATTCGTGTAT
CACAACAAAAAACAAGACAAAAATACAACACAAAAAGGCGGCTCCAAAAGGATCGGATTC
TTTGGCGTTGGCATTGATCGGGGAAATTCTCAAAATACAGCCCGATGTGTCGAGTGACGA
GATAAGCGATGCGTGCCATTCGTGAGTCGTGATTCGTGATTGACGATTGATACGCTTGGA
CCCCTCAAAAGCTAGGCGCCATGCGCTGACTCGTGACTGACTCACGATTGTGGCGTGTCA
GCTTGACTCGGTCCGAACTCACGACTCGTGCGGAGCAGCGAAGAGGAACACATTCAACCG
ACTCACTAATCCTGTACAACACTCACAGACTGTCACAACTGTTTGGCACGCCACCACCAC
CCCACGAGCGGATAACTACGGCCAACGCCCCAAAGCAAGGCACCTGCAACTCCAAAGATC
GAGAAACCCCTTTTGCAAGCCTTATCTGTGTCCTCCCCCACACACTCACAGCCATCTCGA
ACGATAACGATGCGAGAGGTACGCTGAAGCTCATCTGAGCCGTACACGATGTGGAATCAG
TCCTTCACTTCCGCGCCCGCCGTCAGCATTGGTGGTGGTAGTGGTAATGCTACCAGTGGT
GTGGCGCATCCGTCCGGCTCGTTTGCGTCGCATGCGCGCTCCAACAGCTTGGCAGCAAGT
CCATCGGCTCATCGTAGAGTCAGTGGCATCGCACAAGGACAGCTCGCTTCCTCACCTTCC
GCCAATCCTCCCTTTTCACGTCCGT
>RGDXX0213 Genomic segment corresponding to mRNA: XM_403860 Ustilago maydis 521, UM06245.1 predicted mRNA.
AGCAAAGTGTTGCGCTGACGCGTTTCAGCGCGCCCGAGGGTATGCCTTGGGTCAAGAGTG
TCGAGTTGCAGGATGGGTTAAAGACGTTAAAGCGGCTAAGCAAGCAGCTGGATTTGGGAG
AGTTGAGAGTGTTTGATAGTGTGGCACGAGCGATGGAGTGGGCTACCGCTAAGGGCGAGG
CGCCGGTGGTGGTGGCTGGAAGTCTGTATTTGGTCGCTGATGCGTACAGGTTGTTGAGGG
ACAAGGGGGTTTGGTCGGGATGACCATGTGAGGTGCAGGGTCTTGGGCGGTGATACAGAG
ATCGAGCGATGTTCCGGGGCGATGCGACCATCGGGGTCTTACGGATCATTTGCGGCTCAC
GATTGACTAGAAAGAGTGGCGAAAACCCGGCACGCTTGCCATGGCTTGATGGACGCTTGA
TGAAATGTGATTTCGCCATCTCATTTGTACTCTCTTTGCTCCAAGCACTTGAGCTGAATG
CGCAACTCAAGCATCGACGGACGATGCGAGTTTGATGCAGCCTGAAATGAACAAGTTAGC
TCGTTGTGAGCAATGTGTCGAATCGCAGACAATTGTACGCACGCCGCCACGCTTTGCGCG
AGCAACGTGAATGAAGTGTGGCGAGGCCGAGCATGGAGGTTGTCGTTGAGTTGTCAGACT
GGTGGACTGGCTGGGATGAAGTGGGAGAAACGAGGGAGGCGCCTCGGAGTTGATGACGAG
ATTGCGCCAGGCGAAGGACGTGCGCAAACAAAGTGGTGAGCAAAGCCAAAGATGACGAGT
GCGGTGGGTTTTGTCGAGGCGCTTGTTCGCCGCAGGTGTTGGTGAGTCGTGCAAGCGCAC
AATCGGGAATGGCAAGCAAGTGCGAGAGGTGGATAATGGATGCTTGGTGGTTCGGCGCAG
CTTGTGTTGAGGCGTGGATGTATTGGTTCGTCACACATATATCACACCGTGTATACGCTG
CACGTTGGTTCACTTGACCATCTCGGCTTGTAGCACCATGATGACAGCGACAGCAACGAG
GTGGTTGTTGACCACAGTGCTGTTCACGCTCACGTCTTGGCCATGCATCGCTCAACTTGG
TAAACGCGACTCGCACTCGCTCGTGATCCCTCTCGCGTACGAACCAACATCGTCGCTCAT
GACTGCTTCCATCACAATCGGCTCGACGCACAACACGTACAACCTGATCGTCGATACCGG
CTCGCCGTTTTTGGTACTGCAGAACTCGTCGTTTCGCGCCACCTCGTCCACTTGGGATCC
GCACTCGGCCGACCAACCGGATCTGGACGGCGCGCAGGGGTATATCACCACAACTCCCAA
TGCCAACGATAAAAAGGGCCCCGTCAAACCCAAGATTCACTTTGTCACCGATGTAGCCTG
GCTAAACGAGGCGAGTGGGCAGAGGGCGGGCGCGGGCGCCAAGCAGGGCAATGTCACGTT
GGGACTCACGACACTGGATGATCTCAAGGGTGCACAGGGGATTCTAGGGCTCAGTCCGCC
GTTCAGTATGGTAAAGAGCGCTGGTCCGTCGGCGCCCCCACAGCAGCAGCAGAAGGGTGC
AGAGCGACAGGCCAAGGCCAAGGATAAACGCGATAACGCGCCGAAAGCGCCTCCTGCGTC
CTCGGCGAGTAGTGGTCAATCAGGCAGTCTTCCATCGCTCGACGTGTCGTTTCTGCACTC
GTACCTGAGCGTCCAACAGCGTAAACTGTTGGGACTGACAGGATCGAGCCATTTCTACCT
GGACTTTTCGCCTGCTTCGACAGAGTCACCTACGCCGATTGGAGAACTCGTCTTGCCACT
CAGCGGTACCACGCTCCCCACCAGCGTCTCGGGCTACGACTACAATGCCAGTGTCACCAT
CGACCCGTCTTCTGGCTCCACATATCCTAGTCATCCCTTTTGGGGTATCGCGCACCGTTC
CGACGTTTCGTTCTTCCTCAATGGTACGGTTCTACCCGACGTCAAGATCGACGCTCTCCT
CCTCGACAGCGGTACGTCGGGTATCATCGCCCCGCCTTCCGAGGTTCGCAAGATATTTGC
TGCTACACAGGGATCCGTCACGAGTAGTTCACCGCCGAATTCTCAGGCGGTGCTTGGCAA
GACGAGCTGTACTTCCGAGCTCAACATGGGGTTTTCGTTTGGTTCGCGTGGATCCAAGCT
CAAGTTCGAGGCGGTGAGGAGGAGTGTTGGGTCGAATGGAAAGTTTGTGCATGCACAACA
CGACGGTGAGGTATCGCAGGATGATGATTGGATGAAACGCGGCTTGAACGACAGTCTGAC
GGCATGGAAGAGCTACGTGGACGTCGGTATTGGTGGTCTCGACAGCATCGCTACGGGACT
GACAGGATGGATGCATCTGCCAATCATCGGTAAACGGCGTGTGAACCTGCACAAGAGGCT
GCTTTCAGTCGGGCTAGCAGACACCGCCACTCCGGATCGAGACTTGGAAAAGCTCACCAT
CGCACCATCTCGAGCACAGTTCCGTGCCGACCAATGCCCCGTCTCGCTCATGGGCAGTCC
GCAAGTCGAAGCCATGTTCCCATCCAACGGACCGGACTTCAAAGTGTGGATCCTCGGAAT
CGAGTTCTTCCAGTCCAACTTGGTCTACCACAACCTCGACACCGCCCAGACCGTCATTGT
TCCCAGAACCGCCTAGCCGCGATTCACCTTTTTCCGTGGTATCCTTCTCATATCTTCAAG
TGCTTTGTCGCTCGCGCGCCAACACGTTTTCATCGACACATGCCGCTCATAGATATCGTT
GTTCTGCGTCTGTGCACTCGCTTGTGATAGTTAGGCTTGGGTTGAGAACCAAATTGTGAT
AGTGCCAGGAGATGATAAGGAAACCAAGTCTACGACATGTTGGCGACGCATCGAATGCAC
TCTCCCTGCTTCATGTACTCGAAGCCCTTGTTGATGTTGTCGAGGTCGGTGGTATGGGTG
ATGTAGTCGTCCACCTTGAAGGAGCCGTCGAGGTATCTCTGTACGATCCCGGGCAATTCG
GATCTACCCTTGACACCGCCGAAAGCGGAGCCTTGCCACTTGCGACCGGTAACCAGTTGG
AAGGGGCGCGTAGCGATTTCCTGCCCAGCCGCAGCCACTCCGATCACAGTGCTGACACCC
CATCCCTTGTGACATGCCTCGAGAGCGCTTCGCATCACCTTGACGTTGCCGGTGCAGTCG
AAAGTGTAATCCAGCCCACCATCGGTGATGTCGACGAGGTGCGAGACGATGTCCTTGTCG
CCGAGCTTGGTGGGGTTGATGAACTCGGTCGCGCCAAATTTCTTGGCCCATGACTCCTTT
TGGTCGTTGGTGTCGATGGCGATGATTCGACCCGCGCCAGCATCCACAGCCCCGGTGATG
ACGGCAAGACCGACACAGCCAATACCGAAGACGGCTACCGTGGATCCCTTTTCGACCTTG
GCGGTGTGCGTAGCAGCACCCCAGCCGGTAGTGACACCGCATCCGAGCAGACACGTCTTG
TCACGTGGCGCCTTTGGGTCGATAGCAACCAGCGAGTACTGCGAGACGACCGTGTATTGC
GAAAAGGTGGAGCACCCCATAAAGTGGAAGAGTTGCTTGCCCCTGCAGCTGAATCGCTTG
GTCTTGTCTGGCATCACACCCTGACCCTGTGTAGCACGTACCGCCTGGCAGAGATT
>RGDXX0217 Genomic segment corresponding to mRNA: XM_403856 Ustilago maydis 521, UM06241.1 predicted mRNA.
ATGCTTCAAAGCGCAGCGACGCAGGTGCGCGGTACGACGTATGCGCACTATTGGCGTACG
GTGATGAAGGTGCATTCGTGTCCCATTGCGCATCGGACGCGTAGTGTTCGCCTTGTTTGG
CAGCGTGTACAAACGAACACGGCAAGATGGTGATGCAGACGAGCGTCAGCTGGAACAACA
GCGTTCGGGGTGCGAGTTGCATCGTGTACATGAATTGCAGCAGAACGAGATGGTGATGGT
GAGCGAGAGACAAGGGTGCAGAGAGAATCAAGCTAAAGGCTGCTTAGAGATGCAGACCAA
CTGGTTCCAGTTGACGCATATCGACCGACGAGACGAGATATGAATCCTTCAGCCCACCTT
ACCAGCCGTTGTATCCAATCGAGCTTCGATCCCACCCGACCCTAGCTCTCATGCAAACAC
ATATTCACGTACGCCTGCATCGATCCCGCTTTCTCGCCGACACCGATACCGGTATTACCA
TGCTCCTTCAGCACGTCCTCCTGGAAAACATGCCAGTCGTATGTCGACGCCACTCTCTAG
CTCCGCGACTTTTCGCTCTCGCGTGCACGCACTTTAACATGCATCAAAGCCTCTCACGTC
TCATGTCTCACGTCTCATGTCTCACGTCTCACGTCTCGTGTCTCACGTCTCGTGTCTCAC
GTCTCGTGTCTCGTGTCTCGACGCTCGTGTCTTGCTTAAGCATCGATGCTGATTGCAATA
CGCTCAACGTGAGGTCAAACTCGAGCGATCCAGTCGTGAGTGTGTGGGCGACACTCGAGA
TGAAAGCCGAGATGTGAGAGGTGCTCCAAATAACGGATTTCACGTGGGTGTTTATAGTGG
GTTTGCTATTGCGAAACTGAACGAGCAAGCAGCGCTCGGGCCAAATCGTGAATCACGCAT
CGGCAGGGTTTTTGCGCGCAATTCATGATTCACGATTGTGATTCACAGATGCCTCTGACC
ACCACTTGGAGCAACGTCGTCGTCGACCACAAACGCCCCAATGTCGACACCATCTCTAGG
CACACTGCGAACATCGCTGCTGAGTGCCGACAGCTTTCACCCCACACTCTTGATCACGCT
GCCATCGCCCAATGTGCCGGCCAATTTGCACTCGCAGGCATGCGACGCGAACCTGCTCGT
GCACTTGCCCAGTGGTGTCTTCTACGACCCGTTCACAGCAAGCAACACGATCATCAATGG
TGGTGCGAGGAAAGCGAGGCGAGGCGAGGTGTTGACTGACTCGCGCGTGGAATTGGAGGC
GGCGGTGGGATGGACAGCTCGTCCATCTGCCAAGGCGGAGCGACAGTGGTGGGAGCGAGC
CGAGGCAGACGAGAGACGAAGCGTGGATATGCAGGATGTACTGTCTGCCGCGCTCAGGCA
GGCAGCCGGACAGGTGGTTACAGACCAGCTGCCGGTCAAGTTAAGTCTGGATAAAGACAG
AGCCCGAGTCAAGGCAAGCGATCAAAATGGCAAGCAAAACCAAAGCCAGACGTTTAAGCA
GGAACGAAGCACAGTGGTGATCCCGGTTCCTGTAGACGAGTTGTTGACCGCCGATGGGCT
GTTCCAAGTGCACGTCCCACTGCATGTCCGCTACCATCCTCCAGCCACGCGCGATACGCG
TGAGCCGTCTGGTGTCACCCTGATACGCGAAATCGCGCCCTCCTCCCTCCGCCAATTGTA
CTACCATGTACTAGAACGATTAGGCCACTCATCCACGCGCCCGTCGACCTTGAACCAGCA
TGCGAAAATCACGCTTCTCGCACCGAATTTGTACATCTCGTGCTCAGACACATCCTCAAC
CCGCTCACCGGCGTCCCTGCTTCCACCATCGCATGCACACCTCCAACCGCAACTGATGGC
GCACCTCACCTCCACCGGCACGCAGGCAAGACACATTGTTGCTCTCGCGAGCTCATTAAA
GAATGACCGTCTAGCGTTGAGGGTCCCAGTGCCAGATGCAGCGGTGTTGGACGCAGTGCA
CGGCGTGACCATGTTGACCGTGGTAGGCGCGGCGGTGACGGTGGCGTACCATTTGTTGGT
CAATGTTGTGCCGCTGTTGGAAGGAGTGGAGAAGCTAGGCTAGAAGAGAAGTTAGGCCAG
AAGCGGGTGTATATTAGATGAGACAAGAATAGAGCCAGAGAGAAAGAGCAAATGCGATGG
CTGTGTGGAACCACATACGATGTGCTATGCGAGCTTATGTGGGACTATGTGAGTGAAGAC
TAGCACGTTTCATGAGACGCGCAATCGAGCCAAGCGGTCCAGCAGACGGTGGCGGGCGGC
GGGGATTTACGAAGCAGCCAACTTGTGCTGACCGGTCAGCTTAACCACTTGGGCATCTTC
CATGCCGTTTGCAGCTACTGTTTCAGCTTGCATCTTCTGAGACTGCTGCTGTGACTGCGA
AGAGACGAGCTTTTGTGCGCGCAATTTAGCGTCCTCCTTCCTCTTCTTGTGCGCTGCCAT
CTCGCGCTGTACCTCTCTCTCCGCTTCCTCATCCTCCTTCTCGAGCCTCTCACGTTCCTC
GTGCTCTGCTTTCGCATCGAGCTCTTGGAATCGCCCAGACTCTTGTGCTGCGGCCATAGG
ATGTCGTACCTGCATGACACCTGTCTTGTTCATGCGATCAAAGAGCACGAAAAGCCGTTC
GGCTTCTGCCTCCTTTTCCTCTTCGGTCATACGGCTGATCTCGTCCATGGCCTTTTCTTC
TTCGGTGGGCTCGTATTCGCCCGTGATCGGATCGATAGACCTTCCGTTGGAGTCAGCAGT
GGCCGAGACTCCAGAGGGCAAGGCCGAAGCGAGACCGGTGTTCATGAGGAAGCCTGCACA
TGGGCCATATCCAATTGCTTCTGTCATCTGCCTTGCATCTCCGTTGCAGAGAGAGAGCAG
CAACTCGCCCGATGCTCGTGCAGGCCGCGAAAGCGTGACGGACGACATGAGCCTCACCAA
TCTCCCGAGCACGTCAAGTCGACGATCGAGAGCAAGACTGCGATCGAGATCAGATGGCAA
GAGAATCGAGACGAGCGTTGATCGAAGCGAGTCGTCCTCCGCAGCCGTTTTTCGGAGAAG
AAGAAGAAGTGGTTCTAGGGTGT
>RGDXX0222 Genomic segment corresponding to mRNA: XM_403851 Ustilago maydis 521, UM06236.1 predicted mRNA.
GTGATTCGTGAGTCGTGATTGTCAACGACCACGTGGGAGCGACGGCCGACTGATTTGCTG
TGACGCTTTGCCGGCATTAGCTTACCCAACGCAGCGCTTGGCTTGGATTAATTACATGGT
CGAGCTACCAGCCATGCATGCAGAATGACGCTGACAGCTATCGCACTTGGATATGGTCAT
TGGCAAAGTGGATGCACGAACGTGCATGGGTTGCGCCCGCGGGTGTCGCCCAAGGAGCGA
AGCACGAAGCATGAAGCGTGAAGCTTTCGTGCATATTCGTGATGTTTCGAGTACGAAGTG
GGCAACATGATGTTCGATCTCACAATGACGAAAGGGTGAAAATTTTCTCTGTAGACAGAC
AGTGAGTGACTCGTGACTGACGACGACTTTCAGAAGACACAGTCACGAGTCACAGAGTGA
CGAGGAATAGAGTCATGAGTCGTAAAAATTCCTTCTTCTTGCCGCCCCCGCTCGCAGTCG
AGAAAGGAGTCAATCGTGAATCTCGTGAATCACGAATGCTCGGATGGCCGGCTTTACCAC
AGGTGCAGGCTATATTCACGATTCGTGATTCACGATTATGTCCGACCAGTTACGAGGTCT
GTAGCCGGAAATCACGAATATGCGTGCGACCGACCAGTAAAGCTCGCCCGGCTTGAGGTT
GCCTGTGCCTGTGCCTACTAAGCTCAAGCTGGCCCTCACCCTTCTTCTTGCTCTTTGCTG
TACAAGATTATCAGATATCGATACAGGAACACCGGCATCGCTGCTTGCTTGAGGATACAC
GTCTTGGCTCGAGAGGAGACTGCAAGGCACCCTAAGGACAACTCGATCAAACGGTTTTAT
TGGAACAACGGATTCGAGCAAGCACTCCCAGTTGCTCTTTGCCGCAATCAGACCTAGTCA
TTCGGTTCTCTTTATAGCTTGCACGCCTTCGCGCACAGGCAGTTGGCTTCCGATTTATCC
CGTCCCTGGCACGGCCAACACAGTTTCGGCTCAATCCACGATGTTCGATTCGATAGAGGA
CGCGGTAGCAGACATCCGGGCAGGCAAGTTCGTTGTAGTGCTCGACGATGAGGACCGGGA
AAATGAAGGCGACCTCATCATCTCAGCGTCGCTCTGCACAACACAGCAAATGGCATGGTT
CATTCAACACACTTCGGGCTTTATCTGCATCGCACTCACGCCGGATCGCATCGCCCAACT
CGAAATCCCCATGATGGTGCCCAACAACACGGAGAAGAACAAGACCGCCTACACCGTCAC
TGTCGACTACAAGCACGGTACCACAACGGGCATCTCTGCGCACGATCGAGCGCTTACCTC
GCGCCAATTGGCGGACGAATCGCTCAGCGCGCAAGCTGATGACTTCACAAGACCGGGTCA
CATGAATCCGCTCAGGTATACACAGGGCGGAGTGAGGGTGAGGATGGGTCATACCGAGGC
AAGTGTTGATCTGTGCAAGCTGGCAGGGCTGCCACCGGCAGGGCTTCTATGCGAACTCGT
CGACCCTGACGACGAGGATGGAGGCATCGCGAGTAGGGACGCGTGTCTCAAGTTTGCCAA
AAAGTGGGGGTTGAAGGTCACGACAATTGAGATGCTCAAAAAGTACAGGGAGCAGAAAGA
GGGTGAGTTGGCCCACGATGACAGGCAAAGGCTCGCAGACGATCAGGTGAGAGGCGTCAA
GATCGACGTGCAGAAAGTGGTGCCTCCGACAACAACTGCTGCGTGAATCGCCAGCTTGTT
CGAAACGACACAGCGCCAATCGGACCGACGTTAGTGCCCTTCCGTTGCTCGTGCTGCTTG
CTTCCTCTACTGTTCAAGCAAGAAATGCGCAAACATGTACACATGGCCAACTGAACTCCA
ACCTTGTTGCTCTCACATGGCGTGCAATGATACACCAAGTTACATGCAGCTGAGCTATCA
CATTGTACTTGCCAGATAGCGGAGCGACACTCAGCACAACTCCGGTCTCTATCGCAGTGT
TGTTTCTTCAAAGCTCTGCGCCAAATGGTGCCAGTAGGATGGATTGCCCAAGCACGAACC
ACAGCATAGCATGTAAGCCGGGGCGAGTCAAGGCTCGATCACGAGACCTTGGTGCTTGAT
GCTTGATGCTTCGTGCTTTGCCCGCCCAATCGTGAATCGTGAATCTTCCTAGGTCTAACA
ATTATCCAGGTGGGAAAATTTTGAATCGAGTCGTGAGTCGTGAGTGAGTCTGTGAGTCTG
TGAGTCGGGCGGCGAGGATTTTTGTTCTTCTGGCTTCTTCCCTGTCACAGCCTGCCGACG
CGTTCTATGAAAAGATGGATGAGCTCAGAAAGCGCGCAAGCTCAGCAGCACTCACGACTC
TTCTGCAGCGTCAGCACAGAGAGAGAAAGAGAGACACACTCGTGACTGACGACTGGCTGA
GAAGGAAAGGAGAAAGAGAGAGTCTGTGAGTGCGAGCGCAGTTCTTCTTGAAAGCTCAAT
GAACGCAGTGCAACACTCACGACTCGTGACTTGTTTTTTTTGCTGATCCGCGCGCACGCT
CACACACACTCGCTCGGCCCAAGTTGCAAGTGTCGCTGCTTTGTTCCACCAACTCGATCG
TCACCATCAAAAGCGATATCAGGCTCGCCGTATTATCGACACATTCTACACATTCAAGCG
GATAGGCTGTCAAAGCAGGATTCACAACACAGCAGTTCGACTCATCGTGACGTAAGCGTA
GCAGCGCCTTTTCAGCTAGGTTTCGC
>RGDXX0228 Genomic segment corresponding to mRNA: XM_403843 Ustilago maydis 521, UM06228.1 predicted mRNA.
GAGATGAGCGACACAAACTTGCTCGCCTGATCCTTGTTGATTCGGATCGCTGTGGAGGCG
ACTGCTAGATTGCCAGCGTCGAGCTCGCAAGCAAAGATGCTTCTCAACGACTGGTAGTGG
TTCCATTGTGCGCTGAATTCCTCGACATACGCTTCGGGCTGACGCTTGAGCAAGTTTTGC
AGGGCGGGAAGGTTGTCGGCGTTGAGCAAGCCTCGAGCTCTGCTTCGATGAACGAGACCA
CCTTCGTTGACGAGAGGACTCGCCTTGACAACAGCTGGTGAGGTTGTTGGCGGCATAGTG
TGAGCCTGATCACCCTCCTACTCGGGTTTGTAGCAGGGTTTGTAGCAACGTAGCAACGAT
GGCTCGAGATGAGATGATGATGGTCAAACGTGAGGCGCGCCAAGGTCAACGACTTGCACG
GCACTCACCACTCACCGGCAATTCAGCTATTTGTGATTGTGGCTGCAAAGTGCAAAATGA
AAATTGGTTGAAAGTTTCCACTTTTTTTTTGGTTCGTTGCTTCGACCCTGAATCACGAAT
TTTTCAACAACAATTCAAGATTGCAGAGCCACAGCCACAGTCACGGGTCCGAGTCCGAGT
CCAAGTCCGAGTCTGGGTGAATAAACAAAAATTTCGTGATAACTTAGTGATTGCTCCGTC
CATTCACGATTCTCGGGAAACGGATGAAGAAATTGGCTGCAGCGTGCAGCTCCGAAGAAA
ATTTCAAGAAAGATTCGTGGTTGTTTGAGTCTTTTTTTTTTTTTTCTTTCTTGGGGATTT
TTTTTTTCTTTTTTGGCAGTCCGAGTGAAGCGTGGAGAGAGACAGGAAAACAAACAGTTC
GGGCCAACGACTGTGGAAGACGTGCAAGACCCTGAGCCACACTCCCAGCTCAAGTTGGCT
GCGACCCGGCTCATTCCTTGGAGGTTCACATTGATCAACAACATCACCGTTGAGGCAGCC
CGTTGTACTTGCAGACAAACTGGACATTACAACAGCAACGATGGACGACAACGATGATGG
GCTCATGCTCAACTTTGCTGCGCCTGCAGCAGGATCGGCGTCAGTCTCGTCCAAGCGTTC
AAAGCAGACGGCCAAGGCTCGCTTTGCCCAAAAGCGGACCGCACACCAGTTGAGAAAGCA
AGCACCTAAGCAGAACCGCTCCGTAGCTCCCATTGAGAGCGTCCAAGGCGTAGTCACTCC
TGCTTCAGCCCGGCTGTCTCCAGCACCTGCATCGGCAAACGAGTCTCCAGCTGCCAAAAG
GCAAAGGATCGAAGCTACATCTACATCTTCAGCCGCGCTCAGTGCGCCCAGATTCGATCC
TCGTTCTGAAACTGCCAAGTCAGCACCCATCACTTCTAGAAGCAGTCAGACCACGTCGTC
AGCTGCCTCTTCAAGCCGTAAGGCCATAGCTCCCGTGACAAAGCTAGCTGGTTCCTCTTT
CGCTAGTGCTGGCGCTTCCTCGTCGGCATCAAAACAGACCAACGGCGGTATTGTCAGCAC
ACTCTTCCCCGCGCACGGTGTTCTGGAAGATTCGAGTATTGCTTTGACACCCTTCCAACG
TAAAGCTTACCATCCCACCAATGCTCCATCGGTAGGTTCTGATTTCGCATCTTGCGGCTT
GGATCCACTGCTTGTTTACCACCTAGCTTCCAAGATGAACATCGGATCCAATCCCACTGC
GATCCAGAAAGCAGCGCTACCTCACCTCCTCCACCCCGGTCTCGATCGCGATATCCTGAT
TCAAGCACAAACGGGTTCCGGTAAGACGCTCACATACCTGCTTCCCATCGTGCAGAGCCT
GCTGCCGCTCTGCGAGGAGTCGTTTATCGACAGATCCGTCGGAACGCTCGCGATTGTCCT
CGCTCCCACACGTGAGCTAGCAAGACAGATCTACGAGGTGCTCGAAAAGCTCGTTTCTCT
TGCTCTTAGTCTCAAGGAGCAAAATCAAGAGGTCGAGGGCACTGTGCGCAGGACGAGATG
GTTGGTTCCTGGTCTGCTTTCCGGTGGATCCACAAAGAACCACGAGAAGCAACGACTGCG
TAAAGGTTGCCCTATCCTTGTCTCTACACCAGGAAGACTGCTGGACCATCTGCAGAACAC
GTCCAGCTTTGATGTGGGCAAGTGCCGTTGGCTCGTCCTGGATGAAGCCGATCGATTATT
GGAGATGGGTTTCGAAGAACAGCTTACAGGTATCGTTCGAGCTCTCGATGGCCGACGCAA
CTTGGCGTGTACTGCAGCACGACAGGCTATGCCAGCGTACCAAGAGGGTACCGCTCCAGG
TGATGCCGACTGGATCCCAGACGCAGACGTCATGGACACACTCGGTATGGCTTGGTGGGC
TCACGCTAGGAGAGTCGTGCTGTGCTCCGCTACGCTTGATGAACACGTTCAAGTTTTGGC
TGGAAAAACGCTGGTGAATCCCAAGATTATCCGCGGTGTCAAGTCGGACGCTGCCGAAAC
AAGCACGCAAGTTACTACGGATGCAGACTCGACGTTGCAAAAGAGAGCCGTCAAATTCGC
AGCTCCGGCGCAACTGGCACAGAGTTTTGTCACGACTCCACCCAAGCTTCGATTGGTGAC
GCTTCTCTCTCTGTTGCGATCCTATATCTCACGTGCACGTCGTCAGTGGCAACATGTCGA
TCATCAAGCCGGTGCTGGTCGTGTGATCGTGTTCATGAGTTGCACCGATTCGGTGGATTT
CCACTACGCTGCTTTCGGCGGTGCTCGAATGAATGCATCCGAAAACGATGCTTCCGCCGA
TGTTCAAGTACAAGATGCGCAGCTTGCGACGCATGTCACATCGGAACTGATCCCTGATGT
GCCCATCTACCGATTGCATGGATCGATGACGCAACAAGAACGAATCAGCAGCCTGAAGGG
GTTCTCTGGGATCCGCACCAAACATTCGGCCGAACGCCAAGGATTTCAGGGAAGCATTCT
GCTTTGTACGAGCGTTGCCAGTCGTGGACTCGATCTGCCCGAGGTTGGATGTGTGATTCA
ACTGGACCCGCCTACGGAAGGAGGTATCGAAGAGTATTTGCATCGCGTTGGTCGTACGGC
GCGTGTTGGTCGAGCGGGTGAGAGTTGGTTGCTCGTGCTACCTCAGGAGTTGGGTTGGGT
GGAGCACGTGCTCGAGTCGCACATGACGATTCAGTCGTCTGATTCGGCATCTTGTTCTTG
TTCCGAGATCGAGTCCAAGAAGCAGGGTTCGACGAGAAAGATTACGCCAGCATCGATCGA
GCTCGTGCTACAGCAAGGCATGGGTGGAACGATGGGGACGTTGGAGTACCAATCCAGAGC
GACCGAGGTGCAATTGGCGTTTGAACGATGGGTGATTTCGGGAGAGCGACCGAGTTTGTT
GGCGAGAAAAGCGTTTTTGTCCCACGTTCGAGCGTATGCTACGCACAGCGCCGAGGAGAA
GCAGTACTTTAACGTGAGGGCGTTGCACCTAGGACATCTGGCCAAGGCGTTTGCACTGAG
AGAGGCTCCTCGCTCTCTGGGTGCCAAGAGTTCAGCGATAGGTGCTAGCAGCACACCTGC
AAGCTCGCACGAAACGACCAACAAGAAACGCATGCGCATCGCACCCGACACTGCCGAGAG
CGATTCCTCGTCCGACTCGTCCGACGACGCAGGCTCAGATTACGAATCGCATTCCAACAA
GAAAGGCGACGCATTTGAACTCGACAAGGCAGCGCTTGCCAAACTCACGGAGAGCATTGT
GGCGAATGCCGACGGCTCGAATCGAAGCAAGAAGCTCGCTAGGGAGGCACAGAAAGCAGC
AGCAGCTGCAGGAGTGGCGGATGACAAGGCCAAGCAGACCGACGCCGAGGCGAGGATGTA
CGCCAAGGTTAGGGCGTTGGGCAAGATGAGCAAGAAGCACGGCGTCTTGGGAGCTCACGC
TGCGGATGAGTTTCAAATTGCCTGAAGGGGGAGCCGACTTGTCATTGATATTGTGCAACT
GATGCTGCGGTGTTGCATCACGTTGTTTGGCGTGGTCAACTGTGGATGGTTGATGCGTGT
CAAGACACGTTGCGACTGATAACGCAAGCACGAATGTCTGCATGATACGACGATCAAGCA
TGCACGATGGATAGCGACAGACGGCTGGATCGTAGATTGACCAAACACTTGCCCGATCGC
TACCCGATCTGCAGAACACCCACAGCGCAGCACACATGGTTTTTCACGACTCGCGGATAA
GTGTACTTGTACCACGCTGCGACGAGCTTGGCGAGCATGCGCCGCACGTTCGGAGGCGTA
CTGAAATTTCGAAGCGGGACGGACGTCTGGAGCGTGATAGCAAGCTGGAGAAGGTGGCCG
ATAGAAGCGGTAAGTAGCGAGCGAATCGTGAATGCAAGTAGTTGCTCAATCACAGTCACA
GTCACGAGTCTCAGTGACGAGTGTGAGTGTGAGTCTGTGAATGCAAGTGCCAAAAGCCGA
GCCGAACGTGGACGCGATTTCACGTCTGGCGACGGCATTTGCAAGGCGTTTGAATCTGGC
CGTCTTGGCAGGCGTCAGGTGGAGCGAGTCACAGCGTGTCAAGTGTGAGTCATGCTCGCG
TGTTCGGTTGGAGAGCTCGACTTGAGTTATCTCCAATCACCGTGCGTGCGTTGGTGCGTT
CCGATCGTCGGGCGAGATCTGAATTCGTGATGAGACGACGCTGCAGTCACAGTCGCGAGT
CTGCGAGTCGTGAGTCGCAAACATGAAAGCTGAAGCAGCACTGCCGATTCTGATAACTTA
ATTATTTTTTTCGGATTCTGTATTGTTTTTTTGCTTTGGTCTTTTCTCATCTTGTTTCGA
GTTGTGAGTCATTCGATTCGTGATTCGTGATTGGCTCTGAGTGCGAAAAGCAGCCAATCA
GTGAGCAGCACATCCATGTTGGAGCGAGATGGAAGCGTGATCGATCACAGATCATACACA
GGCAG
>RGDXX0231 Genomic segment corresponding to mRNA: XM_403838 Ustilago maydis 521, UM06223.1 predicted mRNA.
GGTGGAAGAACGATCGACCTCATTAAAAGACATGGACAGGAAGCACCAAGGACAGCGGTG
CTGCTTGTGCAAGATAGCGAGAGCGTCAATGAGCGATGGTATCCCCACACTTAATCGGGG
CGAACGCATATCGACACACTCGATGCATACAACGTGGGCTCGTCGCCTTTGGTCTAGAAA
TTTGCATCGCTGTGCATCAAGCAAACGGCGACGTTTCATAGAGATCTGTAGACAAGGTGG
GTGGTGAACCTCGGTAGCTGTTACGCCTGAGGCGGTGATGGAGCTTGACGTGCATAGTAA
GCCACGATAATGCGGGAGGGACTGTAGTGTTGGTTTGTTGGCTGAGTGCAGGTTGTTGCT
GGCGGGACTTGCGTCTGATGTTGACGTGACTCTGCCGATCAACTGTACTGTACATGTTCC
GCCTTTACTTTTTGTCGCATCGCAGTACCTGGAATGCGACTCTTATTGTGCAGTCTGTTC
AGCTCTTCCTCCAGACTGAACCGGCGCATGGAGGGGGAGCTGGACAGATTCCAACAGCAC
TCGTTACGATTCCAGTCGAGCGCGTTGTGTTCCTGAGCTCCGCCCATGATGGTTCTCATC
TGGTGGCAGGTGGGCATGATCACGGCATCGTTGATGGATGAGCAGGTGGGAAGAATACTC
AAGCCCAACGGGGCGCTGAAGAAGTCGGTAGGCCTGATGCAATGTAGTCAGAGCCCATCG
TTGCGACCAGCTGACAGGCAGACCGAATGTCCACCGAGACGTTACAACATCACACAGCAG
CGTTTGTAGCAAAGTGATGGGCGAAACGGCACTGTTCAAAGAAGAGTCGTCTGCACGAGT
ACAAAGAATTGCTTTGCATCGCAAAGATCATTCCTCTACGCCAAGGAGTTTGCGCAAAGC
TATAAAAGCATTCCATCTTGACGGATCTTGGCCAACGCTAACCGCACCTATCTCTTTCTC
CTGCTTCTTGACTCATCACCGTGCCGTTTTTGGATTCAGAATGAGGCTCGACGTCCTTTT
CATTGCTCTTGCTCTCACCGCGAGCAGCGCTCTCGCCGCTCCCACTCCCACGCCTGGGCT
CGGCGACGGTCTCAAACGATTGGCCAGCAAGGTTAGCGGAAAATCCTCCGAGAGCAGCTT
CAAAGATGCTCCACTGTACGCGCCTGAATACGTCCCTCATCCACGCTATCCAGAGTACGG
CAACCATGCACAGACGCCCAAAGATTTCAAGGGCAGAGGCAAGAACAAGCTGTCTGACAC
TTCGAGCAGTGGCTCTTCTGACTACGCTACTGCGTCCAGGGAGATGGAATCTGCTAGGTG
GACAAGCAGCCCCAGTCGTTCTCCATCGGCGGAGCGAGGACATGACCAGCAGCCTGTGAA
CTACCCTCCGCCGCCGCAGATGCATGGCAGCGGAGGATACCATTACTACCCTCCCGGTGG
TGTTGCTCCTGGACAGCACTACGGTGGCTACCCTCAAGCTCCCACTCCACAGCCATACGT
TCCTATGCAGTACTCTCGCTCGGCTCACGGCACTGGCACCTTTGACGATCCCTACAACCC
CGTTCCTGTTCGTCAGCCAACTTATGCCAACACCGGTCTTCCTGGTAAGTCATGATTGCA
TGCTTTGCGTCTATGTTGGCTTGCTCCGCTCCGCTCAAACACTGACCACGCTCACCCCTC
TGGCTTTCTCTTAATGCTACCCTGTACCCAGTACGAGAGGAGGACCACTACACTTACCAC
CATGAATACCATTGGTAAGAGTCCATATGGGCTCTGCGTTCTCTTGGACTTCTGCCAAGC
TCCAAGTGTATCGCTACCGTCGTTGCTTTTCGCTAGTGTCTCCTTGTTCGTATCATGCGT
GTGTTCTGCTATGCATGCCACCCTTTCACGACGCTCGTAGTCATGCCTTTCATACTCAAA
CATGCCGCACAATTCTCGTTGTCAAAATGCAGGTATATTTCTTTCCTCCCACTCACAAAC
TTGTCTTGTCAATGAACGCGCTGCAGAACCTGTAACTGTGGGTGAGATGCAGTCGAACAT
GAATGTCTGGTGTATTCAGGCTTTAGGAGTAATACGGTCGGAAGCATACCTCACATGATC
CGTGTCGATGCCGAGTGGGTTTGAAAATGTATCCATGTCAGCTGCTTGAGCGTCGATAGG
CGTGGCTGAGAAACTCAGCAAGTGCTCCAGTACCAACGCTCTCGGCTTGGTAGAGTGGAT
ACGCCTGCACGTGTATGGCAACGGGATTAGGTCGCATCCGGATTTGGGGAGCGCGCTGCT
GTATCTCCGATTGCCAGCGTGTCTGGTCATGATCTCGTGTGCGCAGTTTCGCTTCATAGA
CGCGAGCTTGCGATCCGTTGTAACCCTACTTCATAGGTGGGCTAGCGTAGTCAGGGCAGA
AAAGCAACCATCACGCATATGTCTTGGCCCCACCGACTGTGCTTGAATGTTGATAACAGT
TGTTACGGTGTACGCGACTTTCAGACGGCGATTGCGCCACAATGGGCTCCAGGCTGACGT
TCTGGCGCATGTGACACCGGCGTAAAGTGGATCAAGACGTACACGACGTGTTCCTGCAGC
AAGCAGGGTGTGTCAAACATGGTTGACCATGCGATGCTCGCAGTTGGATGAGAAGCATCT
CATTACAGCTCGCCGTTGCTCGGTGTGCAACGTAAACCGTGTCTGGTGTGATGCAATTCC
AGCGCACTCAACTGCAGGGCAACCTGCTCGAGGCCTGCTCGATATTGTCTAGGCCAGC
>RGDXX0266 Genomic segment corresponding to mRNA: XM_403794 Ustilago maydis 521, UM06179.1 predicted mRNA.
TGCTTTGAAGAGGGCGGCAAGCAAGACATGTCGGCCGGCGACAATGTCTGGTGGCAAATG
GCTTTCTGCAAGAGATGCAAAGAAGCAGGTGGCACCAGTCATCCCTCTTACGCTTGTCCT
TAGTGCTGACACGTGCAGGAAAAGGGAAGACTAGCGTTGCTGCGTAGGAAAGACGACGTC
GTGCCGCGAACCACTCGTGACTTCCACACTGACATCACTCGTGACTGATGTTCATGACAT
CAAAGTAACAGCAACTAAAGTGCATCGTGTGTTGCTTTCTTCCCTTTCTTTTCAATACAA
CGTCTTGCCCGAATCCTGCATTTCTTCTGTTTGTCCCTTTCACCGCATCTCATCCTTTCG
TCTCGAGCGATTCTCCACTTTACGACATCTGTCTGTGTCAGAGCAGCAGCGAATGGGATT
CAATGCTGGTAGTGCAGATACGCTCCTGGCCGTCGACACGCGTTATCGCTTTCAGCTGGC
CTTTCTCTGAGCTTTTCGGCTCAATGGCGGTGTAGCTGTTCAAACGCTAACACAAGGTTC
ATCTTCTCACGTGTCTCTGATGAACTTGATACACTCTCGCTGGGTTGCGGAATACGGATG
CTAAAAGAGGTATGAAAGCGAGTTGGGCAAGTGAATTCCGTGAAGTCCTTCCCACGCCAT
GGATTCCAGACCTACTCGCTATTCAGTTTCATATCAGTGCACCTTGAACTCAGGTGCCGG
CTACGCATTGCCGTGCTGAGAGTGAGGCGAAGTGGTTCGAGGCCTTGGAGCTTGTTCAGC
CCCGCTCGGTATGATCTTTATCACACTTGCGGGCATTTCGCATGCGTCTTGTGATACAGA
ACAGCCGTCACTCTTCACTTGACGTTCTCTCCACCATCCAGTTAAGTGTAAGTTATAAAG
ACCCCCTTTGCTCTCTTTTTTTTCCTCTCCCTTTTGTCCACATCGACATTCTCAGTCTGT
TCTCTCTGGTTCCTACCAGGGGCATTGCGAGAGAAAGAAAATGTTTTTCCACAAATCTCT
TCTATTGGCTACCGCCAGTCTCTCCCTTTTCTTCTGCGAGTTCTCATTCACCTCTGCCAG
TCCGATCAACGTCGAGCAGCGAGGTCTGCAACGTCAGAGCGTCGAGACCTCGCTTGATGT
TAGAGATGACCTTATCCTAGGTCGCGGTCATCAACGTAAGCGCGATCTGCGCTTCAGCGA
TGGCGACGAATCTCACGTAGACAAGTCCGCTGATGCTCGAAGTGACAGCGGTCGCCTCGG
CAAGTTAGACTCAAGGCACGGCGGCGTTGATCTGAATATCATCGGTCATCCTCGACTGGA
TCGTCGCGACAAGTGTATTTCTGACTGTCCGCATGCGGGAGATCCAAACGGAGGTCCGGA
TCCAGGCCATCCTCACGTTTCCAAGCGTGATAACGGAATCGATGCAGACTCGCCCGAACA
AATCTCCCGTCCCGGCTGGCCTCGCAATGGCATCCCATATCCGCCGTGGGGTCACACTCA
CGTTGTCCAGCGCGATCACGGTCTCGGTTGGCAAGGCCCAGGCGGAACCTTTCGGCCTGG
ATGGCCCCCTCGTGACATTCCGCCTCCGCCCATGACCAATTGCCAAGAGGTGGGTCAACG
CCCCCCGGCTTCGAGTAAGATTGGTCGAGACTCCATTGAGAAACGCAACGACATTTCTCA
TGCTTTGCGCAGGAGAGCTGATGGCGTTTCAGGTGACGTGTCGACTTCCGACACCACCAT
TGCTACTTCCAAGCCTGATCTGTCCAAGATCGGCATCGGCAAAGGCGGTGCTCATCGGGG
TGTTCCGAGGTTTCACGGTGGCGAAGCTCCCTTGCCTAGCTTTCCCTCGCCTCCGAGTCC
TCCACACCACCCTCCGATCAGTAGTGTTGGAGCTGTTCCCGATTCCGTCCATGACCAGAA
CGTTCGTTTCAGCGGCCCCAGGCCCTTCGAGAGGTTGCCAACGAGGCACCTAGGGCAGTT
CGAAAAGCGTTCTCCTTTGCAGCTCTCTGACGATGAAGGCAGCCTGCCTGATGCTCTTCA
TGGTGCGTGGAACGACTCTGAACACGAAGTATCGTCTGGATCCAACCCGAACTCGAACGT
GGGGGGATCAGGAAAAAACGTAGATCCGCTCACTACACAGCTCCTTCAGAACCCAAAGCA
GCCGTACCTTCGAGGCTGCACTCGCTTCGGAGAGTGCAACGGCGCGCATGAACTTTCGGA
GCCTGCAGACCGAATTGGTGAAACCGATTCGTTGGTGGAAGAGCCTCCTAGCTTCGCTCC
CAGGCACAAGCAAGATCTCAAGCATCACTCCTTGGAGCTCACGAGGCGTTACTACGGGGA
AAACGGGGATATTTCCGCGCGCGAACATGAGCCAAAGCTACTTGAGGCTAGGTCCAAGAT
GATGCCCACTCTCTTCACGAGAGACCATGTCGACCAGACCAGCCAGAAACCGGTCTTGAT
CACGTCTTCGGTTCAGCATCATCCGGCCGACATTCAGGTTTTCGGAATCTGTACTTGCAA
TGGCAGCACTGAGGTGCAGAAGCCGGACACCAAAGTCAATTGCCTCTCTGAGTTCCTCAA
CAGTGCTAAGAAGACGGCCAAGTGTAGTTTCACAGCATCTGACAAGGTCACCTGCGTCGA
AGAGGGAGGCAAGGACGATATGTCGGGCGGTGATAACGTGTGGTGGCAGATAGCTTTCTG
CAAGAGGTGCCAGGATGCAGGTGGCACGAGCGATCCAAAGTTCAAGTGCCATTGAGGCTC
AATAGCGACTAATAAAGTCAAGAAGGTGGCGCCATATCGTTGGCCGCTTCCCTGATGACA
ACAAGGATACTATTCATGTTGTCCACGGCTAGTACCCAGTAGCTACATGTTTCCTTTGAC
CTCCTTTGGCTAGTCTTTATTTCGAACGTGTACCCCACTTTCTTATGCCAGGCAGTGTCA
AAGCAGTAGACAGTGTGGGCTCAGTTTCGAGAAATTGACACCGTGACTCGTGACTGTGGT
TCTGACGTGCGCTTGTCCATCGACACGCATCATTGGCTGTAGGGGTGCGCGTGATACCTC
ACCCATCTCGGCTCAATCGTCATCTGGTCTTTGGAAGGCCTTACGAGCTTTCGTCATTCA
CACGCTTCGAGCTATGGCAATCGGTTGGTACAGGACTTAGATAAGTGAGTCGAGGAAGTG
GGAGTAACTCGCCTCTCGCCGTGTGACCGAACCACCACAGCCACACAAACTCGGTTTAGC
GAGCCTCACTCCGCCAGTTGTACATGACAATAAATTTGGTGGGCCTTCCAGCCGTCTTTA
CCCCACTGGACGCCAACCGTGGTGACCTGTCCCACCTAGCTCTTGGCTCATCACAGCCGT
TACTCTGCATTGCTTGCTCTCGATGCGCCATTCTATCGCCCATAAAAGCTCCTCGTTCAT
CCTCATCTACCTCTCATCTTTTCCCACAACGACATCCTCCATCTCCTCTTCCTTGTTTCT
TCAGGTCACACTGCGAGACAAAATGTTCTTCCACAAACCTCTTTTCCTGGCTGCCAGCCT
CTCTCTTTTCCTTTGCCTTTTCACCTTCGCCTCGGCTGGTCGGGCGAATGGCGACCAGCA
ATATCTCCGAAAGCGGCAATCTGAAACTTCAATAATTGGACGTACTGAAGGACCAAGTCG
TCCAGTGCCGTTTACGTCCAGCCCGGATTTGGTTGTGATCACGTCCAAACTCGAGATTCT
CGGTAAGGAGTCGTCGGCTCTCGGACAGTGTAGTT
>RGDXX0268 Genomic segment corresponding to mRNA: XM_403792 Ustilago maydis 521, UM06177.1 predicted mRNA.
CGTCGCAGTGTTGAAGAGGCAGGGACGGGTGACACAGAGAAACGATGCGAGCAGTTTGGC
GCACAAATTGTTGCCGAGGGAGTTGACCGATCAGATGGAGTTGAGTAGATGGGCCAAAGC
CGGTACTGTACAGACAACACTGAGTGGGATGCTGCGTGGGAGCGATCGGAGGAAGGCCAA
GGCGAGAGGCAACGAAGGTGTTGCTGAAACAACCATGAGCAGCAGTGTTGCATTGGATGA
CGAGGAGGTTTCGATCGAATGATACCCGTACTTTCGAGCACCATACCTTATATCCAGATT
TGTCGGCTTTCCGTCTACTTTGCAGCTTGTCAACGCATGTGTCGTGGGGTTGGATGTGCG
ATGTTGCATTGACTAGGATCTTTGTCAGCCGCCGCCTCATTTAACCTGTGACCCGCAGAC
CTACCTCTGAGACAGAGTATTTCACTCCAACGTGCCATTTGTGATTCACGTGGCAGAACC
TGCCCTGCGGCTCGCGTGGGCCACCAAGTTTGGGTCGATTGTGCGCACATTGCTCTGTTT
CAGTCTGACGAAACAGTTCATCTGGCCGCCCCCAAGTGTCGCAGTATCGCAGAGTCGCAT
ACAGTCAGCTCAAGCACCATCGATGAACCGCCCAGCTGCCCGCTGCAACGGAGCGAGTTG
TCTGGGTTGGTCTGTTGTCGTCGTCATGGTGGGAAAGGTGGCCAAAATGCTGGTTGCAAT
GGAACTGTTACATCACAACCCGCTGCTAAGAGCGGAGCAAAGCTGGTGCATGTCCCCAAA
TCACCTTTGCTCCTCTTGATGTTGTAACTCAACCTGACCTGGCCTACTCGGCTCGTGATT
CAGCACCGCTTTCGTCCTTTGATACTTGCTCTCAGACCCTTGTCCTATCCTTAAAATCCT
TCTCGTTTCGCTCTTGCCCATCTCAAATTTTCTCCACGGCGACATCTGTCGATCCTCTCT
TCACTGTTTCTCCTAGCGACATCGTACATTTCGAGAGAAAATGTTTTTCCACAAATCTCT
TTTCGTGGCCACAGCCGGTCTTAGCCTTCTCCTCTGCTTGACGGCGTTCGTCTCTGCTGG
TCATATTGACCTCGACCAGCGACGTCTCGACAAGCGTGTTTCCCAGCTTGTTCCTAACGA
TGAAGGTCCTAACGATAAAGGTAAAGACTGAGGGCAGTATGTTCCCAGCCCTGGGGACGT
TTTGATTACTTCTGCTCTCGAAGTTCCTGGAACCTACTCGAACGCTATCGGACAGTGCTT
TTGCAGCCGTACCGCCGATGAGCAGAAGCAGGGCGTAAGCGGCACTTGTGCCACCAAGTT
CGTCGATAGCGCTAAGAACACAGCCACGTGTTCGTACTCGTCGAAGACGGACATCCTTTG
CCTCGAAAACGGCGCTGAAGCCAGCATGTCGAAGGAGAACAATGAGTGGTGGCAGAAAAC
GTTCTGCAAGAGGTGCATGTATGCAGGTGGTAAGAGCAAAGCCTCCTATATGTGTCCCTA
GGCTGCACAGCGGATGGCAAAGTGAAAGTGAACGGTGTTGGCGGCCGCACATGCTGCTTG
CCTGATGACAACATCCAGAGATGTAGCATTGTCAAGCAACAGAACCAAACGGTTGCACTC
AGTCCATGTCTCTCTTCTCTACCATCTATGTTTTGTTTCCGCATCTTACGTCTCGTTTCA
AGACGTCCTTTATCCAGTAGCTTAATGAATCTCATGCAGACCCCCCCCCCCCCTCGTTGT
GTTGTCGACTGCCTCGACGCGTTAAGATTTCAGTCTGTGTCAGAGTAGCCTAACGTGTGA
ACTCAACTTGGACCTGGTATCGTTGGCAAGTGCATGGACTGTCAACACTTTTGATCACCT
GCATTTGGCGCTCCACTCAACTTTTTGATTAATTGCCAACAGTCGTGAGTTATTGTAGGG
AAGCGAGCGCAAGAAGCGGAAACGCCTTGTCCCGCGCCTTGTGGTTGATACCTGTCACCA
CGTACTTTCATTTCCATCGACCCTAGACTAACACATCCACTTCACAACCACAACCTCCTT
GCCAAGGCTGAAATGAAGCAAATGAGGCCATCAAACTACATGTATCACACTTGATGTCAT
CTACATGCAGCGATTCCACTGGGCTCGTGACTTAGCGCAGTCTGTTCTGTAAAACGTTGC
TTATCATCTAGAAAGGCTCGTATCTGCCCCTCTTTCTTTTCTCTTTTACTTCCACATCGA
CATCGTCACTCCCAAAACACGTGCCAAGAGAAGATGTTTTCTTACAACTCTTTCTTACTG
GCTACTGCGATCCTCTGTCATTTCTTCTGCGCTTGCCGGTTTACCTCTGCTGTTCAGATC
AATCTCAACAAGCGAGGTCTGCATCGTCGGAGTATCGGAACTCAACTTGGCTCCGTGCTT
GAGCATCGCCCAGTGCGCGTCGAGGCGAGATCCGACATTACACCTGGTATTGTTGCGGGA
AACGACGGCCACTCGAGCGGCGAAAACTGGATCTTGATCAC
>RGDXX0271 Genomic segment corresponding to mRNA: XM_403789 Ustilago maydis 521, UM06174.1 predicted mRNA.
ACGACTTGAGATTTACAGATTCACGATTCACGATTCACGATTCACGATTCACGATTCACG
ATTCACGATTCACGATTCACGATTCACGATTCACGATTCACGATTCACGATTTTCACGAT
TCGTGTTAGAAAATGAAAAGGCAATGTTACGTCGCCCAAGCTACTTTGCTTGGACAATCG
CGAATACGCAAGTCACGAGTTTCGTGTTTTGGCGCGGTCACGGGTGTGTGTGTTGATATC
GACGTCGTGACCGTGGCTGGACAAGGTGGCTTGCTCGTCGCTTGCTATTCACATTGGATC
TCGAGTAGAGACAGATTGCTGTTGCTGCTGCTGTGGCGGTACGATCCAGGTCGAGCGCTA
TTTGATTGGTTTGGTTTGTGCGGTGCGACCTGACCAAAGTATCATAGTGGATGCTTGTTG
TGCCTGTTTTGAATTTCGCTCACGCTTGGTCACGATTCGTGATTCGCTGCTTCGCTCGAA
ACGTTTTGTTTCAAGTTGTGAGTTGCGAGTGACTGACAGCAGATCGCGCTTAAGCATGTG
AAATCCTGAATGCACATACATGTACGCCATTTACTTTTAATAATACAGCATAGTACAGCA
CAGTAACACTCACGACTCATGTGACTGCTGACCGTGTTCCGTGGCTGGCTGTTTTGGACA
TCAACCTCGTGGTGATTCGTGATTCACAATTCGGTGATTAGTGATTGACACAAATCGTGA
ATCGTGAATCCTTCACGCTTTCAGTCGTGAGTGGTTGCTATGGTCTTGCATCATCTCGAT
CCGTCCTTTTTGGTTCTGTAGCTGCTTCTGCTGACCTCCCTCATGCACGTCCGCACGCAC
CGAGCTGTACCACCATCCTCGTCTCCCTACGCTGCTCACTCCTTCCTTTGCCTCGATCGA
GTGAGCGTGATAGTGATTGCATTGCAGCTACCTCTGTAGTCAATCCAAACAACCTCGTCG
TTCAGCCTTAGCCCCGCACCTGCTCTACTAGCACACAAAAATGACTCGCTCCTATCGTGC
CGACGCCTCGTCCTCGTGCCCTCCATCTGGTGGCATCGCTCCCTCGTGCTCCTCCTCAAA
GTCTCCGCGCGTCGAGGGTCTGCTTATCGATGGCAATTCCATCAGTCACGACACCGCCTC
TGTCACCGCCATCTCGGACTTCCTGCGCGCCTCTGCCAGTGACCCCATCAGTAGACCATC
TTCCGCCGCTAGCATGCGCATCCGTGTCGACAAGCCTTCCTCTGAAACCATCAGCGGCCG
TGCCCTCTACACACACGTTCCCACTGGATTCGAAGAGGATCCGCTCTTGCATCCCTCCTA
CGATCCCCCCAATGACCACCCCTCTTTCTCATCCAAAACCAAAGCTTACACCAATGCCAA
GTCTGCGCACCCCCCAAATCGCCGCTCAACGCATGACAGCATTGCAACCACTTTTGCTCG
CAGAGGCGGAGCACCACCCTACTCGAGACCCACGCTCTACTCTCGCGCTCGCCTTCTAGT
AACACAGACTACCGCCAACATTCTCTCGTCTTTCTTCTTGCTGCTTGTCGTTGTATGGGC
GCTAGCTGTGCGTCTACTTGCCGCCATTCCCAAGTTGTTGGCCCCCACCATCAAAGAGCA
GAAGGAGTGGGACGATCCCAAGCGCTGGAACAAGGAGAAACTCGTCAAAGACGTTCGCTA
CTACGCTACCAGCTGTGGCTTTGAAATCATCAATGAAACCGTAGAAACGCAGGACGGATA
CTACCTCCGCATCCACCGTATCATCGACCCGCAGACCACGCACAAGAAGCATTCCGATGG
TCGCGGTGGGTTTCCGGTCCTCATCATGCACGGCCTCTTCCAATCCAGCGGCTCCTTTGT
TACTTCGGAAGAGCGTTCGCTTGCCTTTTGGCTCGCACGTCACGGCGGATACCAAGTCTT
TCTCGGCAACAACCGCGGTGTGTTCGATATGGGACATCGAACCTACTCGCGTTCCGACCC
TCGATTCTGGGACTACAACATCCGCGAACTCGCCATGTACGATCTGCCCGCCATGGTCGA
CTACGTATGCAAGCAAACCGGCTACGATCGTATCGCCTACCTCGGCCACTCACAGGGAAA
TGGCACCATGTTCATCTCTCTCTCCAAGGGTATCGTCCCGGAACTCGGCAAGAAGCTCAC
CTACTTTGGCGCGCTGGCGCCTGCCGTCTACGCCGGTCCTCTCACCTCGTGCTTCCCCTT
TACAACGCTTGGACAACTCGAATGGTCCAAGTGGAAACGATTCTTTGGAGTACTCGATTT
CATCCCGCTCATGAAGATCTCTTATGACTACACTCCTGCCTATCCTTACGCCCTGTTGGG
CTACCAGATGTTCGCCTTCCTTTTCGCTTGGACCGACGCCAACTGGCTCCTTCGACGCAA
AGCGAAAATGTTCCGCTTCACCCCGCAACCCGTTTCTTCCGCCTCGATCTACTGGTGGGC
GGGCAAAGACGGCTTGCCCACTCGAGGTTGTGTCTTGGACCCCAACCTAGACCAGTGGTG
GGATGAAAATTTCCCTCCTCTGTCCATCTTTAGTGGAGGGATGGACTTTCTCGTCCTCAC
AGACCCGCTCATCGAGAGAATTCAACACAAGGAAACCAACGTCAAGCTCTTGAGATTCAA
GAGGCAGGATGAGGCCGAACACTGCGATCACTTTTGGGCAGCAGATGCCGTCGAGTGGTG
CTTCAAAGACATCTTGGACGATATCGAGACAACACGAGACAGGTATCCCGACGAGCTGCT
TGACCATCCATCCACCTCGAATCGCAAAGATACCCAAGATCTCGTCGAATTATAGATTAG
ATCTTACACCCATGTAAAGTTGTACGAAATCACAAATCGGGATTATCCCGCTTCTCCATG
ATCGTCACTCGGCGATAGACTCATTCAAACCGGTTGTTCTCCTCTTCTCAGCTCAGTTGA
CGGGTGGATAAGCGAGCTGGTGTGTTTGCCCGTTCTCGCTCCTGAATCGAGACGATTCAA
TAGAGTCATGTTAGTCTGTGTTTGCACGTGCGAGCAAGCTGTCACACTTGTTGGCGGTCT
AGCTTACACGCTTGATCCGACACGCGGCACGTTTAATCCGAGTCGCTATCGCTATCGGAA
CTGTCAGTGTGGTCCTCTTGCTCGTCGGTGGCGCTCTCATCATCGCTCTCCTTGTCGTCG
GCCACCCTAGAGGGCTTGACCTTTTGGCCCTTCATGAGCGCCATCTGTCCAGCCAAGCTG
TCCTCTTCCGGCTCGCTGATTTCGTCCTCCTCGTCCGCCTCCAGTACGCTCGCGTCGTCC
ACCTTGAGCTTTACCATGCGCGACGCATCCGAGCCCAGGAACGAGTCGCTCTTGACGATC
GCCTGGAACGTGTACAGGCCTGCCTGAGGTGGTGCTTGGAACTGCACCGAATATATCCTC
ACCTTGTCGGCGCCAATGTCGGACACCTTGGTAGGCTGAACAATCACTCGGTCGAGTTTC
TGATCGCCAATCATGACCCACCACGACGGCTTGCGTTCGTCCCAAAAGTACGGCGCTCGT
GCAAACCCGATCGGCTGCTTGCCATCTTGCGTTTCTCCACTAGCATCCGTCTTGGCCTTT
TTGCTGCTGTCCATCAAAGCCTCATCTTCGTCGGGTCGAACACTGCTCTCTTCATCCATA
CGCTTAGCATCCAGCCTCCTACCGTCTCTCAACAGACTGCCATCCTTCTTGGGCGGCAGC
AAGCGAAGTTTGACTACAAACTGGACAATCGCTCCTGTCGTCACCAGTCGCTCGCCAGAA
ACCTTGAAATACGCATCGACCAGCTCCACTCGAGG
>RGDXX0273 Genomic segment corresponding to mRNA: XM_403787 Ustilago maydis 521, UM06172.1 predicted mRNA.
AACGCCGGCTGCCTCACCAAGCACGATAGAGCTTTCTACCTCGTTGAACTTTTCAGATCC
TTTCCTCCCTCCTAGGCGCTTCCCTTCGCTCGATCCTTCGATCCTTCGATCCGATTCTCG
CACTCGTCATTCGGGCCTGACCCGTCCCAACCACTGTCAGGCATGTTGCAAGGTGAACAG
GGTATGGTTGAGTGCCACATCCTCTACCACAAGATCATCGAGCAACGTCTTCTGGACTCT
CACACACTGCGTCAAGTGTTGGATTGCCAGTGCCTCGCACCAATGCTCATGCACTCCGTC
TAATGAACGCTACCCGGCCGCATTAAAACTTCAATCACACGAGTCGCGGAAAGCGCGCGA
GAAACGGAAACAGCTCGTTGGTTCCAAGTCAAGACACACATTGTGTGGCCGTGAATGTGC
GCCGGTACCACGACGCCTACAAAACGTGAAACTCACTAACTTGGTGACTGTCTGCATTTC
AACCTGTGCATTCTTGTCCATAAGCAACCACAAGTCTCGATGTGCGAAAGCTTGCGCTCT
GCGACAGTTTCCGCAGCCGCTTGAATCGTGTGGGGTGACAATCACGAATGAGGATTTCTT
GCACCAATCGGGTCGATCTAACGGATATTTTCGGGTGACTTGCTGCTATCTCCACCGTTT
GGCTTGACACCAATGTGATGCTGACGTCTGAGGCCGCGCACCATTCCTCAGATGCTCAGC
AAAGAACAAATCGCCGCCTGTATCGTGTTTTCTGCTAACCATCGTCTTGAACCCTGCGCC
GCCTTCACAGCTCGATCTTGGGCCAGAGAGAGCCCACAATAAAAGTGAATGACGTTGACA
AAGCCGTCCACGTTCGGCATTTACTACGAAACAGTCGTAAGTCGCTCAAAGTCAAGAGTC
ACGAATCGTGAATGTAACGAGCCAAGGTACGAGGCATCTCCGTGTTCCGATGGTTTTGTC
AACCTAACAATTGGGAAATAGTGACCGGAACCCATGCACGATGCACGACATGCGCACAGA
CACCTGCTGCTACTGCTGCTACCGCTGCTGCTGCTTTTCGACTACCAACCGCAAACACGC
CTTTCCCGGTTCGATGGCGACGAACTATCCCAGCGGATCGTCGTCAACGCCACCGCCGTA
CGTGGGCGGTGGCAGCACTGGTGTGGGCTCATCGAGCTCAGTACACCTCGGACAAGTCCG
GTCTCGAACGCTTCTGTTTCTGTCGTACCGCGATTCTGCGGGGCCGTCGGTGCGTGGACG
TTCTCGCACGGAAAACATATTCGATGCACCCTACACCGACGCTGATGATCCGCTTGGCTC
GTCGTCGATGAACGCGGATACGGAAAACTTGCTGCCACGGCGGAGTCGAGAGGGACACGT
TGCGCTCGCTGTGGATGACTCGGATTCGACATTGGCTCCGAAATGGCTCGATATTTCGGA
AGAGGTAGATTCGCTGCTCGCGTCAATCCGACCGCGGATGGACCAGCTCTCGCGCTTGCA
CGAGAAGCACCTTCGGCCTGGATTCACGGATAAATCCGCCGAAGAGAAGCAGATCGAATC
AGTGGTACTTGAGATCACCAAGGATTTCCGTCGATGCTCGCGACTCGTGGCGGGACTCGC
TTCATTTACCCAACATCTGATACGCGAGTCGAAGCGGAACGGCTCCAAACAAGCCAATGC
TGTCACGGTACGCCAAATTGCGCTGGCTCAGAATGTGCAGACGGCATTGGCGACCAGAGT
GCAGGATCTGAGTGGAGCGTTTCGCAAGCAGCAGACACTCTACCTGAAACGAATGAAAGG
GATGGAGGTGAGAGACCGAGACATCCGCGCGGCTCGAGGACTGGCGCCTCCGTCGCTCAA
AGGAAAAGAACCCACGGACGAGTTCAGGGATAGCGAACTCGCGGTTCGCGAAGACATTGA
GTTGTCGCGTGCCTCCCTGCTCGGCTCGTCGTCTACCTCAAATCTGCTCATGCTGCAACA
AGACGCTTCAAGCCAGGACCATGAGATAGCACAACGCTCACGCGAAATCGACGAAATCGC
CAAATCCATCCAGCAACTAGCACACCTGTTTGGCGATCTGCAAACGCTCGTTATCGACCA
AGGCACTCTGTTGGACAGGATCGACTACAACGTCGAGCTTATGGACAGAGAGATGCATAG
CGCTGTACGCGAGCTCGAGACAGCCACCACGTATCAGAGACGCACCGGGAGGAGACAGTG
CATTCTGTTCCTGTGCCTGCTGATCGCTCTGATGATCGCGCTCATTGTGATCAAGCCGTT
CTGGAGGCTGTTTGCCTCCACACCCAAGTCGGATCCTCAGCCGAACCTCGACGTTGTACT
GCGGTAGTCCTCTTTTGGCATTCACACTCAGTCCTTCATATTCCACGTTCCGATCAAGCA
CCGAGCACCAACAAGCAAACCTTGAATAACTGGCAAAGAGTGATACGTGAGATTCCAGCA
CGAATTCAAAAGAGCAGCAAGTGTCCGAATTTTTGCAGAGAGCACCAAGATCAGAGGCAG
ACTTTTTTTTTATCAACGTTAACGTCGGGTCATTTGCACCGTGAGCGTTGGTTGCATGTT
ACACGTCCTTGAGAATGACTTGTCGGTCTGCTTGTACCACATCGGCGGCTTCATGAGCCT
CTTGATCGGCATGCTGGTCGAACTTGGCCTCTTGACTAGGCTCGGTCGGCGGCGCTTCCA
GCGTAGCACTCGACGCAGCGACGACCTCGGCGGTACCCTGCAACATGACATGCTCGATCT
GTTGTTGATCCAAGCCTGCTGGATCCACATTAGGCGCATGTACTGAGCCGAGTCCAACCT
TGTCTTTGACGTAATCCAAGTCGTGCTGCAGACCGTTTTTGAGGTGCTGGATCGCTTCGG
CTGCCGATGATTGCATGGCTCGGATGGGCACCTGATCAAAAGCGTGTCGTCCAGGTTCCG
CCGCCACGCCGCCTGCATCGTGCGTCGAATTGAGTGCTAGTGCCGCAACCGGATGCGCCT
TGTTCTTGTTGATCGCCCAATCCAATGTCTGCACGCTGGGCGGATAGTTTTGGAACTCGA
CCAGATCGCGCGGGAACTCGGCACAGTTGAAATCCCACGCTTTCCTCCACCTCGCCTTTT
CGCATGCTGCCAACGTCCAATCTGATCCATATGTCAGCGCACTGTACCGCACAAATCCGG
CGAGCACTACCAGAGTAGCGAGCAGACCAGCCACCAGACGGAAGCGGCGTCGAAGCGTCG
AGGTGGCGAAATCAAACACGACGGCAAGCAGGAGGATGGAAAAGTACAACGCGGGCAGGT
AGTGGTGCAGGAAGAGTTGTCGGTTCATCAGGAAAAACGGAAGGTAG
>RGDXX0274 Genomic segment corresponding to mRNA: XM_403786 Ustilago maydis 521, UM06171.1 predicted mRNA.
CACCGTTCGTCCTCGCACTTCCAGGGAGCGTACAGAGTCTGTTTCCTGCACTTGTTCAGC
GGAATCAAGAGCCTGAATTGTCGTGATTCACCGAGGACGAGAAAGCCAAATAGTGTTGTC
AGCTGTTGTTTCCTTTGCTTTTCTGCATGTCCATCACCTTGGTCGTCCAAAGTCGATCTG
TTTTCTGCTATTCTCCTTCTTGGTCGACCTGCCGACGGCGTGGAAAACGTACGCAGAGCA
CTGGTCGCGGTAGCCCAGAGGCAATCGCGCGGCATTAGCCTCTTGCACAGAAGCGGTATG
TGTGTCGGCCATGGTGAATGCGGTGTCCGTGTGATGAATAACGGGGTTGTTGGGGAGTCG
TCTTTCGATGTCGCCTTTGTGGTGGTGATCAGTAATGTCACAAGATTGGCGACCATGCAG
ACCAGGAGGTTGCCTCTCCAGCCGTTCCGTGTAGATCAATCACATTCACGATTGGAGATT
TTCGTACGAAATTCGTGATTCGTGATTCGTGATTCGTGATTTCCTGGTCTCCATCGTGCA
TGCTCATCGCTCGTGCACGCTAAAGTGACTGTGCGAATGTACACTCTAACAGCTGCTTTC
CTATCTTCGCCATCGTGCATGTTAGCACGAAGCTTGGATCATCTAATTATCCGATTTAAT
CTTGAATCACGAAACTTGATGACGTTGAATTCACGATGTGATTTCCCTGACCGTTGACTC
AAGCTTCGGTCGGAAAGAGCCGTTGTTGGAAGAACATTCAAGTGAGCAACGCTCCACGCC
CTAAATCGTGAATCGTCTAATCGTGAATCGTGCGTGGATCGTGGATCCTTGAACCGTGAA
CACCGAACAGGCAAGTGAAAGCAGAGCGGCACAAATCGGGCCTTTGGCTTTTCAATCGAC
ACTTTCTCCAAGCAGCTTCCTCATCGTTGGTCGATCTCCACTCCACCAACTTGGATTGCA
ACGCCATCCCCTTCTCTGCATTCCGATAGCACGAATCAGTATGTTGCGTACACTTGTTCG
AAGAGCACACGTCCACAAGCCTGGATTCAGATTCCCGGATCGAAAGGCTCCCAAAGGTAC
GTCTACCCTTGCCCATCTCACCCCATCTCGCTCTTTCTCTCGTTCGTTGGTACCTTGAGA
TTACTCACTCCTGCTCCTCGCACCCTTTTGTCTCCCTCTTCACCCGTTGCAGAAGCCCAT
ACACCACACCCTCACCCAGCAGCGCCTTCCAACATCGTCTCGTCCTTCGATCACTTCCAA
AAGGTGTTTGCTTCCGGTCCTCACTTCCATCCTGAAAAGCTAGAACAACCTTCTTCCTCT
AACAGCGCCTCATCACCACGCTCAGGGAGCGGCAGTGGGCTGCTCGGAAATGTCGATATG
AACGGTAGAGAGGTGGCCGAAGATATCCATCTGTTGCCAGAGAGGTTCTGGAAGACACCG
GCACTCGCTTTCTCGGACGCTGAGATGGAGGCCGTTATGGTAAGCTACGGTTCAAGGAAG
GGAAAGAGAAGACGTGAGATCCATTGTGCTGATGATGCCATTTCGACTCTCGTACGCATT
TACAGACTGGAGGAGCAAACTAAGGGTCTACCTATCACCCTCACGTCACATCGAACGCTT
TCTCATTTGCAATGCTTATATCATCGTACACCACACAGACAGCTTGACCGCACGCAGACA
AGGCTTTACAGAAGCATCATCATTCCACACTCTTCTCATTTGAACGCCGGCTGCCTCACC
AAGCACGATAGAGCTTTCTACCTCGTTGAACTTTTCAGATCCTTTCCTCCCTCCTAGGCG
CTTCCCTTCGCTCGATCCTTCGATCCTTCGATCCGATTCTCGCACTCGTCATTCGGGCCT
GACCCGTCCCAACCACTGTCAGGCATGTTGCAAGGTGAACAGGGTATGGTTGAGTGCCAC
ATCCTCTACCACAAGATCATCGAGCAACGTCTTCTGGACTCTCACACACTGCGTCAAGTG
TTGGATTGCCAGTGCCTCGCACCAATGCTCATGCACTCCGTCTAATGAACGCTACCCGGC
CGCATTAAAACTTCAATCACACGAGTCGCGGAAAGCGCGCGAGAAACGGAAACAGCTCGT
TGGTTCCAAGTCAAGACACACATTGTGTGGCCGTGAATGTGCGCCGGTACCACGACGCCT
ACAAAACGTGAAACTCACTAACTTGGTGACTGTCTGCATTTCAACCTGTGCATTCTTGTC
CATAAGCAACCACAAGTCTCGATGTGCGAAAGCTTGCGCTCTGCGACAGTTTCCGCAGCC
GCTTGAATCGTGTGGGGTGACAATCACGAATGAGGATTTCTTGCACCAATCGGGTCGATC
TAACGGATATTTTCGGGTGACTTGCTGCTATCTCCACCGTTTGGCTTGACACCAATGTGA
TGCTGACGTCTGAGGCCGCGCACCATTCCTCAGATGCTCAGCAAAGAACAAATCGCCGCC
TGTATCGTGTTTTCTGCTAACCATCGTCTTGAACCCTGCGCCGCCTTCACAGCTCGATCT
TGGGCCAGAGAGAGCCCACAATAAAAGTGAATGACGTTGACAAAGCCGTCCACGTTCGGC
ATTTACTACGAAACAGTCGTAAGTCGCTCAAAGTCAAGAGTCACGAATCGTGAATGTAAC
GAGCCAAGGTACGAGGCATCTCCGTGTTCCGATGGTTTTGTCAACCTAACAATTGGGAAA
TAGTGACCGGAACCCATGCACGATGCACGACATGCGCACAGACACCTGCTGCTACTGCTG
CTACCGCTGCTGCTGCTTTTCGACTACCAACCGCAAACACGCCTTTCCCGGTTCGATGGC
GACGAACTATCCCAGCGGATCGTCGTCAACGCCACCGCCGTACGTGGGCGGTGGCAGCAC
TGGTGTGGGCTCATCGAGCTCAGTACACCTCGGACAAGTCCGGTCTCGAACGCTTCTGTT
TCTGTCGTACCGCGATTCTGCGGGGCCGTCGGTGCGTGGACGTTCTCGCACGGAAAACAT
ATTCGATGCACCCTACACCGACGCT
>RGDXX0278 Genomic segment corresponding to mRNA: XM_403782 Ustilago maydis 521, UM06167.1 predicted mRNA.
ACAGGATCAACGTCGAGCAACGTCGTCCGCTACAATTCTACGGTGAACGTGTGTGCCTTT
CTGGACAACACGGGATGGATCACGGCTAATCTAATTGTTGCGCGGCTGAGAGTATTGATT
TCACATCTGGTCTAGGGAGTCACAGAGTAATGTTGAGTTGGAATGGACCCCAGCGAATGT
GCTTGACAAATGTGCACGTGGGTCCAACAATCACGAATGCTTGTGAATGCTCTACAGTGG
ATATGCTCTGTTGGCCAACTTTAGTGAGGAAGAAATATGCATCTCGGAGGTCGGGAGTGC
GGTGCCTAAAATAGGCCGATGCGATTAGTTAGTGATTCTTGATTGTTTTAGCCAAACACA
GACGTGAGAGTGAGTTGCGAGGAGCGTTCACCAGTCTGAGTCGGTGCTCGGCAGTACGGC
CCGACGAAAGAACACCATCACGAATAGCGCTGGGCAATTCGGAAACATGAATCACCATCA
CGAATCATCACATTCACGATTATTCACACGAATTGTGAATGGCCAAAAAATGCAAATCGC
GATTCACAATTCACGGATTCACGGATGCACGATTCTGTGATTGGTGAGCGACCACCTTAT
TCACAATTGTGGATTCACGATTCACGATTCACGATTCACGATTCACGATTCACGATTCAC
GATTCACGATTCACGATTCACGATTTTGGATTTTGTCGGGTTAAATGGATTTTTAGTCGT
GAATCACGAATCATGAATCGTGAATCACGCATGGTGCATGAGCCAGTCACATTTAGTCAC
GAGTGGATTCGTGATGGGATGATTGCTTTTAAACCTAACTCGTGACTGCTCGCTTGACGC
TCAACTGCACAATCTGTGAGTGTGAGTGAGTATTGACATCTTGGCCATGGATAGAGAGTG
CTGAGCTTCGTCGTCGGATGCAAGCACTCACAGACTGTTTCTTCGACCGTCACCATCCCC
ACCGAAACCAGACTGTTCGCGAGTATTTGGCCAAAGACGTATGGCAAGCACTCGTATCCA
GAACATCACAACCCACCTCAAGGCGAAGGGTGAAAGCCAACTTCCAGACGATCACCACGG
CAACACGCACATGGATACCAACATGTCATCAACCCAAAAGCTCTTTCAGCTGATCCCTGG
CGTGCAGTCGTACGATTGGGGAATCCAGGGCGCTTCCTCGTCTCGTGTCGCGCAGTTTGC
AGCGGCGACCAAAGAGCTCAACTTCAAAGCCGAGGATTCCAAGCCCTATGCCGAGCTGTG
GATGGGCACTCATCCGTCGATGCCTTCTCGCATCATCACTGCAAATGGCCAGCAAGCTGA
CCACCAGTATGAGGCGCTATCATCATACCTTGCCGCGCATCCCGAACTGATCGGTGACAA
GGTGGTGGCCAAGTTCTCGGACGAAAAGCCGGGATGTTTGCCGTTCTTGTTCAAAGTACT
CAGCGTCGGCAAGGCGCTCAGCATTCAGGCTCATCCCGACAAGCCGTTGGGAAAGCGTCT
GCACGAACAGAGGCCCGACGTGTACAAGGACCCCAACCATAAGCCCGAGATGGCCGTCGC
GCTTACCGCTTTCCGTGGCTTTTGCGGCTTCCGACCTCTGCAAGAGATTGTTCACTTTAT
CAAGACGGTCCCCGAGTTTGCCCAGTTGGTCGACTTGTCCGATGACGAGCTGCAAAAGGC
TTCGGCGTCCGACCTGGACCCAAGCGAGATCAAGGCGATCCTCAAGACCATCTTTAGCAA
CCTCATGAACTCTCCTGCCTCCACCTACGAGCCGCTGGCAGCTCAGCTGTCGGAGCGATT
CGCAAAAAGCTCGATCGAAGGCGTTCCAGAGGCGGAGCGAAAGCTGGTGCTCAAATTGGC
CTCGGAATTCCCCAAGGACATTGGAATTTTTTGCACTTTCCTGCTCAACATCTCGACGCT
GCAACCAGGCGAGGCTCTGTTTTTGCAAGCCAACGAACCGCATGCCTATCTCGAGGGTGA
GATTCTAGAATGCATGGCTTCGTCCGACAATGTTGTGAGAGCTGGCCTCACCCCCAAGCT
GCGCGACACGGAAACGCTGGTCGAGATGTGCACCTATCAATCTGGCTCCAATCGAGGACG
TCTTTCGGCCAAGCACTGGGTCAAGTCGAGTCCCAAAGAGGTCGAGGCGCTGCTGTACGA
TCCTCCTATCGAAGAGTTTAGCGTCGTAACGACCAAGTTGGAGAAAGCGCAACAAGTGAC
AAATGCACCAGTAGATGGTCCGTCGATTGTCTTGGTGCTGGACGGCGTTATTGAGGTCAA
CGACCAGCAAGGCCGATTGAAGCTGGAAAGAGGTCAGTTGGCTTTCGTTGCCGCTGGCGT
CGAGATTGTGATTCAGAATGTAGGTGCTGACGAGGTGAGGCTGGCTAGGGCGTTTGTTGA
GGCTTGAAGAACGGGCTCGTTGGTAATGGGAGACTGCAGCAAGTGGTTTTGCAAGTGTGT
GTGTGTGTGTGTGTGTGTGTGCGCATTTACGCGAGACTAGAAGCGATAGCATGTCGGGTT
TGAGCAGAACGCACCGAGGCGGTGCGAGCACGCTTGAGTGTGTCCGCTTTGAGAAAGCAG
AGCGGCATGGCCAGCACGGCAGCGATACGTGTTTGAGCTGGTTGGTTATGATGGAGCGAG
CAGCGGTCAGCCGTGCGGCTGGCTGCGTGCGCGCACGCGCTGGCGGTTCAAGTGGGCAAT
GCGGCACTGCACCAAGGCATTCGAGGCTAGTCTTGCTCAAACACGGGTTTGCATGTACGG
TCTAGTGAGTGCTCGCTTAGACGGTACTGGTCTCGCTCTTCGGCGTGGCGTGACTCGAAC
TGGCTTGCATTTGCGTCAGAGAGCTTCGCGTAGACCGGGTTGGTTTGCAAGTCGGTTGCT
CGCCCCGAGTCGTGTGGAAAGACAACGTTCGGTGTGCTGCGCAGCTTGAGCACTTGTCGT
CGCTGGATCGCTTGATCTAGCAACGCTGCCGCGACTGACCTGCTCTGGCGCCGTTCGTGT
TGGACGCGACTCACGAGTCTCTGGATTTTACACTGTCGACGCTTACGCAGTCTTGATGCC
AGCTTGATTGCGCTGAGCTGGCCAAGCAGGACGCAAACAGAAGCAGACGTGCGAGAGCGG
ATATGCGTGGACCGAGCTCCGGCGACGAGACACGAGTGTTGCGTGGTCGCTTGTTCAATA
TGACCGGCGTGACTGTCAAGCTCACGCTAAATGCGTTGGCGTCCGATATAGGCGATATAG
ACGAGTGACGAAATCGAGCCAACAGGCCAATCGAGCCTCACGAATGTGAGCGACGATCAC
GCGTATGCAAGCTGAACAGCTGCATGTGGGTGCGCTGCGCAGACGAGTGGCCACAAGCCA
CACAGTCGAGCGGTTTAGCTTGCAACAGCGCAAGCCCAGCTCAGGTA
>RGDXX0282 Genomic segment corresponding to mRNA: XM_403778 Ustilago maydis 521, UM06163.1 predicted mRNA.
TGCAACGCCATCGATGGCCATCATAAGAAGACGACGTGGTCGTACCATGTTGACGACGCG
TTCTGTGTAGGCAAAGACTTCGACCATCATCTCCTCCTCGGTTTCTGGGGCTGGTTTGCC
TTCTGGATGTGTACATGGATGTACGATACCGTTCATGTCTAGATATAGACAGTCAAACTC
TTCGCCATTAGGATTTGGTGTCGAAGTGTCGAGCGGCAGTGTGATCTCGGTGCCATCCGG
GCCGGGAGCTGTTTTGGGATCTTCCTCTTGCACCGAGGAGACGATGCGGGGGTACTTTTT
GGAGAGCCACCTGAAGAGAGCAGGGACACCCATGGTTGTGGCGAATGAGTCTCTTGCAGA
GAGAGGGGCGGGATGGAGTATATAAGTCAAGCTCTGGAACTCGATGCTCAATGATCAAGT
TGTGCAAATCGGTTTTCAGTGAAACGGTCGCGACCAGACAAAGAAGCCCGAGCCTGCACG
AGTGCTTATAACAGATTCGATGTCAGCAGCAATTGTCTAGGACGATCAAAAAAGACTGAC
GACCAGACGATGCAAGGGAGAGAAAGAGGGTGATGGTGGTTACGACCGTGATCCGGAGGA
GAACACGAGAAGGAACAACGTGCAACGTGCAATACTTTGTGCTTTGTTTGATTCGTGATT
GCCGAAAGCCGCGCGGTTGGTTCTGAGACTGCTCGAATGGCTTGAATTTGACCTTCTGTG
AATCGTAAATCGTGTTTAACAAATTTGCTTTGCGACTTGGACAAATTTGGTTTTCGCAGC
TGAGTGATATATCGAAATCGGGAAGCCGATTTTGCACGATCCAAGTTGATTCTCTGGATA
AGGGTCAACTGCTTGCTCAACATAAGGATTACGCACATGTTCAAAGTGCGGGGTCCATGT
CACACTCACGACTACATCTCGCGGCTCGCGACTCGCGACTCGCGACTTGGTCTTGTGGTT
TCGTCATCCATCCTGGTAAGGTCTGCGTTTGATCATCGTCATGGCCGCAGTCGAAGGCAA
ACCAAGCAATGTGTACATCCACCGACAGGCGGGTACGCCCAAGTCGTGCTTTGTCTGCTA
CAAGAGCTCACCACACGTGCTGGTTTCGCAGTCGATACCTACGCTCGACTTTCTCTACGT
CTGCCATGCGCATCTGGCGGATCGTCACTTTGCAACCAAGCTCTGCGATCCCGCATCTGC
GCCAGGCTCTACTACAGCAGAACGGCTGCCTGACAAAGTAAGCCAAGATGAGATCGCCAA
GATCAAGGCCGAGTACGAAGCCAAGCAAAAGGCCAAGGAGAGCGCCAAAGCAAAGGAAGA
GGATGCCAACAAGGAGAGCAAACCTTTGAGCGCTATGGGCATGGCAGGGAGCGTGTTTTC
CACGGTAACATCTACTGTATCTGGTCTCGCGTCTTCGGCTATCAGTTCTATACCCGCCGA
AGCAGCAGCGTCGACGGCGGCAACAGCTTCGAACGCAGCAGCAGCAGAGACACTGGCCAA
ACAGCATCCACTTCATGCAAAGTATGCGCTCCATCGAGAATTCTACGCGGCTAGGGTACG
AGACTGGAACCACAAGATGGTCAAGAAGAAGGAGAAGGAGCTCAACATGCCACCTGCTCC
GCGCAACGCTCTGTCCTGATCGCGCAACTGTTCTCACCTCGATCCATCTCGCTCACACTC
GGATTTGCGACCGATACGATGATGCGATGCGATGCGATGCCCAAGACACCAGAGCATGAG
CACGAACATGAGCAGCGCCTGTCTCAGCACAAGCAACAGCGCGCAGCATCCGTCGCGTCC
CAATGACACAGTGCAGCCGACCGCAACCGACCACGTCAAGACGAGGACAAGGCCGATGCA
CATACACTCACCAAACAGCACTTTGTGCACAAGCAAACATCAGGCAAACTAGAACACGTG
GGGAAAGAAAAGAGTAAAGTTACGGATTGTCCTGAAAGATGACCAAACGACACCTTGTCT
AGGCAACACAAGCAGGCAGCCATGTGCCATCGTGCATGTTACGAGAGGGTAGCATCAGAA
TGAAAAGAAAACACAATGCCGAGGCGAAGAAACGAGTGTGGATGATTCAAGCATGTCCAA
AGGGACGCATGCTGAAGAGGAATGCAAAGGCCAATAATGAAAAATCAACAAATGAAAAGT
AAAACCAAGCCATGCTAGTGGAGAATGCAGAAGCGAGGAGGGCGAAACGTTGTCGAACAA
TGACAAGCTCTGGATGCAATGGCGACCGACGAGCACGCACAGCATCGAGGTGGCGGGGAA
TGCCGAGAGACGATCAGAGGAGGTAAGCACCGACCGCAGCGGCAGCAAGCGAGGCAAAGA
TGCCGAAAGCGGAAGCAGCGACCGAGGAGGCGCCAGAGGAGCTGCCGTTGCCGCTGCTGC
TGTTGCTGTTGGACGATCCGGAGCCAGAAGTGGTGGCGCTGGAGCGGGGGGCGGAGCTGG
AACCACGAGCCGAAGTAGCCATGGAGCCCGAGGCCGAGGCGGAAGAAGACGAGGTAGGAG
CAGCGGACGACGAGGGAACGATCGACTTGATGCCGTTCGAAATCGAGGCGGTGGTCTTGC
AGTTCGAGGTGCTGGGGGTTGAGTAAGCAGCGGTAGGAGTGACCTGGTCAGCGGCACCG
>RGDXX0284 Genomic segment corresponding to mRNA: XM_403775 Ustilago maydis 521, UM06160.1 predicted mRNA.
CAGCACGATTGTGAACCGCTGCGGCCGCTGTATGTGTCGAAGATGACACGGAGGAAAGAA
AGACGATCTCAAGACGCCTGGACCGTTGAGCGGAGTAAAGAGGCGATCGAGGTCGGAAGG
CAGATGGCAAGCGCGTTGATAGGCCGTTTTTATAGCAGGCAGTTGTGGGAGTGCTTCCCG
CAGTCTTTCTGGTTGACTAATTTAAGTTAATTAGTTTCAGAGACACCTCGGGTTTGTGTT
TACCGGCCGGTTGTGTCTGAAATATCTGACAGAATTGATATTGTGTGAAGACTCTGGAAG
TGAATAGTATTATTGAATAATATTATCATAAGTTGCAACCACCTCTAGTCAGCCATCTAC
CGGTACGCTTCTGTTGCCTGCATGAGGTGAAGCGGTGATGCGGTGATTGCAGAGGGGGTT
TGGTCTCTTGAGAACAAATTCAACCTGAGATGTAGTCTCGAATACGCGCGCGTTTGTAGT
GCGTATTTGACGCGGTTGGCGGGCGGGTCAAGTGGGACTGATCGGTCACTAATCTGATTT
TGGATTCTGAAATGGTTAATATACCACGATCCTTTCTCACTTTCTCTAATCCCCTCTTTT
CCTTTCTTTCCACTTCCTTATACCTTGGTTTCATCACTTCAAAACGTGTCGAAAGCATCG
TCGAAACCAGTTTGCATAGCATTCAACACTTTTCGTATCGTCTTCTTTTCATCGAAAGGT
AAGTATTGGCACTGCGTTTGTATTCAGGAGCTTTGCCTCTTTGCCTCTTTGCCTCTCCCT
CTCGCTCTCCCGCTCCCGTTTGCGTTTGCGTTTGCGTGCGCGTTTGCGTTTCTGTCCTGT
TCGCTCTCCTCTCGGGACTGTAGCGTGCTCAGCTGCTTCTTCTCTTGTGCAGACGTGGAC
CCTGAGAACCTGTCATTTTGGACGTTCTCTTTCGCTCTAGCTTGTCACCCTGCCTTGGGT
CGAGGCTGAATCGATCAGACCACACAACTGTGGACTGGCGATGCTCAGTGACCGAGAGAA
GGGCTGTATGGAAACGCAGCTGCGTGACGAGCGCAAGGACACGCGATCAGGGCGTGTAAG
CTCGACCAAGTTTGGTCAGGGCGGAAGGCGGAAGGGTGTGCAACGCGTCTTGTGCTGGTC
GAAATCGTGAATGCCACTGGCTTGCCTGTACGCGATGATTGGCAGGTCTTTTACATTTAC
ATTCGTGATTCGCGCTGGCTTTGCGCTGGCTTCGCGTTTTCTTCGCGTCTTGGCTTGCCA
TGCTTGTCGCGCTCTCTGTTCTTGATCCAGTTTCTGGAGTGGTCGATGCGCTCTGTTTGC
TTCTCTTGCAGGCTCTCGAAAGAGGCTACGCACAATTTTGCTGATCTGCATGCGTGTTAC
ATCTTCCTCTACGCCTGACACTGTGCGCAAAACGCGTCGTCCACCTTCAACACCATTGGT
CTCGCTTCTCGACGCTGTCGTCGCGCCACGTCGCTCCACCCTGCGTTTGCCCCTCACGCC
CGCTTCCGCACCGCCCGCACCGCCTGCACCGCCTCGGTCTCGTTAGACATAGAACCCGTC
ACCGTCATTCGCTCGGTGAAATCGTCGCACAATCTCCCGACCATCATCGCAGCGTCCGAT
CTTGACGACTCCTCGTCGCCCACCATCTTTTCCGCCATGAACGCCGCCCAATTCGACCAG
TACGGTCTGCTCTCGCACTCGGTTGCGAATGCTTCGCACCAACACCACGCGGCGTCACAT
CAGCACCAGCATCACCAGCAGCCACATCATCAGCATGCCGCTTTCAACCCGGCTTTAGGT
CACGCGGCACAGGGCGACGACATCTTCATTGCACGTCAGACAGTAAGTGGATTCGTATGA
TGCGCCAATCGTGCGCCTGCTAGACAAGACGCCAGATCGACTGACGCTCATCTTGCCCGT
AATTGATCAATTGGTCAATTGCTCAATTGGCCAACTGGTCGCGACTGTAGATGTTCGACG
CGGTAAGCCGCCTCTCGGCTCAGCTTCGCCACGCCGCCGACTCGTGTGACGCGTTTGTCA
AGGTGGTAGCACGACAAAATCCCAACGTCGCAGCGCTTGTGCTGGCGCAGCAAGGCAACG
TCTCGAGCGCAGGCAGTGCTGCCGGTGTACCAAACACGTTTGACTTTCTCAGCATCGCCA
ACGGCGCGCATCCAGGTGTGGCGGCTACTCCTGGAGCCGAAACAGCTGCAGCGGCAAGTA
CAGCCGGTGCCAACGGCAAAGCGGCCAAGAAGATGAGCAAGCTGCAAAAACGCAAAGAGA
AGCGTCTGCGCGACCCAGATGCACCCAAGCGACCGCCAAGCGCTTACCTGCTCTTCCAGA
ACGAGGTGCGCCAGGAGATTCGCAAAAAGCATCCGGGCATGCCCTACTCGGAAGTACTAG
GCAAGGTTTCGGAGGCTTGGAAGGCGCTCACAGACGACCAGAGGCGTGTGTACCAGGACA
AGACGACAGAAAACATGGCGACATGGAATCAGCAGAAGAAAGACCACGAGGCCACCATGT
CACAACCCGGACCTCTGGAGCAGTAACGTAGACCAAGAGGTCCAACGATTTTGCTCTCGT
TGAAAGCCGCACGGAACCACCTGCCCTGCGTTATTGTTGATTCTACCCGCCCTGCAGCGT
GCACCTGGCTTCACAAGCTGTACTTTTCGTGTACTATACGCCCCACCCCCATGACCCGTT
TCGATATCGTCTGAATGTTTTTGTACTCTTGTCTCGAGATGTTTTACGCAAAAAGTTACC
CAAAAAGTATCATGCAAGCAAACAGGAGGGGAGCAAGATTGGTCTCTGCACGTTGCCAAT
CGCGACGACGCTAACGGCGCCCAGCTTCGAGTTTGAGACAAGACAGGATGAGATCGCGGA
GCTCTACGTCGCTTCGCAAGCACACATGCCTCAACGCGCCAACTCCCCTGACTTAGTCGA
CGTGGACCCTGACGAGAATTTCAGCTTGTGCGCTGAGAGACTCAGACTGGCATTCGTGAT
TCGTGATTTGTGGTTTGTGATTTATGGCTGCTTTCGGCTGGCCAAAGCAAGCGAGCTTGG
CTGTCCTGCTTTGGCTGTCCTGCATTCGTATTCACGATTCTTGATTTGTTTTTAGAGTTG
AAATTCCTCACTGACAACTCACTTTCTTGACTCGCTCGCCTCGGCTCAACACGCACAGCG
TACACGCTAGGAAGAAATCGGCGCGTTGATAGAGCACTCAAGCTGGACATTTTCGCTCTC
GTACAGTCATGAGTGTGAGTCGGCAGCAGCTGCTGATCGCAAGATGAGCCAGAACTGCCC
TCCCCCCTCCTTCATTCCCCTCATTCACGTTTCTTATCCTCCGGCACATTGGCTCCTCAA
CATATCGACAGGCAGGCTGAGAACCATCCCTAACACCGTCGCGTTTTTTTTGCTACCATC
TCGAGACGTGCAAGACCTTCGCCTTTTTGCACGTAGGCCATCATGACGTCCAAGATTCCG
GGTATGCAGCATCTGCAATCGTTTACACAACGAAAGGAAAAAGAGTGCCGAAAACCCGAA
GAAGGACTCAAGAACGATTTGATCATCCGTGCTGCTCGTGGCTACCAGACTGAACGAGCT
CCGTGCTGGATCATGCGCCAGGCTGGTCGATATCTTCCAGGTAAGCAACATTCATCCGTG
CTGCAGATGAAGATGGCTTGCAACGTGCTAGTTGCAGCCATTGATTCGTTGATGCAAGAT
CGTTGCGGGTCTTGACTGACCTTGTCTTGTTGTCGTTTGCCACGACGTTGATATCGAATA
GAGTTCCGCAAGATCAGAGAGGACCACGACTTTTTCGAATGCTGCCGCAACCCGGAGCTA
GCCTCCGAGATCACGGTGCAGCCCATCCGTCGCTACTCGGGTCTGCTGGATGCTGCCATC
ATCTTTTCGGACATCCTGGTGGTGCCACAAGCGATGGGAATGGAGGTGGAGATGCTTCCT
GCCAAGGGACCTCACTTTCCCGATCCGCTGGTGACGCCCAAGGACGTAACAACCAAACTC
AAGAAGAAGGTCGACGTCGACAAGGAGCTTGGCTACGTCTACGAAGCTATTGCTATGACA
CGCACCAAGTTGGACGGCGAGGTGCCTCTGATTGG
>RGDXX0294 Genomic segment corresponding to mRNA: XM_403765 Ustilago maydis 521, UM06150.1 predicted mRNA.
GGAAGATGTCGATGGCGAAGCCGACCTTTCCTTTCGCTGTTGCGACATTGACCGGTCGAG
TGCCGTGAGCTCGTTCACAGTCGGCTGGCAATCACGAATCGTGAATCGTGAATGTTCCAG
AGTCGATCAGGGTTGAGGACTACAGATGGCACGTGATCAGATCAACAAGGGCGTCGGGAG
CCGTTAGCCCATTCACGATTCGTGATTGGTTCATCTTTACTCCCACAACCCTCCTCCACA
AAGAGAGTGCGGGAAAGCTCGTCTTGTCCGAGATCCGTTGCAACAATCACGAATCAAGAA
TCGTGATGCGGTGTGTGTTCCCACGCCTGAATCAAGATATCAAGTCACGAAAAGTTGATT
TAAGTTAGTTATAAACATGATGTTGCTTCATTCACGATTCAATCACGAATGCGTAGAGCT
AGCTGACACATAAGAGGAACGCAGCGTACAAGTAGACTCGAGACGCGTCTGGATCGTGAT
GCCGGAAAACAATCACGAATAGAGCATGGAAACAATGGGCGTAACTGCATGCCGTGAATC
GTGAATGCGCGTTGCAGCAGAGGCACTTTGTTACTGAATACACCTGGTCGTTGTTGTGAC
CACGCCGATAGACTAACTAACGTTAACGTTAATCGTTCGGGCCTCGTCAAGAGATGCACG
TCTAAGTTTATTATCATCTTGAACAGAGCCTTGCGCCCTCGCCTACTCACGATTCTGTGG
ATGCGACTCTGTCATTCGTGATTCATGATTCGTGAGGCTGAACAACACACCAAACCAGAC
TTTCGTGTTTGCTGCTTTGACCTTGTCGTATTCACGATTCACCACGCCTTTTCCATAAAG
TCTCCACTCAAGCTGGCATTCTATTAAACACACCGTCGATCGAACGCACTCGAGGAACAT
CCGCTTGCCTCACATTGCGAGCTTCGTCGTTGGCGACATTGCTATATAAGTCTCGCAACA
TCAAGCATCGCAGTTCTGCAACCCATGCTACCTGGCCAACATGTCGACACCGGCAAACGA
TCCCGTCGCGCCGTCTCAGACTGCTACCAAGATCCAGTCGTCCGACCAAGATGCTCGAGC
AAACGCTGCCCCCTCTTCGACTGGCAAGACAGACCCACTAGCCACAGACGCTAACAACTC
CTCCAAGCTGCCAGGCTGGATCATGGACAATATCACCTCTTCGCGCTCCCTTAGAATCTT
GGCAAGGTGCTGGGTCGCTACGTGGGCCAATTTCGTCCTCATGATCCCCAACTCCTCCCT
CCGCGTCCTCGGCCAAGCCGCTTTCTTTTGCTGCATGCTCACGCTTATGATCCCGCCTTC
AATGCCCTTTTTCATCTTTGTTCTCGCTTTCGGCATCGTCACCATTGGCGCCCTTACAGG
CTGGGCTTGGGGCTGTGCTGCCATGGCTGCTGCAACTCGTGCTCGAAGCCAGCCGCTGTT
GGCATCCGAAATCCAACGAGTCAAGTCCTCAGCTGCTTCCGCCACCAATCCAGAGGCATA
TGCCATCGCAGCCGTATTCCAAGGAGATTTCCTCGACGTGCGCTGCACCGCTGTCTTTGG
CATTTTCCTCATGATCGGCGTCTACTGTGTTGCTGTTCTCCAAGTCAAGTTGCCTAAGCT
CAAGATTGGCACCATTTTTCTGCTCATCGTCCTCGATGTAATGGTTTCCTATGGCCCGCT
CTTTCCTTACGCTCGCTACTCGCTTGGCGAGACTTTTATGATCCCTATTGGCTGCTCGCT
CGCTGTCTGTCTCGCCACGCAGATCCTCGTCTTTCCCGAGACTCTTGCTTATATGTGGCA
ACTACGCTTCGTCGCCTTGCTTCAAACAACTCGTGACCTCGGTCGTTTGCACTATTCCGC
TCTCACAGACGTCTCGCAACTGCATGATTCTCACCACACCGACCTCACTCAAGCCTCCAG
CGATTTGCTCGAAGAAAATCTCAAAGCTGAAGACCAAGCCGTCCAAATTGCCACCAACTT
GCTCGCTAAGATCAAGACGAATCGTATCACCCTCGCCGAGCATGTTGCAGAGATCAACGG
CATGTCGATCTTTCTGGGCATGGAAGTCTATCGATCCTACCTCAGCGCTCGCGACATGAA
ACTCATTTTCCGCAAGTCTCGTTCCGTCAACCTCCAATTTACGCTGCTTAATGCCTTTTG
GCGCTTGGTTACACATGAAGCGGGTCTTGCCGATCGTCACACTTTCGACGAAGGCTGGGA
CCCGTCGAAAACGGAGGCAGGCTACTTAGTCGATGGAGAGCACGGCGCAGAGGCTCTGCC
CTCCAAAGAACGCCTCCAACCGATCAGGTTGCACGAGACTTCTACTATACACCGCGTCCG
CCAGACTGTCTTTGCAAGCGAAGCAAAGCAGCAGGTTTCAATGTCGCGTATGCTCCGTAT
CCTACACCATGCAGTTGCACCATCCCTCGCCGCTGCTGACGATTCGATCGAAGCGGTTCA
GGCCTATTTCGAGGCCAACCTTTCTTGGAAACAGAAGCGGCCCATCGACCAAGTTCTTTA
CCAACTGCACCAAACCAAGACCGCCCTGGACGACGCTCGACAAAGCTTGCTCGATGAAAG
GAGGCTCGAGCTGCTGAAGCCCTACGCCGATCACTTCCGTGCCTTGCATCCCGATCTCGA
CCTCGAACAACACTTTTTGCAGACCAAAGAGTCGATTCGCGCATTCCGCGCCGGTGCTCG
ACCACTCCACATCTGCCTCGTCTACGTCTCCAACGTGCTCGATGCCCTGGATTGCGTCTC
TGAGCTTCATGGCGAGCTGCTCAGCATCGCTGATCGCGCAGGTACCAAGAAGCGCTTCTG
GGCGCCAAAACATCTCGGTCGCCTGTTTGGTCTTCTCACAAGCGACAAACGCGGATCAAC
AGACGGCCTCGATCGACTCGGCCAAGGTGACGCTGAATTCGAACGCGAAGAAGATCTTGA
CAAGGATTTCAGAGAAGATCGAGCGCAGACTGCGTCCTCGACCGACGATGCTGCCTCTCG
AGCCAACCTGGAAGGCCACATGGAGGGTGAAAGCGATTCGGATGAGGAAAATGAACCCAC
TCGCTCTTCGCCTTCCCGCTCATCTCCCCCCATCGACGAAGAGAAAGCCTCTACTTCAGC
CACGGACAGTGCCAAGAAAGGCTCGGGAAGGAAAAAACGGACGTACAAGCAACGCTACTA
TGCCCGTGACCCCGACGCTTTGCCGCCAACAAGCTTTGGGCATCGTATTGGAAGGGGTGT
AGCAGCTACATACTACTTTGTTACCGGAACCACAGGCATCTATGCGCTACGAATGTGCAT
TGCGTCCTTTGCTGTGTGGATCACATTCGTGGTGCCGCAATCGGCTGGGTTTGCCTACAA
GCACCGAGGTATCTGGGCGCTCATCATGGCGCAAACCTCTGCAGCACTCTCTGGCGGCGA
GCTGATACTGACTTTTGCGTTGCGCATCGTCAGCACCTTGATCGGGCTGCTGTACGGAAC
GGTGTTATGGTATATTTCTACCGGCAAGGGCAACGGCAACCCATACGGGCTCGCTGCCAC
GTGCGCGGTGGGATTCATTCCGCTAGTGTTTCTACGCGTGTGGGCTCCAAAGATGTTGAT
GCTTCCAGCCATCATGCTGTCGGTTTCGGTTGTACTGATCGTCGGTTACTCGTGGGTGGA
CACGCACCTACAAGTCACGGCTAGTAGCGGCATCGGAATCGACGTTGCATGGAGAAGAAC
CGTCTTGGTGATGGTGGGATTGACTGTGGCGTTTCTGGTCATGGTCTTCCCTCGGCCTGT
GTCGAGCCGCCTGTTACTGCGTAAGAGCATGGCCAAGGTGACTCGACAGCTCAACGACTT
GTTTATCGATGTGATGGAAACCTGGATCGCACGCAACCGTTTGCAGATGCAGCAAGACGA
GCGCGCCGGTTTTGAGAACCAGATCGAGGCTGGCGACGAAAAGAAGCAATCACGCAGCGA
TGCCGTAGCCAAGCTCTGGCAGGAACGAGAGCCGGTGCTGCGAGCTCGGTTTATGGCGAT
CAGCGCGCGCGTGGCAATGTATCCGATGCAGATACGCATGGCAGCGATGGACTTTCACAT
TCGTGGCCGATGGCCTGTCGAAAGGTACGTTGAAATCGCCACGGTACACGCAACAATTGT
CGAATCTTTGGGGAGCATCATTTCGTCGATACGCGCATTTGATGGCATGCCGACCGTCTC
GGAGGGCGCCACGCCGCCCAAGAGCGTGCCATCCGAGCCGAACAAGAGCGAGATGGACTG
GCAACAGCTGATGAGGTTGACAACGCTGCTTGACCCTCAATATCTTTCCGAGATCTGCAC
AATGTTTGATCTACTCTCCAAGGCATTGAGGAATGGCGAGCGTCTGAATCATGCCTCGTT
GTCGTTACTGGAAAACTACTTTGTCTACACACAACGAAGTCGCAACTTGGACGCGTTTTT
GCGGAAGAAGGATGCGGAGAAGGGCGGGCAGACTGCGATCGAGGGTCAAGATGTTGTCAG
CTGGGCCGTGTTGCGCGACCCGATGTACTTGCGCTTTACGACGGCAAGAATGGCGGCGAT
CACGCTGGCGGCCGAGCTAGACAAGTTCAAGGCGATCGTGCAGGATTTGGTGGGGGAAAG
CTCGCTACGTGGGTTCGACATGCTCAAGGAGGAGCACGACGAGCGTATGCTACGTGCTGC
AATGCATAGGTATGCAGAGTAAAGAGGGGAGCGTGGACCATAACTTATTTCTGCCTTGTA
GTATTAACTGGATCGATGTCTTCTCCAATTCAACAAGCTATGAATACCTGTGTGACGCAC
GATGGTGTGACCAGGCGGCAATCATGAATCACATAGGACTGCACGTCACGATGGAAGGCT
GTCTATGTTCCATGTTCCATATTTCATGTTTGAGATTCGAGCTTTTCGCCATTGCCCGCA
TCCGCAGCGAGTCTCGAGTTGCACGTGGTGAGCTGAGCCCTAAGTGTGGACCCTTTAATT
GCATTCGTGATTCACATTTGCCACTTACCTTAGCTGAAAGTGGCCATCTGCCCGATCCTG
CATCAGCAGACTACCACGTAGAGTACGACTTGGGCTAACTATTATAAAATAATAAATATC
AAGATAAAGCCGCTTCCTTGCTGATCTAGCCTAGATGCTAAATTCACGATTTGTTCGTTA
CTTGTCATTCACGACTGAGTGTGTGGAGGAGGCATTTCTGTCTTTCTGTCTTTCTTTCTC
TGATTTTGTTCCTTCGCCGAGTGACGCATGTACAGAGTACTGTACTGTATGTGCAGAAAC
GCGCTGGCAATTATCTCAATCACGAGTGAACCTGATTTACTGTACAGTACGTGATACACG
ATCACGGATCACAGATAAACTATCGTGATTTTTTTTAATTGATAACTTATTTAGAAAAAC
AAAAAGCAAGAGCTGAATGAGCGAGATACAGTACACACGCGGATGAACGCATGCCGATCT
GGCTGTTGTGTGCTGGGATGCGATGCGATGCGATGCGATGCGATGTGATGCGTGTCATGC
CTTTCACAGTCACGGCTTTCAACCCAACAAGTGACACGCATGCAGACAGAATATCAGCAC
AGCACACGCAGCCTCGCTCCACCGTGTTCGGAGGCTTGCCAGTCGTGAGTGCACAACGGC
GACGCTTTGTTTCCTCACAAATAACTCTCCATTCTCGCTTGCTTACGATACAGTAAATCA
GTCACTTTGACCGAGAAACAGTATTCCGCTCCACTTGTAACCCTCACAATCAACATCGGA
GTATGGCCGATAAACCATCCGCCTCTTGTCACCCTACCATCACCACCTCGCCCTCCGCCC
GTTGCTCGACCGATTCTGATACTGCATCGTTCCAACATTCGCAGCCATCCGACGAGGCAG
CGCTCACACGCCCTTCCGACGATCCACACAGCACCGAGCTAACTAAACCGCAGCACAACC
GCCACTCGGACGCATTCCCGCCTGCCAGTACAGCCAGTACAGCCAGCACAGCCAGCACAG
CCAGCCCTGCTCGCGCCGTTCCCTTTTCGGCTTGTTATCCGCTACAAGACGTGGGCAGCA
TCGCCAATTCACACTACC
>RGDXX0304 Genomic segment corresponding to mRNA: XM_403751 Ustilago maydis 521, UM06136.1 predicted mRNA.
TTACTGGCGACTGTGTCATTTCTGACTCTTCGCTGATGTACTGTGATGTATGAGACATGG
GATGGCGTGCAAGCCAAGACGCTCGCTCGTTCCTGAGCCTTGTGCAAGTGAGATTCACTT
CGAACAGCAGAGTCAGCAAGCATGCTAAACGCGTCGACGTTGATTTCTCACACACCATGC
TTCGTCGTGCTTGTGAGATTAGTAATCCGGCCTGGTATCCGGACTCGCATCGAGATGTCA
ACGCGGTTGCGCGGTTGCTCGGTTGCTGTTTCATCTGGAATCTGTTCGAGGCCTCTAGCC
TCTGCCATTCAGGAACACGATCGACGTTGTGGTTGGCTGCTGCTCATCTAACGTTTTGTC
GCCGCAATCTCGCAGATCATCCGGCTCTTTTCTTGCCACCTGCTTCAATCTACCACGTCT
GATTCGTTACAGCTCTACTTGACCTAGGTACGCTTCTGCATTCAATCCTAGTTTGGACCT
CCCTAAACGTTCTCATCTCGCCTTACCCGTTCAGAACGCTTCACCATTGGCCCAGCATCC
ATGCATCACATTCACCATGCGATGGCGTGATCAAACTCTCCCCCATAGACCCTGAACCAG
CTCGTCAGAACCAATCAACATTCACCAACTCGAAACGGGATCTACCATGACCGCCAACAA
CCACACAATCACGAATCGTGAATCGTGAATCGCGTTGTGAATCACGAATCGTGAATGTTG
ACATGTTTGCACGCCGGAATTTTCTTTTCCAGTGTTCGAATGCCGCTGTAACACATCCTA
AGAATTTCCATGCCCCACGTTGCACGTTTCCATCTGATCGCGAATCGCAATTTGGCAAGT
CTCCCGATTCAGCCATCCATCGGCAAGCACAGGCCGCAATCACGAATGTGAATCACACCA
CGCAAAGCTACCCTGACAACTCAGACCGTTGCTTGGTCATCTCGGCTTGCTGCTTGTTCG
TCCGCACCTACCATCAGCTACGTACGGCATCTACCGCATCATGGCGGCAGTACAGCCGAG
TCGTGGCTCGTCTCAACCTGGGCCATCCAGGCTAGACGGTTCTGGCCCTTCGTCAACACA
AGCTTCCACACGACCGCTTGCAGCCCGGGTCCGCTCCGTCTTACTACATGCTCCACGCGA
TTCCAACAACATCTGCAAAGCACTCGACACGCTCGCGCACATGTACCCTGCCGCATCCAC
TCAATCCACTCTTACCGATCATCAAATCTTCTCTGGCAGCTCAGGCGCAAACACGTCAGC
TGCGTCAACCACGGCGCCTCTCCGACTCGTTGATACTGCGCGAGCCAGGCGCGATCTCGA
CAGTGATGTCCGACAACGCATGCTCACTGCCACTGAAGACATCATCTCTGTGCTTCGGAC
CGTCGACCACGGTCTGGTTCGGCTCTCAAACGATGTAGCCGCAATGCATTCCTCGTGCGA
TGCTGTCCAGCACAAGCTCACTGCAGCACATGATTCCAGCCGTTACCTCGTCGAGCATGC
AGAAGGTCTTGAAAGCCAAAGAGCTGCCGCACTCACCCAGCTTCAAGTTGCCAAGCTCTT
TCTCTCGCGTTTCACCCTATCCGAGCAGGAACGTGCATCCATTGACTCGAGAGAGGTTCG
CGTCAGCAACCATCTTTTCCACGCCATGGACAAGCTCGAGCGGATTCGTAGCGAGTGTCA
GGTGCTCTTGCAAGGCTCCGAGTCCATCCCGTCGGGCGCCAATTCCGCCAGCTCAATGTC
AGCGGCTGCTAGTGTAGGTGGAGGCACGCGCGCCGGTATGGACATTATGTCATCAACAGC
TCAAGATCTGGATCACGCCTACCAGAAGTTGTACAAGTGGTGCTCGTTCGAGTTCAGACA
ACCCGTCAAAGAAGGATTGGAAGTCTCGCCCAGTCTGAGAGAAGCGACACATCGGCTCAA
GCACGCGCGCCACGATCTGCTTCGCTCGGCACTTAGCACGCTTGTCCAAACGCGTAGCTC
CATCCTCGCCAACGCTTTCATGGCTGCGCTCACCATGGGTGCAGGTCCGCCCACTTACCT
TCCCGGTCCCATCGAGTTGCACGCACACGATCCGATACGATACGTCGGCGACATGCTCGC
CTGGATTCATCAGACGGTTGCATCCGAGCGCGAATTCCTCACCTCGCTCTTCAACGAAAA
GGAAGGAGAAGGCGGTCGACGCATCGGTCAAAAACGGCGTGGCTTAGAAGGCTCGTTGGA
TCTCACCGGAGCTGATCCAGAATCGTTGCAGCTAGGTCCTGGAGAGGCACTGGTGCGCGA
AGTGTTGAATTCCAACCTTGACGGCTGCTGTCGCCCACTGCGACTTCGTATCCAGCAAAC
GCTTTGTTCGCAGGAAGGCAGTGTCTCGTCGTACCGGCTTGCGCATCTGGTGCACTTCTA
CCGCTCTACCATGCAAAAGACGATCGGTTCGCGTGCTACTTTGAGTCGGACGCTGGGCGA
GCTCTCAGATCTCGCAGTCAGCGCTTTCGCCGAAACGGTCGAACGGCAGAGTAGAGGTAT
CGACCGGTATGACGGTCTACCCGAACCTGATCTCAGCCTCCCGCCACCGCTTGTGGCCAC
GATTGGAACGTTGAAAGAACTCACTGGCGAGTTCTCCCGATCTCTTGCCGAAGATGCACC
TTGGAGTCCATCGCAGGCCGAGACAGAAGCACCAGGAACCATGCCGACAGAAGAATCCAC
CGCGGCATCGCTTTCCAACTTTGACTTTGTGCTCATCAAACTCGTTGACCCGCTGGTGAG
CATGGTCCGACGCTTGGCAGCGCTTCACATTGCTAAACGGCCTCGATCGCGAACCGAAGC
AACAGCCAGATGGGAGTCTCTGCTGTTCACATGCAACTGTCTCGAGGCGTTAACGTCGAC
ACTCGATACGTATTCGTTTGCGCAGTGGAAAGCTGGCCAGATGCGATCTACGTTTGAAAC
AACACTGGCCGAGGTGACTAATTTGCATTCACAACAGTTGCTCGATCGAGCCGGACTGTC
GTCGGTACTCACAGCCATGGCTGGACAGAATGATGGCAGCGTTGCCTTGTCGAGCGTAAC
GGGAGCAACACAGGCCGAAATGAATCGAGCACTGACACGCTTCGACCAGTGTTTGACGCA
AGACGATCTGCTTTCGCCTAAAGGATTAGAGGCTCTGGCAAGTCCAACAGCGCGACAAAC
GGTGCACATCACGGCACTGCAGCGTCTCACCGAATCGTATGCTCGGTTGGTCGAGGCGAT
CGAATCGCCGCAGAATGGATACGAGAGCACAAAACAGATGATCAAACGGCGTCCTGAAGC
AGTGGCGATCTTGTTGGGACTGTAATTGTAGAACATGCCATTTACGGACGATGCTTGGGG
TGGTCAAAGCTAGAAGAAGCTGCATCCGATCCAAGCAGTTGCCAACGCAGTGGTGGCGGA
AGCGACCAAGTTGACGGCATTGTTATCGAGCAGATTCCAGCCTGTGACGACGTCGCATTG
AGCGTTGGGGTGGTCTTGTTTTTTGGGATCGAGTAGGTTGGTGACACGACCGACGAGCAC
TTTGTTGGTGGCTCGATTGTACAGCGTTTGTTGGAGGGTGGCACCGAGGAGGCTGTCGAT
GAGCGAGCCTGTGAGTCCTGCAGCTGTGAGCAAGGCGATGAGTTTGGCGTGTACGTTGAA
AGCGTAAAGCGAGCGCGAGCGATGCCAGTGTTGGTGGATCAGGAGTGAGGCTGAGGTGAC
CAAGCCGATCAGGGTTCCACCGAGCGCAGAGACGGCTAGGCCGAGGGGGGAGATTGCGCC
GTTGGTTCCCTTGGGTACTTTTCGGAGCGGGTTGGTGACCAGCCGGGGTGGGTGTTTCGA
GAGGATCCCGAGCTCCGACGCTAGCGTATCGCCCATACATGCGGCATAGTGTCCAGCTAC
GATCAGTGTCAATGCCAAGTTGGTCACGTTGCACGTGTGCACCCCCACCTCGAGCGCTGT
CAGGCTTGCCGTCGACAGTGGATCTACCTTGTCGTTTGCACGGTTCAGCACTCGGAATGC
AACACACGCAACCACCGCAGTTGCGCTGTTACACAACACCTGCACAGCCGATCGATTCCC
TGACGACGTATCCCTGCTAGCTCGCTGATCCGGCGCACGGCGCGCATCGCTAGCATGACT
T
>RGDXX0309 Genomic segment corresponding to mRNA: XM_403746 Ustilago maydis 521, UM06131.1 predicted mRNA.
CTGTGAGATAGAGTGGAGCACTCGATCTGACTCGCTGTCGAGCTTTTTGGCGAGCTTGCG
ATCCATACTTCGATGAAAGGCAAGGTCACCGTGGTTGGGGATAGCGGCTGCATTGCGCGT
GAGTGGTTGCAGGGCCGACTGCAGCTTTTCAAGGTAGGATGAAAGGTGGGTCTTTGGATC
AGGTAGCGTAGATGCTGCTGGTTCTGGTGTTGAAGCGACGGAAGCTGAAGAGCAAGACGA
AGCAAGACGAGGCGCAGTGGTGCAAGATTGAGTAGAGGCTGCAGACCTCTTTGAGGTGGC
CACCATGTTTGAAACGGAGACAAATGGTATGATACTGACGCTTTGCTGCTACGGTAGAGT
GGTGAGCAGCGCAGAGTGAATCGAGTAATGTCGATCGAGGAGAGGAGAGGAGAAAGAGAG
GAAGGAGGAGTACAGTCTGAGAAGGACTCACGAATAGTAACCTCGATTCATTCGTGATTC
ACAATCACCAAGCAAGAAAAATTCAAAATTCACGATTCGTGCTTTTTGGTTCTCGCAAGT
CACAAAACTCACGACTCACGGATGAGACTCGTGACTGAAGGCTCAACTCCGACTCACGAC
TCACTGACTGTGACTTGGTGACTTTGCTTTGGCTGAATCACGAATCACGAATCGTGAATA
TCTGTGAATCGTGAACAATTTTCCTTTGCCGTTACTTTTTCGCAGTCACAAGTGGAGGCG
CCGATTCCCAGTCCCCGATTCAGGCTGACAATCGACGATTCATGGCAGAAACATAGCATG
GTCTAACACCTTCTTCCCGTTGAAACGAGCGCAAGCGTGAATCACGTGAACACAAATCCA
TCCATTTACGCGGAACGCGTATGCCAAATGGTTGTTCATTTTTAGTCACGAGTGCAGTGC
CAACCCAAACGTGACCGAGAATGTGCAACTCTCGTGACTGCGATCTACACTGACGACTAG
ATGGTTTCAAAGCAACCACCACCACATCACCTGTCTGAAAATGCCGCCCAAGAGGAAAGC
TTTTGCTAACCATGCACAGAGCAAAAGCAACAAGGCATCACGCCTTGCTCACGATGACAA
CGTGGACGATGACGATATCATGGCAATCCAAGAGCACGAGACTGCTCCTTCATTGGCGGC
GATGCCTCCCCCACCTATCCCGTCTGAGCCCGTGGCTCCAATCTTGCAATCCTACACATA
CGCCTCACCAATCCCATCCGAATGCAGCAAGATTGACCCTTGCAACCCCAGCATCAAAGT
GCCCTGCGTTTTGGGTGTCGACGAAGCAGGTCGAGGTCCCGTGCTTGGCCCTCTGGTGTA
CGGTATCGCCTACTGTCCCGTATCTTACCAAGACGATCTCAAACAAATAGGTTTCGCAGA
TTCTAAAGCGCTTACCGCCGAACGTAGAGATTCTCTGCTCTCGGCTCTCATCGACCAGAA
CTCTCACCTTGGATGGGCAGTTCGCGTCATGTCACCCCAAGACATTTCTGCCGGCATGCT
TCGTCGTCGACCCATCAACCTCAATGCACAGTCCAGTCAAGCCACTGTTTCGCTCATTGC
CGGCGTGCTCGAGAGTGGCGTCGATCTCACCGAGATCTACGTGGATACCGTCGGAGATCC
AAAGAGCTACTCGAAGCTGTTGAGCTCGTATTTCCCAAGGCATTCGCATATAAAGTGGAC
AGTGACGAGCAAAGCAGATGCCATCTATCCCATCGTAGGTGCCGCCAGTATCGCAGCCAA
AGTGACCAGAGACCGCTGCGTTGACGCATGGAGGTACGCCGAGCAGCAACAGCAAAGACT
GCCTGCGCTGCCCACTGACGCCGCTAAACCTCATCAGGCCAAAGTGTTGGTCGACGCCAC
CAACCAGCCATCTTGCTCCCCTGACGCGTCCAACGAATCCAAGAAACCCAACGCAGAATC
CCCATCTCAGCCCGATCTGGCGCTCTCCAGCGACACTGACCATGTGTGGTCCAACTTGGG
CGCGCTCGGCAGCGGCTATCCAGCGGATCCCAACACGGTCGCCTTTCTCAAACGCACTCT
CGATCCCGTGTTCGGTTGGCCTGGCTTGGTGCGCTTCAGTTGGGCCACTGCAAAAACCAT
GCTAGAAGAAAAAGTCAAGCCTGTCACTGCCCACTCTGCCAAATCTGTCCTCCAGGCCGC
GCTTCCACCTTTAAGCCGAGGTAAGCGTCTCACGCGCTCGCTTTCGAGCACTTGCTCTCT
CGCCTCTGACATTTCTGCAGCGACGCCCGACTCGCAACCCCAAACCTCGCAATTCGTCAC
ATCACCAACGCGTGCGGTCAGCATCTACGGCACAATTCTTCCACAACCTGCCATCCCGGG
TGGCATGGCAACTCGAGGCTACAAGGTGAAATGGATCGACGAGCCTGTCTCCATCTCGAA
ATTCTTCGCTTCCACCAGCGGTGGTGCCAAAAAGGCAAACGCCGCCGCCACTGCTGCATC
ATCTGCAACAGCAGTAACGCAGCAGGACGATGCGTTCAAAGTATCGCCTTTGCAAACCGC
TGTCAATGCCTGGTTGAAAACCGAAGCGCAGAAAGCTACCGCTACCGCTGCGCATCGTGG
TCAAGTTCAGATCAACGTGACCAGGCTCACCAAGGATTTGGGCTTGGTCGGCGCAAACGC
ATGTTTCTGCCTCTAACGACATACACGCGCACACACACACACACATAGGGTAATTCAGTC
TCGATGCATATCAAACGTATACCATTCTTTTCGGTAGCGTTTTCAAATAAGACCCTGCCT
TTTGAGCAAGTCGTACGTCTTTTTGGTATACGTATTTCCATGCTCATCCTCCACCTCCTG
CGCATCGACGCCTGCCTGCGACTGCTCCATTTTGCCCTGCTTCCTCAACTTGTCCGCCAG
CGCCAATGCATCCGCGATGCTCGTCACATCCCTAAACTGCACCGTGTTCGGCAGACCCAA
GGCCTTCATACCAAAAGCATGCCTCGGTTCGGTGAAATGTTTTTCAAAGTTCTTGCGACC
ATGATAGACGTGGTCCGAGCAAATCTCGCACTTGAACTCGCTTCGTAGACCATGCAGCTT
GTACAGCCAGAATGGAATTGGACGGCCATCCCATCCGAGCGGAAGTTTGAGTGGATTATA
CACTCGCGATGCTCCATCGTCATCGCCACCTTGATCGATTGCGTCGTTGGCGTCGTTCGA
GTCTAGCCCAGAGGTGGGATGGAGCGCAGACATCCGGTTCAATTCTTCTTCGGCGGCTTC
CGCCTCGGCCTGTCGTTCTCGATCGGTCAAGGCAGCTTTGCGTTCCACGTTGGATTTTGT
GTCCGCCCGGATCACAGCGAGTTGAGTCGCCAGCGCTCGAATCACGGCCTCCTCACGAGC
AATGGCTTTCGACCGAACGCGCATCTTGATCTTGTCCGCTTCGATCTGCTGGTCGTTGCG
AGGCCTGCTCGTTTCGCCTCGGTCCTCTTCGGCTTGTGCTAGCCGAGCCGCCGCCTTGAG
ATGTTTTGGCGATTTCAGATGAGCATCGTATACAGTTTGCTTGGCGTAGAATCTTTGACA
GGCTGTGCACCAAATCCCCTGTCCACCTTCGCTGCTCTGCGAGGCCGCTGCTGCCGCTGC
CGTCGATGAGCCTTTTAGCTGCCCTCGCGCACCACCAAACACTTCGGCGCCTTGTT
>RGDXX0313 Genomic segment corresponding to mRNA: XM_403742 Ustilago maydis 521, UM06127.1 predicted mRNA.
GACTCTCGATCGCGCTTGACGACGGCCGAGTTTTCCAACCGCGAAACAAGTTCGCCTTGT
CCCACATCTCGACTCTGCCAGCAACAGGACCGAGGAACGAGCGCGAATTGACCATCTATC
CAAGAGACCTTCTCAACACCATCCTTCACGGTCCGTCGGCTCACTCCGCGGCATCGGTAC
GTTGGTCGTCGCGACCAAATTGGATGTTGCAAGGCAACAAACAGGGAAAGATCATCTCGC
TCGACAGCCAGACGGACGCACAAAGCAGTGTGAGAGCCACCAAGTTGGGCTCACCCAAAA
AGTGGATCGCCTCACTTCGCAAGTCTCTCACGCGCTCTTCTGTAAACGAGCACTCTGATG
CAGCACCGAGTAGCTCTAGTTGATCTGTAAACGCATCGCACTGCTTGTGTGTCGACATCT
CACTGATGCTGTAAGATCAAGTCGACGGTGCTAGATGACAGTCCAAACATATCCGCTCCT
GTGGTTGCTTGTTCAAATGCGATCGTGGCGTGCGACACGTGTGGTGAGCGAGGCGCATAG
TTGTTCAGTTTCATCTATGCGTGAGCTACTAGCTGCACAAAGTGCGAACAACAAGACGAC
CAGAGCTAGATGAAACCGAACATGCTGCGCTTCTCCTTGTCGCCTTCCCCACCAGACGCG
CTGAATGCTTAGCAACCGCTGCGACCCACATGTCTTGCACCTCGCACGACAAGGCAAACG
CAGTTACTGTTGAGCTGTGAACAGCTCCCTTGAAGAGCCCACGCTACTCGCGCGCATTTC
GTTGACTACGCTACGCACCGCATTGCGTCTATTGCGCCTATGAATGTACTGTGGGACGGT
ATACTAAGTTGCAGTGGGTTTCTGCGTCATCGTAAGGACGCAATCCATGTACAGATCGTG
AGCTCGGATTTTGGCCGCCAAGCGTACAAATCTTAGCGTGCTTTGCGCCTTGGCTCTTTT
CGTCTACATGATTTGCTCGACGCTGCCTCGTTCCGATACAATGATGGTTAGGCTCTCCGT
ACGCGAGCTGTTGATTTGGGCGGTATTTGTGCTGGTTTCAACCACGGCGGTTCAGGCACC
GAACCCAGTCGCTCTCACCAGTGCTGCCATCGATGAATTTCTCGCCAGAGAATACGGCCA
CTTGCCTGTGGATCAGCGGAGGAACGTCGGACTGGTCCCAATGAATCTTGACGTAAGTTC
GAACTCGACATGTACGCATCATGTGCCTTTGATGGTTTGTCACTGATGATAATTGCACTC
GTCACTTGTTGTTCAACAGAAGTTGATTCGTGGAGCTGATCACAAAGGACGGCTGACGCT
GGCGGCGCCTGCACCTGGGCACGTGCTGCTGTTGACCGAACCAGTATATGGCGAATGGGT
TCGAGGAGTGGGAGTCATGTCCGACACGGACTCGATGCACTTTTTCCGCACTTCGCCGTT
CGTCCTGCGTCGCGAGGGAGCAGACCATGTGTACAGTACATCGACGAGCGTTGATGGGCT
GAACCACATTCCTGCGCGTTCTACCGATCCGCATCTGTTTGGAGCGCGCAAACTGTCGAT
CCTGCTACCGAACGGAGTGTATCGAAGCAAACAGCAGTTCGCGTTGAGCCACATTTCAGT
CTTGCCAGTAACAGGTCCTGCACCTGGAGAAATCACCGTGTATCCCGATTTCATATGGCA
AAAATTGCTCAAGGGACCTCACGACGTAGAGTATGGTCACGGCCCGTTGGTCGAATGGTC
GAACAAGCCTCGTTGGAACAAAAAGGTTACGTTCGTGCCCAACGATGGCAGTGCCACTAG
GAAGATATTCACCTCGCCCGCAAAGTGGTTCTCTTCTGCCAAGCCTAAAGCCGATGCTCA
CACGACTGGTTCCTCGACATCGCATGATGACCCTCTCGATTCTCGTGCAGCCTAGTCGTG
AGTACCACGCTGATGCATTTCACAGCACGCACATGTCGCATATGCTCCACATTCCTTCTC
AAGCCGTAAGATAGTATCTTGTCATCCTCTCCACCTCTCACACCGTCGTATCCGAATCGC
AGCCATGCTCTACCGTGTACCGCAATCGTAAATGGGATTCGCAGTCAAATGCATCGAATC
ATATCAAATCCAATCCAATCAAATCAAATCGGACCAGCTCTGCAAGCAGCGAAAAGCTGT
TGAAACCCCCAGACAAATTGCGCTTGCACGTTGTGGCTCATGCTCACACACCAAGGCTTC
GTTCCTGGCTCTGAGACAGACTAACGACTGAGGTTAAAAGGAAAAAGTGAGATTCGCGAG
TCACGAACGGAAGAAAAACGCAGCAAATGGGGACGAATGGAGACATGGAGCCGGATCACA
ATGTAGGACGTAAGCTGGAAGGGGGATAAGAAGTGGCTCAGTCACGACTGTTGTTGCAAC
CTGACACGATCATAAGGTGTTGAGCGTTAAGGGCACTGGAACCACTCGTGACTGAAGCCG
CCTGCGTCTCTGCATCTCTTACAGAAGGCTTTCTGCCACCACACGTCGTCGCCCTCGGAC
ATGTTCTCGCTGCCGCCGTGTTCTACGCAAGTGGCAGAGGTCAAGCCTTGGAACTTGCAA
CTGGCCGTAGGCGTGGCGCTCAAGACAAACCTGGTTGCGCAGATCCCCGAGATTCCCTGA
TCCTCCTCCATCAGCGTACGACCGCAAAGACAGCGACCAAAGATGGACTTGTTTGACGGA
TGCGATTCGAGTTGAGACGTAATGACGACCGATGTTTCACCGCGAGTAAATGGGCCAGAC
GGAGTACCACCATTGTCGCGCTTGGTGAGGTGTTGAGTATCCGCTTGCTCAGCCTCGGTG
GACGGCTTAGTGCACTTGCGACCTACAGAAGGGACGTCGACCAGTTGCGCTGGATCGGTT
TCGGCATCACCAGCGATAGCCGTAGGATGGTGTCC
>RGDXX0314 Genomic segment corresponding to mRNA: XM_403740 Ustilago maydis 521, UM06125.1 predicted mRNA.
AGAGCGCACATGCGTCGTTGCCCCATTCCGCGTGTATCTCTCGCTACGGTCATCATCAGC
TAGCTTAGCTTGTCGTCGACACTGATCCGCAATTCTTTCGTATCAGCACCTCGCGTGCTT
CTTCCCTGCGTACCTGAGCTTGATTGAATCAAATGCCACGCTCCTTGCTGTCATCTGCAT
CTTTCTCCCTCCCTGCTCCATCCTCAACCATCTCCACTACCGCTGCTGTACTTACTCCCG
TCTCCCTCTTTGTCGTCTCTGAATCGTTTGCTGCTCTTTTCCTTTCACCAAACACACCCT
CGTTGCCTAACCTTTTCACCCTCCCATCCTCGTCCTCGTCCTCGTCTACAATCCTGTTCT
TCCTCTTCATCCCCTTCCTCCACCATCAACCTCGCTTTCGCATCCTCATAGACTGCATCT
CGCTCTTTCAATTCATCTTTCTCCGTTCGTATCAGCATCATCGTCTACATCATCCCACCG
TCTACGCAAAACTCGCCCGTTAAACGACCATCATCACGTTTCTCCAGTCCAAAACCAGCT
TGGCATAGCTTAATACCCACCCTGCTTGCTACGATACTTTGCATCTATCTGTCTATTTTC
TCCTAAATCGCGCAGCCATCCACCATCAAGCTCCCACTTGCTCCTGTTCTTGGCTGCTGC
TCCACTCGCTCCTCGCCCCACTCGACTGCAGCTGACGCCTCAACGTCACTAACCACCGCT
TTTACTCGTCCCAACTGCCACGCTGCGCTTTCGTATTTCAGCTGCCTTGCTCTCACACCT
AGCCACGTCCGCTCCCTTCGCACTCTTAACGCTTCCAATCTGCCGTACCAGCTTGTCCAC
TACCTATTGAAACATGTGGACGAGTCGTTCTTAGACCAAACCGTCTCTGTCAGCCTTGCT
CATTCCAAACACCAACCCTATCACTCCATCTCCCGACTCATCCCAACGGCAGGCCCGTCC
ATCCCAATCTGACGCCATCACACACCTTCCCAACAGCGTCATGTCGAGGGCTTCCATCGC
CGAAAGCCATGCAGTCGATGCTGGCATGTCGCGGGCTGCCTCCAGAGCAGGCAGCATCTC
AACTCTGTGGAGCTCTGCAGAAGTACCATTCTGTCTAGATCCTCGTGCCGAATCCTCGTT
CGATAATCTTGATCTGCAACCCTCTCGCTGCCAATCGATCGCAGGTTCCATATCCCACAA
CTCGGCACGATCTAGTCAAATCTCGATGGACTTTACCAGGCCCAGTATTGACATCCCAGA
CGACTACCCTCGAAGGCCCGATACCATTCGTCTCACTCCGCCCCGCGCTGCCCCATCTGT
TTCTGCTTCTGCTTCCAACACCAGTGCCTCTCCCAGTCGCTTACCTTCTTTCCGCATCGG
TACCATTGACGAGGAAATGGCAGTAAACGCTTCCTCGCCCATCTCCCACTTTCCTTACCA
GCCTCCAACTCTCGTCGCTCAGCACAAGCTTCTCTCTTCCCGTTTTTCAGAGGACACGGT
CGATGAAGAGCCTCGCATTCCCCATTCGGCATCTCAAGGCACTTTCGGTCCTCGCCTCTC
GGCGCCTCGCAAGTCCTCTGGCGCTTCCGACGCTTTCAACACCGACTCATCCAGATCCTC
ATCCATGCTGCACTCGGATCCCTCTACGCAACCCAGATCCCAAGCCTCCGCTCAGGCCGC
CTCGGATCTCTATCGTCGTGCCTACCGCTTCTTTGATAAGGAATACACAGTGCAGCAATC
CGTGGACTCTGGACCCATGATCGCATCATCACCCGAGAACCCAAACGCTTTCGGCCAGGC
AGGCCACCTTGATCGCCCTTCTCTCAACGGTAGCGACCTTTCACACGAGGATTCCTTGCC
CTCAAGCTCTCGCTCTCGGACCTCGACGCAGGCGAGCTTCTCCGACTCGGCCTCAGCCTG
GAGCACCGAAGACGCTTCCAATCGACCTCATGCTTGGGCGCCTGTCGTCGTCACCTCAGA
GCATTCAAAATCCAAAGCTGACGTGACTCTGAAGCATGCAGCCACCACACTCACTGCCGG
TGGCCTGCGTGGTTCATCATCGAAACAACACGACGGCCTTAGCATCCCCTCCCTTCCTTC
AATGCCCAGCTTCAATTCGTCCTTGACCGTGACGGCTGCCAATCACGCTAAAAACGTTCG
ACGTCGTCCCAGCACCGCAGACGTGTACAGTCAAGCTTCTCAGCTCTCATCGCAGGCCAA
TTCGAACCTGCCTCTGCCTGCATTGCAGTCCTCTTACTCTTCCACCGACGCCGTTCGCTA
TCAAGCACACTCCTACATCCCACCTCCAGCAATCTCTCCAACTTGCAATCCGGTCTACCC
CGATATCGTCGCCGACATGGACAAGAAACCGACCAACACGCGGCTGTTGCGTGGCCGTGT
CGCCTCAACACCCAAACTACGTCTTGAAGCCAACTCACTGTTCCCCGCCCAACAAGCTCT
GCATCTCCAACATCCTGTTCCTCCTCTACCTGTAAAGTCGGCTCTTCGCACTGGTGACCG
TCGTCCTTCTACCTCGCAGACCGACGGCCGCGAACCTTTCTTTGGCCGGCGCTTCCGCTC
GCGTACTCTCGGTGAAGCAGACTGCGACCAGGCATCCAAAGCGCATGTCACCTTTGGCAA
TGCTGTGCCACAAGCCGCACCTTTGCTTGCTTCGCCTCTCCGACCGCCTATCCTGTCAAG
CTTGTCACCTGCCGGAGCAACTTGTCTTGCTTCTCAGCGACATCCGAGCCAAGCGTCTGC
AATCAGCTCGGAGCTCGCTTCTCCCCTCTATGCTATGCAGCCAACACCAGGCTCGTCTAT
CTGCTCTGCCAGCTCCCCTGCTACCACGTTGAGCTCGCTTCCCGTAACTCCTCGTACTGC
CAGCGCCTTTCCTTCTTCTCGCCCCAAGAGCCGTGGCAACAGCTCGGCATCCAAGCCAGG
AGGAGCAGGCTGGGCTTCGTACCTGAATTCGGGCTTGACGCTCCACCTCGAAGGCGATCA
CGGTCGCGCTTGCCAGATAGACATGACTTATCTCGGCTACGATCCCTTCGGAAGGCCAGA
ACAGCTGGTCGAAGGAACCGAAGAAGCTCGTGCCATCACGCCAAAGCGACCCAAATCGAG
AGGCGACAAGGACCTAGAGGCCGAGCAGTCGGGCACGCTCGAGTTTGGTCCCAGCGATGA
GCTACCACTCGACGCCTACACGTTTGATCTTGGACGCAAGTGGGAAGCATCGGCACTTCT
CAAACATCTCACTGTGGGTGAGGAAACCAAGGCGGATCTGCTAACGCGCCAGGCAGCGCT
CTCGCTCAACACGCTCGGCAACCACGAGGTGGCGGGCTACGAGCGCAAAGGAAGACTTGC
TTGGAAATTTGCCTACAGTGTCGAGGCGGACGTCGCATCTGCAGACAGACGTAGACTAGT
CCCACTCAGGTTCTCGTGCTCAGCGACATTGCTGAATCCGGAACGTGCAAAGAAGTCGAG
ATTCATCAACTTGGTCAAGAAACAGATGGTGCCAACCTTAGCATCCAAGGCCATTGTGAA
TGTAGCAACACCAACAGATTCTCCTCGATCTGGTTCGTGCACCTACGAAGATCGTTCGAG
TACCGCAACCGCATCTCCCGCCTCTCAACACGTTTCCAACAGGCCCGTGATCGCTGCGTC
GCAGCTGCAGCCGTACCCGCTACAGCATTTCAGCTCGCCGGTTCGACGCAACACCGGCGA
CCAGATCCGGTGCGGCGCTTACAACAGTCCGCTGCGTCAGCTCAGCCGCGCAACCATGTC
ATCCAACAGCTGTACTTCGGCCGACTCAAGTTTCTGTTCTCAGCCCACGACGCCGGGTCG
CGACGCTGCTGGTTCAGAGAACTCTGCCAGGATGCTCCTCCAGGCATCGCCCGTCTCGGC
ACAATTCGGTCAGACAGGTGCAAGTCAGCGCCAGCTCCAAACGTTGGCGAGTGGCACCAC
TGCCGCCGGTCCTTTACTGCAAGCCGAGCTTGGCCAGGTACAAGACAATGCAGGCAGGAG
GTTGCAAGAGAAGGCGTCCTTGGCATCGCTCAGTGCCTCGTCAATGAGCTCAGGCAGTGT
GCACCAGGCCAAGCCCATCATGATCAACGGACGCAAGCTGATCCCCATCAGCCTGCCTGC
TGGGCTTGCGCGCAAGAGTCGCATCGACCCTGCGCTGTTGCGTGCCAACGTAGTGGCAAC
TGGACCTGGTGCTACTGTTGCAGAGAGGCAGCGAAGCACCTCGATGAATTCGGCTGGATC
CGTTTCCGACCACAGCCACCAGCGTCGGGCACCAAAGCAGGATGCTAACGAGGGAATCCG
ATGTCTTCTGTCGGACCAGCCTCGCGTGGGGGCTAGCTCGAGCCGACCACCCACGGCATC
GGAGACGATCAAACGCGAATATCTTGCTCGCACCGCCTCGGAACAATCGAGCCCGACAAC
AACAGCGCCGACGTTGCGACATCAGAAGTCGTTTGCTGGCGCCATCCTGACGCCTTTGTC
GTTTGCCGATGAACAGAGCCAGGCAAGGAGGCGACGCAGCAAGACCAACGAGGATGGACG
GCTGCGGCCGTTCACCGCAGATGCATGGGGCGAGTCGCAGTATCCGACTCGCGAACAGCA
GATGCGTGCGCTCAGCCAACAGCATCGACCCCCGACGGGTGGTGAGGCTACTCTGCACTC
GCAAACCATGACTGTGCCACGCGGTTTCAGAAGCGCCTTTGTGGATGGTGAAGGCGTCAA
GCCGCTTCCTGCACCACCGCGCCCGCACAACCGGCCGAGAACTGCACAGACCATTACCGC
TGCGCCCGAACAGTCGCTATACCACGCACCTATGCGTGCGGTGCAAGGCGTTCGATCGTA
GCTATTGCATCGTAGGCATTGCGCGCGATGTGGCGTCCTTTTTTGACTATCGTTCATTCA
TTCATACACACACAGTCTCTCTCTCTGGTAGATACCTTTACGCTTTCGTTTGCTACGGTA
ACAATTGCATTTGCTTTGCATCTCGTCAGTTCAGCGTCCGAGATTGAGATTGAGATAGTT
TCTTGGGTTGCGCAAAGGCTAGATTCAACTGTGGGAATGCGAATGTGGGACGATTCATCT
GTATGATTCTCAGGCGCAGTGGTACCTTATCAGTCGGTGTATTGATGAAGCGGTGAAAGG
GACAGGGTGGGTTGGAAGCAGGCGGGGGGAGCGAGATGTAGATGGCGTGATGTGGGAAGA
TTTGGGTGGGTGTGATGTCCCACAGAGGCTGTGTCGGAGCAACGTACGGCTTTCACGATT
TCGAGTGGCTGTGTCGAGCATTGACGCCCGCCGTTGGCAGTTGGCAGTTTGCCAAATGAG
ACTGACTTTAGCGATCCGTGGATGTGCTTCGACCAACAAGGTATATAAGCTCGTGATTGG
GATGTGGTTAGAGGTTTCGTTCCACAAGCATCCGGATTCACGATCAGTGTGTTGCAAGAT
GTTTTGGCGCAAACAGGTACTGGTGGCTATGGCGATTGCAATGCTGACCACCTCGGTCGC
GTATGCCGGTCCGATGGGCGGTCGTAAGCAGCAGCGCTCGCGTCGCATCGCATCGCGCGT
CCAGATCTCCGCTGATCGCACCTACGCTCACATCGACAAGCGCAACCAGCGCGAGCACGC
ACGATTCGACAATTCTCCACCCCCACAACCGACGTCTGGCTTCGACATGCGCAAGAGACA
GGTGCATGTGGATGCAAACGACGCCTTGGTAATCCCCGGCCCTGGACACGATCACCTCCC
TGGATTCCAAGGTAACGATAATCCGCCCTACCCGTTTCCGCAGCCGAAACACGGACACCA
TCCTCCTGCTACCGCTGGTGATGCCGAAGCCGATCGCGCGC
>RGDXX0326 Genomic segment corresponding to mRNA: XM_403726 Ustilago maydis 521, UM06111.1 predicted mRNA.
ACTGACCACCATCCTTTCAACATCCTCATTGCCCGCAAGTAGATGTCCACGGCTCGTCTC
AGCACAAACGCTTCCGCCCGAGTCTTTGCCTCTTCCGCCCGCTCTTACTCGACCTTCTCG
TCTCGAGTCGCTCGCAGCCCCAACACCCGCACTGCATTCCAGAACGTCTCGTTTCTGGCT
TCCGCTCGCATTGCCACTGCCACCACCAACTCTTCTCTCTCGTTCGGTGTCAACACCCGT
CTTTTCTCCACCACAATGACTGCCCCAGGTAAGTGCGTCCAGCTTTACATGTCTCTTCAG
AGCCAATTCCTCGTACATTACTCCGCCCTAGCTAGGATTTTTTGCCATGCTTGTACGCCG
TTTGCACGCCGCTCAACCTTTTCCAGTGCTTTATTGCGCATTCGGCTAGCCTGCATTACG
AGCGACAGGGATCTATCCTACTCCCATTCGCTCGGACTAGCTGGCGGGCTGACTGGCAGG
CACGATAGATGTGCAATGTGCCAGCCTACCAGCCGGCCATGCACATCTCTGCAGGCGATC
TTTCAGGATCTTGGCTATATCATTAAACCGACACTCCTAACGTTATCTGTTTTGGGTGGC
GCATATGGCCGAATCTTGTTTGGCTTGAGCGAGGGGAGACAGGAATAGTGGAAATGCTTT
GCCGTTGTTGTGTTGGATTTTGGTCGAATTACCACCAATTCGACCATTACGATTTGACAG
CAGTCAACCTTTAAAACACGAAACATTGAATTTTTAAACGTCACTTTTAGGCTTCCGGCA
TCTTGTCGCGCCGGAAGTGACGGCTCAAGTGCGCTATTTCTTGCGAATCTGGGCCGAACG
CGCGTTCAGTCAATTGGCAATAAGACTTCGTTCCATCTGTCGAATCCACCTCGCCGTTCC
TGGATTTCTATCTCCCTCCCGGCCACCTCTTCTCCTTTACTGACGTCTTCATCCTGATCT
CTACCTTTGCGTGTCCACCCTTCGCATCTGCCCGCCCGCCATGTCCATCGTTCGTCCACG
TGGTTTGGCCCCGCCAGCCAAGATCAAGGTCTCCAACCCTGTCGTTGAGCTCGACGGTGA
CGAGATGACGCGTATCATCTGGCACAAGATTCGCGAGGACCTCATTCTTCCCTTCTTGGA
TATCGAGCTCAAGTACTACGACCTCGGTATGGAGCACCGTGATGCTACCGACGACCAGGT
CACCGTCGAGGCTGCCGAGGCCATCAAAAAGTACAAGGTGGGTGTCAAGTGCGCTACCAT
CACACCCGACGAGGCTCGTGTCAAGGAGTTTGGCCTCAAGAAGATGTGGCTCTCGCCGAA
CGGCACCATCCGAAACATTCTTGGCGGTACCGTGTTCCGTGCGCCCATCGTCCTGGACGA
CCTCCCTCGCCCGGTTCCCGGTTGGACCAAGCCCATCGTCATCGGTCGTCACGCGTTTGG
TGACCAGTACCGCTGCCAGAACTTTGCCGTCGACAAGGCGGGCAAGTTTACTATGGAGTT
TACGCCTTCCGACGGCTCGCAAGGTCAGAAGTGGGAGGTGTTCAACTACCCCGAGGGTGG
TGGATCGGGTCTCGCCATGTACAACACCACCGAGTCGATCACTGGTTTCGCCCACTCGTC
GTTCAAGATGGCACTCGAAAAGAACATCCCGCTGTACATGTCGACCAAGAACACCATCCT
TAAGGCATACGACGGTCGATTCAAGGACATTTTCCAGCACCTTTACGACACCATCTACAA
GAAGGACTTTGAGGCCAAGGGTCTCTGGTATGAGCACCGTCTCATTGATGACATGGTTGC
ACAGATGATCAAGTCTGACGGCGGTTTCCTCATGGCGCTTAAGAACTACGATGTAAGTAT
GGCGGTGCGGATCCGTGTCGACGGCGTATCAGAGCACTGACGTGACTTGTACTTTCGTTT
GCTTGATCTTTGTCTTGTTCAGGGTGACGTGATCTCGGACATCACCGCGCAAGGATTTGG
ATCGCTCGGAATGATGACGAGCGAGCTGATCACACCCGATGGCGACATCATGGAGGCCGA
AGCAGCGCACGGTACTGTCACCCGTCACTACCGTGAGCACCAGAAGGGCAACGAGACGTC
GACCAACTCAGTGGCATCCATCTACGCCTGGACTCGTGGTCTTGCCTTCCGTGGCAAGCT
CGACAAGAACGACGACCTGATTTACTTTGCCAACGCTCTTGAAGAGGCATGTCTTGATGC
TATCAGCGCCGGAAAGATGACCAAGGATCTCGCTTTGATCTACCACGGCAAGGGCATGAA
GCGCGAGCACTACGTCACGTAAGTTTTTCAATTTCGGGTTTCCTCCCTGTATGTTATTTT
GGCGCCGTCACGCTTGCTTACACGAGGTTCCGTCGCATTCTTTCTTGACACAGCACTATG
GAGTACATCGATGAGGTTGCGAAGCTCCTCAAAAAGAAGCTCCAGACTCGCGGCATCGAG
GCTGGCAAGCTTTGATCGATCGCAGCATTCTCATTCGTCTCATTTTTAGCAAGCCCGATC
GAGGGCCGAGCATTCCAAAATATTCAACGTTGCATTTGGTCCACTCGCGATTTGCGGCAT
CGGGGCCTGTGCGAGTGTGAGGGTGAAGAAGTTGGCAAGATTCGTGATTCACGATTTTGG
AAAAAAAAAAAGAAAAAAAGAAAAAAAAACAAAACAAAAAACGGTACAGCTGCTAACTTA
AGTTACCTTAGCGACTACAACTTTCGCTTCTGCGGATGGATTCAGAGAGACTGGAGAAAG
GCAGGGGCGACTGACTGTCTTGCTCGTTCTCTCGCGCGCTGCAACGTGTCTCGCGTTGTG
CAGTGGATGACGACAAAGGTAATAGCTCTGGACTCATCTTGGCTCGACACAAGGAGCCGA
CATCCTGCCCGTTGTCTGATACCGATATGGTAGATCGGGCGGTGTCGCATACAGTGCATC
CAGTGCTTGACTATCGGGCTGTCGGTCCATGTGAGACACATTCCTGTGATCGGTGATTTG
CCTGAAGCCAGGTAGACGTGCGAGCAATCGCGAATTACTTGTCTCGGCGACGACGGCTGG
AGTTCAGATTGTGTCCGCCTTGGACAGCCAGCAAGAATGTGCTCACATCCACGCCTACCC
AGCCTCACAAGCTGACCTGGTCGTGTATACGGCACTCTATGACGATAGGGTGTTCACTCG
CGACCTGAAACAAGCCGACTCCGTCGGAACGAGGCTGACTCGTCGAAGATGGCCCTCAAG
CTTCAGCGTCTGCGTACAAGGCACACCATCCAGCTCACTCAGCCCCGCCAAAGCTCAACG
CTACACGCGCGTTGCCTTGATACAGATGAGAAATGACCTAATCACGTAGACCTCCCTGGT
GCGACATCAGGCTGTGATGATCGCAGACGACATCTTGACATGCTTGACAAGCAAAGTACA
TGGTGCACTACGCATACGCTTTCGCAAAGACGAGTGAGGGCGGTGGCTTTTGCAG
>RGDXX0334 Genomic segment corresponding to mRNA: XM_403717 Ustilago maydis 521, UM06102.1 predicted mRNA.
AACTAAAGAATAACTTAGTTACAATTAAACCGAGAGCGTAAGGTATGCACTAAAACCTGT
GCCTGTAGATGGAGCAGCTGTCGACATTCGCGATTCACGAAAACGATTCGTGATTCACAC
AGTATGTGACAGGCTTGCAACACGGCCCACGCCAATTGTGATTCTGATTTACGATTCCAT
CGGAACTGCGAGACGAGTTTGCAACTCGCTCAACCACGCGTTACATAAGAATTGTGGATA
TCGAGACGAGAGGCTGTTTTCGCCTTGACCCCGAAACCCCCCTGACTGGCGGCCTTGGTA
TGGATGGGCTCGGCTAGCCTACGTCGCGCTGCCCCTGGACGAGATTCACGAACTGTAATT
CACACCCACGACTTCTGTACCTTTCTGAAACCGTGAAACCGTCACTGCGCTGTATTGAAT
AAGTTATCCTTGTTGTTGTTTTTCTCTCTTTAGTTTTTTTTTTTTTTTCTTCTTTTTTTC
TTTCTTACTTGTTCTTCTTCTTTGTTTCCCCACGCCTGGACACACACTGACGACTGTGAC
TGACAGACTACTCGTGACTACGCCGCCGAGGATACGCTCGGATTCTGTGACTCCGCTGGA
CGAGCCAAAGGTTTTTGCAACCTTCGGTTCGCAAGGCCGTCGTCGGTTTCTGTCTCTTGG
TTGCGGTTGTCCCTGCGTCGGTAGCAAAGCGAGGCTGAGCCGCTTCTACCTCTGACCCGC
TCTTTGTACCACCATCCTTGCGCTTGTTGGCCCCTGTCGTATCCCTTCCTATCTCAGTTC
CCCTCCCATCCTTTCCGTCTCTCTTCCTATCTCCACATATCAAGCCGTTGTTCTTTTCGC
TCTGCATCCCCGTTTCGTCTTGTTTCGCTTTTGTCTCGATTTGCCCGCTTGCTCCTCGTC
ATCCACACCGTACTCAGCGTCGACCACAAGTCAACGCCACGCCATCGTCACTTGACACAT
TGGCAGGTCTCATCACCACCGCCGCTCGTCGTTCACCGTCATGCCGCGTCCAACATCACG
TTCGTCGCCCAACTCGGACTACTACAGCCCCGACCCCATGACCCCCACTTTTTCGCCTCC
GGGCGAATACACCGAATTTCAGACGCTTCGTCCTGGCACCCCAGGTACATTAGGAAGCAT
GGGTCGCCACTCGGTCGTCAGCAGCAACCTCGACAAGTACGACCGCGAAGGCGCCCTCAC
CCCCCAAGCACAGGCTCTTTTGCCGCTCGACGACACTGGCCGCACTCAACGCTCCAGCAC
CTACTACTTTGAAAAGGGCGCTCCCTCTGCTGCCGCCGCAGACACCTTCCGTCAATATGC
CGGTAGACGCGGTCAAGGCTACAACCCTGCCTCCAACACCGCCACTCTTGAACACGGTCT
CCCCACCAAGAAACGCCCTGGCTTTATCCGACGCAGACCCATCCTCTTTGCCCTTCTCGT
CTTGCTCGCCCTGATAGCCGCAGGTGTCGGCGCAGGTGTCGGCATCTCGCAATCCAACAA
GTCCAACAGCAAGAATCTTTCGGCCGAATCCTCCAAGAGCGGCAACAACAACAACAACTC
TGGCTCCACCACTGGCTCCTCTTCCGACAACAAGGGCAACACCAACACCAATGCCACCAC
CACCTCGGCCGCACCCGCTCCCCCCAAAATCACTCCGTTCGCCAAATACAGCTGGACCGA
TGTCAACACCAAAGCCTATGGCGTCAGTCTCGGCTCTTGGCTCGTTCTCGAGCGGTGGCA
GATCGAAGACTGGATGGTCCAACAGGGCGGTGACAGTGCTTGGGACGAGTGGCGCTTGAT
GCAAAACCTCGGCAGTCGCGCCGCCTCGGTCCTCGCCGACCACCAGAATAGCTGGGTCAC
TGAGGCTGACATGGACCTTTTGCAAAACAGCGGCGTCAACATTGTTCGCATCCCTATTCC
CTTTTGGGCGTTTATCCCTACCGTCTCTGGCGAGCCGTACTACAACGACATGGCCGCCTA
CCAGGCGCAGCTCGACAAGATGCTCCAGTGGTGCTACCAGCGCGGCATGTACGTCATGCT
CGACCTCCACGCCATGCCCGGTTCTCAGAATGGCGACCAGTCGTCCGGTCACAACACCAC
CAACATTCAGTGGTTCACCCAAGCCAACCAGGAGCGTTCCGACGCGTTTGTCAACAATGT
CCTCTCTTGGGCCACCAGCAGCAACCTCAGCTCGATCATCAACGCGATTGGTGTTGTCAA
CGAGCCTCGCGTCGTCAACAACGACTGGTCGCTCAACCAGTCGCGCTTCCAGATCACGCG
CGACTTTTACGAGCGCAGCTACCAGACTTGCCTCAAGTACAACATCCCCATGACGTTCCA
CAATGGCTTTGCGCCCGGCAGCGTCACGGACAAGATGGATCTCTGGCGACCATTTATCTC
GGGTAAAGACCCCAACATGCTCATCTACGAGGACCACCCTTATCCAGGCTGGTTCTCGGA
TCCGGAACCTGGTCCGAACGAGATCCAGACGTCGGTCTGCGCGTACGGTGCCGCCGGCAG
CTCGCTCGGGATCCCGATTGTGATGGGTGAATTTTCGGCGATCCAGAACACCAACTCGGC
CAGCTACGCGCGAACGTACGTACAGATGCAGCTCGCCACATACGGCTGGTCGGCCGGCTC
GATCTTCTGGAACTTCAAGGCCAACAGCTCGAGCAACGCGGTGCTTGCGCTGTCTAGCAA
CCTGATGCAGCTCTACTCTTACGTCGACATGATCAACGCCGGCACAATGCCCAACCCAGG
AAAAGGTGCCAACGTGCGCAACTTTTATGCCAACCTGCCCAACCCCTGTGGTGGCTTCCA
GACGTATGGCTGGGCCAACCCTGCGCAATAAGTTTACACGCACCTACTTGCGCCACACAC
ACTCGTTCGGACACTTTACTGTTTTGTTTCTTTCCACTGTTTGCTTGTCTTTCGTGTAGG
TTTGTCTGTTCGCGCTCGCGCTCGCGGCTAGGAATCCCATGTTTGCATTCACAATGTGCA
CTGCACGTTGCACCTATTCAACGAGCGTTTGTGTTAGTTTGCACAGTGCGTGTGTGCGGA
GCGCTCCAGCTAGACCGAAAGTGACGAGTGTGATTGACGCGTACGAATGACGGCTGCTGG
TGCTAGGCAAAGAGAGGTGCGGGATGGCGCATCACGGATCGGCGGACAGGAACATCTACT
TTGCGAAAGGGATGTCGTTGGTGACTTCCTGGAGTTTGTCGTAGAGCACCGCTCTTCTGT
TGCCGTACGCGTCTTTGACGAGCCATTTGGCGTGGTCGGCGGCTTCTCGTTCTGACAAGT
CGGGTTTGAATCGGTCTCTGAGCCTGTCGATGGTGGGAGCGCCTTTGAAGCTTGGCAGTT
GAGTGCCCAACATGAGTTTGCACGTATCCACCATTTCGGCACAGAACGGTCTGCATGCCA
AAAACGCCTTGACGACCAGTTCCTCGAACATCCTAAAGCCTTGACTGGCAGGACCGCCCA
TCACATCGATCATTTCGTGGCTAAGCTTGAAGCTGTATGGTTCGAAGCGCATTCCTCCTG
GTCCGATATCGAAGAGGAAGCCAAAGTCGATATGTACCAGATGTCCATCTCCATCGATCA
TCATGTTGCCATTGTGTCGATCGCGGATCTGCAGGATATGGCAGACCACAGAGTAGGCAG
CCATGGACTGGATAAAGTTGATGCGCGCGCGCTGGAAAGCGATCGTGTCCGGATTGCCGT
ACTTGCCGATGAAGAACGTGAGCAGGTGGTTGATCTTTGCACGACCCATTTCGTCGCGCG
ACGTAGCATTGGGCACCACATCAATCACACCACACCCCGGTCCTGTCGCAGTGACCCGGT
ACGGGTTCAGG
>RGDXX0342 Genomic segment corresponding to mRNA: XM_403707 Ustilago maydis 521, UM06092.1 predicted mRNA.
CTTGAGCGTGAGAGGCGACGAGTAAAGGTGCCAATCACAGAATGGCAGGGAGCGATGGCG
TCGGTGGACCTGGATTATGAAGTGGGCGGTCGTATTGGGTTGCAACCAACTAGCAGTGGC
ACCAGGCTGGTGGACTGCTGCTCAGATCGGAGGTGCCGAGCGTGGCGCGTGCGGCGTTGG
AGATGCTTACGACGGTCAAGGCCAAATGGATCCTGTTGAGCCACTCAAAGCGACCAAGGC
GTGAGCGGTGGACTGTAAAAAAGCGATGGTGAATGCGACTCCCAGTCGCAAGTCAAAGTG
ACACATGAAAAGCACTTTAACTGCACGCCTCTCGTCCATTCTTCTCTGGCGCGTTCCTCT
AACCCTTTTCACAGTTGTTCTTCCAGAACGCACACAGACACTTTCCACCACACGCCACAA
GCAACACGACAGCGCAGAAGCTCAACAGACACGTCCCACCCGTTGGGAGCGTTGCGAAGT
GATTCATGAAACCCTTTTTTTTCTCTCTTAATAATCAACTTTGGCTAAGTTAGCTGTCTT
CTCGCAAAAATCACATTCGTGGTCCACGCGATTCGTGATTTGATTTTTGAAGTTTGCAGC
CTCCACTTTTTGCTCCTTGACGTCTGCTGCTTCTGTGTTTCATGAGACACAGCATTCAGT
GATTTGAACGCAGGGACACGTTTGGAGGAGTTGCGCATACTGGCGTCATATCCACTTTCG
GCTTTTCCGAATCGTGAATCACATTCCCCGCACCGTAACCCCATACAGTGAAGGAGGGCA
TCACAGGCGGATTAGGGCCGTGTGCTCCATCGTCCTCACCACCACCGCACCCCCCAACAG
CACCATCATCCTCAACGCGGTATCCGTCGACGGTGGTAGCAAAACAGCAGACTCTGTGCC
TCGTCAACATCACGGTACAGTTTGACTTCCCTCTTATAGAACTGGATTCCATCGAAATTC
GCATCCGCCCTGATCTTACATCCTCGCTGCGAGTGTCAGCATGACAACCAAGTCGTCTTC
CTCGGTGGCTTCGGCCGCCGATCATGCTCAGGACAGCGAGAGGCAGCCTCTCCTTGGATC
ATCTTCCACTTCTCCCGACTATCACGCTATCTCTCACCACTCTTTGCCATCTGCACCACG
GGCTTGGCGTTCGAGAGGCTCACCTTACCTCACTCTCTTCCTCCGTTTCTACTTTGCCCT
GGGCGTGCTGCTCTTGCTACCTGTCACCGTCCTGCTCATAATACTGGCCATCAACTATTT
TGAGCCCATTCCGTTGCTCCTCCCTCCCCATCGCTCGCCTGCTGTATTGCCCTTTTGGTT
TTGCCTCATCTCGGTTTCCATGCTAGGCCCTGGTCTTCTCTTCTTCGAGCTTGCAACCCA
CGCTACCAATTTCTTTCATCTCTTCGTCCTTTGCTGCACCGTGGCCGACGTGGTGCTCCT
CCTCGCCGTTCCAGAATTTCGTGTCACCCACTCTTCCCTCGGCTTCACCTCCGTTGCTCT
CTGCTTCCTTTCCACGCTCTGGGCCTTCCTATCATCTCATCATCTGCAAAAGCAAAAAAT
TCCCTTCACGCTCAATCCTGATGTAGGCGCTCCCATTGTCACCGAGATCCCACTGGCACG
AGCTCAAGCAAAGTGGAAGAGGCGTTTCAAGCTCTTCTGGGCCTTGTTCGGTTGCCTTGC
TGTCGCCCTCGCTTCTGCGCTCGTAACCTTGGACTTAGTGCTAGACGCAGCCGATTCTGG
TTTCCGACCTCTCGGCAATCTTACCATGGTGCATCCCACTTCACTCACTAAGCATCCGGT
CTACCCATCCGATCCGGCCGATGTCAACCCTTATCCTGTTTCGTTCCGCCTTCATCTCGC
CTGCGAGTCCACTCCTGCTCGCCCAGGTACCCTCAAGTCGGACAACGCTTCCGTTGATGC
ACCCACCGCCCTGGTCATGTCGGACCGAGGCGTGTCTGGCGTAGTCGCAGCGCAGTTCCT
CCGCGAGATGGTGGCTTCCTCCCCTTCTAATTCTGGCGGCGGCGACGATGGTCACCTTGC
TCTAACTCGCGTCTGCTTCTGGGACCGTATCGGTTACGGTCATTCAGACTTTGTCTACCA
ACCTACCTCGGTGCGCTTGCAGACCGAAGCTCTCTACCATGCTCTTCAAAAGCATGACCA
GGTTGACCTCAACGCAAGCCCTCAGCATGCTGCGGGAAAGAAGGAAAAGGGGGATGGTGA
ATTGCTCGGAAAGTTCATGCTCGTCTCCACCGGCTATGGTGCTCTTTTCGCCCAAGACTT
TGCCATTCAGCATCCTGACCTGGTGCATTCTTTCCTCCATGTGGATGCAGAGACTCCCGC
CTCTTGGTACACCGACACAGCTTCTCAAGGTTCCGGAGCACGTGCAGGATATCTTGCCGA
ACGTCACGGACCCTTTGGTTCGCTTTTCTACGACCTTCTGCCTGCTCTCATCGAGCCTGT
CGGCATCACACGCATCATCGGCCTGCTCAAAGGCAAGACGGTAGTTGACCGCATCCTGGC
TCCAGGACAACGCGCACGCGCAGCGCGCCAACACGACATTGGTGGCGGAGGTTGGAGAAT
CTATGGCGCTGGTGGTGGCAACCCGAGGCTCCTTATGTCGTCTTGGCTAGAGCGCTTGGA
CGCCAATCTGGGCACTGCGAGCCCTAACTTTGCTCGCCTCCGCAAGTCCAGTTCCGACTA
CCAGACGTTGCTGTCCAAGCGTCCTGTCGCGGTGCTTTCCAGCTTTTGGAGGATACATGC
TGACATCGATGGCTGGGGTCAGGAGCAGCGTGAGACTTTAGTGGCACCAGCCAAGAACAG
CTCAACCCTCATCGGTTGGTGGCGCGTCGGAGACCGCAAACGGAGGACCGGCGGTGGCGA
CGAAGGTGGTCCAGCTGGAATCTGTTCAACGAAGATGGGCGTCATCTTCTGCAAAGAGGC
CGTTCGCAAGCTCATTGCTGCCGGTCAAATGTGGAACTCCACAGTCGTATCTCCACTTTC
CGCCTGAAGGAATGGCTTTACCACCGCATCGGTGACACAGGTCTACATGTAAACTAGATA
TAACGACAATGACGTGGCTGTATTTCCGACGCATCTGTCTCTCCGACGCGCTATTAAATA
TAAATTTGAATCTGATGGTAGTACTCATCATGATCGTAAGCTCGGCCGCCTGTGATCACA
ACAAGTTGAAACTTTGATTGCCACATGGTGAGATACTATGATACGTGATGAGATAACAGA
AATCAATGCTTGCAAAGTGAGGAGCTTGCTACTGGAACTGTGTCAAAGAATCCAAATTCG
CCAGGGTCGTCATTGCTGATTGAGCTGAGAGGCTCGCCATCGTCCAGCTCATCCAAGAAG
GTATGCATTGGGGGTGGAGGTGGAGTCATTGCTGATGCCAAAATACCAACATTGCTATCA
TCAGACCTGGTGTTGTAAACAGCAGCTGTGGCTGCAGGAGGTGCCGTGTCCTGCTCCGCT
TCGTCCTGGCGGTTTCCCCGCCTCTTGCTTTCCTTGAATGGACCTTTTGCCACCAACTCC
CGTTCTGAATGTTCTCGGGTGATCATGCCGTCTTTGGACAGCACCTGTTGATCACCCTTT
GCCACCTTGCGTCCCACCAACTCAGCTATTTTGCTCTTTGCCTCATGTTGAGCTCGGAGC
ATGGTAATTTCGGCCTCCAGCACAGCAATGGAAGCGTGGAACTTCTCGTTGGCTTCTAGA
ACTGACCGTCGGAGCTTTCGTGCTTCCCGAGCGTTGGGTTTCTGCTGGTAGGCATCAATG
GTGTCATTGAATGCCGAGGCTGATCGTGGCACAGCAAGTTCCTGCAACTGCATTCTGGAA
ACTTGCATTGACGACGTGGAACCGCCGGCCAGACGGCGTAGAACCTTGTCTGGACTTGGA
TTAAGCGTGATACCGGAGTCTGAGAAAGCTTTCCGGGCTGCCGACTGTGTGAGGACCTGT
GCGCGTGACTGGGCGTAGACGCTTCCAAATTGTGCTTTGTCGATAAA
>RGDXX0354 Genomic segment corresponding to mRNA: XM_403693 Ustilago maydis 521, UM06078.1 predicted mRNA.
TTCTGGAGAAAAAAATTGAAGCACGAGGTCACACGTCAAAATCAAGCGTGTGGATCGCCT
GCTTGCATTGTATCGCTACACTCACAACTGCACTCGTGACTGCATCGCAATGCATATTGC
ATTCGTCTGAATCGTGAATTGTAGGCGATCGTGATCAAGCCCCTATCATGCCGTCGCCCG
TGAATTTCGACGTTAGCGAGAGAGCGTCGGCAAGAGGCCGTAGTCGATAAAGCCATTCCA
CATGCTTTTGCATCAGCTAGAGCGTGACTAACGAAAAGGGGCCGAATCGTGAATGCGTGA
TGCTGTCAGGGTTCAACCACGAACCCTTGTGACGTTGTGTGCGGAACTGCGATGCAGCAG
AGAGAGACCAACACTTTCGACTTTTTTTTTTTCTAAATTGGGGCTATTAACTTACTAACT
GATTACACTTAGTTAATAAAAGCACAATGTGATAGCACAGCTTTGCACGTTGGTGCCGTG
TGGATGTTCTCTCAAAAGAGGCCGTGCTTGAAACGCCAAACTCTATTTTTCCACACGCGC
TCTTGTTGGTCGCCGGCAGTTCCGAATCATGAGTGTAAGTTGTCTCGTCTCCTTTCGCCA
TCATTCACCTTGACAGATTCACGATCTGCATCACCCTTACTTGTTCTTGGTTCCTGGAAG
AAGCACTGGACATTCGTCACTTTCTGCGGGCAGAAAGCACCAGAGCACTGCTCAAATCCT
CTATCTGACCAAATAAGCCAGTTCGCTGCAGCCGTCGTATTTGGCTTTGTCGGCTTAGAT
CCGCCAACATAGTTGGGCTGGCTTGACTCAGCGCCTCCATCTCATCTTTTCCCTTGTATC
AACCTCACGCGTATCAGTGCTGCGCACGATACCTTTCCGATACCTTTCACGTCTCATCAC
CTTCGCTTGCGATCCGCAGCCCTCCCTGCGCCGTCGCGTATACCCATCCATTTATCACGT
CCCGCGTACCAGCTTGATATACGCATCTCTCCTTGCAACCATGCCCTCACCCTACAGTCC
TCGACTTCCGGGAGGAGGCGGTAGTGCCTACGAGCGCGTTACAACTGTTAATCATGACGA
TCTCAATCCCGCTTATCCGCAACAACCGCGGTATCATGAAACGCAGCAGTACGCACAGCA
CTATCAGCACCAAGCCTATCCTCAAGAGTCTGGATACGACGCTCCTACCCCGGCGCTGGC
TGCCGACAACTACTCTCCAGAGTACAGCATGGAAGATATGCGAAAGACAATCACTCCTGC
ATCCCATCGCTTCTCCATCACTTCTCAACCTCATGACTATGCCGACCCCGACGCAGGCTG
GACCGAGAAGCGGCAGTCGGGCACGCAATTTGATCAATTCACTCCTGCACCTCCAGTGCG
CAGCCGCAAGAAGATGATGTGGACCATCGGCGGTGCCGTCGTAGCTCTTGTTCTCATCAT
CGGTACCGTTGTAGGTATCGTCGTCGCTAGGCACAGAAACGACAGCAACAAGGCATCCAC
TTCGAGCGCAAGCGGTAACACCAAATCTCTCTCTGGCGATCCTTCCAAGTTTAAGAAAAA
TTCGGCGCTTCACAACAGCTTCTGGGGAATGTGCTACACCCCCTTCGAGTCGCAGTTTCA
GTACGGTTGCGGCGTAGACCTCGCTTCGGTCGTCGAGGATGTCCAAACGCTTTCGCAGCT
CACCACCCGCGTCCGTCTCTACGGATCTGACTGCAACGTTACTGCACTCATGCTGGATGC
CATCCAGCGCACCAAGGTCAATCTCACCATCTACCCTGCCATCTACCTCGACTCCTCTGA
CCCCGGCGACGTTGCTTGGAACCGTCAGGTGGCCAACATTACCTTTGCACTTGACAGCTT
TGGCACGGATCACATCGGCGGCATCTCGGTCGGGAACGAATACCTCCTGAACGGCGGCTC
GGCCACCAATCTGTTGTCATACGTCCAACAGTTTCGCACTCTAGCCACCAGCAAGGGTTG
GACCTTCCCTGTCGGTACTGCTGACGCTGGTAGCATGTTCACCGCTACGGTCGCTGCCGG
TGTCGACTACTTCATGGCCAACGTACACGCCTGGTTTGCTGGCACTTTGGTCTCGGACGG
TCCAGCATGGACGTGGCAGTTCTTTGAAGACAACGATGCCAACATCGCCGCTGCTGCGCC
CAACACACCTGCCGCCTACATTGCAGAGACTGGCTGGCCGTCGGGGGCCAACAGCACCGC
GGCAGCCACGTACGTGAACGAGCAAGGTCAAGTCACTGGCGCGCACGCCGGCGTCTCGGA
GCTCCAGACCTTCTTGGATGGTTATGTGTGTGAGGCCAACAAGAACGGCACAGGCTACTT
TTGGTTCGAGTTGTACGACGAAGAATGGAAAGATGCCCTTTACGGCGGTGTCGAGGCTCA
CTGGGGACTCTTTGATAAGACCAAGAAGCTCAAGCAGATTACTATTCCGAACTGTAGCCA
CAATTAGGTTGCAGCGAGGTTTGTGTGTTCAATCACGAATGTAGCTAGACGGACAATGAA
ATGTGACGTTTTTGAATGGACGCACGTGTCGAGACTTGATGATGCTGAAATGCAATGACA
GTGCAGAAGATTCGTGATTGGTGATGGTTTGCAGATGTCAAGATGAGATTGATGTGAAAA
GTGGAAAGCTACGACTTTGGTGTTTAAGTTACTTGCGTCTAGCGTTATTGGTCACCAGGA
TTCTTGTACCTTTTGAGTGCGCGCTGTCTAGCTTGTGCGTGTTCTACGATGGGCTTGGGA
TAGCCCAATTTTTCAAACTCTGCTTTGCTCAATCTATGGAAGGGATCGTGAATGGCGTTA
CCCTTGACGTTTTTCAACTCTGGTACAAAGTGTCGGATGTAGTCGCCGTGTGGGTCGCAT
TTTTCGCTCTGGCTGAGCGGGTTGAAGATTCTGAAGTAAGGTTGTGGGTCGGTGCCGGTG
CTGGCGCTCCACTGCCAGCCTCCGTTGTTACTGGCAAAGTCTTGATCGATAAAGTTGAGC
GAGAAATGGCGTTCGCCGTGGCGCCAATCGTGGAGGAGATGTTTGGTGAGAAACATGGCC
GAGATCATGCGTCCACGGTTGTGGATGTAGCCTTGCTGGATGCACTGACGTTGGGCGGCG
TCGACGATCGGATAGCCAGTTCGACCTTGTTTCCAAGCGTCTAAGGTGGAACTGTCGGTT
TCCCAAACCACGTCTTCGTACTTGGTGATGAATGCGTGGCCCATGCACACTTTGGGCCAG
GCGGCGAGAACATGGGCGTAAAAGTCGCGGAATGAGATCTCGGTATTCCACATGGCGACT
CCGCTATCTCTGCCGACGTGCAACTTGCCTTTTGTCAGCTGCTTGGTTCGACGCAGGCAT
TCTCGCGCCGACACCACGCCCGCCGCCAGGTACGGGCTGATTCGTGAAGTGCCGTTCTCG
CTCAGCAAGTTGCGCCCCTCGGCATACCGTGCCAAGCGCGAGTCTTT
>RGDXX0358 Genomic segment corresponding to mRNA: XM_403689 Ustilago maydis 521, UM06074.1 predicted mRNA.
TTGTCGACCAGGATTCCGGAAACGCTGTTGAACTGCGCACTGTTGATGACGGCGTCAGCG
ATACGTTGGGCCAGATCGATATACTCTTTCTTTTGCTTGTCAGCCTTGTACAGTTCGGCT
AGGCCCCCTAGGATGACACCCTGGTTGTATGACCACTGGATGCCATTGTTGTTGACGCAA
GCGTCGGTGAGACCATCGTTGATGAGGCCTTGAGCGTTGATCATGCCGCTCTTGACGAAC
CAGGTGTACTGCTTCTTGGCCGTGCTGAGCCATTTTTTAGCCTGCTTCTTGTCCGTCAGT
CTGTTGGCAAGTCCAGCGGTGAGCGACAGATACAGCTCGTTGCTGATCGCGTTCTTGTAA
CTGCGAGATGGAATGTCCCAGATGATACCTCCGCCACACTTGTCACTTTCAAAGCTTTGC
AGATACTCTGCATCCAATAAAGCATAGTCGAGGTACTTGCAGTCTTGCGTGATGTCGAAC
ATCCTAAGCATGGCCAGCGCATACCAGCCAGTATCGTCGGTCGAATCCGCGCGAAAGATA
CCACCGCCAGATGGCCACCAGGGAAGAGGCTTTTTCTGCTTATGGATCGTGTTGAGGATG
TGAGCAAAGAAACGGTAGTCTTTGGTCTTGTCTGTATACTCGATCACCGAGGTCAGAGCA
TTCCCTGTGAGCCACCAGGACGCGGAAGTGTCAAAGCGACCATCAGTGGTGTTGTACAAC
GTGAAGAGCGAATGCAGCGCTGCGTTGACTCGACCAACGCTGGTGTGTGTTGCAAGTGAG
CGCAGAGGATTCGCCAACGAGCTACTTGAAGACGTCAGCAGAACCCCAAGTGCGAGCGGG
AACAGCTTGGACCACAACATTCTGTGCTTGAGATGGTGAGAAGCGATCAAGGTAATGAGC
GCATCTTGTCTGTCAGCAACTACGAGTATAAGTAGCTTTTCGACCACGCCCGTTATCGAG
CTTCAGGCTATAGCTAACCACTTGGCACGCGAGCTTGCACATGGCAGAGGCGCATCAACT
GTGGATCTCTTGGATGACCGAAGCCACCGAGCTCTGTCTGTCGCCAAAGTCAGTTCGCAC
GCTGCAATCGCTCCGATCTCGGACATGCTTTTCGACGTTTGTATATCTGTGTTTGCAAGC
TGGCGTGGCGTGTGCGGTTGTGATTTGGTTGAGTGCGGGGCAGAGACGTGCTCGCACGAC
CATGGTCACCTCGGATGTCATTCACGATTGCAATGCGGAGCATGGCTTCTTATCGCAAGA
CAGCGTCGGTCCGCAAGCGGTGCTAGCCAGTGTCGACCTCAATCTAAAACAAGGCCAAAG
CCAGCGCAAGCCACTCTGCAGAAATACACTCACCTCGGCTGGTCCAGTCGTCCACGTCGG
TCCGATGACCTATCACGAACAACGTTAGCTGAATTTCCTCACAAGCACAATCACGAATCA
CAATCACGAATACAGCTTTGAGGCGTCGTGACGGCATGTCTGAAACCTACGTTGGCTCTT
ACCTGAGCAACTCTTGAAGAAGCCAGACTGATTCCTTGTCAAAGGGTCACTAGGGCTCCC
GTCGCTGGTCACCCTTCACTCAACATCCGCTCCCTACTGCCAACGCCGCGTTGCATTCAC
CCTCCATCCCAGCTGCCTCTCCTCCTTGCCTGCACCCAACGCGGCGTGTCCTTCGGCGCG
TTCCCTTCGCTTTGCCTCCACCTGCCTATCTTGCGGACTACCCTCGCTCGCACACATACT
CTACTCACCATGGCTCCTACCCTCCACCGTTTTTCTTGCGTGCTGCTCCCGCTGTCTGCT
TAACTAGTCGGTCATTATCAAAACCGACCGCATTGACAAGGGCAATGCCGGCAGCCAGAT
GTTGGATGCCGCAGTCCGACAGCTGCGCGCAGAGGACCAACGGCTAAAGCGATTCGAAAC
CCCCGAAAGCCACGACATCGGCCGCCGTCAGCAGGAAATCCAACGCGTCTCATCCATGCT
ACATTCGTGATGTGCGATAAGCCGCGCCACTTGTTCTTGGGTGCTGGAATTCATTCACAC
CCGACGTGATGGGAGCTTTTCCTGATGCGGCCCACGGTGGATTTCTGCATGCCATTCGTG
ATGGTATATACGTGCTAGAAGGTCTGCAGACAGTCAGGTATTCTTGTGGCAGAGCCTCCG
TGTCATACCTGTCCGCTCATTGGCATAAGATGGCTGAAAAGGTACCGATTGGGTTGAGAC
AAGGATGAGCGAGTAGAGACTCACGACTTGGGGGCCGCGTCAGGGGCTGCGGGTTGCGAA
AACGGAAGCCACGAGCCACGAGCCACGAGCCAACTTGCAGAATGTTAGGACGTTAGCCCT
AACTCGGGCCACAGTCGTGCGCAAACGTCGTGCGTCACAGTTCCCTGTGTGACTTTGAGC
TAAACCAG
>RGDXX0364 Genomic segment corresponding to mRNA: XM_403682 Ustilago maydis 521, UM06067.1 predicted mRNA.
TGTACCGTGTTTGACATTCACAGATTCAGACGGCAAGCTCACGGCTCATGGCTTATGGCT
CAAGGCTCACGCTCCCTCCCATTCGCGAGATTGACGCCTTATTCAGGGTATAATCACAAT
ATATTATAAAAAAGAGATTCAGAATGATATTTAAATGTTATTCAATATAACTTACAGTAA
GTTAGTTACAAGCTGGGCTGGTTCGAGCGCATGCGTGCGTGCTTCTGCCAAGTGCTGCCA
GGAAGGTCCGCAACTTGGCGCTGCGAGACAGAGACTTGTTGGCGGACAAAAGGACCACGT
TGAACAGGCAGAAGCTCTACAACTTTCCCGCTACGGTTCACAGTTGTTCATATGTAATTG
AGACTAATTTGCGGCTTCATCTCATGTGCAAGACGTGAGTGTGTACCGAAACGATCGGTC
TTCAACATGACGCTCGCTGCCATGCTTCTGCTTCGTCTCGGCCAAGAAAAGTCGGAATCA
AATCGTAAATTAATCGGGCTTTTATCGGCCCAACTTCTCCCGATTTGAGTCGACTTTCTT
GCCTTTTTGGACTCACAACGGTGACTTTGAGAAGAAGCTGGAAGAATGCGCAGTTCTGGC
CAAAAACGAAGGTGGCTTTACTTTAGCTGTCTGCTTTCAGGCGCGCGTGTGCTTCTCAGC
GTGAGTTGCTTGCTTTGAGTTGAGAAAAGCGGGCGCAGAGTCAGTCGTGAGTGAGTCGCA
GCTTCGGTGTTGCTGCTGAGCTTGAGCAAGCGAAAAAAAGTGTCACTCTCGACAAAGTGT
TTGTCGTCAAGTATCCCCGACCGTTCCACCACCAACACGATACGATTCGTGATTGCAGCT
TCAGCTTCTCTTTCTGTACACTAGCCTCCTACGCATCCCATCAGAAGCGCATCGTGGTCA
CACTTGAACTCGGCATTTTCAGCGCTTGGGACATTGTTTTGTCACCAACAAGGTTCTCTC
TGTTGATCATCATCTCCACCGATTTCACCACGTCGCCATCATGTCGGGACAGCAACCCGT
GTTCGTCATGAACACCGGTCCAGAGCGACAGACCGGACGTAAAGCTCAGATTTCCAACAT
TACCGCTGCCAAGACCGTCGCCGATGTTATTCGAACCTGTCTCGGTCCCAAGGCCATGCT
CAAAATGATCCTCGATCCCATGGGCGGTATCTTGCTCACCAACGACGGCAACGCCATCCT
GCGTGAAGTTGAGGTCGCTCACCCCGCTGCCAAGTCCATGATCGAGCTCAGCCGCACCCA
GGATGAAGAGGTAGGTGACGGCACCACCAGTGTCATCATTCTGGCTGGTGAGATTCTCGC
GCAATCCTTGCCTCAGCTCGAACGAAGTATCCATCCCGTCGTCATCATCTCGGCATTCAA
AAAGGCGCTCGCAAGAGCACTCGAAATCGTAGAGGAGATCTCTGTGCCTGTCGATGTCAC
CAACGACAAGGATATGCTTGCGCTCATCAAGACTTCCATCGGCACTAAGTTTGTCTCGAG
ATGGTCCGAGCAGATGTGCAAGCTCGCGCTCAAAGCCGTCCGCACCGTAGCCATGGTCGA
CTCCACCGCTGGCTCTTCGGCGAGCAGCGATCCTAGCAAAACGGTCGATATCAAGCGCTA
CGCTCGTGTTGAAAAGGTGCCCGGCGGAACTATCGAAGATTGCCGAGTTCTGGACGGTGT
CATGCTCAACAAGGATGTCACGCATCCCAAGATGAGGAGACGCATCGAGAATCCACGAAT
CATTCTGCTCGACTGCCCGCTTGAGTACAAAAAGGGCGAATCGCAGACCAACATTGAAAT
CACACGCGAGGAAGACTGGAACAAGATCCTCGAGATCGAAGAGCAGCAGATCCAAGCCAT
GTGCGAAAAGATTATCGAGTTTCAACCGGATCTCGTCTTTACCGAGAAGGGTGTTTCCGA
TCTGGCGCAACACTACCTGCTCAAAGCTAACATCACGTGCATTCGACGCGTGCGCAAGAC
GGACAACAACCGTATCGCTCGTGCTACGGGCGCTACGATTGTCAACAGGGTCGATGATCT
GCGCGATGCGGATGTGGGGACTCGATGTGGGCTCTTCCACATTGAAAAGCTCGGCGACGA
GTACTTTACCTTTTTGGAAGAGTGCAAGGAGCCCAAGGCGTGTACAATCCTGCTGCGTGG
GCCGAGCAAGGACATTTTGAACGAGATCGATCGCAACTTGGCTGATGCGATGGCTGTGGC
GCGTAATGTGGTGTTCAATCCACTGTTGGCACCCGGAGGAGGAGCTACCGAGATGGCGAT
TGCGTATGGGCTGTCCGAGTATGCCAAGGAGCTCGAAGGCGTTGAGGTGGGGCCCATCCG
TGCGGTTTCGGATGCTATGGAGGTGATTCCACGTACGCTTATTCAGAACTGCGGTGGTAA
CGCGATCAAGACACTCACCACGCTGCGCGCCAAGCACGCAAACGGCCAGCACTCGTACGG
CGTCGATGGCGAAACGGGCAAGGTGGTAGAGATGAAAGAGTACGGCTTGTACGAATCGGC
CGCCGTGAAAATTCAGACGCTCAAGACCGCGATCGAGTCAGCCTCGTTGCTGCTCAGAGT
CGACGATGTCGTTTCCGCCAAGAGGGCAAGACAGCCCGGAGGCGGCGCTGCTCCAGGCGT
CCAAGCTCCCGACGCCGGCATCCCCGAAGACGCCGCCCCCGACATGCCCCAGATGTAATC
TTTGACCACTTGGTCCACACCAACACAACCCCCATTTTGCCCAACTCTCATCACGCCACA
CTCGTTCCTTGTGACTGCCAACTTCATTCCCACCACCCTCTCATCAGTCGCGTGCAAAAC
CGTACTGCCGAGCTGAGTTGCAAAATCAACCAAGGTTCTGCCTGAAAAGAAAGTGCAAAA
ACGTGAAACGTACAAAAAAAAAAAGAATGTGCAATGGGATGAACGAGAACAAGGTGTAGC
TGACAAGCATCAAGCCTTGAGTGTGGCGGGTGGGGTGGTGGATGCCGGTGGAGTGGCTGT
GGCCTTCTCCTTGCCCTGGTCCTTGCCAGTATCGACGAGCTCCTGGCCATCCCTCCCCCT
CCAAATGCCGTCCCTCTGATCGACCATGCCGTACAGCTTGGTGCTCTGATTACGCGTGAG
TGCCGCCATCCACTCGTCGACAATCTGCTTCGAGTCCACCATGACATTGATCTCTTGCGA
ATGGAACCAGCTCTGCGTGTCCTGATTGCCACTGCCCAACACCGCCACCTGGCCATCAAA
CGCTGCAAATTTGACGTGGCAGTTGCGCTGCTTCCTGACAGCGTTGAGCGGGCGCGTCAT
ATCTTTGCCCGTGTACCAGTACACCTCGAGGTACTTTTCGTCGCCCTTACCCTCGCGACG
CAGCTGGCGGTAAAAGCCAGTGACCACTTGCTCGTTGGTGCCGCCCTGGAAAGGCATGGA
TTCCGACTTGTCGTTGAAGCCTAGATCGAGCCACAGCTCGACGGTGACGTGCCTGCGCAC
TGCTGCGAGCACAGCAGCTTTGATAGGAGAGGCATTGAGCGTCGGCGACTGGATGAACAC
GTGCTTCTTGGCATATCGGAAACCGGCGAGCCACGCAGCATCTTGTGGGTTGCGAATGTC
ACTGTGACCAGGCGTACCGTGCGGTCGTCGATTCACCAGTGCCATAGGCACCGGCTCGTG
CGGCTTGTGAAAGACATAAGGCTGGAAATCCAGCACGT
>RGDXX0369 Genomic segment corresponding to mRNA: XM_403677 Ustilago maydis 521, UM06062.1 predicted mRNA.
GTTTGGCTTGCGTGTTGGGTTTCAAGCGATATTTACTTTTCAAAGATGAATCACGAATCA
GTGAATCACTTTGAATGGTATCAGATCTGTCTCAGCTTGACCTTAACATATTTGGCTGCA
TGCGTGACGTGAATTTCAACGCCATCGCGCATCGCACATGGCTGCTGGATTACAGACGCG
TCTCACTCAGCCCAGGCTCTTTTACTAATTGATGGAAGGCGTAAAGAGAAACAACCGATC
TGCCTCGCTTGTGAAGTTTTGATACATTTGTGATTCGTGATTCTCGAAAAGTTAGTCACA
GAGTGGATTTACGATTCACGATTACTTGCTCAGTTAACGTGAACTTGGCTGGTTTAGGCT
CGGCTATTCGTGATTCAGCATTTCGGCCTAGGTTTGGTGCGTTTTGCCTTTGGCGAATCA
CTCACGACTCGTAAATCACAAATGCCGTTTCGGACAGAACGTTTCTGCATTCAGTTTGGT
TACTCTCGTCCATTCATGATTCACAATTCCCTTTCACAATTCCCTTTCACGATTCACGAT
TCGTGAGTGTGATTCGTGATTTGTGCAATTGTGAATCAGAAGGGTTCCAAGGGTTCCAAG
GGTTCCGTGGGTTCCGTTCTCATGAATTAAGCCGCGTCGAGTTGAATCTCGAGCCCCGCG
CTTAGACCAAGACGAGATTTCCTCCCTCGGCCGCTGCTCGTTTTGGCAACCACACTTGGC
CGTTTGCTGCTTGCTTCACGTCCACTCGCATTCACCCCATCTTCTACATTGCGCATCAAC
TCCTCTGTTCTTCCTTGCCTCGTTGGCCAAGATACCCCACTCACCTCCACTGATACCCCA
TTCCCACACAAGTGCCACATATCTCTTAACCATCCAACGTTCCAAGAGCTGCCACAGCAA
GTGAACAAGCCAGTTGTCACCTCTTTGATACCAATTCGAGCTCTGAGCTCCGAGCTACGA
GCTACCATCTCTTGGACAAGGAAACACTTGCCCTCGCGTAATGGCTGCTGTTGCGCCACC
CAAGCCTCTAAACCTCGCCCTCCCTTTCCAACGAGCCGCCCTTCCATCCCAATCCTGCTC
CTGCCGCGAAGCGCAAATGACTACACGCAAGCTCTTCGGTCGCTCGCGCAAGCACAATGA
TTCTGTACACCAAGCCAAACGTCAGTCGCAAGCTGACCCTTTCACCTCCAGCGTCGAAAG
CTACGCCGACGACAAGCTGCTAGCCAGTCGCGATACCAACATTTCCAATTCGGCCCTAAG
CACTACCAGCACCGCTTCACGCACCTCGCGCTTCTTTCGCAGGTTCGGTCGTCAAAAGCC
TCCGCCCGTGCCCTCGCTCCCACCGGCGCTCGTGCTTGACTTGGATGCCGGCACAGCCGT
TCCTCGTTCCTCTGATGCTCTTGATCCTACCTACTCGTCTGGCAATGCCGGCGCTGCAGG
GTTCAAGATCCAGCAACAGCAACAGCAGCCACTACCCCCACCTTCCGCAGCAGCCGCTAT
CATCGCTGAATCCAACGCTGCCTATGCAGCTGCCGAGGCAGTCCCAAAGCCCAAAGGTCT
TCAGCGCAAAAAAATGCTTGAAGCTATGGCCAACGCCCGACTCGATGTGAGCCAGACGCG
AGACTTGGTTCGCATGTGCGGTCTCCAGATCCGCGAACGAGGCCTTGACACGTCGGGCCT
CTTTCGTCCCTTCCGCATCGCCGAATCGCAGGACCACGTGTACCACATGATCCAGCTCTT
CCTTCTCTCGATCGACGTCTCGACCTACATCTCAGTGTTCCCCATCCTTCCCGAGAACGC
ACTCGACCACTTTGGCCGCAATACCGCCAGCATCAACCATCACGTCACCAGTCAACAAGC
CAAAAGCCAAGTTGCACGCCAAGAACTGGACAAAGAGCTTCGTTATGCAGCTCCGCATGA
TGTCGTCTCAGTCATGAAGTGGGGGCTGCGACACATGCGTCTTCGCACTACCGACTTTTC
CTCGAAGGATTCTCTAGAGTGGTACGACATTTTTGTGGCTGCCGAACGCGAGTCTGACTA
TCACGCCAGAGCGATTGCCGATCTGTTGCATCCCAGCTTGCCTCAGGCGACCGCAGAGCT
GTTGAGCGAAGTGCTCGACCTTATGGCTTCTGTCGCTGCGCACTCGAGCACCAATCACAT
GCCCGCATCTGCACTGTGCCAGGTGCTCGGCTTTTGGCTCTTTGGAAGGATCGGAGTTGC
CCATCCACCGCCCACTGTAGATGAGCTCATTGAGGCGGTCAGCAAGACAACTGCCATGGC
CGAGCACCTGCTGTTGGCCCACATCAGATCGCAAGCTGCCGTCACCTTCTCAATGCCACT
GAGGCTCACCGAGCTGGTTGAACGCTACCCATACATCAAACCTGGTCAGCAAGCCCCTTG
TCTTCCACCCGCTTTTGCCGCGCGTCCCGTTCCCACGCTTCGAATCGATCTACGTTCGGA
CAATTTGATTGTCTCGCAGGCCAAACCACGATCGCCTTCGTCGACCCTGGCCGACGCTCT
CAATGCGTCCGCTTCGGACCATCTTCAAGGCGGGCAAGGTGACATGTGGGCCGCTATCTT
GACCCACCTCGATGCCACTGCTGAGCCAGGCAACAAGTGCTCCGAACTGCTCAGCGACGA
AGACGTGCGCATCCTCCGACAAGTCGATCAGGAGCTGGCGCGTGCCAATCAAGAGCAGCA
AGCCGAAAGCGAGCAGCACAACTCGAATTCACTGCTGACGATGGCGGCTGACAAAGCTGC
TTCTCCCACTGCTGCACCATCCCTCGCCGAGTTGAAGGCTGGACGACGTCGATCGCAGTC
TTTGTCCGATTTGAGGGGCGTTTCATTTGCAGCAACACGACCGCTTGCTCCTCTGCCTGA
GAGTGGTAGCAACACTCCTCAGAACGCTTCTTCCCCAGCACCAAAGAGCGGTATACCCAA
GCGCAAACCGGTACCGCTCCTGGATCCTCAGATAGTGGATACCTCGGACAAGGTTGAAGT
GGTCAACGATACGTCGGGTGATTCGCAGCGGTTGCCAGCGCAACAAGAGCAAGACGATCT
TTTTTCCGGAGGGCTGCAGCCGAGTTCATCGTGGCGGAGCTTCTCAGAGGAAGGGTTCGG
TGGTATGAGTACTGCGTCGTCGGAGCTTTCATTGAGTGAGTTCTCCCTCGGACATGCGCA
GACCTTGCCGAGTCGAAGGAGCAACCGCAGCCTATATCGGGTACGATCGTCTGCTTCCAA
TGGATCGAGACGCAAGACGATGCGCAACGTGATGGAAAGTGGCGAAGCACAGACTGCCAA
TGCCAAGACGACGCATACTGTGACGAGTGCAGCCCTCGTGCACCAGCTCGACACGACGTT
TGGCGTGCTTTGGCAAGATCAGCTGCTGGATTCTTCGCCATGCTGTAGATTGCCACCCAT
GGTATTTGTGCAACTCAACGCCAAGGCGGCCAAGTTGCTCGATTTCAACGGGCAAGATGC
TGCCCAAGCGCCGCGCTATCCAAGTGATACAGTGTGGTTGCTGGTGGTGGAGACCATCAT
CCCGCCGCGTCCACCCACTCCGCCAACGACGGGCAAGGGACGCTGGAATGATGGCGACGA
GAGCGATCGGGAAGAGAGGAGGAGCATCTTTGCGCCTAGCATCAGGTCGGTCAGGGTGCG
GTTGAGGAGGGTGAGCACGGTCATTGGTAATGGCGTCGGATTGAGGTTCAAAGAAAGGGA
GCATCCGCCCATGCCTGCACCGATGGGTGTGGTAGAGGACAAGGAGTCGACGGCGTAAGA
TTCGGATCGGGAAATGGTACAGGTGTTGATTCGCTGGCACGGTATGAAATGGAACGGAAG
AGATTCGTGATTGCATTTCAGACGCAGACATTGTGAGGAATGAATTGGGTTCAAGGAGAG
GAACAAGCTTGCGGTTGAATGAGGCGCTCAACACTGCTTGGCGTAACCTTTTGCCTGTAC
ACCGCTATCTTTTGGCAGACCGCCTCTGTGCTTGTCGTGAGCAGCGTTGTGGTGGCCTGT
GCTCTTTTCGGCGTCCTTGGCAGCGGTAGAATCGTCATGCTTGGAGCTGGTGAGCTCGGC
GAGATGTCTGAAACCGCCGTCGTTGGCCTGTTTCTCGAGACTCTGTGTGATGGTGATAAT
GTCGTAGACGAGTTGCTCGATCATAGTCTCGCTGAGATTTTCCCTGACGACTACGCGGAG
GATGTCGATGTGTTCAAGGTCAGGGGAGAGGTTGTAGTTGGGGACGATCCAGCCTTTGGC
GCGCAGAAGGGTTTGCATCCAGCGTTGTTCGAGATTTGGGTTACGTTTGCGGAAGTCTTC
GGACCAGCGGAACGAGACAACGGGCAGACCGGGTCGGTACATCTCAGCCGAGTGTTGATT
GAGCTGTTCATGGCTCTGCGTAGATGACGTAAGTTTGGATCCGGCCTGTTGGATCAGCGC
AGCAGCGCCAGTAGCAGCGGATGGGCTAGACACGGGCTTGTGAATCTCAGACAAGACCTG
GTAGAGCCCAGAGTTTTCAAGCGCTCGAGAGAGAAGTCGTGCATTCTGCAGGTCAGACTG
CATCACGCGTCGATAGCCTTCAAAGCCGAGATTGATAAAGTTGAACAGCTGTCCAATAAC
CGGGTGTGCAGGACGCGAGAAGTTGAGACCGAACGAGTACTCGACTGAGCCGAGGTAGTG
CAGTTCAAAGATGAGCTCCTTGGGCACCTGCTCGTTATCCCTGAACAGCACCCAGCCAAG
GCCAGGGTAGACCATGCCGAACTTGTGACCAGACGTGT
>RGDXX0370 Genomic segment corresponding to mRNA: XM_403676 Ustilago maydis 521, UM06061.1 predicted mRNA.
TCGGTAACTGAAGGTCGGACGGGAGCAACGTAGGCGGGTTTGAGCTGTTCGTGTGACAAG
CGCTGCTTGCCCTGCTTGTCCCAATTGTCCGGATCGATATCGTTGAGCTGTAGCTTGATC
CGGTTGAGTGCAAGCGCAGTGTCATGTGTTCGCACGGCGATCGTATGGCGAAAAGTGTAG
AGCAGCGAAGTGGCTACAAACACACCACCCAACGGAGCCAGAATGAAACGTGTTACGGCC
ATGCTTGCGTATTCTCTGGAGCTGCGATCGTGAGCTGCCAGTGCTCGCGTTGTCGGTGCG
ACTAGGACTGCGTTGTGGCCAAAGGCGACCCCTCTTGCGGCTTGACAAGTGCGCGGATTA
CGACCAAGCTGGTGAAGCAGATACGCACACTTTGGGCTTGATGTAGAGGTGGAGGATCGA
CCAGCATTCGTGATTCACGATTCACGAATCATAAATTTCGTTGTACACCAGTCACGAGTC
GTGAGTCGTGAGTCGTGAGTGCGACCAGCCGTGAGAAATCGGAATAACTTTAGTCGCAGA
CATCAGAGTGGAATTCCGCCAACATATCCAGTTGCAAATCACTGAATCGACAGTCGTGAG
TGATTCACGATTGACGCGTGATCGATGGGTTTTGCAACTCTGGCTGCTTTCAGACAGTCT
CATTCAATTATTGCTGTATCGCGCCTGCTGAGGTTTGGTTCACATTGATTGGCAGCTTCG
GGTTTCGGCTTGGTTTTGTGTGTGTGCAAGAAGAACAAGACTCACGACTCGTGCTTTCGA
CCAGCAAGAGTCGTGAGTAGCTTCGTGACTCTGACAAATACCAAGACATCTCGGCCTGAA
TCAGCATCAGCAAAGCCTGCATACCAGACTGTTGCGACTTGTTCGCGCTGCTTTCTGGTC
TTTGGTGCGTGCACAGCCAAACGCACCCTCTTACTCACCGCTCAAATTTACAGCTGTACC
GACCCATCCGCCATCGTTGTGGCCACTACAGGCGCTCAAGATGAACGCCGCGTTCAATCC
GCTAGCTATGCTAGCAGAAAGGGTCTGCGGTCCCATTTACAACGCTATCGATACAGGCAA
CAATGTACTTGCTGTGAGACATGCTGATAAGGTGCTGCAGTCTCAGCCGGATCTGGCGCT
TGCTTCCGCACTCAAAGCGCTCGCACTGGTACGCTCATCGAAACGCGCCGAAGCCGACCA
GATCTGCACAAAGCTGGTAAAGAGAGGCTTGCGGAAGGGCGAAGAAAACGCTCTGACACC
ACTGATCTGGACATTGGGTCGACTGGGTCGTACCGATGACGAAATCACTCTTCTGGAAGC
TGCGGTCAAGGCTAGCCCCAACGACGAGTCCTTAGCTCGCCAGGCTTTCTTTGCTTTCAT
CAAGAACAAAGCGTTTCAAAAAGCGCAGCAGCTGGCGCTCAAGATGCACAAGTCGTTTAC
CGGTCGCAACCGAGCTCAAGGAAGGTTTGTGGAAGAGTATTTTTGGTGGTCTATCCTATC
TTATCTGCTGCTCGCTAGGGATCCCAAGGCGCCAGGTGCAGCTCTGGCACTACCGCTCAG
CCAAAGGATGATCGAAAAGCAGATTGAATCCAAGCCGCTGGGCTTGAACGACGAAGAAGC
GCTTTGTCTGTTGCTGCAAGTGCTCATTCGACAAGGCAAGAAGCAAGACGCTTTCGATTT
GGTCGCTGCTCAAGACTCTGTTGGACATAAGCTGTGCGACCGCAACCTTGGCTTGGAATT
CACCCGAACCGATTTGGCTCAGGATCTGCAGAACTGGAGATACGTGGAAGCAAGCTGTTG
GAAGCGTATCGACGGTGGCAGTCGGAACTGGGCGCATTTCAGCGGCTACTTGGACGCGGC
CGAGAAGCTAGGCAAGGATCACCTCGTGGCAGCTCAGAAGAAGATCAACGTGCTTTTGAG
CATCAAGGGTGCTACAAAGGATCGTTCGGTGCGGCTTGCCGAGCTGGAAGTTGTACGCAA
GCGTTGGAACATGGGCGACCAGGATGCCGAGCCACAGCTTGAGGCCAAGTTGGTCTCTTA
CTTTGACCAGTTTGCGAGCAAAGCGTGCTGTCACGAAGATCTTGTTGTGTATCTCGGTGT
GCTCGGCGCGGAATCGCGAGCAAGGCTGACTGAAAAGATCAAGAGCAAAGCACGAAGTTT
GCCGATCAAGAACGAGCTGGATCTGAGGACCAACATCTCGATCGTCAAGATCACACGAAC
AATCCAACCTGCAATCACTATGACGGAGGAAAGCGAAGCCACTCTTGCGACTGAACTGTT
GCAACAGTACCTGGACGGTCTGTCGGTAGGAGCATCGTTGCCGGATACGGAAATGCAGCC
TGCCGATGACCTTGCACTTGTGGGCGTGCAAGCATTGCTCTCGGCATACCGGCTGTCGCA
CGGCAAGCTCGTGTACCTGTATCAAACCATTGCGTTGCTTGAATTTGCCCTGACAAAAAG
CAACAAGGGGTATCAGCTACGAATGCTGCTCATCCGTAGCTATATTCTTGCAGGCGCGTT
TGATCGCGCTTCGGTTCATTACGGCCTGCTTGGACTGAAAAGTGTACAGGCGGACACGCT
GTCACACCTGATCAGTGAGCGTTGCTCGTGCTTCTCTTCGGTGTGCTCGAGCAGCACAGA
TGCGGACGAGGGACTATACAAAACAATTGTCCGCACACTGTCGACATCGCAAGCAATCTA
CGAAGAGAACTCGACGTCTACACCAGACATGATTTCCAAAGCATTGGAGCACGGTATCTA
CTCTCGCGTCGAGGAGTTTGTCGAATTTGGCGATGCGTTAGAGAGATCGTTTCAGCGACA
GGTGTTGCGGTTGGAAGAGTCGCGTTCGCATTTCATGAATCGACGAAACTTGCGGAACGA
GCAAGAGAGGAAACAGTTCGAAGCTGGCATTGCCAAGGCGGTCGAAGCTGTCAAGCGGGA
TGGGGAGAAGGGACTGTCGGACCAGAGAGATTTCGCGGTGCTTGTCAACTATCAGCCGCT
GGATACGCCGAATGTCGAGGAGCTGACACAGGTGGGTGCGCGTAAGGATGCGGGGTGGGT
GCGGAGTATTGCTTGGACGCTGTCGACAGAGAGCGGGTCGGTGGAAGAGACCGACTTACA
GAGCCTGACAGCTCAAGAAAGGGCGCTAGTTGCTGTCACTCAAAGTGCACGTTCGGGGAC
GCTGGATCCGACAAGGCTGACACAGATGCTGGAATCGACCAAGAGTACCGTCCGATCGCT
CATGGAGTTGGCGAGTAATTCGGCGAGTCAAACTGGCACGATCCGACCAGTGGATGCGGT
ACATGAAGTGGCGCTAACACTGGAAGCCATCTACCACACGCACTCGAAACTGGACGATGA
ATCAAAGTCAACGTGCAAAACACACCTGGCAGAAATGGCTACGCTTGTCAACCACCTCTC
TAGAGCAAGCGAGGCAGTAGGATCACCGACAGTTCTTCAAGGTGGTTTCGCGTCGTTGGG
TAAGGACAAAGTGGAACAGATGCTGAAGAGCACTTGCGACAATGTGGCTCACAGCTTGAC
CAAGGTGTTTGGCAACTTGAGGGATGCTCTACGAGATGCCTTGTGATGTAGACTGACACG
GATTCGCCAACCAGACACTCACGACTCGCTCTCTCTCTCTCTCTCTCTCTCCGTGAAATC
GAACGAGGCGTGAGGTGCGCGAGTCTCCAAAACACAGTCACAGAGTTATCAGTCGTGAGT
AACGGTGGCGGTGGTTTCGGCCAACAATCACGAATCATCACGAATCACGAATCACGAATC
ACGAATCACGAACGTTGGCGCGTTGTGGTGGTACGTTTGTGATTTGTTTGGCTTGCGTGT
TGGGTTTCAAGCGATATTTACTTTTCAAAGATGAATCACGAATCAGTGAATCACTTTGAA
TGGTATCAGATCTGTCTCAGCTTGACCTTAACATATTTGGCTGCATGCGTGACGTGAATT
TCAACGCCATCGCGCATCGCACATGGCTGCTGGATTACAGACGCGTCTCACTCAGCCCAG
GCTCTTTTACTAATTGATGGAAGGCGTAAAGAGAAACAACCGATCTGCCTCGCTTGTGAA
GTTTTGATACATTTGTGATTCGTGATTCTCGAAAAGTTAGTCACAGAGTGGATTTACGAT
TCACGATTACTTGCTCAGTTAACGTGAACTTGGCTGGTTTAGGCTCGGCTATTCGTGATT
CAGCATTTCGGCCTAGGTTTGGTGCGTTTTGCCTTTGGCGAATCACTCACGACTCGTAAA
TCACAAATGCCGTTTCGGACAGAACGTTTCTGCATTCAGTTTGGTTACTCTCGTCCATTC
ATGATTCACAATTCCCTTTCACAATTCCCTTTCACGATTCACGATTCGTGAGTGTGATTC
GTGATTTGTGCAATTGTGAATCAGAAGGGTTCCAAGGGTTCCAAGGGTTCCGTGGGTTCC
GTTCTCATGAATTAAGCCGCGTCGAGTTGAATCTCGAGCCCCGCGCTTAGACCAAGACGA
GATTTCCTCCCTCGGCCGCTGCTCGTTTTGGCAACCACACTTGGCCGTTTGCTGCTTGCT
TCACGTCCACTCGCATTCACCCCATC
>RGDXX0379 Genomic segment corresponding to mRNA: XM_403665 Ustilago maydis 521, UM06050.1 predicted mRNA.
TGTTGTTGTTGTTGTTGTTGTTGTTGTTGTTGTTGTTGATGAGAGGAGATGCGCTGATAC
CGGGTGTTGAGATCGGACGAGCTTCGCGCAGATCGCTGGTGAGGATACGACATGGTGACG
ACTGATGCGGAGATGGGCAACCGAAATCAAACTCGAGCTGTCATGGTTTTACGGGGACTT
GTGCACAAGAGTCGAGGCCGAGGAAGGCAATGGAGATGATGTGAGGTTGCGGAGAGACTC
TGTGACTGGTATGGGAGGCTCAGCCACGGTTCGCAACTCTGTTCGAGGAAGAGAGAGAGG
GACGAGAGAGAGAGAGAGAGAGAACAGAGCTCGTGGCTGTCTGTCCATGCTGAAAATGCA
AGCATGTGAATCCAAAGTCGTGATTGAAGCCAACCGTGAACGCGATTTTGGCGCTACGGT
GGTGCGCCGTGCGCTGTCCGAATTAGCATTCAGTCTGCTTGATCTAACATCTCGAGACCA
ACAAGCGTGAACACGCAACGTGAACCACAACCACGAGCCACGAACATGTAACTAAGTTAG
TTGAAGATTACAACCCGAGTCCGGTTCGTAATCGTGAATTGGTTGTCTAGACACCCTTTT
GGTACAGTGGGTAGCCCTCAACACATGTAACCACGAACACGGAAAGGGGATGCACGGATT
CCGCAAAGCGTGAAGGGTTTGGTCTCGGTTACTTTTTCGGCTATCAAGAAACATGTGCAC
ATCCACGTGATCCTCTTCTTATACACGATATCTTGTCGATTCGAGCGTCTTCTTTTAGAC
AGTCGTGAGTCGTCACTCGTCAATCTGCGCCTTGGCACTTCTGATAATGCCTTATACGTC
TGGCTGCCTCGTCAATTGACTCGTTTGATCTTTGCCCCAATCTTGCTGCTGCGGGAGCCT
CAGCTGTCTGCAGGTTATGACGCTTGGCGTGTCCTGCCTGCCTCTGCTAGCGTTAACGAC
CGTCGACAGCTCAGCGAGCTGCTGCTAGCTCAGCCTCGACATGCGCTTGACTTACTTCAC
ATTGTGCATCCTTTTGGCGCATCTTACTTGTGCAGCGAACGCAGCCTTGCCTCCTATCAA
GGATCCAGCTTCCTACGTCGACACCCTCATCGGCACTCTGAATGGCGGCAATGTCTTCTC
GGGCCCATCTACCCCCTTCGGTAGCATCAAACCCGGTCCTGATTCGGATGCGCCCAGCAA
CCAGGCTGGCTTTGTATCCGATGGCTACTCGCAAATATTCGGTATCAGTGCGCTTCACGA
CGATGGCACCGGGGGTAGGGCTTCCCTCGGCATGTCTTCGCTGCTTCCGCAGTACTGCCA
ACTCAACACCGAAGAGCACTTGTCGGGCTGCAAATGGACAAGAAGTGCTCGAAGAACTAA
CATCACTCATTCTTCCGTCAAGAGCGCACCTGGAGAGTTCTACTTTTCACTGTTTTCTGG
CATCGACGTCAGCATGGCTGCCGCAGATCATGCTGTCATCTACAACTTTGACTTTTCCGA
CGCCATCAATCGATTCTCATGGTCATCTCCGTCCCACTCAGTCGAGCAGAGATCAGCATC
AATCTCCACCAAAAGGGCGAATAACTTGCAACCGGTCATCGTATTTGACTATATGACCGA
TCTTCAAGGTAGCGGCCGTGCGCCCAACAATACACTTAACACGGCGTCCTTTGTCCTTCC
AGCTACACCGTATTCAGCTGCCACCGAAGTGACCCGTATTGAGACCAGCGCCACTTTTTC
GCCTTCTTTCGGCGTCGGCAACTTCACCGTCTATACCTGTCTCGACGTGCCCCTGGTCCA
GTCTCTGGGAACGTATCAGATGGAAACCTCGTCGCCGGAAGTAGAGGATCTTACCGATAT
CTACGGCGAAGCAGGTGTCATTCTTACCGTTGACCAAGATCGGCTTGGTTCGGCAGCCTA
TAATGGCATACTCCCTGTTCGTATGGGCATAAGCTGGACGTCGACACGTGCTGCTTGCAA
GTACGCCGCTTCCGAGGTTTCCGATTTCCCCTCCACCACCTCACTCACATCCACCGTTGC
ACGAACTCGTTCTAGATGGAACAGCCTACTCAGCGATTCTCTGACCATCTCTCATCAAGG
CATCAACGAAGACGATCTCACGCTCTTCTACTCCTCCCTCTATCGCACTTTTCTATCGCC
GAACAACGTCACAGGTGACAATCCACGCTTCGAGACAAGTAAACCTTGTTACGACTCACT
CTACTGCATCTGGGATAGCGCACGCACCGTGCACCCACTGTGGACGCTGCTCGCACCTCG
AGTACAAGCAGAAGTATTGGAAGCGATAGTAGAAATCCAGAAGCATGAAGGGTGGCTACC
CGATTGTCGAATGTCGACCAACCCAGGCTTTACGCAAGGTGGAAGCAACGCAGAGATGAT
GCTGAGCGATTCGTTTGTCAAAGGCATTCTGAGCACCGACAAAGCGTTTTGGGAGGACGC
GCTGACGGCGATGCTCACTGATGCTCAACTCGAACCTCCATCGTGGGGGTTGGTGGGAAG
AGGTGGTCTCGCCGCCAGGGCTAAGCTGGGCTATGTTCCACGAGGCGATTCGGGTTCCCC
GAAAGTACCCAACTCTACACCCGGACGCACAGCCTCGCGCACAATTGAGTACGCATATAA
CGATTTCAGCATCGCCCTCGTCTCGGCGGGCTTGAAACGTCGACGACTTTACGACACCTA
CTCTCGCCTCAGCAAGGACACATTCAACCTTTGGAACTCTTCCATCGTCTCGGACGGCTT
CACCGGATTCCTACAGGCGCGGAATGAAGACGGCTCGTGGGCGTATCAGGATCCACGTCG
TTGTTCGCCTGCACTCGAACCGATGGGCTGCTTTCTCGATCGAGGTGAAGGGCACGATTT
TTACGAAGCCAGCAGTTGGCAGTATTCCTTCTTTGCCCCACACGACATGGCCACCGTCGT
AAAACTGATGGGTGGGCATCGACGTTTTTTAGAACGATACGATCATATGTGGCACTCGCG
TTATGCGGACATCGGCGATGAACCCGGCTTTCTTGCTGCGTTTTCAGCCAACTTTGCTCG
CGGCGGCTACTCGCATACTGTCGACAATGTCGTCTCACTGATCCGATCCAAGTTCAACAC
CACCAGATCAGGGCTGGCAGGCAACGACGATGTAGGAGCTATGGGGAGTTTTGTCGTCTG
GACCCACCTCGGGTTCTTTCCGGTCGCAGGTACCGGTGTGTACCTGCTCAGCACGCCTCT
TCTCAGCGCGTACGAAATCAAGAACCAGTTGACGGGTAACACCTTTCGCTTGACAACCAA
GGGTTTCGACGGAGCGAGCAAGAACAGGTACATCACACGAGCACGCCTAGACGGCAAGGA
ATATACCAAAGCTTGGCTCTGCCATAGTGTGTTTCGGGAGGGATCAGAGTTGGAGTTGAC
ACTTGGAGATAAGCCCAGTAACGAGTTCGCAACGAGCGAGCAAGATCTACCGCCGAGCCT
GTCGACGGGTGGCTTTGCGTACGATTCGCAGACCTTGGGTTGTTGAACACAACGACACCA
GCGTGAGTCGTATGCATTTTGTCAGACTCGCAACTCGCTGAATCAGCAATCGTGAATGCC
ACGAATGTGACGAATGTGCGTACATGCAATTCAATGTCTCTTCTATCCTATGCTTCTCAC
GCTTTGGCATCGCTCCCGATTCTCGGCGTGTTATGCTAACCATAGCCTCGGAACGGGCCA
AGTGAGAAGCGCCGCGAAAGCAGACCGGATTGGCACTGCGAGAATCCACAGCTTGTCTCG
CGAAATGTTTCATGGGTCATGTGTTGTACGTGTTTCACTAGAGCGTACATGTGCGACATC
AAGACGAGTCTGAGCTGCTGCTGCTGCTGCTGTGCGACTGCTTGGTATCGTTTATCAGGC
CGAGGTCCATGATGGAGCTGGTCGCTCTGACTTCGCCGTTTTCCCTGGCAGCATGGGCGT
CCTTAGCTTGACGGTGAAGCCAGTGATCTTTGATCTCCTTTGCACGTGCGATCTCCTTGG
TGTGATGCAAGCACTCGAGGTAGTCTTCCTTGGCGAGGATGCAGTCCGAGGGTGTGTCGG
CGGACGCATAGCATTTTTGGAATTCCTGCCAGAACGCGAAGCATCGCGGTCGACCACCCT
TGAAGCTGAATCCGGACTGGTTCCGTAACAAACCGTGAGATTCGAGCGCGAGTGTCGCGG
AACGATCAGATAGCACCGATGGCGGCGCGAACCGGGTTGGAGAAGCACGTACCGTCGGGT
TTGGCGTCGAGTTGGCGCAGGCATGTCAGCAAGCATACAGATAGACAGGAGCAGGACACA
TCAAGACAGGAGCATCGAGAAGTTGCGTCAGTCAATCGCCCATAGCTTACGGACCATGTC
CGCCAATCCCTTCATCTGGTTCGATCAACTTACAGCCATTGTAAATTGTTATGTCAGTCG
CAAGCTCGTTGTAGCCACGACGGAATCGATCGAGTTCGTATCCGACCTTTGGAAGAGCAA
TGTGATCGTTCAATGTGCGATGGGGA
>RGDXX0381 Genomic segment corresponding to mRNA: XM_403661 Ustilago maydis 521, UM06046.1 predicted mRNA.
ACTTCTTCGGCAGCTGCCTTGCCAACCAACGCCTTCGTTTCTGCTTGCATCTGGGCCAAG
AACACGCTTACATCCGGAGCAGGATAAAAGCTCGAGTAGAGAGCAGCCTGAATATCGCCT
GTTTCCGTGCACACTGGTTGATGCACCGTCACCAAGAATGAACCATCTGAAAAGGTACCT
TCAACCATGACCTCGTGCAGCAACTCGGGTACACCCGGCAGCACATGACATCGACCAAGC
AAAGTTTTCCCATGCTGCATTAGCTCTGCGACCGAATGTTCGCCATCTCGAATACGTTCC
TGTAGTACCGTAGCGATCAGCGCCGTAGCTTCGGTCTGGTTCAAGCGAACGCCCCTAGCC
AAACGTTTTTGGGCTAGGGAGCCGGCATGGTGGAGTAAGAGCTTGTCTCGTTCGCGTGGA
AGCAGGTGCATCTCGAACAAGAGTGGGGAGGTTGGAGGGGCGTGGATGCGTGTGAGAGTT
AAGCGTCACGCGGAAAGATGGAATTTGTGGGCAAGGGATATGAGGTTGAGGAAGAGGTTG
AGCGAGGCGATAAGCGCAAAGCCAACTGGAACGATAAAGCATCGTGATTCGTGATTGCTT
CCAAGCTTTGTTCACGATTTAGTTCAATCGTGAATAGAATCGCAAACCCGGCCGTCGCGT
GGCTAAATCGACGCACAGGCCCTTCGCACCCCCAACCCAAAACTCACGACTCGAAAGTGG
GGTAAAAATTCATTTCGAGTAACTTCAGGGTCTAACAAATGAATAATTTGGCGCATCTCA
CGTTGCACGTCAAACTCACGACTCACGACTTGTCGCCACGATTCATCCATTCGCGGCTTT
GTGCTTGTGACTTGCGGCGGTAGATTTTACGGAAGTCGGCCAATTTTTCGTATCCCTCCG
AGACGGGTTGTTGGTCGGGTCACGAAACATCTGGCATTGCTCGTTCAGGACACCACTACG
GCGAATCTCGTTCGGCGCGATAGACGCTCAGCGGAGCAGAATGTTGCCAGGTGTGACTGC
GGCGATGGCAGCCAGCACAAGGGCCTCAACTTCCAAAGTCACGCTGGAAGCATCCATCCC
ATTCGCGGTACGACACCGCAGCCCTCAAACGACGACTTGCCGTCTTTGGTCTCGCCGGCA
CTTTTCGAGCTGCCGTACTTGGCGCTCTGTACCCAAACCTTCTCCTCCACAACCCCAAAC
GTCAGACGTTATATCGACGTCAATACGCTCGCTCATGCGCGAATCTGCACAGCCTGTCGC
ACTGGTTACTACCTTTCTCCCACCTACCAAATCCTCGCAAAGGCAGCTTCATGCAGCGAC
ACTATCGAGCTTCACATCGATCTCGTTGGATCCGAACCTGGTTTGTTTTTCGATGAAGAC
GCCGAGTAAGCTAGCCGATGCTCTGGCGTCGCATGTCTCGCGTCGAAGTCAAGCTGGTGG
AGAGGGGGTGGATTTTGTGGTCAATGTGCTGTCGAGGAGTCAGGCGGATTTGGCTGCTGC
GTATGCTGTTCCAGGCACACCGCCGCTGGATTACTCAGAAACGATCCAAAAGGGCGAGCA
GGATCACCCGTTGAGACAAGCCGGGTTGGTGCAAGTGCACCTGTATGGGGAAGCGGTTCC
AATGGTCAATGGCTCATTGGGTGCTCTGGCATGTACCGTCGTGGAAAGCATAGACCTGGA
TCGATATAGAAATGCCGATGGTGGGGAGCCAATCCCAGACGCAATCCAAGTCAGGAGTAG
TCGACTATACATTGCTCGTGTCGTCCATGTCTTCACGCCGACAGATGCATCTAGACAGCC
GCTCGTGTATCATCGTCAGAAATTTGTTTCGACCTCGAACATATCGTCCACTTGAACCAT
TCGCATCAATCACGAGTTCGATCAGCAAAGGCGGAAACAGGCTCGTTTTCACATGAAAAC
AAATGTGTAAATGTTACGTGTGTCATGGATAGTTGTTTGTACAATGCAAGAGCTGCGTGG
CGATATGCTAGCGCAAATTTCACTCGAGAAACCCTCTAATCGCACCGCCGACATTGGGCA
CATCGATCAAAAAGCTATCGTGGCCATGTGGAGCGTCGAGCTCGTAATACCTGACGGAAT
CGTTGCCGTTGAGCCTCAAACACTCTGCGATCTCTCTCTGCTGTTCTACGGGGAAGAGGA
TGTCGCTCTGGACGCCAATGACGAGGGTGGGGATGTGCGAGAGTCTGGCCAAGCCTCTAG
CGAGTGCGGGGACGTAAGCGTGCGCGGCGGGCGAGCTGAGCGTGCTGATGTGTTGACGTT
TTCTGGGTCTTGGTGCGGGCGAAGCATTGGTGTCGATGGCGAGGTTGTTCGAGTATTGCT
CGCCGTGCGCGCGCGTGCGCCTTCGTTGCAGGTCGGCAAGAGCGTGGTCCGACATATCGA
ACAGATCCATCGCCTTGGAGATGTAGATGAGCGAATTGGCGTCGTACTTGAGGCAGAACT
GTTCACCCTGGTGGTCCAGGTAGGTTTCGATGAGAAAGTCAGGACACAGCGCTGGAGCCA
TCTCTTCGTCGTGTTGAGCCTGGGCAGCCACTCGACGCGCTCGACCGAAACGCTGCTCCC
ACTCGGGTCCGGATCGATAGGTGAAGGTGGCTATCTGTCGAGCCAATTTCATTCCTGTGT
GCGGCGGTAGGTGGCCGTCACCGTAGTAGAAGCCGCGGTTCCAGTTCGGATCGCTCATCA
GCACGCTCCGTTGCGCATAACGGAGCGCGATCGACGCCGGCGCAGATCGTGCACATCCAC
TGATCGAGATCAGGCGCGCCACCCTATCGCGTTCGAGGTGAGCGGCTGCGATCGACTGCA
TGCCTCCCATCGACGAGCCTACGCTTGCATAGAGT
>RGDXX0382 Genomic segment corresponding to mRNA: XM_403660 Ustilago maydis 521, UM06045.1 predicted mRNA.
TGACTTCGACGCGAGACATGCGACGCCAGAGCATCGGCTAGCTTACTCGGCGTCTTCATC
GAAAAACAAACCAGGTTCGGATCCAACGAGATCGATGTGAAGCTCGATAGTGTCGCTGCA
TGAAGCTGCCTTTGCGAGGATTTGGTAGGTGGGAGAAAGGTAGTAACCAGTGCGACAGGC
TGTGCAGATTCGCGCATGAGCGAGCGTATTGACGTCGATATAACGTCTGACGTTTGGGGT
TGTGGAGGAGAAGGTTTGGGTACAGAGCGCCAAGTACGGCAGCTCGAAAAGTGCCGGCGA
GACCAAAGACGGCAAGTCGTCGTTTGAGGGCTGCGGTGTCGTACCGCGAATGGGATGGAT
GCTTCCAGCGTGACTTTGGAAGTTGAGGCCCTTGTGCTGGCTGCCATCGCCGCAGTCACA
CCTGGCAACATTCTGCTCCGCTGAGCGTCTATCGCGCCGAACGAGATTCGCCGTAGTGGT
GTCCTGAACGAGCAATGCCAGATGTTTCGTGACCCGACCAACAACCCGTCTCGGAGGGAT
ACGAAAAATTGGCCGACTTCCGTAAAATCTACCGCCGCAAGTCACAAGCACAAAGCCGCG
AATGGATGAATCGTGGCGACAAGTCGTGAGTCGTGAGTTTGACGTGCAACGTGAGATGCG
CCAAATTATTCATTTGTTAGACCCTGAAGTTACTCGAAATGAATTTTTACCCCACTTTCG
AGTCGTGAGTTTTGGGTTGGGGGTGCGAAGGGCCTGTGCGTCGATTTAGCCACGCGACGG
CCGGGTTTGCGATTCTATTCACGATTGAACTAAATCGTGAACAAAGCTTGGAAGCAATCA
CGAATCACGATGCTTTATCGTTCCAGTTGGCTTTGCGCTTATCGCCTCGCTCAACCTCTT
CCTCAACCTCATATCCCTTGCCCACAAATTCCATCTTTCCGCGTGACGCTTAACTCTCAC
ACGCATCCACGCCCCTCCAACCTCCCCACTCTTGTTCGAGATGCACCTGCTTCCACGCGA
ACGAGACAAGCTCTTACTCCACCATGCCGGCTCCCTAGCCCAAAAACGTTTGGCTAGGGG
CGTTCGCTTGAACCAGACCGAAGCTACGGCGCTGATCGCTACGGTACTACAGGAACGTAT
TCGAGATGGCGAACATTCGGTCGCAGAGCTAATGCAGCATGGGAAAACTTTGCTTGGTCG
ATGTCATGTGCTGCCGGGTGTACCCGAGTTGCTGCACGAGGTCATGGTTGAAGGTACCTT
TTCAGATGGTTCATTCTTGGTGACGGTGCATCAACCAGTGTGCACGGAAACAGGCGATAT
TCAGGCTGCTCTCTACTCGAGCTTTTATCCTGCTCCGGATGTAAGCGTGTTCTTGGCCCA
GATGCAAGCAGAAACGAAGGCGTTGGTTGGCAAGGCAGCTGCCGAAGAAGTGTTGCCAGG
AGCGTTGGTCACCAAGAGAGGAGCACAACCGATCCAGCTCTGCCCCAAACGCAAGCGGGT
CGCAGTCAAAGTGACCAACACGGGCGATCGTCCCATTCAAGTTGGCTCGCACTATCCTTT
CCTCGAAACCAACGCTGCTCTTTCTTTCCCACGAATGCTGGCCTTGGGCAAGCGACTCGA
CATTGCCGCAGGTACAGCCATCCGTTTCGAGCCAGGTGATTCGAAAACCGTCACGCTGGT
CCAAGTTGGAGGTACCAAGATCCTTGCTGGTGGTAACAACCTCGCGGCGGGCCCTCTTGA
TGAATTTCTGGCTACTTCCGAATCTCAAGTTGCCCTCGTCAAGCGTATCGAAGCGGCCGG
ATTCGCTAACGAGCCGCTCCCAGACATGGAAGATGACTCGATCCCGGCGCCAGCGCCCTG
TGAGCTGTCGCGTGATGCCTACGCCTCTCTGTACGGCCCCACCGTGGGCGACAAGGTAAG
ACTCGCAGACAGCCCACTCTGGCTCGAAGTCGAGAAGGATTTCACTGTCTATGGCGACGA
GCTCAAGTTTGGAGGTGGCAAAGTGTTGCGTGATGGCATGGGTCAAGCATCGGGTCGTGC
CGACAGTGCCGTGCTGGACATTGTTATCATCAACGCACTCATCGTCGATTGGTGGGGCAT
TGTCAAGGCGGATATCGGTATCAGGAACGGTCACATTGTGGCTATTGGCAAGGCGGGCAA
TCCGGCCATCATGGATGGCGTTGATCCCAACCTGGTCGTGGGTTCTTGTACCGAGGTAAT
TGCAGGCGAAAAGTTCATCGTGACAGCAGGAGCCATTGATGCACACGTGCACTACATCTG
CCCAGATCTGCATGAGGAGGCACTCGCCACGGGCATCACCACCCTGATTGGCGGTGGAAC
AGGTCCTACAGCGGGATCGAGCGCAACGACGTGCACGCCAGGACAGGATCAGCTTCGCAA
CATGATGATCGCCACCGACAATGTTCCGCTCAACTTTGCCTTTACGGGTAAGGGCAATGA
CTCGGGTTTAGCCGGTTTGGAAGACCAGATCCGCGCTGGATGCGCCGGTATGAAGATCCA
CGAAGATTGGGGAGCGACGCCGGCTGTCATCGACGCATGCTTGACCGCCTGCGACAAGTA
CGACGTACAGTGCAACATCCATACCGACACGCTCAACGAATCGTGCTTCGTCGAAGGCAC
GCTTGCCGCTTTCAAGGGTCGAACCATTCATACGTACCACTCTGAGGGTGCCGGTGGAGG
ACACGCTCCAGACATCATCCGTGTTTGTGGAGAGACCAACGTGCTGCCATCTTCGACCAA
CCCGACGCGACCTTACGCAAAGAACACGCTCGACGAACATCTCGACATGCTGATGGTGTG
CCATCATCTGTCAAAAGACATTGTCGAAGATGTGGCGTTTGCTGACTCAAGGATTCGCGC
AGAGACGGTGGCTGCCGAGGACGTATTGCAGGACAGCGGTGCAATTTCTATGATCAGCTC
CGACTCGCAGGCTATGGGCAGGATCGGTGAAGTGGTTTCGCGTACGTGGAGAACTGCTTC
CAAGATGGCCAGTCTGGTCGGGCCGCTTCATGAACCAGGCTCTGATCCACAGACAAAGGG
CGTGCCTCATCCGAGCGAGGCAGTATCGGACAACCTACGCATCAAGCGCTACGTGGCCAA
ATACACGATCAACCCTGCTCTTGTTCACGGCTGTTCGCATCTGATTGGCAGTATTGAACC
CGGCAAACTGGCTGATCTTGTCTTCTACCTGCCCTCCAAATTTGGCATATGCCCTGAATT
TGTGCTCAAGGGCGGGCAGGTAGCATGGGCACAGATGGGCGATGCCAACGCCTCCATCCC
CACAGTGCAGCCTATCTACGGCAGACCGATGCACGGCTCAAACACCAATGCTGCATCGCA
CAACTCGGTGCTATTTGTTTCGCAGATCTCTGTCGATCAGGGTACCGTTAGGGGCTACGG
AGTCAACAAGAGAATCGAGGGGGTCAAGGGGTGCAGGACGGTCAGCAAAAAGGATATGAA
GCTGAACACCCACACACCTGATTTGAAGGTGGATCCAGAGACATACGAGGTCACGGACGG
AGGTCGACTGTTGACCGTCCCTCCAGCTGACGAGTTGCCATTGACGCAGAGTCTGCACCT
GTTCTAATCATAAGATGTTATAGTAGGTAGTCTTCAGGTGTTGCATTTGGTGGATGTGGC
CGGTTGAGATGTGCTAGTTGGGGCCAGTCTGGGTGAAGCTGGCGCCGAGTCGGCACATTC
GGCCGAATGCGCGGCTGCGCGGTTTGTCGGGCATATCGGACCAATACCGGTCTTCTGCCA
ATTCGTCCATCCTCCGGAGCTGGTGAAATTGTGTGAGCAGCTGGTCGGCAAAACTGGGAT
GTGCGGTTCGTATAACCACCTCAACAGTACCCTCAACTGAGCTGAATGATGCGGATGGTA
ATTGCCGGGGATGGATGTAGGAGACGGCCTCGGGCACTCGCTGTTCGAGTCGTGGCTTGA
GATGTTGATTCAGGAAAGCTGTTGTGATTTGAGACGGCGAATCAAAAGGCGGCACTGCCA
ATGCAGCGCTGGCATCAGGAGTCGATTGAAGAGAGAGGAGCAAGATTGATCCTCGATACC
ACTTGTTGCATTCGGTTGCGCGTCCACTACCGTTATGGTTTTTAGAAAAGTCGGTTGTGT
ATTGCTTTTTGCGCTCGTCGTGGACGGCCCTGGCACCGATCGATGTACGATCGACATTTG
ATTGGACATCATCCTGGGTCGATGACTGTGTCTGTATCGCTTCCTTCACCAGCTCTTTGT
ATGTAGAGTACTGCTCTTTCATATCGACCCAATCGGCCCATGAGAGGCACCGTATGGGCT
CAAATGGGTCGTGAATCAACTTGATTCGCTTGTGTTCTGCCTTGACAGCTGCTCTAGCGA
AGAAGTCCCATGGATGTGTGCGGCAAAGATCCCTGACATGCTGCTCTGAATTCAAGAGAA
AAAAAGCTCGACCAGACGTCCATTTGCCTTCCAAGATGGAAGCAGGCAAACTTGAATTGT
GACTCGTCATGAGGTGTTGATCGACGATGCTCGGTTCGAGTACACTGACAATGATCCCAG
AGTTCTGAAAGCCAGGATAATCGTGTGAATGACAACACATCGTCTGG
>RGDXX0384 Genomic segment corresponding to mRNA: XM_403658 Ustilago maydis 521, UM06043.1 predicted mRNA.
GCACCACAAACCAATTGACTGCTGACCGTTGGGCAAGTAGCTGCAACGCGTCGTTCAGGA
GACTGATGGATTTGCAGCGCGTAGCGAGTCGCGGAACCAGAACCAAGAGACGTGCCAGGT
GGACAGTTGCAGGTTTGCGCGCTCTGAAAGGTGTGGTGTAGTAAAGAGACACCTCGTCTG
GTTCGCGCAACGCTTCGGCGTTGACCAAAATGCTGCGATCTAGCTCGGCGATAGATTTTT
TTTCCTCTTCCGATTGATTCAAGTCGCTGGCCGATGAATTTAGTGGGGACAGGCGCATGT
AGAGAAAGTCGACGAGGCGATCGAGCTTGGCCGCCTCGGCTGTGGAACGTTGGGATTGGA
GGGGAGAAACTGAAGACTGGCCGATGAACGTATTGTTCTGAAGGTCGATCAGAGTTGAGT
CTTCCAAGGCCTGTGCCTTATTGTTCGAGCCAACGTCTGGGTCAACCTCGACGACATGGT
CGGTGGACCCGTAGACAGCCGGTTGGGCTGTATTCTGGTGCGTGGTGCGACTAGCATTTG
ATCGTTTTTGCAGCTTGCGAGGCAAGAACATTGCGTTGTCAAACGACCTATGTTAGCCAA
AAGACAATCCTGATGCTGAGAGATGGAGTGCAGGGTTGTCTGATAATCCCATGCTGAATG
ATACTGCTGGCAAGGAAAGCAGGCCAAGATGGTGGTGATGGTCAAGCAAGGCTGCGCAAT
CTGACGGCGTAGCCAATTCACAACTTTATGTGACAGGAAAGGTTCAAAAACGTGACAGAC
TCACGACTCTGTGACTAGCGACTTGCGAAATTCAGGCGCAGAAATTGAGCTTCATATTTT
CTAACTCAATCGTGAATGCTCTGTGACAGTCACAAATCACGTCAGTCGTAAGTAACTCGC
GCCTATGAAGATGACGCATGGCCCTGCTTTTCGTTGCGTTCACGATTGTACCCACCATCA
TCGCTAGCGGCCTTGAGGACCATCCTGTAAGCGCCAAAAGATGTCGACCTCCAAGATACC
GCGCGGAGATTTTCTCAATCCCAGCCCACATCTTGCAAATGCTGCTGCTAACACTGTCGT
GGACTCGCTGTTGTCCAGCGTGAAACAGGCGCGCAAACGCTTCGGTCTTCCAACCTTGCC
AGACTACGAAATCGCAAGAAAAAACTTGCCATCCCTTCGGGATTCTCTGATGGGCGAATA
CACCGTCAAGCGCATCGTTGAAGCCAGGATTCGTCTCACTGTTCAAGCAAGCCTGGACAC
GCATTGTCTCACAGCTTTTCCTTACCATGAAGCACTTGGCAAAGCTTTTTATTACGATAG
CTTGCTCGCCCAAGCAAAGCTTCACGATGATCTCCAAAGCGTCATTGACCGCTTCCCACT
GATTGGTCTTGTTTTTAGCGTCAAAGACTGCGTTCATGTCAAAGGGCTTCCAACCACCCT
GGGCTGCTCGTTGAGAGCTGGGCACGACGAAGCTGCTAATGCAGACATTGTTCAGCATAT
GCTGGATCGAGGTGCTATCCTGATCGCAAAGACCACAGCTCCGCAATTAATGATGTCCAA
CACGACACAGTCGCCGCTTTGGGGTACTACAAGAAGTCCTATTCGAACCACCAATGAAGT
GTTTAATGAAAACGAGGATCGTCTAGATCAGGAGTTCCAGGTCGGCGGCAGTTCGGGCGG
CGAAGCTTGCCTCGTCAAGCTGGGCGGCAGTCAGCTCGGTATTGGAACCGACATGGGGGG
TTCTGTTCGTCAGCCCGCATGCCTGAACGAGCTTTACGGCTACAAGTTTGCATCACAGCT
GGGCAAGATCAGGTGGAAGCTTCCCAAAGACTTTATGACTGGCTTGCCACACACGACAAT
TCCCGCTACGGCCTTAGGCTTCCTCGCTCGGGATTACACAACTCTGCAATATGTAGTCAA
GGAGGTGTACAGGTCCAGTTGCTGGAATCGAAAGGGACTCACACAGGACGATAATGCCAA
TGAGAACTCTGAAAACCCGCAGCCTGGCGCACAAGGCTTGGTCGATACCCCACGCATCGT
CTTTACGCCGCAGAAGAGTTCACCCCAAGTTCAAGCTCACATTAGCCACCTTGTCGATTC
GCTATCCGCCGACGAGGCTCTCTGGCGACCGACCAAATGCGACGAGCTTGGTGACGTCGA
CGTCAAAGCGTGGGGCGAGGCATGGACTGAACACGCAAAGGAGCATGGCTTTGATGATGC
GAGAGCTATGCTCAAAGATGATCCACTGATCAAGCGTACCCTGTTTGACGAGTCACGCCT
GTCCACAAACACCGACAAAGCCGACAGGGCCAAATGGAAGGCTGACGCAAACAAGCTGCG
TGAGCTTAAAGCCACTTTCCTTCGCCAGGCCGGGATCGCCACGGGCACGAAGAAGACCGA
CAAAGACGGCGAAGGCCAAGGAGAAGGAGATGTCCAATTCGAAAACGTCATCCTGATCAC
GCCCACCTACATTCTTGGCGGTCCGGTTCTTAACCGTTCGTTTGTCGAGCTGGACGATGC
CGGCGAAAGTGAGGTGTGGTGTCAGATTTTCAATCTGCTCGACTGGCCCGCGATTTCGGT
GACCATCCCGTTCTCGTACTCGGTCGACGAAGACGTCAAAAGGAAAAGTCCGCCCGAATG
GGCCCGTCATTATACCGATTGCATCGAAGAGAATTACATCGACAGGATATCCGACGACAG
CGGTGGCAAACGTCCACCCAGACTGAGCGTGCAGTTGGCCACCATTCCGGGCAATGAACT
GGCGCTGCTCGACTACGTTGCACACATTGAAAGATATCTCAAACTCACCTGCGTGCGTGA
CAGTCGTATGCGCTCGCGCTCACAAAACATCGTCGAGGACGACGGACAGCCCAAGTGAAA
TCAAAACCATGCAGTTGGATGCAAAATGAGACTAGAATAGACACGAAAGCGGACGCGGAC
GAGAGGTGTTGCGTGGCTACGAGTGAGTGTTGAGACGATGTTGGTACAAAAGAAGACGAA
CGTTGCTAGAGAAGAGATGGGGGGACAAGAGACCATGTTGAATGCAATAGCTTAGGGGGA
CCGAGAGGGAGGAAGGGTATAGCGAGGGTTGAAGCCTCGTTGAAATATGTGTGAGAGAAA
AGTGGTTGGAAGAGCGGGTTGGCTTAGTTTGCCTTTACAGAGGCCTGGAGGGCGGCGTGC
TGGATGCGTCTGGGCTTGACGCGCTCGCCGTTGTAGCCGGTGACCTTTTGGCCGGCGATT
TCTTCGACGTCGTGACCGTCTTGGGCTTTCTTGGCGTTTTGTTGGCCGTATGCCTTTACT
CTGAGCCTCTCCCAATCGCCGGCGGTGGGGATGGGTTGGCCGTTGGCTTTGGCAGCGTCC
CAGAAGCCTGCGCCTTCTCGTTGCTTTCGTTGAGCGTAGGCTTGTCTGACCACCTCGGAC
TGTTGTTCGAGTGGTTCCAGCGAGACGTCGTCGTTGAACAGAGCAAAGTAGAAGATGCCT
AGACGTTCGTAGTGTGCCTGGTCGGAGGGCGGAGCTACGACGCGGTGAATGGTCTGCTTC
AGGTAACCGCCCGAGATGAAATGCATAGCATCACCAAGGTTGATCACCAGAGCGTTGTCA
CGGTGTTTAACCAAACGCCACTTGTTATCAGGCATCAGCACCTCAAGGCTTGTGATCGGT
TGTGACCAGAGGATCGAGACCGAGTTGAAGTCAGTGTGACCTTGCAGACGTACTCCGCCG
AGTTTGTCGTCGTCCTGCTGATCCGGGGTGTGGTAGAGAGCATAACGGAGCAGATCCAAA
CCGCGCTTCTCGGGCTCTTTCGATAGGTTCCACAGGTAATCAGCGGGAAGCTTGAGCACC
AATGACAGAACGCTCAGGATCTTCCTCAAGATCACCGC
>RGDXX0387 Genomic segment corresponding to mRNA: XM_403655 Ustilago maydis 521, UM06040.1 predicted mRNA.
TAGTCTACGACTTTTAAATCACCCCCCTCGAAAGCAGCATTCATCCGTCATTAGCGCCCG
CGTGTGTCTGGTCATCTTCTTGCACACCGTCTCCTCTTTGTTGGACCCCCACAACATACT
TCAACTCTTACCGCCGAAGCTCCCAGTGCGTTCGATTTCCTCGATCTTGTTGCCATTTTT
TCATCGACACGATCAACCTTTCCATTCCTTCTCTTCGCTGCACGACGTGAGTTTCTTTTT
CTTTCATCAGTCTTCCTCTCCATCACAGTGCTCTGGGCCTACCAGCTTCTGTGGTCTTGT
TGCCGCATGCACACTCTCAGAGTAACGCTTCGTCCTCTTTGACTCTACTCGATAGTCACG
TTGACGACGCCAGCAGACGAGAGACACGTCGACTGTTGCGGAGCAAGGCAGACAGCACTA
GTCGATCAGATCTCCATCGCTTCGTTTGCGAGCCAGCGATCGGTTGACCTGTCCGAGAAT
CCGCGCGCTTCGCACCGTGTTCGAAACGGCTGGTCGTGCAATGATACGCTACCACAGCCC
CTCTGGCCAGACGTTTCTAAGAGCCTCACCAGCCTAACCACCTTTTGCCTGTCTTCTTTT
GCATACTCCCCTTCCTCTTCCTGGATCGCTCTTCTCACCTTTCGACCCTTTTGTTCGGCC
ACCCTCGACCACGCTCTCTCGCAATTGACGTGTGCCATCAACGCACTCGCCTCAACAACT
GCATGCTTTGCCTTCCTCAACACAGACTTCAACGTGCGCGATCCTTGACGTATGAGCTTC
TCAAATTCCATCGGCAGTGGCTTCTCTGACAACAACGGCAGCACCACAAGCGTAAGTGTG
CCATCATGCCTGTACAGCACTTGATCACGCCAGGATCGCTCAAGAGGCTGACCGACTAGC
TCCTTTATTCTCTCGGCGTTTTTGCACAACGTAGACCTACACCGTCGCCAGTCCAGTCCG
TCGAGCTTACAACGAGCCGTCACAGACCATGACCATAACCATGCCGTTAGCCAGCCTTTC
GCCACCCTCGAAAGGATTCTTTTCCCCCTCGTCCATGCCCAACCCAAGGACGGATGCTTC
GCCGCATGGCGCTGTCTCTTCGGCAGTGCCAAGTCGTGGCCGCAGAAGGGAATCCATGAC
AGGGCAGATGCGTAGAAAAGCCACCGATACCGCTTCTGCTGCTGGAGCTGGAGGGGCTTC
CGGCCTGTCTATGAGCCGTGCCGCTGCAGGTATGCCTGGTTCGCCCAGCGGGCGTGCGAT
TCCCATGATGGCTCGCTCCCCGCGCATGGGGGCTGTTGAACTGGGCGGTCTGTCGACCTC
GTTTGGTGCTGCTGCTGAGGCACTCACGCTGTCTTCGTCGATTGCTTCCAACTCGACTGT
AGCTCCTGGCTCGTTCCAGGCTCGCAGCAGTGCGCAATCCATCAAGAACGAGGGTCGCTC
GCAAGGTCACTCGCATCTGGGCGTAGAGTGCTTTGGTCCGTCGAGCTTGGATAGCTCCAT
GCCCATGCCGAGTCCAGGGATGATGAGCTCGAATGCAAGCGCGAGCGGCGCACTCGACAA
TGGCGGCAAGCGTGATCGACGCGCATCGGTGAGCTCGACAGGCACCGTTGGCGACGACGA
GGATGGCAAGGGCGGCAAGCACGAGCAACTTCACCGTTGTGAGAGCTGTGCCAAAGTGTA
TCGTCATCCAAGTTGTCTGATCAAACACCGCTGGGAGCATACAGTGTACTGGAAGGAAGC
GTCCAAGTTTCTGATGAGCAAGCATCAGCAAGTGCAGCTTCTGGAGGCAGCAGCTATCCT
CGTGGGCATGGACGCCAATGCTCGCTCTCTGCCCGAGGAGAAGGCTCTCTGGCCGGCGGC
GGTGAGCCCTCCGTCTTCGGGTCTGCTCGGTTCCGAGTCGATTAACTTTGAGATGCTGAT
GGCATCAAAACGTCGCAACACGATCTCGAGCAACACGAGCGGCAGCCCGGCACGTGGACC
TACACCTTCGCTGGTGCCCAACGACAGCAGCGATGGCAGCACGACGAGCACGTACGATCC
TTCGATGCGCAGTGGCACCATGAGCCCGCTTGCCGGTCTGGGTAGCATGCGTCTCACCGA
GAGCGATGGTAAGCATGCGCGCTACCGCCTCGACGACAGCGCCAGTGGCAGTGGAAGCGA
TCGTGCTGACCGTTCGGGATCGGCTGAGATGTACGACGATGAAGACGTCCATGACGAGCG
ACGATCGGATGAGCCCGAAGAGCGGTACGGTGCCGACGCAGGTGGCGATGTGATGGCTAA
CATGGAGATGGACGATGTCAACTAGCCTCGAGCGTCGAGATTGACCCACAGTGGACCTCA
CATCGCCGTCGTTGCTGCTCGTGCTGAACGCATTGTAGCTTTCGTCACCGTCGGCATATC
CTTCTCCCTTGCACCTCTCAAAAAAAAAAAAAAATTCCCCACGAACACAATTTCCTCTAC
TCCAACACCGTGGCTTCCGAAATACTTTCTTTTGTCACTTCTACGTATCCTGGTAACCCT
TTGCCTATCCTCGTCACCCGTTTCTCTTTTCCTTTTTCTTTCTCGGCTGCGCCTCCTTAT
CGAGAAATGTACTACCATTAGCGTCATCATATCCAAAACCGTGATTGAAAGCGGGGTTTT
CTTTTCCGTTCAAGATCAGCTTTGTTGGTGACAAGTTGTTGTCGCGTGCGACTTTGCGAG
GTGTGGGTGAGCATGCTTCAAGAGGATTCTTGTTTGGCAAAGTGCGGTTTTTGATCGGGG
GTGGACAAGGATGGGATCGGAGATGGTTCCGATCTTGCCATTCTTCCAAAACGTATCAAT
TGGCACAACCATTCGGTGACCCCACATTGAACACGACGTTGGCTCTGCAGCCACACTGAG
CGGAGCCGACGACAAATAGGGTGCAATGGAAGGGATATGCAGTGAGACAACTCGCGATTT
CTGAGCTGCACACTGTTGCTTGGCCACTTGGAGATGCGGGAGGGCGAGGACGACAAAATA
GTCTGGGGAGAGCGGCTTGATGCTTGGGGGTGGCTGGGGCGAGCAGAGCGAGCAGAGCGA
GCAGCGGATACCGGCAATGCAGCTGAGGCTGTACAGCTGTAAAAGTGGGGACGCAGTCGT
GAGTGTTGGCTCGTGAAAAAGAACGGTCAACGGTTGAGAATGCGCCTGTTATGCAGAGGT
CGAACAGTCAATAACTTAAGTGACGCGCATTCGGTGGTAACCAGCGTGCGGTGAACCCCC
CGCATTTTGGAAGGCGCCTTGGTTGAATTCATCCTGACTCGAAATTGGGCAAGCATCGCC
GTTGT
>RGDXX0389 Genomic segment corresponding to mRNA: XM_403653 Ustilago maydis 521, UM06038.1 predicted mRNA.
ATGGATCAAAGTGGAACTGGTAAAGTACGTAATCGCTCAAAGGTGTGATGAGAAAGCGAG
CGTGTGGCACATCATTCCGCCTTCCCACCTGTGCTAGCTTAAGCTTGCGAACGAGTTTTC
GGCTGCTCCCTGAGGGTCGCGCAGGATGAACTCCAGCTCTTCTCACAGCGGAGTCGTGTG
GCAGTGGTTATGTGACTGAACCCAAAACAGGGCACAAGGACGAGAGACCTTTCCTGGTAG
CGGAAGAGCCGAACGCCAACCGATAGGCTTGAGGCCTGAAATGTCCGTTATACTTTTCCT
TTGGTTCGGTTTCCTCGCTTTCTCGTCCTTCTCGACACCACCATTCATCTAAGCTCCTTC
CGGATCCCCTCCGCCTGCCGTTCAGAGACGTCTCTTCTTATCAAAAAGGTGCTGCGCAGC
GCAACTGCACTCTCGATACTTGCAGCTCCACCTGGACGGCTACATCAGATAGCACACTTG
CACATTCGGTCGAAAGGATTTGCGTGGATCGATCGAGCAGAATCGTTGTTCCTCACCCTT
CCACCGCCCTCTCCACAGCCAGCAAGGGCATCTCGCAACGATACACTGGCGGTGTGCCCC
TGGCTTGATTCATTCGGTTGAAACGTTTCCGCACCTGCATCGGAGCTTGTCGCATCCAAG
ACGTCCTATTTCGCTTTCATTTCTGCTCCAGGTACAGCTGTCATTGGATTCGTCGACTAC
AACACGGTTTCAGTTCCTGTTTCCTCAGCTGTGTTGCGATAACGAGGCGTTGCTCCTCCC
CTTTCGTTCGGATTGCTTTTCTTCAAGCACCTTTCCGTTTTCGCCACGCTTTTTCCACTG
TGGATACCAGCGCCATCTCGTAAACGCAAGTTTTGCGTTAGCGCACCGTCTCATTCGACT
GTTGGCGGTATCTTTACTTTTGCGGTAAACCACCTGGCTCCCACTCTACGCAGCCTTGAC
ATTGTGACCCGAGGTCGTCGGCTTGGCCGTACGTCTAAGCATGGTTGCCAATATCTACTT
TGACCCGCCTCTGTGGCTGCAGAGGCAATCCTGGGTTCTCGGCAAACTCCGACAGGAGCG
ATCCGACTCGGTCGTCGATATCGGCTGCTCGAATGGTGTTCTGCTTTCGGCTTTGATGCA
GCCCGCTTTTCAGCTCGACCAATTCCCCATTCATCGCTTTCCCGCTCTCGCTTTGCCCAA
CAAAGCTGCTCGCGCCACAGACGATTCGGCAAGTGATGCCCTCCTCTCTTCGCGTCACTG
GATCTACAGTCCCAACGATATCGTCTTGTCTCGCCTCATCGGCATCGACGTCGAGCGCAA
GGGCCTCGAAAATGCCAAATCCAGCCTTTCGCTTCATGGCCTCGCTCTTGCTAAGAATCG
TCCGCGCTGGAAGTCGCTCGATGTTCGTCTCTTTCAAGGCCCTGTCGAGACCGAAAACGA
TACCTTGGACGACTATGATGCCTTTGTCGCTACCGAAATCATCGAGCATCTTGACCAAGC
CGCGCTTGACCAATTTGCACCCACTGTGTTCGGCAAGTATCGCCCTCGCATCGTCCTAAT
CACAACGCCCAACTATTGCTTCAACGACAACTTTGGCCAAGATCTTCGCACTCGCCCAGG
CTTTCCAGACCCCACGCAACGCACCCACCGCGTCTTTCGTCATGGCGATCACAAGTTCGA
GTTCACTCCGGATGAGTTCAAGAAATGGTGTGAGACCATAGCCGATGACTTTGGCTACCA
GGTGCACATCCAAGGAATCGGATCCGGCATCTACAGAGTACCCAAGGACCAGATGGATTC
CGCTGCCCTTCATGAACAGGGCGCCAACATGTCAAAGACCCCGCGTCCTCGCACCACTTC
AAACCCCGACGAGAGGCTTCGCTATGCCACGCAGAGCGCCTTCTTCATGCGCCACTCTGC
CGATCCAAGAGCAGCTCGCCGTCAACAACCGAACCGCGAGAGCGTCGACAACAGCGACTC
GTCCCATCCCTTCTCGGACCGCTACCTGCAGTCACTTTCGGTGCCCAAGCCCCCCGTTGA
AACCCGAGTGCACGATATCTTTGACGAGGCCATCAGTCGCGAAGGAGATGAGAACGAAGA
GGACGGAGACGAGCGAGGCAGATCCGGCAGGCGTGCACGCAGTCGACGTATCGAGAATTT
GCCCTTCCTCAGCAGCCCTTCGCCTCAGCCGTCCATGCTTGCTTCACTTGCAGCTGCACC
TACCTCGCCTAGTCCTGACACTGCCGAAACAGCAGAAGGTAGCGCTCCGCCCACCCCCTT
CACAGGGCACAGACTGGTGTGGAGCCACCGGTACGAGTGTTCGCTTCCAGCGTCGCAGGT
GACGGAAGCGCGCAAGCGCAAGATCCAGACCGGAGTTCCTCTGCCTGCTGACGACATTCT
CGCCACAGTAGTCGAGAAGCAGCGACAACTGTATGTTCACACTCAATGGCACGGAGACGA
CGGCGCTTCTTTCGAAGCCGGCATTGGCAAAGAAGCAGTGGCCAAGCTGTGGGATGTTTG
GAGTGACGAGACGGTGCGTGCGGCGTGTGCGGGACAGGTTGTCGCATTGCTCGATGCTTT
GCGACTGGTTGCACCCGATGCCGAAGCGCCGCTGCTACCCGAAGCTGGTGTTGCAAGCGG
CTTCACTGCCAGTGCTGGTACAGCCACTGCTGCAGAGCGACAAACCACCGTTGTCGGCTC
GGACGCCGACCGCTGGGAATTGCGTGTCCAAACCATTCGTCACAATAATGTCTCTGCCAG
CCCGAACGCGCCGCACGACTTCGTGGAATCTGACCTGTTCCTTGTTTACACGCATCCCGA
TGTGGCGCGCTGGCAAGCCGCGATCAACGAGGCGCGCAACTGGGTTCCTCGCGATTTGAC
ACACAGAAACAACAGCAATGGCGGAACCGCTCGTCGAAGCAGCTCGCTATCATCGAGCCA
CGAACGTGTCAAGCCACCCAAGGACGCTTGCAGCCTCAGCCCAACGCGCGAGTAAGCTCG
CCACCCCAAAAGCATGCCACTCGTGTTTCATTCGAGTTTGGTCCTCACACAACGCTATTT
CATTCAAACCTTGAAAAGCAATAAGTCTTTGAATTTCACCCACTCGCCTCTTACTCGTTT
TGTACTGATTTCGTTCTGCACAGTGTGCACAGTGTGCACAGTGTGCACAGAAGCCAAGGA
GGCTGGCTGACAAGATCGAGATGCGCTTTGAATGAGAATTGCGATTCCCGCCGACGTCAC
GAGCGTTGCACACGGCCACGGCGGCCGGAACGGGTGGAGCCGGCGGGCAGCTCGAGTGCG
GCTGCGAGGACGGCTTTTTCGTCGCCGGGAGCGAGCGCGTTGGTGAGGACGACTTCGAAG
TGTGGTTTTGATCGACGTTTGTCTGTGAGTTTCGAGGGGGTTGTAGTAGTTGTGCAAGCT
GATGGTTCGGATGTGCGAGCGGACGGGAAAGGATGGGTGGGAGGATGGGTGGGAGGATGG
GTGGGATTGGGTGCGGGAAGAGTTGCACGAGCGGTGAGCCAGATGTCGGTAGCACCTCGT
TCGTCTTCGTCGTCGAGGTAGATGCCGGATTGCGGGGGCACTGCACCGGCTGGTATGGAC
GCGAGATGCTTGATCTTGCTCTTTGGCTTGGGCTCCATGATTTGCGGAGAGTCCTGGTAG
TGTCCGCCGGTCCACAACCACTTGGCGTGCAGCAAGCGCGTGATGACGGCGTACGCGTGC
TTGCTTCCGTATGCAATGCCAGTCCTCGGATCCTTGTAGATTGCAGGTAAGCCGGTAATG
GGACAGATCGACTGTCTCGGCCTCAACGGCCGATTGCGTGAGGGGACGAACGGGTAGGCG
TCCCACGCACAGTGCGTGCCAAACAGCGCGTTGTGCTCGTCCAACCACTCCCAGTCTTCG
GGCATTCGCTCGATCGACAACAGCGTACGCGCTTGCAGCTCAAACCGAATGCCCGACGTT
GTCGCTTCTGCGCTAGTGGACGTCGATGCGTCGTG
>RGDXX0404 Genomic segment corresponding to mRNA: XM_403637 Ustilago maydis 521, UM06022.1 predicted mRNA.
GGCGGCAGCTACGCCATTTGATTGCTCGGCCGCCATTTCCAAGCTCCACTTGTTTTCCGC
ACTGTATTCTTGCTTGTGTGTAATCAGAAGATCGCAATGAGCAGATTCTCCTGTGACTTG
CGGGGGCGATGCGTTCGGAGCGAGAATGATGTGTAGCAGTTACAGTTGACGAGGTTTGAA
GAGGCTGCAGACGGTGGAATCACGAATGACTACAAGAGTCGTGAGGACAAGTAACGCAGA
AGGTGGAAGTGGGGTGGAAACGAAGCTCGAAGCTTTTCAGTCTGTTTTACGCCGACTGGG
TAATTCTCAGGGTTCATCTGCGTCTTCATATTCTTCTCGAACTACGACATGCTTCATCAG
CAGCTGAAAGCGTGGCAGCATACTCCCAGCTCTGCGACAGGCTTTGGCCAATCAAGAGGT
TTATTCGTGATTATTGGTCGCACCGAGCCCTCTCGAATGGTTTCGTGGACCAGCATTCAC
AGATGGTACGTCGTAGGCCTCCTATCTCATCCAAAGAATTTCTACTGTCACAGAACGCGT
TTCGACGCAAATTTGTCGCGCGTATCGCTGCTAAGAACGAATCGCCGGAGTGCCGAACCT
TGTTCAGGGTCTTCTGAAACTGACCAACCAGAGTCACAGAGAGAGTAAACGCGCTCTCGA
CTCCCTCAAAAGTGAGTTGTGAGTTGGCCTGAGCGACCAATGTGACTGCTTCGGAAGAAA
ACGCCCATTTTCTGACCGGCGAGCGGGTCTTGCAGATGCAGCCCACGTTCGCTTCGATAA
TCAGCGACGACGACTACTGGCTGGCCAAGCCAGCTGTCTGTGCTGCTCTTCCAAATCGGA
GTGGTAACCTCCATTGCAAGGAGACTGACAGGGCACGTGCGGCGAACAAAGGGCACGAAT
CCACAGAACAAGGCGACAGAGCTGGTCTGCTTGTCAAGTTGAAAGCCAGCGCGAGTGATC
TGACGAACAAAGTCTTTCTCCGCCGACTCTGCCCTCTACGATGGCTTCTCGTGCAACAGA
AGAGGCGCACGCGTCTAGCTTTCTCGAAGAAAACCTTGGGTTCGCCACGCCTGATCGACG
GCCGCATGTCACATTGACGTTTGCACAATCCTCAGATGGCAAGATTGCCGGACCGGGCAA
GACGCAACTGGCACTCAGTGGGCCGGAGAGTATGCGTCTGACGCATCAGCTTCGAACGAT
GCATGACGGTATCATGGTCGGCATTGGTACAGTGCTCAATGACAATCCTCAGCTCAACGC
GCGGCTGCTGTATGCACCACCTCCTGTGTCGCGACTGCCGAGACCAGTCGTACTAGATTC
CAAGCTGCGGATGCCGGTGGATTGCAAGCTGATCCGCAACTACGCTGCTGGTATCGGGCG
TCAACCTTTGGTGTTGACGTTGGACTCTGCTCATCCAGACAGACGAACGCAGCTCGAGTT
GGCCGGTGTCGATGTGATCCAGGTTCATGACAGCTCGGCAGCTCTACTTGACTGGACGAC
GATTCTCCAGCACCTTTATGACGCGGGCATCCGCCGGCTCATGGTAGAAGGCGGTGCTGG
CGTAATCGATAGCCTCATGCAGCAATCGCAGCATATCGACGCTTTGCTGGTCACAATTGC
GCCGCTCACGGTTGGTTCGGAGGGGTTCAGCTTCACATCCAAGCTACCGAGCATCTCTGA
AGCACATCCTGATGCAGAGTGGTCCCTTCCGAGCCGCGCCTGGTTTGGCAAAGACGAAGT
CATTGTGTGGCATAAGCGCTGATGGAACAGACCACCATGGCAAGTGAACGAGTGAGACAA
TCGTGAATCTCTCCAGACGCTCTTTTACTTTTTGTACGGGCTTTAGAAATTCACTTGCAA
TTTGCGCCTTGTCACCTCGGATCGTGGATTTAAGCCTCCCATTCGAGCCACTGAAAGAAC
AGACCCGAGACTGGATTGGATCATATTGGGTGATAGTAGACGCTGTCTTGAGACGTCTCT
TTTGCTGCTCCGAGACCAACATTGTCGAACGACGGTTGTCATCGGATGGTTTGCCTCCGT
TGTCAGAACTTGTGGTCCAGGTTCACTGAGACCTAAGTCGCATTCGTCTCGCTTGTGGAA
GAGAACAGATAAACGGTTACTAAGGTGACATTGGCTTCTGCGCTATCATCTGCGGCCATA
GAGACTTGAAAATACCGCATCCCGTTCGATCTGCGCAGTCAAGCAGCCTAGTCATTACTG
CGGTGGGGGACCACGCGGGAATCCTAGGTGCTGCAGTTGTTTTTGCACACTCTGATATTG
ACCTCGGAAGACGTCCTATCAGCTTGTGATAAGCTTAAGACCGGTTCGGCGGGCAAAGCT
ATCGCCTCGTTAAGACTTGCACGACGAATTGCAGCACCCTGCCAATTTTATTATACTCTG
ATGCGATACACTCATGGTTCACGATTCCAACACGAAATTGACACTCAGAGATGTTTTTAC
TGCCCATCTACCCTCACCTATTTCGCCTCGCTTGTACGGATACGTTACCAGGAATCAGTT
GAACTTGCACGTACTGTACCACGATACATAACATGTTTCCTCGCAGGTAAGTCAACCTCT
TAAGAAAACCGACAAGGCACGGGACATGTGACGCTCTGACAATGCGTCTCGCCTTGCCAA
ATGTCTATTCGTGATTGTCTTTCGTGTTTTCTCGCACCAAACCTATCACAGAGGACACGT
GACCTGCTGCATGCGCGCGTGTTCGAGGCTAGATGGATGACCAAGACAGAGGAGCAAAAG
CT
>RGDXX0425 Genomic segment corresponding to mRNA: XM_403610 Ustilago maydis 521, UM05995.1 predicted mRNA.
ACATGGTTGAAGATTCATTCGTGATTCGCATGCGTGCAACCGCAAAGGTCCTTAAAATAG
GACACAGATGTGTAGGTTCCCGCACACGTTTCGTGATTGTTGCACAAATCAGAACCGCGA
GGAGAAATCACAATCACGAATGGCGAGAATACGGGCGGTAGTGGATAGGAGCGAGCCGCA
GGCTCAATCACGAATCAGAATGTAACTTACCTTGAAAAGCTCCGTCGGGTGCTTCAAATC
ACGAATGGGCCTCAAATGTCGTACCTTCACTCGTGACTATCCTGAGCAACGTCGTGTATG
CGAATTCGAAATCGTGCATATTGCTGAGGGTAAGTTGAAGCGCTTCATGACCCTCATATT
AGTTACAGTGAGTATACTGTATAAACTTTAGATCCAGTCATGAGTACAGTAAGTTACGGC
TGCTGTAAGCACACGTCATTTCACCAGGCTTCTAAATTCACAAGTCAAGGTGTTTTACGA
GATGTCCCACACCGCCAACTACCATATGCCGTCTAACTTAATGACGAATGCCGAGTTCAA
TTTCGAAGCAGACAGAGTCTTCGGAAACTTTTGACTCAGATCAGCAGGCCGCCCCGCAAC
CGCCATCAAGGAATTGGAAACAGCGGTACTTTCTCTTGTCCGGATAACCACTCTATTCAC
TCGGTTGCTCGTCGCTGCTAAGCGAGGTTGAGAACGTGCCACGATGTTTGAAACCATCCG
TGATTCGTGATTGCTTTTTTCCGCTTTCTGATTACACGGTATGGGTCCTTTCGCGAGGCG
ATTCTGCTTCCGAGTTGCCGCCTGGTCCATTCACGCTAGTGCACCTACTACTGGATGACG
GTCCGTGTAACTCCAACCACTGCCATCAAGCTAAATAAGACGCGGAACCACAACAGTGCG
ATCACGCTGAATGGCCGTCACAGAAATGGTATATATTCTTGGGGCTTAGTATCCTCAAGT
CGTTGTCTTGATCAGAATCCTAGTCCTTTACCTAGCAAAGATGAAGTTCTTCTCCGTGCT
TACCGCGGCTCTTGTTTCATCCGTCAGCGTGTCGTCGAAGCCTCTCGACTTGCGACAGCT
TGCTTCCTCGAGTACTTCCAACTCGGCTTCGGCTACCTCAACGTCGTCGTTGAGCGCTGC
TTCATCGGCCTCGGCCTCGACCTCGACCTCGAGCTCGGCCACTTCTCCTCCTCCTCCTCC
TCCAGTCGTTCCCAGCGGGACCATCATCAACAGCTACAATTCTAGTCTCTCCTACAACAG
CACTGCCTCTGCTGATGATAGCTCCGTCTACGGCGTTGGTGCTACTGGCTTTGACGGCGT
GCAAAAGTCCAAGATCCCACTCAACATTGTGCTGACCAACGATGACAGCTGGGCATCCGC
CAATGTTCGCGCTCTGTACTATGCGCTTCGCAGAGCTGGTCACCGCGTGCTCATGGTATC
TCCCTCGCACAACCAGTCGGGTAAGGGTGGCACCGTTGTTCTGCCAACCGAGCTCAACAT
TACCTCGGAAGGCCGTGGCGGCTTCGTCCCAGTCGGCTCTCCCTTTGCCGGCCTCAACGT
GAGCGACCCTGGTCTGCGATACTTCAACGGCACTCCAGCCGCTTGCTCTGGCTGGGCTCT
GGATCACGATGCGCAGTACTTTTTTAACGCTACCAGCCGGAACGACTCGACTGCCGGTGT
CGATCTGGTTGTCAGTGGGCCCAACGAGGGCACTAATCTCGGACCATTCTTGTACACGCT
TTCCGGAACGATTGGTGCTTCGTACTTTGCTGTCGAGCGCGGCGTTCCGTCCATTGCTAT
TAGTGCCTCGACTGACATCCGCCAATACACTTCGCTCAACCTTTCGGACCCCAACGATGA
ATCGATCAAAATCGCCACCTACTCGGCCAACTTTGTCACTACCGTTTCGGACGAGGCCAA
GAGCTCGAACTCGAGCGCGCGCATCTTGCCGCTCGGCATCGGTTTGACAGTCAACTACCC
CAAGATTGTTCCTACCGGCAACTGCACTGACCTCACCTGGGTCCACACGCGTCTGACAGG
CAAGGCTATTGTCGATCGTTTCGTGGTAAACGCCACTACCGGTCTGCCCACGTATGCCAA
CTACGTGAGTGACGGTGTGAACGCTTGCATCGCCGGCAATTGCTCGCTTCCCGGCGAAAC
CGATGTAATCTCCAACGGAAAATGCCAGGCTTCCGCTTCGATCTACTCGGTCGACTACGA
TGCTCCCACAGGCAAGACGGCAGATCTGATCGCCGCGCTTACCGATGGCATCTCATCGCT
GAACTCGAACGCTACTTCTTTCAGCTCGAACCGCGCCAACACTACTGCTTCGGCCTAGAC
GCGAGCCTGCCTACAGCTCTCGAATCTATTCACGATTGTAAATCATCTATTCTTTCTAAT
CAGTCCGAGAGAGAGAGAGAGAATCGCGAATGCACGATGCGTCACACATCTGTGTAAAAT
TGCCACGTGTGTGTGAAATTGAGTGATTATTGCTGCCAGTAACGCATCACTGCGAGGCGG
CCTGTTCTTGGGCAAGACGGATGGCCTCGCGATTTCGCTCGCGACCACGTTCGCGTTTCC
CACCTTGCATGGTTTTGACTAGCTTACGGCGCTGCTCATCATCGGCGTCTGGATTGGAAG
ACGCGATGGATGGTTTTGTTTGATCGACTTGAGCAATCCCAATTAATGAAGTGTCGAGTG
GATGGTTGAAACGTCCCTTGCGTGACGATCGGGTTGCGATGATCTCGGCCGACGAAGGCA
CCTCGATCTTGGGCCAGGTGGTGAGGGCCGGGTACAAACTGAGATGCTCGACGATCGATG
GATCCAAGAGCTCGCGTGCGGATGGCTCTTCTTCGGTTGTGCTTGGCTGGGTCGCCGGCA
GAAGGGCTTCGACGATCGTCGGCTTGAGCTGTCTCTCGAACTCGGCCGACGCATTCAAGG
TGAAGACACCAACTTCAACCTCGTTCTCGCCGGTCGACTCTTGCGAACGGAACTCGGGTC
GCGTGTCAAACGTGGCAAGGACGGTAGCGGCGGCGCCAGTGTCGTACTGCGGAGCCAGAG
TGAGATGCAAGATGGGAACCGAAGCACGAGTTACACGGATCTGGTCCGAAATATCGCGTA
CCTTTTCTTCGGAGGGCAAAGGTGCCACCAAGACGTCGACAGGCACAGAAAAGAAAGCGG
TGGCTCCTTCCACAACGATCAAGAGCCATTGTCTCGACTCGGCGTCTTGGTACGGAAGAA
GATCAGAGATGACAATGGTGGGTCTGCTGTCTTTCGAGTATTGCGCTGCCAGCGGTTTCG
ACTCGACCTGCTCGGGTGCTTGACCGTCCCCGGTCTGC
>RGDXX0428 Genomic segment corresponding to mRNA: XM_403607 Ustilago maydis 521, UM05992.1 predicted mRNA.
ATGCTGACTTTGCTCTTGCTGCACACGGACAGGTTGAGGGTATCCTTGACTACAACCGAA
TCCGATCCGACCTTAGCAGCATGATCTGGTAATCATTTCCCACCCCGTACATGAATTCAC
CGCCACCATCACACCCCTGCTTGGCCTCATATCGGCCACGCTATTTATTGACTCTATACG
TCATCGCTACTGTACGCGGAAAGTTGCCGCTTCCCCTCGAATCTTGATTCACAACCTCAG
TTTGCTTCCACGATTTAGAGTCTGTGTATATGACCCAGAGCGATCCACAGATCCTGGAAC
TGGCCGAGGCTGCCTTTTGGACTTGTGAGCTCCTGATCACGATACGAGGTTAGAAGCTAC
CAGAGGATCGTGAGAGGCTACAAATGAGAGTAAAGGGATAGGTCCCGGGTGAACAAGAAA
GGTCAACGCTTGAGAACAAGCCAAGGCACCGCTATAAAGTTGTTCACGAGCGAGTTGATT
TTCGAGCTAATCTGCATAAATACTCGTGACTTTTGCACAACAAGTAGCAGCAGCATCAGC
AGCAGCCAGTTAGCAGACAAGAACAGACTCGGCCATGAATTCAGCATAAAGTCGAATTTG
AACAACACTTACGACTCACGACTCTCGGCGAACGAGCCATCTAAGTTAAATCAATCACTG
AATAACACGTTAATGAGGATTGCTTGTGCGTGCGGCACCATCTCACCCTCCCCAAGGAAC
ATGCCGTGGGAAACTTGTCTCGGTGTGCAGCTGGCTCGACACTCACGCTCCACGTTTCTC
CGACTTCTTCCAGATCAACACTCAATTGATTTCTTTCTTGCTTCCCGCCTGCCCTTATCC
CCTCGACACATTCATTCCCTGTGGTCCTACAACCAGCGTTGAACAAGTCTTCATTGCCCT
GCTTCACCCTCGACTCGACTTGGGTCGTCTCACTCCCCAAATCAAATTTCATCTATCGCA
ATCTTTGTGCTGACGTGCGCGTCACTTGGCAGCAGCAAAGATGGATTTCGACGACATTGG
CAGCAAGCTTGCCAATCTGACCATGTACGACGTCAAGTCACTGTACCGTCAGGCGAGGAA
CTATGCTCTCAACGTCAGCGAGATCGAGGCCAAGGTCGACGAGGCTACCAACGATGATCC
ATGGGGTGCCAGCTCCACTCTGATGCAGGAGATTGCGCAGGCCACCAACAACTTCCAAGA
CTTCAACGAGATCATGCCCACCATCTATCGCCGCTTCATGGAAAAGGAGGCGCGTGAGTG
GCGTCAGATCTACAAGGCGCTGCAGCTGCTCGAATACCTGGTCAAGCACGGTTCCGAGCG
CGTAGTTGACGATGCCCGCTCTCATCTGGCTACCATCAAGATCCTGCGAAATTTCCACTA
CATCGACGAGAAAGGCAAGGATCAGGGTATCAACGTACGAAATCGTGCCAAGGAGCTAGC
CGAATTGCTTTCCGATGTAGACCGCATCAGACAGGAGAGAAGGAAGGCCCGCAGTAACAA
AACCAAGTACACTGGCGGGGGCAATGGGGAGTTCGTGCCGGGTAGCGGCACAGGTCGATA
CGGTGGCTTCGGAAGCGACAGTTACTGGGCTGGCGGCGGAGCTGCTCCTGGCGCTGGCAG
CTCTAGCGGTGGCGGCCGTGGTGCTACTGCTCGTGACAGCTTCGAGGAGTACGATGCTGG
CGATTACGAGGAAACTCCTTCTGATCGTCCAAGGCCTAGCTCGAGCACAGCCCGTGCTGG
TGGTTCCCACTCTCAGACCTCTGCACCTGCCAAGAAGGAAGCACCAAAGGTCGCTGATCT
TTTCAGCTTCGATGACGACGACGACCAGCCAGCTGCTGCAGCAGCTCCGGCTGTCAAGCC
GACGCCTGCAGCCGCGCCTGCGCCTGCCAATGATGCGTTCGGTGACGACTTTGACGACTT
TCAAGGTGCTCCTGCAGCGCCTGTCAAGACTGCCACGACGCCGTCCGCTCAGCCGCAAGC
AGCCTCATTCGACTTTTTCGATTCGGCACCAGCTGTCGCTCCTTCAGCTCCCAAATCCGC
CGCTTCGAGTGGTGTCATGTCGCCCATTCAGTCTTCCAAGCCAACTACGCCCGTCGCTAC
CGCTGGAAACACTACTGCTGCCTCGCGACCTGCAGCATCTACCAACTCATCATTCAATTT
TGACGACCTTTGGGCCGCATCCTCGGGCAAGACCAATACGGCTGGAAAGCAAAAGATGTC
CATGGCCGAGATGGCCAAGAACCAGAGTTCGAGCGCTCTGTTCGCTTCGTCCTCGGCAGC
TCAGCCTGCGGCTCAGCAGGCCCAGAAGAAGGATATCTTTGACTTGCTCTAGGCATATCG
ACCTGTTGGAGACTGGTAGATCAACTTCGAGCCCAACCGTAAGGTCCTTCATAGTTTTGA
GGGTGAACAGGAGATTTGTACCTCACGCAAAGTGTCCGTGTGCAGAGCCGTGTGCCTGAG
ATGTACAAATCGGCTGAGCAAAAGTGAACGCCGGGGTAGGTACTCCTTTGAAGTTGATGG
TGAAAGGACCGATGACAAAAGCTAGTTTCAAATCGCGTTCACCTCAGCAGCAGTCACACG
AGTCTTGAACGGCATTCGTTCCGGATTGAATCGCGTTCACCTTGACGCGAACCTCTCAGT
GTACAGTTAGATAGGCAATCACCAATATCGTGCTGATTCCACTGCCTGTTGCACCGGGAC
AGTTGCTCCTTAGAAAGGGGTAGCGCAACATGGAAAGAAAGGGTGCAAGAAAAGTCTTCC
ACAAGCGGACTTTCTTGATGATGGCCGTCGAAGATGCAATACGTGATTCATCCAGAGTTT
CGACTTCCAAGCCATGAGTATATAGACTGTTGGATGATACTCGTGACTGTACGTCTTGCG
ACCGCGACCAAAAAATTGGCGTCGTGGCGTTTCGCGCACCGTTTTTGGCTGGGAAATTGA
CTTGCAATTGACTGCTTTCGCACGCTTCTACTCCACTTTTCTCGGATGTGCCGCACCATT
TGTCGCTCGATGCCACTTTGCAACTCGGGTTGCTTCCGAACCATCTCGTTCTCATCACAC
CCTTGCGTCTATCCTACGTTGTGCGGCTCGATTTATCGGTTTCCATTACCGTGCGCTTTC
TGCTCTCGACAGTCGAGATTCGCATGTCTTGGTGACCAAAGAGCAAACAAACAGACTCAT
TGCCGGAAAGTCATCTGCGTTCTGACTTCCGATTCGACTTCCTCTTCCTGCAACAACCGT
CGGTTCTATCCAGTCACGTTCGCCACTTCTCGAAACAGCATCTTTCTAGGCGGTGGCAAA
CCTCCCGATCAGTTTCCCTGCGCATCGTTACT
>RGDXX0440 Genomic segment corresponding to mRNA: XM_403595 Ustilago maydis 521, UM05980.1 predicted mRNA.
CACGGAAGAGCTCGGTCGGCATAACCCCAATGCGGTTCCAATACATCTGCTGCCGAAAAG
TTCTGAGTGTGACGCGCAACAAATGTCGATACGCTTGACCAGCCTGTCTCGGGTGACATT
CTGGCTTGCGAGAATGAGGGTAAATGGGTTGTCTGAATAGATGGGAAGTGGGGAACAGAA
ACTCATCTGGTTACCAACCTGCTGCGTTCTTATTCTTTTTTTCATAACTATTTCGTGATT
GCCCATCAAATCGGAGCATTGGTGGCGAGGTATCTTTAAGAACTTGTCTCGATTTAAGGA
TGAAATGCAAAGATACTCACGACTGTCATAAGTAGTACAGCCTGACTCTCGGCTCAGTAC
TTGGTGTGTGCCTGATTCGAAGCCACAAAAGTGTGATACAGTGATTGCTATTGGCTTGCT
GGCCACACACGCAAAGCGGTTTTGCGCATTGTTCGAAGACCAAGACGGAGCAAAGTTTCG
GTGAGCGAGTGTACAGCCCACTCACGACTGCTGGAAGCACTTTCTAAAAAGAACACGTAA
AGGTTGGCGATTCTTCCCCGCACGAAGAAGTAGAAAACCCTCCGAGCGCCAAGAAGATTA
GCAACGGCTCCTTTTTTTCGGGGCGTTTTGTAGAAACGTAAATTGGAAAAATGCTCCGAA
TCACGAATCGAACAAGGGGCTCGGCTTCTTATGAGCAAGAAAAGCACAGCTTAACTTAGC
AGCATCGTGTGTCTGCGTTTCTAACTGACCCACGACTGACATGTGGCAACCAAGTTCGCA
GAAGATTGTGATTCACGATTGATGAACTAAAAGTGCGGTTCCAGGAACCGCAGACCGTCA
GGCCCACTAAAAAATCGCCGTTGATACTTACTTGGTCGATCTGGCGAGCCAATCTGTAGC
AGCTCACCCGGTCGCTCCCACACGTTTGTCTCTTGACACCATTCTGATCACTACCGCACC
CTCGTCGCTTGCAACATCCTGACCAGGGCATCCAAGCAAGATGAACCATTCAAGTATGAG
CATGGGCGATATGGGCGATGGGATGGGATCGGCTTCCTGCAAGATTTCAATGCTGTGGAA
CTGGTATACCATCGATGCTTGTAAGTAGCATCTGAGATCATAGAATCCCCATTCAAACGC
AAACGTTGGCCGATACTGATGAACAACAATCACGAATGTCGGAATTTGGCTTGTGCTTGC
TCCGCTCAGGCTTCCTCTCCTCTTCGTGGCACGTGACCACCAAGGGGACTTTTGCAGTCT
CCTGCATTGGTGTAATGCTCATGGTGGTCTGTCTCGAAGCACTCCGACGGCTTTCGGTCG
AACTTGACAAGTCGCTTTCGAGACAATTGGTGCAACGATATCGCCTCCTTCAAGATCCGA
GAAAGGACAGCAGTGCGAACGATGCGGCGACACTCGAATCGATCAGCTCGCCTCGCGAGA
TCCTGCTTAGAATCACGCCGCTTCAACAACTCGTTCGCGCCGTGCTGCATGCCGTCACTT
TTGGCCTGGCATACCTCATCATGCTTCTCGCCATGTACTTCAATGGCTACATTATCATTT
CCATCATCCTTGGTGCGGGTATCGGCAAATTTTTCTGCGATTGGAAGTCGGCCGCATTTG
CCATCAACCTCGCTTCACCCGATCATCACTCGGTCACAGGCTTGGATCAATCTACACTGG
CTCAGAGGAAGCTCGCTTCTCTACAAAAGGAAGATGCCGAAGCCCAAGCTGGATCCTCGC
ACACTGTCTGCTGCGAGTGATGCCCTCGAGTCTACAGCTCACATATCCAGCTCGTCTGTC
CGCCTTCCTACATGTTGCCCGTATTCAGGCTGCCCCTTCTAGCCCAAGAGCCACGGTTGC
ACTGACACCAGACGCTAGCCAAGCTCGGTTTCCACCTGGACTTTGCTCACCTTCGGGGTT
CGGACCTGGTGTCTTCATTGGTCCAAAGTGATACAGTACGACAAATATGGGATATCAGTA
TCAATCAGCCTCTTTGTGCTCGGGGCCAGCGTGTTCCTCAGTTCTGCATCCCGCCGTGTA
TCCATCTTGAACACTGCAGTGTGTGTTGATTCGGCAGTCTATGTGCCGAAGAGACCAGCG
TTTCCTTCTGTCGTGGTCACCTGTGCTGATCAAATGGGACTCTTCCGAGTGACGATTGCA
GCTTGCGCACTGGGGTACTTATTATGTTGGATTCTTTAGAAGCTCGACCCACACTGACTT
GCTGGACTGTTGAACAGTCTGCCAGAACATGAAGAGCACGAGCAGACATTTGTTTTGCCG
ACGTATATAATCTTCACGTGCCGTGTCTTCCGCCTAGAGAATGCAAGGTTCGTGATTGAT
GCTCAAACCGGATCTCGCGAGTCGGTGTCGCAGTCGCACGTCGGATTCGTGAGATGGATT
GAATCACGAATGACTTCGTCAGGTGCCCTAAAGTGAAGGTCTGGCAGCATCTGGAACAAT
ACAGGGTCATGGGATGAAGCACACTGTCATTCATCTTACTGCTCGTACTTGTCTACCAGA
GTTTGCTCAACTCAATGTGCTCGTCAACAACGGGTCAGCATAGAAGAGCCTCGTCCATGG
CATGACACGGAAGGATGGTTGGGAATGGGCGTTGCACAAGTTGGCTTCGACACTTTCGTA
GCTTTTTGCCGGAGAAGTGATGGCGCAATCATCGCGGCGGGTATCGTTGGCCCAATTTAT
CCATCGTGGGCGAACTAATCCTGTCTGTCGTCCAGTGTGACCATCCACAATGCTGCAAGT
GTGTATGTGCTCGAGCTCGGCTTGAGGACCAAAATGATCTTAGCGATCTGGAACAAACAT
TCGTTCTCGGCTGCTCATCGCTCGCAGTGCAGAACACTGATTTGAGAGGTAAGACGACTG
CCATCACTGTGTCACGAATGTTCGACCCATCGAGACTTTTTTGACGTGCGCCTCGCCGCA
CTGGACCGAGTCGGATCTTTTTTCCGAGCGGCATTTAATTCTCCGCTCGTTGCCGCTTCT
AGGCGTGTATCGTCGCTTACTTCCGGTTAACTGCTCATGAGGTCATGTGCAAAACCGCGC
GGTCTCTGCATTTTGGTACGACACAGACATCCAATCACAGACCATCAACTCCACAACAAT
TCATCGACAAGCGAATCTCAAAGCTATGGACAAAATTTTTGTACGGGGCTCCGAAACTTT
GTTAACCCTTGTGCGATGTGATTGGTGACGGCAAGATAGCGCAGCATGCCGAGTCGATCC
AAATGCTGCATCCTTTCCTGCGCAGAGCAACGAAGCTGAGGGGGCAGCAAGGACTACGTG
GTTGACTGTTCTCGCTCGACAAACGCCGAACAGCTCGTGTTCGACCAAGCGAATCCGGGG
TCGCTTGACGGAGGGAATAGTGTCGATATGGTTCGAGGCTTTCCTTCTCCTCCCGCTTCC
TCATCGTACCACCTTT
>RGDXX0445 Genomic segment corresponding to mRNA: XM_403590 Ustilago maydis 521, UM05975.1 predicted mRNA.
TGCTCGAAAACAACGGATTGTTGATAAATTGAATTTCTATCAAATGCTCCTAAGAACTGC
TCTTCAAAAACTCAGAATCAAGCACAAAGCAATCCACAAATTCATGATTAGGTTGCATGT
ACCTAGAAGTCTTGTTCGTCTCAGTCATATCGTAAGGAAGGAAACGTTTGCCCTCGCAGC
CACTTCCAGAGCCATCCGGATGTCTACAACGTGGGGGATGGGTTCGCGGACGGCAAGTGC
TGGCGGTTGCTGCTCCGGATGGCTCTTGTTGTCCACCCATGGTGCTTAGATTTCTTACAA
TGTACTTTGAGATAACATGATTTCGTGTTTCTTGTTTGCCCCCGAAGTCTGTCGCGAATC
ATACCATATTTTGGTTCTGCTAGCTTTAATATGCATAGCTCAAATAGGTGATCAAGTCTC
TCATAGTCACATGATAAAAAAAAGATTTGTGAGAAAAGTGTCCGTGAACAGCCGACCCCT
CAGACAGTCACATCGTAAAAAAGGAAAAATCCATGCGCAACCACCCGGGATATTTACGAT
ATGCATATGACCTGAATGGGCGCTGGTCAGGCAGGTCAGTTGCGATTCATTGCTTGAGGT
GTGGCTTCGGGGACGGATGTATTTCTCCCTGAAAGCCGCGGAGGGCTGTTGCACTTTGGC
GATCTTGTAGATGCAAGCAAAGACAACCAACAGTCGCGGCCTGGTGGGTCAAGAGCGATG
GCAGCGAGCAACGGAGAAAGCAGAGGCAAAACGGCCTTGGGCAGAAGATGGGAGGGCGAG
GGCCGTTGAAGTGTTCTCTTCATGCCTGTGAATTGCCGAGCGTTCGTTCGCCTAAGGTTC
AGATAATTCGCTCCAGTAATCGTCAGTAATCGTAAAGCTCAGTTCCTACGTGTGTATGTT
GCGCGCTTGTCTCTAAAGAAAAGGGCAACAGCTTTTCCCTGGACTCTGTCCTATTCATCA
CACCGCTTCTTCCACCCTTTCCTTCATTCACTTATTGACAATGGCAGCTTCACGAGCCGT
TGTGAGAGTTCCTGGAGCTCCCCTGCTGGAGCGAGCTTGCCTTCTCATCGAAGCGTATCG
AGTCCATTGGAGAGATACCATGGTTCGCGCTGACAAAAGCGGAGATGATGACCTGTACGG
TGAAGCCGCTGGTCCTCTGTACGACTGCCGGGCGTTTCAAGGCGCCATCGATCCAGAACG
GTTCGACAACGCAATGAGGGAACACGGTGAGTGTTCACAACAACCTCAAGTCTTCTATGC
CTACCATAGTACTGACAGTATCCTTGCTTTCTAACGCGTGGCAGGAGGGCAAACCAACGA
CGACCGCTTCTCGGAACAGGATAGAATTGCTGAACTTCTCTCAATCCACAAAAACACGAA
AGCACGATTTGCTCTGGCAGAGGCGATCCTTCTCGACCAGCAGACAAAGAAGACAGAGGA
TCAAGAAAGAAAGACGAGGGGGTATGATGCCTTCCTTCGATTCTTGTCAACCCCAGGAGT
GGATGACAAATTCATTGACGTAGCGGTAGAGGTGTGATGTCACCCTGGCCGTCGAAGTAG
AATACTTTTGCAACTCTCTTCATTGTATCTGATTCTGATAGCTGTCACGCACGAAGGGAT
GAACCCCCACACAACACGACAGCAGGACTGAGACGCGAGGTTCCAGTCGAGTTGGAGATG
CGTTGACTTCTGTGGTGCGGTAGCTCGGAGTGTCTCGAAGCACAGAGAGGAGTTGCGTTC
ACTTTGATATCGTGGAACCTATTTAAGCGAGCACCGCCCGCTTCCTTGCACGGAACCCTG
TCGCCAAATATCGCATCGTTCAACTCTCTTCCCCTCGCGGATCTACTGGCGTTATAGCAC
TTGTCAGATCGCAGGTTTCGCCGTTTCCACAAAAATCGCAGGTGCCCGTCTCGGACTTGC
TGCATTATGCGATCGCCCTACGTGACGCCAGTGTTCATTCCTGGACAAGTGCTTGTCTCT
GTAGTCCGCATAACAACAAGTCGATCGGCACAATCTGCCGTGATGTACGTAGACCAGCAC
ATCTTTTAGCGGACTGTAAGGGGTCGTTGTGGCATGTTCTCCCTTCTGATGAGGTCTTGC
GAAACAACTCCGGAAGAAGGCTCGGCAATGGTGCTCCGCCGACCTCTCAGTTGGGCTGCC
TCTCGAGCATTTCTCTTAAAGCCTTTTGTGGATCACCGAGGAGCACCCAGAAGACGCAAC
CCGGTCAAGAGTCGCCTCAACGTCCTGTAGGGTCATCTCCGGGCAAACAGCACCTCAAAC
ACACACTTGCAAAAGAGCTAGACCAAAGCGACGAGCACGACAAGGCTATATACGCAGCTC
CTCGTCAAACTTCTACCAGTGTCCTTGTCCCTCTTCAGCCCCGTCTTTGTGTTTGTCTCC
TTTCTAGCCAAACAAACCTTCTCTCTCACGCAACTTCAGATGCGTTTCGGCGTCGTACTC
ACTACCCTCCTCTACGCCGCTCTTTCTGCTAAGGCTGTAAAGCTGTATAGGACCGGCAAC
GCTTCTACGGCAGTCCCTAAACTCCGTGATGGCGACTTCAAGGAGCCGGAACATGGCATC
ATTCCTCCTTCCGATTCAGTAGGCGTAAGTAGATCGATCTTGCGACTCGGGCGAGACGGG
ATCAAGGCTGACATTCACACCATTTTAGCTCTCTTGTGATTCCGTGCGAGCCAACGGATT
GGGAGGATGCAAGAAGAATTGCTGGAGCATCGACTCTTCGGCCTTCTTCAACAATCTCAA
AGCCATCGAGAATCCCACCGCCTGTCACTTCAACCAAGGATATCCACCGTCCCCTGTCCT
GTCTGCTCCGAGTCCTGGCCTATGCGCTGAACGCCATCCTCCACGGCGAGACTCCCCTCC
TCATTGTGATGGCCACAGGATCAGGCAAGTCGGCCCTCTTCACGGCTCCCCTCTTCTGGC
TGCGGCCGGCATCAGTGGTGGTGGTGGTGGTGGTGCCGTTTGTTGCGCTCATCGAGGATC
TCATCCACCAAAGCAGAGGGATTGGCATTGTGGCCAGCAAGTGGGCAGGCTACCGGTGCT
CCGACAAGGTGGAAGGAAGTGCTCTTGTCTTCGTTGCAGCAGAGAACTGCTACTCGGAGC
CGTTTGGGCTGTGGATCCAGAGTCTCCAGCAGCAAGAGCGGCTGGCTGCCCTCTTCTTTG
ATGAATGCCACGTCGCCATCACACAAGTGCACTTCCGGCCAGTGATGGACAAGATCAAGC
GGTTGATGTCAAGTGTGGCGATGCCTCTATACTTCCTCACTGCCACGCTGCCACCGTCCA
TGGTGACCTCCTTCAAGGAGTCCCTGATGCTCCCACAAGACGATGCAGGTCTGATCCGGG
CCGCCACCAACCGCAAGAACGTCTCTTACTTGGTGAAGCAGGTGGCATCAACAGCACAAC
TGCCATTCTGCCTCCAGAGTTTGCTGCGTGCTCATCCCTGCGGTCCGGTGATGGTGTTTT
GCAAGTCAAAAAGCAATGCAGAGATGCTGGCTGGCGACCTTGGCTGCCCCTTTGTGGCAT
CCGAGATCGAGGCTGAGCGCAAGATGGCCACGCTCCAGGCATGGCTCACGTGCGCAGCCA
CCGAGACCGGAGACACGCTACGCTTCATGGTGGGCACTTCTGCCATTGGCACCGGCACCC
ACCCACCTCATGTTCAGCTTGTGGCTCAATACGGTGACGCCTGGGACTTGGTCAGTTATG
TCCAAGAGTCCGGCCGGGCGGGTCGAAGCGGTGGTCCAGCCTCTGCGGTGCTGCTGGCAA
CCCAGCGTGCGCATGAGGTCACCCTTCAGGAGTACATCCAGGAGAAGATGTGCTGGCGCT
CGGTCCTTTCCACGTATCTGGATGGCATGCCGGTGACGTGCCTCAGCCAGCCTGAGCTGG
CCCTCTGCGATCTCTGCAAGTGTCACGTTGCTGGACCCTCCACACCGCCTGCAAAGGGGA
TTGGCCTGGACTCGCCTCCACCGTCAGAGAAGCGGGACCCGTGCAGCAGGCAGGTGCTTG
ATGGTTTCGCCGCAACTGCATGGACACTGCAGGAGCCAAGTCCAGGCCCATTGACCTTTG
ACAACCCGGCCTTCGACCATGCACTGCTCCCAGATACTCCGCCCAAGGTGGATGCCACCA
GGATCAAGGCGTTACTGGATGGCTTCACCACCATGTGCACCCTCTGCTATCTCTTCTGCT
GCCAGCACACGTGTCACGGTTCGAAGGGGATCCACCACCGCTCTCAAGACTGCGATTGCT
GGAAGATGCTGCCAAGGAACGACGGTGAGCGGATCAACGGCTCCTACATTGGCAGGATCA
AGGCACGCATCCAGAAGGCCAAGAACATTGCATGCTTCTCGTGCTTGGTGCCGATCCGGA
TTTGCCACCGCGGCAGCAGCACGGACGGCCAGACGTGGTGTACTCGACGGTATGCTGATA
TCGTCTTACCGGTTGTTGCTGCTGTCTTACGCAGCGAGGATCACTATGCAGAGGTGATGC
AGCGGCTTGGGTGCACCTTCACCAGCGTCAGCCATGTGGAGCAAACGCTTGGTACGTCGG
TCCCATACTAAGGGGAGCGTGTTCTCCTTGCGTTTGCCCTCTTTGTCGCTGCTGTCGAAG
CTGTTGTATGATTACAGTGTAACGTCCATCCATCCCAGCGATCATTGGATGGACGGTGAG
CTGTGAGCTGAGGGGGTTGTCACAAGAGTGCAGGCATGGGCTTGAAGAGACTCCATGCCT
CCCGACACTGCTGACGATAGGCTTGGTGCCCATCGTCAGAGGGATCGCAGGCACGGCCAC
CGTCTCCTTTCCACTTGGCAACGTCGGAGGACATGTTCATGGTCATCGAGCCGCGTGTCT
CTCCATCGAGGAGAGGAGAGTTGACGTGGTGGAGGATGTGGGAAGGAAAGATGCTTCTGG
TTGCAGATGCTGATCGATCGCTTAGGGCACCACTGCACAGCTTCCAGCGCTGTTTGCCAG
CCAAAGCATCTTGGGTACGTTGAAAAGGATGTGCACTGCTTGACAGCTCGCCTTGGCCGC
TGCTCTCATTTTGGGGTGCAAGTCCCCGTACCACTGTAGCACGGCTGTACGGTACGGTAC
ACAGCACAGCCTTCCACACAAGACTAGAACGCAGATTGTACAGCTTGGCTATGCATCCTA
TCCAGGGACCATCCATCGTGTAGGGTTACATCTCCTAGCCGTAGGCAGTGGCCGCGTAAG
TAATGGACAGCTGTTGGCGGGTGTCAAGGACCGGGTGCCTGACTTCCGAGCTCGTACGTA
GACTTGCCTTCGCTTCGAAGTCAACTGAGCTCGTACACCGCGGATTCTTGCTGTCGAAGT
CGACGGGTCCTTGTGGCCACCCCGTTCAGAGGCGGCGTGGCACGCGCTGGCGACGTTGAA
GGTCTTGGAGAGGTTGATAAGGCTCTCGTACGAAGCCTGGGTGGCCTAGTGACTAGTACG
AGAGTGGGTGGTCAGCGACGATCTGTGTCGACGCCAACGTTGAGGGTGTTGAGGCTGGTG
TAGGTTCCAGACTCGCGGTTGAGGTGCCGCTACGGTGTAGGTGCCGTACGCTAGTGGAGG
TTCTAGCTGCCGAACTGTCGATCGCACGAGTATATACTGCAATGGGATTCGATTGCAGTA
GACGGACTGAAAAGACTGTAGACTGAGCTTATGCTACGTAAAGAATATGATATGATATGA
TATGATAGAGTGGATGGGTTTTCACCCTTCCACAAGTGTGAGTCGAGAGACTATATAGTG
CGGCCAGCGCTGACAGCGACGCCTCTAGCCTCGCTGGTCTGCTCCCCCTCTTCTTGCTTG
ACCCACGACTTCCACATGAACCTGCAGAGGTGACGTGACAGCTACGCTCGGTCCTCCTCC
TCGCACCCCTATTCACGATCGGTGCCCAGCCATGGCCGCCACCATCGCCTGCTACTATTC
TAGCCGCCGTATGCGCCGAACAAGGCTTTAGCCCTCGTTGGTGGCGTCGTCCTTTTGCTT
GCGTGACTTCTTCGGCTGCGATCGCTCTACGCAGGTGAGCTCGAAGCTGAGGCCCTCCTC
CGTTCGAAGTCACTCGACCTTGAACCCAGGAACGGCTTGCGTTCGAGGTGGGTTCTTTCC
ACACCGACACCCCCTCCGGCTCCACTAACTATCTCGGTGATCGCCTGCGACCACCTTGTG
CATCCTCCACACCTTCCTTGGACGTCACCCTGTAACACATACTTCCTACAGCGCACAGTC
ACTTGTGCAACAAAGGGAGTTGGCCGGCCCCGTTGTTGCAGCCGGTCTGACCGCGGGTAC
CAGTCAGCTGGAGGGCCGTCCCCTGTCAAAAAGGTGGCTTGGGCTGTCAGGTAAGGCAGC
GGTGTGGGGGTGACGGCCAGCCGTCTCCAGCCAAACTTGCGTAGTGGCCGTCAACCACTT
GGCCAGTGTTCGCAGAGCAACGGCCGCTTTGAAGCGACGGCTGGCCGTCTCCCGCCAAAA
TGGCGAGGCGGCCGTATGGCACTTGAGCAGTGTCCGCAAAGGGACGGCCCCTTCGAAGGG
ACGGCCGGCCGTCTCCAGCCAAAAAAGCTGGATTGGGCCGTAAGGCACGTGAGCAGTGTC
TTAATTTCCATCCAATTCGTGATTCACGTCGCGCGGCTGTCCGAAATTTCAAACCGTGCC
CGCGACGGCCCCGGGCCTAGGGTTAGGGTTGACTCTCAGCGTCGAGACCAAGCTTAGAAG
CAATCAAAGAGTTCGATCCCTGAAGAGGAGCACCTCCTGAACGAGCTTGAACAGACGCTC
ATGTCTGCAGTCTTGGGACCGCTACGCAGTCTCTTGCGTCCGATACTTTCTTGTCGCCAA
CTTATCTCCAATCAATCACCCTAACCCAAACCCTCACCCTAATTTTAATTTTAATTTTAA
TTTTAATTTTAATTTTAATTTTAATTTTAATTACATATGAACTGATCCGTGTCCCTAGAT
CGCGCCAGAAAACAAGGTTCACCCATGTCTTATACACCCATCTTCCTTTCTGGCGCGCTC
AGGACAGTTCGCTTAGCGTTCGCCGACGCCTTCGTTTCCCACCCTTCTCCGTACGCAGCA
TGTACTTTTGCTCTCTCGGTGCTCAACCGGCTCCCCTGCGGGGGCCTGTGAGCTTTGGAG
CCACAGAGCCTCGTAGCTCCACCCGCAATCTATGATGTGTCTCTATGTCTCGTCTCGCCT
CATATGATCTCACCCTCTCTTTTGCTCTATTCTGGGTGTCTAGGGTCGGAAAGATTGCTG
TTAGCTCATAACATCCTGCATACTTAGTGTGGCAACTTTGGCTAACCTCACACCAGTCTC
GTGATGTCTCGTTGCCGACGAAAGCGGCGGCACCGCCGGCAAATTGCCGCAAT
>RGDXX0463 Genomic segment corresponding to mRNA: XM_403569 Ustilago maydis 521, UM05954.1 predicted mRNA.
TCGACGATTTACGATTCACGATTGGCCCGATAATTTGCTACGTCCAACTCCGCGTTCCAC
ACAGGGCCCACAAGCATTCACGATTCGTGATACAGTACGTGATTTGGGCTGGCAGCAGCG
GTGCGGGGACGCCGGACGAGTGTGCGATCCACGATGCAATCCATTTCCTCGGCGGTGGGG
ACAGCTAGAGACACGCTCGCCACCCAGTTACTGTACTTGCCACCAAGCATCGTGCATGTG
TGTGTGCACAGCGGCATCCAGTCCGATAACAGAGCCAAGCTGACACAGACACAAATCACG
AATCACGAATCACGAATCACAGAAACACACAACTGCCTCGGTCAAGCCGCATATTCACAA
AAAATGCGGTTGATGCACAGCCGCGAGCAAAATGCAGTTGCAGGTAGTCTGTGAGTGTAG
CTGCGATGCGAACGAAATCACAAATCGTGTATGTGCACCTACCTCCCCGTGTCACCATGC
ACTCGAGTCTGTTAGCTCTCCTCTCGCGGGCCTCTCTCTCGGCGAACATCAATCCCCAAG
TTAAATCAGAATCACGAATCGTGATTACACGATATCGGAGAATCTATGTGTAGGTTATTT
TCAGTCGAGTTGTCGATCGTCAACTTTGGGTGGGAGGAGCCACTCTGGCAGTCTGTGAAT
CCAGTCTGTGAATCACGAATTAATATTGTCAAGGTTGGACGCAAGATGGACGATCCAGGG
TCAATCTAGGGTTTTCCAGCTTTTCTCCGCGTGGACAACCGCGAGCCAGTCGTGAGGGAA
AAACTCGAGCGACACACAAGTCCACGTTCTCACTCACGACTCACGTCTTAGGCTTGATGA
ATACCAAAAACACACTCGGGACTGCTTTAAAGTTATTCTGAAAAGTGAATCCAACTGTCG
TTTGCTGCGCACGTCGCACAGTCACCTTCTCACCACTGCCCACCATCACGTCTCACTCTT
GGGATCGAGAGCGCAGACTCGGGCGGTTTGAAAGGCTGGGATGAATGCGGCACTTTCGAG
CGTAAGATCGCGCGCGTTCGAAGCGATTTCGCAGCTTTCCGCTGGCTCGCGATCGTCATT
GCCCACATCGTCATCGAGGTCCAACGACAAGCCGAGACGCAGTTTGGATCGTCCTCGTTT
GTTCAAACGCCACGGCTCGAATGTCGACCATATACACACTCAGTTGTTCGACAAAGCGGT
TGCGCCTCCTTCGCGTTCCACGGTGCTCTTCGTGCTCGGCTGCCTGGCATGGTACATTTC
GTCCTCGCTCTCGTCCAACACGTCCAAAGCGCTGCTCTCCAAGGGTCGCAATCACGTGGA
TAGCGGTCTACCGCAAGTGCGACCGCCGGCTTTCCCTTATCCGGTGACGCTGACGTTGAT
CCATTTTGGCTTTGTCAACGTTTGCTGTGCCATCTGCGCGTCTCGGCGCATGCTTGGCCA
TCGAGCGCTGACACGATTGGTGCCGCCGTCGTTGTCACGTGTGGCTGAAGTGGGGCAGTT
GGCGTTTTTCAATGTGGTCGGACAGGCGCTCTCGTCGCTTGCCATCGCGCGCGTTCCGGT
CTCCACGGTACACACGATCAAAGCGCTCAGTCCGTTGTTCACCGTTCTCAGCTACACGTA
CCTGTTCAACGTCAGCTACTCGTCCAAGACGTACATGTCGCTGTTTCCCTTGACAGCAGG
CGTCATGATGGCGTGTACAGGCTTCGCTTTCAATGCTGACGACATGGTCGGATTCGCAGC
CGCCCTCGCGTCTACGCTGGTCTTTGTCGCACAGAACATCTACTCGAAAAAGCTCTTGCG
CAAAGGCGAAAGATCCGAGGGCGAAAAAATGGACAAGATCAATATTCTCTTTTACTCGTC
CGGCTGTTCGATCGTGCTGATGATCCCGATGGCGCTGTACTACGATGGCTCCAGCTTGCT
CTTCCGGCCGAGCTGGAATGCGTCAGAGGCGTATCCATACGATAGGCGCACATTCGTCTT
GTCCTGGCTGCTCTGCAACGGACTTGTGCACTTTGCGCAAAACATCCTGGCGTTCAACGT
GCTGTCCATGGTCTCGCCCGTCACGTATTCGATCGCGTCGTTGCTCAAGAGGGTGTTTGT
GATCGTGCTGGCTATCCTCTGGTTCCGACAATCAGTCACGCGCCTCCAGTGGTTCGGCAT
CGGCCTCACCTTCTACGGCTTGTGGATGTACAACGATAGTAAGACCAAGGACGACGTTGA
CAAGGGCGATAAAAAGGTCGAGCGTCAACAGGGCGTTGGCAACCACGCGATACTCCCGCT
CACTTCGGCCAGCACAGCCAGCACAGCCAGTGGAGCGAGTGGATGGACCGATGCACTGCA
CAACCGACCGCATCCATTCGCGCCGTCGACGAGTGCGTACGCCTTTGCGGCGCAACAGCC
TTCGGCACACGCCGCGCCAGCACGGCTACACCAACCAGTGTATCCACCTGCGCCCACCAA
AGGCTGGAACGACATCCCCGACTCCACGTTGACGAGCTACATCAACGACCCCACCAAGAG
TCTACCCAGTCCGCCAGACAGCGACAAAGAAGTCTAAGTTGGCTCACGACGCACCGTTTT
GATCCCGACCATTTCTTGTACTCATAGACTATCTGCCCTCTTCGCTTCGTCTTTCATGTG
CCAGTTGATCGTGCGCTCATTGGTATGCGTCAGCCGAGCATTCTGACAGACACGCTTGAC
AACGAAGAACGTGAGACGCGACGCAAGGTGAAAGACAAAACGTAGAGATCCAACGACGGG
GGCGCATAGAGCGTAGAGCGTGGAGCATGCACGATTTGTGTATGCTGTTAAAGTATCAAG
TGCGCAAAAGAAGCAAGAGAGTATGGGTAAATTCCGAAACGAAGCACCAAGGGCAAGGCG
GTGAGTGAGATTGAGACAAGATGTGGCGTTGCACTGGAGTCACGAGTGTATGTGTCTTCT
GGGTGGAGCGGGTATCTGACAGCGTGAACGGCGATGGGTGCGACCGATATGTTTCGACTA
GACGACCACAAACGCTGCGCACATCGCCGTGACGAGCATGGCGAGTGATGCGCTCCAAAC
GCCTTTTTCGTTGACCATTGCGCGTGCGCGCATGCCACCACTACTCGAAGCACCGAGCGC
CAAGCTGGGCAATCCGTTACTCGCCGTGGCGACGCCTGTCGAACTCGTACCCGCTGCTGC
ACTCGAAATCTGGTTCACCGTGCTCGTCGGTGCCGTTGCCGTAACAACAATGGTTCCACC
ACCAACGTCCCCGTTTGCACTGGATCCAGATCCAGATCCAGATCCAGAGCCAGAGTCAAT
GGTTCCGCCCGAACCAGCATTTGCCGGGTTGGCAGCTTGAATGTTGACCGGACCCAGTTG
AAAGGTCGACGTCTGCTGCAGCGTTTGGAACTGATACGACGTTGAAGTGGCCAGCGGAGA
GACGTTGAACGTTCCCGCAGCGTTGGTGGTTCCGCCTTGGTTCTGGATCGCAGGGTTGAA
CTGGGTGGTTTGGACCGTGATTGTCGATCCGTCTCGTCTGTGCAGGCTTGCGTCGACGCA
TGCAACGAGCGTGAGAG
>RGDXX0467 Genomic segment corresponding to mRNA: XM_403565 Ustilago maydis 521, UM05950.1 predicted mRNA.
TACGTACATGGAAGCTCAAGCGCCACGAGGGAGCTTGAGAGCTCACAGGCACCGTGCGGA
CGAATGTGGTTGCTCAAGCAACTCGATTGCACGGAAGCAAGTATCCCTCCTTCTCTACAT
GCATCACAGCGATCAACATGAATCCAGGCATACATCCACTGCTTTATGGACGCCAAAATG
TTGCACGCGGTCCATGCAGCTTTCCAGGCGTCGTGTTGCGCATTGGTGGCGAGGTGGGCG
GAGCGTGCATCGGTGCTGTCTTGCTTGCTGGTGTGGGTAAAGATGATGGGTTGAGGATCG
GTGTTGGTTTCGTTGGACGCCGGAGGCGAGGAGCGAGGACGCTCTTGGGGGGTTTCACTT
CGTTGATTCGAGTGCGTTCGGGGTGTCGGTGGCGATGCGCATTGAACGACGAGGAGCCGG
ATTGTTGGTGGGTTGTGTTTGATTTGCTGGGCGGCATGAAATGGATGTTTGCTCAACAAT
GGTGTCGCAGCCAGTGGTCGGATTCATGATTGTTGAACGTGGACGTACAGCCTTGAGCTG
CTGGCTGAGAAGCATAAAGGGTGATGACGTTGACGTTGGTTTAGCTCCCACGAGACGCAC
TCACGAGACTTGTCGCGCTGGACGAGCCACGTGTTTCGCACCAAACACCCTAACGCTTGC
ATGAGCCGATTTGATCATCTCAGATTTGTCACTGCTGCTTGGATTCGGATTTGGCTTGTG
CATCCCACTCTCAGCGTGCCGCCTTGCACTGTAGCCACTGTGTCCACACTGTGTCTGTGC
AAAGCTGGAGTGAATTGTCAACACCTTGCACCGTCACTCACGACTCGTGGCCGCATGGTG
GCGTGGAAAACGCGCGAACACGAGCATCTGTGTGCCGTAGCTGTGTTTGGATGTGCGGGT
GCTGCGAAAACGTTGTGTTGTACATGCTCGCCAGATCGGACTGTTGAGCGTACAGCTGCG
TTGATCTTGTCTTTGCATTCGTGATTGCATCTCAGCCAGCATGTCGAGCCGGTTTCGAAA
GGAAGCACTTGCTGGTGGGCAGTACGAACAAGCGGGCGCTTTGCATCCTGCACGCTGCAC
GCTGCATGCTGCATGCTGCATGCTGCGCACGAGGGCAAGTCCGCAATCAACGAGTCCAGG
CACTACGGTCAACGCGTACATCGCCCTCGACGAAGCGCAACGAGCTGAGCAACCACTGTA
TCTCCCAAGCCGCTTACCATCCCAACGTCAACAGCTGGTCGCGAAATCCTCAGGTGCATT
ACTGCGCCGCAGACACTCGGAAGAGGATAGCATCCATTCCTTGTGGCATGCACTTTTCGA
CAAAAGCTGCAAACGCGTCTTGGAACGGTTCGGCAGTGCGAGAAAGGCGTAAGGTTTATA
GTATTGAAACTTACCCTTCCACCGTTGACGTGAGCACTAAATGCCAAGCGTGTTGCCAAC
CAGCGTGAATTCCAAACCTCGCAAGGGAACGACTGAGCTGCCGTCGTGTGGTCCATCAGT
GGCTGCGTTCAAAAGTGTTCCACCGCCTTTCCTTGACGCAGACGCAGCAGCGAACCAAAG
CTGGTGGGCCACTCGGATTCGTAATGGCTGACGAGCACGATTGCCATTCTTCGTCTCTCG
TGCAAGTCGTTTTGCTTGTCCAGTGGAGTAGGCCCGATGGAAAAGTGCTCGGGAAAGTCA
ATGAACGCTCTCGTCCTCTGTACCTGCTTGGTATCCATCCCTTGAAACGGTTCGTCCAAC
ACCAATACAGGAGGATTGCCCACCACAGCGCGCAGGAACAGGACCACCGCTTGACTTCCA
TGGCTCAACGACGAAAATGCAAGATCGGATATCGCCTGCACACCATCCGCGCTATCGGTC
ATGCAACCTCGCTGACGCGACTTGATCAAGTCGCCAAATAACGCCAACAACGACCAGACC
CTCTGTTTTTGTTGGTCCGAGTACTTTCGTCGCGCAAACACATTCTCGAAACCAGATGCC
ACCACTTCGCCCACCGTCAAGCCACCGGCGCTCAACGGCTTGCGTGGGAATGCGTTGAAC
AGCTCGGGTGAGACGTGGCCCAATCGACGGTTGAGCAGCGCTCGTGCGTTAAGAGCGTGG
TCGCGTGCGTGTGAGAAGAGCGACAAAGAAGAGGCCGAGAAGGAGAACGACTTTGGATGA
TCGCCAAGCAGAAGCGCGAGCAACGTTGTCTTGCCGGAACCGTTGTCTCCAGCCAGAATG
AGGCGGAGCCCCGGGTAGAGAGAGAGGTTGATGGAATCGAGCACAAGTTTCGAGCCGTAC
TGAATCGAGACCGAGCAAAGCGAGACGAGCGGTGCCGAGCATGTGTCACCGACACCGATC
GATGATTTAGAGTTGGAGAGGACAAGATGGTA
>RGDXX0469 Genomic segment corresponding to mRNA: XM_403563 Ustilago maydis 521, UM05948.1 predicted mRNA.
TAGCTGGTGTGCTGTGACTTGGAAGAGCGTGAGCGTTTTTCCCGTTTGTCACCGCGGCAC
AGCCGATGCGAAGCAAGCACGAAGAGAACAACACAAACGCGTCCGTGCGTTTTTGTCTTC
GAACACGAACATCACGCATGTGAGCGTGGAATCACAAATCACGAATCACGATTCGTACCT
TTGTGTGATTTGATCGTACAAACAACGGCATTTTATTAACACGCATCGTGAACACGTAAC
CACGAACGTAGTGCGTATAATCGTGAGTCGTGAATCGTGGATCGTGGATCGTGAATAGCG
CCATGTGCCGAGATGAAAGCGTCAAGTGGCCGAGTCGCCATCGAGTCGCCTTTGTCATCA
ACGTCAAATGATCTTTCCACCAACTTCCCACACCGTTACTGGAAGCCTGCATTGAGCCGC
AGATACCTTTCTACTGGTATGGTATACATCATGTCCCACCGTTCAAGGTTGCGTCACCAA
CATCGACTGTCGCTTGGTCACCAGACACGTTGGCCGTAAAAGTCGCGGGACGGTGTCCGG
CGGTGTTGTATGCGGAAAGCACCCTTTTCGGGACATTTCGACTTGCATAGATAAGCACAG
GCCAATTCATAGACATAGCGAGCTTCAGGCTGCGATCAAATGAGTCGTGTGGAATGTGAT
GGCAATACCCCCTTCGATCGTGGGCTTTGCTTATCGAGATGAAGTCCTGCAATGCCCACA
CTACGTTTCATAGCTCTTTCGGCAGCGATTCCACCTCGAAAGCCAGCAGTGCCACTCCAG
TGATTGAGTCATTGAATGTGAAGCTGGTACGATCAAGTTGATCCTAAAGCCTTGAGGGGA
CAAGCCGTACCTCAATACACGTCGAATTGTCTTTCTGCATCCCTCTTTCTGTTCGTCATC
GCGTTGGGTCTACTCGCGAAAGCAGGTCCTTACTACGTCCTAGTCCATTGGGCCTAATCG
TTAATCATAGTCACCTCTCAACCATCTCTTGTCATTCACGATGAAGGCACTTTGGATATT
TGCTAGCATCTATCTCCTGATTGCGGTAGTGGCTTGCCAGCCTCTGCGAGACGCCATGAC
TGAGCTCGAGCTGGGCACAAAGGCACATCGCAGACGCTCGATGCCTCATGATCGTGGTGC
TCGAACAGGTGCTCCCAAGAAAAAACGAGTAAGTAGATCCCTATATGCATCTTCCGACTA
GCTCAACACCCATCTGACAACAGGGCTGTTTCTACATCGCAACGTCGATGATCAAACAGA
GAATCCAAGCCTTGGCTTCTGCCGCCGATGCTATCTCTGACATGTTTTCGCGCTTCGGAA
ACCGCGCAAGAGTTGGCAAGGACGCATTCGAGGCGACCGAAGCCAACATGTTGTCACAAG
CAGAACCGTCTTCTCATCCCAGACCACTCGAAAGAGCGAACACGTTCGAGCGTATCGTGC
AACCCGTGCCACGACCTTTCACGTTCAGCGGCAATGAAGCCGGTTACTCTGGAGATGCCG
ACCACGACTTGCTGAGAGCCAGACCGTACGAGCGACCTCCTCTGATATCCAGTCATGTCG
ATCAATCCGCTCAATTTGAGGCAGACTACGCTACGCAAGCTTCTATGCGAGTCCAAGCGG
GAAAGCCTAAACACATATGGGAGGATCCGGATCAGCGGTCCAAAATGCTCATCGCGGCAG
TTGTAAGCGCTACGGCGTCATGGCTACTGGCGCGTAACATCAAGCAAGAACTCGACACTA
CGGCAAACCTCAACAACAATGTGGCCAGATCACAAGCTCAGCAGTCTCAGGCGACGCAGC
AGGCCGCTTCCGAGAATGCGGCTCTAGAAGCCTCTCGGTACAGTACTAATGTTCACCTCG
AAACTCGAAGCTTGCATTACACCGACGTCCAGCAGGACCGTAAGTCGTCTGTACACTCTA
AAAAGCGCGGACAACTCGAGAAGCGCTTCAACCCTTTCCGGACAGCTATGGAGTATTGGC
AGAGAACTTCGGCGGTCGATGCTGCTCGCCACTCGGTAGGGGTGGTCAGAAACCTTCCTG
GAGACACGAAACGACTCATCATCAAGTATCTGATCGGAGCCTCGGCCCTGTTCAGCACAG
GAATTGCTCTGCTCCTCATTGGCATTAAAATTCAGCACCAGGCCGAACCTCCAACCGACC
CAACTCTCGGATCTACGCCGACTGAGGCTCAGCCGCAACGCGCGCCTGCTGCGCCCGCTG
CACCTGCACCTGCCCTTGGAGCTCCTAATCGGCCCATCCATGTCGACCTCGACAAGCGCT
CGTTTCAAGTCCAACACGATAGTCCCAATGCACTTTCAGCAGTCGCGACCGTCATTGTTT
TGCGCACAATTGGAATCCTCTACACTGACCATCACGACGGATGGCATCCGGATTTGAGTC
GCGCACACGAGCACGAGACCTCGTCAGATCAGTCCATCTCCAAGCGCATGGTACCGTTGG
AGCTGGCAGCAGGGACACATGTCGCACAGCCTGCTGCTGCTGCGCTACCGGGTTTGCCAG
CGTCGAGAGCACCACTGAACTTTGCAAGCTTTCAAGAGCTCGCGAAAGAGCTAAAGAGAA
GGCAGAATCTCGCCCTGTTTGCCGTAACAGCTGCTGCACTTGCGATCATATCGGTCAAAG
TCTATCGCGATATGCACGATCAGCAGGAAACCGACAACCATACGCCGCATGTTGAGGTGC
CGTCTCCCGTCAACAAGCTTGTCAGGCGATCCGATCTCTTGAAGGCACAAGCAGCGTTTT
CAAGGTTGACAGGCTTACCCAATGACGAGCGCTCCGTGAAGAAGCATCTTTCGAAGCGCA
TGTTTCATATGGTTCAGATGATGCCAATGGCTAATGCGGAAAACCGCCAACCACCGCCAA
CTGCCAGAGTCGTTCCTATCGAAGGCGCCGAACCGGCCGCAGTAGAGGAGGCAGCGCGAA
GGGCGAGTCCTGAAGCTGCGATTGCTTTGACGATCGCCGGCATGGCACTTGGCATAACGG
GCGTCGCTGCTCTCTACCTACTCTATGCTGATATCAAAGATGACCATTACGACAAGAATC
AAGCTCCTGGCCCATCGCCTCCTCAAAAGCAGGGCCGACGGAGCCTTGTAGAGGACGCTA
TTCCGCAGTTGCAGCAGCGGCATCAACTGAACCCGGAAAAGCGCAGTCTTTTCCTGCCTG
GTACTGAAGACATGATTGAAGAGGCCAAAGTTATCATTCGACGGATACGCCAAAGGAGGC
GTGATCATCCTGTGGAACGCCTTGGCGATGATGACGAACCACCTAGACAGCCACAGATCT
TGAAGTTCACCTTCATGGGTCTTGCCACGGTCGGGCCTCCCATAGTTAGTTTTGTGATCG
GGAAGAATGTCGCAGCGCATCGCATCAAACAGCTTGAGAAGAAAGCAAGCGGCAAGGACT
CCAAGCATCAAGAACATGTCACTTCCGAACAGCGGTCAAGGTCAGACATTGCCAAGCGGA
GCCTTTCGTCTTCAGGTGATGAAGATGAAGCAGCCAGCGAGAAGGCCCAAGCAGCGTACA
GTTGGGTCGAAAAGAAGCAAAAGGATTCACACGAGTGGCTACAGTCTCGAAAGCAGTCCA
AGAACAGCCCTCGATTCGAACATCTGCCAATTCGAGATGTGTCCGTCAAGCAGGGCAATG
CTGCTTCATCACGCGCTCCGCTCTTGCAGCGCTCCATTTCCGGGATAGCCAACACCGCCA
AAGTCGCCATGGCCGATTTCAAGAGCCTCGCATTGCGAACGCCACTAACTCCGGAGGAAA
GAAAAGCTCGAGCACACAGATTCCGCACGTACGCCGATTATGCCACCGTTGCACTCGTGG
CTAAGATGATCGAGACGGCTGTCGTCTACGAATGGATGAACGATCGTAAAGACTGGAAGG
AGAGACAGCGTCTGCGAGACGAGTGGCGACACGAGCAGCTGCAGTCACAGCAAACGCAGC
AGTCACAGCAAATACAGACGCTATACGATGCTCCACATCAGAAGTCCGACGGCGTTCCTC
CGCTGACAGCGGCTCGTCAAGCGGCTCTTGTTCGCAAACGCTCTTCGATTCAGCAAATGG
AGGGATTTGCAGCACTTGTGCGGACATCGAGTCACGAGGTCTCGGGATCAGGTGATGTTC
AGCCCATGCTCAAGAGCGAACTTCGGCTTAAGAAGCGGGCTAACGTACTTCCGGTGGATG
GAGTAGAAATGGCAGTGGCTCGAGAAGAAACGGTGGATCCTCGAGTCCGAGACAATCTGT
TGGCGACGAGGAATGTCGTGGCTTTCGTAGCGGCGATAGCAACACTCTTCGTAGCCGCTG
GTGGCATTGCGTATTGGACGATGAAGCACCAAGAGGGCCACGACTCCGAGATGCCTGCTG
TAAATCCTAGTAACGGTCGTCCGCCTGGTCCTTTGGTGCGCAAGCGCGAAGAGGAAAACC
CGGAGATAGCAGCCACCCAGCCAACCGACAAGGGGACTCGCAACACCCAAATTGAGATGG
ACAAAAGGAGCCAATGGCACGATCGAAAACAGCAGCCTCGTCTTGCTGAACGCGCCAGCG
TGGAAGCCGGTGTTGCGACCGGCGCTATCGTGATGCGTGTGCTTCGACAACTGGTTATCG
ACTCGAAGCGGGATGGTCTGCTTGATTCAGTCATGTTCTCCTTATCGTCACCTCCCGACG
CTCCTCGCAGACTTGATTCTGCTGCTCGACATCCTCACGACCACGTTTCATGGAACACTG
ATGCAAAGAACGCAAGGGTTGACACAACGCCGTCCTGGCGCGATCCGGAGGTTGCTCTGC
CGACCAACCGCTCGCATCGGCAAGAAGTTGACGACAAACGTACATTTAAGCGAAGTGTCG
CAGTGGAGGTGGAGAAGCGCCAGTCCAAGCAACATGTCTCTCTGGCGATCTTCGCACTTG
TCTCTCTGATGATGCTGTACAGGCTCAAGAATCAAATCCACGATGAGCGCCAAGACCGAG
GTTCGACCAGCGCGGCACCTGGAGGTGTCTATCCGATCAAGTTTACCCAGAATTCTCGTC
TACAGCAGCAGCGACAACAGTGAAAGCCTGACAGCGTGCCACCCACTTTGTGCTGCAGCT
TACTTGCCTCGGGGCCAGTGAACGTGCTTCGCAGATCTGCTCTCGGTCTCGGTGTTGGCG
AGGCTTTTCGTGGCGAAAAGGTATCCGCCACTGTGTCACATTCCTTTTGTAGCAAGCAAG
GCTCTACCATGTCACACATTCTCTCTCTCGTTGCTGCAAATTCTCTGGTTCCAGCGCCAG
TCGCCCAGTTTCGTGCCATGTGAGAGTCGTGCTGTGTTGAACGCCGGCTATGCAGGGTGT
CATGGTGTGCAGAAGGACATGTCCACGTTCACGTGGTTGGCCAGCTTATCTGGAATCTGA
ATAACTCAACGTTAACTTATTTGGACGCGGCATTTTCCTCACTGACAAGCGTGAAGGAGA
CTCGGGCGAGATCGCGCGTTTGGGGCGCAGATAACGTTTTCTCGGCGTCGCAACGACAAA
TCGTGAATCACGGATGCATGCAAGCGCGAACAACGAGGTTGGGTCTCTCAGTTCGAGGCT
TGGCTTTCGACCACAATGACGGAACGCGCTGACACGTACACGGAGCGGAAATCAAGCATG
GCACCTGTAGCCGCGTCGGCAGCATCGAATAAGGCCATGTCGGCGTCGTCCGAGGTATCG
CTGTACATCTTGAATCCAAACAGCTCGTCGGTGATCACAGCTGCTCTGGCATCGAATCTC
TCAGCGCAGACACCGGCGGGCTGCACATCCACATTTGTCACGGGACCGCCCACGTGTCCG
GCGACGATCCAAGATTCAGCCGAGATGATCATCTCGACCGCCGAGACGTACAAGGCGCTG
GTCGCGGCGTCGCCGTCGTCGACGCTTGCTTTGCATCCGGCATCGGCATTTCTAGTGGCG
TGCTTTTCGGACCATCCTCTGGTTGGCATTCTCCGCGAAAAGGCGCCCGACAAACCAGCG
ATGCATCTGCTAGAAGCTGCTGTGATCCACTCGCTCTGTGTCGGGCACAAGTTCGGCATC
CTC
>RGDXX0478 Genomic segment corresponding to mRNA: XM_403553 Ustilago maydis 521, UM05938.1 predicted mRNA.
CAGGATTGGCCATTTGTGCTCCAGGATATGGGCAACGAGCTCAGAGGCGCCGCCGGTGCT
TGGCAGACCGCCGAAGAGTTTTTGGGCGTCGCGCAAAAGTTACTCAACAGTTTCACTCTG
TATGTCGAATGAACCACACAATCTGAGTTTTCGCAAGAGCCAAACCTGCTTTTTGATCAG
TTGCGCAGTGCGTGTATGCTGACGAACAAGCGTGTCTGCTTGATGAGTGGATGAGCTGAG
ACTGAGCATCAGAATCGCAATTGCCACAAGAGCCGAGAAGCACCCACGACTTTCGCGATT
GTGTTGAACCGAATCGTATGTGACAGCTCACAGAGTTTTATTTTCGAAAAAATTCATACA
CCAACCCAAGCCTAGAGAGGCTTATGCGGGAGTCAAGAATCGAATCCAAGATCCAGGCAA
AAGGTAGGTAGGTCAATTAGAGGGGCAATGTGCTGTACGGTTAAATCCGCACAGGTCACA
GAGTGAGTGAGTTACGTGGTAACCTCAGTGAACCCGGTGATAATGGTTCCCGAAATTTTT
CTAGGCCCGGGGATTCGGGCGTATGATGGGTGAAAGGTGGGATTCTAACCCCGAATTTGG
GCCCCATCCGTGCACGCGGCAGCCAGCCACGCATAACGCATCACGCATCACGCATCACGC
ATGGAATGCCAGATTCACGCACGGAGTTTGTTCACCCGTCCGCAGCCTTACCGCCTTCAT
GATTTGTGATTGCCCTAAATAGAAACCCTGAGTTACGTGGACACGGTAAGCTATAAATAC
GATGCTTGTCCGACCATGTCTGTGTGCTCGCTCTTCATTCAAAGAATTCTCATCACCATT
CACGAACACGTCGAGACGTGAGTCACAAGTCAAACTTAGCACGATTCGCGCTCCATCCAA
GCCAACTCGAAACAAGATCATCTGTGCCATTATCGTTGGCGCACTTGCAATTCTGGTGAT
TGAACCATTCAACGTACTTAACAAAGTCAAGATCAAGACCATGTCGACCAGTACTGCTGC
ACGCGCGATTTCTCGCGTCGTGGCTAAGAAGGTGCGCGCGATTGAGACGGCCGAAGGTGC
CGGGGCTACGGTGCGTCGCTCGATCGGTACTCCGGCTCTGCGAAACATTTCGCCGTTCCT
GATGCTCGACCATTTTCGCATTGCGGAAGGCGCCGGATTCCCTGACCATCCACACCGTGG
ACAAACGACGTGCACGTACATCCTAGATGGCAGTTCTCAACACGAAGACTTTGCCGGACA
CGCCGGCACGATTGGTCCTGGAGACGTGCAGTGGATGAACGCCGGTCACGGAATCATGCA
CGCCGAAATGCCGATCCATCGCGATGCGGACGGTAACAAACTACCAGACCCAGTCGGCCT
GCAGCTCTGGGTGGACCTCCCCAAACAAGCCAAGAAAGAGCCACCGAGCTACCAAGAGTA
CCGCGCTGCACAGATCCCCACCGCCGAGTGGAAGAGCGAGAAGGAGACCGAGACCGAGAA
CGACGACGAGAAGGGCTACAAGATCAAGGTGGTCGTTGGCGAGTCGCATGGCGTCAAGAG
CCCCATTGAGCTCCCCAAAAACGGCGGCGTGCTTTTCCTCGACCTGAACCTGGAACCCAA
CGGAAGTGTGTATCAGACAATCGACCCAGGATACAATGCGTTCATCTACACACTCGAAGG
GCGTGTTGTCGTCGGAGACATCCCTGCAACCGCATTGACGCAAGGAGACAAGCGCGCGTT
CAATCCGAGTACAGAGCCTACACCGGGCGAAGCGGTTGAGCCGTTCCACACACTCGTGCT
CACCAAACACGGAGAGGCGGGCGTAAAGATCACGAACCCGAGTGCCGAGCAAAACGCCAG
GTTGGTGCTGGTCGCAGGCGAACCGCTGGATCAGGAAGTGGTCCAGTACGGCCCGTTTGT
CATGACGAACCGACAGGAGATCCAGCAGACGCTTCTGGACTTCCAAACGGGCAAGAACGG
CTTCGAACGCGCCCCCGGCTGGAAGAGCAAGATCGGCGCCAAGATGATGTGATGCCGGGC
TCGAGCCTCGTGCCCAAAGTGACAAGTCGCAATCAGAACGAGTTTTCGCTGTACTCTTCA
CAAATCACAAATAACTTATTGGAAGACTAGAAATTTTAGCTCGGAAGCGTCTGTTGTGCA
GAATCTGTGGAAAGCGTAGTCTGTGGAAAGCCAGTTTGGACAAGCGAGGCGCAGTTGGAG
GTTCATGCGAGCGGAATCTGGCCGTCGGCGTGGTGGGCTTTGCTTGCTTGATATGTGTGC
GATAGGCTGTTGTACTCGTTCTTGACATGGTGCATGGTAGTCATCAACGATGGTATTTGC
GCGGGCTGACTCTGGTTGATGAGATCGTGGATGGAAAAGCTCTGCCAGTACGAGTTGCTG
CGATTGTACAGACGTTGGCCTTTGGGTTTGGGGACGAGCGGTGGGTCGGTCTGGAAGACC
TGCTGTAGGATTTGGATGTCGTGCGGGATGTCGAAGGCGTCCATGGTGTCGACGTAAGTG
AAGAGGTAGTAAAAGTTATCAAAGCCGCACCAAGTGATGGCGCTCAGGCAGAGCGAGCAT
GGTTCGTGCGTGGAGAGGAAAATGCAGTCCTTTGGATCGATTCTTGGCTCGTGCTTTGAG
GCGAGCGCATTGTTGTGTTTGTGAAATTCGAGCAACGTATTGATTTCCCCATGCAAGAGC
GGGGATGTGATTTCGTCGTTGGTGCAGCACACGATGGGCGAGAGCGTCGACTTGGACAGG
ATCGCCGCACCAAACACTTTGCAACCACGTTCCACCGCCGATGTGGTGAGCGGGATGATG
TTGGACCGGATCGTGCTGAGCAGCGTCGACGCCAGCGTCGATGGTTCGTGACCGTGGTGT
AGCGAAGAGCAACTCATTCTCGGTCAAGCTTGAGCGATTCGAGCCGACGACCCACAAAGT
CGCAACGCTTTATACGTTGCCGCTCCTTGCTGCTCCACGCGCCACTTTGACAGCACAGTC
CATCGCATTGTCGCGTCCCGTCGCTATCGGAT
>RGDXX0489 Genomic segment corresponding to mRNA: XM_403541 Ustilago maydis 521, UM05926.1 predicted mRNA.
GCCCAGAGTATGGACGATTACTTTGCCTGCTGGCGGCAGACAGTCTGAGAGGCATATCAT
GATGAGCTCTGTAGATCCAGCGAGATTCACGGATCTGGACAAGTTTAATGGCAAGTCGGA
CTTCTGGCTCTTCCATGAAGCCATGACTGACGTCCTTGATGCCAGAAACAGACCCCGAAT
GATTCTTCTCGGCGGCATGTTCCTACCCAAGGGCGCTGTTGGGTTCCTGCAGCAGCATGG
ATACATCCGGCCTGCTTTTTCACGCACTTTTGGCCGTCCTCTATAATCAGGGATGTCGAC
GCATGCGTTGGCAGAGCAAATGGGCTTTACCGCTCGCTTGTGATCACTGTCTCATTCCAT
AACATCGACATTAACGTGCTGAAGCGTTAATTTGGGTAAATCATCGAGGGTGACGCTGAA
CTGGTGACGCTTGGGAGTGTGAGCATGTGATTCAAGTCTCTGAATTCATCTTCAGAAACC
GCAGCAACCGCTGAAGTTGGGATTCCAAGCATTCCGAGCGGATCTTGCGCAAGCTGCGGA
AATAATAAGAGGAAGAGGTCGGAGTTGGGCTTCTGAAGCTGGGAGTCGTGCGAATAGTGT
GCCGGGAGGAGGGCAAATGACAAAGGAGAGCAACAAACGGAATAACCATCCGGCGTGAGG
AGTTGTTTTCACCTCCAGGTGGTGGTTTCCCAGACCAGTTTATGTTAAGGATCAGAAGAC
AAGAGAAAAATTACAGGAGAGGAGAGTGAATGAAAAGGACTAACCATAAAGTGTGCAAGT
CGAACACCGCCTTCCTAAACCCTCTTGCTGTTTCTTCGAGTTGCGGGTCTGTTAACGAGT
CACCATGCTCTTAGGCTTTCACAATGGAAATCAGAGACATAAATAGTCACGAGGGGCCCG
GAACTGTGTTTGGCGTTCTAGTGGTCTGGGGTGCCTCATCTTCACATCCTACAGTAGCCA
CTAGAGTGCTGTTGAGTGCTACTCCAGTGATAGGGACAACATGCGGACAAATATCTTCTT
TCTTTCGCTAGACATTATCCTGCTGGCCTGCTTGGCTGCAGCAATGGATGGCTGGGATGA
AGGAGCAATGGCCGACTCACCATTCGGATCCGACTCGGGGACTTCTGACTCTGGATGGCT
GGATGACTTACCTTCAGATCAAGACTTGCACGATGCCATGACAAAGCATCCGTCTCGTGC
AGGATTCCCCTTGTACAGCTTTCGCAGAGACCAGCCGGCTTGGCTGCCTTCGGGAGGACA
ACGTAGGCACGGCAGGTCGCACCACTATATTCCGCGATTTAAACGGAACGTCGATGGATT
GATGTTCGGTCCGCTAAGCATTGGTCTTGACCGGTTCCAAGTATTCAATTATCCACATAG
TTTGCCACATCTTCAGGCCACATACTCGTACGGAAACGACTGGACGCCCATCAACTTTGA
GCTTCTGAGACAAGCCGAACTCTTGCATACGGGCGTCTGGACATACAGACCTGAGCCTCA
CTTGCTTGACGATATAGCGATTGCCTTTGAGCGATGGCACCGATTCCAAAGTCGCAAACC
CGAGCGAGTCGTAGGTTCCTATGGGCTTCGGCACGGCCAGTTCACTTGGCCACCGGTCGA
GTTCCTAACTGATGTGCATTCTCGACGCCTGGTTATGCCCGAATCCGCCATAACGCATCT
TCGATCGGAAGTAATTGGTGGACTGGAATCCCATGGCGCTGACGTTGCCCATGTCTACCA
TCTTTCGCTACCAACGGCTCATGGCACACGACACATAATGATGACGCGTCTCGACACTGT
CATGAACACAAATCTGCGTAGGCGAAGCAAAAACTCGGATTTCTGGCTGCTACTGGAGAC
GCTAACGACGCCAGCAAGCTGGTACCGTCTCGAAACCAACAGGAACATCTATGCTATATT
GGGTGGCATGTTCTTACCGAAAGACGCTCCTGAGCTATTCAAGGAGCACATGTATCCTGT
TCGCGTCAATACTCACTAACTGACAGTCGTGAGTGGATCGTGTTCAGTCTGTCAGCTTCT
GCTTTCGCTGCATACTGAGAGGCGAGAGAGTGTGCGAGAAAGAGAGACAAGGCGCCGTGT
CAAGTATCTCACCGAAAATCACTCACGACTGAATGGCTGATTCGTGATTTTTCGTGGTTG
TGGGCGAGTTGTTCACGATTCACGATTCACGATTCACGATTCGCGATTCACGATTCACGA
TTGAACCCTGCGTCACTTGACACATATTCGTGATTTGGACAACCGGCGTGTGCCTTCCGC
CGGCGGCGGATACGCGTCTTTTTGGTACGAGTCTGAGAGTCTAAACTCGCCTGAGCCTAT
TCACGATTTACGGCGACCTGCTCATCTCAGCTTATCTTGTGTGACGGCCTCTGCTCCGAT
CGCGAGCAGACCTCACCAACAGGTCAAACTTTCCCTGCTAGCTCCATCTGTCTAGGAGCA
CATGTGGCTGCCATGGGTAGTTCGTTATCGCTGGCGCGCTTATAGCAAACGCAGGAGATC
ATTCAGCACACCCACTTCTACCATACAGGAAGAAACTGCGACGACATTCACAGATTGAAT
GCAGCGGTAGTTTAAATTGGCATCACCAGCATGGACGACTCCGGATCGGATGGTCGCCAG
ACCGTACCACTGGAGAGACCAACGCTGCTGCCGAGTGCCGCTTCACCCACCGTAATTACG
TCGCATCTGCCACCAATCAAGTCGTTGCAGGCCAGCCATGACAGCAAGCATCGCCGTCAT
TCGCCATTTGGGCATCGAAAGAGAAGCAAGCCGACTACAGAGCCGCACCGTCCTCCTGCC
TATACAAGCCAAGGTCTGCCCAGCTCCAATACACTACAGACGTTCCTCAGTGTCACCGAT
GTTCCTTACTCAGGTCATCCCAGCCAAAGAGGCCACGCTGACGCTGTCGCTGTCGCGTCG
TATGATACTCATGGCCACTCATTTGGTCTTGGACATGCCTGGAGCGTGCGCAAGACACC
>RGDXX0491 Genomic segment corresponding to mRNA: XM_403539 Ustilago maydis 521, UM05924.1 predicted mRNA.
CTGATCTTTCCGACCTCTCCCAAGTCAAGACGCTCTTCGACCGAGCTCTCTCGCAGTCGC
CTACTTCTGCGATTGACATTTTGGTCAACTGCGGCGGAATTCAACGTCGACACCCATCGG
TCGACTTTCCCGAGTCCGACTGGGACGAAGTGCTCAACGTCAACCTGAAAGCTGTTTGGC
TTGTCTCGCAAGCAGCGGGTCGCCACATGGTCGCACGTCGTTCCGGAAAAATCATCAACT
TTGGCTCTCTGCTTACCTTCCAAGGTGGGCTTACAGTGCCTGCGTACGCTTCGGCAAAGG
GAGCAGTGGGACAGCTGACCAAAGCACTCAGCAACGAGTGGGCAAAACATAACGTCCAGG
TCAACGGTATTGCTCCTGGTTACATTGCTACGGATATGAACGAAAAGCTGCTCGCCGACC
CGACCAGGCTGAGGCAGATCAGCGAAAGGATTCCCGCGGGCAGATGGGGTGATCCGGCCG
ACTTCAAAGGGCCATTGCTGTTCTTGGCCAGCCAGGCAAGCCAGTACGTGAGCGGTGAGA
TGTTGGTTGTTGATGGTGGTTGGATGGGTCGTTGATGCGTCGGTCGTTCCTTTACGGCGC
TCTTTGCATGTCATAATTCGCACCGGTTCGTAGTATAGACCTTTTACGAAAACAATCTCG
GACTGGCTGTGTCAATCCAGAACGTGTTTGCATCAAGACATGAGAGCTGCATTCATGATT
ACAACTCGCTCTTTGTCGTCAACTCGTGACTAACTGATGAGCTCGCCTGGCGGTAAAGAA
GCACGATGGTGGTGCCAAGCGAATTTCATCCCCGCAACTCGCTTCTGGGCTCTCCTGCTT
GTTGACGACGCGAGTCGGGCGCTAGGACCATCCAATTTCGATTTTGGCTAGACCCTATTT
TGCGCGGTTTCACAGACGTTGACTTGCATCCTTTGCATCTCGGTTCGTCTTTCCCCACCA
TTATGTACCAACGACGATCTGCATAGATTCACAGTACATCATGGCGAGCACCATCACGGC
TCGGATCTTGCGCACCGCCTCAGCTCCAGTATCCGTGTCTGGACTCAGCTTACCTCGGGG
GAGTATTCGACGATTCAGCTTATCCCAAGCACGTGGCAACAGTGCAGCGGATACGCAGAT
GCGAATGCTCATTGTTGGCTCGCCCGGTTCCGGCAAGGGAACGCAATCCAGCCGTCTTCT
CAAGCACTACAGCTTCTCGGTTCTATCTGCAGGTGACGTTCTGCGATCGCACATCCAACA
GAAAACCGAGATCGGCTTGAAAGCAGATGCTGTGATCAAATCGGGATCTCTGATGCCGGA
CAGCGTCATGATGGATCTGATTGGATCCGAAGTTTGCTCGCTCTCGTCGCGCGATTGGCT
GCTCGATGGATTCCCGCGCACGCTCGGACAAGCCCAAATGCTGGATTCTCTACTCGGATC
GCAAGCCAAACCGCTCTCGCTTGTCGTCAACCTCGACGTTCCCGAAACCGTCATCCTCGA
CCGAATCTTGCAACGCTGGACTCACTTACCCTCAGGTCGTGTCTACAACCTCAGCTATAA
CCCGCCCAAGACCCCCGGCAAAGACGACATCACCGGCGAACCTCTCTCGAAAAGACAAGA
CGACAACGTCGAAACTTTCGGCAAAAGGTTGAAATCCTTCCACAAACAAACCGAACCCAT
GCTCCAACATTACAGAGAGAAATCCAGGAGCGTGCTGGATATCGATTGTAGAGTACAGCA
GGTAGGCGATACGCTGCAAGACGGTGGAGAGCTATTTGTCAATCTGAGAGGCGATGAGAG
CAATCAGATCTGGCCTCATCTGTTGAACATCGTCCAGTTGAGATTCCCACAGTTGCAGAA
GGCATAGAAACCCAATTCAGCCAGGTACACGGTAGCTCAGAATGAGAGAAACGACAACGG
GTCGTTTAGGTTCTCATATAAATACATGTATGCTCTAGAGGATGCAAGATCGATGCAAAG
GCGTTTCATCCGGCGCCGTTGCTTCACGATTGTGACGCGCGGCTCTGCTGCGGCACCACT
TTGTGTCTCTCGGACGCCGACGTCGACATGGTCCTACTTCGCTGCAGCTGAACTTGCTTG
AAACCCTCGACGCGATCCTTGAGCCCTTGAAATCCATCCAATAGTACCCTCAGATGATGC
TCAAATTCCACGTTGGCAACCACGAGTTTAGCCACTTTCTCGTACTCGGGATTGGCTGTC
TGTCGGATCGATGCGTGCAGATTCTGCAGCGCGATTTCTGGATCGAGGCTCGCTCCTGCG
CGTAGATCGGTATCCTTGCCATCGCTCTTGGTGCAAGACGCGCAAAGCTTGGTCGATTGC
TGTCGAGAGTTGTAGTAGTGCCGAAGTGCAGGGATGTCGGTCATGGCTTGCGAGATGAGC
GTGTCGTGCAGCTCGAGCACGCGCACAGAGTGTTGGAAGGTCTGCAGGGCGGCGAGCGCG
AGCTTTTGGGGTGTGCCCACCAGCGCATCTTCCATTCGCGCTGCGGCATGCGCTGGCAGA
GAAAAGTGATGCTCGCCCATGTTCTTGCCAGCGTGGTCTGCGGTGCTGTCGAGGTGAAAA
GAGGGAAGAGCCAATCTTTGCGTAGTGTCCAGTGCTTCATTCAGCGCCTCGGATGATCTG
CTTTGATGCCCACGTTCGATACATGCATCCATGCTCTTTCTCTCCATTGCTGCCACAGCT
TTGATCTGCGAACGGTTGTGCTGCGCCGCGTCGCCTTCGCTCTTTCTCTGCGGATGGCCA
GGACGACCCCTTCTTCGACGTCGTGCTTGACTTGAACTGTGGCGGTTGTCGGCTATTTCC
GTCGTCATCCCTTCAATGTCATTCCTGCCCACGTTCTCTTCTTTTTT
>RGDXX0495 Genomic segment corresponding to mRNA: XM_403534 Ustilago maydis 521, UM05919.1 predicted mRNA.
CATCTCTATAGGACTGCGAAACGATTTCACTTGGTCCTTGTTCGTTTGTGCTGCCGGTTG
GTTCCAACATGATCTGCAGAACATTGCGCAGCTCGACTAGTGGCTCAATTTAGCCTTGCC
CCTAAACCTCCTCCTCATAATGGTCTTTCTACCGTTGCGCGTCTTGATCCTACTCAAGAA
GCCGTGTCTCCTCTTTCGGATGCGTTGGGAAGGTTGGTATTCGGATCCGTACGTTACGCA
CCTCACTGGTGCGATCGATGGCGCAGCCGATGCAGGGAGGAGCGACAGCACAGTGGTGCG
CGGTTGCGCGAGCAAGGTGCATATTCTTGGTGTGATGGGCGAGATACGAGTAATTGAGCA
AGAGCGAGTCGATGCGAACCGCGATAGCACGCTAGACGCAAGCGGCGTAGTCGCACGCGC
CGCGCACGACGACGCAAGCCGCAGCAGCGGACGAAATGGCGACAGTCGTGGCATAGTTGC
TTGCGCTTCGATCCGCGTCGATCGCCGTCAACAGATAGGCCGATGCGAGGTATGAGATGA
TGAGGACCAAGGACGATTCAGGATGCAGCCTCGACAAGCTTCTTGGCCGACTCTTGACTC
TCTTCTGTTTTTTTTTTAATCGGAAACTGCACGTGATTGGGAAAGCACACAGAGTACAGA
TCGTGAAGGTGAATGTGTTAGATCTTGAAAAGATACAAGCGCAGCCATCACACCGTGCTC
CACGCGCATCTGTCTTTTTTTCGAATCACGAACCAAGTCGAGTTGTCCGATCTAAAGCCC
GAACGAAGCGGAGAGAGAAGAGAGACGAGAGACGAGAGACGAGAGACGAAAGCGTGAAGC
TGTGTGACTCGTGACTCGTGACTCGGATTATTCGTGATTGTCAAGTTTTGGAAGAAGTGT
CAGGAGTTAGGGCGATATATGACTGCGTGGTACGCACCTGTTTGATCCGACATACCATAT
CCACGGATCGCTGACCTGCTTCGAGGGTGTCTGTACCAAGATGAGCGCTACCACCGCGTC
GATCAGTGCCGAGCAGGTGGCTCGTCAAGCACGCGCTGCGTTTGAATCGTCGTCGCAACT
GCTGTCCACGTCTTCGTCGGCGGATGCTACGCGCTCGTCGGCGCTGCAATCGATCCGAGC
CGCACTCGAGGCGCACAAGAAGCGCATTCAGGAGGCGAACCAACTGGATATGCAAGCAGC
CAACGCGTTGGTAGAAGAGGGTAAACTTTCGTCGTCGCTGGCGGCACGTCTGGATCTGTT
TAGCAAACCAGGCAAATGGGAATCGCTTCTAGACGGTGTATCAGAGGTAGCGGCTCTGGC
ATCGCCGCTCGACCAGGTTCAGTGGGCCAAGAGGCTGGCGCACGAAACGTCGACGCAGGC
GGCCATCGATCTATATCGCATCACTTGTCCAATCGGTGTATTGCTGTGTATCTTTGAGGC
ACGCCCCGAGGTCGTGGTCAACATCGCATCACTCGCCATCAAGTCCGGCAATGCGGCGAT
TCTCAAAGGCGGAAAAGAGTCGAAGCACACCGCGGCGATTCTGTCGTCGATCATCTCGTC
GGCGCTCGCGCAAGCCGGGCTGCCGAAGCATCTGATTCAGACCGTGGAGACACGCTCGGA
TATTCAGAGCCTGCTGCATTTGGACGAGTATATCGATCTCGTCATTCCGAGGGGCAGCAA
CGAGCTGGTCAGGGCAATTCAGAGGGATGCGAGGATGCCGGTGATGGGGCATGCGGATGG
GCTGTGTATTGGATACGTGCACGAGGATGCTGAGTTGGACATGGTGGTAGGTACCGTGGT
GGATAGCAAGACCGATTACCCAGCAGCGTGTAATGCGTTGGAGACGCTGTTGGTGCACGA
AAGCCTGTTGCACAGAAAAGATTTCTGGCCTCCACTGGCACAAGCGCTCGTGTCGGCAGG
TATACAGCTTCGACTTGACCAAGTTTCGCTACAGTGTCTGGACCAACTCGATGCGTCACT
GCGCACGTCGTATGCTTCGCAAATCATCGCTGCTCAACCGGCGGATTTCACCACCGAGTT
TCTCGACCTGATCCTCGCTGTCAAGGCGACCGATTCACTCGACTCGGCCATCTCGCACAT
CACCACCCACTCGTCCGGTCATACCGACCTCATTCTCACCTCGTCCTCATCGCCCAACCG
CGCCGCACACAAGTTTGTCAAATCCATCAATTCCGCAAACGTCTTCGTCAACATCTCGTC
CCGTTTCGCTGACGGCTTCCGCTTCGGTCTCGGCACAGAAGTCGGCATCAGTACCGGCAA
AACCCACGCTAGAGGCCCCGTCGGCCTCGACGGCCTCGTCATCTACAAGTACGTCGCAAG
ATCCAATCCCAGCACCACCAAGAACGCCGCGCAGACAGCCGCCCAATTCAACGCCGGTAG
AAAGTGGGCTCACTCCCCGATCGAACCCAACTATCCCACGTTGTAATCACGTAATCACCC
ATCCGCCGCAAACAAGTGCAATGCAAATCACCCCTTTTGTAGCATTCCGCTTCGTCTTTA
TGTGTGTCGAAAATCCTCCCGATCTAGGGTCTCCTCACCACACCCTACACCCCACACACA
TGTGAACAAAGAGAATAACTACAACTGAGTTAGAAAGAAGAGCTACACATTTTCGAAAAC
ACAAGACGCAACATCACGTATACACGACGTCGACCATGTACAACCCTCACGACTGGCGGT
CTGCGCTCAGTCGACGTCCATCTCTCCAGGGCCGTCGTTGGCAGCCTCGGCGGAGGGCTT
CTGTTCGTCCTTCTTGTCGTCCTTAGCGGGCGTGGAAGCCTGGGTCGTGTCGACGCGAGG
CTTGGGCTTGCTCATGCTGTAATGTATGTAAGTCAAGAGTGTGGGAACAAGCTTGTGTCA
GTGTCAACGCGCTCCGAGGGACAAGGGACGAGATCAGAACGGATCGGGCGGAAGGTCGAG
CGGAGTGGGACTGGCGACACGCTGGCGTTGGTGGTGTCGTCCCGTGTGGCGCTCAGCAGG
CACGCGTGCGATGGAAGATGAGCATCCACCCGCCTGACTCGAGCCAGATGGCGTTTCCGA
TCGCTGACGGATGCGATCCGTCACCAGAGATGCCACGCCAGGCGCCAGAGAATCGACACT
GGCGTCCGAGCCAAAGCTTGAGCCTGCTTCCTCCTCGGTCTCGCCTTCAGCGTCGACGTC
GGAATCAGACAGCTCAGACGGCAGCTCGAGCACGGATGGAGGGGTCAAGCCAGACAGACT
GAGCCCTTCATCGCTCGCAGCCAGCGCAGCACCAGCACCAGCACCAGCTGAGCCGAGGTT
CTGGCTGCTGCTGCTGCTCGAGCGGCTGCTGAGCGGCGTGCCGGTCGCACCTTCCGTTGT
GGTGGTGGTGTACGTAGTAGGTGTGGGGACGGAACTAGATGACAAGCGAGGTGGAGGTGG
GGGATGCGATACGTACATTGGGTGGC
>RGDXX0501 Genomic segment corresponding to mRNA: XM_403527 Ustilago maydis 521, UM05912.1 predicted mRNA.
CAGCCTATCGCGGCTACGCAGAGCCAGCCGTTTTGTGGTGTCGGATCGCCTTGGAGCGGA
GAGGAGGAAAAGCATGCTCAGCACAGCTGCGAGCTGGGTGCTGACTCTGCTCGCGCTACT
TGGTGCGTGTCCATTGGATGCGACTCGATCAGGTGTGGTGGTATGGCGCTGAGTGTGGCG
TGGCGTGGCGTGGCGTGGCGTGGTAAGGTATCGTGTACATGTCACTGCCGATGTGACGTT
CTGCAAGTGATGTGTTGGAAGCAAGCGCAAAGCTGAGTTCGACGAGAGCGGCTCTTCCGG
AAAAAGCTAAAAATCAGGCACAGCTGCGAACAAATTCCACTCGGACAGACCAACACGTTT
CAACAAATCACAACCAGACTGTGCGAGAGCTATAGCTGAGCTGCTCGACAGATGATCGGC
CAGGAAGCCGAACACTATCGCTGATGTTGGTGATCCAGCGTCGGCTTCGAGCCGAGCCCA
AGCTGGGCTGAGCTGAACAAACAATCAATCAACCACCGCTCGAGGGCACGAGAACATAAT
CACGAATGCAACCAACCACTCACGATTTCCGTAGTTGGCTTTTTTTTTTGTTCTTTTCAG
TCACGTACACGTAGACTTGTGAGTTAGTCGTGAGTTACTCAGCAGTGATGCGTGATTTTG
CAAAAAGCAACGCGGCGCGTGTGTTGCAACTAGAGACGCGTAAAGCAGCTCGAAGAAGCA
ATGGGCGTGGGAGAAGAAGAGCGGAAAAGGACCAAAAATGTGGAGTGGTTAGGTATTGGG
AGACTTGAATCACAGACCCTGAGCAGACAAAGTGGGCGAATCTGACCTCGTCTTGAATTC
CGCGTCGACCTGTCATTCGCTTCCTCAACATCCTTGCTCGCAAACATTGGCCGACTGCAC
CTGTCTATGTAGGCAAAGCAACCAAAGCGTAGCGTTTTCACTCACAAGCTCCGAGCAAGC
CTTGAACGAACAACCACATCGGTGACGAGCATTCATCAACATGGGTATTAAAGGCCTTAC
TGCTCTCATATCTGACGAAGCGCCTGGTGCTATCAAGGAGATGGAGATCAAGACCTACTT
TGGTCGCAAAGTAGCCATTGATGCGTCTATGTCGCTCTACCAATTTCTAATCGCTGTGCG
TCAGAATGACGGTCAGCAACTCATGACTGAATCGGGCGAAACAACGTCGCATCTTCTGGG
CTTTTTTTACCGAACGCTGCGAATGATCGACTACGGGATCAAGCCCATGTACGTATTTGA
CGGTACACCGCCCGACTTAAAGAAGGAGCTGCTACAGAAACGATTTGGTCGTCGTGAAGA
AGCGCGCGAGCAGGAAGAGGAGCAAAAGGACGTGGCGGATGCCGAGAAGATGGACCAGCT
GGCGCGTCGACAGGTTCGTCCGACGAGGCAGCATAACGAAGAAGTGAGGCATCTGCTCAA
GCTCATGGGCATACCCTGCGTCATTGCGCCTTCCGAGGCTGAGGCCCAGTGTGCCGAGCT
CGCGCGTGCTGGAAAAGTCTACGCGGCCGGTTCCGAAGACATGGACACACTCACCTTCGG
CACCCCCATCCTGCTCAAGCACCTCACTGCCTCGGAACAGAAGAAATTGCCCGTCCACCA
GGTCGACCTCGCCAAAGCGCTAGAAGGCCTTCAGATGACCATGGCGCAATTCATCGATCT
GTGCATCCTGCTCGGTTGCGACTATCTCGATCCCATCAAAGGCATCGGTCCCAAAACAGC
GCTCAAGCTCATCCGCGAACACAAGACGCTCGAAAACGTCGTCCATCACCTCAAAGAAGA
TGGCAAAAAGTCGGTCCAAATCCCCGATCACTGGCCCTTCCAAGAAGCGAGAAAGATCTT
CGAAAGCCCAGACGTGCAAAAGGGCGTTGATTTGGATCTCAAGTGGGAGGCACCAGACGT
CGAAGCTATGGTCAAGTTTCTGTGTCAAGACAAGGGCTTTTCAGAGGACAGAGTCAGAAA
AGGCTGTGAGAAGTTGCAAAAATCTTTGAGCCAGAAGCAGCAGGGCAGGCTCGACGGCTT
CTTCACCGTCAAGCCTGGCTCCGCCCCGCCGAAACGCAAAGCCGAGGACGACAAGAAAAA
TGTCAAAAAGAAAGGCAAAAAGTGACTCGCTCACTTGTCTTGTGCAATCACAAATGATAC
CATTCCACTCACTCGACCTATCAAGGGCGACGCTTGCGATTGATTACACGACAGCCAACT
GCTTGGGCTGAGCTCTACCCTTGATACTGCCAGCCAAGCTATCCTCGACCACGCTAGTCG
TGTTCGTCCTCGTTCTCCTATCGATCGTTCCACCCGCCATGTCCCGATACATGAAAGACT
GATACGATGTTCCCGTACCGTGCGCAATCGCGCCGTCGACCAGAACCGAGTCTGCCTGCT
CCTTCCTACTAGACAGCGTCGCATGCTGCAGCGCCGCAACCGGCTTTGCATGAACAAACG
TCGTTTCGTCCCCCAGCATCTTACTGAGATCGCTCCCCTTGGCGTTAGACGAAGCGCTTC
GAACGGTGCGATCATACTGCTGCGTCACTTGGACATCAAAGTTTGTCTTCCTCAGGTACG
ACGCTGCGTAGAGCGGATAGTTGAAATCCAACTGCACCGCTTCAACACCTTGTGCATCGG
CCAGCGTCTGCACATCGTCCAATGACAACCCTCCACCCATCACCTTATCGACTCTGTTCG
CGTCAAGGACCAGAGATCTTGTCCACCCGTAGCTTTTTTGGTCGTTTGTCTGAGCCGTAA
CATTTACAAACCCTTTGTTCGCATACTCTGCTGACTGAGACCATCCAGCCACGTACTCCA
ACCCTGAACCCGTCTTGATACTTCCTGCCACACTGAAACTCCTTGTTCCCCTCAACCCGA
CCTCGTACGCCAAAGAACCATTGGTCAGGGGATCACCTTTCAACCTGCCCTTTGTGTATC
CATTCACATACTCCGCCCCTCTATCCACCCTGATCACCTTACCCTCGGTCCTCTTGGTAC
TTTCATCTAAATATACCTGAACGTTACCACTCACAAGCCAACTTGCGTCATTGATCGCTC
CACCCTTCTCACCACTTACCACCGCCAACTCGAAGAGGTGCTCTCTACCATCCGTCAATT
CACCC
>RGDXX0503 Genomic segment corresponding to mRNA: XM_403524 Ustilago maydis 521, UM05909.1 predicted mRNA.
CACCGTCGCTGCAGCCCCTCCGAGCCGATTTTGACCTGCACCAGAGCCTACACCAAAGCT
CGTTTCCATCAAGCCGTCCTGGTACGCATCAGCTTCCTGCGCCAGACTGGCACCAGCCGC
GGGTGCGCCACCAAAGTATCCAGCCTGTTGTCTCTGCTGTTGCTGCTGCTGTTGTTGTTG
TTGTTGGGTGGAGAAGGAAGCGAAACCGCCAGGAGGCGATGGCGCAAATCCGGAAGATGT
GGTCGGAGGAGCCGCAGAAGATGAGCTGCCAGGGGCGGCCCATGGATCCTCTTCTGCGTT
ATCGTTGCCTCCCCACGCCGAGGTGGAGTTGTAGCCCGGCGAAAGTGGACCTGCGCTGTA
GAACGCCATCCTAGTGAGTGCAGGAGCGCTGGGTGCAATTCAGCGATGCGATGGGTCGTA
ATGAGAGCAGTAGGCTGATCGCGCAAGAGGACGGTGAGAAGAAACAAGGTTGACTCAGCT
GACAAGACACATCTTCGTTAGTCGCTTGGCGATTGTCAATCACGAATCACAAAATGATAT
CAGCGCAAGGAGCTGGGCCGAGGTGCACAGTCTTGAGTCGTTCACAGTTGCGTCGCTGCT
CCTGTGTTGCACTCGTGATTTTCGGATAAGTCACGAGTATATTTTCTATGGCAATCACGA
ATTGAGATGCATTCATTGATTCATGATTCGTGATTGCGCCAGGCAGCAAGTCACGTGGGT
CCCGATCCAGTCAAAGAATTGGAGTAAAAAAAATATCCAGCCTGTGACTGTTGCCGTTGT
TGAACACGGATCGTGGCTCACCAAAACACCCAAACGAGTACAAATCGGGGCTAGCAGAGA
ATTGTCGGATCTCGCGTCTTGTCAGCGCATCACGTCTGAAGTTCGACATGTTACTCGGGC
CTCTCTCGACTCGCTTCTCATCCACTTGACCATCGCCTTCCGCTTAATTTCTCGCAGAGC
ATCACCGTCGGAAGCGGATCCGACGAGGTATAGAGTCATCATGGGAACCATCGGCATCCC
AGTCAAGCTCATTCACGAGGCTGTTGGCCATGTCATCACTGTCGAGCTCAAGGGCGGAGC
TGCATATCGAGGCACCCTCTATGATGGTAAGTGATGGTCCTCCTGGCTTTGGCGTCGCCC
ACTGTTTCATGATTTGCTGATGCCCTTTTGTTTGCTGTGTCTGCGCTGACCACTCTGCTT
TCTACAGCCGAGGACAACTTCAACATTGCCATGAAGGATATTACAGTGACAGCACCGGAT
GGCAAGCAATCACATCTCGAAAACGTCTACATCCGAGGCAACATGCTGCGCTTCATCATT
GTACCGGACATGCTCCAACAGGCGCCTATGTTCAAACGCATCGGTCCAAATGCGATGAAA
GGCCGTGGTATCGGCAGTGCACGCGGTCGCGCAACAGTGCTTAGAGGTGAGTTTTGCGTC
CACCTCGGCTTTCCCTGTCTTTGTAAACCAACCGACGTGCTCACTGTTCCCGCTTTCTCT
TTTTCACAACTTCAGCACAAGCACGACGCGGACGAGGCGGATCATCGAATACAAGCAGCG
GTGGCGCTTCTGGCTCTCGACCACCCATTCGCAGATAAACGCAGTCTAGGCTCTTCCACC
ATAACAGACAACCTTGCATCCCTTTTTAGGCAGACGCACTGCCGTGTACTTTTAGCAACA
ACCAAGAATCTTTGTACATGCAGATTCCACGATACTGCCGATTTAGAGCCGGATCGTGTG
CCGTGACCGCAGACGAAGCACGTACGAGCACCGAGCTGTGTGATTCGGATGCGATCCGAA
AAGCGCTTCCCACGCCGCAGCTGAGTCAGCTCCTGTGTTGGATTGATGATATTCAAGCCA
GACTGTGGCATCCGAAAGAGATGCAGCTATTTAGCATACACCTGCCGAGCTCGGTTGAAG
ACGAACGCAGACATGCAACGTTCCGATGCTTGCTGGCAAACAAGCTCAAGCTGGACGAGA
CAAGCTTGTACTGGTGCATCGCGGCATCGCCCTTATATCCGAGCTGGGCTCTCGTCTGGC
GCGCGTGTGTCAGTACTTCCGTGAGCTTGCTTTGGTTCCGACATCAAGCAGCAATCACGA
AGGCTAGAAGGAGTCGAGACTGTCGACTCGCGACTAGAGGCAAGGAAGAGTCTGTCAACG
CGATCACTATGAGAACAATCGTGAATGTTGACAGTCGTGAGTTCAGCTAACTTAATAGTT
GCCCAGCTAACATTCATGTACGCACAATCGTGAATTTGTAGTCCTGGAACATCCGCTTTG
AATTGAAAGTTAGGTTTGCGTTAGCGTCTGGCAGAGAGACAAATACAAAAATGGTAAATC
TGCTGTATGAATAACTTTAGGCAGTTTGCGGCGTAGGCTTTTTGGTCGGTCACCTCTTGA
CAAAGGCTACGGAAAGACGTTGGAGCGCGCGGAAAGGAGAATTTGACTCGTGACTGGTTC
CTTGCCTGCTTCCTTCCAACGCAGTCGTGAGTCGTGAGTCGTGAGTCTGCTCTTGTCACG
TCTGTCGCTTTTTTTTCTGCACTTTGTACACACGAGTTAACTTACTCGCAGCTCTTCCAG
CCAAGCATCAAGCAAGGCTGGACTTTCGCTGCTTTTTTGGGCGTTGGCTTGCTTGCTAGC
TGCAACTCCACCTCACCATCCTCCTCGTCACCATCACCACTTCACCATCTTCCTCCTCTC
TCCCCCACATTTCCTCCTATCCCTCCTCCTTCAACTTACACGCAACACCGGCATCGGCAT
TCAGTCCTCTTATTGAATTTGACATCCATCCGCGACGTGCTCTTCCAACTCGACACAGCC
ATCTGAACAGACGAGGGCATCAGCGTCACCGAATCGTTCGCTGAAAACAGTCGTTCACCT
CTCTTCGCTCGGTCAAGGTATCCTTTCATCTATATCTTCAATCAGCGCGCCTTGGTTCTT
CGACAACAATCGCATCTGCATCAGAGCGCCGCTTCATCGTCACCTACGATCCTCCGTTAC
AACGGCAACCAATCTAAGGTAAGTTGCTGATGGTTCACATTGTCCACTTTCTTCTCACCT
TTATCCCAAGCGCCTCGCAACCTTTCGAACCGACAAAGGCAATGACACAGATGTTGGAGC
TGCAAGAGTTGGCCTGCCCTCACCAACTAAAGGAAAGCTGCCGCATTTTGTCACTCTTTG
TGAGGAGCACACCTCCAACACATTGCAGCTTATTTGTCGATACGAGAAACTCATCCCACA
CCCTCCATCGCATCGACATCTACTCCAAAACCCTCATTCCATCCCTTTTCTTCTCTGCAT
CCCTACGCTCACATTGCTCTCTTTCGCTCTCGCAGACGCTGAAACAGACCATCTCCCATT
TCCCCTGGCTGCGCCTGCTCTTGCATCTCGCAATCACCTGTGTCGCTGCTCATCTCTACA
GTCGTACGCAATCATACTCTCCGCCCCACACCACCATCATCTCCTTTCCCTCCTGGATTC
CGACTGAATTCGCTCAAAGCCGCCGCCCACTTCCTTCCTCAAATCCTTTCGTTTAGTGCC
TCACGCAGGCTGGACTGTGATTACTGATTAACTCAAGTCCCCTTTCTTTGGCTCTACCGC
CTTTGCCTCCCTCGGTCAAACCATGTCAGAAGTCGCAAAGCGTCAACGAGACACATCCAG
TACTCCCGAACCCGAAGCGAAACGTCCTTACGTAGACGCCGAAAAGAACGCCGACCACCG
CACCTCTTTCTCTTCCGCCACAACTGCCGACAAATCTCCCAGCACCACAAGAACCATGGC
TTCCGACACCCTACCGAAGCCGGTCTCTGAGGAGAAGGATGCCGTCGATCTGGGCTCTGT
GACCGCAGACGCCACCTCTAGCAACGACATCAAGGTCGACAACGGCTCTGTTTCCAATGG
CCATGACGGCGATCAGGTGGCTGGCAGTGCAGGAAGCGTAGGCGACTCTTCCGAAACCCA
GGCTACCCAGATCTCGATGCGAACCTTGATCGTCACCAGCGACGCCAGCATCATCATCGG
AAAGTCCGGCAAGCACATCAACGAGATCCGTGACAAGAGCAATGCCCGCCTAAACATTGT
AAGTGTGCCGTCGAGTAAGCTTTTGCGCCAAGACGCGATGGAGACTGACCCACCGTGCCG
TTCTGTACCATGCAGAGCGAAATCATCCCTGGCAACCCTGAACGTATTTTGACCGTCTCT
GGTCCCCTGGATGCTGTCAGCAAGGTGAGTACACATGGCTGCCGAGGCGTGCATACAGGC
ACGACGAATACATGCTGATCACACGTATTGCCAATGTCACTGTGGTTGATGCTACTATAT
AGGCTTTCGGTCTGATCGTGCGCAGAATCAACGACGAGCCTTTTGACCTTGCGTCGGTGC
CCGGTTCCAAGTCGGTCACGATTCGCTTCATCGTGCCCAACTCGCGCATGGGCTCCGTGA
TTGGCAAGCAAGGCTCCAAGATCAAGGAGATTCAGGAGGCTTCGGGTGCTCGACTCACTG
CTGGCGAGGCTATGCTTCCCGGCTCGACGGAGCGTGTACTCTCAATTTCTGGTGTCGCCG
ATGCGGTGCACATTGCGGTGTACTACGTCGGGAGCATTTTGCTCGAGCACCCGGACCGCA
ACGCCAACAATCTCCCGTACCGACCTACTGCCGGTGGACCATCGACGCGAGCCGGCGCGG
CTGGAGCCAACCCGTACGCGGCGCCTCAGCAGCCGTTCGGGTATGGAGCACCAGCGGCTG
GGTTTGGAGGTGCTCCCGCGGGTGCTGGTGGAGCACCGCAGCTTCCACCCGGCTCGCAGA
CGCAGCAGATCTTCATCCCGAACGATTTGGTGGGTTGCATTATCGGCAAGGGCGGATCCA
AGATTAACGAGATCAGGAGCATGAGTGCGAGCCACATTAAGATCATGGAGCCTGGTGCGG
GCATCGCAGCAGGTGGTAGTGGAAACGAGAGGCTCGTTACCATCACTGGTCCGCCACCCA
ACATTCAGATGGCCGTCTCGCTGCTGTATCAGAGACTCGAGCAGGAAAAGATGCGTCTGG
CACAGGGGGGTGCGCCCTGAGAAGCTTGCGAGACGACTTGCAATGTGACTTGGCAAAATA
CGTTACCGCGAACTACGCTTAGCAGCGCGATGCAGCTTTGTAAAATAAGAACAGGCTTTC
AAAGAAAAAAAAAAACCCCCCAGACACACACAATCAGCGTGACGTGGTTGGTCATGGAAA
ATCGTGAATCACGAATGGCGAATGTTGCAAGTGCACAGACACGACCGCGCACGTGGTCGT
GGTGTTGGGCGTGGGTGCAAAAGTTGGAGGAATGAGATTGACGAGTGACGAATGCTAGGA
GGGGGGAGGGGCGCGGCGCATGAGGGTTTTGATTCTGGTGAGTTCGTCGGTGAGGTACTG
GAGTTTATCTGTAATGTGATGAGATTCACGTTGTTCGAATGCATCGAGTTGCGAGCGGAG
CGGTTGCAGTTGTGCGTCTAAGTAAGCGCACATTTGGGAGTTGAGGTCTGTGATCTGGGC
TACGAGGTTGCAGGGGGCGAGTGATTCGGCTGGATCAGCAGTGGACGTGGTGACGAGTAG
ACGTTGTTTGAAAGTGCGTAGGTCGTCGACCTCGTTCTTCAGGCGTTGCATCGCCAAACT
GTGTTCCTCCCTCAACGCCCTAACTTGGTCCACCATGCTCGTTCTCACCGTCTTCCATTC
GGTGCCCAACGCATCATACTGCTGCTCTGCCCTACTCCTCCTCATCCTCTCCTTGCCCAG
TTCCTCCTCCACCTCCCTGATGCGTGTACCCCACTCGCGCGACGCACGACCGAGCTCCTT
GGCCTCGGCTTCTGCCTTCCTAGCGCGCTCGAGCGCCTCCGAGATCTGCCTGTCTTTTCG
TGCCAGGATCGTGACCGAGCTATCGTTCTCCAGACGAGCGCGCGACAGCGTCGACCGCAT
CTCGTCCGCCGCTGCCTGGTACGACGCACACTGCGTCTTGACCGTGGTTAGCGCCTGTCG
CGTCGCGTCGAGTAGCAGCTTTGTCTCTGCAAGTTCAGCTGTGAGCGCGCTGATCACCTT
>RGDXX0517 Genomic segment corresponding to mRNA: XM_403509 Ustilago maydis 521, UM05894.1 predicted mRNA.
ATGTAGAAGCCACGATCGAGCGCCTCTGCGAGCGAGTACTTCGGCATGCTGATCGTGCAG
TACGTCTCCGTGAGCGGGTAGCAAGGTGAATGGTAAACATTTGAGTCCCGTAGCTAGGCT
TATAAGCGTGTATTGACGCGATTCCGTGGCAGGGTAGGAGAGGATAAAGGCAGCTAGTAC
GGTCCATTCAATTCGGTTGTTGGATTTGATGCCCGGTTTGCCGCCTCGAGGTGGCAGCTG
GTGGTAAGCTGAAAGGGCTAGATGAGCTATGAGTTCGTGATCGACCTGCAGAGAACTTTG
ATGCGTAGCCATGCCGCCACCGTCGACGCAAACGACAATGTTGGTTGTCAGAGGGTGTCG
CTGAGCAAGCTTTGTATGTTCTGGAGGAAATCAGGGTGCACTTCCAAGACATACAAGGAG
CGAAGAAGCACGAAGAGGAACACGGAACATGGAACATGGAACATGGAAGAAAGTACAAGT
GTTAGATCGACTGAGACGAGGCAGAAATCACGAATGAGGGAATATCACGTAAGTCACGAG
TCACGTATCCGTCACGCATGATCGTGTTGAGCCACTAAAGACTCGTGACTGCGCGATGAC
GCCCATATTGCAGCGTTGGACAGGCTGTTGATATGCTTGGTCGATCCATCTCAGATTCAC
ATGCGACATTCCACACAACCCTGCTAAACCACGAAGCTGTCTGGCATCCTCTGAGTCACT
TTTGCAGATTCTTGATTGTCTTGGCGTTTTGGTTTTGGCAGGCGTGAAAGTCCAAGTCAC
AGAGTTAAGTTAGTTAGGGTCAGCAATCCGCGCCCCCTCTTGATGGGAATTCCTGTGCCC
ACCGTTCGACGAGCTAGCATCTTGCTGTCCCACCACATCCGGGGAGGCCCTCCACTTAGA
CCTGTGCTCTATCTACATCGGTTTCTGGCTCAACGATAGCCGGTTTGCTGGATAAAGATC
CACGTTGGAAACCACCAAACACTATAGTGTGGAACGCAAGATGTCAGCTGCAGAGCAACA
ACATAAACGACACCATAGAACGATAGATGAGATGGTTCACGGCCAGGATCAACCGAATGA
CGCCGAGTCGGTTTCCTCGTCTCGTTCATCCTCCTCATCCGACGAGCCCGCCGCGCAGAC
AACGACGGACGACACATGCTATGCTCACAATGAATCCACCAAGGCGAACTCGAACCGTTG
CACGCCGTATCGAATCGTGCTCAACTGTCGATCTTCCGATCCGATCGCAGACTTGCATAC
TCTGGATCCGGATGAACTGCCCTCACACTGGGTGCCTACAGTAGTATCCCAGGTCACACG
CGCTACATCTACCGCCGTTGGACAGCTCAGCTCGCCGCGTCAAAGCGCGTCTTCTCGCCA
CGACCACCAATCAGGAGAGGAGCAGCAATCACTCAACAAGCAGCAGAGTCACATGTTGGA
TCACCTCACATTCCGCAATCCTTGGGAACAGAGCTTTCGCAAAACTGGTATCAAAGGGAT
CCTGAACGGTGGGCTCAAGTGGGGTCTACCTGATAGTTACGAGGAAGGTTCCGGGAGGGG
AAGTAAGAGGTCGAGTGGATTCAAGTCCAACAAGAAGATTCAGAGGCAGCGGCTAACGGC
TAGAAAGGAGGATCAGGACTTAGGCGAGGAGTGGGATCACGTCGAGGTGGTCAAGCCAGA
GTGGGGATGGCCATCGAGGCACTTGGAGAATCAAGTGGATCAGCTGCGAGAGCAAGAGAA
GGCGGAACATCCTGCAGCGCAACAACAGACTAAGCACAAGATGGAAAAGAGAGCTGGAAC
GGAAGCGGACTACGCAGCGCAGGAAAAACCTTGGAGGGATTGGCAAGATCCAACGAATCC
GGATCGCACAGCAGCCAGAGTCACTTGGCTAGGTCATGCAACCACACTTGTTCAGCTTCC
ACCACTCTCAACATCCGCCGCCGACGGCGAGAGGCAAGACGTCTCTTCTCGATCCATCAA
CATCCTCTTCGACCCGATCTTCTCGGAACGCTGTTCTCCCTCGCAATCCGCCGGCCCACA
ACGCTTCACTCCGGCACCCTGCTCGGTGAAAGACCTCCCACCGATTGATTTCGTCGTCAT
CTCTCACTCGCACTACGACCACCTGGACTACCACACTTTTCAACAACTTCTCCACACGCG
TGGAGACGCCGTCCATGCGTTCGTGCCGCTAGGAGTCAAGGAAAAGTTGACGGGAAGTGG
TGGGTTTGGTTGGAAATCGGAGCAGGTGAGCGAATTGGATTGGTGGGATTCGGCCACCTT
GTCTCTCGGAGGATCACAAGAGGGGCAAGTCAAGATCTGGTGTACGCCAGCACAGCACGG
AAGTGGGAGAGGCTCAGGTGACAAGGATGCAAGTCTGTGGGCGAGTTGGGTTGTTGAATG
GATTTCCCAACACCAAAGGTTCTGCGCCTTTTTCGCTGGTGATACTGGGCTCAAGTATCA
TCATGATAATCCGCACAAGCGATCCAAATACCCAGCCTGCCCGGCGTTCGCCGAGATCGC
TCGCAAATTCCAGCCTTTCGACCTTCTCCTCTTGCCCATCTCAGTAGGCTCGAGTCTAAG
CTACTTCCGATCATGGGATCCCTTCCCGAGAGCGTTCTCACCTTTTCCAAGGGTGAGCAG
CACCTTGACGTCGAGCATCCACATGGACCCGCATGATGCGGTCGAATGCCACGCCATTTT
CCAGAAAGAGGGAAACCCAAGAGCCATGGTTAGCCTAGCAGTACACTATGGGACGTTTGT
CAGAAACGACGAGCAGACACGTGGCGATGTGAGGGAGTTGAGAAAGGCGTGTAGGATGCA
TGGGTTGAAGTTCCAGAGGGTCAGGGACGAGACGTGTCTGCTAACAGGTGCACAGCGGGA
GCAGAATGAGGACGAGCAAGACGTGTTTCTGGTCGCGGATCAAGGAAAGACTGTTTGGCT
GCCTATTCGGGCTTGCTCATGAACCTTATCGTTCCCTTGTTGGCTTAAATTATACTGCTG
AACCCAAGCGTCACACTTTTCTTCTCGATTTGGGCAAACACTCACGTTCGGACGGACAAT
GTGTTGAGGATGTATGATGAACGCGCGTGGCGCAGCGCGCCTGGCGAAGAATGTGAATTT
GATTTTATCACTTGAGAAGCCAAGAGCATCTAACCAAAGCACAGGAATCGTGAATCACGA
ATTCGTCGTGAGCATCGTCTTCAGATGTTCTTGTTTTTATGAGCGTTCTGACCGATCCTG
TGAATCTGGAAGATTCTACCCAAGATCCAATCCTTTACTCTCACAGGTAGATAATACGAG
ATCCAGACAACCGAACTCTTCTTGCCCGTAAAGAGGTATGCGCCCGGTCGAGTTGCTGCT
ACCCATTGTCTGACGTTCTTTGCAAACGTTTCGCTTGGCGTTGGTTCGCCCTGCTGGCTG
AACTCGGCCCTAAACTTGACGAGATCTTCGACGTGTTTGTATAGCGATTCCGCCGGAAGG
TAGCCGAGGTCTCCGTCGTCGCCAGAGGGTTTGGACGAGTTGGAACGGTTCTTCAATGTG
TTTTCCGCAATAGACGATTTGATGGCTCCAGGGGCGACGACGACAACGTTGACGCCAAAC
GGAGAGAGTTCGAGCCGAAGTGTGTCAGAGATAGCGTGTACGGCGGATTTCGAGGCGGAG
TAGGGGCCGCCAAAGGGCATGCAGGCAATGGCGGCCACAGATCCAATGTTTACAATGGTG
CCGGATCGACGACGAATCATGTAAGGAGCGGCGACTTGTGTCACTGCGACCAATCCGAAG
AGCTGTTGGGTTGGGCCGGTACAAGAAAAGGCAAAAGTGGCATGGTCAGCGTTTATCTAT
CGCCTCTCTCAGCTAAGCCAAGCCAAACGTGAGGGTGGCGGCGATGCTTACATTAGCTTC
AAAGGTCTTTCGGATATCGTCAATTGGCGTTTCGATCAGTGGACCGACGGCGAGGTTTAC
AC
>RGDXX0520 Genomic segment corresponding to mRNA: XM_403505 Ustilago maydis 521, UM05890.1 predicted mRNA.
TGTGGCAAGATTCTCAACGCTTCTTGTGCCGTCTTGATGGTTTCATGGTCCACCCTGACT
TGCAGGCGCTCTTGCGCAACGACGGTCGAGATGGTCAAGGTCAATGAGATTGTGATGATC
TTTCTTGGCAATGTGCTGCTTGCTTCGGGCGCTTCGTCTGACGATGGTGGAGCGCAAAGT
TCCTGTGCGAGCTCGAGCCACGTTCTTCTCTGTTTAGCGTCGATGTTGGTCCTGTCGATC
ACCACATTGTGTCCAGCGAGAAGCGCTGTGCGCGCAGCATAGACCACGGCGTGTCGATCT
CCTAATTCATCTTGGTTGCACCGACGCCAGTCCGGATAGTGTTGGCATAGAGCGCGTGCG
AAAGTGGACTTGCCACTTCCTATCAGTCCAGATAGCACTACGAGGTACTGCTCTTGGACG
TTATCGCTGTTCAAGTCTATTGATCGCTGCCAAGTGGTTGTTGTTGTTGTTGTTGTTGTC
GTTGCTGCTGCTGCTGTTGGGTTTGCGGATAAGGAGGAAAGCAGATCAGAAGAGCCTGTC
TCTGTCTCGTATGCGCCGACCACAGCGGTTGGCTGCATGATGGCCGAGTACCGCACCGAT
GATTATGCGAATGCTTGGTGTACAGAGGTAAAGGATGCGCAGGTATTGATTCGAAAGTTA
CTTTTTTGACAGTCACGAGTTACTTTCTTCTCCAAGTTTTCAGCTTCCGCGGTTTTTAGC
GTGCGCCACGGGGCGCCGCCAAGCTCGATTGTTAGATCGGAATTTTCACGTGACTCACGA
CGGGAAGAAATGAGCTTTCTTGCCTGGAATCGTGAATCGTGAATATTTCTTCTTGAATTG
CTGCCACCCTTTGCACTCTTTCAGCATCGCCTCCGATCAAGTCTGCCATCGACGACCATC
ATCGTCACCTCGTCATCCGGAGACCAAGTCCTCAACTGAATCACGACATCACGTTTATAC
AACTCGAAACAGCGCATCACGAGCTACCTTAGATTTCACCATGTCGTTGGTCACAAATCT
CGGATCGTCGTTACGGACAGCGACTAGCAGCATCAGCATTGCGTCTGGTCCTTCTTGCTC
GTCGACAGCTGCTAGAGCCTTTTCCATCTCCGTACGGGTCAACGCCAAGCCCAGGAAGCA
GCGCAATGCAGATGACCCCATGTCACTGCGCAGGATGCCCAAGTTCAACTATGACGATGT
GCCCTCGCTCGGTCACCAGATCTTGCAGCGCAAACGCGAGTTGCTCAAGGTGATGCGAAC
GGTCGAGTTTGAAATCCCGAAACTTGCCAAGTTCCGTCAAGCCTACACTCCGCCAAAGCC
GGAACAGTGCTTGCAATTCCGATTCCAGCACTACCAGGGAGAAAACCACCCAGCTTCGCG
AAAAGTGGTGCTTACCGTCAACGTCGATGAACTCGTCAAGGTGGGTGCGGTGAAAGACAC
ACCGTCAAAGCACAAGCTGCTACTACTAGCGGGTAGCAGATTTCATCCGAAATCCAACGC
CGCAGCGAAGCAGGGCGAGGGGGTGATCAAGATCTCATGCGAACTGTTCCCCAACGAAAG
GCAGAACATGAAGTGGTGCTCGGATACGCTTGATGCGCTCGTGAAGGAGGCGAATGTGAG
GACAAAGGAGGTGGATGATTTGCCTCTGGATCTGAGGCCTTTCTTGGTCAGACAGGATAA
GAAGCGACACTACCTGAGGGCGGATCGACCTTCGTTGAAGGACTTCCCTAAGGAGTGGTT
GTGACCCCATTGTTCCTTGTGCTTTGCATACAAACAAGTGATGATCTGATCCGGAATCTG
TGTCCAAGGCGGACTGCATATGGTAGAAGGCGGCAAACTAGCGTCCGAACCTGTCTCTGA
GCCATTATTCATATTACCAAGCAAAGAACGCGATTCGCGATTGATGGCATAGGTTGGTGG
AGATCGACAGAAATCCTTTCCGATCCAAAAATCACGAAGAATCGTGAATCGCGCGTGATT
GACAGCCCGATTGATTTTGGATTATAACGTGTTAGAGCGATGTGTAACACACTGATGTTT
GCAATCACGAATCGTGAATCGTGAATACACGTGACACGCAATATCGACCTAGCCTTGGTG
GAAAGCACGCGTTCTGATTGGTCCAAGATAAAAACATGGTTCAAAGCTCGGCATCTTCCT
CTTCAATGTTCCCATGTAGCTGAGACCTTCAGGCGCTCGATCCTCTTCGCTTTCAACAAG
CTTACGCATCTTTAGGCCCACCTTCGACTCCCCAGACTAAAAAATTGCGACGCGTCTCGT
GTCTTGGTTGATCGCTGTCATAGCTGGATTATGTCGGTGAGTGCATTCATCACATTCAAG
ATTGCAAAGCGGTTGCGAGCGGCGGGCTGAACTACTATATCTATATGCTTGCAGGTTTAG
ATGCGAATCGCGACTGCGTCACAGAGGGAGAGAGCAAGAGCGGAGAGCGAATTTGAGTGG
ATTTGCTTATCTGGCTCAAGCTACGACCCGCCGGACGAGTTGTAGAGAGCGCAATCCAGC
TTGGCGCGCATCACGCATTCGTGCATCGTCCTTATCTCTGTTTGACTGAAACGTCGATAG
TTGAGCGAGGATCTGACTTCCACGCGTCATGTGCGTGGCTGCAAGCGAGACTCTTTTTTG
GTTCTTTATTTTGGGTTTTCAAGTTTCTTTTTGGCTGCTTATCGCGCTGCCTGATGGATT
TCAGGAACAGCGAATCCTTTCTCGGCTCAAGAGCGGTACGGTAC
>RGDXX0535 Genomic segment corresponding to mRNA: XM_403487 Ustilago maydis 521, UM05872.1 predicted mRNA.
CCACGCCGGGAGGGTACGGCGGCAACAACACAAACAGTCGTCCATGCAAGGCGCTTGTGG
TGTGCGAGCTAGCCGTCAACCCCAAAGAAGTGCATCAGATTCCGCTCGTTGTGTTCTACG
ACATGCCTCGCTCTGTCGAGGAGTACAAGGACAAGATCAGTTGCGCTGCCGCTGGGGGTA
TGGCAAGGCCTAGCGTGTGTGTGAATGTCGTCACCGCCTCAGGTGGGCCTAGAGGCGATG
TCGAGATGCTTAGGACACTCGAGTGCCATCTTGGGTGTAAGATGGCGGAGCTGCCTATGG
ATCCGAAGCAGATCCTCAACTTTTGATCTCCATTCTCCATTCTCCATTCTCCATTCTCCA
TTCTCCATCTTCTGTCTCTTTCTCATACCTCCCGCCTTGTACCGTGACGCTGTTATCCAG
TCTCCTCGAATCGTCTTCAGATACCCTCTCACAAAATCGAATTTTCCATGGCCCCAGTTC
TGGCCAATGGCTCATCGCGTCCCGTTCATGCTGTCGTTCTAGCCCGTCATTCACAATTGT
TTTCCTTAGCATCCATCATTTTCGGATTTTCGTCACAGTAGCACTAGACGCATAGCCGTG
TTTCTCTTGACATATCACATCAACGGTCGTGCATTGCAGATGTTGCTCACTCTTTCCGCG
GCGTCTGTCTGATTTCGTGCTAAAACTGAGCTTTGGTGTATAAGTGGAGAGGGGAGAGGG
GAGAGTCACGAGCGGCGGTAATCGGGCGGGTTCGGGATTCGGAGATTTCATTGCGCAATT
TCTTTCACACGCCGAGACGGAGTGTGAGTATTGTGTCAGGGTGACTTGACGCACAAGCAC
GAATCGTGAATTGTGGAGAACTCGAACTTGGCTGCACTGGCGACAACCACGAGCCACGAG
CCACGGGACAACAGCACAGTCTCTACTGCAAGTAGGCACTTTACTACGACTCACAGATAC
GGTACTTGCGAAGCCGAGTTTTGCTCGAGCGTGCAGAAGGATGGCGGACGAGTCGAAGGG
CAAAGGCAAAGCGCCAGCTCGGTCATCTGGACGCGATGAAGAACAAGATGCTCGAAGCGA
TCAAGCTACGCGTTCCAACAGCACGGCTCAGAGCTTAGCAGCAGCACTGCGCACCACAAT
GGCATCGTCACAGCTCAGCTCGGTGATGCAAACCATCGGCGCCAGTGGCAAGCACGATCC
TCAGCGTTTCGGCTCGTCGTCGGCAGAACGCAGTGGTGAGTTGAGAGATTGGTTGGTCCA
AGATCTGCGCTCATCACCCACCGCAGCTGATTCGACAGTGGAAAGCTCGCGCACCGGTAC
GTTTCGTTCCTCGGCAAGTGGAGTTGGGGAAGCATCAGCTGAAGCGGAGAAGATGTTTGA
GCACTTCCAACGTGGCTTGATGCTGAACGAGGGCAGCAGCGAGACTGCGGCAAAGGAGGA
ATTGGCGCAGGATACGATCGGACAAGGAGTCGACAAGTTGGAGCACAGCTGGGATGCAGC
TCAGCAAGCACCGATTCGGTGGCAGGCGACTGGCTTGGATCCGACAACCGCGAGACGCGT
TGACACATACACCGACTTGGATGCACCTCTGCATGCGTCGGTGCGAAAGGACCAGTCAGT
AGCACCTGCCCAAGCGTCGAATGCGAGTTTTGTGGTCGCAGCCCCGCTTGTGCAATCCGA
CGACATCATTGCACTGCTCGACGCCGAAGAGTCGCATGCACAAGCATCAGCACCCACACC
CACGACGCGTTTATCAGAAACAGTGCTCTCGCAATTCTCACCGCACTACCGCGCACCTTC
GCCTTCGCACCCGAGCTTTACGCGCGAACAAGCAGCCTTGCACCTTGCACTCGCCGAAGC
GCAAGCCTCGACGCAATCGCAACGCGACCTCGTCATCCCACGCCCCGACAACCGAGCTGC
ACAACAAGGCGTCTACGCTCGCACTCCCCAAGACGCACTTTCGAGTATCTTTGCCTCAAC
AGGACGCCAAGAGTCGTCCCATGTCACAGAGAGCGAAAGCGTGGATGATAGGGGAAGAGC
AGTCATTCGTAAGATCACCCGTTGGTTTGGAGCCTCCACCTACATCGACGACGTATACGG
CGTCTCTCCGGTCCTCAAAGAAACGATAGAAGAGGCGTTGAAACCGGATAACAGCCAAGA
GAATAGAGACAAGGCAGTGAGGAGACTCGAGAGTCTCTGGCGACATCTGAGCGCTTCGGA
ACCGCAGACCGATACACGCGCCAATTGGGTCGATGGCTGGTTGCTGAAAAACACATAGAA
CACACATTAGCCCAGAAGCGGCTCGGATCAGCAAGCAACGCTGCACGATGCTTATACGTC
TGTCAGTGTGAATCGGACCTATACTTCAAACATTGTTCGGAAAGCAGGCGGAGGCAAGAC
GTGCAGCCTTCTTATCATAGTACATTTTGCGCATCACCTGTCTGACCATTTGCAGAGCAT
ACAGTTCCAGATTCGCCTCTGAAGTCGCCAACAATGTCCTGACCTGCGAAGGCGTCCAAA
CGAGGTTGTACGAGTTGCTGAACGATGAAGTGCTCGGATCATACCCTGGATTTGTAGGAT
TGGGCAGCAAAGGGCAGTAGATCAGCCAGAACGTCGATCCGTCCTCATCCCGTACGCCTT
GTAGAACTCGTGCGTACTGGTCGAGAAATTTCAATTCGATCGATCGATCCACCTTGTTCT
CCTGGTCTGTGCAAACAGGTTGGATCGGGTCAAAGAGATGCGTTTGGTCCGATAGCGTGA
TTTGGCAGTCGTCGGCGAAATTGTGAATGCGTTGCATTGCTGAGCCTGCTTGTACGTCGG
AAGAGGCATCAAAGGCGATGATGATGTCGGCGGAGCGTTCTTTGCGTGCCAGAATGTGGT
TTGGAAGGTTGTTGGACATGCCCGCATCCATGAGTCGGATGCGTCCTTGTGATTCCCATG
GAGTGCTGCGTTTGGTGTCGTCTTCCACCTTGTCTGTACTCTGCGCCTGTGTGACGGCTG
GAAGCGATAAAGGATTGCTACCCAGCTCTAACTCGGTACCATCCTCCAACGTGCCCAGGT
TTGCGTCGTAAGACGGAAGCGAGACGCTAAGTTCGTCAAATGCCTCAGCATTCCTTGTCT
TTGCATTGTTCAAAAAAGTGGTCGTGTCTTCAACTAGCACGTTGGCCACTACATACTCGC
CATCGTGCGAAAGGCTAAGGTGGAGCTTGGGTATCGACGAGATATCTGGATGCTTTGATC
GCCACTCTTCCGAAAAAGACAGCGAGGGCTTCCTGGTG
>RGDXX0539 Genomic segment corresponding to mRNA: XM_403483 Ustilago maydis 521, UM05868.1 predicted mRNA.
TTCCTCCCGATGTCATCAAGTCGCGCTACCAGGGCGCTCCGCACGGCACGTACAGCGGTT
TCCTCGACTGTGCACGAAAGACGGTTGCCAAGGACGGCGTCAAGGCGCTCTTCAAGGGCT
TTGGTCCTGCCATGGCTCGTGCCTTCCCTGCCAACGCAGCTACTTTCCTCGGTGTCGAGG
TTTCGCTGCAAGCCATGAACAAGGTTTTCTAACTTGCATCTGTCGCGGATTCGGTAGCCG
TGTGATGCTGAAAACGTCGCGCATCGTTCCACTTTCTGGCTCGTCCGAGTCCGTCAACAA
ATGGATTCGTGCGTTGGTGTCCATACCTTTGGCCATTTCTAGAGGAAATGCACTTGATCA
TAGACGGGTTTTTTTTTCCCGGATGAACAGACTATGTGATGTATGTGCGTGTGACAGTGA
GTACTGCCAAGGCCACCGTTTCAGAAGGCAAACCGAATCGTGCGCCGTGAAGAGATGGGC
TGTTGAGAATGACAAAAGGCGTGTATCACTTTGTCTGAGGTGTACGAGGAAGCGTGTGAT
TCACCGATTCCGATTGCGTCGAAATCTCTCACGTCTTATTCGTCGACTGGTGGTGCGTGC
CAAGATTCGTGATTGCAGGCGCCTACGCCGAAACCGGAATTTTCTACCGTCACGAGTTTA
TAGCACCAGACTGTGAAACACGAAAGATGATTTTCGAGCGGTAGTCACTCACGACTCACG
CATCTGGATAATCACGAATCAACTTGACTTTCCCACGTTCAAGCGATTATCACATACAGT
ACCTCGAGACCAGACATGGGAGACTTGTAACTGTGAGACTGGGAGACTGGGAGACTGGGA
GACCCTGCGTGTGGCGCTTGGACTGTGACTTGGCGCGCAAATCGGATGGCGGGGTTGCTT
GTACCGCGTTTGTATTACGTTCTCGAATTCCACCTCATCTCCAAACCCCCATCACCTTTG
CTAGAATCGGCTTACGTCTTTCGCCAAACAGCCAGCAACCATGGTGGAGGCTCAAGCAGA
GGCAGGTCCAAGCTCGGCGCCCAACCTCAGCCTCTTGCCAGCCAACGTGCTCACGATTTT
CCTGGCACGCTTTCACGTTCGACATGGCAACCAGATCGATTACCAGTACCCTTCTCCCTC
GAAGAGTGACAGTAGCACTCAAGCCAAGCTCATAGATATCGATGATGATGACACACTACC
CAAGCCCGATCAGGATCACGTGCTCGACCTCACAGGTGTCGAATGGAAAGTGCTCCCTAG
CGGCGGCCATCTCATCGAAAAGGACGTCATCTATTTTCAAACCTCTCATAAAGGCAGTAC
CGGCGTCGCTTGTTTCCGTAATGTCAAGCTCGATGACACTAGCGCAGATTCTTGCGCTCA
ACGTGGAGCCCGCATGGTCAGCGTAGGGCTCATCCTTCAATGCGAAGGACGCCTCGACCA
ATACTCGTCTTCTTTAGCTCAGCAACTCGCCATCGTACCGCATCTGTCCAACCTGGAAAC
GCTTGCCGATGAATTAGTACACAATCCCGAAGACCTCTCGCCGCTCAGGACATATTATGA
GATGCACAAGGCTCGGAGCGACACCATCAGCGCACCAGACATCAGGACGATGGACGAAAA
GCGCATGAAGCAGTTGCGCATGAGACGTCGTCGAGATCCACGCAACCTGCCACACGACCC
CATCTCGCACATGCCTGCGCTCTGCGGTTCGCTCGGAGCGCTTCTGCCACACTTGCTCAA
GAAACTCATGCTTCCACGTCATCGCTTGCTCATCTTTTCGCCATCTCCGCCCATCGTCTA
CGCCGCACAACTAGGATACAACCTCGCAGATCTCGTGGCTCTGGGGATCGCTAGGTCCGG
CAAAAGGCACGAAAATCTACAAGCGTTTGCTCGTCGTTGGATTGTTCAGGTCAAAGGTCA
GATTGGAGTACATGACATTTCAGCGTTGGAAGACGAGGCAAAACGACGCAACGAAAATAC
AGAAACAATGTTGCAGCCGAGCTGGATCGCTTGGTCGACGGATAAGATCCTCCTGGAGAA
GCCGCATCTATTCGACAGCGTCCTCGACTTGACACCGCTCATCACGTCTGATTCGAAAGG
TTTGTTGGACGAAGCCTGCTTGGAAAACGCCACGACTATGGCTCGTTTGTCCACTGTTGT
TCGTCCGTCAGCTGCTGCTGCTGCTGCTGCCGCTGGCCGCGGTGCTGCAAAGGCTCAGCT
TAATTCGCAGAGCTGGACAACTCGAGAATTTGCCACATTCAATGAGCTTGATGCTCAGGC
GCAACGTCACGCCGAACGAGCCGAACGCTTAGGCGCGGGCGCCTGCGTCAGCCGTCGTAA
ATCGAAGAACAAGCTGGGCCGCTCCACATCTCGTCGATCCGAGGACCAGCATTTGGAGCG
CAATGGCGACATCGAGTATACACACGAGCAGACAGATGCGGTTTCGCAGTGGCGAGGCGG
ATGTGCGCGATCCCCGCGTCGCAGCGGTGCAGGAACGTTGAGCGCAGTGCTGGCGTTTCT
GAGATACTGGCTCGCAGGGTGGTGGTTCCTCCCCAGTCACTGGCGATACGGACTTCCGGC
TGCCTACGTGTTGCCATTGGGCATCCGAGGGGACGGAGGTGTGCGAGCGAGCATTCTAGT
CATGCCCGAGGATGAGAGCGATGAAGACCAGGACGACTTGGATCAAGCCGAGGATCGAGA
GATCGCAGCCGAGGACGAAGAGGAGGAAGAACGACGCAGTGCTTTGTCTGCTGAGCCCGA
TGTGCCCCTTGCTACCATCGACGCCGGTCGTTCTGGCGATGTTCAGCCACGAGCCATGCC
CGTGCAGGACCAGCACACGAGCACCAATAGCTCCTCTGATACCGAAGGTCTTGATCTCTC
TCACACCCATCGCCATCATCACCTTCACCACCTCGTACCACCTGACCCACTCCTCGCTGC
GGTTGGCGCAAGCCCTGTGCGCGGTTCTGGTAATCACGAATCCGACCGACTCTCGATGTC
GCACGCTTCGCTCCATCGACGTCGAAGCACGGATCGCAGCCTCTACGCCCGCTCTTCTAC
AGGCGGTGATCTCCTTCTGGACCCTTCCGCATGGCACTTTGATCAGGAACAACACACACG
CCTGCGCTCCATCATCTCCGACTCGTTATGGATGGTATGGTCGCACTGGACCACAGCGCT
CATCTCTGGCCTCCTCGACGTTTTGGAAGACAGATTGGCTCAGATCGAACAGGAGGATGT
GCAAGGACAAGAAGACAGCGATGGCGACGAGAGTGAGATTTCGCAGTTGTTGGTGGCCAA
AGTGCAGGCCGGGTTGCAGATCGAACTGGATGCCAAGGATATGGCTTCACTGGGCTTGAG
TGCAGGGAACAAGCTCGATGTGGAGTTGGTCGAGACGTTGGGTTCGCAGTACTTGAGGCT
GTTGACGTCGACGCTCTGCGATGATGCAAATGGAGCACAGGCGAGGGTCAAGGTGTACAA
AGGCTGGCCGATGTTCCGTTGGTTGTTGTGATGTTAGCCTCGTTGAGTGTCATGGGTGGA
ATGCGATGGTGATGGAAGAGGTTGCAATGCAGAGCTTTGTGTTGGCTGTGTTGTCGTTGC
ATGGAAGGAAGGCTTTGTGTCGATAGCGGCATCCGTAGTGGTCACGGTGTCTTGATCTGG
CTTGTTCTCGTCTTGGTCATCGTCGTCGTCTTCTTCTTCATCATCCTCTTCGCCGCCGTC
CTTAGCGCTTGGATGTACCATTTCTCGGATCACCTCTCGGATCCTGCCTGTCACCTCCTT
TCCCACCCATCCGTTGTGCGCATCCAGCATCGCTTTCGTCGCCAGTGCACCTGTTTGCTT
ATCTGCAGCAACGATGTGTTTTACCAACAAATCGTACACCGTCGCCTCGCCCAACGCATC
GCGGTGCGCGTGATCGACAGGGTCGGACTCAAGTCGTTTGAGGAGCGAATCTTGTTGACC
TCTGGAGTCTGACATTCGCAGATTGCTATGATCACGCACAATATGTTCGGTGAGGAGCGT
GGAGAGGTAAGTGAGGAAGCGAGGTTTGGTGTCGAGATCCGGGGTTGTAGCTGAGGCTGA
TGGAGTGTTATTGGGCATGGGAGGCGGGACTGTCGTGGAATTCGCAACAAGATTTGATGG
TTTCAACTCGAGAGCTTCAGCAGAGACAGAGACGGACGATGCCAAAGCAGTAGCAGAAGC
GAGTGGTGGTGGAATCGAGCTCTTCTGCGCACCACCATCGACAGCCTGGGCACTCGTACT
CGAAGGCACACCATTGCCACTAACCGTCGTGGCGACGAAAGCATCGTACATTCGACGCCG
CAATTGATCCACATATCCACTCCGTTTAAGCTCCTGCAACACTTGCTCTGGTGTCAGCCC
TGTGACAACAGCATCACTCGGCGCAGATTTGGATCCGCTCGCATGCGCGCTGGTGCTCGA
TGGCTTGTCTGAAGCAGTTGTCACAGCACTCGTTGGAGACGCATCGAAATTCTGGGTTTG
ACTACCCTCCAACGTTGACTGTACAGCTGCGACTGATGGTGTAGGAGCGGTA
>RGDXX0541 Genomic segment corresponding to mRNA: XM_403481 Ustilago maydis 521, UM05866.1 predicted mRNA.
AGCATCGTACATTCGACGCCGCAATTGATCCACATATCCACTCCGTTTAAGCTCCTGCAA
CACTTGCTCTGGTGTCAGCCCTGTGACAACAGCATCACTCGGCGCAGATTTGGATCCGCT
CGCATGCGCGCTGGTGCTCGATGGCTTGTCTGAAGCAGTTGTCACAGCACTCGTTGGAGA
CGCATCGAAATTCTGGGTTTGACTACCCTCCAACGTTGACTGTACAGCTGCGACTGATGG
TGTAGGAGCGGTAGGAGAGGTCAGATTGGCGGCACTCATGTTGACAACCTCGACACTGGA
AGAGCATGGACGAATTGGTGCAAGAGAGCTTGGTTGGACTTTATAAGTTGAAAGCACCCT
GAACCTGCACTCGCCGTCTTCCGAGGATAATTCCTCCGCCGCGGTACACACAACCAAACT
GTCCACGGCACTCGTGATTGCTTGCATTGTGAGCAGCGAGCTTCGACTGCTCCCTCAAGA
CTGATGGCCTCATACACGGTTCCAGCTGAACTGGAGCACATGAACAAGCTCACGCCGCCA
AATCCACTCAGCAAATACACGCGAACAGACGCAAGGCCTGTGATCGTACCTTGTAATAGT
AGCACGGTGGAATGGTGAAATTGCAAACATCTATAAAGCATACCAGGCAAACAGAATAAG
GACAGGTCAGCAAGGCATTCTTGCTTGGATCTCTTCTTAAGCGCTAGCAAGGTCCCACAA
CTGCCAGGCAAGACAAGACTCTGGTCACGCCAACCCAAAAACTCAGTATCCGATGTAGAT
ATCAACAAATGCCTGGCCCTTTTTTATCCACATGCGAGCGCATGCGTCTTGCAACCGCCG
CTCAAATTTGTACACGAGAGCTAAACGAGAAGAAGAGAAGGGAAGCGCAGGGGTGTTTAT
GTCCGCCCATCGGGGTAGATATCATCCTTGTTCTTGGGAGGGGGGCGTATGCCAAAGAGT
GTGCAGATACACGACTGATTGACGCGTTTCAGAATGCGACATGTCGAGGAAGCGTTGCTC
GAGAACAATCATTGATAAAAACTTACCATGGAAGCAGTGCAACCCATCGACGGAGGCTGG
TCGGAACAACTCGAGCAGGATGATGGTGTAAGTTGAGAAGAATGGATGTGAGACCGAGAC
GAGACGTGAGACGTGAGACGTGAGACACGAGACACGATACACGAGGAACAGCGCAAATTA
TTCTTGATTCTTGATTGCTCGAGATGCATTTTTTTTTCTTTTCTTCTTTCTTTCTTACTT
TACTTTTTTTTCCCTCGCTCCTTCGCTGTTCGGTGCGCAAAGCAGGAAAAGGGTTACACG
CGCGAGAGCAGAGACCCGAACCAAGTTCGGATAGCGGAAGTTGGAGACCCTTGCACGTTG
AGCTGGACTCACAACTGACACTGACACTTTACTCATAAACACACAGCCTTCCATCAAGAA
AGTCGATTCCAAACGCTCACACACAGCTGACTGAGGATGCTTGCGACAGCGACAAGATCT
TCAGCCGTCAAGGCACTTTACGAGAACGTCCTCAAGGAAGCCGAGCGCTCGGTAGGTACT
AGCAGCCTGGCTCGGGTTTGGGAGATTCGGCTGACTGAACTTTCTGGTCCCTTGGTACAT
TCCTGCAGGCAAAAACCGGTCCGCTCGTAGCTTACCTGCAGAACAGGTACGACAACTTGA
AGGACGCACCATCAACCGAGTCGCAGCAGCAACCCAGCGGTCGCGATTACCACCCTTTCA
TTGCGCCGTCAAAGACGTCTGCTGAGATCCAAGAGCAGAACCTCGAAAACTTGCACGTCT
TTCTTCAGAACAAAGCCTTGCATTCGGTAAGTTGTTCGCACAGCAGTCGCTGATCCTCGT
AAAGACTCTGCTGACACCTTTTCTCCTTCTGTTGTGATCGTTGTCGGTCTTCACAGGAGC
TGCTCCAACGATACAACCCCACCGTCGGCATGACGGAAGAGGAACGTGTACGACTTACAG
CACGTCGCGTAGGCCTTGATGTCCCTATCACCCATGACGCCACATCCGAATCCTCCAACA
ACTACCGCGAAAGCGCACAGATCGCTCAAGATCAATACAAACAGGACAAAGATCATCGTG
AAGACCAACTTTATTCAGGCAAAGGTGACGGCCATAACGTTGGCGGGCCGTTGCGACCAC
CGATTGCCAAAGATTGATGCAAAACATGTTACAATCCATACTCTTCGAACTTGGCCACTA
CTTTTCCGACTTCCATGTTGCCACCGCTCCAGATGATACCAATGCGAATCTCGGGTTGCG
TCTCGCCTTTTTGACGTTTTTGATCAGCCAGGTGGTGTACCCAGTCTCGGAGACCCCAAA
GGGATCGATTGGTCGAGTCTGTCAAAGCACCACCTGCCTGCTCTGCAGCTTGATTGAAGC
CTTGCAGCACGGTAGCAAGGCCAACGGCAGCGCTTGGTTCGACAAACTGCTTCTGTCGGG
TCCAGTGCAGCTGTAAGGCTTTCAGCACGTTTTCTTCACGAGCCGTGACGATGCCATCGA
CGTGATTTCGGATGTGTTCGAGTGTCAGAGGCGAGAGCGAGGTGAGGAGTCCATCGCAGA
TGGTTTTCGGAGGCTGCGGTGGCTGTTGTACTGAACCTGTTTGGTATGAGTGGAAAGCGT
CGTCGACTAGGTCGGGCTCAGCGCCGATGACAACGATTCGGTCGTCGGCTCCCTTGATTG
CGGTAGCGACACCAGAGAGCATTCCTCCGCCTCCAACGGGAGCGATGATGATATCGAGCG
CAGCTTCCGACATGTCTCTCTTTCGCCATACTGACTCCGCCTTCGGGCCGGAGGGAGCGA
CGTTTCTTGTACCATGCAGTGGTCTTGCGTTTGACGGTATGCGATCAGCTGCATGCGAGC
AAGTTGCCCACTCCTCCAGTTGTGCAGCCTGATCCAGCAATTCGAGCGCCATCGTTCCCT
GCCCAGCAATCACTAATGGCTCATCATACGGATGTACAAAGCGCACGATATACCCCTGCT
TCTCGTAATCCTGCATGACAGCCTCGGCCGTCGATTCACGTGCCTCGAGCGTTGGCTCGC
AGAACGTGATTCTGGCGCCGTACCCAGCAACCGCCTCCTTCTTCGGCTTGGGCGCGTTGT
TCGGCATCACAACCGCTGCGACACAGCCGGCCGACTTGGCAGCACACGCAAGCGCAG
>RGDXX0545 Genomic segment corresponding to mRNA: XM_403476 Ustilago maydis 521, UM05861.1 predicted mRNA.
AAACCCAACTCGCCAGATGTCAAACCTTGCTAGCTACTGCTGATGCGACAGGCGCTTCGC
AGTACACAAATCTGACTGCTGTCCAGGTTAGCCACCGGTCTCAGGGCTCGCTTGCGCAAC
ATGGGCCTGATCAGCTTCGTCCATGACACTTCGGGCAGCAGCAGACATACCTACTACCAT
AGACAAGATGAGCCCAACAGCAAAGGTAGCATTACTCGAGCTTGCGAACATATCATAGAG
GAGCCTTCCTCCTGTCTTTCACATCGACCTCAATGCCCTCTATGGCCAGGACATGTCTGC
GAGACGCGTGCCCGACATCATCGTGATCGAGGCGGAAAGACCGAATCAAATTTTGCCTTG
TCGACACGCACTCGGAAGTTTCCCGACAGGTTTAGCTGGCGCCTTGATTATCACAGAAGA
TGCTCTAGGACTCCATGAGGACACTAAGGCCCTTCATTTCTCAGCCGAATGCACAACACT
GTCGTTTGCATTTCAGCCTCGCTTCGGAGATCTAGCAGGCCTCAGGCAATGTGATCAGTC
TGCCGTCAGGTGGGCGGAATGGAGACGGACGTCCCGTCTCATCAGTTCATGCTTCCAATT
GACTGACACCATCCTGGAGTTGTCTACCTTTTGGCACCGTCACCCACCAGGTCATTTCCC
TCTGTGTAGCTGCAAACGTAAACAGCGCCATTGCCACCGGTGGGCTGCTTACCCGCCTTG
TCTTCTGCAACCGTTTTCGCAACCAGCCTGCCATTTCCAGCTTCATCGGCCCACCCGGAC
AGCCACTGGCTCTGTTTTGCTGCGATGCCGACGGGACAGATGCGCGATTTTGGCCTCTAC
TGCTACGCGAAACGCGAGAGACAGGTCGGATATAAGCAACTCGAGTCCCACGACTCCTCC
TCTCGTATCTACCCAGCCTTCTGTCCCTAGCTTCCAATCCTTATCCAACCTACTCGCTCC
GCAGCTTGAGCGTATCCTCAGCCGTTGCGGTCTTTACAATATGAGGCTTTCTTTGGTTTC
ATTGGCTCTGCTAGGGCTGGCCGCAAACCATGCTTTAGCTTTTCCCGCCTCACTCGGTGA
CGTCAAACGTAATACTGACCACGCGCCATACTTTGATACTGACAAGAGCGCGCTCGATCC
GGACCTAACGCTCGGACCAGACATGTTGGGAAGCGATGATGTCGACGAATTTGTGCGTCG
CATCGATCAGGTCCTCCAGAGCTACGAACCGGATCTGTCATCGTTTGGTCTCGGTCCGGT
GCCCGGTTTCTGGCCAGGTCATCGTCATGGCGATGCACACAATCATGGACCACCTCATGC
ACATGAGGATGGTCACAAGGACCAGGGCCATCAAGTTCCCGGATCTCGCCCCATTAATGG
CAAGCCCCCTAAAGACACCTGCAAGCCCAAACCCCCAAGCGGCGTTTCGCACAAGTGTGA
AAAACGAGACTTTACCCCACAGACGCGCGAGTTCGACTGGACCATCACCTACGGTCATTC
TGCTCCGGACGGCTTTCTCAAGAAACGTATCCTGGTCAACGGGCAGTCACCCGGACCTCT
GATCGAAGCGAATGAAGGCGACACCATCGTTGTCAAGGTCAGAAATTTGCTCGACCAAGG
CACCTCGATCCATTGGCACGGCATGTTCCAAAACAGTACGCCCTTCATGGACGGTATTGC
CGGATTTTCGCAGTGTCCAATCCCTCCGCGTGGCCATCTCACGTATCGCTTCAAGATTGA
GGGTCAGTACGGCTCTTACTGGTGGCACAGCCATTCCAAGATGCAATACACCGACGGTCT
TTACGGCGGCTTGATCGTCCACTCCAAGAGAGACCCTTATCAGAAATGTCGAGACTATGA
CGACGAGCGTGTGTTTTTGTTCGCCGACAACTACCACGACTTTGCCGACTACATTGTCCA
GCAGCTACTTTCGGCGAATGGCTACAATGGAACGGCGGCAGCACCGTCGCCCCAGTCTGG
TCTCATCAATGGAGCAGGTCAGTTTAACTGTGCTGCTTTGGCACATGCTAAGGGGAAGCA
GCCAGGTATGCCAACCAGATGCACCCAACTACCCACGCCGACGATGGACGTCGAGCCCAA
CAAGAAATACCGCTTCCGTTTCATCAACACCGGTTCGCACGCTCAGCACATCATCTCGAT
CGACAACCATGAGTTGGAGGTGATCGCCGCAGATGGTACGCCGGTCAAACCGCATAAAGT
GCACCGTGTACCGATTCACAATGGTCAGAGGCACGATGTATTTGTTGACACAAACCAAGG
TAGCGATGGCGACAGCTTCTTGCTGCGTTCAGCGATGATGACGGCTTGCTTCTCGTTTGT
CGATCCACTGCTTGACCCTGTTGCCAACCTTACGTTGCAGTACAGGTTGCCTGGTAGTAA
GATCGCTCCGAAGCGGCCAGTGCCGCACGATTGGAAGGATGCGATGGGCAGCCAGTGTCA
AGACCTGAAGGATTCCGAGCTTGTTCCAGCTATCGACACGTCGGTTCCACCGAACCACAA
TCTGGGCTCGCTCGGCATCTTCAACTCGCAGTTCGGTAACCTGCAGTTGGCCAACGGTAC
TACGCTCGGTCGGTTCTTTGTCGACAATGTTACGCAGACCAACTACGTCAACAAGCCGTA
CCTCGAAGTGACGCACGCGGGCGGGCAGATCAACTCGTCCACTGTCGCCTCACTGCTCAT
CCCGGACGATGTATGGGTTGCAGATATCGTCATCAACAACGAGGACAGCTTCCTGGACCA
TCCATTTCACCTCCACGCTACTGACATGCACATCGTCGCGCGTGGATCTGGATCTATGAC
GCAGGCGCAGTGGATAGCTTTGAACCAGAACGCACAGCCTCAAAATGGCAATGCGAGCGC
GTTGAATTTGAAGAATCCGCTGAGGAGAGATACAATCACGGTGCCGCGCTCAAGTTTTGT
GGTGGTTCGGATCATCCCGGATCTACCGGGTGTTTGGGCGATGCACTGTCACATTGCGAT
GCATGTGGCCGAGGGATTGATGGCGGCGATTGCGATTCATCCGCACAAGATCCGAGAGTT
GAAGTTCAGTCAGGAGGTGTTGGATCTGTGCTTGGTCTCGCGCGCCGCACTGAACGAGGT
CGAGCCGGCGTAGATTTGCCAAGACACGCTGCTGAGGTGTAAAGGTTGCAGGTTTCTTCT
GTTTCGCATTCGTGATTCGAATTCCGTGTCGTCTTGGTCAAAATGCTTCTCTGTTCGACT
CATTCACGATTGGCATGCTCTTTTCACGGACATTCAGACGTTACGATCGTCCCATCGACT
GATTTTTGTCCTGTCAACGTCGGCTGGTCGAAGTAAATCCGACAGGTCGTTTGTAAACGG
TCGACTACAAGGCAGTGCAGTTGATTGATTGTATCTACTGAGCTTGAGCGATGGCAGGGT
GTGATTTGGGAAGAAGTGGGAATGCATTGCGTGCAAGGATGAAAAGAAAAGGGTACAAGT
ACATGTGTTTTGACAAGGATCGGGAGGGAAAAGGGGAACCTCAAATGATTCTTACGCTCC
AAGCGCCATCGTTGGGAGGGCCGGCTAGGTCGCCCAAGCCGAAACCGAGCTGTTTGAGGA
CGTCAGCAGTGGTGTCGTGACCGGTCGCCTTCATGAGTTGTACGAGGTCTTCGCAGACGA
TGTGACGGCCGGAATGGTAGGCGGTGCCATCGGAGTCATTGACAAAGATGAGTGGGAGGA
GGACGTGCGGAGGGATGGGAGCCGAGGTGGGAGACGAGCGTCTTGCTGTGAGCGCGACTT
TGATCATCTCACGAATGGCCGGGAGCGTCACGGTGATGTAGGTTTCGGGATCGGTCGAGG
TCGAGGTCGAGGTCGAGGTCGAGGTAGAGGGAGCGTTGGTGGAGTGAGATACTTTGAGTG
GGCCCAAGCTGCCGGCCCAGACGTCGAGGGGGATTGGGTCCGAGGTGATGGCGGCAGGGA
CGATAAAGTTGGTTACGGTGGTGACCAGAGTGTGTCTGGTTTGGTCGTAGATGGGCATGG
ATGTGATCAGTGGGAACGGCGTCATAGGCACCTCACACGGCCCCTCGTCCTTGGACGCCT
GAGTAGCACTTGTATCAAAGTAGGAATACTCGAATCGCGAAACGCCAATGACG
>RGDXX0547 Genomic segment corresponding to mRNA: XM_403473 Ustilago maydis 521, UM05858.1 predicted mRNA.
ACCTCTAACACTGCACCGACGCAAGTTGCACTATCCTCGCACCTCGGCTCTGTGTATGGT
CTGCACTACGGTAGTGTAAAAGACCCATCCGAGCAGGGTAACTTTTTTGGCTCGCCCACT
CGAGGCCGAGAACGATGGGATGATACCGAATGGACGCCCGACACGCCAAATTGCCACACG
GGTGACAGCACCGAGCCGATGTGGACCATCTTTTCGAGCCTCTTTTCTCTCACGCTCGAC
TACATCTTTATGCTGCCCAAAGACAAGCAGGGTGTACAGGCCTCACCAGCTCCGATGGAA
GCTTATCCAACGGTGACACGGTTGCTTCGCACGCACCCAACAGACACGCTGCAACCCGGT
GTGCCGAGAAAAGGGGTCTGCGCATCGGATCACATTGCTATCGGCGCCGAAATCGAATTG
TAATAGACTTGGCCGTCGTCTCTTTCTTTCAAAGTCACTGACAGCTGCAAGACCTTGTAG
CCGTCTGGTGATAGAGCGCAACACGGCCGATTGCGTTGGCAATCTGTGACACTCGTGGCT
GAATGTGTGCGTAATATGCACGATGTTGATGGTGCTTGGAACAAGCGCGTGCAGCTCCAC
TTCGTGCTTGCGTGATGCGCGCGCTTCATCACCCTCGTGACTCACAGACTCGTGACTGAG
AACACGAACGCACGAGACCCTTAATCGTGAATCGTTACAGAGTCATTCACGATTCACTCA
CGACTAATTTCACAATCCGAGCCGTGAGCGTCCGCTTCCATCTCGACTTGTTCATGATTC
ATCGTCGAAACAATCGCGAATCACGAATGTCAGCTGTCTAGTCGTGATCGCTGTTGATCA
TGGCAGGCTCGCACCAACGTCAAAAAACGCACATCCAAGCGAACGACGCCATAGTCAAAA
TATTGGTCCGATATCGGTATCGTAGCTCAGCTCCGCTCGCAATCGAACACAGTCGCTGAT
AAACACGCCTCCAGGAACCAAAGCAAAACCGAGATTCGGCATGACTGATACTCGAGATCA
AGCAGAGCCTGGTATGAAAACCACGACCACCAGCCTCCCACCTGCATCTGCGGTATCTTT
ATCAAACAGTGCGGATCAGGTCCAACCCGAGTCGAGCACCCCCACTGTTGCATCATTGTC
CCTGAGTCGATCTCCAGAGCAAGTCGCCGTATTTGCAGAGCATGCAGCTCGTCGAGAAGG
CAATGCTTCACCCACAGATACTCATGCCAAGCCAAATGTGACGCAGCCCACCCCTAAAGA
AGTCCGTGCTACCACAGCCACCAACATCAAGACCGCCAACACCATCCCAGATCCAGCCGT
CTCGCTATCCACCTCTAGACCCAACATGCTGCCACCACCTAAACTCAGTACGGCTGCCTC
TTCTTTCATCAATCCTACACCTACATTGACTCCCGGCTCGACATGGGGCCCCTCCGCCGC
TTCAGCAGCAGCCGCTCGCGCCGAAGCTGCCGAGCCCGGAAGGATTGGCGATCTCAAACG
TTTCACTCTATGGGAGACAAAGACTCGCTTCTATCTCGTCGCTTACAACACCAGTCAGAC
CAGATTTCGAATCCTCAAGGTCGACCGAACACCGCCGAGCGCAAGCTTGCCTTCACGCGC
CAATGTCGACTACGAACGCACCCGCGATCACAACGTCAGCACCATCAATGGCGCCCAACC
CAGCCAGCCAGCCACGCCATCCGCCATCAGCGTGAATTCATCGGCAGCACTACAACCTCC
GGCCAAATCTGTCGACGCCAAAGCCGATGTCGGCAAAGTGACCAGAGTCAATACACCAGC
AAGCACGGCTGACTGCTCAGTCCATGGGCAACGCTACCTCTCGCTAGACGACCCTCAAAT
TTGCAGGCTAAACCGACGCATGCTTGATGCTAAACAAATTCCCCGCGATGCTGGAACAGC
ATCCGCTGCTACTGCAGCTGCGCCTTCCACCAAACCCGCTACTGGGGCATCATCTTCCAA
GCTGACAGCTACGCCCAACTCAGGTGCTGATGCCAATCCCAACACCGCAGCAGGTATATC
AACACCAAAACTAGGCGAGCCAAGTCCAACTCAGAAAGCTGCTGGTTCAACATCCAAAGC
TGCACCAGCTGACTGGGAACTCAACGTTACCTCTGACCGTGTTGTCTACTCACGAACCCA
GCTCGCTGAGCTCCTCGAAATGATCCGCGAGGGTAATCGTGCCACTGGCGGTCTTCACGA
AGTTGGCCGGTTCTTTGGCATTGTCGGCTTCATCCGGTTCACAAGCACCTACTACATGGT
GCTGATCAGTCGTCGCAGCGTAGTCGCCCTCATTGGCGGCCATTACATATACCACTGTGA
CGAGACGGTCATCCTACCAGTCTGTCATGCATCTGTGCTCGCCTCGCTCCCAGGTCGAAC
AAAGCTAGTAGAGCAAGAGGAGGCACGCCTGCTCCACCTCTTCAAGCAGGTCGATCTCAG
CAAAAACTTTTATTTTAGCTACACTTACGACTTGACCAAGACACTCCAAGACAATCTCAC
CTCGTCTCCTGGCGATCCTCTGGAACAAGCCAGCTCCGTTTCTCCTTCCAATAAACCTCT
TACAGCGTGGGGATACAATGAAAAGTTCATCTGGAACCACTACCTGCTACTCCCAGCTTT
TGCCGCCTCGGAGCACCTACAACCCCACGAGGATCCACGAAACGAGTGGGTGCTTCCACT
CGTCTACGGATTTGTCGATCAAGCCAAACTCAGCGTACTCAACCGAACCATCTACACGAC
CTTGATCGCCCGAAGATCGCGGCATTTCGCCGGTGCGCGCTTTCTCAAGCGAGGCATCAA
CGAACGAGGTCACGTAGCTAACGACGTTGAGACAGAGCAAATTGTCAGTGAGGCACTCAC
CACTCCCTTTTTTGCTCCCGGCCGCAAGCGATTCGAGCCAAGAGACAGACATCCTCCTCC
TAAATCAAGTGCTGTGCGAGCCGGCCCCGACCTGATCAGAGCAAGTCGATTGCGAGAGAA
GCCGATCTCCCCGCCTGCGTTCCCCGTGGTTGCCAGCACACATGGAAGGAAGAACTCTAA
GCGATGTATACAGCACAATGCAGAAGGCGACGACGAGGTCGACGACGACGAGTGTTTTGA
TTACCTCCCGCTGGACGCTTCGCCTCGCTACACGTCATATGTTATGATGAGAGGTAGTAT
TCCTGTCTATTGGACTCAAGACTCGACCAACATGTCACCTCGTCCTCCGATCGAAATTTC
GCTCGTAGATCCCTACTACTCGGCTGCAGCGCTCCATTTCGACGAGCTCTTCCACCGCTA
CGGCACTCCTGTTATCGTCCTCAACTTGATCAAAAGCAAAGAGAAGCAAGAGCGCGAGGG
CAAACTCCTGCGAGCTTTTACAGAATGCATCAGCTACCTCAACCAGTTCTTGCCGTCTGA
CAAGAAGATCCGCTACATTGCATGGGACATGAGTCGAGCCAGTAAAGATCACGGCCAAGA
CGTCATTGGTATTCTCGAAGATATTGCTCAGGAAACTCTCGATACCACTCACTTCTTCCA
CTCTGGTCCCGAACCTGGCGCCGTGCGGTCCCAAGTGAGTGCCCAAAGCAATCTCCCAGC
TCGAAGAGAGACTGTCCTGCTGCAAGAAGGTGTCGCGAGGGTCAATTGCGTCGACTGCCT
GGACAGGACCAACGCGGCCCAGTTCATCATTGGTAAAGCAGCTTTCGGTCGCCAACTACA
TGCTCTTGGGCTGTTGGATGACCCCTCACTACCCTTTGACTCGGATGCAGTCAATATGCT
TACTGAAATGTACCACGACCTCGGTGACACCATTGCCATGCAGTATGGAGGGTCTGCCCT
GGCCCATACTACGGACACCTACAGGAAGATCAACCAATGGACTTCTCACTCGCGCGACGT
ACTTGAAAGTATGAAGCGGTACTACGCGAATTCGTTCGCCGACGCCGACAAGCAAGCTGC
CATCAACTTATTCCTCGGCGTGGACCCTTCGGCTCCCGATTTCTCGCCGCATGTCTTCCC
CGAGATCATCGTGATGCCCTCTGCAGGAACGGCACGCGGCGAGCACGACGCTCGCGGGGG
TGGCGCGAAAGCAGTGCGCGCTGTGCCCTTCCGGCCGCATTATCAAAACTGGTTTGACCC
TCTCCACCTCAAGCCGCGAGGATCAATCGAGGCGCGCCAGCGCAGGCTCAAGGAGGTCGC
CAATGCCGATGCAGGCTTCTGGGCCGAGTACTATCGTCCGAGTCTCTTCACGGATCTCAA
CCGTCACCATGCGTTTAAGATGACAGCTGTACACCAGTACTCCGACTTGCACGGCGGAGT
CTCTCACACTTCGGGTGGCTTGGGAATGCCACACAGTCAGTCTACCGGCGCCTTGAGCAT
GTATCCGACACAGATGGGTGGTACAGGAGACCTTTCCCGTCACACCCGCTCAGCTTCCAA
CTCGAGCTTATCTTCGGTAACGATCAACTCCGTGCAAGCCGAATTGATGGGTGCATATCC
TAGCCCCTTCAAGCCGCGAGGCGGAGTCGCTGATTCTACAGCATATCGTCATCCAGCACG
TCGGTCAATTGACGATGCTCACAGCTTTTCCACGCAATCGTCCGCGACCATGGTCAACGA
TCCTCGAAGTCCAATTTCGCCTCAGGACGGACAACTGGTCCCCGCCTTGCCGGCAAATTC
GACGAGCACACTGCCGCCCTCCAAGGCTATCATCGGTGGGGTCAGACGCTGGATCTCGAT
CAACAGACCGGGAGGCTCGCCTCGTCTCGGGGGCATGGGACATCGCAAATCGAAGCGCTA
CAGCATCGCATCTTCCGTTGGTGGCGATGATGAAAATGGCGATCCTCGAAGAAATGACAG
CGTAACATCCGATTGTAAAAGTGGTGTTCCTGGCGCTCACGCCTCTCTATCTTCGGCAAA
TGTCAATGGCGGCTTTGACCCGCACACGTTCAACTTTGCTGGCCGATGGCAGACTGTCAA
CCCGGTTGGTCCCGCGGTTGCTGGGTCCAACGTCGCGATTGAGGCTGCGCTGACCAAGGC
GTGCAATCCACAGATCTCGGAAGAGGAAGAGTCTGAGTATGCTTTCTATACGACGCAGTT
TCTGAACGAATATGCGCGGCCAAACGACAGCGATGACGTTGACGACATTGTCGATGCTAC
CGATCTTGCGCGCGGACATGCCAAACAAGCGAGGACCGTCAGAGCAGCGCTGACCGATCA
CCATCTGATCGACGAAAAGGACATTCAGATTTACGAAGAAGGCGTGGCTGTCAGCGATGG
CAAGCCGGCAGCGGTGGAGCGATTCGTATGCTACTCTGTCATAGACCCTGTGTTGGTCAC
ACATGCCAATACTGCCAGCCAACTCGCTTTCCCTATAGCGAATACCGCGTATCAGCCGAT
TCCGATGAGTGCAGCTGGCTCCACCAGCACTGCCACTGGCGCCATACCGGCGCAACCCGC
GCCAGGAGCGTCGGGCCTGACGGCGTCTGAGGCAAAGATTCGTGCTTACAGCTCATGGCT
GTCGTTAGGTCAAACAAAGCTGACCAGCTTCTGATGCCGACGTGCTGGGCATCGTGTCAA
GAGAAACAGCAATCAAAAGCTGGAATGTGTAGACAAAGTCACAGTGGAGGGTGTGTGATG
ATGCTGTTTTGAGTGTGTAACGAATACAAAGATTGATAAAAATACAAAGTGGGGAGCACT
GAGACTAGGGCTGGGATGTGCGCAGGGGTATGTGGTGGGAAGCTAGGACGAAGGGTCATT
TGAACATGACTTGGATGGAAAAGGTCTTGCCGTCAGGGTCAAAGTAGCTCCAGGTTGAAG
GCTCGGGTTTTGGCCTGGCGCCTGGAGCGGATGATGTGACAAGCCCTGTGTCTTTCCTGT
CAATTTCGCGGCTTTGGAGCTTGAACGCTATCGTTTCGTATGGCTCGGCTGCTACGACGA
GATACTGATAATTGCGATCTGGGGTTTCTATTTTTTGCTCAAAGGAGCCCATGAACCGAT
GCATTGGCATCACGCCTTGCTTGATCTCTGGCAATGAGATCTGAAACAGCAGACCCAGTC
TTCCACCTTCGCCGCCTTCCAGCAGTGGCTCGCGCACTTTGCTGACCTTGTAACCTGGAC
GACCGATCTTGACAAACTGCTTTTTCGGTACAGATTCAGCAGCAGATGCAGTGATGAGCT
TGTTCGAGTCGTATGCATTTTCTTTGGCCTCCCTAGCTGCTCGACGAGCAAGGTTCGTTT
GATGTTTTTTGCCTTGTGTATGCGCGAGGTAGCTTCCTTCGTTTGTGTGCAGTGTCAAAC
AGAGTCTGCATTCGAGACCGCCGAGATGGTTTTTGAGAAGATACGGATCTTTGGCGAGAT
CAATCGTCTCGAGTGCAAGCTTTCGTAGACGGTCGCGACGGTCGACATTGCTCTCAGAAG
CTCCGGCAATACCGCCACCTTTGTTGCCTCCTCTCGATGAAAAATCCATGTCGAGTTTTG
TGACGACACTGCGATGCAAGCGGATGAGCGTCAAAGTCAGAAAGAGAAGAGTGAGAAAGG
GACGAGAATCACGA
>RGDXX0549 Genomic segment corresponding to mRNA: XM_403470 Ustilago maydis 521, UM05855.1 predicted mRNA.
TGGCTAGATCTCGCTCAGCATATACAGCTAATGATGTGCGTGCGAAGCGAGTATGATACA
GTATACCAAGGTACGAGACTAGAACGAGTGAGTGCGAGTGCAAGCATTGTTAATTCGAGC
TAGACTAGCGACGCAGACGCCGAAACCAAAGCTAGGACAAGAAAAGATAAAGGCTGTTGA
AGCCCAACTAAAGCACAAGCGTGTGCATAGAGACAGGAGAGAGACGATGCAAGAGTAAGC
CCCGTTGAGTTACCTTTCCATGCAAAAGGCGACCGCATAACTATCAGTGTTTAAGGACGA
ACAAGATCAAAGACGCGTATCAAGGCGTCAGCATCATCCACTGTGATCCAGGAGACCACG
AGTGATGGCATGTGTCGCGTCCGGTTTGCAGGCGTAGCGGGGTTTCGTGCAAGAACCAGA
GTGTCGTAGAAATATCAAGTCAACCGAAGCCGGTCCAGATGATGCCGGTATTTCCAGAGT
CAAACGGCTTACAAGTTGAATGATGGAGGAGAATCCTCGACGCTTGGTCCAAGACCGTGT
GAGTGGTTGGCATGGTTTGGTGTGAGGAAAGCCGCTCATATCTTCGCATGGCTCGCCTCC
CATTCGCCACTCGCAACGCCCAAGACCATCGTCCAAGTTTCTCTGTACAAGTCAACTCGT
CAACCTCCTCTGAAGCACGCCTAACAACACCTCAATGCCTGTCCTGCAGCCATCTAATCC
CACCTAATCCGTACGCTTGACGCCAAACCCCACCCACAAAACGAACGACAACGAAGCATG
ACCAGCAAGCGACGGGATTAAAACATGCCGAAAAAATTGAGCCCCATACCTTCTTTCGAG
ACGATCTCCAGAAAGCGCGACGCTCATCAAGACAGACACTGTCAAGCAGCAATTGCCAGA
ATCACTGCCGAGCAAAGCAGACAGTCCTTGAATGCGCAGCTTCCAGAAGGACACAGCGGT
AGAGCGCCGACGAAAGGTTTGAAGAAAAGACAATAGCAAGATGGCCATAAAGTATCCGCA
CCATTACGGCGACGGTCGCTTTCCAGTATGGTCTCTGATCATGCAAAACATCTTCCTCGA
CACCTTCGCTTCGACACACCTCTTTGCCGCTCCCGAGAAGACACGCAGAAAGCTCCTTGC
TGACAGCATATCTAGCAATTACCTAGAGCATCTGCGATGCACGTCGCAAATCCGTCCGTT
ACCACGCCTCGATCCAGAAAGGTCGGTGAAAAATTTAGACTAGCGATGCACCCGCCTTGG
TCTTCTTCTTGAACAGATGTGTCCGGGGACTTTCCCTACAGCATGTCCTTGCAAGCAAGA
AGAAGGCTGCAAAATACTTTCGATCCATAAGAATCGTTGGAAAGAGCGGTCCTTTGCACG
TCTCTCTAGAGTTGAAGAAAAGATGGAATACGGACAAACCCGTTGTTGAAACGAGTTGGT
CCGTGGAAGTTGGCCGCAGCTTGAAGAAAGCGCGACTTGATGCATCCGCTCTTCGATATG
GAATGCGCCTCTGAGCGATTCCATATCGAAGCTGACGCATCCGTGAGATTTCTGTCGTGT
TTATAGTTGGAGGAGGGAAAGGAAAATGTGGATTTACGATTAGAATCACCAATGAGCTGT
TTGACTCACGACTGTCAAAGCTGAGTCCGGAAGAGAAATGAAAGGGAAAGAAAAAAGATG
ACCGCGCGCGAAGAGCAGAAAACATGAACTCACACGTCACTACTGTGGACTGTTTTTTTT
TTCTTTTTTTTTTCTCTTTTTGGTTTTTTTGTGTTTCCTGCTCTTGACTCGTGACTCTGT
GACTGTTGATTTCGCAGTCACACTCATGACTGTGAGTTCCGGCCGGATAGAAGAGTCACG
AGTCGTGAGTTGCAATTTTTGAAGTGCCAAACCTGTCACTCACATTCACGTGATTCACGA
CTCGTGACTATGACTGTGTGGGGACTGGTTGAGCTCCTCTCCCTGCCGCTTGTGGCTGTC
TTCAAACTTCCACCTGTTTCGTGTTTGATTCATCAAAACCGAAGAGCGTGTGCGTGCGCC
AACAAGCTATTTGCCACCAGACAAGCTTGGTCTGTTTCTGCAAGCCACCGTCATCTTGTC
GCAAACATGCTCGCTCGATCCAGCACGCTTGTGCTCAACAACGCTAGACTTCATCTAGTC
ACTGCTCGGGCGGCTTTGTCATGCTTTCTTCCACAGTTCCAGGCTGCTCGCACGTTTTCA
TCTACCAATGTCACCACCGACTCTACCGAGAGCTTGAAGTTCCCACCCGATGGTGATCGA
AAGGACGCAGGCGAATTTCCACCTCTTCATCGGCTTAGATATCTTCTCGACGAGCCCGTG
GGCCGGAGCCAGAAAGAATTGATTACAGAGCTCTCAGACGATGATGTCAGTCACCTACCT
ATCGTCATCAGTAGTCGCAAGAAGTGGAGACTCGCTGAACCCGGCTTCACTTTGCCGCTT
CGTGAAAAACCTGTTCTCAGCGACCAGACTGCTTTTTCCGCCTGTTCGAATGGC
>RGDXX0553 Genomic segment corresponding to mRNA: XM_403463 Ustilago maydis 521, UM05848.1 predicted mRNA.
GATGACATGCTGAATACGAGACGGGTGACAGCTGACGACAAACGTGAATCGCAAATGGAA
GCGAGACAGACGGCCTCCTCTAAGACGTGTGTGCCAGTCGTGGGTTGCGAAGCTTTCGAC
TCGTCAGTTGGTGCGCCCGCCGTTTTCTACGTGACTCGCCGTTTGCACGCCAAGATACGT
AAACTACGTAATGCTTACATAATACTGAGCTGATGTTGAACGAATCACGAATCACGAATC
ACGAATCACGCACCACGCATCACGCACCACGCATCACGAATCACAGATGCTAACGACACA
TGGCACATAACTCAATAATGAACAAAGTGTCAGTTATTCACGATTTGCACGTTCACTGAC
TTGCATGCTCGCATCACTCTGTGTGACTCACTCGACTCGCAGCCTGGTTAGTAGTTAACA
GAGTGACGAGTAAAGTTAACAAACACCCCGCACGGCAGGCGTGTGTATGTGCGTGCAATC
ATAAATCGTCGTTCGTGCTTCAAACCAAGCTGAAGTGTTGCTTCGAGCAGCAAATCAAGA
TGTGCGCCTAGCTTGACTCGCCTGAGCTTCGGTCTCGAGTCGGTCCTCTGATGACTGACA
TTCGTGATTGATTATTGGAGACTCGAGACGAAATTCCAGCCATGAGTCGTGAGTGTGGTT
GGGACGCTTCAGAAAGCGAATCACGAATGGATTTGCGACAGTATGTTCCCCGCCTCCCCC
TCGGCCCCGCGCCCCCGCGCTCATCGAATAAAAACTGAGCGGCAACTACAGTCGTGAGTT
GCTCTGTGACTCGTGACTGTGAACGCTTGTTAGCGACCATTCGTGATTGGCACTCAGCAG
AATCACCGCATCCAGGTTCCACGTGTAAGCGGAAACTCGCATTGGTTGTGTCGTTCCTGA
CTCGATCTGGCCTATAAGAGGTACAGCCTGATCGCTACACGATTGTCATCTAGAGCGTCG
TTAACTCCTCACCTGCGGCTGCAGCGCACAAGAACCAACCATGTCAGGCACGTCCAAGCT
GTTCCAAGACATTGACCGTCAATACGGTGATAAGGTGGCCACGATGAGCGAGGAAGCCAA
GATGCTCGTCGGACTACCCTATCTCGCCAACACAGAGAATCTCATCCGTGCGCGTGTCAG
AGCACGTCGTCTTCAGACCGAGTACAACAAGACGCAACCCACCTCGGCGCTGGACGATCA
GACCAACCACTTCAAGCACGGCCAGACGGTTATGTCGGAAGACCGAAAGCGTCTGCTCTC
GGAACTGCTTCAAGTACCGCTCTCGCAGGTGGCCAATGTGGAAATCGAACCGCCTCTGTG
GGTCGACTATGGCACCAACATCAAGCCGGAAGGCGCATTCTACGCAAACTACAACACCAC
AATCTTGGACTGTTCCGAGGTGAGGCTGGGCGACGGTGTGCTGTTCGGACCCAATGTCAG
TATTTACTGTGGAACCCACTCAGTATCGGTCAAGGAAAGGAAGGAGGGCTTGGAAAGAAG
TTTGCCCGTCAGCATTGGTAAGGACACCTGGGTAGGCGGTGGCACTATCATCATGGCTGG
TGTGACCATCGGCAGGGGCTGCACAATTGGCGCCGGAAGCGTAGTTACCAAAAACATCCC
GGATTGGAGCGTCGCCGCGGGTACGCCATGCAAAGTTATGAGGACACTCACCCAAGACGA
GCGAGCATGAACACAGCTTGCACCTCGACGTTGCAATACAATCACTAATATGCCCTTCAG
CTGGCCGAACATTAGTCGAACTGTCGTAACAAAAACAGCGCTGCTCAAGATGCAGGATCG
TCGACAATGACACAATGCCTGGTCGCCAATGCTGCCTCGTGTCTGTGAAGCGTTCGTTGT
TGGTTACATTTGTGATTCGTGTACAGTCGTGAGTCGTGAGTGATTCCATATCCACATAGT
CTCGAATCGTGTTTGCCGCCAGAAAACCAAGTCCAACAGCCGACGTCAGAGTCACTCACA
GTCGCGAGTCACGATTTGTGATTCAGTCATGAGTCTGAGAGTGATTCATGATTCGTGACT
CGTGACTGTGGCAGAGCGACTCGAAAACACGAACCCAACTTGATTAATTCGTCACTTTGT
GCTTGGAAGAATCACGAATCACGAATCACGAATCACGAATCAAGCACAGGTCAACTACAA
ACTCGACATACCCGAGTCGCTCGCAAGCTTGTTCAGCTTCAGTCCTGCCACCATCTTCTT
ACTGCACCTGGCCAAAACGCTAAAACACGGCAGCTGCTCAGCTTCCGAGCGCCGCTGCCT
CTCGATCATCACCAAACGAGGCCGAGGTTGTGATGATTACTTCCAGAATATTTATGCTTC
TGTACATCAGTCTAGCCGACCAACAACCAACCGACAGCATTTCCACCTTGACTGCTGCCA
CCTTGACTGCTGCCCGTCGCTCTTGACTCGCACGCAGTGATGACAACGCCAACACATGCC
GGCAGCTCGGCAGCGGCCATGGGTATCGCCACTCCATCGCCTCTTTCCAACGCCACACCC
AGATCAAGCTCGATCGCACTCTCGTCTCTACAAGCCCTGCCTGAAACCCAGCTGGTTCTC
GTCTTGTTTGATCATCCCATCGTGCGTCGAAAATGGCGTACCGTAGTCGTACCTCTCGTC
GAGTCGATCTCCAAAAAGCTAAATACTGCCTACTCAGGCTCACGGCTTAC
>RGDXX0554 Genomic segment corresponding to mRNA: XM_403462 Ustilago maydis 521, UM05847.1 predicted mRNA.
CCTGACATGGTTGGTTCTTGTGCGCTGCAGCCGCAGGTGAGGAGTTAACGACGCTCTAGA
TGACAATCGTGTAGCGATCAGGCTGTACCTCTTATAGGCCAGATCGAGTCAGGAACGACA
CAACCAATGCGAGTTTCCGCTTACACGTGGAACCTGGATGCGGTGATTCTGCTGAGTGCC
AATCACGAATGGTCGCTAACAAGCGTTCACAGTCACGAGTCACAGAGCAACTCACGACTG
TAGTTGCCGCTCAGTTTTTATTCGATGAGCGCGGGGGCGCGGGGCCGAGGGGGAGGCGGG
GAACATACTGTCGCAAATCCATTCGTGATTCGCTTTCTGAAGCGTCCCAACCACACTCAC
GACTCATGGCTGGAATTTCGTCTCGAGTCTCCAATAATCAATCACGAATGTCAGTCATCA
GAGGACCGACTCGAGACCGAAGCTCAGGCGAGTCAAGCTAGGCGCACATCTTGATTTGCT
GCTCGAAGCAACACTTCAGCTTGGTTTGAAGCACGAACGACGATTTATGATTGCACGCAC
ATACACACGCCTGCCGTGCGGGGTGTTTGTTAACTTTACTCGTCACTCTGTTAACTACTA
ACCAGGCTGCGAGTCGAGTGAGTCACACAGAGTGATGCGAGCATGCAAGTCAGTGAACGT
GCAAATCGTGAATAACTGACACTTTGTTCATTATTGAGTTATGTGCCATGTGTCGTTAGC
ATCTGTGATTCGTGATGCGTGGTGCGTGATGCGTGGTGCGTGATTCGTGATTCGTGATTC
GTGATTCGTTCAACATCAGCTCAGTATTATGTAAGCATTACGTAGTTTACGTATCTTGGC
GTGCAAACGGCGAGTCACGTAGAAAACGGCGGGCGCACCAACTGACGAGTCGAAAGCTTC
GCAACCCACGACTGGCACACACGTCTTAGAGGAGGCCGTCTGTCTCGCTTCCATTTGCGA
TTCACGTTTGTCGTCAGCTGTCACCCGTCTCGTATTCAGCATGTCATCCCAAGCTACGCT
CTCGGCTCACGAACGATTCTCGCTCATCACGCGTGATCTGGACGAAGTTCTTGGCGCGGA
CATCATCAAATCCATCCTTGAAAAAGATGAACGACCGCTCTCCGCCTACTGGGGTACAGC
GCCGACCGGTCGTCCTCACGTAGGCTACCTCGTACCGCTCACCAAAATTGCCGACTTTCT
GCGGGCCGGTGTCCAAGTCAAGATCTTGCTCGCCGACATCCATGCGTTCTTGGACAACCT
CAAAGCGCCTATCGAACTGGTGCGTCATCGAGTGAATTACTATCGACACGTTCTCACCGC
TGTGTTCAAAGCGATCGGTGTTCCTACCGACCGACTGGTATTTGTGGTCGGAAGCAGCTA
CCAGCTGACCGAGGCGTACAACATGGACAACTACCGACTGTGTGCGTCCGTGACCGAGCA
CGATGCCAAGAAGGCGGGTGCCGAAGTGGTAAAGCAGGTAGCTAGTCCTTTGCTCTCCGG
TCTGCTCTACCCGGGTCTACAAGCGTTGGACGAACAGTACCTCGACGTAGACATGCAGTT
TGGCGGTGTCGATCAGCGAAAGATCTTCACGTTCGCCGAACAGTACTTGCCCAAACTGGG
GTACAAGAAGCGGGCACATCTCATGAACGCCATGGTCCCGGGATTGAAGGGCAGCAAAAT
GAGCAGTTCCGACAACTCGTCCAAGATCGACTTTCTCGACACACCCAAGCAAGTCTCCAA
GAAGATTGCCGATGCAGTGTGCGCGCCGGGAGAGGTGGACGGTAATGGAGTCTTGGGATT
CGTCCGCGCCGTGCTCTTCCCGATCGCTAGATTGAGGCTCGAGTCCGAATCCATGGGTAC
ACCCGTCGACGAATCGCAAGGTGCCTCGAAAAGCTTTGTGCCACCCGATGCTCCACAAGG
AACCATGTTCAGCATCGTCCGACCGGACAAGTACGGCGGTTCACTCCACTACACCGAGTA
CGCAAACTTGGAAGCCGACTATGCCAGCGGCACCGTCCACCCGGCCGACCTGAAGAAGGC
GGTCGCCGACGCGATCACTACGCTGCTCGAACCAGTACAGAAGCTCTTTGACACGGACGC
CGAATTCAAACAGGCCAAAGAGGACGCTTATCCCGAAGACACACCGGTGGCCAAGAAGAA
GAAGGACAAGAAAATCAACCCGAGATTCGCGCATCTCTACACCAAGGAGGAGGGCGGAAC
CGCAGAGACCAAGGAGGAGGCCTTGGCCAATCAGAAACACGAAGAAGAGATCAAGGCCGC
TGCCAAGGCCAGCAAGCACCACCAGAAACAGGACCAAGTCGTGTTGCCAGCGCACAAGCC
CGACGCTAATGCGCCACCCACGGATAACGAAAACGACTCGTTTGTCCACGCTACCCGTGC
TGGGCTGGACAATGTCGATCTGAACAAGCAATAAGCATCGCCTCACTCTTCTGTCGTACA
TCACCTATCGTTCACTAGATTGCAGGTCACACGAGCTTTGTATGTCAACCAACCAACCAA
CCAACCAACCCCAAAAAAGTGTCCCGACAGACATGCTTTGTATTCACGATTCCCCGTGCT
TTGTTCTCGAGCGTGCGTTGCTCTGCTCCACTTTGCTAAGCGCCGCGCGTCCTCGCTTTC
AACTTGGCCAACGTCGTGCTGGCCAACTCCAACGTGTGCTCTGGCAGGTTGGCCAATCTT
GCGACCTGCAGACCATAGCTGTTGGTGTTGACGCCCTTCTTCAATTCATGTTGATACACC
AAGGAGCCGTGTGTGGTATGGTGGACATCGGTGGACCAAAACTCGACTCGCGGCCAAGCT
TGGTCTTTGACCAGATCGCAGATTTCGTAAAAATGCGTTGCGAACAGCGTCCTGCATCTT
CGTTGCCAGAGGCACTCGAGTGTTGCGAAGCCGACAGCGATCCCAGTGAGGTTGCTTGTG
CCACGCCCGATTTCGTCGGCAATGACGAGTGAACGGTGTGTGGCACGATTCAGGATTTCG
CCAACCTCACACATTTCCACCATGAATGTGGAGCGGTCGCGGAAAACGTCGTCTTGAGCA
CCTATGCGCGTGAAGATGCGATCTACCAGTCCGAGACGTGAGGGATGCGAACAGGGGACG
AAGCAGCCGCATTGCGCTAGGATAGTAAGCAGAGCGATCGATCGAAGAAAAGTCGACTTG
CCGCCCATATTGGGACCGGTGATGATGTGAACACCTCCATCCGAGAGGTTGAGTGAATTC
GGCGTAAACAGTCGACCGCGTTCGAGCAAGCCCATTTCCACAGACAGATGTCGCGCACCA
GCAACGTCGATATCGGTTGAATCATCGACGATTGGTCGCACCAGATGATACTCTTCCGAC
GCTTGCGAGAAGGACGATAGCACATCGATCTGGTCGAGCAACCTGGCGTTGGTGCGCAAC
TGCGCAGCTTGTTC
>RGDXX0583 Genomic segment corresponding to mRNA: XM_403432 Ustilago maydis 521, UM05817.1 predicted mRNA.
GCTCGGTGCACTGAATGACACCGTCGAGAACAAGAACATTGCCAAACGTGGTAGATTCGA
AGACCAGAACGTCCTGGAAAAGCGATTTTTCGTGGTGGAGGATGCGCTGAACCTCGAGGC
TCATGGCCTGACCGGGCCATTGTGAGTTGGTCTCGTGGAACCATCCATCGCGGATGTTGG
GGTGAGTGATGACGCCCATTTTGTGTGTTCTGAGAGAAGCGGGGAAGAGGATGATGGTGG
AACGAGTGAAAGGGGTTGTGCTTGATCTCTCACTCTACACTGAAACGAAAGCTTCCTAAT
CCGAGCCGCTACGAAGCGCTCTCAAGCTGCCGAGCAAAACACCAAGTCCACCGTGCACAT
CTCTTAACAACGATGTTTTATCACTCGTGACGAACCAACCGCAATCTCGTAGAACCACCT
TTCGCACAAATTTTCTTCCAACCCTTTTTTTTTTTTTTTGGCTTTCTTCTTGGACCGTGA
CCGATTTCGGCTAGATTCCGAGCGTATCTTTTTGCCTTGTCGCTCTCTCAATCGACCAAT
CAACACTTCCCTCCCCCACCCCCAACTTGCCTTGATCGTACATGTGATTCCCTCCGCCCT
CCGGATCATGCCAAGAAGAGCAGCATTGGCCAAATAATCGCAACTTGACGCTTCCTGATT
GCGGGCGGCGACGAGAGCTGTGAAGGTGGCAACTTTCAACTTCGCAATCAAGACGCGCTC
AGCCTTGCTCGCCGTCTCGGCCTAGCCCCGACAGCTTCCCGGCAAATTGCCGCCAAGGCA
AGTCACGAGTGTGAGTCGAGAGTGAATCGAAAATCACGAATCGTGAATCGTGAATCACGA
ATGCGTGTGCTTTTGGGTGGCGCTGTTTTTTGTTACGATCTCACAGCTTCTCCTCGTCAC
GTGCAGCTGTTCAAGTGGAGCGAAAGGGTCTTCAACGTGCATTCCCCGACACTCACCACC
ATTCATCTTCGAATACTCATCCCTTCGAGGGCAAGCAGCCATGTCGTCGTCGCAGCAAAC
ACAAGGAGACGGCAGTATGCAGGGCTCTCATTTGCCAAATATGTCAGGCGAAAGCGCCAT
TCCAGCCTCCTTCTTCGACATACCTATCGAGTACGAGTCCACGGATGGTAACATCAATAT
GGACTTTGCATCGATATCAGGCTTTCCTGCTACCGACACACCTATGCCGAATGCGCCCGA
CTTCGATGCGCTTACTGTGCAGATTGCTGCCAATATGCCGCCGCTCGACTCTTTCAGCAC
CTACCCAATGGCCAGTCCCTCGCAAATGGCACAAGCGCCGCAACCTAACCCGACAAATAT
GGCCATCAAAATGGAGCTCGATGATCTCAGCAGCATAGCCCCATCTCCCTCTATCGCCTC
CGAAGTTTCGACGTCCAAGCCTTCTTCTCTCAAAGCAAAGAAGCCGTCCAAACAAAAGGC
GGATGGAACAGAGACGAAGCCGAAACCGAAGAAGCCGAAGAAGAAATCTACTACCGGGGC
AGCCACCACTGATGCAACTGCCTTCAGCTCATCCGCACAGCCATCCAATGTCACGGCGGC
TTCTACGGCACCCAAACCCAAGAAGACGTCAAAAAATAAGGCGTCAGATAAGGATAAGAG
CAAAGAGGAAGCACACCAGCAGCCAACTTCTACTGCCGCATCACCTGCACCATTCGCAAC
CCCTGTCTCGTCTTCGAAAGAATCCAAACCCAAAGCGAAGAAGGCAGGCGGATCGAAAGT
AGGTACAAAGGCCGGCAGCAAAGCAAGGTCCTCCACTGCCAGATCAGCATCACGCAAATC
ATCTATGGGCAGAGACGCTACCACCCCCGCCGCATCACGCGTCGACAGCCAGCGTCCAAA
CGACGAAGCAAACGATGACGACGAGCCGGCTTCGAATGTACAAGCACCACCACCAGAAGA
AGACGAAGAAGCGGAAGACGAAGAGGCCGACGCAGATGACGGCGTTGAAGAGCTGGGCCG
GGATCACTTCTCCACACAGGAAGCCATCTATGCGGCACAGCAACGCAACATGGGTCTGCT
CTCCATGGTCATGGATGAAGATCAACTCGATCGACATATGGCCTCGCGTAGAGGTGCACT
CAACAAAACAAATGTTCGGAAACTCGTCAACCACGTCTTGTCACAGTCCGTTTCGCAGCA
CGTCGCCATGGTGGTTTCCGGTGTAGCCAAGATCTTTGTTGGAGAAATCATTGAAACGGC
TCGCGAGATTCAATCAATACGCGGAGAGCACGGTCCACTCAGACCCAATCATCTTCGAGA
AGCGCATCGACAGTACTACCTGAAGCGTGAGCGTCCGGGTCATTACCCACCAGGAACCAA
CACGGGCCATCCTGGTGTGGGAAAGAGGAGGCGCCTCTTCTAGCTTTTCATGTCGTGTCA
CTTGCAATCGTTCGGTTCAGCCGCGGCTCTTTATCAGCATTTAGTTACACTTTTGTGTTT
TGTTCATCTGCATTCACCGTGACATCTAGGTGCGAGTGACATAGCAAAGTGATCAAGCCA
GGACGACATCACATTTTGACGACAATCCTGCGCTTCTCCCGGAATGCTTCGGCAGGCAGC
TTCTTGGCCATTTCTCTCATTTCTCGGCGCAGGATTTTGCCCGATGCCGTCTTTGGGATC
GTGTCGAGGCTGTGCAGCGCAAGAGGGAAAGGATGCAAGGCGAGTCAGCCGTGTAATCAT
GTCGAATGGCTGCGAACAAGATCGAGGCGGAAAGAAAACTTACAAAGTGACACCACAGAG
GTGTTTGTAGCGAACCTTGTTGTCAGCAACAAATTTGATGATGGAGCTCTTGATGGCATT
CTCCTGGTCGCTTCCTCCCTCTTTGGTACGCTTCCTGGCATTATGTGACAGCGCAACGAA
CGCAAAAGGCAGTTCACCCGCTGCTTCGTCTGGAATGCCGATTACGCCGCAATCCGAGAC
ATCTGGATGATCTAGCAGAAATCCCTCCAACTCGGCAGGTGCCACTTGGAACCCTTTCAC
TTTGATCAGCTCTTTCAAGCGATCAATGAAGAACACGTCCCCCTGACGGCTGATTTTGAC
TTCATCTCCACTGCGCAGCCATCCGTCAGGAAGGTAAGTGTCTTTTGTAGCCTGTTCATT
GTTGGTGTAGCCGAGGGTGATCTGAGGTCCACGAAGCCAAAGTTCGCCCAACTCGTCGTA
GCCAAGCTCGTTACCGTTGGAATCGACCACCTTGGCTTCCGTGTTGGAAATGAGTCGTCC
GGCCGAGCCCATAACAGCGCGCTCACCGACGGGGAACATGGTGGTCACGGAACATGTCTC
GGTCATACCCGATCCTTGGCCCCAGTCCAGGTCTGGGAAGCGCTTGGTGAACTGGCGACT
CAGTTCATCTGAAAGAGGCGCTGCACCGACCATGGCGAACCGACCGACCTTGCGAAGATC
GTCAAGATACTTGCCGACGCACGGATCTTTGCAAAGCAGCACCACTTGGGGAGGAACCAC
CCACCACAGACTGATCTTGTACTTGATGATGGTCTGGATCATGGCTTCGATCCCACGAAA
CTTGCGCAGAACCAAATTGGCAATCCCAGCAAAGAAAGGGAAGTGCGTCACAGTCGAAAG
TCCATAGATATGGGACTGCGGAAGCACGCCCAAGGACACATCTTTTCCAGGGCAGAAGCG
ACCGCGTGCACCGATGGTATTGCCCACTTTATTGTG
>RGDXX0612 Genomic segment corresponding to mRNA: XM_403399 Ustilago maydis 521, UM05784.1 predicted mRNA.
ATCCGATCTTGCCTAGCAGCTTGATACCCGTTTTGGCGGTCGGCTCGGATGCCGGAGGCG
GCAACATGCTCGAGTTTTCCATGATGCCCTTGGATTCAAACGTGGGGCTCGCTTCGCGTG
AAGAACGATATGAGGGTGGTGAAACGAGATTGGGCCTTCTGGTCTCTTCGTCTGAATTGC
GCGCGGATCGAAGTTGATTGCTGCCGCTAGTCATTGTATTCGGGATAGGGTCTGGGACGC
TAGCGAGCGGTGTGATGAAAGAATGTATGGGTGCAGTGCAAGATCGCAAAGGGCCAGAGG
ATAAAAGGAGGAAAGAGTTGGGGTGTGAGATGTATTCGAGGTAGGATGATGTGGTTAGCG
AAGAAGGATGGTAAGGTTGATAACGATGGTGAGGCTGGCAAGAAAGTTGGAGTACAGAAA
GACACTTCGGACAAAGATAAACTTCGAGCCCTTTGAGATTCTCCCAGGATCATCAGAACA
CAGGCGAGGTCAAGTGTGCTCCTCGCATTTGTTTACAAGTACAGCATCTATCACTCTACG
GCTCGAGATTTCTTGTTGTTGGCTAACAAGAATTATTAACGCTCACTCATGCACGGTGTC
CACCGTCATTAAAAGCTCTAGCGGAGATGGCAGAGTGAATGCAAGAAGAGCAGACTGTTT
CTGGTGCTTGCTTACTGGATTCCAGACTTGAAAGCAACTCACAACTCACCACAGTGCATC
TGGTTGCAAAAAATGCGAGCGCTGAGAATAAAAGAAGGCAATACCGGTCGCATATCAGAC
GTACACGGGAACCAACATGGAGACATGAACTCTCTAGCATTTTACACCTTGAACAAAAGC
TGGCGCATGCAGAGGGCCGATGATGCAGGATGCGATTTCAAGCCTTGACTGTGAAGTAAA
TTGAATCACAGTTGAGCAACAAGTGAGCAAGATGCCGAATACGCAACTCGGGGTTGCAAA
TATCATCATCGACTTAACTTAGCAGAACAGAGCTGTCAGCATGTCTGAGTGGACCAGCAA
CGTGGAGGAGTATGCACTCAAGAACATTCGTGATTCATGTTCCGTGATTCACACTCTCGG
CTCCTCCCTCGGCTCTTCCCGCGTGTTGCTGTCCTCGGTCAAGTGTTCAAGTGTCAATGT
GCAGCCGCCGAAGTGTGCATCTACAATTCTGGATTCAAGATTCGTGATTTCAGCTCAGTC
TGAGGTTTTCTCAAGTTTTCCCTCAGCTTGTATTTTTAATTTTATTGTAAATCACGATTG
ATATTATATTATATTAATTCTATCACATGTGATTCTCAAATTTATCCAAGCTGAACGTCA
CAGAACACCGTACAAGTCGCATTAGTAATTGCTTTTTGAGCGCAACAAATTGAAACTTAA
ACGGTCTCGGTGTTGAGGTGTCTGCAACACATAACTGTCACCGGAAATATGCTTGCGTTT
GGCCATTTGTGATGCCTCTGACCCTCGTCGTCTTTCTTGTTTGACTGGCAGGCAAAGCAA
CCGCCTCCGAATCGCGCCTACAATCTCAGGCGTCCACGAGCCAATGATCTTATCAAGTCT
GTACGCGCTGAGAAAGTTTTTTGGAAGTCCGGTGTAGTCGGCCCTCTTTATCTGTCCCTT
GAACGAATCTTTGAGCTGCTGAAGGGTTTGTCAATGTGAGACAGGTTGTCATCCCTCTTC
CTCGCCATCACCTAGACATTTAACAAACAAGATGGCGACAGGCATGTCCTCATACGTTGT
TAACAGCAAGCACGGTCCAAGTCAAGCAACCGCACCAGCTCGTTTAAGAATCAACGCCTT
CTCACCCAGCATTCAGCAGGAGTCCTTCCAGGACGATCGTCACAAGCAAAGGTCATTTCG
AGCTCAAGATATGGGACGTCCGACTTTCGACTTGCGCACCAAATCTGCAAAAAACATGGG
CAAAGTGGGACTGACGGTGGTGGGAGGTCTCGCGGCTCTAGGTCTTTTTCTTCTGCTCTC
GAGCGGCGCCAATCGCTACGATTATACCTCTTCACCCTCCTACCTCTCGTCGTCCACTTC
GGCGTACAAAGCAGCGAACACAGCTATAGACGATGTTATGGCCAAATGCGCGTTAACAGA
AACTCACTACATCCCTTGTAAGGTAAATCATGCTGAAGAAATTGCTTCCCAGCTTCTCTC
GCGACAGTCGCGTACGCCTCAAGAAGCAATTCGGGCGTACAAGCGTCGATACCTGCGTGC
ACCTCCTCGCGCTTTTGAGGCATGGGTCAAACTCGCTCTGGAACACAATGTGACTATCAT
CGACGACTACGATCAAATCGAAGTTGATCTCAATACGTTTCGAAAAGCTGGTCTCGTGGG
TGGCAAGCTCAAGGCACGCATCCTCGAAGCCAAATCTGAGCTGCCTGGCCACGAGCTTGG
CCAGCTTAGCGTGGTTGATGGTCAGGTAGTCGTTCTTGGTCCGGATCTAGGCCCACTCTC
TGCCTCTACTCTGATCGAGCTGCTGAAACCCGTGCAGCATATCATCCCAGATGTGTCGAT
CCTTTTCAACTGGTATGCTGAGCCGAGAGTGCCGCATGCCTCATCACGGGCACCTACCGA
GCTGCTTCGGTCGACCGATCTGTCAGGCAAGGATCCCACAGCCGTCCTGGCCAAAGCCTG
CCCTTCCAACCACTTGACACCGAAAAGAGCCTGGAACAGTCTACAGCCGCCGATGGACTA
TTGCTCAGAGGATCGTCACGAGCTGAGAGAGCTTCACGGCTTCTTTCAAGCTCCAGCAAA
CTTTAACCCGCTCAACAAGCTAGTTCCCATGCTTTCCAGATCCAAAATCTCAAACTTTGC
CGACATCTTGGCTCCCAACGTCTGTTATGGCAACGAGATGTATCGAGGCTATCCCGATAA
GATCCCTTGGGAGGGCAAGAAGGATGTCTTGTACTGGCGAGGCACTACTACAGGTGAAGC
GCAGACTCCAACAACCTGGGCGCGAGGACACCGACACCGCATGCTCCGGTACGTCAAGCA
GCTACGTGAAGCAGCCAACAAGTTGACTTTGGGCGTTGAAGTCGACCCGTTTGACGCGAT
TTACGCTCCCAATAAAACTATAATACCGTCGCGTGAATCGGTTCAAGTCGCTGGAAACAC
CTTGCCCCTATTCGACTACACCGATCGCTCCGTGGTGGATGCGGTCAAGCGACTTGGTCC
CCAAAAGTTCAATGTAGCATGGAACATGTTTGTTCTGGCAGACGAGCCCACTCTGGCCTC
ACTAACGGCCAATCAAATCACCACTGGCACCGAAGGCCGGAATGATGTATACAAGTACAA
GTACCTGCTCGATCTGGACGGCCAATCGATGTCGTGCCGATTTTATCAGCTGCTTGGCTC
CAACTCGCTTGTCTTTAAGCAGACGATCTGGTCTGAATACCATGACGATCATCTCGTCCC
CTGGATTCACTATGTGCCTTTGGATCTTCGCATCGAGAACAACGAGCTGCCAATGTTGCT
CGACTTTTTCATCAGCCATCCTCAAGGTCCGCAAACGGCTGCCAAGATTGCATCGACATC
GAAACAGTGGGCTGAAGCGACGCTTCGCCCGATCGATATTGCTCTTTACTATGCCAGGGT
TCTGATCGAGTTTGCTGAGCTCCAGAACGCAGCCTTTTGATTTCATTGTCGTCACTGCAA
CCCTGTATGTGTATTGTTCACCAAGACCCTTCGAACCGCAGCACCATCCCAGATCTTGTC
TCACTAATGTCAGCTTGGCTGGAACTAGGGTCAGTATATACACTTACGCTGCTCATTCCG
AGGAGCGGCTTGAGCCTGCCGTGTCTTTAAGTGTGAAAAAATATAGATAAAGCGCAGAGT
ACTCACGAGTGTATGACAACAAATCGGGAAATGGTGCGTGTGTTTGGAAAAGAAATTGTG
AATCGTGAATTCAAAAGTGGTCGAGTTCGAAATAGCAAACGCTGCCCGAACGAGTCGTAA
GTCGTGAGTCGTGAGTGTCCAGAAACCCTGTTGGATCCATTTGGGTTTTCTTTTATTTTA
CATTCACGATTCACGACTCGTTTGCGTTCAGCAGTTAAGCCTGATTTTCAAGTGATATCG
ATACTCCGGTCATCTGAATGCATAAAAACGTGCATAAAGGGTGCTTCCATGTGGCAACGT
TCCGAGTCAATGACCGCTGTAAAATTATCAATTTGCGGATTGACTTGAGTGACATTTTTA
TGATCTGTTCTTTTCTGTTACCAAGCATTTGACCAGAGGAGCGCCACAGTATTGACCGAA
AGAATATAAGCAATGTTTTTTTATTCCTATCATTCATTTTTAAAATATGCCGAATGTGGG
CCAACAGGATCGACATGAGACCGAACTGCATGCATACTCACACTGTCACGAACAGCTGCC
AAAGTCACCTGCAGATAGCTGCTTGTCCTCCTCCTTTCCCACAATCAGAGACAAGAATCA
CGGTCTACAGTTGGGTCTCCACGTTCTCATCTTCCTCTTGGCGTCGCCTACCCAAGCCAG
GCCACTTCAATCAAGATCAAGTGTATATCCGTTCCCGTCTTGAGTTCGTCACTCAGATCG
TGCATGGTATAGCCGAGCTGAAACTATCTCACCAAACTCGAACAGGGTTTTGTACTGTGA
ACTTGTATCGAGACCGACGC
>RGDXX0633 Genomic segment corresponding to mRNA: XM_403372 Ustilago maydis 521, UM05757.1 predicted mRNA.
GCGTCGACGAGCGCAGCCAGAGGATCGGCGAGTGGCGCTTCTTGGTCCGGATGAACTGCC
CGAAGGCTTTGGACCAAATCCAACGTGTCGAGTGTGGGAAGCGCGGGCCAACAGACTTCG
TCGATGCCCTGGTAGTCGATGGGTGAGTCAGGGATGGAATTGTTGGTGCGTGGCGAGCCG
TAGGTGATGATGCCGACGCGCGTTGTTTTGAGGCCACGAAGGATGATCTCCGCTATGCGT
GACGAGACGAACTCGCAAACCCATTGCAGATTGGTGGTGGAACGAGTGCGTCGTTGCACA
GATTGGTTTTCAGTGACAATGTGATCCTCAACCTGACGAGTCTCTCCCATGTGAGAAGAA
ATGTCAAGCGCAAAGAGCGTGAGCGTGTTGGATTCGACACTCATGACTTTATTGATGCGG
ATGTGGCGGCCATGACAAGGGTAGAAGGTGATGATAAGTCGGTGGTGATATTGACAATAG
ACCTAACGAAAGAGTCATGAGTAGGTGTTGGTTGGCTTACTCGGCTCGGCTTCGGAGCAT
TGAACGGCGATGAATGCGCTCACAGCCAAAAGAGTCCAACACTCGTGACTCGTGACTGTA
CTCGTGACTTTTTCTCGTGTCTGACAGCTGCAGCCACGGAAGAATCACGAATCACGCCCA
ACGGGAATCACGAAAAACTCACGACTCATGACTTGACACGGCGTCTTCTCGCTTGCGACA
CGCGAAGATTTCTTGAATGTTAGACCATCAATTCAACATCAGCCACGAGCGGGCCAAATT
ATTCATGATTCGTGGCTGTTCCTCCACTCTGTGACTCCTCACCCGGCGAACAGAGCAACA
CATTCCCCGCATTTTCGGCGTTGAAGCGAGGCCGGAGCGGTTATATTCAGCGTTTTGCGT
TCAAGGCAACCGTGAACGTAACGTTGGGTGGATATTTTCTTGCCCAATTCACACCATATC
CCATTGACCATTATTGGCCTCTGTGTCGCTTGAATCAACCATGGCAGCCGCAGCTTTCCG
CACAGCTCGTATCGAGCTTGCCAAGACTGCTTTCTTCCTATGCGATATGCAAGAGAGATT
CAAGACGGTCATCTCCAACTTCGACCTCATCACACAGACTTCGGCTCGCATGCTCAAGGC
GGCCAAGATCCTCGACGTGCCTGTATTCACCACCGAGCAGAACCCCAAAGGTATGCTAGA
CATTTTGAAGCTGCCAGAGTAAATGCTGTAAACGCATTACTGACTTTGTCATCGGTGCAA
ACTCTCCTCTGTAGCGCTTGGAGCCACCGTCTCGCCGTTGAGCGATTTGCTCAAAGACCT
TCCACAAATCTCAGCTGCTGCAGTGCATCCAAAGACAAAATTCAGCATGGATCTTCCCGA
TATCACCGACAAGTGGCTCCAGAGCGCTGGAGATATCAAGCATGTTGTCATCTTTGGTAT
TGAGTCGCACGTCTGCGTCCTCCAGACTACCCTCGATCTGCTCGATCGAGGTATCCAGGT
GCATGTCATCAAGGACGGGGTATCTAGCTGCAATGTTGGTGAGATTGATGTTGCTCTCGA
GGTGAGTAGGGCTTCTTTCTTCTAGGGAGCATTGTCTTGATGCCTTTGCTGACGGTACTT
GGCTTTTCGACGATCGTATCATGGCAGAGAATGCGGAATTCGGGTGCTCAGATTACGACG
TCAGAGTCTGTGCTCTTTCAGATGCTCGGTGAGTCCCTTCTTTGGCATTTCTTCGCCTCC
ATCAAGAGTTTGGATGCGGCTGACACGCCATTGCTTGTATCTGCCTCGGTGATGCCGCAG
TTGATGCGTCTCATCCCAAGTTTAAGGCTATTTCTGGTCTCATCGTAAGTTGCTGCATGC
TGGATGTAAGTGTAGGAGCCTGAGCTAAAGTCCAAGACAGCTGACAGCCGCCTGTTCTGT
TGTTCATATTCACAGAAAGAGGAAAAGCAGCAGATCAAGGATGCCGTCAACACTCTGGGA
CTGGCCAAGTACTAGTCCGCTTCATTCGCCTGTCGGGGTGCCTGCATCTGCCTACAATCT
CATCAAAATCAGCTATACGCATGCTTGGAAAGTGTATCGCCCCTCTGAAAGCATTTGCTC
ATGACCAGGTCAACGTTGAGACAAATCACGAATCACGAATTTTGGCAGAGACGTTCGCGC
TACATGATGCGCAATCGTGAATCGTGAATGCTACATGCGTGATGCACGGTGCATGGTGAA
CGGTGCGAGCCAAAAATTGTTAGACCTCTTCTCCTACACTCTCGCATCGAACCCGTGTGC
AGCGGACAGACTCACGACTGGTGACTTCACGTGAGGCACCAGACAAAGACGCCAAAAAGC
GCAAAAACGAGTCGCGTCGCGCACACAGTCAGAAAAAGCGCGCGTAGGATGACAGACAAT
CCACCAGAATGACCAGCCAGTATGTGTGATTCTGACGCGTGGCCTTGAGGCAATCGCCCC
AACCAACGTTAAGAAGATCTGAGGGAGGTTTACAGGGAAAGGCAAAACCCTGTGCAGCTA
GAGAGTCGGAAGGAGCAATCCGAATGGGCTTCTGCAGCCATCAAACAACGGGCCGCCCGA
AAAGTGATCGTAAAGGCTCGTAAAAGCCCTTATGGACTCGCACGGTCGCGCAAGCAACGC
CTCTCTTCAGAGCGTACAGTACTGTACACGGCACGACAAGCCGATTGTGTGGGAAAGAAA
AGGTCTCGGGCGAATGAAATATAACGACACTTGAGTTCAGCCGTGTATATCATTTCGGAA
CTTGACCGTTGACCAGTGACGAGTAAAAGAAACGTGCCGCAAAAGAGGCGTCATGAAAAA
CGGCCATGTTAATCCAACCTACGAAAGAGGCTCGTTCAACGCAACAGGCGCGCTGTATTA
CCGTGTCACTTACCTGTGACAACGTACATTCGTGATTCACGATGGGCTCGCTTGCAAGGG
TCTCTCTTGTGGCGTAGTATTCTCAACTTATCATCATTGCTTAAGTCATCGTGTA
>RGDXX0641 Genomic segment corresponding to mRNA: XM_403362 Ustilago maydis 521, UM05747.1 predicted mRNA.
ACATGACACTTTGAATATGTAAAGTGAGTACTGTACAAGTGTTGCAAAGTCACCGTCTGA
GTGGTCATGGGGATCCTCTGAATTCCACGTAGCACACTCGTCACTAGATTCACAATCGTG
AAGAACTGAAGCATCGCGTTGCAAGCCGCAGCCATAGCAACCACGAAATGCATATGACTT
GGCCAACCACATAACAGTCGCGGGTCAGTCAGAGTCCTCGCTGAGTATTATAATAATATT
ATAAAAACCAATCAGTTTGCTTATTCGTGATTTATGACATATTAATCGTGAATAGAATAC
ATATACCTTTGGTATTTACCCTTCACAACACACCATACATAATACACAATTCACGATTCA
CGATTTGCCGGTGGTTGGTTTCAAGTGAGCTTGCGCGTCGCAATCATGAATTCAAAGCAA
ATTTCAAATGACAATCCAAATTGATATAGCGTACATGGTGCGAGCCAAGAGAGAGCGAGA
GAGCAGCTCTGTAGCAGAGAGCCAACCAACTAAGTCACGAGTTTGTCGATTCATCTCGCT
GGCTCCGACACTTCCAACGCATCACCTCGGTGCGAGCATGTGCACTTGCCATGAGCCATG
AGCCATGAGCCATGACCGATGTGACCCATGCCACGACGAACGACGCACGCCCCAACCAGA
TCACGCCGCCTCGCCTCGCCTCGCCTCGACCACATTGGCAATCCTTGTCCTAACCCAATC
CCTCGTTCTCTTCCTCTTCCTCTCTTCTTTCTCTTTCTCTTGTGCTTCCTTGACTTCATC
GCTTGCGTTGGCTCGCTTTCGCCTTGATCTTGTTTCGCATCATCATCATCATCGATCACA
GCGGCTGTCTGGGCATCATCGTCAACGTCTCACTCTTTCATCCGAAGCCACATCAGCACA
GACATCTACTTGTGACGCTCTTTCGCATTCCTAGCCGCCATCAGCTACACATACACGCAG
CTCTAGCGCTCGAGCTGGCTCGGTATCCATCAGCGCAGCTATGAAGGCTTACATCAACCG
CACCGCCACCTTTGCCTGGTCACCAGCTACCTACGAGTCCGATTCACCCCTGATTGCCAC
AGGTACCGTTGCAGGCGCTCTCGACGAATCCTTCAGCAATGAGAGCCTTCTTGAACTCTG
GAAGCCTTTCTACGCCGCTTCCGCTGACGCAAACATCGATGCCGACGCAAAACCGCTAGC
CAGCATCTCCACCAGCGCTCGCTTCAATCGTCTCGCTTGGGGTTATGCCAATCCTTCCCG
TCCCAAGGGTCTCCTCGCAGCTGGTCTCGAAAACGGTGAACTCGGCATCTGGGACGCTGA
CAAGGTCCTCGCTGCCGCTGCCGAATCCGATGCACAGGTCATCAAAAACACAACACATAC
CGGCCCCGTTCGAGGTCTCGACTTTAATCCCCTTCAGCCTAACCTGCTCTCCAGCGGTGC
TGTGGCCGGCGAAATTTTCATCTGGGATCTCAACTCGCCTGCCAAGCCCTACTCGCCCGG
AGCACGCTCTTCAAAGCTCGACGAGATCACCTCATTGGCTTGGAATTGCCAAGTGCCTCA
CGTACTCGCCACCTCTTCCAGCAGCGGATACACCGTCGTCTGGGATCTCAGGGGCAAGCG
AGAGGTCGTTGCTCTTCAATACGGTGGCGGGGCTGGTACTGCAGTTGGCTCTTTGGGCAT
CAACGCTGGATCCGCTCTCGCTGCTGGAGGTCGGCGCGGTATGAGTGCTGTCGCTTGGCA
CCCAGACACTCCTACACGACTCGTCACCGCTAGCGAAGACGACTCGAGCCCCGTCATCAT
GCTTTGGGATCTCAGAAACTCACGCGCTCCCGAAAAGATCATGACCGGCCACGACAAGGG
CATTCTCTCCCTCTCCTGGTGCAAGCAGGACGCCGATCTCCTCCTCTCGTGTGGTAAAGA
CAATCGCTCCATCTGCTGGAACCCGCAGACGTGCGATATCGTCGGCGAGCTCCCATCCAG
CTCCAATTGGTCTTTCGAAGTTCAGTGGTCGCCTCGCAACCCAGGCATGCTCGCCACCGC
CAGCTTCGATGGAAAGATTGGCGTTCACTCACTTCAAAGCACCAACGCTCCTGAACCAGA
CGCTCCTGCCACGCAGCAGCTCAACGAGGATTCCGACTTTTTCAATCAGGCCACCGCTCC
ACAGACCACCTCCAAGGGTCTCTCCCTCAAGCAACCCCCCAAGTGGCTCCGTCGGCCTGT
ATCCGCCGTCTTCGGATTCGGTGGTCAGCTCGTCTCCAGCGGTGGTCCCTCCTCAAAACC
CTTTACTCCGACCGTCCATCTCCGTGACTTTGTCTCCGAACCTTCCATCGTTGAGAGGGC
CACCAAGTTGCAGCACGCTCTCGACGGTCAGAGTCTCGCCGAATTCTGTGCCCAACGCAG
TCAGGATCCCTCCACCCGTCCCGACGACATTGCAAACTGGAAGGCGCTCCAGACCCTGTT
CCGCGCCGATTCCCGCGACGAGCTTGTCGCCTTGCTTGGTTTCTCCAAGGAGGATATTGC
TCAAAAGGTGTCTCAGTCCATCGCAGCTTTCAAGACAAACGGTACCGCAGCCGTCGAACC
CGAGGTTACCCCCGTCACCAACCCCATCGACGAGCCAGAGTTAACCAAGCCGGTGACATC
CGCAGATGACGGTGCTGATGCTGTAGAAGCGGCCAACGAGATCGTCGAACCAGCTGCCAT
TGCCACAGAGCCAGCCCCCGAGGTCGAAGCAAACGACATTGACGAACCTGGTCTTTTTGG
CGATGACGCTGCAGGCGCGGCCAACAACGATGCCTCAGACTTCTTCAACCAGATCTCGGC
AGGCCAGACCCCGGCCGTCCGATCTGCTTTGCCCAGCCACCTTCTCTCCGAGTCTCAGCC
GCACATTCACTCATCTGCGGCTACCATTGGCTCGCCAGCTCCCTCGTCGGTTGCCAGCGA
GAGCATTCGCCCTTCCACCTTCAAGATCTATCCCTCTGAAGAGTCCGAGGCTGATAAGCT
CATCACCCGCGCCCTCGTGCTCGGCGAATTCGAAAGTGCCGTCTCGCTCTGCATCAACAG
CGACCGCTTCGCCGATGCTTTCCTCCTCGCCGTCCGCGGTGGAGAGGAGCTCCTCGCCAA
AACGCAAAAGGCCTACTTTGAGAAGCGCACAGCACAGCTTCCGTACCTCCGTCTCTTCCA
GAGTATCGTCTCGGACGACCTCACTGACGTCGTGCAGAACGCCGACCTTGGCGAGTGGCA
AGAGATCTTTGTCGTCCTCTGCACTTTTTCCAAGCAGGACGAGTTCAGCAACTTGACCGA
ACAGCTTGGACAGCGTCTCGAATTCCAGTACTCGCTTGCACGCAATTCAGACATCACCCA
GGCTAAAGAGCACCGCAAGAATGCCGTCCTCTGCTACCTCGCTGCAGGCAAATTAGAAAA
GGTCGCTGGCATGTGGATCGACGAGATGAAGGAGGAAGAACTTGCGCTCCGATCCAACAC
CAAGAACGCCGATGAATCTCACAAAGGCACCCTCTACTCTGCCCGCGCCGAGGCTCTCCA
GACGTTCATGGAAAAGATCACTGTTTTCCAGAGCGCAGTCGGCTACGTCGATGTTGACCT
CCAGCAGCCTACTCAGGACTCGATCGTCGCAGAGACCGGCGCTCGCTCGTACAAGCTTGC
CCCGCTCTACGACCGTATCCACGAGTACGTCGAGCTGCTTGCCGATCAGGGTCTCATCTC
TCCCGCTTTGAGGTTTGCCAACCAGACGCCTGCCGACTACCGACCCCATGGCCCTGCCGA
TCAGAGCGCCACTGCCACTGCTCTCAAGCAGCGCTTGCTCAAGGCAGAGATCGCACGTCC
CAAGACTGATACTGCTGCCTCTTCTTCGACCAACAATGTTGTTGCCGCTGCTTCCGCTTC
CGCCTCTTCGTACGCTGCTGCGCCCGCTTCAAATGGTTACGCTCCTTACGATCCTTATGG
CCAATCGACCTCCTCGAGCGTCCCAACCGTTCCATCCGTGCCCGCCGTGCCTGCAGTCAA
CACGTACCAGGATCCGTACGCAGCAGCTGCTCCAAGTCCTTCCGTCGCTGCTCCTCAGCC
TCCTACTCAGTCGCGATACGCACCGGCGGTGCCCGCGCCCGTACCCACTGCAATGCAGCC
AGAGCCGGTGCAGACCAATGCCTACGGCGCTTACGGTGCTCAGAGCTACCAGTCTGCGTA
TCAGCCAGCCCAGCCTATGATCCCAGCCGCGCCCGCCTTCGGCGCCTCGTCCTACGGGCA
ACAGCAGCACCAACAGCAACTTCCTCCGCCACCACCGCTTAAGCGTGACCAATCGGGATG
GAATGATGTTCCGGAAGGCCTCGCAGCTCCCAAGCGTACTCCCAGCGCCATGTCGCAGCA
CAAATCTGCCAATGCCATCACCTCGCCCTTCCCCAACGCTCCCGCCCAGGCTCCCTCGCC
CTACGGTGGCGCCCCAGGGGCGCCTCCTACCGGACCCCCTCGTGGTGCTACGCCTTCGCG
AGGCATGATGAGTCCTCCTCCTCAGGGTCCGCCCTCGGGACCAGGTCTTGCTCAGCAGCG
TGTGGGGCCACCTGGCGTTCGACCACCTCCTATGGGCCCCGCGCAGGGCCAGCCGCGTCC
CGGTCAGCAACAGCCTGGCCCACCTAGCCAGGCAGCTCCTTCCGCCGGCCCATATGCCCG
ACCACCCGCGGGTCCCGGCGCTCCCTCCGCCAACGGTATGCAGCAGCAGCAGCAGCCAGG
CGCGCCGCCAGTAGGTCCTGGTGCTGGCGCTCTTCGACCTCCCGGTCAGGCGCTACCCGG
TGCACCTGGTCTCGCTGGCCCGCCAGGTGTGCCTCAACGCTCGGCGACACCAGGCGGCGG
GGCAGGCGCGCCTTCTCGCAGCGCCACTCCTGGAGCCCGAGGCGCTTCGCAGATGAAATA
CCCGCCCGGTGACCGATCGCACATTCCCGAGAACCAGCGACCGATTCAGCATGCTCTGCA
GCGCGAAGTGGCGCGACTCAAAGCCACTGCACCCCCGGCTCAAAAGAGGATGATCGACGA
TACCGAGCGCCGCATCAACCTGCTGCTCGACCACCTCAACTGCGGCACCATCGACGCCAA
GACCGTTGGCGGTCTCATGCAGATCGTCGCCGCCATCGAAGCGAGAAACAAGCAGGCAGC
GCTCAACATCCACCTCCAGCTCGTCACTAGCAGCTCAGGCGACGTCGCTGCCGGTCTTGT
TGGTGTCAAGATGATCATCTCGCGTCTGTGAGCATGATGCAAAACCAAATATGACTCCAA
GTGTGTATATCTTTCGATTCTACTAAAAACAGGCACTGATCAGTTCTAGATTGCGTGTCT
AGTCTTGGGACGTCTGTCGATTTACATTTCTGATGACATGGTCACGAGTGAGAGATGCTG
CTGATGCGTGCTGAGTTTCCGCTGAATGGAGTTGTCAGGGACGTGAGAAGCGAGAGGTGG
GAGTGATTAGAAAATGGGGGTGACACGCGGCTCGCACGTTCCAGGTGGTTTGTGTATTTT
CACGTTTGTGTTTCAGGTTTGACAGTGTGAGTCGTGAGTGAGTCACGGGTGTTTGTTGTT
CGTTGTTGGTTGGTTGTACTTGGACTGTTACCGCATCAACCACGGTGATCTGGCGTTGCT
TTGGCGTTGCTTTGGTAGGATTCACGATTGTCTGCAATTGTGGTGCGTATACAAGCTCGC
TAAGTGGAGCGGTGTGTCGTACTCTGGATTTGCTTGCGAGAGGCCAAGTGGAAACGGCAT
ATAGGATTGATCAAGTGGAAAGCATGTCGGGATACGAAACGGTGCTGTTTGTAGCACGCG
AGTGCTTCGTCTATCGCGTGCCACCGCGCTCGTCGACGGCAGGCTACAAAGCAGCAGAAT
GGGGCGACATGGAAGCGTTCCTCTGGAAGGGTCGACTGCGCATCATGGAGAGATCCGATG
CCACCACATGCTCGATCCGGCTTGAAGACGCCGACTCTGGCGAACTGTTCGCCGAGTGCC
CATACGACATCACGGGAACTTCGGTCGAACCCGTCCTCGATTCTAGTCGCTACTTCGTCC
TCAGAGTCGAATCACAAACCTCAGACGCCAAAAAAAAGAAGGCCTACATCGGCATGGGTG
TAAGTACCACCCACCTACCGTTCATCCGTCCATGTCGTTCTAACCCAACTCTCCTCCGTC
ACCTCCGCTATACAGTTCCAAGATCGAAGTGATAGCTTCGACTTTAACGTCGCCCTCCAG
GATTGGACAAA
>RGDXX0643 Genomic segment corresponding to mRNA: XM_403360 Ustilago maydis 521, UM05745.1 predicted mRNA.
AGTGATCGGTCCTGCGACCGAGTCCGCCCATGCCAACGACGACGTCGAAGCATCGCTCTG
TGATGCGTTGAAGGGTGTGATCTCATTCCAACGTTGTTCTATGTCCCAATCTCGTGAGAT
ACTCCACCTTCCCTTCCACTTGGCCGGCTTGAGCTTGGTTTGACGTACTCGAAACAGCAG
ATTGGTCAAAGCACGCCTGTGGCTCTTGCTAGGTTTGTAGTTGCGAGCTTCCAGTCGAAT
CGGCATCTGTGCACAACAGCTTCTGAGCAGATCCGGCTTGTATATGTACTGGCCTGATCT
TCTCCATCCTCGGTCGATGAGACTCTGGTAATGGTATGGCGAGAGACGGTGCGCCCAGAT
GCCGTATGACTTTGCGGATTTGTGTTGGCTTCGCTTGCCGGAGCCGGGAGCAGTGCAGTA
GCCACAAGTAGACGCTGTGTAGCCCGTGGGCGATATGATCGACAGCTGCACCTCTGCACG
GTCTTCTGCCATCACTCTTGGGCACACCTTTGTCCTGATTGACCAACGCACGAGGCCGTA
CAGGTTCCCTAAAAGTCTGTGTCTAGGTCGAGCGACCACCGATGGCTGAAACGACGACCA
ACGCGTGACGGTAGAAAGTGGAGGAGGTGTCGTTGGACCCTGTGCCTTGCACGTTGGTAG
CTTGACGCTTGTTGATTTCGTTGGTGGTGGTGTTATACTGTATAGTTATATACAATATAT
ATTTTCAATCTAACGTTATTTCGCATGTCACTCACAACAGTGCACAACCGCAGCGACCAG
CCAAAGACAAAATCGTGAATAAGCTTTCCACTTTCCTTTTATTTTTGGTCCTTTTCTTTT
CTTGGAGAATCACGAATCACGAATCACGAATCACGAATCACGAATCACGAATCACGAATC
ACGAATCGTGAATCATTGCGAATGTGGATGTCGCTCAAGCCACCGACCTGCTTGACACCC
ACCACGATCGACCGCCCTTTGGCATCTCTGATAGCGCAGCATGACACCGCATGCATCTAA
CTTGTACATATCGGCGGCGTTCAATCGTGCCAACCACATCGCCGACTGGGCCAACGCTCC
TCACAGCATCATCGCATACGCTGCCAACAAGTCGATTGCCATTTGGGACAAGCCTGGTCA
TGCCTCTTCCCCGGGCGTCACGCAGCTCCTCGCTACGGGCTTTTCCGATCCCATCACCTC
GCTCAAGTTTGCTCAATTGAATGCCATTTCGTCCCATCCGTGCATCGTAGCCGGCTCTGC
CCAAGGAAGCCTCGGTGTCTGGGCGTTTCGAGAGACGCACGGTTGGACAAGGCTACACAC
CATCAAAGCAGCACATCAAGGCTCCATCTCTGCCATCGGAGTTATCAGAGCTTTTGACGA
TTCATTCCAAGCAGGCTCAATATTTGTATCAGGTGCTTCGGATGGCTTGATCAAGGTATG
GCTGCTGTTGGACGACCCTTCTCGACCACCGATGCTGGTGCAGACGATCGACCTCAAAGG
TCGATTTCCGCTCGATCTTTCCATTTTACCGTTGCCATCCAGTACCGCACCTCATCTGCT
CATGGCACTCGCCACAACCACCAACAAAATCGACATTTACGCCTCCTCAAATGCCGCTTC
ACCAACTACTGATGCTGCTCACCAGCTCGAGTTTCAACACAAGCTCTCCCTAGAAGGTCA
CGAGGACTGGGTCAAGTCCCTCGATCTCTGCAACACCTTCACCATCGCCGATGATCGAGA
GCGTGTCGCCACTGTTATGCTCGCCACTGGCTCCCAAGATGCCAGCGTCAGGCTATGGAA
GCTTGCACCCATAAGCCAAAACGAGCCAACATCATCAACGCAACAGCTGCGATCCTCCTC
TCCGACCCAAGACGACGACTTTGAGCAGATGGTTGCCAAGATCGAGTCTGATCGCAGCAC
AAAGGCTGGAGAGATCTCGACTCGTGCTCACCCATTCTTCCTTACATGCGCAGACGGTAC
TCAGCAATCCTGGGCAATCACCTTTGATGCTTTGCTGGTCGGGCACGACAACTGGGTCAC
TGGCGTGCGCTGGCATCCAGCTATTTCCACCGCCACAGGCCAGCCTGCGCAGCCTGCGCA
GCCTGCTGCACTCCTCTCATCTTCGGCAGATAACAGTCTCATCCTGTGGACGCCTTCCGC
GCATCTCCCTGAACCTGCTTCAACATCTCCCTTCCCCGCTTTCGATTCAACACTCCTCTC
TACCGGAGGCGCGCGCCGCACAAGCTGTCCCTCTTCGCTTCATCTCGCCTCTTCTATCTG
GATGCCCTCTCAGCGCTTTGGTGAGGTTGGCGGTGCAAGCAACCTTGGCTTCTTTGGCGC
TCTCTGGCAGCCTTGGTCGTCGCCTTCTGCCACTTCCGACATCCAGCAACCCGCCTCTGC
AGTCCTTGCGCACGGCTGGGGAGGCTCCGCACACATCTGGACACTTGCTCGCCACGAAGC
GACATCGACAAGTCCTCGATGGCAAGTCGCCGACCCCGTCACTGGCCACTTTGCCGCAGC
CAGATCCCTTGCTTGGGAGCCATGCGGCGAGTACCTGCTCAGCTGTTCCGACGATCAGAC
CACACGCCTCCATGCACGGCCCATGCGCAAGAACGCACACAGCCTCGATTCACACAATGC
TACCTGGCACGAGGTTGCGCGCCCTCAATCCCATGGCTACGATCTGCATTCCGTCTCTTG
GCTTGATCGACTCAACTTCGTGTCGGCGGCTGACGAAAAGGTTTTGAGGGTCTTTGCTGC
TCCGCGTGGATTCGTCGGCACGGCAGGCAAAAGCGGTCTCCATTGTGCTACGCTTGGCTC
TGAAGCCGAGTCGCGAGCAGCATCTCGTCCTGTTGCAGGACAAGACACCCTTCTCCACCT
CTCAGTCAATCCGCGATTCGGTCTTCTCGCATCGGCAGAGAGACACGGCGATCTCATCAA
GCAAACAGTACAGCGATACTGCAACCGGCAAAGTGATTCTGTGACGGCCATCGTGTCGTC
TTCCCTCTTTCAAAGACCCTTTGACCATCTCAGCTTCAAACAAATCGAACTCTATCTCAA
GTGGCTCTACGCTCAGGCGTGGAGCGTCGCCGTTCAGCGCGGTCTGATGCTCGTCAACAT
CACCGTCTTGCTCGTTCCGGAGGCTTCCCTTGAACGTGTTGCCCGTCGACTCTACAGCCC
GGACGCACAAGTACTTGTGGATGCCAGCCTCGACCCGGATTCGACGACAAGGTGGCAGAA
TATTGGCGTCGATGTCCGCACGATCGAATCTGATGTCGGCCTGCAGGGACGCACCGAAGC
TGTGGGTCAGGATGATGGCAAGGGCCTGAAATGCTACCCTGTCGTTGCGCTTGGTGGCAC
GTTTGATCATCTACACGTTGGACACAAGATCCTCCTCACCATGGCATCGCTTATCGCCGA
GCAAAAGATCATTGTTGGTGTCACCGATGATGCCATGCTCACCAAGAAATCCGACGCTGC
CGTACTCGAGCCTATTGACGAGCGTATCGCTGCTGTCAATGCATTTATCGGCCTCGTCCG
CCTACCTTTCACTGAACTCGACCAGCAGGTGGTCAAGCTTGAAGATGTAGCTGGACCTGC
AGCTACCGAAGCCAATCTGCAAGCGCTCGTCGTCACTGACGAGACGCTTTCTGGGGCTGA
GTTCATCGATGGCAAAAGGAAGGAGAACGGACTTGCATCGGTGGAGAACTGGGTGATTGG
CGTTGTTGGCAGCCAAGGTCAGACTGAGCTCAAGGGCGACGCAAAGGCGTTGGCTGAGAG
CAAGATTGGAAGCACCGCCATCCGCAAATGGCTGGTTGCGCAGGGCGCACGTCGCGTTCA
AGCTTTGGAGGCAACAAAACGACATCGAGTGTCCCATCAGCTTCGTTTATCAGCGAGGCG
TCAAGACGACACTGTGGATCAGACCAAAGATGACAACATCGCGGTGCGTCCTGTTGGGGC
TAGTGTTCCGCCCTTGGGGCTGTCGAACCGCGCGGTGTATGAAGGATCCACAATCGAAGA
AGCGCCTTCAGCCAGTGGACAGCCGATCGGATCTGCCAAGGAATCGCTCTCAGCTATGCT
GCGTCAGCCACCTTGCGAAGAGCAGCTGTCTGTCGAGACGCTGTGGCCCGAGCTAGAAAA
GCTGTATGGACACGGATACGAGATGCTCTGGGTCAGCGCTAACCCGCCCAACCCAGTAGA
TGGCGGGCGGACGGCTGGCGGCGGGCGATTTGTTGCTTCGTGCTGCAAAGCGACCAGTCA
AGATCACGCAGTGGTTCGCATACATGATCGTGATGAAAATTGGAGAGAGTGTGCGGTGCT
CCAAGGTCATTCGCTCAGTATCACGCGCATTCAGTGGAGCCTGGACTCGCGCTTCGTGCT
TACTTGTTCCAGAGATCGAAGCTGGAGGATGTTTGAAAAGGTGACACAGGCAGGTACCGC
TCAGGTGCGATTTGTGCCGTTTACGGGAGAGCGGTCACATGCGAGAATCATCTGGGATTG
CGCATGGTCAACCGACGTTTCGCGACCCTATGTGTTTGCTACGGCGTCCAGAGACAAGAC
GATCAAGATCTTTGAGTTACAGCTCAAACAGGCGCGCGAGAAGCCGTTTGATTTGTTACA
GACGATCAAATTCAACGAAGCCGTTACGTCGGTTACATTCGGAGCGGATTTGGTGATTGC
GGTCGGCAACGAGGATGGCCAGGTCGAGATTCTTCAGCGCAAATTCGACTCCAATCAGCA
ACCGCTTAACGAATGGTCGACCACACTCAAGTTGGCTGATATCGCTGCCGAACAGATCAA
CCAGCTCGCCTTTCGTCCTCCCGTGCTCGACGACCAGGACGACGCTATTCTAGCTTCCGC
TTCCGAGGACGGCTGTGTTCGCCTCATGCGCATTTCCGCACTCTGACCAGCTCGCCCCTC
TTCGATTCGCTAAGTGTCACTACATTACTCCCACTTTCAATGTTGGTCTGATTCAACGCT
TGCTGCGGCGACTCGCGACTCGCGACTCGGGGCGATCGAATGTCACAGGTAGAAAGCGTC
GATGTATGCACAGCCGAATGAGAAAGCCAAAAGCGATTCATGTGTGACCGCGGGTAGAGA
TGCTAGTGTACAAATGCGGTGGCAGTTTCGAAGCAGCCTACGAGTAGCTCAACGACCGTA
CCTGTTGGAGTGGGCAGGGGCGAGAAGAATAAGAGCAAGACGTGTCAGGATGAACGGTGC
GAGCGAATTAAAGCTTGCAAAGAGGAGGCAGATCAACGTGACGTACTTCTGCAGTTCCCA
ATCTCTGTTGTCGAGCGGGCATACCTGACGTGTCTTGAGCCATCGTGAAATGCAGTGGAA
GTGGAAAGCATGCTGGACCACGTTGAGCAGTGCAAAAGAGAAGAACAAGGAGGGGTCAGA
CGTAGCGCTTTGGCATGGTGGGCTGAGAGACGAATACCCACGTTGCATTGACCCCAAGCG
ACGGTGCATTCTTCCGTAGTAGCAGAGCCCTGGTTGGCCTGGCATTCGATGCCTGATGTG
TTCACAAGGCGAGGTGCACGCGGCAGCAAACAGCAAGTGTAAGCAAGTGATCTTCGAAGC
AGCTGAGAGAGAGGTACGAGAAGAAAGCCTACAAAGATCCATAATGTGGTTTCTGCAGAT
GGCACACTGATGTGGCAAGCGATCAAGAGCAAGGTCAACAGCAACATCCCAACATCCAAT
TGCGTCAGTTTGGCATTGCACTACTAGCAGCAAGCGCTGCGCGGAGCCTGTGAAACATTA
TACTGCCGCAATACGTACGTCTTCAACCTGAATGTCCCATGACCACAGACAGACGGCGTT
CCACTGCGAATGTACAGGCAAAGACGATTAGCAAGACGATTTGGGTCAGTCGTTGGTGAA
ACAGGAGATTTCATTTAACACAGTGG
>RGDXX0648 Genomic segment corresponding to mRNA: XM_403354 Ustilago maydis 521, UM05739.1 predicted mRNA.
GTACGAAGCATTGGTACCTAGCTTGTAACTCATGTTACGCAGCGTCTCATGTTTGCGAGT
TATGCAACCTCAGCCGCGCTTGTCTACAACGCCAAGCGTCCATGTTCAGTTATACCGCGT
GCTACCATTCTATCGAGATCAGGTACAGAGTACACATCGGTACTGCGAATACGTACAGTA
CATGCCACCGAGAGTACGGTGCTACCCGGCATTGTCGAGCCTTCATACGGCCGATGATGA
TGAGGTCCGGCTCCCTGCACTGTCTCAGGAAGGCTTCCATATAGCATCGGCCTTGTGAAG
TCGATATTGTTCTTCCCAAAGTAGTTGATCCACATGATAGCATCACCATCGAGATTATCG
AGATTCACGAATCGTGAATGCACATGAAATCTCACTCCAACGACGTTTGGATACTCTTGC
GTCGATCAAGGGCATCGTGTCTTTTGGAAGCCAGCTCTTAGATGAGACAGCATAGAAATC
GTGAATTCAAGATTCGTGATTGCGATTTTTGTCTCTTAAGAAGAATCTCTCTGCTTCCAA
AGTCTGGTATACTATATACGCACTATCCCTCGTTTAGGGAAAGTCGCCCTTGTAGCTCAG
TGGTAGAGCGTCAGTCTTGTACTTAGGCACCAAAGCAGTGTCTTTGCCTGCTCCTTTGAT
AATAAACTGAAGGTCATTCGTTCAAACCGGGTCTGGGGCATTTCTTTTTGCAGCGTTTTA
AATCGTTTTTGGCCGTATAGTTTCTCTCGTACCTCACGATTGCAGAAAAAACATCAGGAA
TGTGAATCACGGAATGAGGCTTCAAGCGGTTTCTACAACAACTAATTTTTAAAAAAAAAA
AGTAGAAAAACGAATTTCTCCACTTTGTTCGACTGGTTGGCATCTCGTAACCACCAACGA
ACGTCTTGAGAGCGCTTCCACTTGACGTTCGTGATTGCTTCTGTCCCATCACTCACCTGC
ATCCGCATCCGCATCCACAGTGGCTGCAGCCCGGGTCGCAATGTCGGACTCGAGCTCTTC
GTCCTCGTGGCTATCGACGCTCTCCTCGAGCAACGGCAGGAGCGCGCTGCTTCTCGGCTC
GATTGCTGTCGGCTCTTCGATCGCAACAGCCGCTGCCATCTTGGGCACGCAACGCATCAC
ACGGCGTAAGAAGCGTCAGGATCTGTTGGACACTGTGACAAAGTCGGCCAATGCGCAGGG
AACGGATCGCTTGCAACGTTTCGATCTCAACCGCGATGAAGCCTCATCCTCCGCCGACGG
AGGCACACCGCGCTACCTCTCGGGTCTTCAGAGCAACACGCTTCGGCCAGCATCGCACTT
GCGCAATTCAACCAGCTTCTACTCGTCCAGCAACATGCCGCAATCCCCCGCTACGCCGTC
GCGTGCCGATGCGATGGGTCTGCACGATCCGCGCAAGCGTGTACCGTCGGTTGAGCAGTG
GGACGAGAGCCTAATCCGCGAGCAGCTCTCTCGCAATTACAGCTTCCTGGGTGAAGAGGG
CATGACCGCGATCCGTAACTCGTTTGTCATTGTCGTTGGCGCCGGAGGTGTTGGATCTTG
GGCTGCGCTCATGCTCCTCCGCTCGGGTGTCTCCAAGCTTCGACTCATTGACTTCGACCA
GGTCTCACTCTCTTCGCTCAACCGTCATGCCTGTGCTACACTCGAAGACGTCGGTCGACC
CAAGGTGGTGTGCTGTGCGGAAAAGTTTGCACAGATCGCTCCTTGGGCAAAACTCGAGGC
GTGGGTAGAGCTATTTCGTGGTGATGAAGCGGAACGTCTGCTCGGAGGCAACCCAACTTA
TGTGGTGGATGCAATCGACAACATCGATACCAAGGTCGACTTGCTGCGCTTCTGCGCCGA
ACGCAAGATCAAGGTCATCAGTTCGATGGGTGCTGGTGCCAAGAGCGATCCGAGCCGTAT
CCAGATCTCCGACATTAGCGTCACATCCGAGGACCCGCTCGCACGCAGTGTGCGTCGTCG
CTTGCGAGCGCTAGGTCTGCCACCGATCCCACCAAAGGAGATCGAGGACAAGGCAAAACG
GGAGGCGGAAAAGCTGGAAAAGGCGCAAGCACAACCACCACGTCACTCAAACCATGCCGG
TAAGACGAAAATCGGAGGCAAGCAGAACAAGTTGGATGCACCTTTGACCGGCGTCGATCT
CGACCGCACTCCGATGAAAGCGGGCACAAGCGACGAGCTCGGTCGAAGAGCAGCCAACGG
CAACACTAGCAGCGGCTCTTGTTCGCCAGCGAATGACAGATTCAGCGGGTCCTTGCAGCC
TCGTCAGCCACGCAAGCTGGCGTATTCGGCTTCGCCGCTTGCCTCCCGAAGCGCAAGTTC
GACCGATTTGACCTGCTTGAACACATCCAACGATAGCACCATGTCGAATGCAGCATCCAT
GTCTAGCTCAAGGTGCGTGTCTGCAGCTGAGCCTCAAGCACCACGACACAGTCGACGAGC
GAGTAGTGTTTCCTCGTTTGGTTCGGGAGCGTATGCGACGCCCATGACGACTCCTTCCGA
CGAGATGGCAGCACTACTACCGGATGAGGACGATCACGAGACGAGCTTTCGACCACTCGA
TGAGCGAGATGGCGCTGAGCACGACGATACGGCGCACGCCAACTTGGACTCGCTCGCATC
GTCACGGACACTTGTCGATCGACGTACATCTCAAAGCAGCGCATCGGCTTCCGACGCCAC
AGCTGTCGATCTAGCGGCTCACACTGCACCACGCACCAAGATCACCGACTCGTTGCGCAC
TCGCGTCTCGGAAGTAGAGCATCTCTCACGCTCTCCATCCGCGTCATCCCCTGCACTCTC
ACGTTCAAGCTCGTTCAAGCGATCGCTACCATCTACACCTCGCATCGGCAAAACCGAGAC
GGACGAAGACGAGTTTAGCGAACCGACATTCTTCATCCCGTGCGTCTACTCTACCGAAAA
ATCCGATACACGTCTTCTTCCTTTGGACCAAGACGAATTTGAAAAGGGCAATGTGGACGA
GTTGGCGGCGTTGGAGGATTTTCGAGTTCGGATCTTGCCCGTTCTGGGGCCGTTGCCTGC
GATGTTCGGGTTAGCGGTGGCTACGTTCATCATCTGCGAGATTGGAGGACAGAAGATGGA
GCCGTTAGCGTTCAAGGGACGACGAAAGCTGTATGAGAAGCTCTTCCACGATTTGAGTGT
CAGCGAAGCGCGTCATCCGTTGGCTGGATCCCAAGTGGACTCTCAAGATGCACAAAACAC
AGGCCCTAGACACCACATCCCATTCAGCATCAACGACATTGCGTACCTGTTCGAAGAGGT
CTTCAGAGGCAGGAGTATCGTCCCACCGTTCGAGAGCTTGTCCGGCGCTCAGCTGCACAG
GTGGGACTCGACTCTCCCGCTGAGTTTTCAAAACGTAGCCCTCTTCTCCAGATCCCAGGC
TAAAGTACACGAGTCCGAGGTTTTGAAAAAGGGAAGAAGCCCAGTCGAGGTCTGGGGCGC
AGACGCCGCTCATATGATCAAAAGGAGAATGGCTAGCGAACGCCGAAGCGGCTTCTTCCG
CTTTTAAACGTCTGCACAATGTACATACTCGATCCAATTCACGATCAACACACAAGCCAT
TCGTGATTGGCTTGCACGTTGGGTTTGACGTGGTGGAAGCATGTCTAATCTACAAGTGGA
ACCCAAAGTGCGAGCCGAGGCGGCGTGCAGCTGACATGTTGCGTGTCAAGTTGGGTAGCA
TGTGTGTTGGTTCACATATCGGTGATGCAACCATGCGAAGCATCGGCAACGTTACGAACG
AACTTGAGCAGGTGGCCCGATTTCGGTTTGAGCGGTAGAGGCTTCCACGACTCTCTTCGG
GACTCGAGATCGGCAGCGGATACACCGACAAGCTCCAACGTGTTGGTCTCGGCATCGATG
CTGATCACATCACCATCCTTTACGAGGCCGATCGGACCTCCGACCTGTGCCTCGGGAACG
ACGTGACCGATGACGAAACCGTGACTTCCACCGGAGAACCGACCGTCGGTCAAACAGGCT
ACATCCTGCCCAAGACCAGCGCCCATGATCAAACTGGTAGGTTTGAGCATCTCGGGCATA
CCAGGTCCACCCTTAGGACCCTTGTAGCGCAACACGATCACTGTCTTTTCACCCTTCTTG
ATCTCGCCCTTTTCAACGGCGCCAACCATGGCATCTTCGGTGTCAAAGACGCGCGCTTTA
CCTGTGAATCGCAGACCCTCTTTTCCAGTGATCTTGGCGACGGCGCCACCAGGCGCAAGA
TTGCCCTTGAGGATTCGAATGTGGCCGGTGCTCTTGAGAGGCTTGTCGATCGGTCGGAGC
ACGTCTTGGCCTGCAGGCAGTTTGCCGCGCTCGTGCGTCCATCGGTCGACGTTCTCGGCA
AGCGTTCGACCGGTGACGGTCATGTGTTCACCCTTCATCAGCTTGTTCTCGATGCAGTAC
TGAATAATCGTCGGGATACCGCCGAGTTTCGAGTGAACATCTTCCATCACGTACTTGCCC
GACGGCTTGAGGTCGGCAAGGAATGGAGTCACGTCGGCGATGCGCTG
>RGDXX0671 Genomic segment corresponding to mRNA: XM_403330 Ustilago maydis 521, UM05715.1 predicted mRNA.
GCACGCTCGTCTTCGTCAGCCGAATCGTAGGCCAGATCACCTTCGTCGGCATCGTCGTCA
AAGTCAGAATTATCAATGTCGGAAGAGTTGTAGCCTTCTTCTGAGGAGTCGTCTTCTTCT
ACTTGAATGTCATGCACTTGTGTGGATGCTTGTTTGTTATTGTCACTGTCTACCTCCTCC
TGAGCTCCTGGCTCGTCTTCATCTTCCACATCTTGATCATCGTCGCTGTCTTCGAGATCG
ATCTCGGGGAAATCGTCCTGTTCGTTGTCGTTGTCGTCGTCGTCGTTGGCATCATCGTCG
CCACTGTCGGACTCCAGATCAAGCTCGCCATCCTCTTCACCGTCATCTGAAACAACAAGA
TCAAGCTCGAGCGCTTTTGTCTTGCCCTTGCCCTTGACGTTGGCGGCGACTGACGCTCTT
GTGGTGGGGTTCGTGGCTGTGGGCAGGTTGCGCTTCCTCTTTGCAGCGCCGCTGCGCGCA
GCAGAGGCTGACGCTGAGCTGGAAGAGGACGGTCGCACCATATTTGAGGATACGTTAGCC
TTGGTCGTGATCGAAGCCAGTATCAATAGAGGATACGGTACGATAGGTGGTTGGGATACG
GTCGAGATCAAGTGGTAAGAGAGCCGTGCTGAGTGCTTCTGTAAATCAGTAAGGGTTCAC
AATTTTTGAGAAGAAACAGCGTTTTTTCCATTGATTTTTTTTCGGTCGAAATTTTGCCGT
TGCAGCAGCAGCAGCAGTCACAAGTTGTGAGTGTGAGTTGTGGAGTCGAAGTCATTACGA
TTCTCGGCCGGATGGAAGAAGATCGCGTCGCGAGGCAGAGAGTCGTGAGTGCGAATGGGC
AGATGAACGAGCTTGAGCCATCTCGATCGCGCTTCAGCATAATACACCTTGTGGACCACA
TCTTCAGCCCCACTGCTTCAGCTTCGATAGGCAGTGCTAATCGTAACACGACCAACAAAC
AGCATTCCTACCACATCCCAGTGAAGCGGTCCATATCACAATGCCTGGCGTATACGGAGG
CGACGAGATCAACGCGCTTGTCATCGATGCTGGTCACTCTTCCAGCCGGGTCGGTTGGGC
CGGCGAAGATGCACCCCGTGTAGTGCTTCCGTCTTACTACGGCCACACATCCATCACCGA
TGATGCTATTGCCGAACTCGAGTCCCAAGCCGCTTTCGCTACATCATCCTCGTCCACCGT
CGAACCCACCGAACGCGCGGAACCCGTGGATGGTGACGAGACCATGGCCGACGGCCAAGC
ACTCTCCACGTCCAACGGCAACGGCGGAGCGGCTGCAACCCAAGAAGCGTCCGACCACCG
ACTCAGGCAAGCACGCGCCAAATCCGCCAGCAAGACGCTGCGCTTTTCGGTCGATCGCGA
AAAGAAGCGTCGGCGCTTCGTCGGCGACAATGAGCTGAACCTGTACCGGACCAACCTCGA
GATTGCGCCCATCTTTGACGACGACGGCATGCTCGCCGATGCATCTGCATTTGCACAGCT
GTGTTCGTTTGGTCTGGATTCGTTGTCGTGCGATGCAAGCGAGCATCCGTTGCTGCTGAC
CGAGCCAGCGTGGAACTCACGCGAGTCGAGGGAGAAGCTCACCGAGCTGGCGTTTGAGAC
GCTTGGTAGTCCTGCGTTCTACTTGGCCAACCGATCTGTGCTCAGCAGTTTCGCTGCAGG
CAAGCCGAGCAGCTTGGTGATCGATGTCGGCAGCACCAACGTGTCGACGATCCCGATCGT
CGACGGGTTTATTCTTCGAAAAGGCATTTACAGGCACAACAACGGCGGCGAAGCGATCAA
CCGTGCACTGCTGTACAGTCTGCACCATGGACGCGGAGCGACGTTTGCGGGCGTGACGCC
GCAGTACGTCATCAAGAGTCGAAGCTCGGTTGACCCTGGAACGCCGGCCAATGTGGTCCT
GAGGCAGGAGCGCGTGCAAGGTGCCAGCTCTTCCTTCCGCAGCTACCACATCAATCGCGT
TGTCAACGACTTCAAGGAGAGCGTAGCACAGGTGTTGGAGGTGCCGTGGGATGATCAGCA
GGCGCAATTCCGAAGTGGACGAATGTACGAGTTCCCAGACGGCTACAATGACGCGTTTGG
CGTAGAGCGACTTCGGGCTGCCGAGGTGCTCTTCACGCCTGCGCTGTGGAATGGTGTTTC
ATCGAGCGAGAGCTTCGGTGCTGTGCTGCATGCATCGTCTCAGCCGTCGTCCGAGGCTGG
GGCTGTCAACGGCGGATCGGTAAGCGCAGCTGGTGCGACGAGCGTTGCAGGCGGAAAAGC
GGCTATTGGATTGGCGGATATGGTGCTCTCCTCGATCAACGCCGTCGATGTCGACTCGCG
ACCGTCACTCTACGGTAACATTGTGCTCGTCGGCGGCAGCTCGCTCATCCAAGGTCTCTC
TGATCGACTCAGCTACGAACTCGGCGTCAAAGCTCCCAACCAGAAAATCAAAATCCACTC
GCCCGGCAATACCACCGAACGAAGACACTCGTCTTGGCTCGGCGCAAGCATCTTGGCCAG
TCTCGGCACCTTCCATCAACTCTGGATCTCCAAACAAGAGTACGAAGAGCATGGCGCTGC
CATCGTTCATGCTCGATGCAAATGATTTGGCCTTCGTTCCTTATGTGTGTTGCATCCTCT
TGGTCACGCTCGACTCGAATTTGATCCTTTCATATCTTGGCCCTCTGTGACCCATGTCTG
CTCTTGGCTTGGTGCTGTGACATCAAAAGTGAGAATCTCGGCTTAGGTTCGCGGTTGCTG
CATTTATCGTCGTTGCACTATCCAGCCCGTCACTCTCATCAAAGTCTTGGTCTGGCACCG
CTTCACTCAGACCACAAATCACACACACTACCCGTCTTGACAATACACCAGATGCTATTT
CACAACAAGACTGCGGTGAAAGTTTTTTCTTTCTTTTACCAGATAGTGAAACCACCGTCG
GGACGCAAGACAGAGCCGGTCATGTAGGACGACTTGTCGCTCAGCAGGAGCACGCAGGGC
TCGGCCTGCTCGTGAGGCTCCGAGAAGCGACCGAGGGGGATGCTGGAAGCCTGGTAGTCG
CGGATGCTCTTGTCCATGCCGCTCGTCTGCTCCGTGTTGCAGAAGCCGGGTTCCAAAATG
TTGACGCGGATGCCGTGCGTGGCCCACTCGGCAGCCAGACACTTACCCAAGTTGGTGACA
GCACCCTTGGACGAGTTGTAGAACACCTGGGTCAAGGGGTCGTTGAGGCCCTTCTGGTTG
TAAATCTCGGAAGACATGGATGATGTAATGACAATGGAGCCCTTCTTGTAGCCCGACTCG
ATCCAGAGCTGTGCAGCTGCCTTGGCAGTGTTGAAGACACCCAACACGTTGGTGTCGTAG
ACGTAGCGGAAGTCATCCGAGGTCAGCTCGACGGCGGGCTTGACAACAGAGACACCGGCG
TTGGCAACCAGACCGGTCACCTGTCCGAGCTCGTCCTGAGCTTGCTTGAGCGTCTTCTTG
ACCAGAGCGTCGTCGCCGACGTCGCACTGGTAGGCCTTAACCTTGGTACCAAACTTTTTG
GCGACACTCTCGGCGGCTTCCTGGGCCTTGGGGTGCGAGCGGTAGAGGATGGCGACATTG
GCACC
>RGDXX0677 Genomic segment corresponding to mRNA: XM_403322 Ustilago maydis 521, UM05707.1 predicted mRNA.
CAGACCCATCAACAACACAGAAGCTTTGAACTGCATTATGTAGTCCAGGTGACAATGTCG
GGGGAGTCGACGGTTGAACTAGTGATCACAACAGCAAAGCCGATCTGGTAGACTAAGAGG
GAGAGAAAGATATAAGAGGTTGGTGACGATGGTGGTTAAAAGGATAGAGATAGGCTGGAT
CGACGTGAACAACATAGAACGGTGCCTGAGAATCAGGCTTGCTTATAAGCTGAAACACAG
CCGAGGTCAACTGGCATGCGATGCAATGCCATTCAGTGCAACGAGATGCCGTTCCTCACA
GGAGCAAATAGAAGCCAGCCCGGAGAAGCGAGAGAAGCGAGGTGCATCACCGAGGTAGGC
ACGCCAGCCAGCCCAAGGTGAGGCAAGGGGGACGAGCGCCAAGGGAGCGGGAAGTTGAGA
ATAAACGCGGTCACTGGTGCGGCAGCGCCATTCAGGCAGGGGAAGAGAGCATTTAGGATT
GTGTGTGGATTCTATCGGCTCACACAGTGCCGGGAGAGAGCTATAAGATATGTTGGTAGA
GCAGCTAGAAACGAAGCATGAAGCTGAACATGATGACGAATTCGAGCGATTGCGCAAGAC
GCGCGAGAGGAGGCAACGAACGGCATGTCAACATAATCTATCGTGACCGAGGGCGTAGCG
CACGCACAAAACAAGAGAAACCATAGGGGGCCACCAGCCCTTGCATTCCCGGCGCCGTCT
GTAAGCAATCGTGAATGTGCCGGGTAGAGTGGCCGTGTCGGTGTGTTCGATGTGCGGCGC
AATAGAATAGCAGTAAGGGCAATCGCGAATGTCTGCTGACGATCGCTCCAAGTCGGTTGC
TTGCCATTCGAAACAAATAAGAATTATAAGATTTAGTTTTTGTTTTGTTTTAAAATACAG
GATGGATGCGAAAGCAAGGCGACAAAGCACAGGACAAGGGCACAATGGAAGAGCTTGTTG
ACTAATCGAATTGCGCAGTCAAGGTGTGACGATCCACAGGATGTATGCACCAGGTGTTCG
TCGTCAAACAAGGCAGACAGAGGGACGAACCAAGTCAAAAAGGGGAAGGCAAAGCGAGAT
CCAAGCAAGGTTTCAAGGCAGAGGCGCAGATACAAATCAATTACAAACTGAAGCTCACCT
TGACTTGCTCTCATTCAGGTTAGTGTGGGAGAACGGCACGGAGGCATGCAAGAGGCATGA
GCGCCATACTGTACTTGTCGTTTTACTAGCGGTTCACGGTGTGAAACAGGCTGTGTTAAC
CCGTCATCCTCCGCCTGACAAACTTAACTCTCATCCAATTTAATAATGAGACATCATAGG
AATACAGACTGAAAAAATATTGAAAACGCCGCACAGGAGGGATAGTAGCTGGGGCATGGC
CGAGGAACCTGTGTGACTTGGGTTTTTATTTTTATTTTGCCACACTCCATCCGACGGATT
AAATTAAATATAATCGTGAATTTAGCAGCGTGACAGCCACCGTGAGAAAGCCGGGCGTTT
TTTGTCTTGGCTGGGGGGGAGGGGGGGAATTTTGAAATCCACGCAAAGCTGCATTTGCTA
TGCAAGTGCGTAGCTTGACTAACTTAGTCAGGGCTTCGAACTCGATACATCTCGTTCACC
CTTGACTTGTATGTTCCATGGCTGTTCAAGACTCCGTTGGTCTGCTGCCGCACAAGCCTG
TATGTATGTAAGCTTCTACAGTATGATCAGGATAACTGAGTACAGGCAAATCGTTGTGGT
GGAGAAAGAAAGGCTCAAGATCAACCACAAGGTTGAACGCAGGCGAGCACCCATTCAGCC
CCCTTGATCTGAAAGTGGTACTCAAGAGACTTGGCAGTGGCGGCAAAGCGGATCAAACTT
TATACTCGACAAAGGAGTAAATACAGGGGTTGAGTCGATCAATCGAAAGAAGCCTTCTTG
TATTGCAGCACACAAAGGCGGAGTGGCAAGGGGAAAAGGTCAGCGGCGGCTGCTGATCAA
GGCTGGATGATCGTCAGGCAAGGAGGCTGCTTTTTCCCTTGCCCCCTTGGTGAATGCCAG
CAACCTCAAGCCTTTGCTATCCATGGAAGCCTGTTTGGGTCTGGATCAATCAAGAATCAC
GAATGTAGGAATTCGAAACTGCAGAGAAATGGCAACGCTACAGCAAGCGGACTTTCAACG
GGCTTGGGAAAAGTGTCGTTGCCGAATCACGAATTACGATAAGTTATAGTTAGTTTTCAG
CATAGGGTGGTAGAGCCCATTTGACACAGACTCGGCCCCCGTGGTTGCCATGTCGCTCCT
CCGAAGCAGTCTGGCACAGTAGT
>RGDXX0679 Genomic segment corresponding to mRNA: XM_403319 Ustilago maydis 521, UM05704.1 predicted mRNA.
AGGTCAAAACGCTCAATCACGAATCGTGAATGTCAAATTGAAAACCAAAGAGGCAGACGC
GTTTTGGTGCTGTCAAACACAGGATGGCATCTGCAAACATTGCCAACACAGCGGCAGGCG
GGACAGGCACTCGGCACGATCCTCTTCTTGCTGGGCGAGTTTGATCAAGCTCAGCCAGCG
CACTCACTAACTAACTGCAGCATCACGGCGTCCTGTGCAGATGCGACTGCCAGCTCAGCC
TTCTGTGCACATTCACGATTTGTACAACACCTCTTTTTTGAGAAGCTCCGTTGCATCTTG
GTTCCGCCCTCTTTAACGCTGGTATGCAAGAAATGCCTCTCTTCTGCGCACACAACGTCG
GCGACGTCTTGATGCTGCACCGCCCTCGTCTGCGCCTGTCGCCCAAATTTGTCAATGACC
AGCCTCAGAAATTGCATCAAGATCGGCGCACTCAAAGTTGTTGCTCGAGACCACAACCTT
GAGCCTGTTGCCTGCGCCCACGAGATCGACACTGTTTGTAGTTCAAGCCCGTCTCGCGTC
TCTGTGAAAGGATCGACGCCATGCGGCATGGTGAGCCCCTTGCACCGCTGCTGTCTGTTG
CCGCTGCCCGCTCACAAGCCGCCGCTTCAGTTTCTCCCGCCCGCCTGCCTCCCTGTCGAT
TGATACATATCCTCTCCTCCCTCCCTCCCTCTCCTCCTTCCTCTCCATCCCCGTCCCCAC
TGCCTCCCCTCTATCATCTTCTGTCCCCGTCTGCGCACAAGCAAGCCCTCGGCTGTGCAA
ACATTTCTGTCTCAAAGCACAAGCAGGTTTTGTGTTGACGAGTCTTTCTGCTCCTCTCTT
TTACGTCACGGTCACCACCATCAACTCAACCTCACCTTCCTCTGTCTTTTTTCACCTCCG
ACCCTCGCAAGTGTATCTTTGCAGCATTGTCTTCTCCTCTTCTCGCCTTGACCCCACGCC
CGTTCCCTTTGTTTCGTGATCTGCATCTCTACAACACACGATGAGGTACTTCTCCACTTC
GCTCGCGCTTGCAGCGCTCGTTGTCAGCACCACGATGGTGTCGGCGTCCAGCCTTGAGAG
CTCCAATGTCGTTCGCCGACACATCCACAAGCATCACGCTCACGGTACCTGCTCCTCGTC
TCACCACTCCAAAGATCATAAGGCCAAGCAGGTCGAGACAAACTTGAAGTCGCCTGCCAG
TTCTGGATCGAGCTCTACATCCAGCTCCAAGTCTCAGTCTGATTCTTCATCCGACGACTC
TTCTGCCGCTTCTTCATCTTCATCTTCATCTTCTTCTTCTTCGTCGTCGAGCAGCAGCTC
GGCTCACGGAAAGACTTCGGGTGGAAAGATGGGTCTTTGCTGGGCCAACTCTAACGGTAT
GCCCATCAACAATTTTGACTTTGGCTCGGTTTCTTGGTTCTACTCCTGGGATTCCACCCC
TGGTTGGGACAACGCTCCTGTGGACAAGCTCATGTACTGCCCCATGCTTTGGGGTCAGAG
GAACGTCGAATCGTTCAAGAAGAATGTTCTCAACAATCCTGATTCCAAGTTCAACCAGCA
CAAGTGTGCCATGGCGATGAACGAGGTGAATCAGAAGGGCCAATCCGACATCAGCCCGCA
GGACGGATGCAAGCTGATCGAGGAATACCTTTTGCCACTCAAGGAGAAGGGATGGTACCT
CATGGGTCCTTCAACCACCAACGCGCCCGACGGTAAAACGTGGTACCAGAACTTCCAAAA
AACTTGCCCCGACACATTCAACAAGCTTGACTCGATCGCCATTCACTACTACGGAACTTC
GAGCGACGACTTCAAACAATACCTTCAGGATTGGTACAAGACCTTTGGTAAAGACATTTG
GGTTACCGAGTTCTCTTGCCAAGATTTCTCGTCCGAGTCCAACCAGTGCGATAAAAGCAA
GACCGATGCCTTCGCGAACGAAATGGCCACCTACATGAATGGTCAAGATTGGATCAAAGG
TTGGGCTCCATTTGCAGTTATTCAGAACTTGCAGGGCGTCAGCGAGACGCAGCGTCTGAG
CAATGGCAACAACCCGACTTCGCTTTTCAGATCTTACGCCTACGCAAACTAGAAGTCTGA
TTCAGTCTTGTCGTCTCTCGCTTCGTAGCAGTTCATTCTCCCATTCAGGGCTTCTTCGCC
CACTCACTTCTGTTTCATTCCTTTGTTGGTGCTCTCGACGCTGCGGTCTGGTACCGTTGG
GCATGTCTGTCTCCTTCCTTTGCGTTCGTTAGAAACGAAAAAGTGCGGGACTGCAGAGCG
GTCCTCACTTCTTTCACATTCAATGTCCTGATCTGCGGATGTGCTCTTCTTTTTACCACG
TACACACGACCGTAAACAGATATCACGTATGTTATGTTGTGAGTTTTGCTGTCGACTGGC
AGCCAAGCCACAGCGCAAGAAGTTCAGATTGCGCAAACCACGTGGAAAACGTGCAGGGTC
CAGAGCTCGAAGCTGAATGGCTCAGCGTGCTTTGGAGAAGCTCCTCAAGGTAAGGTAGCC
CAAGACGAGCCTTCTTATGCCGCACTCCGGCGGTATGTATGCGCTCAGGGGTGCGCGAGA
CGGTGTGATGCGCGTTGCCTCACTTCAGTCCTGTACTCGAGCTTGAGCTTGACTCGATTA
GATGAAACTGAACAGACTCAATGTACCACAGAATAGGGGGTTCACTCTTCACTCCATTGT
ATGTGACCTACCTACAGCCTCGACTGGCGACCAGCATGCTTATCCACCAGATCAGCCACC
TCCTTTGCGATACCAAAACTAGCCTGATAGCCTGCCGGACCGATTCCATACGAATGAACC
ACCGTCAACCCATTTCCTCCCAACCTCTCCAACTCAACCCTAGCCCCATTCTCCCTAGCA
GGTCTCAAGCCGACATTGTGAGAAACAACGTCGATATCTTTCCATGTCTTTCCCTCGGGT
ACAATTTCAGGCACCAGCTTTGCGCACTCTTCCATGATCCTTTCCGCCAAGTTGCGATCA
GGGGTGGTGGATGATTGCCGAAGTTCAAAGCTTCCACCGAGGATGACTTGCCCAGACCTT
GCTCGTGGAATGACGTAGTAGGCGTTGGGCTT
>RGDXX0689 Genomic segment corresponding to mRNA: XM_403309 Ustilago maydis 521, UM05694.1 predicted mRNA.
ATTGGTGATTGTGTCGATTACGAATCGTGAAGGTGGCCTGCGAACCTGACGCATTTGATC
CATACTCCGCAATGCCGCGTGTGTTTCCCCTGGCTTCCTCTTGGACATTTGCAACAACTT
ACAGTGGTAATATGCGTGATGGAATGTGCGTTCCATCCCGATTCTCACAAAAACCGCTGT
CCTATAAGCTTTTTTTAATCCTGCCGATCAAGGCGGTTGACTACGGGGTTTGAATGTTCA
CACCCAACACTTTCCTACCATCTGGATGCTCGCTACATTGGGCTTGGTTGCAGTTGTGAA
TCTAAATCGGTGTGGGGGTTTTTGCGCTGGTTGGTACTTTGAATCACGAATCTACAACCC
TGCTCTCTCTCCCTCTCTAGATCAATGTATAAGACACAGTCATCCATGTTCCACGTGCTT
GATGGCTGGCAAAGAATGGATGTTGCCATCGAATTTTGATCTGTTTCATTCATTCGCCGG
TGCACACATGGTGACGAGTGAATGAAAGAATGGGATTTTGCGAAACGGAATAACTTGGGC
TCCTCAACAGCGCTCATTTTGCTATGTTGGTCTGCAGAGCTTGATCCGTCGACTCTCGGT
GCTAAAGTGAGGCGACCGTAGCACTCCTGTGTATCCTAAACGGACATTCGTTCAGACTGA
GGTCTGCTGTTGAGACTCATAGGCATTAGTATCTTGGATCTCGTATCTGGGTCGCCTCGT
GGCACGGATACAGATGGTGAGAGGGAGTCTACTGATACCTGGATAGAAAGCTCGAACAAG
CCTATCTCGTTTCCCATTTCAGTTCTTCCTTTCATCCCTCCTGTCCATTCAATCTGGCCA
AAAGGCGGTGCTCAAGAACCATCGCTCTTTCGGGAACGCGATCGACGTATACTCGGTGTT
GATAGACTTTTCGAAAGGCGTTGGCTTCGCGCAGTGGAAAGCATAACTCATCTTCCACCC
TTCACTGGCGTACATTTGTGGAATCTACCGGCAAATCACCATGGCCACTACCACCTCTTT
GGGCATAGGTATTTGGCCATCCATGTCTAGTGGGCTGACAGCTTCCCACGCCGATACTCA
ATCGCATCGCCCTCGTCGTAATATGCATTCTGAGCACCACCAGCAACTTCACCAGCAGCA
GCACTACCTGCATCGGCAATATCCAGCAGCTTCGGCCGTCCTTGTTCCCCTGGATGATGT
TGCGGCTACTAGAGCACCACATGGTGGGATACGTACCAGCTTGGCTCCATACCTAACAAG
CGAGCCAGCATCACGACCACATCGCATCAACACCGGCAACGGCAGCGGTGCCCATGAAAG
CTGCACCACAGCACGCAGTTCCGACGTCAATGTTGCTGACAACACACACATGCTCGATTC
ATGCCTCTACTTCTCTGCCCTACCCCCATTATCTTCTCATGCCAAGCGACGCGGTCGATC
GAAAATGAACGCCATCGACCAAGCTCAGCAGGCAGCCAAGCTCGAGCAAAAGTCGCGTCG
TCGCGAGCAGAATCGAAACGCCCAACGTCGTCTACGAGACCGCAAAGAAGATCACGTTTT
CAAACTCGAAGGGGAGGTAGCTCAACTTCGTCAACAAGATGAACAGCGTTGTTCCAAAAT
GCGCGATTTGGAAGAGATGATTCGAAGACTTCTAGGCGAGCGACAGGATCTGCAAACGAG
GTTAGAGTTGCAACAGGGAGGTGAGACAAGCTTAGGGTTAGGCAATACTTTGGGATTGGT
GGACAAGTCTCGCATGGATAGAGGCGAGAATGTGGGAACCGAAAGCAGCACCGGTAGCAG
TCGAAGCAACAGCAATAGAAGACGAGGCGGCACGGATTCTAACAGCAGAAGCAGCAGTCA
CGAGTGCTGCTGCGTCAGAATCGACATTCGTGATTCATATCTCCCCTCACCACTAGCCCA
CTCGAGACGGGAAGCAAAAAGATAGCGAGGCTTTCCAGCACCCCTCGCTTGCCAACAGCT
TTCTCACCATCTTTGCAGCTGCCTTGGGACAATCTTGACCCCACACTAAATCACACTACA
AAGGGCATGGTGACATTGGGAACTTGCATTGCGTAGAGTACGAGAAGTATTGACGTTGTA
TCGATAGAAAACAAGATGGGAGGAGATATGAAGCAGCGAAGGCGGGCCGGAGCGAAAGTT
TTTACCAGTCCTTGGCGATCTGTTGACGAGAAAGCGTGATTGAGAAAAGTCAGTCTGCAG
AGCGCGTCGTGGCGTAGTATTGGGAGCATGATGAGTTTGCTTACCTTGAAAGCCCACTCC
CAGTCGGCAAAAACGTGGTTGTCGTCATCGACCACACGACTGCGTACGCTGTAGTTGCCA
CGAGCCATCATACCGCTGGGTGCCTCACTGGAAGCAAACGTCTTTTCATATGGCTCGGGT
CGTGGACCGTAGGATCCGATCATCTCTTCCATCTTGTCGACTGCACAACGGAAAAAAAAT
CAAGCCCAAAATGCCAGCTCAGTACAACTTCTTGCGTTCCATGCTCAACAGGTTAGGAAT
TCTGAACTTACCCTTGATGCCGGCCCGCTTGACCACCTGAACGTACTTGAGACCCGAGAG
AATGTCGCTTCCCACGCTGAACCGAATCTTGACACTGTACTCGACGCCCTCCTTGACCGA
GAGGGGGTTCTGCTTGATCTGTGCAAGCTGCTCTTTGGGCTGCTGGAGGTTGATCGAGAT
GCTTCCGCCAGGTGCTGTTGGCGATACTAGGGAGAGACTGTGTAGTGAGAGCTTAGGAGC
ATTTGGGTCGACGGCGCTGGTGGAAGCGCCAATTCCGAGGCTTGCCTTCCATCTTGCTAG
CGACTCGTCTTCCGCATCCAGCTGCGAGTATTCAGCGAGCGACTTTTTCTCGCCAACCTT
GTAGCCGGCGGTGGCTACAGCAGATAAACAAAGTGAGCAACAAGATGAAAGGATGCGTCA
GGATC
>RGDXX0693 Genomic segment corresponding to mRNA: XM_403305 Ustilago maydis 521, UM05690.1 predicted mRNA.
TCATCTGCATCCATGCTGCTAACGGAGACGAGGGTTACCGTGTCTCTGGAATTCAATCTG
CCTGCCACTAGCCAGCATCCTTCCTCCTTACCTGCTTGTCTCACTTTCAGCCGTGTTCTC
CTTCCCATCGTGGTGCGCCTTGGTCTTTCCGACAAGGCTCGCCTCTGCCAGTTCCGAGGT
CCTTTAGACATCGTTTCCTGTTCAGTCGTCCGCATCTAGCAAACAGAATCTCAGTCAACG
CCTCCCAAGCGCAACATCGACCCCTTCCCCTGTGACCCTTTCGCATTGCTTCCTCTTGAG
CTTTCTGTCCTCCTTCAAGTTTTACCTAACCTCCCCCAACGAATGGCTTGCTGCGCTACG
ATCCTGCCTCGAATGGTACATTCAGAACTTGTTCGCACTCAGCGATTCAGTGCCTGAAGT
ACACTCGTTACGCTGGCTTTCAGCATTCCGCCACAGCTTCAACTTTACCAATACATCGCA
TATCGATCCTCTATTACTCTTTCCGTCTTGCGATACCTGCACCCAGCTGACCAAGCTACC
TGCGCTGAACTTCCACGCGCCGGACGTTCGCACCCTGTACACCGCTTGATCCGGGTCTAT
CTCGTTGTTTCTTCATCACGCAGCAGCTTCCACTGATATTATTCGAGTCTAGCTCATCAT
TCTTCATCAAGTCTTCGTCCATCTCAGCTGTCTGAGGAGCTTCAAGTGGCAAACATCCTG
CCCCCCGACAATCCTTGCTTCCTCTCCAAATTTCTTCGGTGCCTCGGACACGCACTTGTA
TCGGCTCATTTCTGCAAAGGGTACCTACACAGACAGTTGACCAAGTCTCGGGCCGTCAAC
AGCGAGTTGCAGCAGAACACCTTCGACACTCGCGCTAAACAAGCCGACCAGGTCATGCTT
GCTCGTTGAGCTTCGAGCCTCAGCGGTGAGCCTCACCTCCGGAAACCACCGACCACATCA
CATATCCGCTTCCTCTGGCATTACCAGAAGTTGGTACGCGATGCCGCGGCTGCCAGCATC
TGCCCCCGACGCCATGGCTGGTGAGCCGTCGCGAGTGGCATATCGAATCGTTCAGCTCCT
ACGTAGCTCTACACAACCCAGCGACTTTCCGGCCTCGATTGTATCAGGACTTTCATCAAC
AGACCCAAGCGTACAGCAAGCAGCCATCGCCGAGTTGCGAGCTTACATCAAGCGTCTCTT
CTTTCTCCATTTCGAGCCATTTTTCTTCATCAGTAACATTGCCGTAGCAGGTATCATCTG
CCTGATCATCGTCATTGGTTTCCCCGTCGTTCTACATCGTTTATGTCATGGACGACTTTA
TCCCTTCCGAGTCGAGAGACGTGCGCAGGGCTCGTATTTAGTACCTAATGCGATCAACTG
TTTTTTGTTGCTCGAAGGCGTCTACGGTGTCTTGACAGTGGCCTTCAACTTTGTCGTATG
GCAGCTCTTCAACAATGAAATGGAAGCATGGGTTCCTATCTGGCAGGCCGTTCGCTCCTT
GATATGGATCCCGCTGTACATGGGTGCTTTCCTGACGGGCTGGGGAAGTTTCTATACTGC
GCCCGGTGCGCTGGACAAGCCTACCGCAGCTCGGAACAAGTCGAGCGCCAGAGGTCATCT
CGCTTGGCCGGTGATTGTCAACCTCGCCTGCTGGGGCGTACCTGTCGCTCTCGTCGTATC
GCTGCTACCGCCGGTCTGCCTCTCTTCCGTCACGTTGACGAACGCGTACAACGACTATAA
GGACTGGGATCGTCGCTTCAACGCGTTGCTCGAATCGACCCCAGCCAATACACCTGTGAA
CCAGGTCTTGGTCGATGACTTCCGTTCGCAAGCGTACACAATCTTCACCAATTGGACCAG
GTCGTATTACTACATTGACATCGGTTATGTAATTTGGGGCTTCTGGGCACTTGTCTTTGT
AGCCTTTTACGTCCCTGCCGGTGGCGTGCTCGTGTATCTGCTGTATCGTCAGGTCAGGAG
GCAAAAAAGCATCCTGCTTAGCTACCAACGTAAGCTCGACGTACAGCTAGCACAAGAAGA
GGCACAGACACAAGTCAGCGTGTTGACCCGCGAGGAAGCTGCTGAGAAGGACAGCCGCCA
CCCAAGCGAGCAAGCGGCGCAGAGCAAACAGCCAGGTGTGTGGTCAGCGGCGAACCTCAC
CTCCCGAATCGGCGCACCTCTGGAAAACATCTACGAAGACCGCGGCGCTTCCGATGAAAG
CCGAGGCACAGGCCGCAGCGCTGTCACAGCCTCTTTGAAGAGCGGCCACGATGCAGTTGG
TCTCGATTTGGCGTTGCGCCAAGAGCCGCGTATATCGAACCAGAACCACGGCGCACGCCC
GCCTGGCCTTGCCTCTCACCGTGGATACGTGACAAGCTTGACTGAGCAGGTCGAGAATCC
GAGCACCACGGTTGAGCAACAGAGCAGCTCGCCACCCAGCTCACCCAAATCGCCAAGGCC
GCCTTCGGCAATCCGAAAGTTGATGCGATTAGACACACACACCAGCAGCAATCGCGGCGG
ACAGAACTCGACCAAATCGCCTAAACGCAAGCGCATCTCGGTCTCAGGCGGTCCAATGTC
GCGATACAGGTATTTGCGTCGCTGTCTCGTCAATTTGCTGATTCTCTACTTTGGTATCAT
TTCGGCTGCTTGCTTCTTCGGCGCCATCACCATCTACCTTGCAGCTGTCGAGTACGAACA
TGCCTTGCAGGGACCCGACGCGGTAGTCAAACCGATTGGCATAGCAGGTGCTATAGCCAC
ATGGGTTTCTGCGGTGTTTGGTGCTCTTACCATCGGCTCGATCATCTTTCGCAATTTCGA
CAATCCGCAGCCGGAAGCGAGTCAGAACAGCGGCGAAGCGGGTGGTGCAGGTGGTATTCG
ACGTCGATTTCAGCGAAACGGATCTAGGACGCACGATTCGGGGTCTGGAGGCGGTGAGCA
GGCCGATGCTGGCGCACTACACGAGAAGACACGAACATTGCCAGCCGTGCCCGAGAGCGT
TGACCTCGAGGCATCTATGATGTCAGGGCTGCAATCGCGACCACAGATGGCGATGAACAC
GGCCATGAAGTTTTCCATGTCCGAGCAAACGAGTCGACCTGGCGGATTCGTGATCCGCCC
CGACGACCAGCTAGCATCCACGCTGTCGGCAGCCGACTCGCCTGAGATGGAAGATGGTCC
ACGAATTGGCCACAACGAGGCCCTCGGTCGAGTCGGCAAAACTAGAGTACAAGCTTTGCG
GCCTCCGCGAGCAGCACGGGCTTGGATGAGCCGTGAAAGAGAGGCCACCATGTCGATTCC
GCAGGATGTAACCGAGTCGTTTGGGCTCGCTTCTTTGCCCATGATTGGCATAGGCTCGGA
TTTTGGTCGCTCTCGACAAGAATCGACCGACCATTTCGAGGAGAGGCAGTTCAGCTCGAA
CGATACGACGCTTGCCGCGTATCCGGCCTTTGATCCGCGCGTCATCAACCATGCGTTCAA
AGTGTCGCAAACAACACGCGGAGACTCGGTACCCTCGCCAAAGGTCAAGCAGCAGACCGA
AGCGTCACCATCACCACCAGTGCTCAAGCGTCAATCCCGGTATTTTGACAGCGCTGGCGT
TGAGACGCCCGCTTCCAAGATTGCAAGGGAATGGGCGCAGTCGCAATACCTCGCTACACC
TCTGCCAGAGACGCCGGCGATAGGTGATGCTGAGAATCACGATGTCAATTCGGGTGCTTC
AACAAGGGACGGTAGCAACACATGGGTGAATGAACTCGAGTGCTCATCTCCAGTCACTGT
CGACTCGGTGCTGGTGAGACCACCACGCGACGCCAGGAGGCTTACGGGCTCGCCGACTCT
GGACAACCAACGGTCTCTGAGTCCTTGAGGAAGGAAATCGCGTTCAAGGTTAGCAATTCG
CACGTATACCACACACACACACACACACACACACACACACACACACACACACACACACAC
ACACACACATGCATTCCTTCAGCAATTATATCACATTCTTTCTCACTATTGCCCCTCGAG
TCCTGTGCTTGTGTCAGGTGCTGATGACAGGATGCATTATGGTTATGTGAATGGAAAGGG
TGTGAGTGTTGGTAGATTGACAGAGATAAAAAGCGAGGTCGGCCAAGGACTTGTCAAGCC
GGCGACCGGCAAAGGGTCACGAAGGCTTGGGAACCTAGCCGTCGCTCTCGAGAATAAGCA
GTCAAAGCTCGCTCACTCGTGACTGGCACACCAGATGCAAGGTCGACTGCTTATCAGATC
CGCGGACTTTCCCACCCTTCCTCTCCTGAACCAGTCGAGGAGCATGCCACCAACAAACGC
ATCGAGGTGGGTGCTTGCAGTGCGACTAACTACTGAGCATATCGTGTAGATGCTCAAGTA
GGATACGATTACGCCGACATGTGCTGTGCTATGCACGAATCACGAACCGTGACTTGCCGA
ATTACACACGAATTTCTCCGCCTCGGCACAGAGTCACGAGTGTCTCCTTCACGATTCTGC
CGGCGGGCTCAACTCTTCTCAGCTGCATCACAACTCGCAACGAAACGCTCAAGGCTAGTC
GCGGTGGTTAACTGAACTGAGCTTTGCTGTACTTTGCTGTTCGTCTCTATCTGATAAGAA
AAAAGCCCCTGCTCAGCACGACTCGTGACTGTGCGCTTAGTGCCTCTGACTCTTAAATAT
TTAGCCCATCCCCACTTGCCCACTTGAGCCGGATTTATTCTGCAGGCCTGAAATGCTCCG
ACGGATCAATTCTTGTCGCTGCGGTTATGGGGGGCGGCCGCTTCCGGTAGAGCGAGACTT
GCTGCACCGAGAAGGGCGGATGCAGCAACTCAGAAGGGACAGATGTATACAAAAGCACTC
GACGCTTG
>RGDXX0695 Genomic segment corresponding to mRNA: XM_403303 Ustilago maydis 521, UM05688.1 predicted mRNA.
CCGTAGGGTCGCTTGCCGTAATCCATGGTGTTGAACTGTGCTCGATCTGCGAGCGATTCC
ACGACGCGAGAGATGGGTAGAGGTCGGTCGTAGACGAGACGAGAAGAGAGGGCGAGCTGT
CGCATGTACGTGGACAGAACACGCGCGTCCGAGGTGAGCCCGGCAAACCCAATACCCATA
TGGTTGTCGATGCGCAACATCTTCTTCTGGTAGCTAGCAAGCTCGGAAGGCGCTCGCTTA
AGCGCCACGAGGATCGCATGTGTTTGACTGCGCAGACCTACGACCGCCGATCCTTGCTTG
ACCGCTTCGAGCGCATATTCCACCTGATGCAATCGACCTTGTGGAGAGAAGACCGTGTTG
TCGCTGTCGTACGTGTTTCGGAACATGACGGATGCTGTGTTTTTTCCTGCTCGAGGTCAG
GATCAGGTGGAGCACCGGGAGGAAAAGCTGAGTGATGCCAAGTTTTCGGATGATGTCAAA
TAGTGATGCCGAAGTTGCATGTATCAGCTGTTGTTAGAGAAGATGACTTGCTTTTCGAGA
GGATGACAAGAAGATGGCCTCGCAATGAGCTTTGTTAGCAGGAATGGAGAGAGGTCGATA
TAAGGGAGAGTGCATCAACAAGCATGGGCTGGTGGAAGCAACGATTCTCAAAAGTGGAGC
GTGCTCGCTCGAGCCTCGCAAAGGGAGAAAACGCCTTGGGAACGCGTTGGCTGGTGAGAC
TGCGTAAGGCGATTTCGCAAGCGCAATTTGCAACAGGTGATCGACCCGCACACGTATACG
GCGCTACATGGCCAAAAAAAACCCCCCCCGTTGCAGAGCCTGTCTTGTTTCGTTTGCGCT
CCCAAGCCCGAACTGTCTGACTACTGCTGACCAATTCTTGCATCCCGACTTCCGGAAAAC
TAGGCGTTGCACACATCGTGCAGATAGACCAACACTTTGAGTGATGCTCCTGGATGCTTC
TTACCCATCCTGCTCACGTTTTTTTAGACATTCAACAACAATGGCATTCGTCGCTCCAGT
CATGCGCTGGCCAGACGCAGTCGCCTCACATCTACCACAACCGCTCAAAGATACCGGGAT
CCCTGCACAATACTTTGTCATTGTACCTGCAACGCTTCTCGCCGTGATCCTAACTTACAC
GCTTACGAAGGCCTCTGCCAAAGTCAACGCTCCGCACCTCGCATCTCTTGTCTCGGCGCA
CTCGGACTACACTGCGAAACGATCGCAAAACCGGCCATCAACCGTAGTGCTTGTTGGTCT
GAGCGATGCTGGTAAAACATCGTTGTTTGCGTCGCTCGTGTACGGAAGTACGCCTGCGAC
TGTACCTTCGCAGACCATGTCGCAGGGTGTAGTCTCGACATCGGCACTCAGCGACACTTT
GAAACCGGTCACCGTGGTTGATCTTCCTGGACACGCTCGATTGCGACCTCTGGTGGATGA
ACATCTGCATCAAGCTGACGGCCTTGTCATCTGCGTCGATGCAGTGACGGCGTCCAAAGC
CTCCACTCCGTCCACGCGTCCAGCAGGAGACGTTGCAACTATAACGGATGTTGCCGACCT
CATCCATTCGACCTTGACTACGCTGGCAAAACAACGCGCTCGATCTTCCACCAATGTCGC
ACCACCGTGTGTGCTCGTCCTATTTACACGAGCTGACCTGTCTCCACTGCTCGGCGGAAG
CGCAGCTGGGACGGATGCGGCCAAGGACGAGAAGAGACGTGCACAGCTGCTCGCGCGCTG
CAAGACGACACTCGAGGCCGAACTCGGACAGAGGAGGGCCAACATGGGTTTCGGACGTCG
AAAGACAGCCGGCGGCGGTGGTGCGCGCAATGTCAGCATCGCCGGCTTGGGCAAAGTGGC
AGATGCGGACCCTGGTGTGACTGGCACTGAAGAAGGTGTGTTCGGATGGGTCAAGCGCGC
GTTGGGTCTTGCGGGTAAGCTTGGATTCGGTGGTGCAGTGGATGCGGCTGGCGCCGAGGA
CGAAGACGACGACGAAGACGAAGTGGTGGATTACATTGATTGGGCAGCCAGTCAACGAGT
ATTGAACTCGAACGATGCATCAGGCGCAGCACTGGGAGCGCCAAGTCTCAATCTGAACAA
GTTGGATGATCACGTGGTGTTTGGTGGCAAGGTCGAGTTTGCGCTTGCTAGCGTTGGGAA
GGAGAGGTCTTGGTCGCAGCAGTCAGAACACGCCGGAGAGGGAAAAGAGCCAGGGAAAAA
GGCAGATGCGAGCGGAGGTCTCGATGATTTCAAAAGGTGGATTGCTGATCTTCAGAGCTA
GCCTCTCCAACACCTGTCAGAAGGTGTTGTCAATTTCAAATCACGTTGAAATTACACTCA
TGACTCGCATTCGTGATTTGTGATTGGTGAGTGACACGCAGTTGCACACGAAACCATTGC
GCAGCCGCGGATTCTCGATTCTATAGATGCCAAGGCGTGCCCTCGGGAACGTTCCACCTC
TTCCACATGCCCTCGATGCCCATATCCAAGCTGAGGTCTCTCTCGATACCCTTGTTCATC
GGTGGATCGCCTTGCTTTGGCGGGTTGCCGAACTTGATGCTCTCGTACAGCCCCAGACTC
AGATGAATCCCCGAGGGTCCCGGTATGAAGTGTTGGAGCTCCGACTCTTGCTCGTTGATG
AGATGGAGGATGTTGCACTTGACGATTTCAACCTGACCGAAAGCGGCACGCACGGTCTTG
CCGGCGCGCGAGTTGGCGATGTCTCCGAGCGCAAACACGTTATTGCACTTGGAAGACGCG
ATTTGGAGGGTGGGTCGGACGTTGATGAACCCGTCCGGGGAAATCGCTTCGGGCGCGAAG
CTGGCGAGGAGCTCGGATCTTGGCGTTTGGCCGGTGCACATGAGCACCAGATCAGCGGTG
ACTTTGGAGCCGTTCTGCAGCTCGACGTCAAACGTCTGTGCGCGAACGAAGGACGGGAAA
CCCAACGGCGGGATGACTACGCGACTACCTAGCACGGTCTGAACACCTCTTTGGTCGAAT
CGGGTTGTCACAATCTTGTGCAGATCCGGGTGGAATTTGTTCATCAGCTGTTGACGACTG
TGAATAAGCGTAATGCTTTTCTGTGCTGGGTAGAGCTCGGCGATATCGCATGCCACTTGC
ACGCCCACAGCCCCGCCTCCGACGATCACGATCTTGTGCGCGTGTTTGACGGCATCTTGA
TAGCTCTGCAGCGTCTCGACTGCTTGACGCTTGGCTGTGGCTGCATCGCTCTGCTTGGAT
GCCAACGACCAGGGTCGCTGCAGCTGTGTACCCGTTGCGAT
>RGDXX0696 Genomic segment corresponding to mRNA: XM_403302 Ustilago maydis 521, UM05687.1 predicted mRNA.
GGTTTCAAAGTGTCGCTGAGTGCCGATGTCGAGACTACACCCTGCGACATGGTCTGCGAA
GGTACAGTCGCAGGCGTACTTCCGTACACGAGCGACGCAAACAACGATGTTTTACCAGCA
TCGCTCAGACCAACAAGCACTACGGTTGATGGCCGGTTTTGCGATCGTTTCGCAGTGTAG
TCCGAGTGCGCCGAGACAAGAGATGCGAGGTGCGGAGCGTTGACTTTGGCAGAGGCCTTC
GTAAGCGTGTAAGTTAGGATCACGGCGAGAAGCGTTGCAGGTACAATGACAAAGTATTGT
GCAGGGATCCCGGTATCTTTGAGCGGTTGTGGTAGATGTGAGGCGACTGCGTCTGGCCAG
CGCATGACTGGAGCGACGAATGCCATTGTTGTTGAATGTCTAAAAAAACGTGAGCAGGAT
GGGTAAGAAGCATCCAGGAGCATCACTCAAAGTGTTGGTCTATCTGCACGATGTGTGCAA
CGCCTAGTTTTCCGGAAGTCGGGATGCAAGAATTGGTCAGCAGTAGTCAGACAGTTCGGG
CTTGGGAGCGCAAACGAAACAAGACAGGCTCTGCAACGGGGGGGGTTTTTTTTGGCCATG
TAGCGCCGTATACGTGTGCGGGTCGATCACCTGTTGCAAATTGCGCTTGCGAAATCGCCT
TACGCAGTCTCACCAGCCAACGCGTTCCCAAGGCGTTTTCTCCCTTTGCGAGGCTCGAGC
GAGCACGCTCCACTTTTGAGAATCGTTGCTTCCACCAGCCCATGCTTGTTGATGCACTCT
CCCTTATATCGACCTCTCTCCATTCCTGCTAACAAAGCTCATTGCGAGGCCATCTTCTTG
TCATCCTCTCGAAAAGCAAGTCATCTTCTCTAACAACAGCTGATACATGCAACTTCGGCA
TCACTATTTGACATCATCCGAAAACTTGGCATCACTCAGCTTTTCCTCCCGGTGCTCCAC
CTGATCCTGACCTCGAGCAGGAAAAAACACAGCATCCGTCATGTTCCGAAACACGTACGA
CAGCGACAACACGGTCTTCTCTCCACAAGGTCGATTGCATCAGGTGGAATATGCGCTCGA
AGCGGTCAAGCAAGGATCGGCGGTCGTAGGTCTGCGCAGTCAAACACATGCGATCCTCGT
GGCGCTTAAGCGAGCGCCTTCCGAGCTTGCTAGCTACCAGAAGAAGATGTTGCGCATCGA
CAACCATATGGGTATTGGGTTTGCCGGGCTCACCTCGGACGCGCGTGTTCTGTCCACGTA
CATGCGACAGCTCGCCCTCTCTTCTCGTCTCGTCTACGACCGACCTCTACCCATCTCTCG
CGTCGTGGAATCGCTCGCAGATCGAGCACAGTTCAACACCATGGATTACGGCAAGCGACC
CTACGGTGTTGGGTTTCTGATTATCGGCGTCGACTCCACCGGTCCGCATCTGTACGAATT
CACACCAACAGCCAACTGCTTCGAGTACTACGCCATGTCGATTGGCGCGCGCTCGCAGTC
CGCAAAGACCTACCTGGAACGCAAGTACACCGAGTTCTCCGATGCCAGCCTGGACGACTT
GATCCTGCACGGACTCTATGCGCTCAGAGATACTCTGCCGCAGAACAAGGATTTGGAGCT
CGACCAGGTCAGCGTAGCTCTCGTAGGCCCAGGTGCGGATGCCGACGTCAACTCGCCAGA
GGCGAGAAACGGCGAGAAGTTCACGCTCGTTGAGGGCGAGCAGTTGAGGCCGTACATGGA
CAGGTTGGAGCCAAAGACGCTCCCGGGTGCTCGGGCGACAGCCGTGACGACCCAGACAAG
TGAGGGCGGTGAGGCTACAGCCGCCGATCCACCAGCTATCGGTGGGGAGGCACCAATGGA
GGATTAGAGAGAGAGAGAGAGCACTTGCCAACACACGACGCTTGTAATGTTGTCTACGTC
GGGTCTGTGTTGAATCATGATACTCTTGTTTAGTGCTTCAGTCGCCTTTGCCATGTCACT
ATAGCTCGTAGGACCCAAATTGGCAAGCCACTCTGACACAATGAAACCAGAACCGCACTC
ACGACTACCACGTATGAGAGGTGCAGATGGTATTTCAACGCGTCTAATCGGGAGATGGAA
GAAAGACAAACAATCATAGCTTGAATCGAAGACAAGAGAGGAGTCAAGGTAGTTTACAGG
ACAAAGAGAATCAGGTTGTCAAGCAGCTGGACAAGTTGTGTGAAGTGGATCCCAGATCAG
ACCGAGGCACAGAGCTACTTGAATGCGGAACCCTGCTTCTTGGCTGTCTCGTTGGCCCAG
TAGCCCTGAGCACCGATCAAACCAAGTACACCGACAGTGATGGCGCTGATGAGGCGACGG
TCGGTGCGTTGGACGTGCTCCTTGTGCGTGTACGCGTAGATGCCCAGACCGCCGAGAAGT
GCGACGTTGACGGCAGCCAGAGCGGGACCCCACTGCTTAGGGTCCGAGGAAAACTTGTCC
CAGAAACTTTCAAGCTCCTTCTCGGCTTCACTGGCCTTCTTCTTGAGCGCCTTGGCACCC
TGCTCGCCGCGCTTCCTCAATGCCTCGGCGTCCTTGGAGAGCTCCTTCTTGCCCTTCTCG
TAGTACTCTTCGGCCTTCTTTCCAGCCTTTTCAGCTTCGGCGCGAGCGTTCTTGCCAAAC
TTGTCCGCTTCGTTACGCAGATCCTTGCCATACTTTTCAGCCTGGTCGGCAGCATCCTTG
CCAGCCTTTTTGGCATCTTGCACCGCATCTTTGCCTGCGTTCTTGGCATCGTTGGCCGTC
TTCTGTGCAGAGTCCGACACCTTCTTAGCGTCAGCCTCGAGCTGCTTGCGTTGCTCACGC
GCTTTGGCCACGGCTTCTTCGTACGCTTCTTGCGATTGCGTCTTGAG
>RGDXX0698 Genomic segment corresponding to mRNA: XM_403300 Ustilago maydis 521, UM05685.1 predicted mRNA.
CACCGACAGTGATGGCGCTGATGAGGCGACGGTCGGTGCGTTGGACGTGCTCCTTGTGCG
TGTACGCGTAGATGCCCAGACCGCCGAGAAGTGCGACGTTGACGGCAGCCAGAGCGGGAC
CCCACTGCTTAGGGTCCGAGGAAAACTTGTCCCAGAAACTTTCAAGCTCCTTCTCGGCTT
CACTGGCCTTCTTCTTGAGCGCCTTGGCACCCTGCTCGCCGCGCTTCCTCAATGCCTCGG
CGTCCTTGGAGAGCTCCTTCTTGCCCTTCTCGTAGTACTCTTCGGCCTTCTTTCCAGCCT
TTTCAGCTTCGGCGCGAGCGTTCTTGCCAAACTTGTCCGCTTCGTTACGCAGATCCTTGC
CATACTTTTCAGCCTGGTCGGCAGCATCCTTGCCAGCCTTTTTGGCATCTTGCACCGCAT
CTTTGCCTGCGTTCTTGGCATCGTTGGCCGTCTTCTGTGCAGAGTCCGACACCTTCTTAG
CGTCAGCCTCGAGCTGCTTGCGTTGCTCACGCGCTTTGGCCACGGCTTCTTCGTACGCTT
CTTGCGATTGCGTCTTGAGGTGCTCAAGATCTGAGTCAGAGGGAACAACGTTGATCTTGC
CCGAGTTCACATCCGGCGCAGTGGTGCTCACATCGCCGCTTCGGTTTTGACCTTCGAGGT
AGCCAGGATCGGGCTTAGGCTGCTCCGACTTGGGCGGCGCGTTTTCAGCTGCGATTGAGG
CGTACGACATGACGACTGCTGTTTCAAGTACGAGATTATACGACTGAGAGAATTGGAGAG
CAAGTGCAGTGTTTTGTAGGTGACGCGACGGAAAAGCGGGTGTATAGTGGGGTGGGATGA
TAAGGATAAGAAGGAAGCGCTCGATCGAGGGAAGGAGAATCAGCGATAGGAACCATGTCG
CTTGTGCTATGCATTGTTCAAGTAACCGTAGCCATCTATCCTTGATCTAATTCACACGGA
TTTGCGGCTCAGCCCGCTGCATGGCCCATACAGACAAGATATGGCGAGCCTGAACCAAGA
GGAGCAGCAGCCTTCTGTGCTCCCCTTTTCCACAGTCGTGAGTTGCGCAGTGCTACTCGT
GACTAAAGGTTGCGATGCTTTCTGAACGCGACTGCGAGCCGACCCTGTGCGCAAGCACAA
TCCACGAATCGAAGCAAAAGCGCGACAGAGGCGCAGCAGCACGAGTGCGTCATCTGGCGC
ACAATCCTCGGAATGCTCGCTCGCACACAGAGAGCCAAAAAAAGAAATTATTCGTTGTGA
ATAAGTTAACTTACGTTAAGTTCACTTAATCGTGAACCAGCATCAATCACGTACAGTATC
TTGATTTCACAATCCGTTTCGGGAAAATCACAAAATTGTGAATCGACTCGTCTCGACGGG
ATGAACGGATATGCATCGGGCACATCGGGAAGCAGCAATGTGAGAAATTTACAGATGCGC
CCGATCTTTCCCGTTCGTGCTCGTTGAACCCTGTCAAGGATCAATTTTGAGTTGGGAATG
ATCAACAGCAACTCAGCTTCAACGTGAACACGCAAGCGACCATTGGTGCTTCCTGATCCT
TGCAACCACTCTGTAGCCCATAAGTTGTCCGCTGATTGTCACGGCGGCGAAGCATACCCT
CGTGTTCATCGACAGCGCTGACCGTGACCAGCAGTCGCTTCTTCACCTACCTCAGACCAG
GCAAGGCGGCAAAGGAAAAGTCTACAAACAACAAGGGTGAGCACTGGATCGCTGGCTTTC
GTCGAACTTGTCTCTTGTTCTTAGAGTCAGGATCATTGCTCACAACGTCATGTCCGAGTT
TCAGAAGGAAGAGCTCTCGCTCGAAGAGACCAACAAGCTTCGTATATCTCTCGGTCTTAA
GCCTCTTGTTGCCGACGATGCTCCAGCTACCTCCTCGCGTGGCACGTTGAGCTCGGCACT
GGACGCCCCATCAAAGCTAGACGGCGATGCGCTCGCTGCTAAGAACTTTCAGGACAAGCA
AGACCGCGAACGCCGCCAGTGGGAAGATGCTGAGGTCAAGGAACGTCTAGCCAAGGCACA
AGCCAAACGCGATGTCGCACGCCGCCTCAAGGGCCCAACGCTCGCCGATCTGGATGTGGA
CAGCACCGCATCGGCATCGGCAGCTGGTTCTTCGTCAAAAGATACGCTTGCATGGATCAA
GGAGTCCAAGAAGCGAGCCAAAGAGCATGCTGCACGCAGAGCCAAAGAGCTGGAAGAGCA
GGAAGCCAGACAACAGGCCGAGTACCGCGAGACGGATCTTGTTGGTCTTCGCGTTGGCCA
TAATGCCGACGAGTTTGAGGAGGGCGAGGAACGCATTCTCACGCTCAGAGATGCAGGCGT
ACTCGACGAGGCAGATGACGAGCTTATGGATGCAGCCCTGGATCAGGCCGAACGCGACGC
CAAACATCTACAGCGTAAGCAGGGCGCAAAGGAGTATACTGGCTTAGATGACGAAGAGGC
TTTGACAGGACGGAAGCGTGGTGTTTTGGCAAAATACGACGCCGATCTGCCAGACGCCAA
CCTTGCATCCTCTGCAGACGCTGGCTTCCGTCTTGGCGAGAGTCTCTCTATTGCTGATCG
[truncated: 2,367,311 more chars]
