# Supplementary material for: Automatic generation of gene finders for eukaryotic species
Source: BMC Bioinformatics. 2006 May 21;7:263. doi: 10.1186/1471-2105-7-263 (PMC1522026; doi:10.1186/1471-2105-7-263)
Supplement: Additional File 28 — The annotation part of the training set for U. maydis. The file is in GFF format and packed using bzip2. [file 1471-2105-7-263-S28.bz2 › 1471-2105-7-263-S28]

RGDXX0001	reformat.pl	CDS	33	725	.	+	.	status known
RGDXX0014	reformat.pl	CDS	1001	1387	.	+	.	status known
RGDXX0017	reformat.pl	CDS	1001	3403	.	+	.	status known
RGDXX0018	reformat.pl	CDS	1001	4471	.	+	.	status known
RGDXX0028	reformat.pl	CDS	1001	1630	.	+	.	status known
RGDXX0040	reformat.pl	CDS	1001	1060	.	+	.	status known
RGDXX0040	reformat.pl	CDS	1254	1299	.	+	.	status known
RGDXX0040	reformat.pl	CDS	1341	3241	.	+	.	status known
RGDXX0046	reformat.pl	CDS	1001	1227	.	+	.	status known
RGDXX0046	reformat.pl	CDS	1266	1276	.	+	.	status known
RGDXX0046	reformat.pl	CDS	1675	1820	.	+	.	status known
RGDXX0046	reformat.pl	CDS	1915	2115	.	+	.	status known
RGDXX0046	reformat.pl	CDS	2186	2294	.	+	.	status known
RGDXX0046	reformat.pl	CDS	2318	2480	.	+	.	status known
RGDXX0046	reformat.pl	CDS	2568	2640	.	+	.	status known
RGDXX0050	reformat.pl	CDS	1001	2110	.	+	.	status known
RGDXX0051	reformat.pl	CDS	1001	1087	.	+	.	status known
RGDXX0051	reformat.pl	CDS	1206	1424	.	+	.	status known
RGDXX0057	reformat.pl	CDS	1001	1621	.	+	.	status known
RGDXX0059	reformat.pl	CDS	1001	1032	.	+	.	status known
RGDXX0059	reformat.pl	CDS	1236	1698	.	+	.	status known
RGDXX0077	reformat.pl	CDS	1001	2938	.	+	.	status known
RGDXX0083	reformat.pl	CDS	1001	1181	.	+	.	status known
RGDXX0083	reformat.pl	CDS	1222	1244	.	+	.	status known
RGDXX0092	reformat.pl	CDS	1001	2047	.	+	.	status known
RGDXX0093	reformat.pl	CDS	1001	3556	.	+	.	status known
RGDXX0098	reformat.pl	CDS	1001	1450	.	+	.	status known
RGDXX0100	reformat.pl	CDS	1001	1321	.	+	.	status known
RGDXX0100	reformat.pl	CDS	1423	1923	.	+	.	status known
RGDXX0103	reformat.pl	CDS	1001	1042	.	+	.	status known
RGDXX0103	reformat.pl	CDS	1147	1491	.	+	.	status known
RGDXX0122	reformat.pl	CDS	1001	1604	.	+	.	status known
RGDXX0122	reformat.pl	CDS	1706	2020	.	+	.	status known
RGDXX0122	reformat.pl	CDS	2159	2605	.	+	.	status known
RGDXX0122	reformat.pl	CDS	2638	2724	.	+	.	status known
RGDXX0122	reformat.pl	CDS	2793	2864	.	+	.	status known
RGDXX0122	reformat.pl	CDS	2942	2997	.	+	.	status known
RGDXX0122	reformat.pl	CDS	3089	3269	.	+	.	status known
RGDXX0122	reformat.pl	CDS	3373	3425	.	+	.	status known
RGDXX0122	reformat.pl	CDS	3507	3614	.	+	.	status known
RGDXX0122	reformat.pl	CDS	3895	4029	.	+	.	status known
RGDXX0122	reformat.pl	CDS	4102	4209	.	+	.	status known
RGDXX0122	reformat.pl	CDS	4281	4394	.	+	.	status known
RGDXX0122	reformat.pl	CDS	4483	5526	.	+	.	status known
RGDXX0123	reformat.pl	CDS	1001	1360	.	+	.	status known
RGDXX0123	reformat.pl	CDS	1463	1483	.	+	.	status known
RGDXX0126	reformat.pl	CDS	1001	1106	.	+	.	status known
RGDXX0126	reformat.pl	CDS	1213	1318	.	+	.	status known
RGDXX0126	reformat.pl	CDS	1481	1540	.	+	.	status known
RGDXX0126	reformat.pl	CDS	1686	1824	.	+	.	status known
RGDXX0126	reformat.pl	CDS	2006	2545	.	+	.	status known
RGDXX0126	reformat.pl	CDS	2683	2820	.	+	.	status known
RGDXX0132	reformat.pl	CDS	1001	2146	.	+	.	status known
RGDXX0138	reformat.pl	CDS	1001	4795	.	+	.	status known
RGDXX0147	reformat.pl	CDS	1001	1885	.	+	.	status known
RGDXX0158	reformat.pl	CDS	1001	1675	.	+	.	status known
RGDXX0159	reformat.pl	CDS	1001	2944	.	+	.	status known
RGDXX0163	reformat.pl	CDS	1001	3019	.	+	.	status known
RGDXX0173	reformat.pl	CDS	1001	3232	.	+	.	status known
RGDXX0182	reformat.pl	CDS	1001	3271	.	+	.	status known
RGDXX0191	reformat.pl	CDS	1001	1051	.	+	.	status known
RGDXX0191	reformat.pl	CDS	1134	1735	.	+	.	status known
RGDXX0191	reformat.pl	CDS	1849	1864	.	+	.	status known
RGDXX0192	reformat.pl	CDS	1001	2371	.	+	.	status known
RGDXX0193	reformat.pl	CDS	1001	2698	.	+	.	status known
RGDXX0202	reformat.pl	CDS	1001	3853	.	+	.	status known
RGDXX0210	reformat.pl	CDS	1001	1239	.	+	.	status known
RGDXX0210	reformat.pl	CDS	1362	1605	.	+	.	status known
RGDXX0213	reformat.pl	CDS	1001	2225	.	+	.	status known
RGDXX0213	reformat.pl	CDS	2346	2656	.	+	.	status known
RGDXX0217	reformat.pl	CDS	1001	2083	.	+	.	status known
RGDXX0222	reformat.pl	CDS	1001	1726	.	+	.	status known
RGDXX0228	reformat.pl	CDS	1001	3925	.	+	.	status known
RGDXX0231	reformat.pl	CDS	1001	1604	.	+	.	status known
RGDXX0231	reformat.pl	CDS	1712	1758	.	+	.	status known
RGDXX0266	reformat.pl	CDS	1001	2755	.	+	.	status known
RGDXX0268	reformat.pl	CDS	1001	1160	.	+	.	status known
RGDXX0268	reformat.pl	CDS	1224	1501	.	+	.	status known
RGDXX0271	reformat.pl	CDS	1001	2815	.	+	.	status known
RGDXX0273	reformat.pl	CDS	1001	2347	.	+	.	status known
RGDXX0274	reformat.pl	CDS	1001	1076	.	+	.	status known
RGDXX0274	reformat.pl	CDS	1193	1479	.	+	.	status known
RGDXX0274	reformat.pl	CDS	1798	2025	.	+	.	status known
RGDXX0278	reformat.pl	CDS	1001	2407	.	+	.	status known
RGDXX0282	reformat.pl	CDS	1001	1639	.	+	.	status known
RGDXX0284	reformat.pl	CDS	1001	1115	.	+	.	status known
RGDXX0284	reformat.pl	CDS	1332	1541	.	+	.	status known
RGDXX0284	reformat.pl	CDS	1613	1842	.	+	.	status known
RGDXX0284	reformat.pl	CDS	1971	2542	.	+	.	status known
RGDXX0284	reformat.pl	CDS	2638	3115	.	+	.	status known
RGDXX0294	reformat.pl	CDS	1001	4689	.	+	.	status known
RGDXX0294	reformat.pl	CDS	4742	5078	.	+	.	status known
RGDXX0304	reformat.pl	CDS	1001	3004	.	+	.	status known
RGDXX0304	reformat.pl	CDS	3040	3141	.	+	.	status known
RGDXX0309	reformat.pl	CDS	1001	2656	.	+	.	status known
RGDXX0313	reformat.pl	CDS	1001	1192	.	+	.	status known
RGDXX0313	reformat.pl	CDS	1280	1915	.	+	.	status known
RGDXX0314	reformat.pl	CDS	1001	4861	.	+	.	status known
RGDXX0326	reformat.pl	CDS	1001	1852	.	+	.	status known
RGDXX0326	reformat.pl	CDS	1943	2298	.	+	.	status known
RGDXX0326	reformat.pl	CDS	2394	2475	.	+	.	status known
RGDXX0334	reformat.pl	CDS	1001	2851	.	+	.	status known
RGDXX0342	reformat.pl	CDS	1001	3007	.	+	.	status known
RGDXX0354	reformat.pl	CDS	1001	2467	.	+	.	status known
RGDXX0358	reformat.pl	CDS	1001	1408	.	+	.	status known
RGDXX0364	reformat.pl	CDS	1001	2698	.	+	.	status known
RGDXX0369	reformat.pl	CDS	1001	3778	.	+	.	status known
RGDXX0370	reformat.pl	CDS	1001	3586	.	+	.	status known
RGDXX0379	reformat.pl	CDS	1001	3526	.	+	.	status known
RGDXX0381	reformat.pl	CDS	1001	1855	.	+	.	status known
RGDXX0382	reformat.pl	CDS	1001	3607	.	+	.	status known
RGDXX0384	reformat.pl	CDS	1001	2878	.	+	.	status known
RGDXX0387	reformat.pl	CDS	1001	2305	.	+	.	status known
RGDXX0389	reformat.pl	CDS	1001	2995	.	+	.	status known
RGDXX0404	reformat.pl	CDS	1001	1762	.	+	.	status known
RGDXX0425	reformat.pl	CDS	1001	2338	.	+	.	status known
RGDXX0428	reformat.pl	CDS	1001	2332	.	+	.	status known
RGDXX0440	reformat.pl	CDS	1001	1100	.	+	.	status known
RGDXX0440	reformat.pl	CDS	1210	1745	.	+	.	status known
RGDXX0440	reformat.pl	CDS	1879	2060	.	+	.	status known
RGDXX0440	reformat.pl	CDS	2238	2436	.	+	.	status known
RGDXX0445	reformat.pl	CDS	1001	1226	.	+	.	status known
RGDXX0445	reformat.pl	CDS	1305	1531	.	+	.	status known
RGDXX0445	reformat.pl	CDS	1875	2390	.	+	.	status known
RGDXX0445	reformat.pl	CDS	2440	2604	.	+	.	status known
RGDXX0445	reformat.pl	CDS	2691	4551	.	+	.	status known
RGDXX0445	reformat.pl	CDS	4780	4994	.	+	.	status known
RGDXX0445	reformat.pl	CDS	5105	5219	.	+	.	status known
RGDXX0445	reformat.pl	CDS	5282	5519	.	+	.	status known
RGDXX0445	reformat.pl	CDS	5848	5948	.	+	.	status known
RGDXX0445	reformat.pl	CDS	6035	6107	.	+	.	status known
RGDXX0445	reformat.pl	CDS	6232	6373	.	+	.	status known
RGDXX0463	reformat.pl	CDS	1001	2557	.	+	.	status known
RGDXX0467	reformat.pl	CDS	1001	1372	.	+	.	status known
RGDXX0469	reformat.pl	CDS	1001	1168	.	+	.	status known
RGDXX0469	reformat.pl	CDS	1224	5063	.	+	.	status known
RGDXX0478	reformat.pl	CDS	1001	2032	.	+	.	status known
RGDXX0489	reformat.pl	CDS	1001	1999	.	+	.	status known
RGDXX0491	reformat.pl	CDS	1001	1867	.	+	.	status known
RGDXX0495	reformat.pl	CDS	1001	2446	.	+	.	status known
RGDXX0501	reformat.pl	CDS	1001	2125	.	+	.	status known
RGDXX0503	reformat.pl	CDS	1001	1106	.	+	.	status known
RGDXX0503	reformat.pl	CDS	1208	1665	.	+	.	status known
RGDXX0503	reformat.pl	CDS	1704	2196	.	+	.	status known
RGDXX0503	reformat.pl	CDS	2831	3018	.	+	.	status known
RGDXX0503	reformat.pl	CDS	3578	4078	.	+	.	status known
RGDXX0503	reformat.pl	CDS	4156	4224	.	+	.	status known
RGDXX0503	reformat.pl	CDS	4323	5060	.	+	.	status known
RGDXX0517	reformat.pl	CDS	1001	2962	.	+	.	status known
RGDXX0520	reformat.pl	CDS	1001	1744	.	+	.	status known
RGDXX0535	reformat.pl	CDS	1001	2278	.	+	.	status known
RGDXX0539	reformat.pl	CDS	1001	3401	.	+	.	status known
RGDXX0539	reformat.pl	CDS	3461	3552	.	+	.	status known
RGDXX0541	reformat.pl	CDS	1001	1107	.	+	.	status known
RGDXX0541	reformat.pl	CDS	1427	1551	.	+	.	status known
RGDXX0541	reformat.pl	CDS	1629	1666	.	+	.	status known
RGDXX0541	reformat.pl	CDS	1707	1826	.	+	.	status known
RGDXX0541	reformat.pl	CDS	1917	1967	.	+	.	status known
RGDXX0541	reformat.pl	CDS	2061	2177	.	+	.	status known
RGDXX0545	reformat.pl	CDS	1001	3133	.	+	.	status known
RGDXX0547	reformat.pl	CDS	1001	5554	.	+	.	status known
RGDXX0549	reformat.pl	CDS	1001	1221	.	+	.	status known
RGDXX0549	reformat.pl	CDS	1277	1514	.	+	.	status known
RGDXX0553	reformat.pl	CDS	1001	1690	.	+	.	status known
RGDXX0554	reformat.pl	CDS	1001	2434	.	+	.	status known
RGDXX0583	reformat.pl	CDS	1001	2145	.	+	.	status known
RGDXX0583	reformat.pl	CDS	2522	2696	.	+	.	status known
RGDXX0612	reformat.pl	CDS	1001	1204	.	+	.	status known
RGDXX0612	reformat.pl	CDS	1492	1645	.	+	.	status known
RGDXX0612	reformat.pl	CDS	1665	3640	.	+	.	status known
RGDXX0633	reformat.pl	CDS	1001	1190	.	+	.	status known
RGDXX0633	reformat.pl	CDS	1275	1561	.	+	.	status known
RGDXX0633	reformat.pl	CDS	1590	1708	.	+	.	status known
RGDXX0633	reformat.pl	CDS	1850	1865	.	+	.	status known
RGDXX0633	reformat.pl	CDS	1936	1995	.	+	.	status known
RGDXX0641	reformat.pl	CDS	1001	5251	.	+	.	status known
RGDXX0643	reformat.pl	CDS	1001	4906	.	+	.	status known
RGDXX0648	reformat.pl	CDS	1001	3547	.	+	.	status known
RGDXX0671	reformat.pl	CDS	1001	2605	.	+	.	status known
RGDXX0677	reformat.pl	CDS	1001	1303	.	+	.	status known
RGDXX0679	reformat.pl	CDS	1001	2092	.	+	.	status known
RGDXX0689	reformat.pl	CDS	1001	1945	.	+	.	status known
RGDXX0693	reformat.pl	CDS	1001	3868	.	+	.	status known
RGDXX0695	reformat.pl	CDS	1001	2281	.	+	.	status known
RGDXX0696	reformat.pl	CDS	1001	1867	.	+	.	status known
RGDXX0698	reformat.pl	CDS	1001	1057	.	+	.	status known
RGDXX0698	reformat.pl	CDS	1089	1184	.	+	.	status known
RGDXX0698	reformat.pl	CDS	1577	1716	.	+	.	status known
RGDXX0698	reformat.pl	CDS	1765	4375	.	+	.	status known
RGDXX0703	reformat.pl	CDS	1001	1111	.	+	.	status known
RGDXX0703	reformat.pl	CDS	1204	1239	.	+	.	status known
RGDXX0703	reformat.pl	CDS	1332	1871	.	+	.	status known
RGDXX0709	reformat.pl	CDS	1001	3082	.	+	.	status known
RGDXX0724	reformat.pl	CDS	1001	4906	.	+	.	status known
RGDXX0746	reformat.pl	CDS	1001	1627	.	+	.	status known
RGDXX0752	reformat.pl	CDS	1001	1289	.	+	.	status known
RGDXX0752	reformat.pl	CDS	1577	1677	.	+	.	status known
RGDXX0758	reformat.pl	CDS	1001	1657	.	+	.	status known
RGDXX0763	reformat.pl	CDS	1001	3757	.	+	.	status known
RGDXX0768	reformat.pl	CDS	1001	1747	.	+	.	status known
RGDXX0769	reformat.pl	CDS	1001	2182	.	+	.	status known
RGDXX0777	reformat.pl	CDS	1001	1097	.	+	.	status known
RGDXX0777	reformat.pl	CDS	1255	1362	.	+	.	status known
RGDXX0777	reformat.pl	CDS	1467	1630	.	+	.	status known
RGDXX0778	reformat.pl	CDS	1001	1086	.	+	.	status known
RGDXX0778	reformat.pl	CDS	1198	1234	.	+	.	status known
RGDXX0778	reformat.pl	CDS	1696	2457	.	+	.	status known
RGDXX0779	reformat.pl	CDS	1001	3382	.	+	.	status known
RGDXX0785	reformat.pl	CDS	1001	1701	.	+	.	status known
RGDXX0785	reformat.pl	CDS	1778	1802	.	+	.	status known
RGDXX0794	reformat.pl	CDS	1001	2788	.	+	.	status known
RGDXX0803	reformat.pl	CDS	1001	3469	.	+	.	status known
RGDXX0805	reformat.pl	CDS	1001	1266	.	+	.	status known
RGDXX0805	reformat.pl	CDS	1360	1568	.	+	.	status known
RGDXX0805	reformat.pl	CDS	1844	2097	.	+	.	status known
RGDXX0815	reformat.pl	CDS	1001	2692	.	+	.	status known
RGDXX0824	reformat.pl	CDS	1001	1867	.	+	.	status known
RGDXX0827	reformat.pl	CDS	675	744	.	+	.	status known
RGDXX0827	reformat.pl	CDS	917	1324	.	+	.	status known
RGDXX0827	reformat.pl	CDS	1577	2865	.	+	.	status known
RGDXX0829	reformat.pl	CDS	1001	1232	.	+	.	status known
RGDXX0829	reformat.pl	CDS	1330	1862	.	+	.	status known
RGDXX0832	reformat.pl	CDS	1001	2272	.	+	.	status known
RGDXX0838	reformat.pl	CDS	1001	1512	.	+	.	status known
RGDXX0838	reformat.pl	CDS	1602	1806	.	+	.	status known
RGDXX0845	reformat.pl	CDS	1001	2707	.	+	.	status known
RGDXX0853	reformat.pl	CDS	1001	1033	.	+	.	status known
RGDXX0853	reformat.pl	CDS	1147	1175	.	+	.	status known
RGDXX0853	reformat.pl	CDS	1479	1642	.	+	.	status known
RGDXX0853	reformat.pl	CDS	1671	2376	.	+	.	status known
RGDXX0853	reformat.pl	CDS	2422	2519	.	+	.	status known
RGDXX0853	reformat.pl	CDS	2729	5220	.	+	.	status known
RGDXX0873	reformat.pl	CDS	1001	1091	.	+	.	status known
RGDXX0873	reformat.pl	CDS	1243	1434	.	+	.	status known
RGDXX0873	reformat.pl	CDS	1586	1652	.	+	.	status known
RGDXX0873	reformat.pl	CDS	1805	1868	.	+	.	status known
RGDXX0891	reformat.pl	CDS	1001	1016	.	+	.	status known
RGDXX0891	reformat.pl	CDS	1116	1195	.	+	.	status known
RGDXX0891	reformat.pl	CDS	1284	1874	.	+	.	status known
RGDXX0900	reformat.pl	CDS	1001	2938	.	+	.	status known
RGDXX0918	reformat.pl	CDS	1001	3115	.	+	.	status known
RGDXX0922	reformat.pl	CDS	1001	2677	.	+	.	status known
RGDXX0930	reformat.pl	CDS	1001	1906	.	+	.	status known
RGDXX0934	reformat.pl	CDS	1001	1123	.	+	.	status known
RGDXX0934	reformat.pl	CDS	1229	2671	.	+	.	status known
RGDXX0939	reformat.pl	CDS	1001	1315	.	+	.	status known
RGDXX0942	reformat.pl	CDS	1001	1393	.	+	.	status known
RGDXX0944	reformat.pl	CDS	1001	2758	.	+	.	status known
RGDXX0949	reformat.pl	CDS	1001	2743	.	+	.	status known
RGDXX0957	reformat.pl	CDS	1001	2836	.	+	.	status known
RGDXX0959	reformat.pl	CDS	1001	1322	.	+	.	status known
RGDXX0959	reformat.pl	CDS	1385	2122	.	+	.	status known
RGDXX0959	reformat.pl	CDS	2164	2263	.	+	.	status known
RGDXX0959	reformat.pl	CDS	2384	2555	.	+	.	status known
RGDXX0980	reformat.pl	CDS	1001	2869	.	+	.	status known
RGDXX0983	reformat.pl	CDS	1001	3022	.	+	.	status known
RGDXX0984	reformat.pl	CDS	1001	3430	.	+	.	status known
RGDXX1015	reformat.pl	CDS	1001	1588	.	+	.	status known
RGDXX1020	reformat.pl	CDS	1001	1538	.	+	.	status known
RGDXX1020	reformat.pl	CDS	1583	1623	.	+	.	status known
RGDXX1020	reformat.pl	CDS	1664	1831	.	+	.	status known
RGDXX1025	reformat.pl	CDS	1001	1705	.	+	.	status known
RGDXX1028	reformat.pl	CDS	1001	1747	.	+	.	status known
RGDXX1034	reformat.pl	CDS	1001	2698	.	+	.	status known
RGDXX1037	reformat.pl	CDS	1001	1807	.	+	.	status known
RGDXX1040	reformat.pl	CDS	1001	1789	.	+	.	status known
RGDXX1043	reformat.pl	CDS	1001	2410	.	+	.	status known
RGDXX1053	reformat.pl	CDS	1001	1705	.	+	.	status known
RGDXX1057	reformat.pl	CDS	1001	2353	.	+	.	status known
RGDXX1067	reformat.pl	CDS	1001	3706	.	+	.	status known
RGDXX1072	reformat.pl	CDS	1001	1057	.	+	.	status known
RGDXX1072	reformat.pl	CDS	1079	1201	.	+	.	status known
RGDXX1072	reformat.pl	CDS	1487	1551	.	+	.	status known
RGDXX1072	reformat.pl	CDS	1734	2384	.	+	.	status known
RGDXX1072	reformat.pl	CDS	2465	2653	.	+	.	status known
RGDXX1072	reformat.pl	CDS	2818	3247	.	+	.	status known
RGDXX1074	reformat.pl	CDS	1001	2479	.	+	.	status known
RGDXX1079	reformat.pl	CDS	1001	1286	.	+	.	status known
RGDXX1079	reformat.pl	CDS	1314	1510	.	+	.	status known
RGDXX1084	reformat.pl	CDS	1001	2452	.	+	.	status known
RGDXX1085	reformat.pl	CDS	1001	2947	.	+	.	status known
RGDXX1086	reformat.pl	CDS	1001	1822	.	+	.	status known
RGDXX1087	reformat.pl	CDS	1001	1686	.	+	.	status known
RGDXX1087	reformat.pl	CDS	1796	1913	.	+	.	status known
RGDXX1087	reformat.pl	CDS	2058	2132	.	+	.	status known
RGDXX1102	reformat.pl	CDS	1001	1349	.	+	.	status known
RGDXX1102	reformat.pl	CDS	1453	2465	.	+	.	status known
RGDXX1108	reformat.pl	CDS	1001	1960	.	+	.	status known
RGDXX1109	reformat.pl	CDS	1001	3400	.	+	.	status known
RGDXX1124	reformat.pl	CDS	1001	1066	.	+	.	status known
RGDXX1124	reformat.pl	CDS	1502	1729	.	+	.	status known
RGDXX1130	reformat.pl	CDS	1001	1059	.	+	.	status known
RGDXX1130	reformat.pl	CDS	1146	2133	.	+	.	status known
RGDXX1131	reformat.pl	CDS	1001	1018	.	+	.	status known
RGDXX1131	reformat.pl	CDS	1127	1753	.	+	.	status known
RGDXX1136	reformat.pl	CDS	1001	2077	.	+	.	status known
RGDXX1136	reformat.pl	CDS	2205	2321	.	+	.	status known
RGDXX1145	reformat.pl	CDS	1001	2068	.	+	.	status known
RGDXX1153	reformat.pl	CDS	1001	1631	.	+	.	status known
RGDXX1153	reformat.pl	CDS	1657	1793	.	+	.	status known
RGDXX1153	reformat.pl	CDS	2043	2324	.	+	.	status known
RGDXX1159	reformat.pl	CDS	1001	1090	.	+	.	status known
RGDXX1159	reformat.pl	CDS	1568	2821	.	+	.	status known
RGDXX1174	reformat.pl	CDS	1001	2659	.	+	.	status known
RGDXX1175	reformat.pl	CDS	1001	1029	.	+	.	status known
RGDXX1175	reformat.pl	CDS	1198	1289	.	+	.	status known
RGDXX1175	reformat.pl	CDS	1421	1822	.	+	.	status known
RGDXX1175	reformat.pl	CDS	1896	2188	.	+	.	status known
RGDXX1176	reformat.pl	CDS	1001	1825	.	+	.	status known
RGDXX1180	reformat.pl	CDS	1001	1259	.	+	.	status known
RGDXX1180	reformat.pl	CDS	1534	1661	.	+	.	status known
RGDXX1184	reformat.pl	CDS	1001	2493	.	+	.	status known
RGDXX1184	reformat.pl	CDS	2514	2619	.	+	.	status known
RGDXX1187	reformat.pl	CDS	1001	3868	.	+	.	status known
RGDXX1202	reformat.pl	CDS	1001	1222	.	+	.	status known
RGDXX1202	reformat.pl	CDS	1324	2044	.	+	.	status known
RGDXX1202	reformat.pl	CDS	2141	2352	.	+	.	status known
RGDXX1203	reformat.pl	CDS	1001	1171	.	+	.	status known
RGDXX1203	reformat.pl	CDS	1505	1589	.	+	.	status known
RGDXX1203	reformat.pl	CDS	1681	2363	.	+	.	status known
RGDXX1204	reformat.pl	CDS	1001	1097	.	+	.	status known
RGDXX1204	reformat.pl	CDS	1203	1264	.	+	.	status known
RGDXX1204	reformat.pl	CDS	1351	1417	.	+	.	status known
RGDXX1204	reformat.pl	CDS	1543	1774	.	+	.	status known
RGDXX1204	reformat.pl	CDS	1878	1904	.	+	.	status known
RGDXX1204	reformat.pl	CDS	2013	2172	.	+	.	status known
RGDXX1236	reformat.pl	CDS	1001	4261	.	+	.	status known
RGDXX1241	reformat.pl	CDS	1001	2306	.	+	.	status known
RGDXX1241	reformat.pl	CDS	2333	2349	.	+	.	status known
RGDXX1245	reformat.pl	CDS	1001	1031	.	+	.	status known
RGDXX1245	reformat.pl	CDS	1052	1568	.	+	.	status known
RGDXX1245	reformat.pl	CDS	1671	1801	.	+	.	status known
RGDXX1245	reformat.pl	CDS	1871	2028	.	+	.	status known
RGDXX1246	reformat.pl	CDS	1001	2605	.	+	.	status known
RGDXX1253	reformat.pl	CDS	1001	3058	.	+	.	status known
RGDXX1255	reformat.pl	CDS	1001	2122	.	+	.	status known
RGDXX1260	reformat.pl	CDS	1001	1531	.	+	.	status known
RGDXX1276	reformat.pl	CDS	1001	1441	.	+	.	status known
RGDXX1281	reformat.pl	CDS	1001	2311	.	+	.	status known
RGDXX1298	reformat.pl	CDS	1001	2863	.	+	.	status known
RGDXX1306	reformat.pl	CDS	1001	4660	.	+	.	status known
RGDXX1314	reformat.pl	CDS	1001	1049	.	+	.	status known
RGDXX1314	reformat.pl	CDS	1185	1278	.	+	.	status known
RGDXX1314	reformat.pl	CDS	1508	3428	.	+	.	status known
RGDXX1319	reformat.pl	CDS	1001	1477	.	+	.	status known
RGDXX1319	reformat.pl	CDS	1566	2090	.	+	.	status known
RGDXX1320	reformat.pl	CDS	1001	7243	.	+	.	status known
RGDXX1333	reformat.pl	CDS	1001	2734	.	+	.	status known
RGDXX1337	reformat.pl	CDS	1001	1102	.	+	.	status known
RGDXX1337	reformat.pl	CDS	1210	1223	.	+	.	status known
RGDXX1337	reformat.pl	CDS	1294	1618	.	+	.	status known
RGDXX1337	reformat.pl	CDS	1656	1685	.	+	.	status known
RGDXX1343	reformat.pl	CDS	1001	4909	.	+	.	status known
RGDXX1344	reformat.pl	CDS	1001	1049	.	+	.	status known
RGDXX1344	reformat.pl	CDS	1145	1179	.	+	.	status known
RGDXX1344	reformat.pl	CDS	1324	2748	.	+	.	status known
RGDXX1348	reformat.pl	CDS	1001	2257	.	+	.	status known
RGDXX1349	reformat.pl	CDS	1001	3664	.	+	.	status known
RGDXX1358	reformat.pl	CDS	1001	3232	.	+	.	status known
RGDXX1359	reformat.pl	CDS	1001	2071	.	+	.	status known
RGDXX1368	reformat.pl	CDS	1001	3463	.	+	.	status known
RGDXX1369	reformat.pl	CDS	1001	3091	.	+	.	status known
RGDXX1370	reformat.pl	CDS	1001	1333	.	+	.	status known
RGDXX1370	reformat.pl	CDS	1409	2053	.	+	.	status known
RGDXX1370	reformat.pl	CDS	2134	2241	.	+	.	status known
RGDXX1373	reformat.pl	CDS	1001	4054	.	+	.	status known
RGDXX1375	reformat.pl	CDS	1001	2329	.	+	.	status known
RGDXX1383	reformat.pl	CDS	1001	1254	.	+	.	status known
RGDXX1383	reformat.pl	CDS	1318	2641	.	+	.	status known
RGDXX1388	reformat.pl	CDS	1001	2383	.	+	.	status known
RGDXX1393	reformat.pl	CDS	1001	1312	.	+	.	status known
RGDXX1400	reformat.pl	CDS	1001	3463	.	+	.	status known
RGDXX1406	reformat.pl	CDS	1001	1586	.	+	.	status known
RGDXX1406	reformat.pl	CDS	1673	1722	.	+	.	status known
RGDXX1410	reformat.pl	CDS	1001	1198	.	+	.	status known
RGDXX1410	reformat.pl	CDS	1250	4114	.	+	.	status known
RGDXX1411	reformat.pl	CDS	1001	1924	.	+	.	status known
RGDXX1413	reformat.pl	CDS	1001	1121	.	+	.	status known
RGDXX1413	reformat.pl	CDS	1330	1424	.	+	.	status known
RGDXX1428	reformat.pl	CDS	1001	1675	.	+	.	status known
RGDXX1434	reformat.pl	CDS	1001	1326	.	+	.	status known
RGDXX1434	reformat.pl	CDS	1424	1699	.	+	.	status known
RGDXX1434	reformat.pl	CDS	1802	1859	.	+	.	status known
RGDXX1440	reformat.pl	CDS	1001	1029	.	+	.	status known
RGDXX1440	reformat.pl	CDS	1081	1216	.	+	.	status known
RGDXX1440	reformat.pl	CDS	1321	3609	.	+	.	status known
RGDXX1447	reformat.pl	CDS	1001	1288	.	+	.	status known
RGDXX1447	reformat.pl	CDS	1548	3308	.	+	.	status known
RGDXX1456	reformat.pl	CDS	1001	1143	.	+	.	status known
RGDXX1456	reformat.pl	CDS	1186	1483	.	+	.	status known
RGDXX1458	reformat.pl	CDS	1001	1303	.	+	.	status known
RGDXX1458	reformat.pl	CDS	1608	1719	.	+	.	status known
RGDXX1458	reformat.pl	CDS	1815	1861	.	+	.	status known
RGDXX1460	reformat.pl	CDS	1001	1573	.	+	.	status known
RGDXX1467	reformat.pl	CDS	1001	2344	.	+	.	status known
RGDXX1471	reformat.pl	CDS	1001	2281	.	+	.	status known
RGDXX1497	reformat.pl	CDS	1001	1774	.	+	.	status known
RGDXX1498	reformat.pl	CDS	1001	1012	.	+	.	status known
RGDXX1498	reformat.pl	CDS	1672	3117	.	+	.	status known
RGDXX1500	reformat.pl	CDS	1001	2749	.	+	.	status known
RGDXX1513	reformat.pl	CDS	1001	2080	.	+	.	status known
RGDXX1528	reformat.pl	CDS	1001	2407	.	+	.	status known
RGDXX1535	reformat.pl	CDS	1001	1470	.	+	.	status known
RGDXX1535	reformat.pl	CDS	1553	1571	.	+	.	status known
RGDXX1537	reformat.pl	CDS	1001	1072	.	+	.	status known
RGDXX1537	reformat.pl	CDS	1121	1405	.	+	.	status known
RGDXX1538	reformat.pl	CDS	1001	3610	.	+	.	status known
RGDXX1576	reformat.pl	CDS	1001	2368	.	+	.	status known
RGDXX1585	reformat.pl	CDS	1001	1993	.	+	.	status known
RGDXX1586	reformat.pl	CDS	1001	1550	.	+	.	status known
RGDXX1586	reformat.pl	CDS	1583	1599	.	+	.	status known
RGDXX1589	reformat.pl	CDS	1001	1339	.	+	.	status known
RGDXX1600	reformat.pl	CDS	1001	3181	.	+	.	status known
RGDXX1605	reformat.pl	CDS	1001	1935	.	+	.	status known
RGDXX1605	reformat.pl	CDS	2048	2138	.	+	.	status known
RGDXX1609	reformat.pl	CDS	1001	1125	.	+	.	status known
RGDXX1609	reformat.pl	CDS	1199	2855	.	+	.	status known
RGDXX1610	reformat.pl	CDS	1001	1106	.	+	.	status known
RGDXX1610	reformat.pl	CDS	1233	1537	.	+	.	status known
RGDXX1616	reformat.pl	CDS	1001	3088	.	+	.	status known
RGDXX1616	reformat.pl	CDS	3243	3278	.	+	.	status known
RGDXX1616	reformat.pl	CDS	3547	3639	.	+	.	status known
RGDXX1616	reformat.pl	CDS	3679	3963	.	+	.	status known
RGDXX1616	reformat.pl	CDS	4103	4342	.	+	.	status known
RGDXX1623	reformat.pl	CDS	1001	1501	.	+	.	status known
RGDXX1623	reformat.pl	CDS	1536	1577	.	+	.	status known
RGDXX1638	reformat.pl	CDS	1001	2179	.	+	.	status known
RGDXX1641	reformat.pl	CDS	1001	3004	.	+	.	status known
RGDXX1642	reformat.pl	CDS	1001	3067	.	+	.	status known
RGDXX1651	reformat.pl	CDS	1001	1627	.	+	.	status known
RGDXX1658	reformat.pl	CDS	1001	2080	.	+	.	status known
RGDXX1664	reformat.pl	CDS	1001	5836	.	+	.	status known
RGDXX1666	reformat.pl	CDS	1001	2119	.	+	.	status known
RGDXX1673	reformat.pl	CDS	1001	4615	.	+	.	status known
RGDXX1673	reformat.pl	CDS	4647	4664	.	+	.	status known
RGDXX1678	reformat.pl	CDS	1001	2188	.	+	.	status known
RGDXX1678	reformat.pl	CDS	2282	2611	.	+	.	status known
RGDXX1683	reformat.pl	CDS	1001	2584	.	+	.	status known
RGDXX1688	reformat.pl	CDS	1001	1024	.	+	.	status known
RGDXX1688	reformat.pl	CDS	1257	1871	.	+	.	status known
RGDXX1708	reformat.pl	CDS	1001	1951	.	+	.	status known
RGDXX1709	reformat.pl	CDS	1001	2008	.	+	.	status known
RGDXX1715	reformat.pl	CDS	1001	1307	.	+	.	status known
RGDXX1715	reformat.pl	CDS	1396	2198	.	+	.	status known
RGDXX1721	reformat.pl	CDS	1001	1140	.	+	.	status known
RGDXX1721	reformat.pl	CDS	1283	4316	.	+	.	status known
RGDXX1728	reformat.pl	CDS	1001	2695	.	+	.	status known
RGDXX1730	reformat.pl	CDS	1001	1015	.	+	.	status known
RGDXX1730	reformat.pl	CDS	1192	7731	.	+	.	status known
RGDXX1731	reformat.pl	CDS	1001	1370	.	+	.	status known
RGDXX1731	reformat.pl	CDS	1424	1446	.	+	.	status known
RGDXX1735	reformat.pl	CDS	1001	3100	.	+	.	status known
RGDXX1741	reformat.pl	CDS	1001	4444	.	+	.	status known
RGDXX1747	reformat.pl	CDS	1001	1847	.	+	.	status known
RGDXX1747	reformat.pl	CDS	1927	1946	.	+	.	status known
RGDXX1760	reformat.pl	CDS	1001	8983	.	+	.	status known
RGDXX1764	reformat.pl	CDS	1001	1286	.	+	.	status known
RGDXX1764	reformat.pl	CDS	1803	1846	.	+	.	status known
RGDXX1769	reformat.pl	CDS	1001	1855	.	+	.	status known
RGDXX1770	reformat.pl	CDS	1001	2296	.	+	.	status known
RGDXX1771	reformat.pl	CDS	1001	1414	.	+	.	status known
RGDXX1771	reformat.pl	CDS	1526	1620	.	+	.	status known
RGDXX1771	reformat.pl	CDS	1766	1913	.	+	.	status known
RGDXX1780	reformat.pl	CDS	1001	2680	.	+	.	status known
RGDXX1781	reformat.pl	CDS	1001	2677	.	+	.	status known
RGDXX1786	reformat.pl	CDS	1001	2752	.	+	.	status known
RGDXX1787	reformat.pl	CDS	1001	5275	.	+	.	status known
RGDXX1802	reformat.pl	CDS	1001	2296	.	+	.	status known
RGDXX1822	reformat.pl	CDS	1001	1053	.	+	.	status known
RGDXX1822	reformat.pl	CDS	1454	1539	.	+	.	status known
RGDXX1822	reformat.pl	CDS	1649	6264	.	+	.	status known
RGDXX1827	reformat.pl	CDS	1001	3847	.	+	.	status known
RGDXX1827	reformat.pl	CDS	4043	4077	.	+	.	status known
RGDXX1827	reformat.pl	CDS	4155	4476	.	+	.	status known
RGDXX1829	reformat.pl	CDS	1001	2692	.	+	.	status known
RGDXX1836	reformat.pl	CDS	1001	7117	.	+	.	status known
RGDXX1851	reformat.pl	CDS	1001	6247	.	+	.	status known
RGDXX1860	reformat.pl	CDS	1001	1196	.	+	.	status known
RGDXX1860	reformat.pl	CDS	1290	1421	.	+	.	status known
RGDXX1860	reformat.pl	CDS	1529	2655	.	+	.	status known
RGDXX1863	reformat.pl	CDS	1001	2878	.	+	.	status known
RGDXX1864	reformat.pl	CDS	1001	1160	.	+	.	status known
RGDXX1864	reformat.pl	CDS	1394	1420	.	+	.	status known
RGDXX1864	reformat.pl	CDS	1450	2105	.	+	.	status known
RGDXX1868	reformat.pl	CDS	1001	1089	.	+	.	status known
RGDXX1868	reformat.pl	CDS	1196	3020	.	+	.	status known
RGDXX1876	reformat.pl	CDS	1001	1196	.	+	.	status known
RGDXX1876	reformat.pl	CDS	1218	2152	.	+	.	status known
RGDXX1884	reformat.pl	CDS	1001	1378	.	+	.	status known
RGDXX1886	reformat.pl	CDS	1001	3709	.	+	.	status known
RGDXX1888	reformat.pl	CDS	1001	4285	.	+	.	status known
RGDXX1889	reformat.pl	CDS	1001	1191	.	+	.	status known
RGDXX1889	reformat.pl	CDS	1313	4346	.	+	.	status known
RGDXX1895	reformat.pl	CDS	1001	2653	.	+	.	status known
RGDXX1903	reformat.pl	CDS	1001	1906	.	+	.	status known
RGDXX1906	reformat.pl	CDS	1001	2173	.	+	.	status known
RGDXX1907	reformat.pl	CDS	1001	1432	.	+	.	status known
RGDXX1907	reformat.pl	CDS	1484	1553	.	+	.	status known
RGDXX1907	reformat.pl	CDS	1649	2406	.	+	.	status known
RGDXX1907	reformat.pl	CDS	2500	2998	.	+	.	status known
RGDXX1907	reformat.pl	CDS	3364	3944	.	+	.	status known
RGDXX1923	reformat.pl	CDS	1001	3154	.	+	.	status known
RGDXX1924	reformat.pl	CDS	1001	2224	.	+	.	status known
RGDXX1928	reformat.pl	CDS	1001	1612	.	+	.	status known
RGDXX1931	reformat.pl	CDS	1001	1987	.	+	.	status known
RGDXX1935	reformat.pl	CDS	1001	4480	.	+	.	status known
RGDXX1943	reformat.pl	CDS	1001	1030	.	+	.	status known
RGDXX1943	reformat.pl	CDS	1132	2358	.	+	.	status known
RGDXX1951	reformat.pl	CDS	1001	1423	.	+	.	status known
RGDXX1951	reformat.pl	CDS	1543	1624	.	+	.	status known
RGDXX1951	reformat.pl	CDS	1739	2100	.	+	.	status known
RGDXX1958	reformat.pl	CDS	1001	2767	.	+	.	status known
RGDXX1971	reformat.pl	CDS	1001	1868	.	+	.	status known
RGDXX1971	reformat.pl	CDS	1896	2218	.	+	.	status known
RGDXX1974	reformat.pl	CDS	1001	2566	.	+	.	status known
RGDXX1975	reformat.pl	CDS	1001	2470	.	+	.	status known
RGDXX1981	reformat.pl	CDS	1001	2959	.	+	.	status known
RGDXX1988	reformat.pl	CDS	1001	2404	.	+	.	status known
RGDXX1992	reformat.pl	CDS	1001	2010	.	+	.	status known
RGDXX1992	reformat.pl	CDS	2153	2236	.	+	.	status known
RGDXX1992	reformat.pl	CDS	2324	2657	.	+	.	status known
RGDXX1994	reformat.pl	CDS	1001	2866	.	+	.	status known
RGDXX1995	reformat.pl	CDS	1001	4240	.	+	.	status known
RGDXX2007	reformat.pl	CDS	1001	3562	.	+	.	status known
RGDXX2019	reformat.pl	CDS	1001	1687	.	+	.	status known
RGDXX2024	reformat.pl	CDS	1001	1227	.	+	.	status known
RGDXX2024	reformat.pl	CDS	1273	1549	.	+	.	status known
RGDXX2032	reformat.pl	CDS	188	1069	.	+	.	status known
RGDXX2033	reformat.pl	CDS	1001	4489	.	+	.	status known
RGDXX2038	reformat.pl	CDS	1001	2398	.	+	.	status known
RGDXX2040	reformat.pl	CDS	1001	1510	.	+	.	status known
RGDXX2040	reformat.pl	CDS	1607	1801	.	+	.	status known
RGDXX2040	reformat.pl	CDS	1908	2207	.	+	.	status known
RGDXX2043	reformat.pl	CDS	1001	1072	.	+	.	status known
RGDXX2043	reformat.pl	CDS	1122	2198	.	+	.	status known
RGDXX2045	reformat.pl	CDS	1001	2776	.	+	.	status known
RGDXX2050	reformat.pl	CDS	1001	3145	.	+	.	status known
RGDXX2056	reformat.pl	CDS	1001	2866	.	+	.	status known
RGDXX2058	reformat.pl	CDS	155	626	.	+	.	status known
RGDXX2058	reformat.pl	CDS	724	2507	.	+	.	status known
RGDXX2063	reformat.pl	CDS	1001	1531	.	+	.	status known
RGDXX2063	reformat.pl	CDS	1611	8684	.	+	.	status known
RGDXX2074	reformat.pl	CDS	1001	1140	.	+	.	status known
RGDXX2074	reformat.pl	CDS	1240	1696	.	+	.	status known
RGDXX2083	reformat.pl	CDS	1001	4180	.	+	.	status known
RGDXX2091	reformat.pl	CDS	1001	2632	.	+	.	status known
RGDXX2123	reformat.pl	CDS	1001	1054	.	+	.	status known
RGDXX2123	reformat.pl	CDS	1183	2082	.	+	.	status known
RGDXX2124	reformat.pl	CDS	1001	1098	.	+	.	status known
RGDXX2124	reformat.pl	CDS	1132	1697	.	+	.	status known
RGDXX2124	reformat.pl	CDS	1848	1958	.	+	.	status known
RGDXX2124	reformat.pl	CDS	2110	2177	.	+	.	status known
RGDXX2124	reformat.pl	CDS	2220	2270	.	+	.	status known
RGDXX2130	reformat.pl	CDS	1001	3118	.	+	.	status known
RGDXX2137	reformat.pl	CDS	1001	2242	.	+	.	status known
RGDXX2146	reformat.pl	CDS	1001	3292	.	+	.	status known
RGDXX2151	reformat.pl	CDS	1001	2632	.	+	.	status known
RGDXX2154	reformat.pl	CDS	1001	2617	.	+	.	status known
RGDXX2186	reformat.pl	CDS	1001	1120	.	+	.	status known
RGDXX2186	reformat.pl	CDS	1140	1556	.	+	.	status known
RGDXX2186	reformat.pl	CDS	1603	1878	.	+	.	status known
RGDXX2191	reformat.pl	CDS	1001	1241	.	+	.	status known
RGDXX2191	reformat.pl	CDS	1322	4218	.	+	.	status known
RGDXX2197	reformat.pl	CDS	22	62	.	+	.	status known
RGDXX2197	reformat.pl	CDS	328	387	.	+	.	status known
RGDXX2197	reformat.pl	CDS	465	540	.	+	.	status known
RGDXX2197	reformat.pl	CDS	672	1154	.	+	.	status known
RGDXX2197	reformat.pl	CDS	1254	1532	.	+	.	status known
RGDXX2197	reformat.pl	CDS	1633	2202	.	+	.	status known
RGDXX2218	reformat.pl	CDS	1001	1086	.	+	.	status known
RGDXX2218	reformat.pl	CDS	1190	1225	.	+	.	status known
RGDXX2218	reformat.pl	CDS	1511	3707	.	+	.	status known
RGDXX2218	reformat.pl	CDS	3737	3784	.	+	.	status known
RGDXX2236	reformat.pl	CDS	1001	3392	.	+	.	status known
RGDXX2236	reformat.pl	CDS	3425	3492	.	+	.	status known
RGDXX2242	reformat.pl	CDS	1001	1696	.	+	.	status known
RGDXX2255	reformat.pl	CDS	1001	1036	.	+	.	status known
RGDXX2255	reformat.pl	CDS	1199	1302	.	+	.	status known
RGDXX2255	reformat.pl	CDS	1334	1532	.	+	.	status known
RGDXX2255	reformat.pl	CDS	1816	1970	.	+	.	status known
RGDXX2255	reformat.pl	CDS	2073	2163	.	+	.	status known
RGDXX2255	reformat.pl	CDS	2266	2310	.	+	.	status known
RGDXX2260	reformat.pl	CDS	1001	7507	.	+	.	status known
RGDXX2285	reformat.pl	CDS	1001	1405	.	+	.	status known
RGDXX2286	reformat.pl	CDS	1001	1268	.	+	.	status known
RGDXX2286	reformat.pl	CDS	1547	1848	.	+	.	status known
RGDXX2295	reformat.pl	CDS	1001	3754	.	+	.	status known
RGDXX2318	reformat.pl	CDS	1001	2986	.	+	.	status known
RGDXX2321	reformat.pl	CDS	1001	1010	.	+	.	status known
RGDXX2321	reformat.pl	CDS	1247	2688	.	+	.	status known
RGDXX2330	reformat.pl	CDS	1001	2053	.	+	.	status known
RGDXX2339	reformat.pl	CDS	1001	1211	.	+	.	status known
RGDXX2339	reformat.pl	CDS	1271	1506	.	+	.	status known
RGDXX2342	reformat.pl	CDS	1001	2932	.	+	.	status known
RGDXX2354	reformat.pl	CDS	1001	1804	.	+	.	status known
RGDXX2359	reformat.pl	CDS	1001	3175	.	+	.	status known
RGDXX2377	reformat.pl	CDS	1001	2440	.	+	.	status known
RGDXX2409	reformat.pl	CDS	1001	1027	.	+	.	status known
RGDXX2409	reformat.pl	CDS	1164	1278	.	+	.	status known
RGDXX2409	reformat.pl	CDS	1372	1535	.	+	.	status known
RGDXX2409	reformat.pl	CDS	1854	2019	.	+	.	status known
RGDXX2409	reformat.pl	CDS	2330	2364	.	+	.	status known
RGDXX2418	reformat.pl	CDS	1001	1438	.	+	.	status known
RGDXX2419	reformat.pl	CDS	1001	4183	.	+	.	status known
RGDXX2422	reformat.pl	CDS	1001	3229	.	+	.	status known
RGDXX2425	reformat.pl	CDS	1001	3091	.	+	.	status known
RGDXX2429	reformat.pl	CDS	1001	2749	.	+	.	status known
RGDXX2430	reformat.pl	CDS	1001	2686	.	+	.	status known
RGDXX2434	reformat.pl	CDS	1001	2080	.	+	.	status known
RGDXX2442	reformat.pl	CDS	1001	4520	.	+	.	status known
RGDXX2442	reformat.pl	CDS	4634	5037	.	+	.	status known
RGDXX2443	reformat.pl	CDS	1001	2185	.	+	.	status known
RGDXX2449	reformat.pl	CDS	1001	1440	.	+	.	status known
RGDXX2449	reformat.pl	CDS	1586	1970	.	+	.	status known
RGDXX2459	reformat.pl	CDS	1001	3322	.	+	.	status known
RGDXX2466	reformat.pl	CDS	1001	2929	.	+	.	status known
RGDXX2476	reformat.pl	CDS	1001	2689	.	+	.	status known
RGDXX2479	reformat.pl	CDS	1001	3046	.	+	.	status known
RGDXX2481	reformat.pl	CDS	1001	1868	.	+	.	status known
RGDXX2481	reformat.pl	CDS	2298	5809	.	+	.	status known
RGDXX2487	reformat.pl	CDS	1001	2605	.	+	.	status known
RGDXX2491	reformat.pl	CDS	1001	1361	.	+	.	status known
RGDXX2491	reformat.pl	CDS	1440	1552	.	+	.	status known
RGDXX2491	reformat.pl	CDS	1603	2784	.	+	.	status known
RGDXX2500	reformat.pl	CDS	1001	2041	.	+	.	status known
RGDXX2504	reformat.pl	CDS	1001	2887	.	+	.	status known
RGDXX2507	reformat.pl	CDS	1001	4783	.	+	.	status known
RGDXX2512	reformat.pl	CDS	1001	1057	.	+	.	status known
RGDXX2512	reformat.pl	CDS	1194	1564	.	+	.	status known
RGDXX2512	reformat.pl	CDS	2116	2914	.	+	.	status known
RGDXX2517	reformat.pl	CDS	1001	1024	.	+	.	status known
RGDXX2517	reformat.pl	CDS	1044	2732	.	+	.	status known
RGDXX2523	reformat.pl	CDS	1001	2206	.	+	.	status known
RGDXX2533	reformat.pl	CDS	1001	4708	.	+	.	status known
RGDXX2534	reformat.pl	CDS	1001	2092	.	+	.	status known
RGDXX2536	reformat.pl	CDS	1001	1045	.	+	.	status known
RGDXX2536	reformat.pl	CDS	1117	1366	.	+	.	status known
RGDXX2536	reformat.pl	CDS	1456	1505	.	+	.	status known
RGDXX2539	reformat.pl	CDS	1001	1234	.	+	.	status known
RGDXX2539	reformat.pl	CDS	1329	2153	.	+	.	status known
RGDXX2546	reformat.pl	CDS	1001	1288	.	+	.	status known
RGDXX2546	reformat.pl	CDS	1348	1767	.	+	.	status known
RGDXX2559	reformat.pl	CDS	1001	2782	.	+	.	status known
RGDXX2569	reformat.pl	CDS	1001	4723	.	+	.	status known
RGDXX2573	reformat.pl	CDS	1001	2536	.	+	.	status known
RGDXX2584	reformat.pl	CDS	1001	3382	.	+	.	status known
RGDXX2588	reformat.pl	CDS	1001	1787	.	+	.	status known
RGDXX2588	reformat.pl	CDS	1813	4136	.	+	.	status known
RGDXX2591	reformat.pl	CDS	1001	1336	.	+	.	status known
RGDXX2591	reformat.pl	CDS	1372	1437	.	+	.	status known
RGDXX2591	reformat.pl	CDS	1563	1769	.	+	.	status known
RGDXX2591	reformat.pl	CDS	1863	2327	.	+	.	status known
RGDXX2594	reformat.pl	CDS	1001	1528	.	+	.	status known
RGDXX2595	reformat.pl	CDS	1001	1075	.	+	.	status known
RGDXX2595	reformat.pl	CDS	1123	1758	.	+	.	status known
RGDXX2595	reformat.pl	CDS	2038	2115	.	+	.	status known
RGDXX2595	reformat.pl	CDS	2171	2485	.	+	.	status known
RGDXX2600	reformat.pl	CDS	1001	4900	.	+	.	status known
RGDXX2614	reformat.pl	CDS	1001	1409	.	+	.	status known
RGDXX2614	reformat.pl	CDS	1462	1553	.	+	.	status known
RGDXX2615	reformat.pl	CDS	1001	2149	.	+	.	status known
RGDXX2616	reformat.pl	CDS	1001	1858	.	+	.	status known
RGDXX2656	reformat.pl	CDS	1001	2812	.	+	.	status known
RGDXX2657	reformat.pl	CDS	1001	3682	.	+	.	status known
RGDXX2658	reformat.pl	CDS	1001	2467	.	+	.	status known
RGDXX2667	reformat.pl	CDS	1001	2866	.	+	.	status known
RGDXX2672	reformat.pl	CDS	1001	2272	.	+	.	status known
RGDXX2672	reformat.pl	CDS	2302	3065	.	+	.	status known
RGDXX2672	reformat.pl	CDS	3103	3175	.	+	.	status known
RGDXX2685	reformat.pl	CDS	1001	2156	.	+	.	status known
RGDXX2685	reformat.pl	CDS	2265	2761	.	+	.	status known
RGDXX2698	reformat.pl	CDS	1001	2329	.	+	.	status known
RGDXX2705	reformat.pl	CDS	1001	5188	.	+	.	status known
RGDXX2723	reformat.pl	CDS	1001	1402	.	+	.	status known
RGDXX2728	reformat.pl	CDS	1001	2119	.	+	.	status known
RGDXX2737	reformat.pl	CDS	1001	1215	.	+	.	status known
RGDXX2737	reformat.pl	CDS	1447	1511	.	+	.	status known
RGDXX2737	reformat.pl	CDS	1720	5315	.	+	.	status known
RGDXX2740	reformat.pl	CDS	1001	1151	.	+	.	status known
RGDXX2740	reformat.pl	CDS	1429	1548	.	+	.	status known
RGDXX2740	reformat.pl	CDS	1686	1978	.	+	.	status known
RGDXX2744	reformat.pl	CDS	1001	3952	.	+	.	status known
RGDXX2764	reformat.pl	CDS	1001	1780	.	+	.	status known
RGDXX2783	reformat.pl	CDS	1001	3304	.	+	.	status known
RGDXX2785	reformat.pl	CDS	1001	3901	.	+	.	status known
RGDXX2790	reformat.pl	CDS	1001	5179	.	+	.	status known
RGDXX2793	reformat.pl	CDS	1001	4165	.	+	.	status known
RGDXX2808	reformat.pl	CDS	1001	2884	.	+	.	status known
RGDXX2820	reformat.pl	CDS	1001	2107	.	+	.	status known
RGDXX2826	reformat.pl	CDS	1001	3442	.	+	.	status known
RGDXX2827	reformat.pl	CDS	1001	2071	.	+	.	status known
RGDXX2829	reformat.pl	CDS	1001	1307	.	+	.	status known
RGDXX2829	reformat.pl	CDS	1417	1667	.	+	.	status known
RGDXX2852	reformat.pl	CDS	1001	3571	.	+	.	status known
RGDXX2852	reformat.pl	CDS	3613	3770	.	+	.	status known
RGDXX2852	reformat.pl	CDS	4130	4192	.	+	.	status known
RGDXX2852	reformat.pl	CDS	4412	6110	.	+	.	status known
RGDXX2858	reformat.pl	CDS	1001	1121	.	+	.	status known
RGDXX2858	reformat.pl	CDS	1552	3002	.	+	.	status known
RGDXX2859	reformat.pl	CDS	1001	1759	.	+	.	status known
RGDXX2859	reformat.pl	CDS	1783	2036	.	+	.	status known
RGDXX2859	reformat.pl	CDS	2075	2469	.	+	.	status known
RGDXX2859	reformat.pl	CDS	2536	2974	.	+	.	status known
RGDXX2859	reformat.pl	CDS	3060	4299	.	+	.	status known
RGDXX2863	reformat.pl	CDS	1001	1439	.	+	.	status known
RGDXX2863	reformat.pl	CDS	1516	1661	.	+	.	status known
RGDXX2863	reformat.pl	CDS	1781	2239	.	+	.	status known
RGDXX2865	reformat.pl	CDS	1001	4258	.	+	.	status known
RGDXX2869	reformat.pl	CDS	1001	4483	.	+	.	status known
RGDXX2880	reformat.pl	CDS	1001	3046	.	+	.	status known
RGDXX2883	reformat.pl	CDS	1001	1969	.	+	.	status known
RGDXX2887	reformat.pl	CDS	1001	2668	.	+	.	status known
RGDXX2892	reformat.pl	CDS	1001	3040	.	+	.	status known
RGDXX2897	reformat.pl	CDS	1001	1624	.	+	.	status known
RGDXX2909	reformat.pl	CDS	1001	1097	.	+	.	status known
RGDXX2909	reformat.pl	CDS	1215	1458	.	+	.	status known
RGDXX2909	reformat.pl	CDS	1567	2285	.	+	.	status known
RGDXX2909	reformat.pl	CDS	2347	2548	.	+	.	status known
RGDXX2909	reformat.pl	CDS	2607	2806	.	+	.	status known
RGDXX2909	reformat.pl	CDS	2839	3155	.	+	.	status known
RGDXX2923	reformat.pl	CDS	1001	1067	.	+	.	status known
RGDXX2923	reformat.pl	CDS	1133	1492	.	+	.	status known
RGDXX2923	reformat.pl	CDS	1879	2119	.	+	.	status known
RGDXX2923	reformat.pl	CDS	2427	2842	.	+	.	status known
RGDXX2923	reformat.pl	CDS	2866	3167	.	+	.	status known
RGDXX2944	reformat.pl	CDS	1001	2254	.	+	.	status known
RGDXX2946	reformat.pl	CDS	1001	4054	.	+	.	status known
RGDXX2949	reformat.pl	CDS	1001	1010	.	+	.	status known
RGDXX2949	reformat.pl	CDS	1092	1409	.	+	.	status known
RGDXX2949	reformat.pl	CDS	1472	1778	.	+	.	status known
RGDXX2949	reformat.pl	CDS	1878	1971	.	+	.	status known
RGDXX2949	reformat.pl	CDS	2056	3117	.	+	.	status known
RGDXX2951	reformat.pl	CDS	1001	2986	.	+	.	status known
RGDXX2957	reformat.pl	CDS	1001	1024	.	+	.	status known
RGDXX2957	reformat.pl	CDS	1311	1491	.	+	.	status known
RGDXX2957	reformat.pl	CDS	1536	1585	.	+	.	status known
RGDXX2974	reformat.pl	CDS	1001	3148	.	+	.	status known
RGDXX2976	reformat.pl	CDS	1001	1993	.	+	.	status known
RGDXX2980	reformat.pl	CDS	1001	1719	.	+	.	status known
RGDXX2980	reformat.pl	CDS	1785	1821	.	+	.	status known
RGDXX2982	reformat.pl	CDS	1001	2875	.	+	.	status known
RGDXX3010	reformat.pl	CDS	1001	2008	.	+	.	status known
RGDXX3012	reformat.pl	CDS	1001	4777	.	+	.	status known
RGDXX3020	reformat.pl	CDS	1001	1303	.	+	.	status known
RGDXX3020	reformat.pl	CDS	1395	1448	.	+	.	status known
RGDXX3022	reformat.pl	CDS	1001	2023	.	+	.	status known
RGDXX3026	reformat.pl	CDS	1001	1540	.	+	.	status known
RGDXX3026	reformat.pl	CDS	1806	2216	.	+	.	status known
RGDXX3030	reformat.pl	CDS	113	832	.	+	.	status known
RGDXX3031	reformat.pl	CDS	1001	1020	.	+	.	status known
RGDXX3031	reformat.pl	CDS	1088	1482	.	+	.	status known
RGDXX3031	reformat.pl	CDS	1549	1565	.	+	.	status known
RGDXX3033	reformat.pl	CDS	1001	2491	.	+	.	status known
RGDXX3034	reformat.pl	CDS	1001	1351	.	+	.	status known
RGDXX3034	reformat.pl	CDS	1511	1593	.	+	.	status known
RGDXX3034	reformat.pl	CDS	1834	3355	.	+	.	status known
RGDXX3035	reformat.pl	CDS	1001	1112	.	+	.	status known
RGDXX3035	reformat.pl	CDS	1245	1382	.	+	.	status known
RGDXX3035	reformat.pl	CDS	1526	1666	.	+	.	status known
RGDXX3035	reformat.pl	CDS	1815	5515	.	+	.	status known
RGDXX3055	reformat.pl	CDS	1001	1139	.	+	.	status known
RGDXX3055	reformat.pl	CDS	1218	1333	.	+	.	status known
RGDXX3055	reformat.pl	CDS	1428	1619	.	+	.	status known
RGDXX3063	reformat.pl	CDS	1001	1315	.	+	.	status known
RGDXX3063	reformat.pl	CDS	1493	2938	.	+	.	status known
RGDXX3101	reformat.pl	CDS	1001	1952	.	+	.	status known
RGDXX3101	reformat.pl	CDS	1973	2871	.	+	.	status known
RGDXX3106	reformat.pl	CDS	1001	5362	.	+	.	status known
RGDXX3116	reformat.pl	CDS	1001	1408	.	+	.	status known
RGDXX3142	reformat.pl	CDS	1001	4876	.	+	.	status known
RGDXX3148	reformat.pl	CDS	1001	3991	.	+	.	status known
RGDXX3154	reformat.pl	CDS	1001	2689	.	+	.	status known
RGDXX3155	reformat.pl	CDS	1001	1384	.	+	.	status known
RGDXX3158	reformat.pl	CDS	1001	1025	.	+	.	status known
RGDXX3158	reformat.pl	CDS	1148	1274	.	+	.	status known
RGDXX3158	reformat.pl	CDS	1404	1487	.	+	.	status known
RGDXX3158	reformat.pl	CDS	1660	1786	.	+	.	status known
RGDXX3158	reformat.pl	CDS	1844	2499	.	+	.	status known
RGDXX3158	reformat.pl	CDS	2579	2786	.	+	.	status known
RGDXX3163	reformat.pl	CDS	1001	1175	.	+	.	status known
RGDXX3163	reformat.pl	CDS	1274	1342	.	+	.	status known
RGDXX3163	reformat.pl	CDS	1425	1618	.	+	.	status known
RGDXX3164	reformat.pl	CDS	1001	1606	.	+	.	status known
RGDXX3165	reformat.pl	CDS	1001	1136	.	+	.	status known
RGDXX3165	reformat.pl	CDS	1183	3062	.	+	.	status known
RGDXX3166	reformat.pl	CDS	1001	1148	.	+	.	status known
RGDXX3166	reformat.pl	CDS	1229	1800	.	+	.	status known
RGDXX3168	reformat.pl	CDS	1001	2578	.	+	.	status known
RGDXX3169	reformat.pl	CDS	1001	3365	.	+	.	status known
RGDXX3169	reformat.pl	CDS	3464	3477	.	+	.	status known
RGDXX3172	reformat.pl	CDS	1001	1049	.	+	.	status known
RGDXX3172	reformat.pl	CDS	1075	2537	.	+	.	status known
RGDXX3179	reformat.pl	CDS	1001	2279	.	+	.	status known
RGDXX3179	reformat.pl	CDS	2912	5436	.	+	.	status known
RGDXX3182	reformat.pl	CDS	1001	5640	.	+	.	status known
RGDXX3182	reformat.pl	CDS	5690	5729	.	+	.	status known
RGDXX3199	reformat.pl	CDS	1001	1029	.	+	.	status known
RGDXX3199	reformat.pl	CDS	1114	1558	.	+	.	status known
RGDXX3202	reformat.pl	CDS	1001	2893	.	+	.	status known
RGDXX3211	reformat.pl	CDS	1001	1286	.	+	.	status known
RGDXX3211	reformat.pl	CDS	1312	1385	.	+	.	status known
RGDXX3223	reformat.pl	CDS	1001	2098	.	+	.	status known
RGDXX3224	reformat.pl	CDS	1001	7586	.	+	.	status known
RGDXX3224	reformat.pl	CDS	8028	10540	.	+	.	status known
RGDXX3224	reformat.pl	CDS	10587	10598	.	+	.	status known
RGDXX3228	reformat.pl	CDS	1001	2110	.	+	.	status known
RGDXX3238	reformat.pl	CDS	1001	1040	.	+	.	status known
RGDXX3238	reformat.pl	CDS	1151	2666	.	+	.	status known
RGDXX3238	reformat.pl	CDS	2759	2840	.	+	.	status known
RGDXX3245	reformat.pl	CDS	1001	2743	.	+	.	status known
RGDXX3245	reformat.pl	CDS	2825	2961	.	+	.	status known
RGDXX3245	reformat.pl	CDS	3069	3087	.	+	.	status known
RGDXX3248	reformat.pl	CDS	1001	4066	.	+	.	status known
RGDXX3251	reformat.pl	CDS	1001	1195	.	+	.	status known
RGDXX3251	reformat.pl	CDS	1305	1752	.	+	.	status known
RGDXX3251	reformat.pl	CDS	1845	1960	.	+	.	status known
RGDXX3258	reformat.pl	CDS	1001	1570	.	+	.	status known
RGDXX3271	reformat.pl	CDS	1001	3226	.	+	.	status known
RGDXX3275	reformat.pl	CDS	1001	3022	.	+	.	status known
RGDXX3275	reformat.pl	CDS	3429	3593	.	+	.	status known
RGDXX3275	reformat.pl	CDS	3745	3900	.	+	.	status known
RGDXX3280	reformat.pl	CDS	1001	2344	.	+	.	status known
RGDXX3283	reformat.pl	CDS	1001	3121	.	+	.	status known
RGDXX3291	reformat.pl	CDS	1001	1063	.	+	.	status known
RGDXX3291	reformat.pl	CDS	1166	1414	.	+	.	status known
RGDXX3294	reformat.pl	CDS	1001	1207	.	+	.	status known
RGDXX3294	reformat.pl	CDS	1364	1663	.	+	.	status known
RGDXX3299	reformat.pl	CDS	45	1223	.	+	.	status known
RGDXX3302	reformat.pl	CDS	1001	1060	.	+	.	status known
RGDXX3302	reformat.pl	CDS	1248	1319	.	+	.	status known
RGDXX3302	reformat.pl	CDS	1341	1550	.	+	.	status known
RGDXX3305	reformat.pl	CDS	1001	1498	.	+	.	status known
RGDXX3314	reformat.pl	CDS	1001	2253	.	+	.	status known
RGDXX3314	reformat.pl	CDS	2331	2637	.	+	.	status known
RGDXX3316	reformat.pl	CDS	1001	2413	.	+	.	status known
RGDXX3319	reformat.pl	CDS	1001	1233	.	+	.	status known
RGDXX3319	reformat.pl	CDS	1316	1606	.	+	.	status known
RGDXX3319	reformat.pl	CDS	1805	1826	.	+	.	status known
RGDXX3321	reformat.pl	CDS	1001	1894	.	+	.	status known
RGDXX3328	reformat.pl	CDS	1001	2766	.	+	.	status known
RGDXX3328	reformat.pl	CDS	2989	3099	.	+	.	status known
RGDXX3328	reformat.pl	CDS	3234	4866	.	+	.	status known
RGDXX3333	reformat.pl	CDS	1001	1363	.	+	.	status known
RGDXX3336	reformat.pl	CDS	1001	2704	.	+	.	status known
RGDXX3337	reformat.pl	CDS	1001	1476	.	+	.	status known
RGDXX3337	reformat.pl	CDS	1745	3974	.	+	.	status known
RGDXX3338	reformat.pl	CDS	1001	1048	.	+	.	status known
RGDXX3338	reformat.pl	CDS	1511	2291	.	+	.	status known
RGDXX3338	reformat.pl	CDS	2340	2512	.	+	.	status known
RGDXX3342	reformat.pl	CDS	1001	3121	.	+	.	status known
RGDXX3350	reformat.pl	CDS	1001	4642	.	+	.	status known
RGDXX3351	reformat.pl	CDS	1001	3109	.	+	.	status known
RGDXX3351	reformat.pl	CDS	3195	3651	.	+	.	status known
RGDXX3351	reformat.pl	CDS	3849	3963	.	+	.	status known
RGDXX3351	reformat.pl	CDS	4047	4311	.	+	.	status known
RGDXX3351	reformat.pl	CDS	4408	4782	.	+	.	status known
RGDXX3353	reformat.pl	CDS	1001	1305	.	+	.	status known
RGDXX3353	reformat.pl	CDS	1408	1505	.	+	.	status known
RGDXX3353	reformat.pl	CDS	1603	1628	.	+	.	status known
RGDXX3354	reformat.pl	CDS	1001	1920	.	+	.	status known
RGDXX3354	reformat.pl	CDS	2006	2177	.	+	.	status known
RGDXX3359	reformat.pl	CDS	1001	4348	.	+	.	status known
RGDXX3361	reformat.pl	CDS	1001	4150	.	+	.	status known
RGDXX3367	reformat.pl	CDS	1001	3865	.	+	.	status known
RGDXX3368	reformat.pl	CDS	1001	2008	.	+	.	status known
RGDXX3375	reformat.pl	CDS	1001	1687	.	+	.	status known
RGDXX3375	reformat.pl	CDS	1776	1928	.	+	.	status known
RGDXX3380	reformat.pl	CDS	1001	2965	.	+	.	status known
RGDXX3382	reformat.pl	CDS	1001	2707	.	+	.	status known
RGDXX3401	reformat.pl	CDS	1001	3193	.	+	.	status known
RGDXX3404	reformat.pl	CDS	1001	1021	.	+	.	status known
RGDXX3404	reformat.pl	CDS	1142	1814	.	+	.	status known
RGDXX3404	reformat.pl	CDS	1882	2925	.	+	.	status known
RGDXX3404	reformat.pl	CDS	3306	3545	.	+	.	status known
RGDXX3404	reformat.pl	CDS	3868	3879	.	+	.	status known
RGDXX3404	reformat.pl	CDS	4041	4273	.	+	.	status known
RGDXX3407	reformat.pl	CDS	1001	1098	.	+	.	status known
RGDXX3407	reformat.pl	CDS	1182	1248	.	+	.	status known
RGDXX3407	reformat.pl	CDS	1342	1692	.	+	.	status known
RGDXX3411	reformat.pl	CDS	1001	2053	.	+	.	status known
RGDXX3415	reformat.pl	CDS	1001	5200	.	+	.	status known
RGDXX3433	reformat.pl	CDS	1001	2182	.	+	.	status known
RGDXX3445	reformat.pl	CDS	1001	2509	.	+	.	status known
RGDXX3451	reformat.pl	CDS	1001	1257	.	+	.	status known
RGDXX3451	reformat.pl	CDS	1347	1367	.	+	.	status known
RGDXX3451	reformat.pl	CDS	1464	1493	.	+	.	status known
RGDXX3451	reformat.pl	CDS	1589	1952	.	+	.	status known
RGDXX3454	reformat.pl	CDS	1001	1270	.	+	.	status known
RGDXX3454	reformat.pl	CDS	1354	1805	.	+	.	status known
RGDXX3454	reformat.pl	CDS	1838	1856	.	+	.	status known
RGDXX3471	reformat.pl	CDS	1001	1318	.	+	.	status known
RGDXX3471	reformat.pl	CDS	1468	1586	.	+	.	status known
RGDXX3471	reformat.pl	CDS	1641	2007	.	+	.	status known
RGDXX3477	reformat.pl	CDS	1001	1017	.	+	.	status known
RGDXX3477	reformat.pl	CDS	1686	1753	.	+	.	status known
RGDXX3477	reformat.pl	CDS	2117	3438	.	+	.	status known
RGDXX3485	reformat.pl	CDS	1001	2428	.	+	.	status known
RGDXX3492	reformat.pl	CDS	1001	1029	.	+	.	status known
RGDXX3492	reformat.pl	CDS	1437	2421	.	+	.	status known
RGDXX3504	reformat.pl	CDS	1001	1229	.	+	.	status known
RGDXX3504	reformat.pl	CDS	1249	1272	.	+	.	status known
RGDXX3504	reformat.pl	CDS	1515	1697	.	+	.	status known
RGDXX3504	reformat.pl	CDS	1748	1914	.	+	.	status known
RGDXX3504	reformat.pl	CDS	2016	2069	.	+	.	status known
RGDXX3504	reformat.pl	CDS	2124	2239	.	+	.	status known
RGDXX3504	reformat.pl	CDS	2316	2458	.	+	.	status known
RGDXX3504	reformat.pl	CDS	2578	2774	.	+	.	status known
RGDXX3504	reformat.pl	CDS	2845	3000	.	+	.	status known
RGDXX3504	reformat.pl	CDS	3190	3519	.	+	.	status known
RGDXX3509	reformat.pl	CDS	1001	1054	.	+	.	status known
RGDXX3509	reformat.pl	CDS	1145	1350	.	+	.	status known
RGDXX3509	reformat.pl	CDS	1453	1591	.	+	.	status known
RGDXX3509	reformat.pl	CDS	1640	1759	.	+	.	status known
RGDXX3509	reformat.pl	CDS	1834	1948	.	+	.	status known
RGDXX3509	reformat.pl	CDS	2066	2124	.	+	.	status known
RGDXX3511	reformat.pl	CDS	1001	2917	.	+	.	status known
RGDXX3512	reformat.pl	CDS	1001	4801	.	+	.	status known
RGDXX3515	reformat.pl	CDS	1001	2497	.	+	.	status known
RGDXX3522	reformat.pl	CDS	1001	3187	.	+	.	status known
RGDXX3524	reformat.pl	CDS	1001	2653	.	+	.	status known
RGDXX3525	reformat.pl	CDS	1001	5419	.	+	.	status known
RGDXX3528	reformat.pl	CDS	1001	1188	.	+	.	status known
RGDXX3528	reformat.pl	CDS	1341	2508	.	+	.	status known
RGDXX3532	reformat.pl	CDS	1001	4510	.	+	.	status known
RGDXX3548	reformat.pl	CDS	1001	1828	.	+	.	status known
RGDXX3557	reformat.pl	CDS	1001	1506	.	+	.	status known
RGDXX3557	reformat.pl	CDS	2073	2113	.	+	.	status known
RGDXX3557	reformat.pl	CDS	2244	2407	.	+	.	status known
RGDXX3557	reformat.pl	CDS	2497	3552	.	+	.	status known
RGDXX3564	reformat.pl	CDS	1001	1711	.	+	.	status known
RGDXX3569	reformat.pl	CDS	1001	1098	.	+	.	status known
RGDXX3569	reformat.pl	CDS	1234	1756	.	+	.	status known
RGDXX3569	reformat.pl	CDS	2136	2548	.	+	.	status known
RGDXX3569	reformat.pl	CDS	2604	2770	.	+	.	status known
RGDXX3569	reformat.pl	CDS	2848	2927	.	+	.	status known
RGDXX3581	reformat.pl	CDS	1001	1050	.	+	.	status known
RGDXX3581	reformat.pl	CDS	1180	1699	.	+	.	status known
RGDXX3585	reformat.pl	CDS	1001	4417	.	+	.	status known
RGDXX3593	reformat.pl	CDS	1001	2647	.	+	.	status known
RGDXX3598	reformat.pl	CDS	1001	3487	.	+	.	status known
RGDXX3603	reformat.pl	CDS	1001	3178	.	+	.	status known
RGDXX3606	reformat.pl	CDS	1001	1993	.	+	.	status known
RGDXX3606	reformat.pl	CDS	2221	2360	.	+	.	status known
RGDXX3606	reformat.pl	CDS	2495	2619	.	+	.	status known
RGDXX3606	reformat.pl	CDS	2724	2788	.	+	.	status known
RGDXX3606	reformat.pl	CDS	3051	3158	.	+	.	status known
RGDXX3606	reformat.pl	CDS	3471	3588	.	+	.	status known
RGDXX3606	reformat.pl	CDS	3635	6636	.	+	.	status known
RGDXX3608	reformat.pl	CDS	1001	1438	.	+	.	status known
RGDXX3609	reformat.pl	CDS	1001	2002	.	+	.	status known
RGDXX3614	reformat.pl	CDS	1001	1042	.	+	.	status known
RGDXX3614	reformat.pl	CDS	1193	1253	.	+	.	status known
RGDXX3614	reformat.pl	CDS	1363	1418	.	+	.	status known
RGDXX3614	reformat.pl	CDS	1541	1780	.	+	.	status known
RGDXX3625	reformat.pl	CDS	1001	1212	.	+	.	status known
RGDXX3625	reformat.pl	CDS	1334	1725	.	+	.	status known
RGDXX3625	reformat.pl	CDS	1898	1943	.	+	.	status known
RGDXX3625	reformat.pl	CDS	1977	2061	.	+	.	status known
RGDXX3630	reformat.pl	CDS	1001	3229	.	+	.	status known
RGDXX3632	reformat.pl	CDS	1001	2653	.	+	.	status known
RGDXX3633	reformat.pl	CDS	1001	1041	.	+	.	status known
RGDXX3633	reformat.pl	CDS	1135	1641	.	+	.	status known
RGDXX3633	reformat.pl	CDS	1714	1918	.	+	.	status known
RGDXX3644	reformat.pl	CDS	1001	4384	.	+	.	status known
RGDXX3647	reformat.pl	CDS	1001	2101	.	+	.	status known
RGDXX3665	reformat.pl	CDS	1001	5587	.	+	.	status known
RGDXX3670	reformat.pl	CDS	1001	1894	.	+	.	status known
RGDXX3671	reformat.pl	CDS	1001	1885	.	+	.	status known
RGDXX3685	reformat.pl	CDS	1001	2488	.	+	.	status known
RGDXX3710	reformat.pl	CDS	1001	1591	.	+	.	status known
RGDXX3710	reformat.pl	CDS	1700	1906	.	+	.	status known
RGDXX3710	reformat.pl	CDS	2016	3224	.	+	.	status known
RGDXX3713	reformat.pl	CDS	1001	2518	.	+	.	status known
RGDXX3722	reformat.pl	CDS	1001	1849	.	+	.	status known
RGDXX3731	reformat.pl	CDS	1001	3061	.	+	.	status known
RGDXX3733	reformat.pl	CDS	1001	2530	.	+	.	status known
RGDXX3739	reformat.pl	CDS	1001	1990	.	+	.	status known
RGDXX3741	reformat.pl	CDS	1001	3601	.	+	.	status known
RGDXX3750	reformat.pl	CDS	1001	4216	.	+	.	status known
RGDXX3753	reformat.pl	CDS	1001	2180	.	+	.	status known
RGDXX3753	reformat.pl	CDS	2344	3524	.	+	.	status known
RGDXX3756	reformat.pl	CDS	1001	2074	.	+	.	status known
RGDXX3765	reformat.pl	CDS	1001	1633	.	+	.	status known
RGDXX3774	reformat.pl	CDS	1001	1054	.	+	.	status known
RGDXX3774	reformat.pl	CDS	1230	1394	.	+	.	status known
RGDXX3778	reformat.pl	CDS	1001	2611	.	+	.	status known
RGDXX3779	reformat.pl	CDS	1001	2359	.	+	.	status known
RGDXX3785	reformat.pl	CDS	1001	2119	.	+	.	status known
RGDXX3787	reformat.pl	CDS	1001	2764	.	+	.	status known
RGDXX3789	reformat.pl	CDS	1001	2524	.	+	.	status known
RGDXX3790	reformat.pl	CDS	1001	1945	.	+	.	status known
RGDXX3792	reformat.pl	CDS	1001	2593	.	+	.	status known
RGDXX3805	reformat.pl	CDS	1001	2164	.	+	.	status known
RGDXX3813	reformat.pl	CDS	1001	2443	.	+	.	status known
RGDXX3819	reformat.pl	CDS	1001	2482	.	+	.	status known
RGDXX3826	reformat.pl	CDS	1001	1026	.	+	.	status known
RGDXX3826	reformat.pl	CDS	1117	1299	.	+	.	status known
RGDXX3826	reformat.pl	CDS	1338	1449	.	+	.	status known
RGDXX3834	reformat.pl	CDS	1001	1069	.	+	.	status known
RGDXX3834	reformat.pl	CDS	1491	2018	.	+	.	status known
RGDXX3834	reformat.pl	CDS	2311	2424	.	+	.	status known
RGDXX3834	reformat.pl	CDS	2640	2684	.	+	.	status known
RGDXX3834	reformat.pl	CDS	3090	4502	.	+	.	status known
RGDXX3843	reformat.pl	CDS	1001	1026	.	+	.	status known
RGDXX3843	reformat.pl	CDS	1425	1466	.	+	.	status known
RGDXX3843	reformat.pl	CDS	1492	1822	.	+	.	status known
RGDXX3864	reformat.pl	CDS	1001	2581	.	+	.	status known
RGDXX3870	reformat.pl	CDS	1001	1125	.	+	.	status known
RGDXX3870	reformat.pl	CDS	1296	1941	.	+	.	status known
RGDXX3875	reformat.pl	CDS	1001	2602	.	+	.	status known
RGDXX3882	reformat.pl	CDS	1001	1516	.	+	.	status known
RGDXX3884	reformat.pl	CDS	1001	5809	.	+	.	status known
RGDXX3911	reformat.pl	CDS	1001	2620	.	+	.	status known
RGDXX3914	reformat.pl	CDS	1001	1279	.	+	.	status known
RGDXX3914	reformat.pl	CDS	1390	1476	.	+	.	status known
RGDXX3933	reformat.pl	CDS	1001	2770	.	+	.	status known
RGDXX3945	reformat.pl	CDS	1001	2266	.	+	.	status known
RGDXX3945	reformat.pl	CDS	2337	2494	.	+	.	status known
RGDXX3945	reformat.pl	CDS	2563	2689	.	+	.	status known
RGDXX3945	reformat.pl	CDS	3236	6115	.	+	.	status known
RGDXX3946	reformat.pl	CDS	1001	1648	.	+	.	status known
RGDXX3950	reformat.pl	CDS	1001	2548	.	+	.	status known
RGDXX3951	reformat.pl	CDS	1001	3763	.	+	.	status known
RGDXX3984	reformat.pl	CDS	292	2073	.	+	.	status known
RGDXX3985	reformat.pl	CDS	1001	1121	.	+	.	status known
RGDXX3985	reformat.pl	CDS	1207	1471	.	+	.	status known
RGDXX3985	reformat.pl	CDS	1504	1519	.	+	.	status known
RGDXX3987	reformat.pl	CDS	1001	2002	.	+	.	status known
RGDXX3992	reformat.pl	CDS	1001	1879	.	+	.	status known
RGDXX3994	reformat.pl	CDS	1001	1993	.	+	.	status known
RGDXX4005	reformat.pl	CDS	1001	3145	.	+	.	status known
RGDXX4007	reformat.pl	CDS	1001	1426	.	+	.	status known
RGDXX4007	reformat.pl	CDS	1515	1814	.	+	.	status known
RGDXX4010	reformat.pl	CDS	1001	6037	.	+	.	status known
RGDXX4027	reformat.pl	CDS	1001	1161	.	+	.	status known
RGDXX4027	reformat.pl	CDS	1254	1417	.	+	.	status known
RGDXX4027	reformat.pl	CDS	1999	2896	.	+	.	status known
RGDXX4027	reformat.pl	CDS	2976	3096	.	+	.	status known
RGDXX4028	reformat.pl	CDS	1001	2680	.	+	.	status known
RGDXX4033	reformat.pl	CDS	1001	2125	.	+	.	status known
RGDXX4036	reformat.pl	CDS	1001	1723	.	+	.	status known
RGDXX4039	reformat.pl	CDS	1001	2512	.	+	.	status known
RGDXX4062	reformat.pl	CDS	1001	2632	.	+	.	status known
RGDXX4076	reformat.pl	CDS	1001	2412	.	+	.	status known
RGDXX4076	reformat.pl	CDS	2538	2580	.	+	.	status known
RGDXX4086	reformat.pl	CDS	1001	2539	.	+	.	status known
RGDXX4099	reformat.pl	CDS	1001	1306	.	+	.	status known
RGDXX4099	reformat.pl	CDS	1454	1891	.	+	.	status known
RGDXX4101	reformat.pl	CDS	1001	1033	.	+	.	status known
RGDXX4101	reformat.pl	CDS	1314	1540	.	+	.	status known
RGDXX4101	reformat.pl	CDS	1577	2926	.	+	.	status known
RGDXX4101	reformat.pl	CDS	2967	2997	.	+	.	status known
RGDXX4102	reformat.pl	CDS	1001	3192	.	+	.	status known
RGDXX4102	reformat.pl	CDS	3320	3458	.	+	.	status known
RGDXX4102	reformat.pl	CDS	3503	3550	.	+	.	status known
RGDXX4102	reformat.pl	CDS	3614	4855	.	+	.	status known
RGDXX4115	reformat.pl	CDS	1001	1924	.	+	.	status known
RGDXX4117	reformat.pl	CDS	1001	1043	.	+	.	status known
RGDXX4117	reformat.pl	CDS	1128	1955	.	+	.	status known
RGDXX4117	reformat.pl	CDS	2159	2224	.	+	.	status known
RGDXX4117	reformat.pl	CDS	2293	2783	.	+	.	status known
RGDXX4117	reformat.pl	CDS	2863	3014	.	+	.	status known
RGDXX4117	reformat.pl	CDS	3100	3529	.	+	.	status known
RGDXX4117	reformat.pl	CDS	3625	3813	.	+	.	status known
RGDXX4117	reformat.pl	CDS	3929	4023	.	+	.	status known
RGDXX4117	reformat.pl	CDS	4355	5372	.	+	.	status known
RGDXX4125	reformat.pl	CDS	1001	2440	.	+	.	status known
RGDXX4130	reformat.pl	CDS	128	691	.	+	.	status known
RGDXX4141	reformat.pl	CDS	1001	1415	.	+	.	status known
RGDXX4141	reformat.pl	CDS	1570	2201	.	+	.	status known
RGDXX4144	reformat.pl	CDS	1001	1990	.	+	.	status known
RGDXX4147	reformat.pl	CDS	1001	2275	.	+	.	status known
RGDXX4148	reformat.pl	CDS	1001	4375	.	+	.	status known
RGDXX4162	reformat.pl	CDS	1001	2077	.	+	.	status known
RGDXX4179	reformat.pl	CDS	1001	2113	.	+	.	status known
RGDXX4184	reformat.pl	CDS	1001	1950	.	+	.	status known
RGDXX4184	reformat.pl	CDS	2030	2135	.	+	.	status known
RGDXX4187	reformat.pl	CDS	1001	1874	.	+	.	status known
RGDXX4187	reformat.pl	CDS	1928	1953	.	+	.	status known
RGDXX4196	reformat.pl	CDS	1001	2305	.	+	.	status known
RGDXX4204	reformat.pl	CDS	1001	1921	.	+	.	status known
RGDXX4215	reformat.pl	CDS	1001	2596	.	+	.	status known
RGDXX4235	reformat.pl	CDS	1001	4306	.	+	.	status known
RGDXX4238	reformat.pl	CDS	1001	5557	.	+	.	status known
RGDXX4241	reformat.pl	CDS	1001	3628	.	+	.	status known
RGDXX4245	reformat.pl	CDS	1001	1597	.	+	.	status known
RGDXX4247	reformat.pl	CDS	1001	1180	.	+	.	status known
RGDXX4247	reformat.pl	CDS	1399	1719	.	+	.	status known
RGDXX4247	reformat.pl	CDS	1803	3296	.	+	.	status known
RGDXX4253	reformat.pl	CDS	1001	1840	.	+	.	status known
RGDXX4261	reformat.pl	CDS	1001	1993	.	+	.	status known
RGDXX4267	reformat.pl	CDS	1001	1218	.	+	.	status known
RGDXX4267	reformat.pl	CDS	1390	1471	.	+	.	status known
RGDXX4267	reformat.pl	CDS	1566	1679	.	+	.	status known
RGDXX4267	reformat.pl	CDS	2149	3294	.	+	.	status known
RGDXX4272	reformat.pl	CDS	1001	1093	.	+	.	status known
RGDXX4272	reformat.pl	CDS	1185	1370	.	+	.	status known
RGDXX4272	reformat.pl	CDS	1533	1631	.	+	.	status known
RGDXX4274	reformat.pl	CDS	1001	1299	.	+	.	status known
RGDXX4274	reformat.pl	CDS	1394	2264	.	+	.	status known
RGDXX4278	reformat.pl	CDS	1001	1047	.	+	.	status known
RGDXX4278	reformat.pl	CDS	1124	2462	.	+	.	status known
RGDXX4283	reformat.pl	CDS	1001	2185	.	+	.	status known
RGDXX4284	reformat.pl	CDS	1001	1989	.	+	.	status known
RGDXX4284	reformat.pl	CDS	2084	2324	.	+	.	status known
RGDXX4285	reformat.pl	CDS	1001	1260	.	+	.	status known
RGDXX4285	reformat.pl	CDS	1287	3474	.	+	.	status known
RGDXX4288	reformat.pl	CDS	1001	2572	.	+	.	status known
RGDXX4298	reformat.pl	CDS	1001	1588	.	+	.	status known
RGDXX4302	reformat.pl	CDS	8	35	.	+	.	status known
RGDXX4302	reformat.pl	CDS	109	899	.	+	.	status known
RGDXX4305	reformat.pl	CDS	1001	1367	.	+	.	status known
RGDXX4305	reformat.pl	CDS	1602	2659	.	+	.	status known
RGDXX4308	reformat.pl	CDS	1001	1203	.	+	.	status known
RGDXX4308	reformat.pl	CDS	1312	3430	.	+	.	status known
RGDXX4309	reformat.pl	CDS	1001	1711	.	+	.	status known
RGDXX4314	reformat.pl	CDS	1001	2278	.	+	.	status known
RGDXX4327	reformat.pl	CDS	1001	2506	.	+	.	status known
RGDXX4331	reformat.pl	CDS	1001	2125	.	+	.	status known
RGDXX4331	reformat.pl	CDS	2491	2585	.	+	.	status known
RGDXX4331	reformat.pl	CDS	2615	2729	.	+	.	status known
RGDXX4331	reformat.pl	CDS	2773	2848	.	+	.	status known
RGDXX4331	reformat.pl	CDS	2950	3287	.	+	.	status known
RGDXX4337	reformat.pl	CDS	1001	1365	.	+	.	status known
RGDXX4337	reformat.pl	CDS	1539	2793	.	+	.	status known
RGDXX4346	reformat.pl	CDS	1001	1036	.	+	.	status known
RGDXX4346	reformat.pl	CDS	1136	1251	.	+	.	status known
RGDXX4346	reformat.pl	CDS	1392	1608	.	+	.	status known
RGDXX4347	reformat.pl	CDS	1001	1208	.	+	.	status known
RGDXX4347	reformat.pl	CDS	1475	1962	.	+	.	status known
RGDXX4347	reformat.pl	CDS	2076	3351	.	+	.	status known
RGDXX4347	reformat.pl	CDS	3626	6357	.	+	.	status known
RGDXX4350	reformat.pl	CDS	1001	1811	.	+	.	status known
RGDXX4350	reformat.pl	CDS	1951	2021	.	+	.	status known
RGDXX4367	reformat.pl	CDS	1001	2386	.	+	.	status known
RGDXX4370	reformat.pl	CDS	1001	1036	.	+	.	status known
RGDXX4370	reformat.pl	CDS	1066	3359	.	+	.	status known
RGDXX4370	reformat.pl	CDS	3431	3542	.	+	.	status known
RGDXX4370	reformat.pl	CDS	3621	4076	.	+	.	status known
RGDXX4371	reformat.pl	CDS	1001	4130	.	+	.	status known
RGDXX4371	reformat.pl	CDS	4166	4308	.	+	.	status known
RGDXX4372	reformat.pl	CDS	1001	2829	.	+	.	status known
RGDXX4372	reformat.pl	CDS	3047	3077	.	+	.	status known
RGDXX4376	reformat.pl	CDS	1001	2575	.	+	.	status known
RGDXX4382	reformat.pl	CDS	1001	1522	.	+	.	status known
RGDXX4386	reformat.pl	CDS	1001	2161	.	+	.	status known
RGDXX4391	reformat.pl	CDS	1001	1537	.	+	.	status known
RGDXX4391	reformat.pl	CDS	1628	2410	.	+	.	status known
RGDXX4394	reformat.pl	CDS	1001	1645	.	+	.	status known
RGDXX4397	reformat.pl	CDS	1001	2693	.	+	.	status known
RGDXX4397	reformat.pl	CDS	2717	5325	.	+	.	status known
RGDXX4404	reformat.pl	CDS	1001	2092	.	+	.	status known
RGDXX4419	reformat.pl	CDS	1001	1036	.	+	.	status known
RGDXX4419	reformat.pl	CDS	1117	2283	.	+	.	status known
RGDXX4426	reformat.pl	CDS	1001	1591	.	+	.	status known
RGDXX4433	reformat.pl	CDS	1001	5344	.	+	.	status known
RGDXX4443	reformat.pl	CDS	1001	2389	.	+	.	status known
RGDXX4443	reformat.pl	CDS	2421	3605	.	+	.	status known
RGDXX4460	reformat.pl	CDS	44	166	.	+	.	status known
RGDXX4460	reformat.pl	CDS	255	878	.	+	.	status known
RGDXX4462	reformat.pl	CDS	1001	2362	.	+	.	status known
RGDXX4464	reformat.pl	CDS	1001	1412	.	+	.	status known
RGDXX4464	reformat.pl	CDS	1508	1602	.	+	.	status known
RGDXX4464	reformat.pl	CDS	1689	2006	.	+	.	status known
RGDXX4470	reformat.pl	CDS	1001	1163	.	+	.	status known
RGDXX4470	reformat.pl	CDS	1266	1858	.	+	.	status known
RGDXX4489	reformat.pl	CDS	1001	2134	.	+	.	status known
RGDXX4496	reformat.pl	CDS	1001	2128	.	+	.	status known
RGDXX4500	reformat.pl	CDS	1001	1549	.	+	.	status known
RGDXX4501	reformat.pl	CDS	1001	1967	.	+	.	status known
RGDXX4501	reformat.pl	CDS	2075	2412	.	+	.	status known
RGDXX4502	reformat.pl	CDS	1001	2188	.	+	.	status known
RGDXX4512	reformat.pl	CDS	1001	2599	.	+	.	status known
RGDXX4514	reformat.pl	CDS	1001	1075	.	+	.	status known
RGDXX4514	reformat.pl	CDS	1176	1457	.	+	.	status known
RGDXX4516	reformat.pl	CDS	1001	2326	.	+	.	status known
RGDXX4519	reformat.pl	CDS	1001	1468	.	+	.	status known
RGDXX4519	reformat.pl	CDS	1573	1641	.	+	.	status known
RGDXX4528	reformat.pl	CDS	1001	1555	.	+	.	status known
RGDXX4536	reformat.pl	CDS	1001	3497	.	+	.	status known
RGDXX4536	reformat.pl	CDS	3518	3591	.	+	.	status known
RGDXX4544	reformat.pl	CDS	1001	1758	.	+	.	status known
RGDXX4544	reformat.pl	CDS	1838	2435	.	+	.	status known
RGDXX4547	reformat.pl	CDS	1001	1132	.	+	.	status known
RGDXX4547	reformat.pl	CDS	1400	3076	.	+	.	status known
RGDXX4557	reformat.pl	CDS	1001	2056	.	+	.	status known
RGDXX4568	reformat.pl	CDS	1001	1013	.	+	.	status known
RGDXX4568	reformat.pl	CDS	1174	1186	.	+	.	status known
RGDXX4568	reformat.pl	CDS	1291	1440	.	+	.	status known
RGDXX4568	reformat.pl	CDS	1522	1723	.	+	.	status known
RGDXX4579	reformat.pl	CDS	1001	1217	.	+	.	status known
RGDXX4579	reformat.pl	CDS	1315	1508	.	+	.	status known
RGDXX4588	reformat.pl	CDS	1001	4270	.	+	.	status known
RGDXX4588	reformat.pl	CDS	4368	4558	.	+	.	status known
RGDXX4588	reformat.pl	CDS	4907	5003	.	+	.	status known
RGDXX4588	reformat.pl	CDS	5087	5800	.	+	.	status known
RGDXX4588	reformat.pl	CDS	5887	6030	.	+	.	status known
RGDXX4591	reformat.pl	CDS	1001	3889	.	+	.	status known
RGDXX4592	reformat.pl	CDS	1001	3298	.	+	.	status known
RGDXX4595	reformat.pl	CDS	1001	10072	.	+	.	status known
RGDXX4607	reformat.pl	CDS	1001	1187	.	+	.	status known
RGDXX4607	reformat.pl	CDS	1214	1329	.	+	.	status known
RGDXX4607	reformat.pl	CDS	1379	1579	.	+	.	status known
RGDXX4611	reformat.pl	CDS	1001	7912	.	+	.	status known
RGDXX4613	reformat.pl	CDS	1001	4177	.	+	.	status known
RGDXX4615	reformat.pl	CDS	1001	1756	.	+	.	status known
RGDXX4615	reformat.pl	CDS	1814	2857	.	+	.	status known
RGDXX4616	reformat.pl	CDS	1001	3124	.	+	.	status known
RGDXX4633	reformat.pl	CDS	1001	1921	.	+	.	status known
RGDXX4636	reformat.pl	CDS	1001	2725	.	+	.	status known
RGDXX4640	reformat.pl	CDS	1001	2425	.	+	.	status known
RGDXX4642	reformat.pl	CDS	1001	6229	.	+	.	status known
RGDXX4643	reformat.pl	CDS	1001	3007	.	+	.	status known
RGDXX4646	reformat.pl	CDS	1001	2365	.	+	.	status known
